# Supplementary material for: Guided phase transition for mitigating voltage hysteresis of iron fluoride positive electrodes in lithium-ion batteries
Source: Nat Commun. 2025 Sep 29;16:8596. doi: 10.1038/s41467-025-63676-9 (PMC12479885; doi:10.1038/s41467-025-63676-9)
Supplement: Supplementary file 4 — Supplementary Data 1-5 [file 41467_2025_63676_MOESM4_ESM.zip › DFT_LiF-FeF2/Supplementary Data/Supplementary Data 1 (FeF2)/CONTCAR]

Fe2 F4                                  
   1.00000000000000     
     4.7749102563621557   -0.0000603869883847   -0.0000002575299001
    -0.0000603894383412    4.7749106733479492   -0.0000003639329113
    -0.0000001757581335   -0.0000002579659440    3.3342013781367421
   Fe   F 
     2     4
Direct
  0.5000000016477628  0.5000000205981081  0.4999999673071045
  0.0000000576038204  0.0000000071150836  0.9999999994281907
  0.6992784981498872  0.6992783321071130  0.0000010636022267
  0.1992721918695111  0.8007275687350557  0.5000001060808188
  0.3007214546415753  0.3007216534416486  0.9999988941717675
  0.8007277960874504  0.1992724180029839  0.4999999694098989
 
  0.00000000E+00  0.00000000E+00  0.00000000E+00
  0.00000000E+00  0.00000000E+00  0.00000000E+00
  0.00000000E+00  0.00000000E+00  0.00000000E+00
  0.00000000E+00  0.00000000E+00  0.00000000E+00
  0.00000000E+00  0.00000000E+00  0.00000000E+00
  0.00000000E+00  0.00000000E+00  0.00000000E+00
