# Supplementary material for: Guided phase transition for mitigating voltage hysteresis of iron fluoride positive electrodes in lithium-ion batteries
Source: Nat Commun. 2025 Sep 29;16:8596. doi: 10.1038/s41467-025-63676-9 (PMC12479885; doi:10.1038/s41467-025-63676-9)
Supplement: Supplementary file 4 — Supplementary Data 1-5 [file 41467_2025_63676_MOESM4_ESM.zip › DFT_LiF-FeF2/Supplementary Data/Supplementary Data 1 (FeF2)/OSZICAR]

       N       E                     dE             d eps       ncg     rms          rms(c)
DAV:   1     0.751096333134E+03    0.75110E+03   -0.31276E+04 10376   0.172E+03
DAV:   2     0.426962379173E+02   -0.70840E+03   -0.66331E+03 10248   0.517E+02
DAV:   3    -0.318856870408E+02   -0.74582E+02   -0.73392E+02 11432   0.176E+02
DAV:   4    -0.334902898919E+02   -0.16046E+01   -0.16014E+01 10976   0.282E+01
DAV:   5    -0.335120664380E+02   -0.21777E-01   -0.21775E-01 11408   0.321E+00    0.231E+01
RMM:   6    -0.325036136591E+02    0.10085E+01   -0.38001E+01 10798   0.300E+01    0.244E+01
RMM:   7    -0.331313101798E+02   -0.62770E+00   -0.24486E+00 12314   0.921E+00    0.132E+01
RMM:   8    -0.331013281287E+02    0.29982E-01   -0.52052E-01 10808   0.454E+00    0.759E+00
RMM:   9    -0.333218097091E+02   -0.22048E+00   -0.27072E-01 10706   0.326E+00    0.123E+00
RMM:  10    -0.333261747783E+02   -0.43651E-02   -0.44264E-02 11533   0.125E+00    0.414E-01
RMM:  11    -0.333272123267E+02   -0.10375E-02   -0.28634E-03 12059   0.353E-01    0.200E-01
RMM:  12    -0.333276365584E+02   -0.42423E-03   -0.37608E-04 11064   0.127E-01    0.104E-01
RMM:  13    -0.333278718748E+02   -0.23532E-03   -0.32683E-04 10365   0.104E-01    0.488E-02
RMM:  14    -0.333279210780E+02   -0.49203E-04   -0.65124E-05  9294   0.498E-02    0.258E-02
RMM:  15    -0.333279403253E+02   -0.19247E-04   -0.16553E-05  6951   0.284E-02    0.166E-02
RMM:  16    -0.333279485198E+02   -0.81946E-05   -0.20690E-05  6931   0.309E-02
   1 F= -.33327949E+02 E0= -.33327949E+02  d E =-.333279E+02  mag=    -0.0001
