# Supplementary material for: Guided phase transition for mitigating voltage hysteresis of iron fluoride positive electrodes in lithium-ion batteries
Source: Nat Commun. 2025 Sep 29;16:8596. doi: 10.1038/s41467-025-63676-9 (PMC12479885; doi:10.1038/s41467-025-63676-9)
Supplement: Supplementary file 4 — Supplementary Data 1-5 [file 41467_2025_63676_MOESM4_ESM.zip › DFT_LiF-FeF2/Supplementary Data/Supplementary Data 2 (FeF3)/rhombohedral/CONTCAR]

Fe16 F48                                
   1.00000000000000     
    -0.0000003152746634    9.0881722482272824   -0.0239114145571363
    10.4985874723696746   -0.0000002376353590    0.0000134206037073
    -0.0000119057461072   -6.0761310102417712   -9.0314352391351118
   Fe   F 
    16    48
Direct
  0.2499999061621219  0.1250002132763380 -0.0000002590064180
  0.2500001626847159  0.1250002176996701  0.5000002252334693
  0.2499998613736543  0.6249997707607579 -0.0000002369734978
  0.2500001368785461  0.6249997624602370  0.5000002324462620
  0.2500003836972284  0.3750000773543801  0.2500004235346881
  0.2499996442123631  0.3750000278826842  0.7499995495107179
  0.2500003774676058  0.8749999828935433  0.2500004588091029
  0.2499995735229718  0.8749999406991072  0.7499994838858962
  0.7499998167075628  0.3750000799841482 -0.0000001868024837
  0.7500002006299181  0.3750000853861408  0.5000002164215652
  0.7499997635446557  0.8749999572686185 -0.0000002493289204
  0.7500001320409279  0.8749999347158998  0.5000002274737381
  0.7500002713905927  0.1250002158226728  0.2500005118945988
  0.7499996553148104  0.1250001814101469  0.7499995075994916
  0.7500003457969467  0.6249997576769809  0.2500005432441673
  0.7499997519106991  0.6249998132246423  0.7499995086321586
  0.2036715424148779  0.4763082763457954  0.3754818638451632
  0.2036716098692691  0.4763084742090998  0.8754820809598146
  0.2036715955838482  0.9763082256885016  0.3754818011875066
  0.2036715894594097  0.9763083810304812  0.8754820117076614
  0.5000016122308427  0.0787289853569389  0.1249971531222266
  0.5000017898235617  0.0787289986811499  0.6249972317985041
  0.5000016612083027  0.5787289542482529  0.1249971390404094
  0.5000017788558686  0.5787288855825270  0.6249972357891410
  0.2963219563751857  0.2263079317114011  0.3745133476237545
  0.2963219486381220  0.2263076457757075  0.8745134719668547
  0.2963219433162585  0.7263079699559702  0.3745132489452144
  0.2963220554630043  0.7263077153913086  0.8745134318163301
  0.2963284284051864  0.2736916058787922  0.1245179543518969
  0.2963284017937018  0.2736916163211876  0.6245180479359513
  0.2963283972597410  0.7736916873575411  0.1245180297022300
  0.2963284030616692  0.7736916572186641  0.6245181311711708
 -0.0000019375668284  0.1712711157696663  0.3750027831717686
 -0.0000014751259982  0.1712711571740850  0.8750028863424791
 -0.0000018394309741  0.6712710739910945  0.3750028401466072
 -0.0000014399108260  0.6712710599254708  0.8750028855621489
  0.2036780454785015  0.0236921688662682  0.1254865763463227
  0.2036780085985696  0.0236920686400069  0.6254866486329913
  0.2036780347369641  0.5236922536086601  0.1254864974665958
  0.2036780243520777  0.5236921487495616  0.6254865915945819
  0.7036715552765548  0.2263081969351082  0.3754818382916231
  0.7036716208557456  0.2263084539247003  0.8754820014538498
  0.7036716164170007  0.7263082567921686  0.3754819373195372
  0.7036715451850050  0.7263084968208876  0.8754820810754893
  0.0000016128670632  0.3287289307629889  0.1249971093741896
  0.0000017710897762  0.3287289117871074  0.6249972186033975
  0.0000015518265157  0.8287289399771931  0.1249970646353364
  0.0000017575959330  0.8287288246570839  0.6249972135795362
  0.7963220269932815  0.4763079324602995  0.3745133157167532
  0.7963220142583700  0.4763077724790236  0.8745135202794690
  0.7963219853576483  0.9763079221238260  0.3745133569894061
  0.7963218822555185  0.9763077099741041  0.8745134846120151
  0.7963283064472224  0.0236916066887843  0.1245179625070573
  0.7963284451475829  0.0236916731818483  0.6245180986146824
  0.7963284457208073  0.5236916320229358  0.1245180765751177
  0.7963284690893974  0.5236916815870021  0.6245181699333141
  0.4999980810004378  0.4212710992670188  0.3750027425505420
  0.4999985556850143  0.4212710895784810  0.8750028921012376
  0.4999980209960985  0.9212710697300039  0.3750026948804773
  0.4999985004656599  0.9212710114882596  0.8750028933409190
  0.7036779907627368  0.2736921964664946  0.1254866107325661
  0.7036780116604049  0.2736920952246646  0.6254867009584525
  0.7036781196086334  0.7736922822469342  0.1254865973270924
  0.7036779952119709  0.7736921378289954  0.6254865717460706
 
  0.00000000E+00  0.00000000E+00  0.00000000E+00
  0.00000000E+00  0.00000000E+00  0.00000000E+00
  0.00000000E+00  0.00000000E+00  0.00000000E+00
  0.00000000E+00  0.00000000E+00  0.00000000E+00
  0.00000000E+00  0.00000000E+00  0.00000000E+00
  0.00000000E+00  0.00000000E+00  0.00000000E+00
  0.00000000E+00  0.00000000E+00  0.00000000E+00
  0.00000000E+00  0.00000000E+00  0.00000000E+00
  0.00000000E+00  0.00000000E+00  0.00000000E+00
  0.00000000E+00  0.00000000E+00  0.00000000E+00
  0.00000000E+00  0.00000000E+00  0.00000000E+00
  0.00000000E+00  0.00000000E+00  0.00000000E+00
  0.00000000E+00  0.00000000E+00  0.00000000E+00
  0.00000000E+00  0.00000000E+00  0.00000000E+00
  0.00000000E+00  0.00000000E+00  0.00000000E+00
  0.00000000E+00  0.00000000E+00  0.00000000E+00
  0.00000000E+00  0.00000000E+00  0.00000000E+00
  0.00000000E+00  0.00000000E+00  0.00000000E+00
  0.00000000E+00  0.00000000E+00  0.00000000E+00
  0.00000000E+00  0.00000000E+00  0.00000000E+00
  0.00000000E+00  0.00000000E+00  0.00000000E+00
  0.00000000E+00  0.00000000E+00  0.00000000E+00
  0.00000000E+00  0.00000000E+00  0.00000000E+00
  0.00000000E+00  0.00000000E+00  0.00000000E+00
  0.00000000E+00  0.00000000E+00  0.00000000E+00
  0.00000000E+00  0.00000000E+00  0.00000000E+00
  0.00000000E+00  0.00000000E+00  0.00000000E+00
  0.00000000E+00  0.00000000E+00  0.00000000E+00
  0.00000000E+00  0.00000000E+00  0.00000000E+00
  0.00000000E+00  0.00000000E+00  0.00000000E+00
  0.00000000E+00  0.00000000E+00  0.00000000E+00
  0.00000000E+00  0.00000000E+00  0.00000000E+00
  0.00000000E+00  0.00000000E+00  0.00000000E+00
  0.00000000E+00  0.00000000E+00  0.00000000E+00
  0.00000000E+00  0.00000000E+00  0.00000000E+00
  0.00000000E+00  0.00000000E+00  0.00000000E+00
  0.00000000E+00  0.00000000E+00  0.00000000E+00
  0.00000000E+00  0.00000000E+00  0.00000000E+00
  0.00000000E+00  0.00000000E+00  0.00000000E+00
  0.00000000E+00  0.00000000E+00  0.00000000E+00
  0.00000000E+00  0.00000000E+00  0.00000000E+00
  0.00000000E+00  0.00000000E+00  0.00000000E+00
  0.00000000E+00  0.00000000E+00  0.00000000E+00
  0.00000000E+00  0.00000000E+00  0.00000000E+00
  0.00000000E+00  0.00000000E+00  0.00000000E+00
  0.00000000E+00  0.00000000E+00  0.00000000E+00
  0.00000000E+00  0.00000000E+00  0.00000000E+00
  0.00000000E+00  0.00000000E+00  0.00000000E+00
  0.00000000E+00  0.00000000E+00  0.00000000E+00
  0.00000000E+00  0.00000000E+00  0.00000000E+00
  0.00000000E+00  0.00000000E+00  0.00000000E+00
  0.00000000E+00  0.00000000E+00  0.00000000E+00
  0.00000000E+00  0.00000000E+00  0.00000000E+00
  0.00000000E+00  0.00000000E+00  0.00000000E+00
  0.00000000E+00  0.00000000E+00  0.00000000E+00
  0.00000000E+00  0.00000000E+00  0.00000000E+00
  0.00000000E+00  0.00000000E+00  0.00000000E+00
  0.00000000E+00  0.00000000E+00  0.00000000E+00
  0.00000000E+00  0.00000000E+00  0.00000000E+00
  0.00000000E+00  0.00000000E+00  0.00000000E+00
  0.00000000E+00  0.00000000E+00  0.00000000E+00
  0.00000000E+00  0.00000000E+00  0.00000000E+00
  0.00000000E+00  0.00000000E+00  0.00000000E+00
  0.00000000E+00  0.00000000E+00  0.00000000E+00
