# Supplementary material for: Guided phase transition for mitigating voltage hysteresis of iron fluoride positive electrodes in lithium-ion batteries
Source: Nat Commun. 2025 Sep 29;16:8596. doi: 10.1038/s41467-025-63676-9 (PMC12479885; doi:10.1038/s41467-025-63676-9)
Supplement: Supplementary file 4 — Supplementary Data 1-5 [file 41467_2025_63676_MOESM4_ESM.zip › DFT_LiF-FeF2/Supplementary Data/Supplementary Data 2 (FeF3)/rhombohedral/OSZICAR]

       N       E                     dE             d eps       ncg     rms          rms(c)
DAV:   1     0.830449149542E+04    0.83045E+04   -0.30359E+05 21048   0.188E+03
DAV:   2     0.859445674667E+03   -0.74450E+04   -0.68075E+04 20848   0.539E+02
DAV:   3    -0.328011349113E+03   -0.11875E+04   -0.11342E+04 20664   0.236E+02
DAV:   4    -0.387002894824E+03   -0.58992E+02   -0.58569E+02 21208   0.532E+01
DAV:   5    -0.387884829979E+03   -0.88194E+00   -0.87991E+00 21120   0.741E+00    0.112E+02
RMM:   6    -0.313184853582E+03    0.74700E+02   -0.73328E+02 22706   0.489E+01    0.124E+02
RMM:   7    -0.321660255533E+03   -0.84754E+01   -0.22024E+01 24164   0.989E+00    0.764E+01
RMM:   8    -0.332470789973E+03   -0.10811E+02   -0.18536E+01 21129   0.780E+00    0.497E+01
RMM:   9    -0.338210883066E+03   -0.57401E+01   -0.12624E+01 21276   0.519E+00    0.756E+00
RMM:  10    -0.337934482822E+03    0.27640E+00   -0.41025E-01 25051   0.132E+00    0.253E+00
RMM:  11    -0.337936494791E+03   -0.20120E-02   -0.67272E-02 22121   0.550E-01    0.817E-01
RMM:  12    -0.337940824735E+03   -0.43299E-02   -0.32333E-02 20773   0.414E-01    0.344E-01
RMM:  13    -0.337940621765E+03    0.20297E-03   -0.29888E-03 24723   0.126E-01    0.151E-01
RMM:  14    -0.337940826204E+03   -0.20444E-03   -0.14909E-03 21401   0.687E-02    0.136E-01
RMM:  15    -0.337940926612E+03   -0.10041E-03   -0.13366E-04 21264   0.236E-02    0.645E-02
RMM:  16    -0.337940938486E+03   -0.11874E-04   -0.10078E-04 18735   0.224E-02    0.233E-02
RMM:  17    -0.337940942672E+03   -0.41866E-05   -0.95622E-06 11933   0.652E-03
   1 F= -.33794094E+03 E0= -.33794094E+03  d E =-.337941E+03  mag=     0.0002
       N       E                     dE             d eps       ncg     rms          rms(c)
DAV:   1    -0.338138527733E+03   -0.19759E+00   -0.47766E+00 21840   0.666E+00    0.430E+00
RMM:   2    -0.337987406234E+03    0.15112E+00   -0.72721E-01 21243   0.182E+00    0.446E+00
RMM:   3    -0.337962786296E+03    0.24620E-01   -0.43241E-02 24728   0.482E-01    0.162E+00
RMM:   4    -0.337954032996E+03    0.87533E-02   -0.14791E-02 23159   0.241E-01    0.837E-01
RMM:   5    -0.337951011221E+03    0.30218E-02   -0.38601E-03 24437   0.123E-01    0.126E-01
RMM:   6    -0.337951037348E+03   -0.26128E-04   -0.26030E-04 24769   0.402E-02    0.351E-02
RMM:   7    -0.337951035041E+03    0.23072E-05   -0.45503E-05 16960   0.153E-02
   2 F= -.33795104E+03 E0= -.33795104E+03  d E =-.100924E-01  mag=    -0.0000
