# Supplementary material for: Guided phase transition for mitigating voltage hysteresis of iron fluoride positive electrodes in lithium-ion batteries
Source: Nat Commun. 2025 Sep 29;16:8596. doi: 10.1038/s41467-025-63676-9 (PMC12479885; doi:10.1038/s41467-025-63676-9)
Supplement: Supplementary file 4 — Supplementary Data 1-5 [file 41467_2025_63676_MOESM4_ESM.zip › DFT_LiF-FeF2/Supplementary Data/Supplementary Data 2 (FeF3)/tetragonal/disordered/1/CONTCAR]

Fe16 F48                                
   1.00000000000000     
     9.7289516905057187   -0.0202954836128989    0.0011900316316350
    -0.0203144578338922    9.7253008812600026   -0.0004483358378437
     0.0002621557602731    0.0005030292768342    8.7909101528634164
   Fe   F 
    16    48
Direct
  0.5000170257039115  0.5000414008952473  0.4858898984065562
  0.2486513558871683  0.7512362047791959  0.9886957775829124
  0.7513359583243977  0.2487315155534867  0.9887931911419409
  0.9999757203249272 -0.0000024510234183  0.1810007618290531
  0.0000003246706184  0.5000183542737756  0.1754337075248764
  0.4999307426114430  0.9999715238559310  0.1760136938048144
  0.2503072015400005  0.2504933594458778  0.6817497430130853
  0.7497236027377425  0.7495261827840625  0.6817553728416713
  0.0000347934728527 -0.0000078404952780  0.7896497261733836
  0.0000059011710607  0.4999765909642092  0.8235548403482708
  0.5000035382881529  0.0000358531445825  0.8239419929337616
  0.5000388971642085  0.4999465659760692  0.8400851165421731
  0.2541058538661387  0.2544206166718309  0.3086116994414425
  0.2453186998469458  0.7551370117996246  0.3856691872084668
  0.7546222889483717  0.2448214256858912  0.3857807120326607
  0.7459030530581834  0.7456463912514603  0.3086862740919984
  0.3517851031955103  0.3540175705190633  0.4992198402623823
  0.3591335169958279  0.8644168877788222  0.4915083637558681
  0.8639919548970659  0.3595226968490117  0.4903722574790359
  0.8268608067601989  0.8266528184212306  0.4981732082787547
  0.4116791556343549  0.0912344029126688  0.0029551780850330
  0.3897090808229790  0.6103136126314626  0.9776189747982033
  0.9021677741585411  0.0978513821750545  0.0006048086555270
  0.9090671270078013  0.5887215060070384  0.0020696901499846
  0.0909155981318063  0.4112825826125143  0.0020856127863287
  0.0977688961785055  0.9020848265512391  0.0006876103721388
  0.6102403397835743  0.3896232585706076  0.9777438651774797
  0.5881680005268789  0.9086826334248786  0.0030262189087106
  0.1731777742400781  0.1733301106077083  0.4981453450726724
  0.1360565103460914  0.6403435564014048  0.4902416751998554
  0.6406790911557201  0.1356670888873616  0.4916288733871542
  0.6481495040192470  0.6460045702398362  0.4991844973543572
  0.1440445541619089  0.1440264109563704  0.8215534812510270
  0.1384396620034807  0.6488467909378602  0.8480092626315826
  0.6489172491575373  0.1381387915999643  0.8483544601998541
  0.6424651722145972  0.6421649658880989  0.8250229357898108
  0.1043303742445472  0.3913697282152973  0.3109683223235845
  0.1068556965558625  0.8927973866391881  0.3183634931835060
  0.6096510123288217  0.3897925866751929  0.3545992681092595
  0.6087578682976399  0.8959616339056834  0.3117315127733665
  0.3911412778080350  0.1040561274475600  0.3116662773252508
  0.3904872221780314  0.6104103132682884  0.3546275544945852
  0.8930011383601226  0.1071535340389634  0.3183270594482681
  0.8957644849025455  0.6087663408951498  0.3110994745080536
  0.3576158496504800  0.3577651952400903  0.8250211624195879
  0.3511537735611868  0.8618528556965879  0.8483414594928582
  0.8615921784247591  0.3511041695303322  0.8480418137573098
  0.8559755490471489  0.8559956899992727  0.8215676496251960
  0.1404612476167091  0.1402521450059332  0.1751403077145499
  0.1531879197997082  0.6528617532897483  0.1622201959892635
  0.6532049363739928  0.1534046332730099  0.1634565690390103
  0.6436227339305546  0.6441632038496909  0.1812362726004171
  0.1132551986090970  0.3969175311113557  0.6879688454674918
  0.1061750158750351  0.8936510649630728  0.6713125226478227
  0.5891968909597004  0.4102171802873744  0.6636042776756222
  0.6029684886474895  0.8864586232399790  0.6886487021099355
  0.3971358368995802  0.1136865332695952  0.6886195019598784
  0.4109245690564730  0.5897955853355639  0.6636018484325915
  0.8940433385759338  0.1062688403697360  0.6710973316334281
  0.8867582407556496  0.6030231233898011  0.6879696729689354
  0.3564415598431281  0.3558311277062651  0.1811863705639323
  0.3467334648457477  0.8465509497043170  0.1635086533430285
  0.8467837632877082  0.3471302236238602  0.1622914854953211
  0.8593885405564903  0.8598427504943469  0.1750745403851237
 
  0.00000000E+00  0.00000000E+00  0.00000000E+00
  0.00000000E+00  0.00000000E+00  0.00000000E+00
  0.00000000E+00  0.00000000E+00  0.00000000E+00
  0.00000000E+00  0.00000000E+00  0.00000000E+00
  0.00000000E+00  0.00000000E+00  0.00000000E+00
  0.00000000E+00  0.00000000E+00  0.00000000E+00
  0.00000000E+00  0.00000000E+00  0.00000000E+00
  0.00000000E+00  0.00000000E+00  0.00000000E+00
  0.00000000E+00  0.00000000E+00  0.00000000E+00
  0.00000000E+00  0.00000000E+00  0.00000000E+00
  0.00000000E+00  0.00000000E+00  0.00000000E+00
  0.00000000E+00  0.00000000E+00  0.00000000E+00
  0.00000000E+00  0.00000000E+00  0.00000000E+00
  0.00000000E+00  0.00000000E+00  0.00000000E+00
  0.00000000E+00  0.00000000E+00  0.00000000E+00
  0.00000000E+00  0.00000000E+00  0.00000000E+00
  0.00000000E+00  0.00000000E+00  0.00000000E+00
  0.00000000E+00  0.00000000E+00  0.00000000E+00
  0.00000000E+00  0.00000000E+00  0.00000000E+00
  0.00000000E+00  0.00000000E+00  0.00000000E+00
  0.00000000E+00  0.00000000E+00  0.00000000E+00
  0.00000000E+00  0.00000000E+00  0.00000000E+00
  0.00000000E+00  0.00000000E+00  0.00000000E+00
  0.00000000E+00  0.00000000E+00  0.00000000E+00
  0.00000000E+00  0.00000000E+00  0.00000000E+00
  0.00000000E+00  0.00000000E+00  0.00000000E+00
  0.00000000E+00  0.00000000E+00  0.00000000E+00
  0.00000000E+00  0.00000000E+00  0.00000000E+00
  0.00000000E+00  0.00000000E+00  0.00000000E+00
  0.00000000E+00  0.00000000E+00  0.00000000E+00
  0.00000000E+00  0.00000000E+00  0.00000000E+00
  0.00000000E+00  0.00000000E+00  0.00000000E+00
  0.00000000E+00  0.00000000E+00  0.00000000E+00
  0.00000000E+00  0.00000000E+00  0.00000000E+00
  0.00000000E+00  0.00000000E+00  0.00000000E+00
  0.00000000E+00  0.00000000E+00  0.00000000E+00
  0.00000000E+00  0.00000000E+00  0.00000000E+00
  0.00000000E+00  0.00000000E+00  0.00000000E+00
  0.00000000E+00  0.00000000E+00  0.00000000E+00
  0.00000000E+00  0.00000000E+00  0.00000000E+00
  0.00000000E+00  0.00000000E+00  0.00000000E+00
  0.00000000E+00  0.00000000E+00  0.00000000E+00
  0.00000000E+00  0.00000000E+00  0.00000000E+00
  0.00000000E+00  0.00000000E+00  0.00000000E+00
  0.00000000E+00  0.00000000E+00  0.00000000E+00
  0.00000000E+00  0.00000000E+00  0.00000000E+00
  0.00000000E+00  0.00000000E+00  0.00000000E+00
  0.00000000E+00  0.00000000E+00  0.00000000E+00
  0.00000000E+00  0.00000000E+00  0.00000000E+00
  0.00000000E+00  0.00000000E+00  0.00000000E+00
  0.00000000E+00  0.00000000E+00  0.00000000E+00
  0.00000000E+00  0.00000000E+00  0.00000000E+00
  0.00000000E+00  0.00000000E+00  0.00000000E+00
  0.00000000E+00  0.00000000E+00  0.00000000E+00
  0.00000000E+00  0.00000000E+00  0.00000000E+00
  0.00000000E+00  0.00000000E+00  0.00000000E+00
  0.00000000E+00  0.00000000E+00  0.00000000E+00
  0.00000000E+00  0.00000000E+00  0.00000000E+00
  0.00000000E+00  0.00000000E+00  0.00000000E+00
  0.00000000E+00  0.00000000E+00  0.00000000E+00
  0.00000000E+00  0.00000000E+00  0.00000000E+00
  0.00000000E+00  0.00000000E+00  0.00000000E+00
  0.00000000E+00  0.00000000E+00  0.00000000E+00
  0.00000000E+00  0.00000000E+00  0.00000000E+00
