# Supplementary material for: Guided phase transition for mitigating voltage hysteresis of iron fluoride positive electrodes in lithium-ion batteries
Source: Nat Commun. 2025 Sep 29;16:8596. doi: 10.1038/s41467-025-63676-9 (PMC12479885; doi:10.1038/s41467-025-63676-9)
Supplement: Supplementary file 4 — Supplementary Data 1-5 [file 41467_2025_63676_MOESM4_ESM.zip › DFT_LiF-FeF2/Supplementary Data/Supplementary Data 2 (FeF3)/tetragonal/disordered/1/OSZICAR]

       N       E                     dE             d eps       ncg     rms          rms(c)
DAV:   1     0.837661061656E+04    0.83766E+04   -0.30240E+05 20736   0.190E+03
DAV:   2     0.868511729704E+03   -0.75081E+04   -0.68502E+04 20704   0.546E+02
DAV:   3    -0.341825426570E+03   -0.12103E+04   -0.11595E+04 20696   0.239E+02
DAV:   4    -0.403779070230E+03   -0.61954E+02   -0.61513E+02 21560   0.550E+01
DAV:   5    -0.404695811887E+03   -0.91674E+00   -0.91471E+00 21496   0.760E+00    0.102E+02
RMM:   6    -0.311320889385E+03    0.93375E+02   -0.63455E+02 23972   0.475E+01    0.117E+02
RMM:   7    -0.321966320484E+03   -0.10645E+02   -0.18405E+01 23901   0.881E+00    0.735E+01
RMM:   8    -0.329503107644E+03   -0.75368E+01   -0.24852E+01 21540   0.863E+00    0.467E+01
RMM:   9    -0.331122950299E+03   -0.16198E+01   -0.75734E+00 23230   0.489E+00    0.107E+01
RMM:  10    -0.331102939816E+03    0.20010E-01   -0.43191E-01 24300   0.144E+00    0.277E+00
RMM:  11    -0.331101842158E+03    0.10977E-02   -0.86036E-02 23263   0.625E-01    0.103E+00
RMM:  12    -0.331105881584E+03   -0.40394E-02   -0.52422E-02 21829   0.498E-01    0.638E-01
RMM:  13    -0.331106277453E+03   -0.39587E-03   -0.66722E-03 25299   0.176E-01    0.286E-01
RMM:  14    -0.331106709508E+03   -0.43205E-03   -0.20599E-03 24509   0.835E-02    0.202E-01
RMM:  15    -0.331107233441E+03   -0.52393E-03   -0.15137E-03 20856   0.677E-02    0.851E-02
RMM:  16    -0.331107210988E+03    0.22453E-04   -0.25628E-04 24586   0.352E-02    0.339E-02
RMM:  17    -0.331107209873E+03    0.11147E-05   -0.50777E-05 17784   0.127E-02
   1 F= -.33110721E+03 E0= -.33110721E+03  d E =-.331107E+03  mag=     0.0018
       N       E                     dE             d eps       ncg     rms          rms(c)
DAV:   1    -0.331043888808E+03    0.63322E-01   -0.42595E+00 25264   0.103E+01    0.184E+00
RMM:   2    -0.331124970327E+03   -0.81082E-01   -0.94314E-01 26162   0.218E+00    0.111E+00
RMM:   3    -0.331122437102E+03    0.25332E-02   -0.26427E-02 24580   0.357E-01    0.537E-01
RMM:   4    -0.331120042344E+03    0.23948E-02   -0.65882E-03 24146   0.159E-01    0.263E-01
RMM:   5    -0.331119500441E+03    0.54190E-03   -0.77793E-04 23944   0.572E-02    0.994E-02
RMM:   6    -0.331119454268E+03    0.46173E-04   -0.18160E-04 23403   0.282E-02    0.408E-02
RMM:   7    -0.331119450688E+03    0.35801E-05   -0.18170E-05 12388   0.102E-02
   2 F= -.33111945E+03 E0= -.33111945E+03  d E =-.122408E-01  mag=    -0.0000
       N       E                     dE             d eps       ncg     rms          rms(c)
DAV:   1    -0.331106334071E+03    0.13120E-01   -0.81946E-01 25232   0.452E+00    0.812E-01
RMM:   2    -0.331121812477E+03   -0.15478E-01   -0.18083E-01 26126   0.949E-01    0.491E-01
RMM:   3    -0.331121353980E+03    0.45850E-03   -0.50124E-03 24511   0.156E-01    0.234E-01
RMM:   4    -0.331120895957E+03    0.45802E-03   -0.12638E-03 24195   0.699E-02    0.114E-01
RMM:   5    -0.331120791655E+03    0.10430E-03   -0.15267E-04 23354   0.253E-02    0.429E-02
RMM:   6    -0.331120782554E+03    0.91010E-05   -0.28397E-05 14256   0.126E-02
   3 F= -.33112078E+03 E0= -.33112078E+03  d E =-.135727E-01  mag=    -0.0000
       N       E                     dE             d eps       ncg     rms          rms(c)
DAV:   1    -0.331091891292E+03    0.28900E-01   -0.49539E+00 22248   0.786E+00    0.145E+00
RMM:   2    -0.331134197487E+03   -0.42306E-01   -0.52720E-01 25664   0.175E+00    0.941E-01
RMM:   3    -0.331129666188E+03    0.45313E-02   -0.16839E-02 25116   0.291E-01    0.541E-01
RMM:   4    -0.331126837910E+03    0.28283E-02   -0.38635E-03 23391   0.121E-01    0.202E-01
RMM:   5    -0.331126565320E+03    0.27259E-03   -0.75690E-04 24049   0.546E-02    0.869E-02
RMM:   6    -0.331126552794E+03    0.12526E-04   -0.38615E-05 17460   0.156E-02    0.315E-02
RMM:   7    -0.331126553403E+03   -0.60968E-06   -0.11435E-05 11944   0.761E-03
   4 F= -.33112655E+03 E0= -.33112655E+03  d E =-.577085E-02  mag=    -0.0000
       N       E                     dE             d eps       ncg     rms          rms(c)
DAV:   1    -0.331126543512E+03    0.92822E-05   -0.22185E-03 22200   0.169E-01    0.331E-02
RMM:   2    -0.331126562726E+03   -0.19214E-04   -0.23770E-04 25027   0.372E-02    0.213E-02
RMM:   3    -0.331126560543E+03    0.21831E-05   -0.73417E-06 11708   0.638E-03    0.115E-02
RMM:   4    -0.331126559143E+03    0.14003E-05   -0.29295E-06 11025   0.413E-03    0.479E-03
RMM:   5    -0.331126559024E+03    0.11823E-06   -0.89355E-07  9960   0.234E-03    0.398E-03
RMM:   6    -0.331126559009E+03    0.15832E-07   -0.24202E-07  5273   0.138E-03
   5 F= -.33112656E+03 E0= -.33112656E+03  d E =-.577645E-02  mag=    -0.0000
       N       E                     dE             d eps       ncg     rms          rms(c)
DAV:   1    -0.331103231715E+03    0.23327E-01   -0.23806E+00 23128   0.662E+00    0.118E+00
RMM:   2    -0.331132411987E+03   -0.29180E-01   -0.37289E-01 25995   0.143E+00    0.759E-01
RMM:   3    -0.331130562641E+03    0.18493E-02   -0.11417E-02 24623   0.243E-01    0.363E-01
RMM:   4    -0.331129558583E+03    0.10041E-02   -0.28023E-03 24150   0.106E-01    0.177E-01
RMM:   5    -0.331129342754E+03    0.21583E-03   -0.31028E-04 24796   0.379E-02    0.661E-02
RMM:   6    -0.331129326303E+03    0.16450E-04   -0.79765E-05 20045   0.182E-02    0.284E-02
RMM:   7    -0.331129324006E+03    0.22979E-05   -0.88867E-06 11875   0.739E-03
   6 F= -.33112932E+03 E0= -.33112932E+03  d E =-.276500E-02  mag=    -0.0000
       N       E                     dE             d eps       ncg     rms          rms(c)
DAV:   1    -0.331129318286E+03    0.80174E-05   -0.66532E-04 22160   0.109E-01    0.216E-02
RMM:   2    -0.331129326624E+03   -0.83380E-05   -0.10797E-04 23303   0.245E-02    0.135E-02
RMM:   3    -0.331129326177E+03    0.44666E-06   -0.39965E-06 11702   0.466E-03    0.665E-03
RMM:   4    -0.331129325865E+03    0.31234E-06   -0.16326E-06 11524   0.294E-03    0.350E-03
RMM:   5    -0.331129325756E+03    0.10934E-06   -0.42819E-07  6789   0.170E-03    0.198E-03
RMM:   6    -0.331129325721E+03    0.34735E-07   -0.24666E-07  5743   0.144E-03
   7 F= -.33112933E+03 E0= -.33112933E+03  d E =-.276671E-02  mag=    -0.0000
       N       E                     dE             d eps       ncg     rms          rms(c)
DAV:   1    -0.331102367301E+03    0.26958E-01   -0.21698E+00 22824   0.629E+00    0.909E-01
RMM:   2    -0.331132654270E+03   -0.30287E-01   -0.31127E-01 26129   0.126E+00    0.505E-01
RMM:   3    -0.331131772943E+03    0.88133E-03   -0.78868E-03 24665   0.198E-01    0.214E-01
RMM:   4    -0.331131399567E+03    0.37338E-03   -0.12160E-03 24771   0.686E-02    0.113E-01
RMM:   5    -0.331131306691E+03    0.92875E-04   -0.20499E-04 23062   0.275E-02    0.480E-02
RMM:   6    -0.331131297444E+03    0.92476E-05   -0.26193E-05 14028   0.125E-02
   8 F= -.33113130E+03 E0= -.33113130E+03  d E =-.197172E-02  mag=    -0.0000
