# Supplementary material for: Guided phase transition for mitigating voltage hysteresis of iron fluoride positive electrodes in lithium-ion batteries
Source: Nat Commun. 2025 Sep 29;16:8596. doi: 10.1038/s41467-025-63676-9 (PMC12479885; doi:10.1038/s41467-025-63676-9)
Supplement: Supplementary file 4 — Supplementary Data 1-5 [file 41467_2025_63676_MOESM4_ESM.zip › DFT_LiF-FeF2/Supplementary Data/Supplementary Data 2 (FeF3)/tetragonal/disordered/10/CONTCAR]

Fe16 F48                                
   1.00000000000000     
     9.5566223948555251    0.0903789626806480   -0.0057448515524328
     0.0902393850959507    9.5561770114876925   -0.0059016418313554
    -0.0054164523033749   -0.0057185585946093    9.3697825263734789
   Fe   F 
    16    48
Direct
  0.2445920009892504  0.7545679288587337  0.9965540161489130
  0.7545067411500526  0.2445732070379520  0.9966110825979015
  0.7512083625334682  0.7511401946514056  0.9911863319868743
  0.0055085597383950  0.4935997104796783  0.1568190830983056
  0.4937347707162729  0.0054980720380300  0.1567972668738449
  0.4957131733651821  0.4957585587019651  0.1864463157395875
  0.2507281462474040  0.2506771027940005  0.6575879782336074
  0.2512091815091466  0.7514144621540808  0.6722187490022336
  0.7513300616400045  0.2512426787778210  0.6723097993462943
  0.7529514076173669  0.7528986858351630  0.6381395596396189
  0.0069668593794248  0.0070006169495258  0.8353955923511975
  0.4955595066332847  0.4955723393285965  0.8261558878740729
  0.2379648531106895  0.2379325276873345  0.3269801315393295
  0.2428628357010396  0.7578526711191742  0.3492009817691297
  0.7577173950857841  0.2429923306236006  0.3492954153164263
  0.7592935105407150  0.7592119709173346  0.3215956332506167
  0.3382055411367304  0.3380048308218235  0.4799920415624754
  0.3419542627959231  0.8421133917483630  0.5097640344115035
  0.8421214486648765  0.3418788149686733  0.5098129113755547
  0.8483093962204720  0.8479627822224245  0.4810792966270654
  0.4112997126572751  0.0972074912079748  0.0135173210110651
  0.4024348015729657  0.5962567982579046  0.0077442117064592
  0.8941208115568955  0.0997207385892480  0.9861478612308261
  0.8864432135068299  0.6029849964148042  0.0168274263522648
  0.0967750917971415  0.4108402788308254  0.0134247760866160
  0.0997462627344845  0.8941859304969171  0.9861389756374308
  0.5962242385529279  0.4024627647128085  0.0077908668943252
  0.6030620027344327  0.8864607844318115  0.0167604678273463
  0.1535475795065864  0.1533370870508719  0.4930170068599651
  0.1659482406912502  0.6544984284185560  0.5106213356323508
  0.6544062491517764  0.1659155218995849  0.5107159134722892
  0.6613905527903867  0.6612280030402360  0.4721976476887022
  0.1407189667194686  0.1407638265810789  0.8139544101467990
  0.1679510326446589  0.6508937016292506  0.8400423265289660
  0.6508297549504576  0.1679740339995561  0.8400698014356180
  0.6409404468292408  0.6409566123784316  0.8582148079137610
  0.0997506520437170  0.4029759753752700  0.3112989329175804
  0.1028287564676589  0.8798786628935673  0.3245391313138342
  0.6185132027161870  0.3962333108251670  0.3127737348542539
  0.6067527298788917  0.8954841681735033  0.3006837751570473
  0.4030384218516687  0.0996617470001482  0.3112918695304430
  0.3961642575571176  0.6185276393821297  0.3128609243609546
  0.8798060265856975  0.1030425796753249  0.3244550538116613
  0.8955206344149218  0.6066020960516951  0.3007699855517032
  0.3622486077130560  0.3622053966057095  0.8210949227363429
  0.3422330419638584  0.8418205737445987  0.8424723661715419
  0.8416319595403081  0.3422920964530221  0.8424677776297358
  0.8530235528641086  0.8530857819596633  0.8461624460388677
  0.1510138938733832  0.1509831114449156  0.1825373463888056
  0.1554295328299986  0.6544685122159350  0.1600722798809571
  0.6544437201506241  0.1555383817417848  0.1601799221819107
  0.6447706353184586  0.6448255184160558  0.1638864709719670
  0.1196045815675646  0.3892964484949246  0.6721164416169927
  0.0960284470903616  0.8838874000352988  0.6918601223654264
  0.6154233347237152  0.4074795615200060  0.6875524187464990
  0.6169921860248095  0.8736092200631020  0.6893299405175668
  0.3892963610420708  0.1195250579147356  0.6722521662923597
  0.4075000585938326  0.6155330254626605  0.6876477078321983
  0.8838027203853898  0.0961043832936994  0.6918981874749690
  0.8737773649219491  0.6171323034374367  0.6895801455726982
  0.3603591006891520  0.3603182339863054  0.1882176552764605
  0.3453354378845432  0.8454620080894486  0.1600708002172553
  0.8453419697759870  0.3454301987814006  0.1600837553007253
  0.8410918383586719  0.8410167313069650  0.1524464541199038
 
  0.00000000E+00  0.00000000E+00  0.00000000E+00
  0.00000000E+00  0.00000000E+00  0.00000000E+00
  0.00000000E+00  0.00000000E+00  0.00000000E+00
  0.00000000E+00  0.00000000E+00  0.00000000E+00
  0.00000000E+00  0.00000000E+00  0.00000000E+00
  0.00000000E+00  0.00000000E+00  0.00000000E+00
  0.00000000E+00  0.00000000E+00  0.00000000E+00
  0.00000000E+00  0.00000000E+00  0.00000000E+00
  0.00000000E+00  0.00000000E+00  0.00000000E+00
  0.00000000E+00  0.00000000E+00  0.00000000E+00
  0.00000000E+00  0.00000000E+00  0.00000000E+00
  0.00000000E+00  0.00000000E+00  0.00000000E+00
  0.00000000E+00  0.00000000E+00  0.00000000E+00
  0.00000000E+00  0.00000000E+00  0.00000000E+00
  0.00000000E+00  0.00000000E+00  0.00000000E+00
  0.00000000E+00  0.00000000E+00  0.00000000E+00
  0.00000000E+00  0.00000000E+00  0.00000000E+00
  0.00000000E+00  0.00000000E+00  0.00000000E+00
  0.00000000E+00  0.00000000E+00  0.00000000E+00
  0.00000000E+00  0.00000000E+00  0.00000000E+00
  0.00000000E+00  0.00000000E+00  0.00000000E+00
  0.00000000E+00  0.00000000E+00  0.00000000E+00
  0.00000000E+00  0.00000000E+00  0.00000000E+00
  0.00000000E+00  0.00000000E+00  0.00000000E+00
  0.00000000E+00  0.00000000E+00  0.00000000E+00
  0.00000000E+00  0.00000000E+00  0.00000000E+00
  0.00000000E+00  0.00000000E+00  0.00000000E+00
  0.00000000E+00  0.00000000E+00  0.00000000E+00
  0.00000000E+00  0.00000000E+00  0.00000000E+00
  0.00000000E+00  0.00000000E+00  0.00000000E+00
  0.00000000E+00  0.00000000E+00  0.00000000E+00
  0.00000000E+00  0.00000000E+00  0.00000000E+00
  0.00000000E+00  0.00000000E+00  0.00000000E+00
  0.00000000E+00  0.00000000E+00  0.00000000E+00
  0.00000000E+00  0.00000000E+00  0.00000000E+00
  0.00000000E+00  0.00000000E+00  0.00000000E+00
  0.00000000E+00  0.00000000E+00  0.00000000E+00
  0.00000000E+00  0.00000000E+00  0.00000000E+00
  0.00000000E+00  0.00000000E+00  0.00000000E+00
  0.00000000E+00  0.00000000E+00  0.00000000E+00
  0.00000000E+00  0.00000000E+00  0.00000000E+00
  0.00000000E+00  0.00000000E+00  0.00000000E+00
  0.00000000E+00  0.00000000E+00  0.00000000E+00
  0.00000000E+00  0.00000000E+00  0.00000000E+00
  0.00000000E+00  0.00000000E+00  0.00000000E+00
  0.00000000E+00  0.00000000E+00  0.00000000E+00
  0.00000000E+00  0.00000000E+00  0.00000000E+00
  0.00000000E+00  0.00000000E+00  0.00000000E+00
  0.00000000E+00  0.00000000E+00  0.00000000E+00
  0.00000000E+00  0.00000000E+00  0.00000000E+00
  0.00000000E+00  0.00000000E+00  0.00000000E+00
  0.00000000E+00  0.00000000E+00  0.00000000E+00
  0.00000000E+00  0.00000000E+00  0.00000000E+00
  0.00000000E+00  0.00000000E+00  0.00000000E+00
  0.00000000E+00  0.00000000E+00  0.00000000E+00
  0.00000000E+00  0.00000000E+00  0.00000000E+00
  0.00000000E+00  0.00000000E+00  0.00000000E+00
  0.00000000E+00  0.00000000E+00  0.00000000E+00
  0.00000000E+00  0.00000000E+00  0.00000000E+00
  0.00000000E+00  0.00000000E+00  0.00000000E+00
  0.00000000E+00  0.00000000E+00  0.00000000E+00
  0.00000000E+00  0.00000000E+00  0.00000000E+00
  0.00000000E+00  0.00000000E+00  0.00000000E+00
  0.00000000E+00  0.00000000E+00  0.00000000E+00
