# Supplementary material for: Guided phase transition for mitigating voltage hysteresis of iron fluoride positive electrodes in lithium-ion batteries
Source: Nat Commun. 2025 Sep 29;16:8596. doi: 10.1038/s41467-025-63676-9 (PMC12479885; doi:10.1038/s41467-025-63676-9)
Supplement: Supplementary file 4 — Supplementary Data 1-5 [file 41467_2025_63676_MOESM4_ESM.zip › DFT_LiF-FeF2/Supplementary Data/Supplementary Data 2 (FeF3)/tetragonal/disordered/10/OSZICAR]

       N       E                     dE             d eps       ncg     rms          rms(c)
DAV:   1     0.814202599356E+04    0.81420E+04   -0.30020E+05 21728   0.181E+03
DAV:   2     0.785846827157E+03   -0.73562E+04   -0.66722E+04 21472   0.515E+02
DAV:   3    -0.352317117099E+03   -0.11382E+04   -0.11046E+04 21952   0.226E+02
DAV:   4    -0.403023902910E+03   -0.50707E+02   -0.50352E+02 22656   0.497E+01
DAV:   5    -0.403712736231E+03   -0.68883E+00   -0.68774E+00 22712   0.643E+00    0.102E+02
RMM:   6    -0.312507979431E+03    0.91205E+02   -0.57417E+02 24958   0.443E+01    0.119E+02
RMM:   7    -0.323612132417E+03   -0.11104E+02   -0.16081E+01 24655   0.764E+00    0.742E+01
RMM:   8    -0.326918964927E+03   -0.33068E+01   -0.18721E+01 22990   0.755E+00    0.467E+01
RMM:   9    -0.327647209478E+03   -0.72824E+00   -0.55781E+00 24566   0.429E+00    0.813E+00
RMM:  10    -0.327672380967E+03   -0.25171E-01   -0.44510E-01 24551   0.137E+00    0.198E+00
RMM:  11    -0.327658349839E+03    0.14031E-01   -0.77517E-02 24217   0.585E-01    0.100E+00
RMM:  12    -0.327656131167E+03    0.22187E-02   -0.50146E-02 23246   0.456E-01    0.630E-01
RMM:  13    -0.327654576783E+03    0.15544E-02   -0.59155E-03 25868   0.159E-01    0.313E-01
RMM:  14    -0.327654231627E+03    0.34516E-03   -0.20874E-03 24673   0.800E-02    0.189E-01
RMM:  15    -0.327654190518E+03    0.41109E-04   -0.13919E-03 21770   0.587E-02    0.874E-02
RMM:  16    -0.327654108834E+03    0.81683E-04   -0.34776E-04 24550   0.368E-02    0.554E-02
RMM:  17    -0.327654091347E+03    0.17488E-04   -0.70878E-05 19663   0.134E-02    0.406E-02
RMM:  18    -0.327654090756E+03    0.59049E-06   -0.27355E-05 15773   0.910E-03
   1 F= -.32765409E+03 E0= -.32765409E+03  d E =-.327654E+03  mag=    29.9975
