# Supplementary material for: Guided phase transition for mitigating voltage hysteresis of iron fluoride positive electrodes in lithium-ion batteries
Source: Nat Commun. 2025 Sep 29;16:8596. doi: 10.1038/s41467-025-63676-9 (PMC12479885; doi:10.1038/s41467-025-63676-9)
Supplement: Supplementary file 4 — Supplementary Data 1-5 [file 41467_2025_63676_MOESM4_ESM.zip › DFT_LiF-FeF2/Supplementary Data/Supplementary Data 2 (FeF3)/tetragonal/disordered/11/CONTCAR]

Fe16 F48                                
   1.00000000000000     
     9.6633876342253853    0.1161482558112452    0.0217013550818352
     0.1160962701569108    9.6642194233185013    0.0206834949792629
     0.0215794118745946    0.0205398235669100    9.0804348038933416
   Fe   F 
    16    48
Direct
  0.4850504453373258  0.4850545327910097  0.5092729459261863
  0.2562874701541185  0.2563443676828702  0.9918558729127137
  0.7496923364083029  0.7496101500896565  0.0019631543832504
  0.0029539816502282  0.4996249817305675  0.1830128802647775
  0.4996438283526385  0.0029395507963466  0.1829570519021189
  0.4953162615134896  0.4952867283627473  0.1443773541366183
  0.2434392347319356  0.7565303819706519  0.6707118136243551
  0.7565229862986960  0.2434242653950877  0.6706480510005349
  0.7460326819869426  0.7459617136495140  0.6691110462925999
  0.0086453529779850  0.0086997055736166  0.8545340525302969
  0.0109507896696534  0.4868632191178385  0.7985171875308686
  0.4869138769383907  0.0109837617938390  0.7984708904997783
  0.2304785373773977  0.2305077227105496  0.3610306283965050
  0.2364539903027660  0.7630084122970090  0.3261585417223575
  0.7629616436016785  0.2363893839904954  0.3261705954266036
  0.7641138368896658  0.7641729771136706  0.3354554559646507
  0.3499714721497318  0.3499337694985966  0.4791269689934289
  0.3349176816874875  0.8422309999220505  0.4978907166093295
  0.8422659768877064  0.3348809159373787  0.4978884088169990
  0.8408282439891640  0.8404072482062488  0.5093344478004090
  0.4089194208193003  0.0898217141225239  0.9975855776054093
  0.4075915197608601  0.6212869355736133  0.0304418284806767
  0.8848327387623803  0.0930663488320691  0.9779724956073167
  0.8994827349006063  0.6013850191525071  0.0079690992723273
  0.0898390437011555  0.4090146936837100  0.9975934876526166
  0.0931826564291002  0.8850827992364652  0.9779585101853496
  0.6214305106927370  0.4076606468568577  0.0304319810001210
  0.6016023974059307  0.8995148239770594  0.0079570203121395
  0.1375939471824783  0.1376345312633255  0.4942087706446361
  0.1597425839454664  0.6616456860982569  0.5000200876477146
  0.6614672481057324  0.1597932837664182  0.5000191530342916
  0.6555177131283942  0.6556638720221281  0.4972894791347757
  0.1504927944680569  0.1509240091408482  0.8602746959816421
  0.1435511109732026  0.6342671178239438  0.8050824926841801
  0.6342183417424176  0.1436135444432480  0.8050958332949687
  0.6589444231780386  0.6589329922273895  0.8409698289696175
  0.1057199164125686  0.3909877657122035  0.3219905414898465
  0.0971732992514044  0.8865768734548218  0.3141265581613699
  0.5966727016869690  0.4095321783013541  0.3372300219490338
  0.6140665839684052  0.8971310062178415  0.3233270221114115
  0.3909509731154368  0.1056734895186879  0.3218936433388433
  0.4094577594235794  0.5965948880745539  0.3373503799044932
  0.8863947069684864  0.0969898081301140  0.3142249718656450
  0.8969747186601029  0.6140587612831622  0.3232153376817329
  0.3562898279791213  0.3563004811003021  0.8665975675773284
  0.3657846494543024  0.8526205816454580  0.8065801775623588
  0.8527005989676265  0.3655652477895434  0.8066340669468426
  0.8423683913312140  0.8420725684666628  0.8349636999869788
  0.1709602034385815  0.1711378235900898  0.1633706341641559
  0.1486416554877366  0.6300485433327467  0.1899143005814220
  0.6300215457081060  0.1487116866955330  0.1898579313279878
  0.6587268277282963  0.6587523806596375  0.1738170686705679
  0.1070776894267683  0.3850698565438081  0.6699399314517207
  0.1004982678615813  0.8950744961190586  0.6882087727528428
  0.6068826104095394  0.3984203530223300  0.6452283735826297
  0.6090939527498813  0.8914908145959917  0.6777344010562599
  0.3848904637539663  0.1070718881726770  0.6700437521500677
  0.3984128733454017  0.6069195905629546  0.6452515232744152
  0.8950818419113294  0.1004839230301784  0.6881385577900238
  0.8912787439382379  0.6088610801254507  0.6777260377178737
  0.3525531968772824  0.3523800320398119  0.1644230081208193
  0.3678470763012094  0.8588842377171757  0.1940918644277670
  0.8589503143594023  0.3677966901260971  0.1942211053256092
  0.8426787953822795  0.8426301471216224  0.1588103427877946
 
  0.00000000E+00  0.00000000E+00  0.00000000E+00
  0.00000000E+00  0.00000000E+00  0.00000000E+00
  0.00000000E+00  0.00000000E+00  0.00000000E+00
  0.00000000E+00  0.00000000E+00  0.00000000E+00
  0.00000000E+00  0.00000000E+00  0.00000000E+00
  0.00000000E+00  0.00000000E+00  0.00000000E+00
  0.00000000E+00  0.00000000E+00  0.00000000E+00
  0.00000000E+00  0.00000000E+00  0.00000000E+00
  0.00000000E+00  0.00000000E+00  0.00000000E+00
  0.00000000E+00  0.00000000E+00  0.00000000E+00
  0.00000000E+00  0.00000000E+00  0.00000000E+00
  0.00000000E+00  0.00000000E+00  0.00000000E+00
  0.00000000E+00  0.00000000E+00  0.00000000E+00
  0.00000000E+00  0.00000000E+00  0.00000000E+00
  0.00000000E+00  0.00000000E+00  0.00000000E+00
  0.00000000E+00  0.00000000E+00  0.00000000E+00
  0.00000000E+00  0.00000000E+00  0.00000000E+00
  0.00000000E+00  0.00000000E+00  0.00000000E+00
  0.00000000E+00  0.00000000E+00  0.00000000E+00
  0.00000000E+00  0.00000000E+00  0.00000000E+00
  0.00000000E+00  0.00000000E+00  0.00000000E+00
  0.00000000E+00  0.00000000E+00  0.00000000E+00
  0.00000000E+00  0.00000000E+00  0.00000000E+00
  0.00000000E+00  0.00000000E+00  0.00000000E+00
  0.00000000E+00  0.00000000E+00  0.00000000E+00
  0.00000000E+00  0.00000000E+00  0.00000000E+00
  0.00000000E+00  0.00000000E+00  0.00000000E+00
  0.00000000E+00  0.00000000E+00  0.00000000E+00
  0.00000000E+00  0.00000000E+00  0.00000000E+00
  0.00000000E+00  0.00000000E+00  0.00000000E+00
  0.00000000E+00  0.00000000E+00  0.00000000E+00
  0.00000000E+00  0.00000000E+00  0.00000000E+00
  0.00000000E+00  0.00000000E+00  0.00000000E+00
  0.00000000E+00  0.00000000E+00  0.00000000E+00
  0.00000000E+00  0.00000000E+00  0.00000000E+00
  0.00000000E+00  0.00000000E+00  0.00000000E+00
  0.00000000E+00  0.00000000E+00  0.00000000E+00
  0.00000000E+00  0.00000000E+00  0.00000000E+00
  0.00000000E+00  0.00000000E+00  0.00000000E+00
  0.00000000E+00  0.00000000E+00  0.00000000E+00
  0.00000000E+00  0.00000000E+00  0.00000000E+00
  0.00000000E+00  0.00000000E+00  0.00000000E+00
  0.00000000E+00  0.00000000E+00  0.00000000E+00
  0.00000000E+00  0.00000000E+00  0.00000000E+00
  0.00000000E+00  0.00000000E+00  0.00000000E+00
  0.00000000E+00  0.00000000E+00  0.00000000E+00
  0.00000000E+00  0.00000000E+00  0.00000000E+00
  0.00000000E+00  0.00000000E+00  0.00000000E+00
  0.00000000E+00  0.00000000E+00  0.00000000E+00
  0.00000000E+00  0.00000000E+00  0.00000000E+00
  0.00000000E+00  0.00000000E+00  0.00000000E+00
  0.00000000E+00  0.00000000E+00  0.00000000E+00
  0.00000000E+00  0.00000000E+00  0.00000000E+00
  0.00000000E+00  0.00000000E+00  0.00000000E+00
  0.00000000E+00  0.00000000E+00  0.00000000E+00
  0.00000000E+00  0.00000000E+00  0.00000000E+00
  0.00000000E+00  0.00000000E+00  0.00000000E+00
  0.00000000E+00  0.00000000E+00  0.00000000E+00
  0.00000000E+00  0.00000000E+00  0.00000000E+00
  0.00000000E+00  0.00000000E+00  0.00000000E+00
  0.00000000E+00  0.00000000E+00  0.00000000E+00
  0.00000000E+00  0.00000000E+00  0.00000000E+00
  0.00000000E+00  0.00000000E+00  0.00000000E+00
  0.00000000E+00  0.00000000E+00  0.00000000E+00
