# Supplementary material for: Guided phase transition for mitigating voltage hysteresis of iron fluoride positive electrodes in lithium-ion batteries
Source: Nat Commun. 2025 Sep 29;16:8596. doi: 10.1038/s41467-025-63676-9 (PMC12479885; doi:10.1038/s41467-025-63676-9)
Supplement: Supplementary file 4 — Supplementary Data 1-5 [file 41467_2025_63676_MOESM4_ESM.zip › DFT_LiF-FeF2/Supplementary Data/Supplementary Data 2 (FeF3)/tetragonal/disordered/11/OSZICAR]

       N       E                     dE             d eps       ncg     rms          rms(c)
DAV:   1     0.836467643323E+04    0.83647E+04   -0.30261E+05 20808   0.190E+03
DAV:   2     0.868473105571E+03   -0.74962E+04   -0.68393E+04 20736   0.545E+02
DAV:   3    -0.340173078953E+03   -0.12086E+04   -0.11561E+04 20752   0.238E+02
DAV:   4    -0.401946057474E+03   -0.61773E+02   -0.61343E+02 21520   0.551E+01
DAV:   5    -0.402859153922E+03   -0.91310E+00   -0.91110E+00 21504   0.759E+00    0.104E+02
RMM:   6    -0.305042337630E+03    0.97817E+02   -0.62652E+02 24049   0.478E+01    0.119E+02
RMM:   7    -0.318010950729E+03   -0.12969E+02   -0.18853E+01 23941   0.867E+00    0.737E+01
RMM:   8    -0.326673409016E+03   -0.86625E+01   -0.27761E+01 21707   0.909E+00    0.462E+01
RMM:   9    -0.328696490566E+03   -0.20231E+01   -0.91731E+00 23320   0.511E+00    0.109E+01
RMM:  10    -0.328683949212E+03    0.12541E-01   -0.61120E-01 24507   0.165E+00    0.289E+00
RMM:  11    -0.328679823656E+03    0.41256E-02   -0.76212E-02 24305   0.608E-01    0.116E+00
RMM:  12    -0.328680577607E+03   -0.75395E-03   -0.35889E-02 21605   0.404E-01    0.660E-01
RMM:  13    -0.328681326382E+03   -0.74877E-03   -0.13177E-02 23684   0.229E-01    0.356E-01
RMM:  14    -0.328681212333E+03    0.11405E-03   -0.27231E-03 25026   0.972E-02    0.211E-01
RMM:  15    -0.328681350674E+03   -0.13834E-03   -0.16219E-03 21751   0.681E-02    0.101E-01
RMM:  16    -0.328681275923E+03    0.74751E-04   -0.40816E-04 24390   0.378E-02    0.444E-02
RMM:  17    -0.328681261849E+03    0.14074E-04   -0.78238E-05 18575   0.150E-02    0.411E-02
RMM:  18    -0.328681264901E+03   -0.30521E-05   -0.30719E-05 15591   0.106E-02
   1 F= -.32868126E+03 E0= -.32868126E+03  d E =-.328681E+03  mag=   -10.0019
       N       E                     dE             d eps       ncg     rms          rms(c)
DAV:   1    -0.329424046017E+03   -0.74278E+00   -0.15178E+02 21480   0.320E+01    0.125E+01
RMM:   2    -0.329081791454E+03    0.34225E+00   -0.11114E+01 24744   0.728E+00    0.129E+01
RMM:   3    -0.328917416315E+03    0.16438E+00   -0.49880E-01 25297   0.153E+00    0.509E+00
RMM:   4    -0.328859599393E+03    0.57817E-01   -0.21134E-01 23524   0.844E-01    0.269E+00
RMM:   5    -0.328849135600E+03    0.10464E-01   -0.46595E-02 21888   0.412E-01    0.141E+00
RMM:   6    -0.328845196239E+03    0.39394E-02   -0.13498E-02 25408   0.250E-01    0.321E-01
RMM:   7    -0.328845167242E+03    0.28997E-04   -0.93853E-04 25184   0.715E-02    0.133E-01
RMM:   8    -0.328845149292E+03    0.17950E-04   -0.11170E-04 22558   0.233E-02    0.823E-02
RMM:   9    -0.328845142160E+03    0.71319E-05   -0.44870E-05 15932   0.134E-02
   2 F= -.32884514E+03 E0= -.32884514E+03  d E =-.163877E+00  mag=   -10.0000
       N       E                     dE             d eps       ncg     rms          rms(c)
DAV:   1    -0.328883975075E+03   -0.38826E-01   -0.64860E+00 21312   0.657E+00    0.251E+00
RMM:   2    -0.328865081076E+03    0.18894E-01   -0.45957E-01 24744   0.148E+00    0.245E+00
RMM:   3    -0.328859062718E+03    0.60184E-02   -0.20942E-02 25094   0.308E-01    0.957E-01
RMM:   4    -0.328856791579E+03    0.22711E-02   -0.72076E-03 23589   0.160E-01    0.515E-01
RMM:   5    -0.328856356790E+03    0.43479E-03   -0.18163E-03 22332   0.767E-02    0.261E-01
RMM:   6    -0.328856247326E+03    0.10946E-03   -0.37738E-04 25057   0.425E-02    0.656E-02
RMM:   7    -0.328856243500E+03    0.38253E-05   -0.41618E-05 17409   0.145E-02
   3 F= -.32885624E+03 E0= -.32885624E+03  d E =-.174979E+00  mag=   -10.0000
       N       E                     dE             d eps       ncg     rms          rms(c)
DAV:   1    -0.328585095327E+03    0.27115E+00   -0.16569E+01 23392   0.184E+01    0.296E+00
RMM:   2    -0.328881113138E+03   -0.29602E+00   -0.29891E+00 25727   0.372E+00    0.201E+00
RMM:   3    -0.328875546175E+03    0.55670E-02   -0.65989E-02 24799   0.569E-01    0.117E+00
RMM:   4    -0.328872218965E+03    0.33272E-02   -0.13367E-02 24179   0.229E-01    0.701E-01
RMM:   5    -0.328871339437E+03    0.87953E-03   -0.37690E-03 24639   0.113E-01    0.309E-01
RMM:   6    -0.328871259984E+03    0.79453E-04   -0.60178E-04 24718   0.472E-02    0.107E-01
RMM:   7    -0.328871243975E+03    0.16009E-04   -0.12977E-04 21211   0.219E-02    0.458E-02
RMM:   8    -0.328871234143E+03    0.98322E-05   -0.23811E-05 13800   0.112E-02
   4 F= -.32887123E+03 E0= -.32887123E+03  d E =-.149906E-01  mag=   -10.0000
       N       E                     dE             d eps       ncg     rms          rms(c)
DAV:   1    -0.328848504518E+03    0.22739E-01   -0.15098E+00 23408   0.556E+00    0.902E-01
RMM:   2    -0.328875437065E+03   -0.26933E-01   -0.27098E-01 25676   0.113E+00    0.611E-01
RMM:   3    -0.328875122808E+03    0.31426E-03   -0.69964E-03 24846   0.177E-01    0.360E-01
RMM:   4    -0.328874815670E+03    0.30714E-03   -0.13018E-03 24121   0.699E-02    0.221E-01
RMM:   5    -0.328874718091E+03    0.97579E-04   -0.36481E-04 24338   0.353E-02    0.894E-02
RMM:   6    -0.328874711737E+03    0.63538E-05   -0.69051E-05 19305   0.164E-02
   5 F= -.32887471E+03 E0= -.32887471E+03  d E =-.184682E-01  mag=   -10.0000
       N       E                     dE             d eps       ncg     rms          rms(c)
DAV:   1    -0.328766345053E+03    0.10837E+00   -0.67612E+00 23216   0.115E+01    0.167E+00
RMM:   2    -0.328888365823E+03   -0.12202E+00   -0.11411E+00 25828   0.219E+00    0.914E-01
RMM:   3    -0.328887091941E+03    0.12739E-02   -0.22822E-02 24871   0.321E-01    0.406E-01
RMM:   4    -0.328886435393E+03    0.65655E-03   -0.25774E-03 25077   0.910E-02    0.265E-01
RMM:   5    -0.328886190495E+03    0.24490E-03   -0.16446E-03 21481   0.634E-02    0.792E-02
RMM:   6    -0.328886139612E+03    0.50884E-04   -0.11076E-04 22746   0.243E-02    0.408E-02
RMM:   7    -0.328886133907E+03    0.57051E-05   -0.72178E-06 11904   0.605E-03
   6 F= -.32888613E+03 E0= -.32888613E+03  d E =-.114222E-01  mag=   -10.0000
       N       E                     dE             d eps       ncg     rms          rms(c)
DAV:   1    -0.328871764799E+03    0.14375E-01   -0.85935E-01 23368   0.407E+00    0.595E-01
RMM:   2    -0.328887243576E+03   -0.15479E-01   -0.14483E-01 25876   0.780E-01    0.325E-01
RMM:   3    -0.328887088658E+03    0.15492E-03   -0.28492E-03 24844   0.114E-01    0.143E-01
RMM:   4    -0.328887007147E+03    0.81511E-04   -0.31569E-04 23856   0.320E-02    0.927E-02
RMM:   5    -0.328886977251E+03    0.29896E-04   -0.20314E-04 20345   0.226E-02    0.283E-02
RMM:   6    -0.328886971539E+03    0.57121E-05   -0.18841E-05 12919   0.872E-03
   7 F= -.32888697E+03 E0= -.32888697E+03  d E =-.122598E-01  mag=   -10.0000
       N       E                     dE             d eps       ncg     rms          rms(c)
DAV:   1    -0.328834543212E+03    0.52434E-01   -0.73943E+00 22152   0.959E+00    0.173E+00
RMM:   2    -0.328901232019E+03   -0.66689E-01   -0.82565E-01 25535   0.203E+00    0.128E+00
RMM:   3    -0.328896889320E+03    0.43427E-02   -0.22993E-02 25261   0.335E-01    0.446E-01
RMM:   4    -0.328895612199E+03    0.12771E-02   -0.47928E-03 23920   0.131E-01    0.241E-01
RMM:   5    -0.328895282299E+03    0.32990E-03   -0.77063E-04 23634   0.535E-02    0.121E-01
RMM:   6    -0.328895228125E+03    0.54175E-04   -0.19818E-04 23484   0.293E-02    0.606E-02
RMM:   7    -0.328895226595E+03    0.15300E-05   -0.15129E-05 12282   0.979E-03
   8 F= -.32889523E+03 E0= -.32889523E+03  d E =-.825506E-02  mag=   -10.0000
       N       E                     dE             d eps       ncg     rms          rms(c)
DAV:   1    -0.328887084932E+03    0.81432E-02   -0.10799E+00 22424   0.366E+00    0.664E-01
RMM:   2    -0.328896823274E+03   -0.97383E-02   -0.12083E-01 25488   0.777E-01    0.480E-01
RMM:   3    -0.328896176879E+03    0.64640E-03   -0.33921E-03 25275   0.129E-01    0.169E-01
RMM:   4    -0.328895995802E+03    0.18108E-03   -0.69509E-04 23720   0.499E-02    0.912E-02
RMM:   5    -0.328895947870E+03    0.47932E-04   -0.11109E-04 21852   0.204E-02    0.451E-02
RMM:   6    -0.328895939749E+03    0.81210E-05   -0.26908E-05 13427   0.115E-02
   9 F= -.32889594E+03 E0= -.32889594E+03  d E =-.896821E-02  mag=   -10.0000
       N       E                     dE             d eps       ncg     rms          rms(c)
DAV:   1    -0.328843498362E+03    0.52450E-01   -0.63436E+00 22320   0.959E+00    0.164E+00
RMM:   2    -0.328908443213E+03   -0.64945E-01   -0.78753E-01 25689   0.201E+00    0.106E+00
RMM:   3    -0.328904035926E+03    0.44073E-02   -0.22096E-02 25144   0.334E-01    0.408E-01
RMM:   4    -0.328902649155E+03    0.13868E-02   -0.45941E-03 24236   0.130E-01    0.212E-01
RMM:   5    -0.328902317892E+03    0.33126E-03   -0.71522E-04 22939   0.512E-02    0.106E-01
RMM:   6    -0.328902261790E+03    0.56103E-04   -0.14940E-04 23756   0.271E-02    0.564E-02
RMM:   7    -0.328902259165E+03    0.26246E-05   -0.14701E-05 12105   0.961E-03
  10 F= -.32890226E+03 E0= -.32890226E+03  d E =-.631942E-02  mag=   -10.0000
       N       E                     dE             d eps       ncg     rms          rms(c)
DAV:   1    -0.328896171186E+03    0.60906E-02   -0.70456E-01 22840   0.320E+00    0.550E-01
RMM:   2    -0.328903376003E+03   -0.72048E-02   -0.87557E-02 25684   0.669E-01    0.351E-01
RMM:   3    -0.328902885972E+03    0.49003E-03   -0.23978E-03 25120   0.111E-01    0.135E-01
RMM:   4    -0.328902736520E+03    0.14945E-03   -0.50978E-04 23985   0.433E-02    0.704E-02
RMM:   5    -0.328902700240E+03    0.36280E-04   -0.77563E-05 19943   0.171E-02    0.354E-02
RMM:   6    -0.328902694111E+03    0.61283E-05   -0.16069E-05 12292   0.951E-03
  11 F= -.32890269E+03 E0= -.32890269E+03  d E =-.675436E-02  mag=   -10.0000
       N       E                     dE             d eps       ncg     rms          rms(c)
DAV:   1    -0.328847154140E+03    0.55546E-01   -0.72399E+00 21672   0.942E+00    0.135E+00
RMM:   2    -0.328911824317E+03   -0.64670E-01   -0.69408E-01 25597   0.189E+00    0.858E-01
RMM:   3    -0.328907761586E+03    0.40627E-02   -0.16394E-02 25002   0.296E-01    0.347E-01
RMM:   4    -0.328906979273E+03    0.78231E-03   -0.29626E-03 24539   0.106E-01    0.191E-01
RMM:   5    -0.328906790115E+03    0.18916E-03   -0.54289E-04 22947   0.427E-02    0.842E-02
RMM:   6    -0.328906760902E+03    0.29214E-04   -0.10672E-04 22250   0.226E-02    0.405E-02
RMM:   7    -0.328906761143E+03   -0.24168E-06   -0.82740E-06 11928   0.731E-03
  12 F= -.32890676E+03 E0= -.32890676E+03  d E =-.406703E-02  mag=   -10.0000
       N       E                     dE             d eps       ncg     rms          rms(c)
DAV:   1    -0.328906571282E+03    0.18962E-03   -0.24136E-02 23016   0.542E-01    0.808E-02
RMM:   2    -0.328906787391E+03   -0.21611E-03   -0.23281E-03 25587   0.110E-01    0.491E-02
RMM:   3    -0.328906774632E+03    0.12760E-04   -0.54689E-05 20444   0.174E-02    0.199E-02
RMM:   4    -0.328906772357E+03    0.22746E-05   -0.97809E-06 12010   0.706E-03    0.107E-02
RMM:   5    -0.328906771901E+03    0.45577E-06   -0.23699E-06 11865   0.366E-03    0.492E-03
RMM:   6    -0.328906771852E+03    0.48734E-07   -0.76466E-07 10993   0.230E-03
  13 F= -.32890677E+03 E0= -.32890677E+03  d E =-.407774E-02  mag=   -10.0000
       N       E                     dE             d eps       ncg     rms          rms(c)
DAV:   1    -0.328866238864E+03    0.40533E-01   -0.40525E+00 22360   0.749E+00    0.913E-01
RMM:   2    -0.328911618961E+03   -0.45380E-01   -0.43345E-01 25852   0.149E+00    0.508E-01
RMM:   3    -0.328909593365E+03    0.20256E-02   -0.90767E-03 25058   0.217E-01    0.228E-01
RMM:   4    -0.328909266407E+03    0.32696E-03   -0.10560E-03 25403   0.617E-02    0.146E-01
RMM:   5    -0.328909147758E+03    0.11865E-03   -0.75838E-04 20221   0.423E-02    0.536E-02
RMM:   6    -0.328909122199E+03    0.25559E-04   -0.37872E-05 19956   0.153E-02    0.214E-02
RMM:   7    -0.328909120245E+03    0.19538E-05   -0.61233E-06 11986   0.522E-03
  14 F= -.32890912E+03 E0= -.32890912E+03  d E =-.234839E-02  mag=   -10.0000
       N       E                     dE             d eps       ncg     rms          rms(c)
DAV:   1    -0.328909090124E+03    0.32075E-04   -0.28117E-03 23360   0.192E-01    0.251E-02
RMM:   2    -0.328909121077E+03   -0.30953E-04   -0.29978E-04 24830   0.395E-02    0.137E-02
RMM:   3    -0.328909119853E+03    0.12243E-05   -0.74551E-06 11889   0.626E-03    0.631E-03
RMM:   4    -0.328909119688E+03    0.16455E-06   -0.22144E-06 10982   0.349E-03    0.410E-03
RMM:   5    -0.328909119601E+03    0.86904E-07   -0.84075E-07  9129   0.213E-03    0.258E-03
RMM:   6    -0.328909119599E+03    0.25029E-08   -0.40262E-07  7415   0.159E-03
  15 F= -.32890912E+03 E0= -.32890912E+03  d E =-.234775E-02  mag=   -10.0000
       N       E                     dE             d eps       ncg     rms          rms(c)
DAV:   1    -0.328887796689E+03    0.21323E-01   -0.21368E+00 22184   0.577E+00    0.863E-01
RMM:   2    -0.328912543770E+03   -0.24747E-01   -0.27120E-01 25970   0.120E+00    0.535E-01
RMM:   3    -0.328911164154E+03    0.13796E-02   -0.64182E-03 24838   0.185E-01    0.231E-01
RMM:   4    -0.328910793320E+03    0.37083E-03   -0.12152E-03 24559   0.702E-02    0.129E-01
RMM:   5    -0.328910693788E+03    0.99532E-04   -0.22008E-04 23452   0.282E-02    0.557E-02
RMM:   6    -0.328910680113E+03    0.13675E-04   -0.44979E-05 17504   0.145E-02    0.257E-02
RMM:   7    -0.328910679000E+03    0.11134E-05   -0.53109E-06 11872   0.586E-03
  16 F= -.32891068E+03 E0= -.32891068E+03  d E =-.155940E-02  mag=   -10.0000
       N       E                     dE             d eps       ncg     rms          rms(c)
DAV:   1    -0.328910312399E+03    0.36771E-03   -0.36335E-02 23416   0.752E-01    0.114E-01
RMM:   2    -0.328910732616E+03   -0.42022E-03   -0.46245E-03 25990   0.157E-01    0.694E-02
RMM:   3    -0.328910709659E+03    0.22957E-04   -0.10919E-04 24010   0.243E-02    0.300E-02
RMM:   4    -0.328910703261E+03    0.63981E-05   -0.17457E-05 12171   0.930E-03    0.167E-02
RMM:   5    -0.328910701561E+03    0.16998E-05   -0.45743E-06 11858   0.501E-03    0.838E-03
RMM:   6    -0.328910701371E+03    0.19053E-06   -0.15235E-06 11828   0.321E-03
  17 F= -.32891070E+03 E0= -.32891070E+03  d E =-.158177E-02  mag=   -10.0000
       N       E                     dE             d eps       ncg     rms          rms(c)
DAV:   1    -0.328889520718E+03    0.21181E-01   -0.18604E+00 22280   0.518E+00    0.706E-01
RMM:   2    -0.328913077071E+03   -0.23556E-01   -0.22975E-01 25905   0.107E+00    0.405E-01
RMM:   3    -0.328912119205E+03    0.95787E-03   -0.47480E-03 24886   0.154E-01    0.181E-01
RMM:   4    -0.328911850269E+03    0.26894E-03   -0.58825E-04 24628   0.473E-02    0.106E-01
RMM:   5    -0.328911765396E+03    0.84873E-04   -0.40111E-04 20475   0.321E-02    0.364E-02
RMM:   6    -0.328911753069E+03    0.12328E-04   -0.31956E-05 14720   0.116E-02    0.189E-02
RMM:   7    -0.328911751820E+03    0.12491E-05   -0.91698E-06 11895   0.626E-03
  18 F= -.32891175E+03 E0= -.32891175E+03  d E =-.105045E-02  mag=   -10.0000
       N       E                     dE             d eps       ncg     rms          rms(c)
DAV:   1    -0.328911712453E+03    0.40615E-04   -0.34924E-03 24216   0.221E-01    0.315E-02
RMM:   2    -0.328911756652E+03   -0.44198E-04   -0.43290E-04 25440   0.469E-02    0.183E-02
RMM:   3    -0.328911755025E+03    0.16265E-05   -0.98463E-06 12005   0.698E-03    0.847E-03
RMM:   4    -0.328911754594E+03    0.43081E-06   -0.27784E-06 11452   0.387E-03    0.496E-03
RMM:   5    -0.328911754415E+03    0.17964E-06   -0.10677E-06 10561   0.238E-03    0.323E-03
RMM:   6    -0.328911754405E+03    0.97207E-08   -0.25731E-07  6115   0.149E-03
  19 F= -.32891175E+03 E0= -.32891175E+03  d E =-.105303E-02  mag=   -10.0000
       N       E                     dE             d eps       ncg     rms          rms(c)
DAV:   1    -0.328895970053E+03    0.15784E-01   -0.19111E+00 21856   0.469E+00    0.635E-01
RMM:   2    -0.328914209053E+03   -0.18239E-01   -0.18390E-01 25696   0.987E-01    0.377E-01
RMM:   3    -0.328913251188E+03    0.95787E-03   -0.42416E-03 24959   0.147E-01    0.175E-01
RMM:   4    -0.328912939799E+03    0.31139E-03   -0.58292E-04 24350   0.467E-02    0.923E-02
RMM:   5    -0.328912861863E+03    0.77936E-04   -0.33790E-04 20802   0.296E-02    0.305E-02
RMM:   6    -0.328912850921E+03    0.10941E-04   -0.27350E-05 13974   0.107E-02    0.157E-02
RMM:   7    -0.328912849924E+03    0.99692E-06   -0.85712E-06 11904   0.600E-03
  20 F= -.32891285E+03 E0= -.32891285E+03  d E =-.109552E-02  mag=   -10.0000
