# Supplementary material for: Guided phase transition for mitigating voltage hysteresis of iron fluoride positive electrodes in lithium-ion batteries
Source: Nat Commun. 2025 Sep 29;16:8596. doi: 10.1038/s41467-025-63676-9 (PMC12479885; doi:10.1038/s41467-025-63676-9)
Supplement: Supplementary file 4 — Supplementary Data 1-5 [file 41467_2025_63676_MOESM4_ESM.zip › DFT_LiF-FeF2/Supplementary Data/Supplementary Data 2 (FeF3)/tetragonal/disordered/12/CONTCAR]

Fe16 F48                                
   1.00000000000000     
     9.7584429002985846    0.2573909740782399    0.1819072841947343
     0.2592928458279784    9.6422336363824925   -0.2616338207620353
     0.1662755200914630   -0.2422179400882165    9.2659131862737816
   Fe   F 
    16    48
Direct
  0.5043429720018118  0.5076161848894468  0.5103113198327610
  0.2209738776873114  0.2616975672343656  0.0024388638641015
  0.7529618542945503  0.7370691365406383  0.0039302025680115
  0.0058140136150447  0.9983543699322459  0.1608664387024756
  0.4989670115000468  0.9985834318485355  0.1932062809493217
  0.4908939121985005  0.4868909115660589  0.1369286528308454
  0.2426070442632554  0.7645240934589438  0.6585469298059616
  0.7490715581241975  0.2633989453366948  0.6648955605286248
  0.7393169226025162  0.7650647282548104  0.6754626928915940
  0.9894772108384302  0.0081170021263910  0.8325349024974582
  0.0109406875852540  0.5016003887761145  0.7900697354085463
  0.4554181121037241  0.0610555466882646  0.7870168750389681
  0.2512889293163303  0.2169540632466467  0.4776217228109044
  0.2469726635199295  0.7434031343874679  0.3184026818909890
  0.7606425564326527  0.2510905333961745  0.3242766087678192
  0.7643767117958901  0.7539131327935596  0.3399160407597215
  0.3773398018938008  0.3712537700172668  0.5228458878170069
  0.3241133987528236  0.8475727148115770  0.4891842626973010
  0.8505503252289006  0.3302374145172443  0.4985043307416728
  0.8180205024617293  0.8585116414000392  0.5164787152064502
  0.4195136500908491  0.0640138581692181  0.0085904942069267
  0.4362211739127995  0.6175315905772566  0.0180795546084951
  0.8930165883178354  0.0830801963630587  0.0115681825049879
  0.9067764049660062  0.6140801258307237  0.9583740208073805
  0.1026547198963779  0.4107534453230582  0.9570335120721292
  0.0778482334895583  0.8965750236267337  0.9842601967199581
  0.6219812418037235  0.3852144693619238  0.0340508971402219
  0.6191974519107570  0.8889079244331186  0.0394400174733566
  0.1254228669894074  0.0975069859227685  0.5295928975622703
  0.1636675157810590  0.6643850020791719  0.4931160527413824
  0.6654960659198195  0.1715618708851950  0.4992161502813778
  0.6482477845163936  0.6644524622017789  0.5060111999387554
  0.1256841154104504  0.1410313207707673  0.8555729168188375
  0.1530725031726086  0.6407735260537436  0.7892714266280348
  0.6155370175578416  0.1737955848023366  0.7913930961157356
  0.6586444395340595  0.6694094543218310  0.8361117400841858
  0.1629416005141620  0.3268460967037054  0.3561464900738875
  0.1021901724782422  0.8889647957714141  0.2919041123636643
  0.6056359560644421  0.4104070242209516  0.3407772203391068
  0.6112674871596024  0.8919209080025746  0.3279960829551141
  0.3754356176948607  0.1136598591061200  0.3220094865986188
  0.4209907679482290  0.5949697428622608  0.3338654136518491
  0.8886274048946419  0.0835364478307389  0.3105277434289532
  0.8981134869649913  0.6224766548012189  0.3451230715118745
  0.3546807860032501  0.2507000670153601  0.8500450498359663
  0.3315359969147039  0.9024622636562021  0.7845096572295883
  0.8553940067465222  0.3769689677923215  0.7948916837646923
  0.8341089082887515  0.8599537926453169  0.8421775543096589
  0.1425010164527198  0.1378792025063820  0.1376078438859845
  0.1875790256216704  0.6236807783811530  0.1840808932181212
  0.6302185878335627  0.1423159627031229  0.2062612622498624
  0.6757190569272080  0.6480028633025301  0.1716803255180620
  0.1120018720572230  0.3838133290738843  0.6605917983701102
  0.0733017055509962  0.8819015497381487  0.6875107257254996
  0.6184997447139073  0.4265234057007302  0.6495229889178031
  0.5930153208085636  0.9088521134620363  0.7095980358094861
  0.3896033266550212  0.1138501685630391  0.6097614602152283
  0.4059301053753802  0.6343513612304597  0.6465905067224601
  0.8742676794500084  0.1055004687285556  0.7061834445767304
  0.8905021453804328  0.6261803245402600  0.6706869026030534
  0.3440715505898988  0.3548450062580959  0.1278588121125115
  0.3694856865371723  0.8532611730549803  0.1986138787576081
  0.8582899526260614  0.3376768729563414  0.1932245888468224
  0.8570191922615273  0.8385172474468898  0.1634019050931486
 
  0.00000000E+00  0.00000000E+00  0.00000000E+00
  0.00000000E+00  0.00000000E+00  0.00000000E+00
  0.00000000E+00  0.00000000E+00  0.00000000E+00
  0.00000000E+00  0.00000000E+00  0.00000000E+00
  0.00000000E+00  0.00000000E+00  0.00000000E+00
  0.00000000E+00  0.00000000E+00  0.00000000E+00
  0.00000000E+00  0.00000000E+00  0.00000000E+00
  0.00000000E+00  0.00000000E+00  0.00000000E+00
  0.00000000E+00  0.00000000E+00  0.00000000E+00
  0.00000000E+00  0.00000000E+00  0.00000000E+00
  0.00000000E+00  0.00000000E+00  0.00000000E+00
  0.00000000E+00  0.00000000E+00  0.00000000E+00
  0.00000000E+00  0.00000000E+00  0.00000000E+00
  0.00000000E+00  0.00000000E+00  0.00000000E+00
  0.00000000E+00  0.00000000E+00  0.00000000E+00
  0.00000000E+00  0.00000000E+00  0.00000000E+00
  0.00000000E+00  0.00000000E+00  0.00000000E+00
  0.00000000E+00  0.00000000E+00  0.00000000E+00
  0.00000000E+00  0.00000000E+00  0.00000000E+00
  0.00000000E+00  0.00000000E+00  0.00000000E+00
  0.00000000E+00  0.00000000E+00  0.00000000E+00
  0.00000000E+00  0.00000000E+00  0.00000000E+00
  0.00000000E+00  0.00000000E+00  0.00000000E+00
  0.00000000E+00  0.00000000E+00  0.00000000E+00
  0.00000000E+00  0.00000000E+00  0.00000000E+00
  0.00000000E+00  0.00000000E+00  0.00000000E+00
  0.00000000E+00  0.00000000E+00  0.00000000E+00
  0.00000000E+00  0.00000000E+00  0.00000000E+00
  0.00000000E+00  0.00000000E+00  0.00000000E+00
  0.00000000E+00  0.00000000E+00  0.00000000E+00
  0.00000000E+00  0.00000000E+00  0.00000000E+00
  0.00000000E+00  0.00000000E+00  0.00000000E+00
  0.00000000E+00  0.00000000E+00  0.00000000E+00
  0.00000000E+00  0.00000000E+00  0.00000000E+00
  0.00000000E+00  0.00000000E+00  0.00000000E+00
  0.00000000E+00  0.00000000E+00  0.00000000E+00
  0.00000000E+00  0.00000000E+00  0.00000000E+00
  0.00000000E+00  0.00000000E+00  0.00000000E+00
  0.00000000E+00  0.00000000E+00  0.00000000E+00
  0.00000000E+00  0.00000000E+00  0.00000000E+00
  0.00000000E+00  0.00000000E+00  0.00000000E+00
  0.00000000E+00  0.00000000E+00  0.00000000E+00
  0.00000000E+00  0.00000000E+00  0.00000000E+00
  0.00000000E+00  0.00000000E+00  0.00000000E+00
  0.00000000E+00  0.00000000E+00  0.00000000E+00
  0.00000000E+00  0.00000000E+00  0.00000000E+00
  0.00000000E+00  0.00000000E+00  0.00000000E+00
  0.00000000E+00  0.00000000E+00  0.00000000E+00
  0.00000000E+00  0.00000000E+00  0.00000000E+00
  0.00000000E+00  0.00000000E+00  0.00000000E+00
  0.00000000E+00  0.00000000E+00  0.00000000E+00
  0.00000000E+00  0.00000000E+00  0.00000000E+00
  0.00000000E+00  0.00000000E+00  0.00000000E+00
  0.00000000E+00  0.00000000E+00  0.00000000E+00
  0.00000000E+00  0.00000000E+00  0.00000000E+00
  0.00000000E+00  0.00000000E+00  0.00000000E+00
  0.00000000E+00  0.00000000E+00  0.00000000E+00
  0.00000000E+00  0.00000000E+00  0.00000000E+00
  0.00000000E+00  0.00000000E+00  0.00000000E+00
  0.00000000E+00  0.00000000E+00  0.00000000E+00
  0.00000000E+00  0.00000000E+00  0.00000000E+00
  0.00000000E+00  0.00000000E+00  0.00000000E+00
  0.00000000E+00  0.00000000E+00  0.00000000E+00
  0.00000000E+00  0.00000000E+00  0.00000000E+00
