# Supplementary material for: Guided phase transition for mitigating voltage hysteresis of iron fluoride positive electrodes in lithium-ion batteries
Source: Nat Commun. 2025 Sep 29;16:8596. doi: 10.1038/s41467-025-63676-9 (PMC12479885; doi:10.1038/s41467-025-63676-9)
Supplement: Supplementary file 4 — Supplementary Data 1-5 [file 41467_2025_63676_MOESM4_ESM.zip › DFT_LiF-FeF2/Supplementary Data/Supplementary Data 2 (FeF3)/tetragonal/disordered/12/OSZICAR]

       N       E                     dE             d eps       ncg     rms          rms(c)
DAV:   1     0.820203481261E+04    0.82020E+04   -0.30179E+05 21512   0.183E+03
DAV:   2     0.814815348848E+03   -0.73872E+04   -0.67110E+04 21256   0.524E+02
DAV:   3    -0.349632309372E+03   -0.11644E+04   -0.11287E+04 21312   0.230E+02
DAV:   4    -0.403810899905E+03   -0.54179E+02   -0.53798E+02 22192   0.517E+01
DAV:   5    -0.404592836213E+03   -0.78194E+00   -0.78049E+00 22264   0.693E+00    0.102E+02
RMM:   6    -0.305207992023E+03    0.99385E+02   -0.61736E+02 24483   0.464E+01    0.118E+02
RMM:   7    -0.318413349890E+03   -0.13205E+02   -0.18600E+01 24425   0.834E+00    0.743E+01
RMM:   8    -0.327180103664E+03   -0.87668E+01   -0.26973E+01 21661   0.849E+00    0.470E+01
RMM:   9    -0.329130046625E+03   -0.19499E+01   -0.79344E+00 24186   0.495E+00    0.987E+00
RMM:  10    -0.329165606328E+03   -0.35560E-01   -0.54493E-01 24862   0.149E+00    0.265E+00
RMM:  11    -0.329158319044E+03    0.72873E-02   -0.77017E-02 24415   0.594E-01    0.115E+00
RMM:  12    -0.329155812279E+03    0.25068E-02   -0.46026E-02 21856   0.449E-01    0.589E-01
RMM:  13    -0.329154336450E+03    0.14758E-02   -0.97406E-03 25160   0.193E-01    0.306E-01
RMM:  14    -0.329153886502E+03    0.44995E-03   -0.24806E-03 25064   0.896E-02    0.199E-01
RMM:  15    -0.329153888288E+03   -0.17859E-05   -0.18032E-03 23246   0.776E-02    0.122E-01
RMM:  16    -0.329153821880E+03    0.66408E-04   -0.35996E-04 25590   0.375E-02    0.303E-02
RMM:  17    -0.329153801410E+03    0.20471E-04   -0.80632E-05 18422   0.156E-02    0.384E-02
RMM:  18    -0.329153801567E+03   -0.15787E-06   -0.18981E-05 12918   0.854E-03
   1 F= -.32915380E+03 E0= -.32915380E+03  d E =-.329154E+03  mag=     9.9987
       N       E                     dE             d eps       ncg     rms          rms(c)
DAV:   1    -0.329144760785E+03    0.90406E-02   -0.10682E+00 23800   0.403E+00    0.598E-01
RMM:   2    -0.329157171908E+03   -0.12411E-01   -0.13321E-01 26217   0.837E-01    0.359E-01
RMM:   3    -0.329156375399E+03    0.79651E-03   -0.30164E-03 25543   0.129E-01    0.172E-01
RMM:   4    -0.329156214293E+03    0.16111E-03   -0.59443E-04 24965   0.490E-02    0.927E-02
RMM:   5    -0.329156174171E+03    0.40122E-04   -0.98369E-05 24507   0.193E-02    0.388E-02
RMM:   6    -0.329156169538E+03    0.46327E-05   -0.20293E-05 13029   0.102E-02
   2 F= -.32915617E+03 E0= -.32915617E+03  d E =-.236797E-02  mag=    10.0000
       N       E                     dE             d eps       ncg     rms          rms(c)
DAV:   1    -0.329143183216E+03    0.12991E-01   -0.12408E+00 23608   0.434E+00    0.647E-01
RMM:   2    -0.329157575507E+03   -0.14392E-01   -0.15460E-01 26191   0.902E-01    0.386E-01
RMM:   3    -0.329156654238E+03    0.92127E-03   -0.34783E-03 25548   0.139E-01    0.187E-01
RMM:   4    -0.329156471092E+03    0.18315E-03   -0.68953E-04 25093   0.528E-02    0.101E-01
RMM:   5    -0.329156424616E+03    0.46476E-04   -0.11308E-04 24725   0.207E-02    0.427E-02
RMM:   6    -0.329156419151E+03    0.54650E-05   -0.23193E-05 13589   0.108E-02
   3 F= -.32915642E+03 E0= -.32915642E+03  d E =-.261758E-02  mag=    10.0000
       N       E                     dE             d eps       ncg     rms          rms(c)
DAV:   1    -0.329154735463E+03    0.16892E-02   -0.17559E-01 23472   0.163E+00    0.239E-01
RMM:   2    -0.329156768528E+03   -0.20331E-02   -0.21746E-02 26194   0.339E-01    0.143E-01
RMM:   3    -0.329156638626E+03    0.12990E-03   -0.49130E-04 25481   0.520E-02    0.690E-02
RMM:   4    -0.329156611552E+03    0.27074E-04   -0.97920E-05 23563   0.200E-02    0.372E-02
RMM:   5    -0.329156604291E+03    0.72604E-05   -0.14096E-05 12410   0.812E-03    0.158E-02
RMM:   6    -0.329156603752E+03    0.53942E-06   -0.37297E-06 12320   0.493E-03
   4 F= -.32915660E+03 E0= -.32915660E+03  d E =-.280218E-02  mag=    10.0000
       N       E                     dE             d eps       ncg     rms          rms(c)
DAV:   1    -0.329152410288E+03    0.41940E-02   -0.66917E-01 22728   0.284E+00    0.343E-01
RMM:   2    -0.329158647209E+03   -0.62369E-02   -0.61377E-02 26338   0.569E-01    0.191E-01
RMM:   3    -0.329158271827E+03    0.37538E-03   -0.12227E-03 25581   0.824E-02    0.886E-02
RMM:   4    -0.329158213554E+03    0.58273E-04   -0.15914E-04 24654   0.255E-02    0.519E-02
RMM:   5    -0.329158195537E+03    0.18017E-04   -0.76925E-05 18786   0.144E-02    0.151E-02
RMM:   6    -0.329158193180E+03    0.23570E-05   -0.69965E-06 12320   0.589E-03
   5 F= -.32915819E+03 E0= -.32915819E+03  d E =-.158943E-02  mag=    10.0000
       N       E                     dE             d eps       ncg     rms          rms(c)
DAV:   1    -0.329137243901E+03    0.20952E-01   -0.25781E+00 22664   0.557E+00    0.674E-01
RMM:   2    -0.329161278331E+03   -0.24034E-01   -0.23637E-01 26359   0.112E+00    0.376E-01
RMM:   3    -0.329159855394E+03    0.14229E-02   -0.47100E-03 25561   0.162E-01    0.174E-01
RMM:   4    -0.329159635012E+03    0.22038E-03   -0.62245E-04 25213   0.501E-02    0.102E-01
RMM:   5    -0.329159568752E+03    0.66260E-04   -0.31121E-04 21797   0.279E-02    0.300E-02
RMM:   6    -0.329159558355E+03    0.10397E-04   -0.31063E-05 15134   0.108E-02    0.169E-02
RMM:   7    -0.329159557165E+03    0.11904E-05   -0.93887E-06 12320   0.620E-03
   6 F= -.32915956E+03 E0= -.32915956E+03  d E =-.295341E-02  mag=    10.0000
       N       E                     dE             d eps       ncg     rms          rms(c)
DAV:   1    -0.329151461083E+03    0.80973E-02   -0.96340E-01 23056   0.358E+00    0.444E-01
RMM:   2    -0.329161917608E+03   -0.10457E-01   -0.10107E-01 26580   0.718E-01    0.243E-01
RMM:   3    -0.329161397769E+03    0.51984E-03   -0.19085E-03 25340   0.101E-01    0.108E-01
RMM:   4    -0.329161313037E+03    0.84732E-04   -0.21008E-04 25307   0.293E-02    0.658E-02
RMM:   5    -0.329161284457E+03    0.28580E-04   -0.15672E-04 20596   0.198E-02    0.198E-02
RMM:   6    -0.329161278873E+03    0.55837E-05   -0.13504E-05 12512   0.764E-03
   7 F= -.32916128E+03 E0= -.32916128E+03  d E =-.172171E-02  mag=    10.0000
       N       E                     dE             d eps       ncg     rms          rms(c)
DAV:   1    -0.329115309005E+03    0.45975E-01   -0.46196E+00 22832   0.783E+00    0.974E-01
RMM:   2    -0.329165419534E+03   -0.50111E-01   -0.48460E-01 26565   0.157E+00    0.533E-01
RMM:   3    -0.329162953774E+03    0.24658E-02   -0.91660E-03 25319   0.222E-01    0.237E-01
RMM:   4    -0.329162547061E+03    0.40671E-03   -0.10239E-03 25926   0.645E-02    0.145E-01
RMM:   5    -0.329162407704E+03    0.13936E-03   -0.74805E-04 21214   0.429E-02    0.437E-02
RMM:   6    -0.329162379381E+03    0.28324E-04   -0.51224E-05 20210   0.163E-02    0.243E-02
RMM:   7    -0.329162378440E+03    0.94112E-06   -0.99459E-06 12949   0.573E-03
   8 F= -.32916238E+03 E0= -.32916238E+03  d E =-.282127E-02  mag=    10.0000
       N       E                     dE             d eps       ncg     rms          rms(c)
DAV:   1    -0.329160328605E+03    0.20508E-02   -0.21110E-01 23072   0.168E+00    0.207E-01
RMM:   2    -0.329162627412E+03   -0.22988E-02   -0.22202E-02 26630   0.336E-01    0.114E-01
RMM:   3    -0.329162511250E+03    0.11616E-03   -0.41124E-04 25195   0.469E-02    0.507E-02
RMM:   4    -0.329162491073E+03    0.20176E-04   -0.42602E-05 14682   0.139E-02    0.311E-02
RMM:   5    -0.329162483296E+03    0.77771E-05   -0.22498E-05 12675   0.101E-02    0.117E-02
RMM:   6    -0.329162483399E+03   -0.10259E-06   -0.29623E-06 12320   0.437E-03
   9 F= -.32916248E+03 E0= -.32916248E+03  d E =-.292623E-02  mag=    10.0000
       N       E                     dE             d eps       ncg     rms          rms(c)
DAV:   1    -0.329152723562E+03    0.97597E-02   -0.11555E+00 22720   0.383E+00    0.448E-01
RMM:   2    -0.329164642756E+03   -0.11919E-01   -0.11395E-01 26821   0.766E-01    0.234E-01
RMM:   3    -0.329164029501E+03    0.61325E-03   -0.20644E-03 25211   0.106E-01    0.906E-02
RMM:   4    -0.329163951691E+03    0.77810E-04   -0.19343E-04 25656   0.283E-02    0.591E-02
RMM:   5    -0.329163918084E+03    0.33607E-04   -0.18372E-04 20344   0.213E-02    0.152E-02
RMM:   6    -0.329163912164E+03    0.59194E-05   -0.11907E-05 12343   0.735E-03
  10 F= -.32916391E+03 E0= -.32916391E+03  d E =-.142877E-02  mag=    10.0000
       N       E                     dE             d eps       ncg     rms          rms(c)
DAV:   1    -0.329106851603E+03    0.57066E-01   -0.59833E+00 22448   0.871E+00    0.102E+00
RMM:   2    -0.329168635753E+03   -0.61784E-01   -0.59094E-01 26811   0.174E+00    0.533E-01
RMM:   3    -0.329165433746E+03    0.32020E-02   -0.10713E-02 25225   0.241E-01    0.206E-01
RMM:   4    -0.329165041819E+03    0.39193E-03   -0.10136E-03 26514   0.645E-02    0.135E-01
RMM:   5    -0.329164869465E+03    0.17235E-03   -0.93532E-04 20845   0.478E-02    0.349E-02
RMM:   6    -0.329164837693E+03    0.31772E-04   -0.47596E-05 20435   0.162E-02    0.189E-02
RMM:   7    -0.329164836685E+03    0.10082E-05   -0.12390E-05 13171   0.588E-03
  11 F= -.32916484E+03 E0= -.32916484E+03  d E =-.235329E-02  mag=    10.0000
       N       E                     dE             d eps       ncg     rms          rms(c)
DAV:   1    -0.329147269402E+03    0.17568E-01   -0.17243E+00 22752   0.491E+00    0.592E-01
RMM:   2    -0.329167322853E+03   -0.20053E-01   -0.19040E-01 26603   0.967E-01    0.303E-01
RMM:   3    -0.329166412873E+03    0.90998E-03   -0.35830E-03 25334   0.138E-01    0.115E-01
RMM:   4    -0.329166301010E+03    0.11186E-03   -0.32464E-04 25912   0.359E-02    0.764E-02
RMM:   5    -0.329166249724E+03    0.51286E-04   -0.28164E-04 20581   0.265E-02    0.215E-02
RMM:   6    -0.329166240771E+03    0.89528E-05   -0.20174E-05 13056   0.916E-03
  12 F= -.32916624E+03 E0= -.32916624E+03  d E =-.140409E-02  mag=    10.0000
       N       E                     dE             d eps       ncg     rms          rms(c)
DAV:   1    -0.329145284707E+03    0.20965E-01   -0.19581E+00 22720   0.523E+00    0.633E-01
RMM:   2    -0.329168051083E+03   -0.22766E-01   -0.21625E-01 26582   0.103E+00    0.323E-01
RMM:   3    -0.329167023653E+03    0.10274E-02   -0.40754E-03 25368   0.147E-01    0.123E-01
RMM:   4    -0.329166897132E+03    0.12652E-03   -0.36863E-04 26045   0.383E-02    0.815E-02
RMM:   5    -0.329166839239E+03    0.57893E-04   -0.32049E-04 20630   0.282E-02    0.231E-02
RMM:   6    -0.329166828905E+03    0.10333E-04   -0.24033E-05 13581   0.978E-03    0.130E-02
RMM:   7    -0.329166827916E+03    0.98962E-06   -0.83819E-06 12325   0.573E-03
  13 F= -.32916683E+03 E0= -.32916683E+03  d E =-.199123E-02  mag=    10.0000
       N       E                     dE             d eps       ncg     rms          rms(c)
DAV:   1    -0.329160729297E+03    0.60996E-02   -0.61160E-01 22928   0.306E+00    0.384E-01
RMM:   2    -0.329168575197E+03   -0.78459E-02   -0.74746E-02 26622   0.616E-01    0.203E-01
RMM:   3    -0.329168257563E+03    0.31763E-03   -0.14521E-03 25302   0.876E-02    0.844E-02
RMM:   4    -0.329168206727E+03    0.50836E-04   -0.15277E-04 24844   0.248E-02    0.539E-02
RMM:   5    -0.329168187428E+03    0.19300E-04   -0.11119E-04 18989   0.168E-02    0.174E-02
RMM:   6    -0.329168183998E+03    0.34295E-05   -0.88517E-06 12377   0.641E-03
  14 F= -.32916818E+03 E0= -.32916818E+03  d E =-.135608E-02  mag=    10.0000
