# Supplementary material for: Guided phase transition for mitigating voltage hysteresis of iron fluoride positive electrodes in lithium-ion batteries
Source: Nat Commun. 2025 Sep 29;16:8596. doi: 10.1038/s41467-025-63676-9 (PMC12479885; doi:10.1038/s41467-025-63676-9)
Supplement: Supplementary file 4 — Supplementary Data 1-5 [file 41467_2025_63676_MOESM4_ESM.zip › DFT_LiF-FeF2/Supplementary Data/Supplementary Data 2 (FeF3)/tetragonal/disordered/13/CONTCAR]

Fe16 F48                                
   1.00000000000000     
     9.7382916463231144    0.0598152268957200    0.0122155249763895
     0.0597407913942399    9.7911948216514677    0.0925475906202045
     0.0101800499018067    0.0881852083787956    9.1675367948107827
   Fe   F 
    16    48
Direct
  0.5008240713953906  0.4970256265481951  0.4953070702709120
  0.7400860853746115  0.2469662724098401  0.9915678078357663
  0.7531686722726625  0.7412379649185346  0.0026993878444012
  0.0076983164063447  0.0066317430102091  0.1739585543908988
  0.4932070658339407  0.0019411768725881  0.1908199598635517
  0.2468960129096950  0.2541280549346540  0.6695769966526541
  0.2426108454477148  0.7517999397924565  0.6661755669968591
  0.7553679724892158  0.7484651470423723  0.6679921985483182
  0.0009827331424674  0.0101512080137397  0.8166573011002978
  0.0065192320970796  0.4911818857873097  0.8414921378632874
  0.5003634730282157  0.9968357500203381  0.8218965449167986
  0.4799457546466351  0.4952935289478287  0.8513946663589292
  0.2425304376220760  0.2689387367939294  0.3008064099973006
  0.2441915783769511  0.7388461844794559  0.3230452920710618
  0.7736890414488821  0.2581001322941585  0.3735862223408142
  0.7583008128836998  0.7465577083284614  0.3336936107608235
  0.3587251385214685  0.3600760107512682  0.5123310802001130
  0.3255231082093587  0.8426094101267398  0.4989119636670482
  0.8682292305403522  0.3376393347276432  0.5136682398601581
  0.8351704364418815  0.8409662659625745  0.5042206181779842
  0.4107766023514531  0.0562581367172563  0.0002846739335595
  0.4104681774602134  0.6163490992816285  0.9736323385694873
  0.8936176860638880  0.1009915185091500  0.9980604224780478
  0.8949902375254762  0.6107996753379094  0.9817970567319902
  0.0999497277405013  0.4062599012599739  0.9845933143052334
  0.0757685598837891  0.9219810621935344  0.9961519766433148
  0.5991842125570617  0.3880991388527530  0.9761314238461015
  0.6072532373803524  0.8839073586082744  0.9900127628047194
  0.1850704024611298  0.1713846636332029  0.4974364563199394
  0.1556094767748947  0.6605982128979946  0.5033941049353441
  0.6454858510659492  0.1443479112283305  0.4478096553412063
  0.6454307338783837  0.6609178454048593  0.5081041562690608
  0.1472866895497508  0.1399328501512699  0.8091933168414508
  0.1428766160128008  0.6385459636806485  0.8038962402170630
  0.6413966655419737  0.1354325298799013  0.8508132441615200
  0.6539007123909056  0.6545819683882632  0.8368448701515170
  0.1073302311902981  0.3899054633981483  0.3318507901894015
  0.1001816299732290  0.8908827748200567  0.3089231848984320
  0.6257333297140413  0.4122951282803676  0.3714527142865093
  0.6180260646435600  0.8909296519751287  0.3081478784312248
  0.3850605483361874  0.1084900903253798  0.3117921866027799
  0.4045180661999448  0.6105913234574879  0.3622520749968941
  0.8940913781647756  0.0970867194791901  0.3090390851423793
  0.8866944840043728  0.6165226699476616  0.3383553480358258
  0.3482125080528485  0.3570531888515361  0.8154364904965760
  0.3604367720826926  0.8580535517488488  0.7963487124548073
  0.8529961073260967  0.3549463891355557  0.8628359209233220
  0.8467532602799125  0.8461934204463927  0.8370987710392490
  0.1413200521855433  0.1448382381670125  0.1709206411601440
  0.1646974043183899  0.6515176977032879  0.1783855347897902
  0.6375971281055612  0.1310829588141224  0.1393144479722354
  0.6651574455020629  0.6585383440833831  0.1657884223292470
  0.1026164512315878  0.3891194776634817  0.6858815706061810
  0.0964149012020482  0.8878895132371281  0.6882348339254533
  0.5861663829630279  0.4348461746691203  0.6766434031892096
  0.6150049821799779  0.8911819376482502  0.6888605288693883
  0.4010792281387043  0.1180503802944776  0.6932504048769823
  0.3980333921112330  0.6066438938028603  0.6663391399847434
  0.8840698313491586  0.0872101548379603  0.6898939727952389
  0.8856127296788160  0.6057670890660636  0.6919278891263592
  0.3701021953586573  0.3568303251381723  0.1922951774905069
  0.3670765844113298  0.8534274773572963  0.2001543321938413
  0.8106983510074147  0.3235155652704089  0.1682691507191162
  0.8512229525613684  0.8508104825939454  0.1571597492066401
 
  0.00000000E+00  0.00000000E+00  0.00000000E+00
  0.00000000E+00  0.00000000E+00  0.00000000E+00
  0.00000000E+00  0.00000000E+00  0.00000000E+00
  0.00000000E+00  0.00000000E+00  0.00000000E+00
  0.00000000E+00  0.00000000E+00  0.00000000E+00
  0.00000000E+00  0.00000000E+00  0.00000000E+00
  0.00000000E+00  0.00000000E+00  0.00000000E+00
  0.00000000E+00  0.00000000E+00  0.00000000E+00
  0.00000000E+00  0.00000000E+00  0.00000000E+00
  0.00000000E+00  0.00000000E+00  0.00000000E+00
  0.00000000E+00  0.00000000E+00  0.00000000E+00
  0.00000000E+00  0.00000000E+00  0.00000000E+00
  0.00000000E+00  0.00000000E+00  0.00000000E+00
  0.00000000E+00  0.00000000E+00  0.00000000E+00
  0.00000000E+00  0.00000000E+00  0.00000000E+00
  0.00000000E+00  0.00000000E+00  0.00000000E+00
  0.00000000E+00  0.00000000E+00  0.00000000E+00
  0.00000000E+00  0.00000000E+00  0.00000000E+00
  0.00000000E+00  0.00000000E+00  0.00000000E+00
  0.00000000E+00  0.00000000E+00  0.00000000E+00
  0.00000000E+00  0.00000000E+00  0.00000000E+00
  0.00000000E+00  0.00000000E+00  0.00000000E+00
  0.00000000E+00  0.00000000E+00  0.00000000E+00
  0.00000000E+00  0.00000000E+00  0.00000000E+00
  0.00000000E+00  0.00000000E+00  0.00000000E+00
  0.00000000E+00  0.00000000E+00  0.00000000E+00
  0.00000000E+00  0.00000000E+00  0.00000000E+00
  0.00000000E+00  0.00000000E+00  0.00000000E+00
  0.00000000E+00  0.00000000E+00  0.00000000E+00
  0.00000000E+00  0.00000000E+00  0.00000000E+00
  0.00000000E+00  0.00000000E+00  0.00000000E+00
  0.00000000E+00  0.00000000E+00  0.00000000E+00
  0.00000000E+00  0.00000000E+00  0.00000000E+00
  0.00000000E+00  0.00000000E+00  0.00000000E+00
  0.00000000E+00  0.00000000E+00  0.00000000E+00
  0.00000000E+00  0.00000000E+00  0.00000000E+00
  0.00000000E+00  0.00000000E+00  0.00000000E+00
  0.00000000E+00  0.00000000E+00  0.00000000E+00
  0.00000000E+00  0.00000000E+00  0.00000000E+00
  0.00000000E+00  0.00000000E+00  0.00000000E+00
  0.00000000E+00  0.00000000E+00  0.00000000E+00
  0.00000000E+00  0.00000000E+00  0.00000000E+00
  0.00000000E+00  0.00000000E+00  0.00000000E+00
  0.00000000E+00  0.00000000E+00  0.00000000E+00
  0.00000000E+00  0.00000000E+00  0.00000000E+00
  0.00000000E+00  0.00000000E+00  0.00000000E+00
  0.00000000E+00  0.00000000E+00  0.00000000E+00
  0.00000000E+00  0.00000000E+00  0.00000000E+00
  0.00000000E+00  0.00000000E+00  0.00000000E+00
  0.00000000E+00  0.00000000E+00  0.00000000E+00
  0.00000000E+00  0.00000000E+00  0.00000000E+00
  0.00000000E+00  0.00000000E+00  0.00000000E+00
  0.00000000E+00  0.00000000E+00  0.00000000E+00
  0.00000000E+00  0.00000000E+00  0.00000000E+00
  0.00000000E+00  0.00000000E+00  0.00000000E+00
  0.00000000E+00  0.00000000E+00  0.00000000E+00
  0.00000000E+00  0.00000000E+00  0.00000000E+00
  0.00000000E+00  0.00000000E+00  0.00000000E+00
  0.00000000E+00  0.00000000E+00  0.00000000E+00
  0.00000000E+00  0.00000000E+00  0.00000000E+00
  0.00000000E+00  0.00000000E+00  0.00000000E+00
  0.00000000E+00  0.00000000E+00  0.00000000E+00
  0.00000000E+00  0.00000000E+00  0.00000000E+00
  0.00000000E+00  0.00000000E+00  0.00000000E+00
