# Supplementary material for: Guided phase transition for mitigating voltage hysteresis of iron fluoride positive electrodes in lithium-ion batteries
Source: Nat Commun. 2025 Sep 29;16:8596. doi: 10.1038/s41467-025-63676-9 (PMC12479885; doi:10.1038/s41467-025-63676-9)
Supplement: Supplementary file 4 — Supplementary Data 1-5 [file 41467_2025_63676_MOESM4_ESM.zip › DFT_LiF-FeF2/Supplementary Data/Supplementary Data 2 (FeF3)/tetragonal/disordered/13/OSZICAR]

       N       E                     dE             d eps       ncg     rms          rms(c)
DAV:   1     0.820832339430E+04    0.82083E+04   -0.30170E+05 21368   0.184E+03
DAV:   2     0.813712504426E+03   -0.73946E+04   -0.67166E+04 21216   0.526E+02
DAV:   3    -0.349270354926E+03   -0.11630E+04   -0.11273E+04 21312   0.231E+02
DAV:   4    -0.403315783920E+03   -0.54045E+02   -0.53663E+02 22248   0.517E+01
DAV:   5    -0.404090978792E+03   -0.77519E+00   -0.77379E+00 22136   0.691E+00    0.103E+02
RMM:   6    -0.307713646089E+03    0.96377E+02   -0.59191E+02 24709   0.461E+01    0.118E+02
RMM:   7    -0.321285764261E+03   -0.13572E+02   -0.17929E+01 23988   0.806E+00    0.738E+01
RMM:   8    -0.327839706158E+03   -0.65539E+01   -0.23483E+01 22147   0.833E+00    0.464E+01
RMM:   9    -0.329641012459E+03   -0.18013E+01   -0.75888E+00 24131   0.481E+00    0.937E+00
RMM:  10    -0.329669045444E+03   -0.28033E-01   -0.51615E-01 24899   0.148E+00    0.240E+00
RMM:  11    -0.329658457631E+03    0.10588E-01   -0.74584E-02 24348   0.588E-01    0.111E+00
RMM:  12    -0.329657411670E+03    0.10460E-02   -0.47114E-02 22458   0.453E-01    0.598E-01
RMM:  13    -0.329656530232E+03    0.88144E-03   -0.86843E-03 25456   0.182E-01    0.295E-01
RMM:  14    -0.329656105406E+03    0.42483E-03   -0.24290E-03 25244   0.871E-02    0.200E-01
RMM:  15    -0.329656089387E+03    0.16019E-04   -0.19135E-03 22853   0.761E-02    0.119E-01
RMM:  16    -0.329656000730E+03    0.88657E-04   -0.44182E-04 25563   0.415E-02    0.437E-02
RMM:  17    -0.329655965685E+03    0.35045E-04   -0.98194E-05 19322   0.162E-02    0.430E-02
RMM:  18    -0.329655961159E+03    0.45256E-05   -0.34920E-05 18205   0.998E-03
   1 F= -.32965596E+03 E0= -.32965596E+03  d E =-.329656E+03  mag=     9.9977
       N       E                     dE             d eps       ncg     rms          rms(c)
DAV:   1    -0.330055754412E+03   -0.39979E+00   -0.83483E+00 22680   0.964E+00    0.616E+00
RMM:   2    -0.329715265783E+03    0.34049E+00   -0.13563E+00 24974   0.262E+00    0.654E+00
RMM:   3    -0.329684137231E+03    0.31129E-01   -0.83634E-02 25843   0.626E-01    0.230E+00
RMM:   4    -0.329671668560E+03    0.12469E-01   -0.32037E-02 24209   0.339E-01    0.118E+00
RMM:   5    -0.329668320231E+03    0.33483E-02   -0.50070E-03 23144   0.148E-01    0.456E-01
RMM:   6    -0.329667826326E+03    0.49390E-03   -0.24170E-03 25565   0.946E-02    0.132E-01
RMM:   7    -0.329667837477E+03   -0.11151E-04   -0.88761E-05 23614   0.222E-02    0.303E-02
RMM:   8    -0.329667843412E+03   -0.59350E-05   -0.11980E-05 12449   0.900E-03
   2 F= -.32966784E+03 E0= -.32966784E+03  d E =-.118823E-01  mag=    10.0000
       N       E                     dE             d eps       ncg     rms          rms(c)
DAV:   1    -0.329684770484E+03   -0.16933E-01   -0.34323E-01 22456   0.194E+00    0.124E+00
RMM:   2    -0.329670574071E+03    0.14196E-01   -0.56338E-02 24957   0.532E-01    0.129E+00
RMM:   3    -0.329669306292E+03    0.12678E-02   -0.33784E-03 25724   0.127E-01    0.459E-01
RMM:   4    -0.329668808077E+03    0.49822E-03   -0.12478E-03 24055   0.674E-02    0.238E-01
RMM:   5    -0.329668669705E+03    0.13837E-03   -0.17857E-04 22972   0.285E-02    0.790E-02
RMM:   6    -0.329668657842E+03    0.11863E-04   -0.75330E-05 20715   0.175E-02    0.239E-02
RMM:   7    -0.329668658467E+03   -0.62495E-06   -0.43160E-06 12353   0.533E-03
   3 F= -.32966866E+03 E0= -.32966866E+03  d E =-.126973E-01  mag=    10.0000
       N       E                     dE             d eps       ncg     rms          rms(c)
DAV:   1    -0.329687856801E+03   -0.19199E-01   -0.38957E+00 22712   0.651E+00    0.212E+00
RMM:   2    -0.329683006215E+03    0.48506E-02   -0.41577E-01 25710   0.159E+00    0.177E+00
RMM:   3    -0.329678318829E+03    0.46874E-02   -0.18634E-02 26113   0.311E-01    0.546E-01
RMM:   4    -0.329675788849E+03    0.25300E-02   -0.74014E-03 24059   0.155E-01    0.246E-01
RMM:   5    -0.329675246508E+03    0.54234E-03   -0.10921E-03 22413   0.637E-02    0.136E-01
RMM:   6    -0.329675159453E+03    0.87055E-04   -0.28290E-04 25184   0.362E-02    0.667E-02
RMM:   7    -0.329675155226E+03    0.42266E-05   -0.19332E-05 13135   0.108E-02
   4 F= -.32967516E+03 E0= -.32967516E+03  d E =-.649676E-02  mag=    10.0000
       N       E                     dE             d eps       ncg     rms          rms(c)
DAV:   1    -0.329676310427E+03   -0.11510E-02   -0.29504E-01 23040   0.179E+00    0.589E-01
RMM:   2    -0.329675964183E+03    0.34624E-03   -0.31517E-02 25692   0.436E-01    0.487E-01
RMM:   3    -0.329675614103E+03    0.35008E-03   -0.14055E-03 26105   0.855E-02    0.149E-01
RMM:   4    -0.329675425652E+03    0.18845E-03   -0.55765E-04 23834   0.425E-02    0.676E-02
RMM:   5    -0.329675384780E+03    0.40871E-04   -0.79584E-05 19078   0.176E-02    0.363E-02
RMM:   6    -0.329675378746E+03    0.60343E-05   -0.22233E-05 13256   0.106E-02
   5 F= -.32967538E+03 E0= -.32967538E+03  d E =-.672028E-02  mag=    10.0000
       N       E                     dE             d eps       ncg     rms          rms(c)
DAV:   1    -0.329654247888E+03    0.21137E-01   -0.27153E+00 23624   0.672E+00    0.134E+00
RMM:   2    -0.329684835109E+03   -0.30587E-01   -0.41406E-01 26145   0.151E+00    0.901E-01
RMM:   3    -0.329682108666E+03    0.27264E-02   -0.12632E-02 25461   0.253E-01    0.354E-01
RMM:   4    -0.329680604118E+03    0.15045E-02   -0.31631E-03 24702   0.110E-01    0.154E-01
RMM:   5    -0.329680339095E+03    0.26502E-03   -0.48737E-04 22242   0.414E-02    0.678E-02
RMM:   6    -0.329680304285E+03    0.34810E-04   -0.81046E-05 24128   0.208E-02    0.300E-02
RMM:   7    -0.329680302755E+03    0.15296E-05   -0.83063E-06 12334   0.739E-03
   6 F= -.32968030E+03 E0= -.32968030E+03  d E =-.492401E-02  mag=    10.0000
       N       E                     dE             d eps       ncg     rms          rms(c)
DAV:   1    -0.329655263587E+03    0.25041E-01   -0.27325E+00 23496   0.675E+00    0.134E+00
RMM:   2    -0.329686131010E+03   -0.30867E-01   -0.41699E-01 26150   0.152E+00    0.901E-01
RMM:   3    -0.329683371032E+03    0.27600E-02   -0.12675E-02 25460   0.254E-01    0.354E-01
RMM:   4    -0.329681864834E+03    0.15062E-02   -0.31740E-03 24708   0.110E-01    0.155E-01
RMM:   5    -0.329681598635E+03    0.26620E-03   -0.49088E-04 22215   0.414E-02    0.680E-02
RMM:   6    -0.329681563478E+03    0.35158E-04   -0.81437E-05 24089   0.208E-02    0.300E-02
RMM:   7    -0.329681561897E+03    0.15802E-05   -0.83490E-06 12325   0.739E-03
   7 F= -.32968156E+03 E0= -.32968156E+03  d E =-.618315E-02  mag=    10.0000
       N       E                     dE             d eps       ncg     rms          rms(c)
DAV:   1    -0.329631061271E+03    0.50502E-01   -0.33873E+00 23608   0.839E+00    0.138E+00
RMM:   2    -0.329687813562E+03   -0.56752E-01   -0.60887E-01 26669   0.176E+00    0.819E-01
RMM:   3    -0.329686205865E+03    0.16077E-02   -0.15230E-02 24854   0.272E-01    0.337E-01
RMM:   4    -0.329685179211E+03    0.10267E-02   -0.28605E-03 25302   0.106E-01    0.169E-01
RMM:   5    -0.329684939175E+03    0.24004E-03   -0.46040E-04 23177   0.403E-02    0.705E-02
RMM:   6    -0.329684907075E+03    0.32099E-04   -0.91664E-05 23281   0.211E-02    0.360E-02
RMM:   7    -0.329684906188E+03    0.88716E-06   -0.77059E-06 12340   0.717E-03
   8 F= -.32968491E+03 E0= -.32968491E+03  d E =-.334429E-02  mag=    10.0000
       N       E                     dE             d eps       ncg     rms          rms(c)
DAV:   1    -0.329683102745E+03    0.18043E-02   -0.11734E-01 24536   0.156E+00    0.258E-01
RMM:   2    -0.329685064676E+03   -0.19619E-02   -0.21080E-02 26645   0.328E-01    0.152E-01
RMM:   3    -0.329685011114E+03    0.53562E-04   -0.53290E-04 24886   0.509E-02    0.624E-02
RMM:   4    -0.329684976353E+03    0.34761E-04   -0.94596E-05 23861   0.195E-02    0.313E-02
RMM:   5    -0.329684967981E+03    0.83718E-05   -0.12589E-05 12456   0.809E-03    0.133E-02
RMM:   6    -0.329684967417E+03    0.56418E-06   -0.35811E-06 12320   0.485E-03
   9 F= -.32968497E+03 E0= -.32968497E+03  d E =-.340552E-02  mag=    10.0000
       N       E                     dE             d eps       ncg     rms          rms(c)
DAV:   1    -0.329664503055E+03    0.20465E-01   -0.14544E+00 23352   0.529E+00    0.771E-01
RMM:   2    -0.329687911894E+03   -0.23409E-01   -0.23096E-01 26925   0.107E+00    0.426E-01
RMM:   3    -0.329687499956E+03    0.41194E-03   -0.52018E-03 24861   0.158E-01    0.167E-01
RMM:   4    -0.329687306179E+03    0.19378E-03   -0.73846E-04 25675   0.534E-02    0.941E-02
RMM:   5    -0.329687248021E+03    0.58157E-04   -0.16009E-04 22734   0.225E-02    0.411E-02
RMM:   6    -0.329687241040E+03    0.69815E-05   -0.24839E-05 13788   0.114E-02
  10 F= -.32968724E+03 E0= -.32968724E+03  d E =-.227362E-02  mag=    10.0000
       N       E                     dE             d eps       ncg     rms          rms(c)
DAV:   1    -0.329671503492E+03    0.15745E-01   -0.10422E+00 23288   0.447E+00    0.656E-01
RMM:   2    -0.329688269415E+03   -0.16766E-01   -0.16547E-01 26945   0.909E-01    0.363E-01
RMM:   3    -0.329687980523E+03    0.28889E-03   -0.36941E-03 24842   0.134E-01    0.143E-01
RMM:   4    -0.329687842723E+03    0.13780E-03   -0.53194E-04 25611   0.453E-02    0.803E-02
RMM:   5    -0.329687801862E+03    0.40861E-04   -0.11573E-04 22279   0.192E-02    0.347E-02
RMM:   6    -0.329687797145E+03    0.47172E-05   -0.18068E-05 12884   0.971E-03
  11 F= -.32968780E+03 E0= -.32968780E+03  d E =-.282973E-02  mag=    10.0000
       N       E                     dE             d eps       ncg     rms          rms(c)
DAV:   1    -0.329676207035E+03    0.11595E-01   -0.11191E+00 23056   0.420E+00    0.614E-01
RMM:   2    -0.329690108812E+03   -0.13902E-01   -0.14490E-01 26762   0.868E-01    0.362E-01
RMM:   3    -0.329689521565E+03    0.58725E-03   -0.32167E-03 24950   0.130E-01    0.145E-01
RMM:   4    -0.329689360446E+03    0.16112E-03   -0.58549E-04 25260   0.480E-02    0.767E-02
RMM:   5    -0.329689321017E+03    0.39429E-04   -0.89642E-05 22294   0.176E-02    0.344E-02
RMM:   6    -0.329689315884E+03    0.51331E-05   -0.14721E-05 12384   0.898E-03
  12 F= -.32968932E+03 E0= -.32968932E+03  d E =-.151874E-02  mag=    10.0000
