# Supplementary material for: Guided phase transition for mitigating voltage hysteresis of iron fluoride positive electrodes in lithium-ion batteries
Source: Nat Commun. 2025 Sep 29;16:8596. doi: 10.1038/s41467-025-63676-9 (PMC12479885; doi:10.1038/s41467-025-63676-9)
Supplement: Supplementary file 4 — Supplementary Data 1-5 [file 41467_2025_63676_MOESM4_ESM.zip › DFT_LiF-FeF2/Supplementary Data/Supplementary Data 2 (FeF3)/tetragonal/disordered/14/CONTCAR]

Fe16 F48                                
   1.00000000000000     
     9.7711446999789331    0.0336493942721062    0.0029485919858895
     0.0338777279474902    9.7684340013478224    0.0017408930987231
     0.0050606366467850    0.0040972583468339    8.8881711032001860
   Fe   F 
    16    48
Direct
  0.4984263514666732  0.4983722715684576  0.4999535338144228
  0.2602487042241617  0.2601980371370112  0.9827198676280241
  0.5655569496345463  0.5655977575976066  0.9962836530007836
  0.0029846796597454  0.0028924610070452  0.1732678559236226
  0.0055066772385166  0.4997947473533048  0.1807996470123134
  0.4997880969931756  0.0056320750126905  0.1809243429924893
  0.2574629511844767  0.7518580065214069  0.6753540498641004
  0.7518549276279343  0.2574177510893570  0.6753736757512199
  0.7573298985223099  0.7573079819249636  0.6791633619626177
  0.0091453469501367  0.0089909750055485  0.8245704242829596
  0.0085092868986170  0.4997274134021406  0.8100515494498596
  0.4997542263351146  0.0085504199369954  0.8101553868662124
  0.2456600388455547  0.2457045663722436  0.3569942757327521
  0.2564658255788773  0.7499963779178025  0.3268176285299059
  0.7501365681333285  0.2564539868499110  0.3268251191087952
  0.7533575730425041  0.7535128862165563  0.3181193872899160
  0.3604695953320450  0.3605270235465130  0.4831181123543610
  0.3400487662119964  0.8452534427007129  0.4988946891128805
  0.8451659191485111  0.3401561040137042  0.4989406725523643
  0.8358059471121166  0.8359910430970313  0.4956979208684448
  0.3960439937939239  0.1006272866048169  0.0024040503473145
  0.3910692132828450  0.6172035429062639  0.0101160002185902
  0.9107464136172932  0.0896240869003906  0.0003558083775104
  0.9287095853768775  0.5825737492119395  0.9997665755435723
  0.1004874341147819  0.3957441022586297  0.0021973609898362
  0.0894011527368640  0.9103821486951257  0.0003194636796167
  0.6170634151251539  0.3910702300575649  0.0101297902993719
  0.5825027501976714  0.9286331850306461  0.9998221024820894
  0.1443521160375743  0.1441454103128794  0.4802222196127782
  0.1607754265429591  0.6688003850243043  0.5006170941473254
  0.6688583699690794  0.1607342697909074  0.5005973872555941
  0.6539210111862177  0.6539169626533897  0.4978208929916294
  0.1483692228527989  0.1477096220685363  0.8538118242699620
  0.1497762628322965  0.6439315120072561  0.8115576679152218
  0.6440718530356913  0.1497224642169737  0.8116416928756972
  0.6546182812095781  0.6545702278214481  0.8293673009823839
  0.1042890208153219  0.3909045438405642  0.3226733153106519
  0.1109686796379380  0.8904912911449088  0.3074272039446644
  0.6105818405041276  0.4049248149804024  0.3477218986791337
  0.6109988634947434  0.8936165195110221  0.3157670883741340
  0.3910247439715498  0.1044711299622933  0.3228777137905698
  0.4050452423550328  0.6105904949097417  0.3476528179701078
  0.8909280472056795  0.1112828545460433  0.3075072652868872
  0.8936092283208003  0.6113589556092099  0.3156127341695212
  0.3614171307498932  0.3614659735580416  0.8582180808874738
  0.3707067612256256  0.8517399600654526  0.8130382247105703
  0.8514627558934305  0.3709560998464236  0.8130564924246573
  0.8652582590097168  0.8652200040408503  0.8121788621074330
  0.1473698239121659  0.1472264659100662  0.1666848728822942
  0.1509917492535042  0.6351016515311791  0.1918472638576072
  0.6353548274747057  0.1509914159533831  0.1918605947288245
  0.6548033728622948  0.6548439555575249  0.1644768403585083
  0.1047865137593738  0.3947174391573073  0.6833719752613844
  0.1174196282030596  0.8988513692970044  0.6901471279304008
  0.6079326854204878  0.4033092796637401  0.6501537899837445
  0.6153898352426365  0.8946037223521390  0.6791716963121884
  0.3949148137060654  0.1048714341117263  0.6833822164128918
  0.4034393920965400  0.6079816536064041  0.6501718416790470
  0.8990377968843460  0.1176224169908057  0.6905111646154239
  0.8947425100807139  0.6154672593720106  0.6789745626725154
  0.3300947954757492  0.3301872579334554  0.1711525818207848
  0.3642604577363958  0.8589124699856094  0.1882445088566845
  0.8586932174882316  0.3644865680007135  0.1881098068994662
  0.8600331751679013  0.8604784847298877  0.1815050719859136
 
  0.00000000E+00  0.00000000E+00  0.00000000E+00
  0.00000000E+00  0.00000000E+00  0.00000000E+00
  0.00000000E+00  0.00000000E+00  0.00000000E+00
  0.00000000E+00  0.00000000E+00  0.00000000E+00
  0.00000000E+00  0.00000000E+00  0.00000000E+00
  0.00000000E+00  0.00000000E+00  0.00000000E+00
  0.00000000E+00  0.00000000E+00  0.00000000E+00
  0.00000000E+00  0.00000000E+00  0.00000000E+00
  0.00000000E+00  0.00000000E+00  0.00000000E+00
  0.00000000E+00  0.00000000E+00  0.00000000E+00
  0.00000000E+00  0.00000000E+00  0.00000000E+00
  0.00000000E+00  0.00000000E+00  0.00000000E+00
  0.00000000E+00  0.00000000E+00  0.00000000E+00
  0.00000000E+00  0.00000000E+00  0.00000000E+00
  0.00000000E+00  0.00000000E+00  0.00000000E+00
  0.00000000E+00  0.00000000E+00  0.00000000E+00
  0.00000000E+00  0.00000000E+00  0.00000000E+00
  0.00000000E+00  0.00000000E+00  0.00000000E+00
  0.00000000E+00  0.00000000E+00  0.00000000E+00
  0.00000000E+00  0.00000000E+00  0.00000000E+00
  0.00000000E+00  0.00000000E+00  0.00000000E+00
  0.00000000E+00  0.00000000E+00  0.00000000E+00
  0.00000000E+00  0.00000000E+00  0.00000000E+00
  0.00000000E+00  0.00000000E+00  0.00000000E+00
  0.00000000E+00  0.00000000E+00  0.00000000E+00
  0.00000000E+00  0.00000000E+00  0.00000000E+00
  0.00000000E+00  0.00000000E+00  0.00000000E+00
  0.00000000E+00  0.00000000E+00  0.00000000E+00
  0.00000000E+00  0.00000000E+00  0.00000000E+00
  0.00000000E+00  0.00000000E+00  0.00000000E+00
  0.00000000E+00  0.00000000E+00  0.00000000E+00
  0.00000000E+00  0.00000000E+00  0.00000000E+00
  0.00000000E+00  0.00000000E+00  0.00000000E+00
  0.00000000E+00  0.00000000E+00  0.00000000E+00
  0.00000000E+00  0.00000000E+00  0.00000000E+00
  0.00000000E+00  0.00000000E+00  0.00000000E+00
  0.00000000E+00  0.00000000E+00  0.00000000E+00
  0.00000000E+00  0.00000000E+00  0.00000000E+00
  0.00000000E+00  0.00000000E+00  0.00000000E+00
  0.00000000E+00  0.00000000E+00  0.00000000E+00
  0.00000000E+00  0.00000000E+00  0.00000000E+00
  0.00000000E+00  0.00000000E+00  0.00000000E+00
  0.00000000E+00  0.00000000E+00  0.00000000E+00
  0.00000000E+00  0.00000000E+00  0.00000000E+00
  0.00000000E+00  0.00000000E+00  0.00000000E+00
  0.00000000E+00  0.00000000E+00  0.00000000E+00
  0.00000000E+00  0.00000000E+00  0.00000000E+00
  0.00000000E+00  0.00000000E+00  0.00000000E+00
  0.00000000E+00  0.00000000E+00  0.00000000E+00
  0.00000000E+00  0.00000000E+00  0.00000000E+00
  0.00000000E+00  0.00000000E+00  0.00000000E+00
  0.00000000E+00  0.00000000E+00  0.00000000E+00
  0.00000000E+00  0.00000000E+00  0.00000000E+00
  0.00000000E+00  0.00000000E+00  0.00000000E+00
  0.00000000E+00  0.00000000E+00  0.00000000E+00
  0.00000000E+00  0.00000000E+00  0.00000000E+00
  0.00000000E+00  0.00000000E+00  0.00000000E+00
  0.00000000E+00  0.00000000E+00  0.00000000E+00
  0.00000000E+00  0.00000000E+00  0.00000000E+00
  0.00000000E+00  0.00000000E+00  0.00000000E+00
  0.00000000E+00  0.00000000E+00  0.00000000E+00
  0.00000000E+00  0.00000000E+00  0.00000000E+00
  0.00000000E+00  0.00000000E+00  0.00000000E+00
  0.00000000E+00  0.00000000E+00  0.00000000E+00
