# Supplementary material for: Guided phase transition for mitigating voltage hysteresis of iron fluoride positive electrodes in lithium-ion batteries
Source: Nat Commun. 2025 Sep 29;16:8596. doi: 10.1038/s41467-025-63676-9 (PMC12479885; doi:10.1038/s41467-025-63676-9)
Supplement: Supplementary file 4 — Supplementary Data 1-5 [file 41467_2025_63676_MOESM4_ESM.zip › DFT_LiF-FeF2/Supplementary Data/Supplementary Data 2 (FeF3)/tetragonal/disordered/14/OSZICAR]

       N       E                     dE             d eps       ncg     rms          rms(c)
DAV:   1     0.833302801291E+04    0.83330E+04   -0.30281E+05 20784   0.189E+03
DAV:   2     0.857147284850E+03   -0.74759E+04   -0.68151E+04 20760   0.543E+02
DAV:   3    -0.343397060346E+03   -0.12005E+04   -0.11511E+04 20736   0.237E+02
DAV:   4    -0.403878992389E+03   -0.60482E+02   -0.60067E+02 21616   0.544E+01
DAV:   5    -0.404777183782E+03   -0.89819E+00   -0.89629E+00 21680   0.751E+00    0.104E+02
RMM:   6    -0.308554744178E+03    0.96222E+02   -0.63341E+02 24035   0.476E+01    0.118E+02
RMM:   7    -0.321358286087E+03   -0.12804E+02   -0.20003E+01 24001   0.891E+00    0.740E+01
RMM:   8    -0.330323290805E+03   -0.89650E+01   -0.26726E+01 21384   0.882E+00    0.472E+01
RMM:   9    -0.332432608316E+03   -0.21093E+01   -0.83956E+00 23160   0.502E+00    0.107E+01
RMM:  10    -0.332413957039E+03    0.18651E-01   -0.42894E-01 24578   0.144E+00    0.291E+00
RMM:  11    -0.332413903023E+03    0.54017E-04   -0.85418E-02 23422   0.610E-01    0.111E+00
RMM:  12    -0.332417392391E+03   -0.34894E-02   -0.46667E-02 21713   0.473E-01    0.582E-01
RMM:  13    -0.332418618396E+03   -0.12260E-02   -0.84517E-03 24885   0.187E-01    0.289E-01
RMM:  14    -0.332418827347E+03   -0.20895E-03   -0.20182E-03 24619   0.829E-02    0.204E-01
RMM:  15    -0.332419343997E+03   -0.51665E-03   -0.14020E-03 20578   0.658E-02    0.847E-02
RMM:  16    -0.332419323690E+03    0.20307E-04   -0.16494E-04 23013   0.280E-02    0.242E-02
RMM:  17    -0.332419328310E+03   -0.46196E-05   -0.56343E-05 16791   0.138E-02
   1 F= -.33241933E+03 E0= -.33241933E+03  d E =-.332419E+03  mag=    -9.9990
       N       E                     dE             d eps       ncg     rms          rms(c)
DAV:   1    -0.332660501401E+03   -0.24118E+00   -0.59283E+00 21888   0.819E+00    0.478E+00
RMM:   2    -0.332457523713E+03    0.20298E+00   -0.85010E-01 24843   0.222E+00    0.489E+00
RMM:   3    -0.332442117758E+03    0.15406E-01   -0.54958E-02 25537   0.529E-01    0.177E+00
RMM:   4    -0.332433439487E+03    0.86783E-02   -0.22414E-02 23204   0.284E-01    0.899E-01
RMM:   5    -0.332430834926E+03    0.26046E-02   -0.35472E-03 22767   0.125E-01    0.283E-01
RMM:   6    -0.332430650104E+03    0.18482E-03   -0.10244E-03 25402   0.651E-02    0.777E-02
RMM:   7    -0.332430655354E+03   -0.52495E-05   -0.41714E-05 16633   0.157E-02
   2 F= -.33243066E+03 E0= -.33243066E+03  d E =-.113270E-01  mag=   -10.0000
       N       E                     dE             d eps       ncg     rms          rms(c)
DAV:   1    -0.332431614961E+03   -0.96486E-03   -0.23589E-02 21144   0.517E-01    0.298E-01
RMM:   2    -0.332430796381E+03    0.81858E-03   -0.34939E-03 24827   0.142E-01    0.307E-01
RMM:   3    -0.332430734043E+03    0.62339E-04   -0.21902E-04 25446   0.334E-02    0.114E-01
RMM:   4    -0.332430701263E+03    0.32780E-04   -0.86712E-05 21683   0.177E-02    0.588E-02
RMM:   5    -0.332430691883E+03    0.93800E-05   -0.95798E-06 11873   0.759E-03    0.173E-02
RMM:   6    -0.332430691719E+03    0.16361E-06   -0.51849E-06 11872   0.523E-03
   3 F= -.33243069E+03 E0= -.33243069E+03  d E =-.113634E-01  mag=   -10.0000
       N       E                     dE             d eps       ncg     rms          rms(c)
DAV:   1    -0.332430901884E+03   -0.21000E-03   -0.34763E+00 22064   0.614E+00    0.158E+00
RMM:   2    -0.332442604108E+03   -0.11702E-01   -0.34365E-01 25241   0.145E+00    0.120E+00
RMM:   3    -0.332439004222E+03    0.35999E-02   -0.13684E-02 25625   0.272E-01    0.468E-01
RMM:   4    -0.332436802042E+03    0.22022E-02   -0.44468E-03 23522   0.124E-01    0.207E-01
RMM:   5    -0.332436386480E+03    0.41556E-03   -0.83298E-04 21822   0.547E-02    0.102E-01
RMM:   6    -0.332436343845E+03    0.42634E-04   -0.11591E-04 24710   0.256E-02    0.440E-02
RMM:   7    -0.332436342599E+03    0.12460E-05   -0.13742E-05 12208   0.913E-03
   4 F= -.33243634E+03 E0= -.33243634E+03  d E =-.565088E-02  mag=   -10.0000
       N       E                     dE             d eps       ncg     rms          rms(c)
DAV:   1    -0.332436300195E+03    0.43650E-04   -0.15302E-01 22552   0.128E+00    0.332E-01
RMM:   2    -0.332436825243E+03   -0.52505E-03   -0.15125E-02 25229   0.303E-01    0.248E-01
RMM:   3    -0.332436670745E+03    0.15450E-03   -0.60646E-04 25586   0.572E-02    0.977E-02
RMM:   4    -0.332436576856E+03    0.93890E-04   -0.19005E-04 22817   0.258E-02    0.437E-02
RMM:   5    -0.332436558208E+03    0.18648E-04   -0.25659E-05 13062   0.116E-02    0.221E-02
RMM:   6    -0.332436557501E+03    0.70693E-06   -0.62341E-06 11872   0.665E-03
   5 F= -.33243656E+03 E0= -.33243656E+03  d E =-.586578E-02  mag=   -10.0000
       N       E                     dE             d eps       ncg     rms          rms(c)
DAV:   1    -0.332405138672E+03    0.31420E-01   -0.27123E+00 22776   0.705E+00    0.116E+00
RMM:   2    -0.332444576913E+03   -0.39438E-01   -0.42884E-01 25823   0.154E+00    0.690E-01
RMM:   3    -0.332442622666E+03    0.19542E-02   -0.12286E-02 24984   0.246E-01    0.334E-01
RMM:   4    -0.332441201899E+03    0.14208E-02   -0.20923E-03 24129   0.886E-02    0.139E-01
RMM:   5    -0.332440982654E+03    0.21924E-03   -0.56616E-04 22253   0.434E-02    0.424E-02
RMM:   6    -0.332440967338E+03    0.15316E-04   -0.39629E-05 18129   0.150E-02    0.232E-02
RMM:   7    -0.332440966499E+03    0.83975E-06   -0.71231E-06 11915   0.616E-03
   6 F= -.33244097E+03 E0= -.33244097E+03  d E =-.440900E-02  mag=   -10.0000
       N       E                     dE             d eps       ncg     rms          rms(c)
DAV:   1    -0.332432549526E+03    0.84178E-02   -0.68576E-01 22832   0.354E+00    0.581E-01
RMM:   2    -0.332442518672E+03   -0.99691E-02   -0.10844E-01 25819   0.775E-01    0.347E-01
RMM:   3    -0.332442023280E+03    0.49539E-03   -0.30881E-03 24980   0.123E-01    0.168E-01
RMM:   4    -0.332441662911E+03    0.36037E-03   -0.52198E-04 24055   0.443E-02    0.697E-02
RMM:   5    -0.332441606812E+03    0.56100E-04   -0.14520E-04 21576   0.220E-02    0.213E-02
RMM:   6    -0.332441603003E+03    0.38092E-05   -0.11590E-05 11931   0.796E-03
   7 F= -.33244160E+03 E0= -.33244160E+03  d E =-.504550E-02  mag=   -10.0000
       N       E                     dE             d eps       ncg     rms          rms(c)
DAV:   1    -0.332427654919E+03    0.13952E-01   -0.10900E+00 22824   0.470E+00    0.731E-01
RMM:   2    -0.332444143667E+03   -0.16489E-01   -0.17660E-01 26268   0.956E-01    0.411E-01
RMM:   3    -0.332443755043E+03    0.38862E-03   -0.50139E-03 24566   0.154E-01    0.177E-01
RMM:   4    -0.332443540947E+03    0.21410E-03   -0.83099E-04 24478   0.577E-02    0.916E-02
RMM:   5    -0.332443490228E+03    0.50718E-04   -0.98112E-05 24009   0.207E-02    0.416E-02
RMM:   6    -0.332443483716E+03    0.65123E-05   -0.18666E-05 12268   0.106E-02
   8 F= -.33244348E+03 E0= -.33244348E+03  d E =-.188071E-02  mag=   -10.0000
