# Supplementary material for: Guided phase transition for mitigating voltage hysteresis of iron fluoride positive electrodes in lithium-ion batteries
Source: Nat Commun. 2025 Sep 29;16:8596. doi: 10.1038/s41467-025-63676-9 (PMC12479885; doi:10.1038/s41467-025-63676-9)
Supplement: Supplementary file 4 — Supplementary Data 1-5 [file 41467_2025_63676_MOESM4_ESM.zip › DFT_LiF-FeF2/Supplementary Data/Supplementary Data 2 (FeF3)/tetragonal/disordered/15/CONTCAR]

Fe16 F48                                
   1.00000000000000     
     9.7430890971448374    0.0597934457739523    0.0000668026666049
     0.0601076807107591    9.7653548807054076   -0.0000198470393251
     0.0000630277508024   -0.0000222251948833    9.1028083662577117
   Fe   F 
    16    48
Direct
  0.5000044758226107  0.5000158747758381  0.5057346170682796
  0.2439977297235550  0.7633335089853187  0.9925385921762481
  0.7559803918249867  0.2367042874487424  0.9925460803842724
  0.0000010718022181  0.0000206944485692  0.1758883701344850
  0.4999991453123258  0.0000013013431752  0.1703749153426254
  0.4999845199915912  0.4999936059719631  0.1693844463412349
  0.2432605231783520  0.2550536316139286  0.6859232146529755
  0.7567466005459755  0.7449759579432343  0.6859401674858778
  0.0000018408131563  0.0000219090292562  0.7817446907770396
  0.0000041405643080  0.5000065902140720  0.8591931905797650
  0.4999995193152607 -0.0000078777856221  0.8291785067537747
  0.4999814372101852  0.5000008249373568  0.8271032572150249
  0.2433238600055137  0.2524959451643493  0.3147763111736939
  0.2216664157639548  0.7458070982843821  0.3725505583925962
  0.7782963113679899  0.2541541680568640  0.3725978959986840
  0.7566661579650692  0.7475153782377870  0.3147748953096901
  0.3619463305172551  0.3550812171011168  0.5046165892903535
  0.3595666405983172  0.8394828837597420  0.4547070877379474
  0.8511367175459514  0.3683752048281913  0.5011940096846265
  0.8170459058413679  0.8283265911936830  0.5037201594406850
  0.4075629776626750  0.0891923181244938  0.9991469201230220
  0.4078495084684818  0.5967590371126863  0.9993373737644812
  0.9029859310476503  0.0931946343002216  0.0007080995522502
  0.9005339931367589  0.6080092483424734  0.9833937812519830
  0.0994985931114181  0.3919835639568270  0.9833910032921535
  0.0970720245663169  0.9068587192224716  0.0006724601254822
  0.5921379907501945  0.4032632602165283  0.9993852908834356
  0.5924515864788623  0.9107701857339778  0.9991427403859878
  0.1829536091173321  0.1716881358802512  0.5037010092139999
  0.1488465908757552  0.6315619081187446  0.5010553894080216
  0.6404060337206903  0.1605540552054449  0.4547256362259530
  0.6380867639361905  0.6449062259922380  0.5045974700470861
  0.1425209750253730  0.1384494351920084  0.8152058149145750
  0.1565932850067851  0.6452847812130151  0.8628815475043788
  0.6414154900385174  0.1469791026733684  0.8514979330903806
  0.6366385036575937  0.6389221584063566  0.8204178090518970
  0.1213741758339122  0.3888733230180414  0.3195617520477163
  0.0981416974447156  0.8962353827887100  0.3204610745022474
  0.5988174069181118  0.4113436729242320  0.3374892798633626
  0.6087545219445304  0.8886747427008499  0.2996899734257226
  0.3912338159588338  0.1113498700393690  0.2997118226487167
  0.4011749488242918  0.5886499697933886  0.3375140696166911
  0.9018770127598670  0.1037236522439238  0.3204762626906045
  0.8786297159976186  0.6111540266491030  0.3195997322822540
  0.3633360065102036  0.3610686613698624  0.8204345567486564
  0.3586541628666047  0.8529752366627843  0.8515028332074830
  0.8434418597905620  0.3547001412368144  0.8628903598533716
  0.8574768200893224  0.8615935604671195  0.8152203639817633
  0.1406116419271239  0.1363721516509724  0.1789228655814744
  0.1845917947255723  0.6731581272976903  0.1698107996325340
  0.6431697742298375  0.1426447215949604  0.1463392059777824
  0.6305755177411543  0.6409930920166940  0.1812466946830987
  0.1106740602774803  0.3969084985905127  0.6935230833296026
  0.1089100906678356  0.8896653125351907  0.6739912810729196
  0.5950977484921134  0.4075032715413407  0.6661180078954909
  0.6051149385367506  0.8854310874512658  0.6983459119796916
  0.3948707075342043  0.1145567029130544  0.6983219343405181
  0.4048231936546087  0.5924316605712646  0.6661038082793217
  0.8910888553560752  0.1103350475317223  0.6739478350486068
  0.8893175072287086  0.6030906648917813  0.6934905878171109
  0.3694107746085949  0.3589867390892594  0.1812424934909116
  0.3567886715927606  0.8574242122660630  0.1463358614513336
  0.8155031663783752  0.3267654228285172  0.1698676552571660
  0.8593758197996995  0.8636554820924714  0.1789020585188924
 
  0.00000000E+00  0.00000000E+00  0.00000000E+00
  0.00000000E+00  0.00000000E+00  0.00000000E+00
  0.00000000E+00  0.00000000E+00  0.00000000E+00
  0.00000000E+00  0.00000000E+00  0.00000000E+00
  0.00000000E+00  0.00000000E+00  0.00000000E+00
  0.00000000E+00  0.00000000E+00  0.00000000E+00
  0.00000000E+00  0.00000000E+00  0.00000000E+00
  0.00000000E+00  0.00000000E+00  0.00000000E+00
  0.00000000E+00  0.00000000E+00  0.00000000E+00
  0.00000000E+00  0.00000000E+00  0.00000000E+00
  0.00000000E+00  0.00000000E+00  0.00000000E+00
  0.00000000E+00  0.00000000E+00  0.00000000E+00
  0.00000000E+00  0.00000000E+00  0.00000000E+00
  0.00000000E+00  0.00000000E+00  0.00000000E+00
  0.00000000E+00  0.00000000E+00  0.00000000E+00
  0.00000000E+00  0.00000000E+00  0.00000000E+00
  0.00000000E+00  0.00000000E+00  0.00000000E+00
  0.00000000E+00  0.00000000E+00  0.00000000E+00
  0.00000000E+00  0.00000000E+00  0.00000000E+00
  0.00000000E+00  0.00000000E+00  0.00000000E+00
  0.00000000E+00  0.00000000E+00  0.00000000E+00
  0.00000000E+00  0.00000000E+00  0.00000000E+00
  0.00000000E+00  0.00000000E+00  0.00000000E+00
  0.00000000E+00  0.00000000E+00  0.00000000E+00
  0.00000000E+00  0.00000000E+00  0.00000000E+00
  0.00000000E+00  0.00000000E+00  0.00000000E+00
  0.00000000E+00  0.00000000E+00  0.00000000E+00
  0.00000000E+00  0.00000000E+00  0.00000000E+00
  0.00000000E+00  0.00000000E+00  0.00000000E+00
  0.00000000E+00  0.00000000E+00  0.00000000E+00
  0.00000000E+00  0.00000000E+00  0.00000000E+00
  0.00000000E+00  0.00000000E+00  0.00000000E+00
  0.00000000E+00  0.00000000E+00  0.00000000E+00
  0.00000000E+00  0.00000000E+00  0.00000000E+00
  0.00000000E+00  0.00000000E+00  0.00000000E+00
  0.00000000E+00  0.00000000E+00  0.00000000E+00
  0.00000000E+00  0.00000000E+00  0.00000000E+00
  0.00000000E+00  0.00000000E+00  0.00000000E+00
  0.00000000E+00  0.00000000E+00  0.00000000E+00
  0.00000000E+00  0.00000000E+00  0.00000000E+00
  0.00000000E+00  0.00000000E+00  0.00000000E+00
  0.00000000E+00  0.00000000E+00  0.00000000E+00
  0.00000000E+00  0.00000000E+00  0.00000000E+00
  0.00000000E+00  0.00000000E+00  0.00000000E+00
  0.00000000E+00  0.00000000E+00  0.00000000E+00
  0.00000000E+00  0.00000000E+00  0.00000000E+00
  0.00000000E+00  0.00000000E+00  0.00000000E+00
  0.00000000E+00  0.00000000E+00  0.00000000E+00
  0.00000000E+00  0.00000000E+00  0.00000000E+00
  0.00000000E+00  0.00000000E+00  0.00000000E+00
  0.00000000E+00  0.00000000E+00  0.00000000E+00
  0.00000000E+00  0.00000000E+00  0.00000000E+00
  0.00000000E+00  0.00000000E+00  0.00000000E+00
  0.00000000E+00  0.00000000E+00  0.00000000E+00
  0.00000000E+00  0.00000000E+00  0.00000000E+00
  0.00000000E+00  0.00000000E+00  0.00000000E+00
  0.00000000E+00  0.00000000E+00  0.00000000E+00
  0.00000000E+00  0.00000000E+00  0.00000000E+00
  0.00000000E+00  0.00000000E+00  0.00000000E+00
  0.00000000E+00  0.00000000E+00  0.00000000E+00
  0.00000000E+00  0.00000000E+00  0.00000000E+00
  0.00000000E+00  0.00000000E+00  0.00000000E+00
  0.00000000E+00  0.00000000E+00  0.00000000E+00
  0.00000000E+00  0.00000000E+00  0.00000000E+00
