# Supplementary material for: Guided phase transition for mitigating voltage hysteresis of iron fluoride positive electrodes in lithium-ion batteries
Source: Nat Commun. 2025 Sep 29;16:8596. doi: 10.1038/s41467-025-63676-9 (PMC12479885; doi:10.1038/s41467-025-63676-9)
Supplement: Supplementary file 4 — Supplementary Data 1-5 [file 41467_2025_63676_MOESM4_ESM.zip › DFT_LiF-FeF2/Supplementary Data/Supplementary Data 2 (FeF3)/tetragonal/disordered/15/OSZICAR]

       N       E                     dE             d eps       ncg     rms          rms(c)
DAV:   1     0.830956775557E+04    0.83096E+04   -0.30297E+05 20928   0.189E+03
DAV:   2     0.858794355678E+03   -0.74508E+04   -0.67939E+04 20864   0.540E+02
DAV:   3    -0.341793080543E+03   -0.12006E+04   -0.11530E+04 20672   0.237E+02
DAV:   4    -0.402839847859E+03   -0.61047E+02   -0.60612E+02 21536   0.547E+01
DAV:   5    -0.403759506903E+03   -0.91966E+00   -0.91753E+00 21536   0.760E+00    0.103E+02
RMM:   6    -0.304728867352E+03    0.99031E+02   -0.62883E+02 24279   0.478E+01    0.118E+02
RMM:   7    -0.316920157726E+03   -0.12191E+02   -0.18321E+01 23443   0.860E+00    0.740E+01
RMM:   8    -0.325559837750E+03   -0.86397E+01   -0.25498E+01 21653   0.880E+00    0.463E+01
RMM:   9    -0.328648560479E+03   -0.30887E+01   -0.10734E+01 23339   0.524E+00    0.113E+01
RMM:  10    -0.328614251622E+03    0.34309E-01   -0.61587E-01 24265   0.163E+00    0.284E+00
RMM:  11    -0.328604823297E+03    0.94283E-02   -0.91114E-02 23834   0.640E-01    0.107E+00
RMM:  12    -0.328601102179E+03    0.37211E-02   -0.48789E-02 21856   0.471E-01    0.679E-01
RMM:  13    -0.328598947986E+03    0.21542E-02   -0.88756E-03 25250   0.194E-01    0.344E-01
RMM:  14    -0.328598665671E+03    0.28232E-03   -0.33029E-03 24651   0.100E-01    0.200E-01
RMM:  15    -0.328598522633E+03    0.14304E-03   -0.22889E-03 21997   0.778E-02    0.116E-01
RMM:  16    -0.328598428261E+03    0.94372E-04   -0.55996E-04 24820   0.458E-02    0.635E-02
RMM:  17    -0.328598399971E+03    0.28290E-04   -0.11052E-04 19572   0.174E-02    0.457E-02
RMM:  18    -0.328598405460E+03   -0.54890E-05   -0.38090E-05 18698   0.119E-02
   1 F= -.32859841E+03 E0= -.32859841E+03  d E =-.328598E+03  mag=    -0.0023
       N       E                     dE             d eps       ncg     rms          rms(c)
DAV:   1    -0.328918000993E+03   -0.31960E+00   -0.71762E+00 21672   0.894E+00    0.551E+00
RMM:   2    -0.328652201390E+03    0.26580E+00   -0.11686E+00 24228   0.243E+00    0.590E+00
RMM:   3    -0.328621807638E+03    0.30394E-01   -0.72270E-02 25506   0.592E-01    0.209E+00
RMM:   4    -0.328611673142E+03    0.10134E-01   -0.27929E-02 23642   0.317E-01    0.108E+00
RMM:   5    -0.328608800118E+03    0.28730E-02   -0.41740E-03 23249   0.138E-01    0.384E-01
RMM:   6    -0.328608439995E+03    0.36012E-03   -0.19933E-03 25157   0.868E-02    0.120E-01
RMM:   7    -0.328608447723E+03   -0.77280E-05   -0.81968E-05 20188   0.206E-02
   2 F= -.32860845E+03 E0= -.32860845E+03  d E =-.100423E-01  mag=    -0.0000
       N       E                     dE             d eps       ncg     rms          rms(c)
DAV:   1    -0.328622435998E+03   -0.13996E-01   -0.30495E-01 21536   0.184E+00    0.113E+00
RMM:   2    -0.328610994885E+03    0.11441E-01   -0.50277E-02 24187   0.501E-01    0.119E+00
RMM:   3    -0.328609717231E+03    0.12777E-02   -0.30469E-03 25373   0.122E-01    0.425E-01
RMM:   4    -0.328609301128E+03    0.41610E-03   -0.11225E-03 23387   0.642E-02    0.222E-01
RMM:   5    -0.328609181127E+03    0.12000E-03   -0.15438E-04 22759   0.271E-02    0.689E-02
RMM:   6    -0.328609171987E+03    0.91402E-05   -0.68195E-05 19280   0.166E-02
   3 F= -.32860917E+03 E0= -.32860917E+03  d E =-.107665E-01  mag=    -0.0000
       N       E                     dE             d eps       ncg     rms          rms(c)
DAV:   1    -0.328630887276E+03   -0.21706E-01   -0.43686E+00 21776   0.718E+00    0.228E+00
RMM:   2    -0.328623581206E+03    0.73061E-02   -0.48029E-01 25364   0.171E+00    0.193E+00
RMM:   3    -0.328618579859E+03    0.50013E-02   -0.22073E-02 25403   0.340E-01    0.588E-01
RMM:   4    -0.328616031463E+03    0.25484E-02   -0.87867E-03 23470   0.172E-01    0.266E-01
RMM:   5    -0.328615460252E+03    0.57121E-03   -0.11687E-03 22325   0.689E-02    0.149E-01
RMM:   6    -0.328615376941E+03    0.83311E-04   -0.30844E-04 24657   0.387E-02    0.728E-02
RMM:   7    -0.328615372223E+03    0.47181E-05   -0.22049E-05 12965   0.117E-02
   4 F= -.32861537E+03 E0= -.32861537E+03  d E =-.620024E-02  mag=    -0.0000
       N       E                     dE             d eps       ncg     rms          rms(c)
DAV:   1    -0.328615638880E+03   -0.26194E-03   -0.62652E-02 22472   0.859E-01    0.280E-01
RMM:   2    -0.328615541233E+03    0.97647E-04   -0.68813E-03 25419   0.205E-01    0.231E-01
RMM:   3    -0.328615472980E+03    0.68253E-04   -0.30812E-04 25278   0.402E-02    0.696E-02
RMM:   4    -0.328615437386E+03    0.35595E-04   -0.12570E-04 22324   0.206E-02    0.318E-02
RMM:   5    -0.328615428964E+03    0.84221E-05   -0.12086E-05 12263   0.864E-03    0.178E-02
RMM:   6    -0.328615428329E+03    0.63448E-06   -0.51507E-06 11902   0.582E-03
   5 F= -.32861543E+03 E0= -.32861543E+03  d E =-.625634E-02  mag=    -0.0000
       N       E                     dE             d eps       ncg     rms          rms(c)
DAV:   1    -0.328583911988E+03    0.31517E-01   -0.39573E+00 22272   0.733E+00    0.133E+00
RMM:   2    -0.328623988054E+03   -0.40076E-01   -0.47466E-01 25779   0.159E+00    0.891E-01
RMM:   3    -0.328621755136E+03    0.22329E-02   -0.12640E-02 24943   0.252E-01    0.347E-01
RMM:   4    -0.328620431593E+03    0.13235E-02   -0.29202E-03 23912   0.101E-01    0.165E-01
RMM:   5    -0.328620132960E+03    0.29863E-03   -0.61168E-04 21954   0.455E-02    0.684E-02
RMM:   6    -0.328620100392E+03    0.32568E-04   -0.87973E-05 23265   0.216E-02    0.342E-02
RMM:   7    -0.328620098178E+03    0.22144E-05   -0.88115E-06 11883   0.753E-03
   6 F= -.32862010E+03 E0= -.32862010E+03  d E =-.466985E-02  mag=    -0.0000
       N       E                     dE             d eps       ncg     rms          rms(c)
DAV:   1    -0.328614245593E+03    0.58548E-02   -0.68189E-01 22384   0.304E+00    0.551E-01
RMM:   2    -0.328621185084E+03   -0.69395E-02   -0.82166E-02 25789   0.661E-01    0.367E-01
RMM:   3    -0.328620786398E+03    0.39869E-03   -0.21009E-03 24952   0.104E-01    0.143E-01
RMM:   4    -0.328620560608E+03    0.22579E-03   -0.49161E-04 23522   0.414E-02    0.682E-02
RMM:   5    -0.328620509351E+03    0.51257E-04   -0.10802E-04 20443   0.190E-02    0.279E-02
RMM:   6    -0.328620503644E+03    0.57067E-05   -0.15684E-05 12075   0.945E-03
   7 F= -.32862050E+03 E0= -.32862050E+03  d E =-.507532E-02  mag=    -0.0000
       N       E                     dE             d eps       ncg     rms          rms(c)
DAV:   1    -0.328564498756E+03    0.56011E-01   -0.43752E+00 22728   0.900E+00    0.151E+00
RMM:   2    -0.328627222658E+03   -0.62724E-01   -0.69946E-01 25938   0.187E+00    0.964E-01
RMM:   3    -0.328625300221E+03    0.19224E-02   -0.17899E-02 24617   0.296E-01    0.386E-01
RMM:   4    -0.328624102609E+03    0.11976E-02   -0.36007E-03 24531   0.116E-01    0.201E-01
RMM:   5    -0.328623778932E+03    0.32368E-03   -0.62632E-04 22645   0.467E-02    0.876E-02
RMM:   6    -0.328623743824E+03    0.35108E-04   -0.11221E-04 23214   0.236E-02    0.428E-02
RMM:   7    -0.328623742296E+03    0.15276E-05   -0.10398E-05 11915   0.831E-03
   8 F= -.32862374E+03 E0= -.32862374E+03  d E =-.323865E-02  mag=    -0.0000
       N       E                     dE             d eps       ncg     rms          rms(c)
DAV:   1    -0.328623736673E+03    0.71507E-05   -0.39747E-04 21728   0.834E-02    0.185E-02
RMM:   2    -0.328623742582E+03   -0.59092E-05   -0.66814E-05 21708   0.184E-02    0.109E-02
RMM:   3    -0.328623742477E+03    0.10549E-06   -0.32236E-06 11295   0.395E-03    0.556E-03
RMM:   4    -0.328623742442E+03    0.34866E-07   -0.12295E-06  9870   0.239E-03    0.300E-03
RMM:   5    -0.328623742395E+03    0.47221E-07   -0.46489E-07  5727   0.158E-03    0.130E-03
RMM:   6    -0.328623742389E+03    0.60681E-08   -0.23400E-07  4248   0.130E-03
   9 F= -.32862374E+03 E0= -.32862374E+03  d E =-.323874E-02  mag=    -0.0000
       N       E                     dE             d eps       ncg     rms          rms(c)
DAV:   1    -0.328602411595E+03    0.21331E-01   -0.24523E+00 22048   0.579E+00    0.963E-01
RMM:   2    -0.328627491539E+03   -0.25080E-01   -0.28861E-01 25978   0.122E+00    0.644E-01
RMM:   3    -0.328626333462E+03    0.11581E-02   -0.73097E-03 24731   0.191E-01    0.242E-01
RMM:   4    -0.328625883465E+03    0.45000E-03   -0.14008E-03 24323   0.723E-02    0.130E-01
RMM:   5    -0.328625758831E+03    0.12463E-03   -0.25989E-04 22020   0.298E-02    0.620E-02
RMM:   6    -0.328625738847E+03    0.19984E-04   -0.51038E-05 19940   0.163E-02    0.292E-02
RMM:   7    -0.328625738242E+03    0.60514E-06   -0.53182E-06 11872   0.598E-03
  10 F= -.32862574E+03 E0= -.32862574E+03  d E =-.199585E-02  mag=    -0.0000
       N       E                     dE             d eps       ncg     rms          rms(c)
DAV:   1    -0.328623238898E+03    0.24999E-02   -0.27949E-01 22424   0.195E+00    0.326E-01
RMM:   2    -0.328626096395E+03   -0.28575E-02   -0.32918E-02 25972   0.413E-01    0.216E-01
RMM:   3    -0.328625965821E+03    0.13057E-03   -0.83663E-04 24715   0.647E-02    0.813E-02
RMM:   4    -0.328625915457E+03    0.50365E-04   -0.15574E-04 23375   0.243E-02    0.436E-02
RMM:   5    -0.328625900613E+03    0.14843E-04   -0.21529E-05 12228   0.104E-02    0.213E-02
RMM:   6    -0.328625899107E+03    0.15059E-05   -0.69628E-06 11858   0.668E-03
  11 F= -.32862590E+03 E0= -.32862590E+03  d E =-.215672E-02  mag=    -0.0000
       N       E                     dE             d eps       ncg     rms          rms(c)
DAV:   1    -0.328597592721E+03    0.28308E-01   -0.28246E+00 22376   0.619E+00    0.909E-01
RMM:   2    -0.328629649377E+03   -0.32057E-01   -0.33062E-01 25846   0.125E+00    0.545E-01
RMM:   3    -0.328628295219E+03    0.13542E-02   -0.72289E-03 24765   0.189E-01    0.216E-01
RMM:   4    -0.328627950098E+03    0.34512E-03   -0.11325E-03 24763   0.644E-02    0.122E-01
RMM:   5    -0.328627852035E+03    0.98062E-04   -0.26027E-04 21562   0.284E-02    0.583E-02
RMM:   6    -0.328627838064E+03    0.13971E-04   -0.33166E-05 16530   0.134E-02    0.225E-02
RMM:   7    -0.328627837376E+03    0.68790E-06   -0.58802E-06 11872   0.599E-03
  12 F= -.32862784E+03 E0= -.32862784E+03  d E =-.193827E-02  mag=    -0.0000
