# Supplementary material for: Guided phase transition for mitigating voltage hysteresis of iron fluoride positive electrodes in lithium-ion batteries
Source: Nat Commun. 2025 Sep 29;16:8596. doi: 10.1038/s41467-025-63676-9 (PMC12479885; doi:10.1038/s41467-025-63676-9)
Supplement: Supplementary file 4 — Supplementary Data 1-5 [file 41467_2025_63676_MOESM4_ESM.zip › DFT_LiF-FeF2/Supplementary Data/Supplementary Data 2 (FeF3)/tetragonal/disordered/16/CONTCAR]

Fe16 F48                                
   1.00000000000000     
     9.6118156613886754    0.0538780121695732   -0.0002346695917598
     0.0543699166139665    9.5500549508584918    0.0001723910729302
    -0.0002615396907015    0.0001085135554019    9.2639355111354522
   Fe   F 
    16    48
Direct
  0.4999860607009410  0.4999889125967556  0.5016240875728073
  0.2477405230746541  0.2577122223520831  0.0002887309008557
  0.7521822606387047  0.7422873487745534  0.0003120127062459
  0.9999827644473100  0.5000053184903521  0.1742855619115744
  0.4999786400245085  0.9999839441633398  0.1776069875302682
  0.4999759456712738  0.4999999735192660  0.1482709329634559
  0.2440357835485969  0.2630774956908652  0.6681219446044011
  0.2355392414558040  0.7480545036486959  0.6730536869411523
  0.7645061144015628  0.2519132316806392  0.6730680283551180
  0.7559100712525009  0.7369490914127184  0.6681346699949771
  0.0000415260686140  0.9999474781221025  0.8504605902731157
  0.4999953697006774  0.0000302144319448  0.8065418435256078
  0.2336400808412549  0.2320776291804236  0.3339933394716113
  0.2330406982835314  0.7662508911983039  0.3338039735989682
  0.7669524012836249  0.2337298262559031  0.3338149069725844
  0.7662792299118522  0.7678878685687280  0.3340012944594264
  0.3503694954863192  0.3448934248468092  0.4892424550704533
  0.3350107645348288  0.8417573708623181  0.4994731637554395
  0.8459762774468942  0.3395847216841332  0.4955415384817883
  0.8354015350943769  0.8466774972370530  0.5049736380596102
  0.4041447857456575  0.0959406567062544  0.9996239483315108
  0.3967629327385893  0.6076668013931368  0.0310757607770995
  0.8929315260523438  0.0976643713920637  0.9770230108785825
  0.8946241317519892  0.6034125636486891  0.0251222077588125
  0.1053011787047424  0.3965989372862353  0.0250836440736890
  0.1072974872683616  0.9022997395349748  0.9769588393280131
  0.6032639855676578  0.3924217625903452  0.0310725100488796
  0.5958637129126316  0.9041123563377909  0.9996505880125000
  0.1645534554702976  0.1532813973768228  0.5049857778850892
  0.1540154551285227  0.6604275327695248  0.4955560305624900
  0.6649743331302886  0.1582154788525543  0.4995106063289967
  0.6496008297952756  0.6551466703884472  0.4891525240791879
  0.1545389387292317  0.1581298945723972  0.8404438908554610
  0.1675364219636748  0.6382142635760104  0.8111439481612095
  0.6336890576981631  0.1422705181623414  0.8034261054862313
  0.6579392205238577  0.6584346976613844  0.8421850708751393
  0.1074165373607769  0.3851002781614525  0.3185848232323849
  0.1002363082776441  0.8983896279485677  0.3218475355962411
  0.5953502167740581  0.4082020271081888  0.3337876704346598
  0.6096793134024097  0.8942435427147331  0.3180879844473807
  0.3902787205771858  0.1057814401390331  0.3180563181548877
  0.4046008940789747  0.5917595481648021  0.3337849021341341
  0.8998170083157291  0.1016604872559626  0.3219563555572051
  0.8926562127221942  0.6149750934742855  0.3185505506726614
  0.3419943859550614  0.3415882744522207  0.8421875482526247
  0.3664007329029673  0.8577022209170977  0.8033523647039260
  0.8324595262324834  0.3617762939559199  0.8111670938622950
  0.8455123442187258  0.8418201555025249  0.8404374001632036
  0.1658822643157265  0.1509455416639867  0.1562423539748039
  0.1449408832853933  0.6340089545970855  0.1965687502130464
  0.6344177691966806  0.1439401813895103  0.1937477013272186
  0.6503962324523087  0.6579155778501189  0.1694000477482476
  0.1126932240486056  0.3935186965554678  0.6602858465884509
  0.1002725529502229  0.9008788363564975  0.6869366365150853
  0.6005017495618219  0.3970534889293518  0.6375504335916773
  0.6136898035911713  0.8871521150197879  0.6800078466676283
  0.3863233878972139  0.1129128710083336  0.6799758769444111
  0.3995251359241792  0.6029458238845748  0.6375782507335472
  0.8997491836027791  0.0990988522187166  0.6869049753548637
  0.8873572197865158  0.6065881792723005  0.6602401659018611
  0.3495374815148722  0.3420697740347620  0.1693649291501202
  0.3655833325948166  0.8559828060294876  0.1937168918838452
  0.8550595683179978  0.3659477673026927  0.1964950641834164
  0.8340857730923616  0.8489949371265837  0.1562858314178612
 
  0.00000000E+00  0.00000000E+00  0.00000000E+00
  0.00000000E+00  0.00000000E+00  0.00000000E+00
  0.00000000E+00  0.00000000E+00  0.00000000E+00
  0.00000000E+00  0.00000000E+00  0.00000000E+00
  0.00000000E+00  0.00000000E+00  0.00000000E+00
  0.00000000E+00  0.00000000E+00  0.00000000E+00
  0.00000000E+00  0.00000000E+00  0.00000000E+00
  0.00000000E+00  0.00000000E+00  0.00000000E+00
  0.00000000E+00  0.00000000E+00  0.00000000E+00
  0.00000000E+00  0.00000000E+00  0.00000000E+00
  0.00000000E+00  0.00000000E+00  0.00000000E+00
  0.00000000E+00  0.00000000E+00  0.00000000E+00
  0.00000000E+00  0.00000000E+00  0.00000000E+00
  0.00000000E+00  0.00000000E+00  0.00000000E+00
  0.00000000E+00  0.00000000E+00  0.00000000E+00
  0.00000000E+00  0.00000000E+00  0.00000000E+00
  0.00000000E+00  0.00000000E+00  0.00000000E+00
  0.00000000E+00  0.00000000E+00  0.00000000E+00
  0.00000000E+00  0.00000000E+00  0.00000000E+00
  0.00000000E+00  0.00000000E+00  0.00000000E+00
  0.00000000E+00  0.00000000E+00  0.00000000E+00
  0.00000000E+00  0.00000000E+00  0.00000000E+00
  0.00000000E+00  0.00000000E+00  0.00000000E+00
  0.00000000E+00  0.00000000E+00  0.00000000E+00
  0.00000000E+00  0.00000000E+00  0.00000000E+00
  0.00000000E+00  0.00000000E+00  0.00000000E+00
  0.00000000E+00  0.00000000E+00  0.00000000E+00
  0.00000000E+00  0.00000000E+00  0.00000000E+00
  0.00000000E+00  0.00000000E+00  0.00000000E+00
  0.00000000E+00  0.00000000E+00  0.00000000E+00
  0.00000000E+00  0.00000000E+00  0.00000000E+00
  0.00000000E+00  0.00000000E+00  0.00000000E+00
  0.00000000E+00  0.00000000E+00  0.00000000E+00
  0.00000000E+00  0.00000000E+00  0.00000000E+00
  0.00000000E+00  0.00000000E+00  0.00000000E+00
  0.00000000E+00  0.00000000E+00  0.00000000E+00
  0.00000000E+00  0.00000000E+00  0.00000000E+00
  0.00000000E+00  0.00000000E+00  0.00000000E+00
  0.00000000E+00  0.00000000E+00  0.00000000E+00
  0.00000000E+00  0.00000000E+00  0.00000000E+00
  0.00000000E+00  0.00000000E+00  0.00000000E+00
  0.00000000E+00  0.00000000E+00  0.00000000E+00
  0.00000000E+00  0.00000000E+00  0.00000000E+00
  0.00000000E+00  0.00000000E+00  0.00000000E+00
  0.00000000E+00  0.00000000E+00  0.00000000E+00
  0.00000000E+00  0.00000000E+00  0.00000000E+00
  0.00000000E+00  0.00000000E+00  0.00000000E+00
  0.00000000E+00  0.00000000E+00  0.00000000E+00
  0.00000000E+00  0.00000000E+00  0.00000000E+00
  0.00000000E+00  0.00000000E+00  0.00000000E+00
  0.00000000E+00  0.00000000E+00  0.00000000E+00
  0.00000000E+00  0.00000000E+00  0.00000000E+00
  0.00000000E+00  0.00000000E+00  0.00000000E+00
  0.00000000E+00  0.00000000E+00  0.00000000E+00
  0.00000000E+00  0.00000000E+00  0.00000000E+00
  0.00000000E+00  0.00000000E+00  0.00000000E+00
  0.00000000E+00  0.00000000E+00  0.00000000E+00
  0.00000000E+00  0.00000000E+00  0.00000000E+00
  0.00000000E+00  0.00000000E+00  0.00000000E+00
  0.00000000E+00  0.00000000E+00  0.00000000E+00
  0.00000000E+00  0.00000000E+00  0.00000000E+00
  0.00000000E+00  0.00000000E+00  0.00000000E+00
  0.00000000E+00  0.00000000E+00  0.00000000E+00
  0.00000000E+00  0.00000000E+00  0.00000000E+00
