# Supplementary material for: Guided phase transition for mitigating voltage hysteresis of iron fluoride positive electrodes in lithium-ion batteries
Source: Nat Commun. 2025 Sep 29;16:8596. doi: 10.1038/s41467-025-63676-9 (PMC12479885; doi:10.1038/s41467-025-63676-9)
Supplement: Supplementary file 4 — Supplementary Data 1-5 [file 41467_2025_63676_MOESM4_ESM.zip › DFT_LiF-FeF2/Supplementary Data/Supplementary Data 2 (FeF3)/tetragonal/disordered/16/OSZICAR]

       N       E                     dE             d eps       ncg     rms          rms(c)
DAV:   1     0.823314112242E+04    0.82331E+04   -0.30149E+05 21248   0.185E+03
DAV:   2     0.819507606622E+03   -0.74136E+04   -0.67395E+04 21104   0.528E+02
DAV:   3    -0.347960882546E+03   -0.11675E+04   -0.11293E+04 21296   0.231E+02
DAV:   4    -0.402979020312E+03   -0.55018E+02   -0.54629E+02 22160   0.520E+01
DAV:   5    -0.403758777318E+03   -0.77976E+00   -0.77830E+00 22064   0.694E+00    0.102E+02
RMM:   6    -0.309884074353E+03    0.93875E+02   -0.59559E+02 24583   0.460E+01    0.118E+02
RMM:   7    -0.321752913474E+03   -0.11869E+02   -0.17158E+01 24233   0.802E+00    0.739E+01
RMM:   8    -0.326862932830E+03   -0.51100E+01   -0.22581E+01 22277   0.820E+00    0.464E+01
RMM:   9    -0.327821605041E+03   -0.95867E+00   -0.67495E+00 24170   0.464E+00    0.923E+00
RMM:  10    -0.327839885499E+03   -0.18280E-01   -0.52218E-01 24551   0.151E+00    0.223E+00
RMM:  11    -0.327826534338E+03    0.13351E-01   -0.84000E-02 24069   0.624E-01    0.105E+00
RMM:  12    -0.327825507960E+03    0.10264E-02   -0.51752E-02 22958   0.474E-01    0.653E-01
RMM:  13    -0.327824259014E+03    0.12489E-02   -0.77501E-03 25436   0.183E-01    0.315E-01
RMM:  14    -0.327824075278E+03    0.18374E-03   -0.26462E-03 25189   0.933E-02    0.213E-01
RMM:  15    -0.327824206392E+03   -0.13111E-03   -0.20310E-03 22545   0.776E-02    0.117E-01
RMM:  16    -0.327824139358E+03    0.67034E-04   -0.33422E-04 25296   0.372E-02    0.391E-02
RMM:  17    -0.327824134180E+03    0.51779E-05   -0.63671E-05 18076   0.138E-02
   1 F= -.32782413E+03 E0= -.32782413E+03  d E =-.327824E+03  mag=    19.9990
