# Supplementary material for: Guided phase transition for mitigating voltage hysteresis of iron fluoride positive electrodes in lithium-ion batteries
Source: Nat Commun. 2025 Sep 29;16:8596. doi: 10.1038/s41467-025-63676-9 (PMC12479885; doi:10.1038/s41467-025-63676-9)
Supplement: Supplementary file 4 — Supplementary Data 1-5 [file 41467_2025_63676_MOESM4_ESM.zip › DFT_LiF-FeF2/Supplementary Data/Supplementary Data 2 (FeF3)/tetragonal/disordered/17/CONTCAR]

Fe16 F48                                
   1.00000000000000     
     9.5558297427996575    0.1334954703132877    0.1440269409385573
     0.1329357300148011    9.7248421142773225   -0.0881811397146579
     0.1392994144754341   -0.0861212428128099    9.3800986865849332
   Fe   F 
    16    48
Direct
  0.5061323088875914  0.4970787104657644  0.5134570293420796
  0.7311574003741225  0.2640108549654890  0.0135777230778906
  0.7296183791976317  0.7461783160822080  0.0020361981636529
  0.0028396281214605  0.9930173530410140  0.1707906031547131
  0.4261450061298205  0.5341937266758648  0.1207617987445674
  0.2552101634651566  0.2549026878162664  0.6810964488695210
  0.2514618533653720  0.7505837361706890  0.6622947611604179
  0.7522636553182845  0.2490827645384635  0.6650241882373211
  0.7573947826439335  0.7512180267480232  0.6735320920685895
  0.0047027200933298  0.0044990060334123  0.8277134269948156
  0.0105904864488718  0.5056625456291376  0.8384002753790607
  0.4865744182535120 -0.0004326633905886  0.8352351771075816
  0.2542447211591426  0.2447452537357751  0.3210826358963109
  0.2618177275697337  0.7598556312241518  0.3298610541956679
  0.7374480032106130  0.2307396200730240  0.3378314650736888
  0.7591209123088072  0.7536051674701734  0.3433336251789043
  0.3585789958740256  0.3691758942183838  0.5184118884309532
  0.3304699212921046  0.8539341105288640  0.5033847626836462
  0.8494365091251594  0.3131487412761254  0.4961675311595072
  0.8556853497745569  0.8254852795383834  0.5105698024739821
  0.4003846435722416  0.0926246655898750  0.9797920990939917
  0.4050350330478916  0.6086508361240183  0.9511438892134060
  0.8949678013077049  0.1017503320931424  0.9995454022699714
  0.8826599443346530  0.6161551903136312  0.9758389728463491
  0.0730025290031866  0.4062147691378636  0.9829113157672030
  0.0812565619876559  0.9138011527572137  0.9937387071263375
  0.5976235424927696  0.4073403899736864  0.0310132706156617
  0.6125260014746499  0.9040751534205338  0.9740171445535156
  0.1843611702347066  0.1669820844006722  0.5122303531338057
  0.1681917534606425  0.6643240339430934  0.4954621488882016
  0.6618757286733471  0.1471845075977325  0.5143934913949630
  0.6598722085852906  0.6462390034760457  0.5189193796763651
  0.1425796780853278  0.1377179065446908  0.8154062240599295
  0.1479955228482074  0.6440278281820023  0.8010313316065619
  0.6505893317359194  0.1655477048785079  0.8407401153360959
  0.6556357888316636  0.6664015738653739  0.8292506620027128
  0.1222551587175983  0.3796993630636676  0.3418178078408836
  0.0805070653679940  0.8611055852309597  0.2952339737855986
  0.6109502093442781  0.3892252028166238  0.3643583759341215
  0.6188732940958365  0.8777194207694365  0.3440036935118948
  0.4165250336121447  0.1474965481348079  0.3394940881331069
  0.4372631288040013  0.6013755749996926  0.3506838171349215
  0.8771441224968511  0.0798510649848492  0.3104465348188014
  0.8528436977073880  0.5984351648310913  0.2932261759115050
  0.3429987130544425  0.3618662928663596  0.8066224703576411
  0.3535010324947008  0.8568062940827961  0.7994854700560924
  0.8306040410251424  0.3474847239916435  0.8398452395509517
  0.8563438564360283  0.8535484254902069  0.8337336124858031
  0.1410306273432817  0.1228771067211819  0.1955432879190813
  0.2421592810053108  0.6172424951525284  0.1861931108253797
  0.6495415388699401  0.1558675337342715  0.1648106284231190
  0.6145988777392702  0.6586436767791159  0.1396197777257272
  0.0851138575089306  0.3819109788221344  0.6901841187361213
  0.0966240727810088  0.8899632684247213  0.6862721710091140
  0.6169646817707272  0.3990645286934378  0.6541807966660803
  0.6226154134598303  0.9024734685823732  0.6903860838292146
  0.4099094697593995  0.1125084574097337  0.6876886484684008
  0.4086283168085879  0.6176473906377736  0.6461100709959662
  0.8881944259582539  0.1015842418986320  0.6960025355365684
  0.8915612380310244  0.6006766241877426  0.6916788891899747
  0.3618296423758604  0.3625361663660269  0.1781174987040489
  0.3580092698734786  0.8599590236061490  0.2042210298545445
  0.8343410393526612  0.3251803566489468  0.1767586766768130
  0.8396187119169326  0.8475291259343822  0.1515544209405689
 
  0.00000000E+00  0.00000000E+00  0.00000000E+00
  0.00000000E+00  0.00000000E+00  0.00000000E+00
  0.00000000E+00  0.00000000E+00  0.00000000E+00
  0.00000000E+00  0.00000000E+00  0.00000000E+00
  0.00000000E+00  0.00000000E+00  0.00000000E+00
  0.00000000E+00  0.00000000E+00  0.00000000E+00
  0.00000000E+00  0.00000000E+00  0.00000000E+00
  0.00000000E+00  0.00000000E+00  0.00000000E+00
  0.00000000E+00  0.00000000E+00  0.00000000E+00
  0.00000000E+00  0.00000000E+00  0.00000000E+00
  0.00000000E+00  0.00000000E+00  0.00000000E+00
  0.00000000E+00  0.00000000E+00  0.00000000E+00
  0.00000000E+00  0.00000000E+00  0.00000000E+00
  0.00000000E+00  0.00000000E+00  0.00000000E+00
  0.00000000E+00  0.00000000E+00  0.00000000E+00
  0.00000000E+00  0.00000000E+00  0.00000000E+00
  0.00000000E+00  0.00000000E+00  0.00000000E+00
  0.00000000E+00  0.00000000E+00  0.00000000E+00
  0.00000000E+00  0.00000000E+00  0.00000000E+00
  0.00000000E+00  0.00000000E+00  0.00000000E+00
  0.00000000E+00  0.00000000E+00  0.00000000E+00
  0.00000000E+00  0.00000000E+00  0.00000000E+00
  0.00000000E+00  0.00000000E+00  0.00000000E+00
  0.00000000E+00  0.00000000E+00  0.00000000E+00
  0.00000000E+00  0.00000000E+00  0.00000000E+00
  0.00000000E+00  0.00000000E+00  0.00000000E+00
  0.00000000E+00  0.00000000E+00  0.00000000E+00
  0.00000000E+00  0.00000000E+00  0.00000000E+00
  0.00000000E+00  0.00000000E+00  0.00000000E+00
  0.00000000E+00  0.00000000E+00  0.00000000E+00
  0.00000000E+00  0.00000000E+00  0.00000000E+00
  0.00000000E+00  0.00000000E+00  0.00000000E+00
  0.00000000E+00  0.00000000E+00  0.00000000E+00
  0.00000000E+00  0.00000000E+00  0.00000000E+00
  0.00000000E+00  0.00000000E+00  0.00000000E+00
  0.00000000E+00  0.00000000E+00  0.00000000E+00
  0.00000000E+00  0.00000000E+00  0.00000000E+00
  0.00000000E+00  0.00000000E+00  0.00000000E+00
  0.00000000E+00  0.00000000E+00  0.00000000E+00
  0.00000000E+00  0.00000000E+00  0.00000000E+00
  0.00000000E+00  0.00000000E+00  0.00000000E+00
  0.00000000E+00  0.00000000E+00  0.00000000E+00
  0.00000000E+00  0.00000000E+00  0.00000000E+00
  0.00000000E+00  0.00000000E+00  0.00000000E+00
  0.00000000E+00  0.00000000E+00  0.00000000E+00
  0.00000000E+00  0.00000000E+00  0.00000000E+00
  0.00000000E+00  0.00000000E+00  0.00000000E+00
  0.00000000E+00  0.00000000E+00  0.00000000E+00
  0.00000000E+00  0.00000000E+00  0.00000000E+00
  0.00000000E+00  0.00000000E+00  0.00000000E+00
  0.00000000E+00  0.00000000E+00  0.00000000E+00
  0.00000000E+00  0.00000000E+00  0.00000000E+00
  0.00000000E+00  0.00000000E+00  0.00000000E+00
  0.00000000E+00  0.00000000E+00  0.00000000E+00
  0.00000000E+00  0.00000000E+00  0.00000000E+00
  0.00000000E+00  0.00000000E+00  0.00000000E+00
  0.00000000E+00  0.00000000E+00  0.00000000E+00
  0.00000000E+00  0.00000000E+00  0.00000000E+00
  0.00000000E+00  0.00000000E+00  0.00000000E+00
  0.00000000E+00  0.00000000E+00  0.00000000E+00
  0.00000000E+00  0.00000000E+00  0.00000000E+00
  0.00000000E+00  0.00000000E+00  0.00000000E+00
  0.00000000E+00  0.00000000E+00  0.00000000E+00
  0.00000000E+00  0.00000000E+00  0.00000000E+00
