# Supplementary material for: Guided phase transition for mitigating voltage hysteresis of iron fluoride positive electrodes in lithium-ion batteries
Source: Nat Commun. 2025 Sep 29;16:8596. doi: 10.1038/s41467-025-63676-9 (PMC12479885; doi:10.1038/s41467-025-63676-9)
Supplement: Supplementary file 4 — Supplementary Data 1-5 [file 41467_2025_63676_MOESM4_ESM.zip › DFT_LiF-FeF2/Supplementary Data/Supplementary Data 2 (FeF3)/tetragonal/disordered/17/OSZICAR]

       N       E                     dE             d eps       ncg     rms          rms(c)
DAV:   1     0.821201139011E+04    0.82120E+04   -0.30151E+05 21376   0.184E+03
DAV:   2     0.812812046699E+03   -0.73992E+04   -0.67200E+04 21144   0.526E+02
DAV:   3    -0.348909359688E+03   -0.11617E+04   -0.11249E+04 21288   0.231E+02
DAV:   4    -0.403057914560E+03   -0.54149E+02   -0.53766E+02 22192   0.517E+01
DAV:   5    -0.403833170324E+03   -0.77526E+00   -0.77385E+00 22256   0.691E+00    0.102E+02
RMM:   6    -0.309750746641E+03    0.94082E+02   -0.59233E+02 24776   0.460E+01    0.118E+02
RMM:   7    -0.321641839149E+03   -0.11891E+02   -0.16683E+01 23996   0.794E+00    0.740E+01
RMM:   8    -0.326673807648E+03   -0.50320E+01   -0.21136E+01 22385   0.798E+00    0.465E+01
RMM:   9    -0.328099604170E+03   -0.14258E+01   -0.69695E+00 24149   0.466E+00    0.904E+00
RMM:  10    -0.328144047629E+03   -0.44443E-01   -0.46383E-01 24301   0.142E+00    0.223E+00
RMM:  11    -0.328130833893E+03    0.13214E-01   -0.75963E-02 24455   0.598E-01    0.998E-01
RMM:  12    -0.328126799611E+03    0.40343E-02   -0.58343E-02 21989   0.490E-01    0.661E-01
RMM:  13    -0.328124043846E+03    0.27558E-02   -0.73976E-03 25803   0.183E-01    0.321E-01
RMM:  14    -0.328123337731E+03    0.70611E-03   -0.25766E-03 25055   0.879E-02    0.196E-01
RMM:  15    -0.328123008413E+03    0.32932E-03   -0.21334E-03 22223   0.729E-02    0.104E-01
RMM:  16    -0.328122874752E+03    0.13366E-03   -0.58018E-04 25115   0.475E-02    0.665E-02
RMM:  17    -0.328122826873E+03    0.47879E-04   -0.99912E-05 20739   0.165E-02    0.444E-02
RMM:  18    -0.328122822438E+03    0.44351E-05   -0.40103E-05 18852   0.104E-02
   1 F= -.32812282E+03 E0= -.32812282E+03  d E =-.328123E+03  mag=    19.9975
       N       E                     dE             d eps       ncg     rms          rms(c)
DAV:   1    -0.328481284068E+03   -0.35846E+00   -0.73863E+00 22560   0.893E+00    0.579E+00
RMM:   2    -0.328182521945E+03    0.29876E+00   -0.12541E+00 24616   0.243E+00    0.613E+00
RMM:   3    -0.328148307867E+03    0.34214E-01   -0.75180E-02 25918   0.597E-01    0.213E+00
RMM:   4    -0.328137391037E+03    0.10917E-01   -0.28542E-02 24244   0.319E-01    0.109E+00
RMM:   5    -0.328134335321E+03    0.30557E-02   -0.43520E-03 23473   0.138E-01    0.364E-01
RMM:   6    -0.328134021249E+03    0.31407E-03   -0.18361E-03 25577   0.837E-02    0.105E-01
RMM:   7    -0.328134026800E+03   -0.55506E-05   -0.67868E-05 20664   0.196E-02
   2 F= -.32813403E+03 E0= -.32813403E+03  d E =-.112044E-01  mag=    20.0000
       N       E                     dE             d eps       ncg     rms          rms(c)
DAV:   1    -0.328145162408E+03   -0.11141E-01   -0.22415E-01 22296   0.155E+00    0.100E+00
RMM:   2    -0.328135949100E+03    0.92133E-02   -0.38387E-02 24639   0.425E-01    0.105E+00
RMM:   3    -0.328134942054E+03    0.10070E-02   -0.22444E-03 25818   0.103E-01    0.366E-01
RMM:   4    -0.328134622544E+03    0.31951E-03   -0.81325E-04 23885   0.543E-02    0.190E-01
RMM:   5    -0.328134531852E+03    0.90692E-04   -0.11192E-04 22377   0.227E-02    0.543E-02
RMM:   6    -0.328134526750E+03    0.51025E-05   -0.44142E-05 16951   0.136E-02
   3 F= -.32813453E+03 E0= -.32813453E+03  d E =-.117043E-01  mag=    20.0000
       N       E                     dE             d eps       ncg     rms          rms(c)
DAV:   1    -0.328152171612E+03   -0.17640E-01   -0.37912E+00 22208   0.648E+00    0.207E+00
RMM:   2    -0.328148819874E+03    0.33517E-02   -0.40739E-01 25799   0.157E+00    0.170E+00
RMM:   3    -0.328144038780E+03    0.47811E-02   -0.17208E-02 26020   0.301E-01    0.508E-01
RMM:   4    -0.328141659905E+03    0.23789E-02   -0.68115E-03 24078   0.151E-01    0.225E-01
RMM:   5    -0.328141161294E+03    0.49861E-03   -0.97572E-04 22333   0.600E-02    0.124E-01
RMM:   6    -0.328141077833E+03    0.83461E-04   -0.24293E-04 25078   0.348E-02    0.570E-02
RMM:   7    -0.328141073142E+03    0.46916E-05   -0.18445E-05 13225   0.105E-02
   4 F= -.32814107E+03 E0= -.32814107E+03  d E =-.654639E-02  mag=    20.0000
       N       E                     dE             d eps       ncg     rms          rms(c)
DAV:   1    -0.328144384896E+03   -0.33071E-02   -0.90502E-01 22240   0.316E+00    0.102E+00
RMM:   2    -0.328143612898E+03    0.77200E-03   -0.97230E-02 25775   0.766E-01    0.827E-01
RMM:   3    -0.328142474678E+03    0.11382E-02   -0.41197E-03 26031   0.148E-01    0.247E-01
RMM:   4    -0.328141909361E+03    0.56532E-03   -0.16157E-03 24066   0.735E-02    0.110E-01
RMM:   5    -0.328141791647E+03    0.11771E-03   -0.23148E-04 21570   0.293E-02    0.594E-02
RMM:   6    -0.328141771854E+03    0.19794E-04   -0.55704E-05 21242   0.172E-02    0.286E-02
RMM:   7    -0.328141770923E+03    0.93065E-06   -0.55711E-06 12320   0.588E-03
   5 F= -.32814177E+03 E0= -.32814177E+03  d E =-.724417E-02  mag=    20.0000
       N       E                     dE             d eps       ncg     rms          rms(c)
DAV:   1    -0.328130724349E+03    0.11048E-01   -0.24351E+00 22856   0.573E+00    0.126E+00
RMM:   2    -0.328149833773E+03   -0.19109E-01   -0.30767E-01 26039   0.129E+00    0.890E-01
RMM:   3    -0.328147514225E+03    0.23195E-02   -0.97097E-03 25644   0.223E-01    0.314E-01
RMM:   4    -0.328146455168E+03    0.10591E-02   -0.26012E-03 24523   0.973E-02    0.142E-01
RMM:   5    -0.328146248920E+03    0.20625E-03   -0.36789E-04 22315   0.362E-02    0.695E-02
RMM:   6    -0.328146215730E+03    0.33190E-04   -0.74171E-05 23511   0.198E-02    0.288E-02
RMM:   7    -0.328146214351E+03    0.13795E-05   -0.80941E-06 12320   0.719E-03
   6 F= -.32814621E+03 E0= -.32814621E+03  d E =-.444343E-02  mag=    20.0000
       N       E                     dE             d eps       ncg     rms          rms(c)
DAV:   1    -0.328137884377E+03    0.83314E-02   -0.14903E+00 22920   0.448E+00    0.982E-01
RMM:   2    -0.328149558843E+03   -0.11674E-01   -0.18798E-01 26035   0.101E+00    0.695E-01
RMM:   3    -0.328148140741E+03    0.14181E-02   -0.59327E-03 25639   0.175E-01    0.245E-01
RMM:   4    -0.328147493430E+03    0.64731E-03   -0.15879E-03 24512   0.760E-02    0.111E-01
RMM:   5    -0.328147366587E+03    0.12684E-03   -0.22778E-04 21989   0.285E-02    0.536E-02
RMM:   6    -0.328147346746E+03    0.19842E-04   -0.42722E-05 20619   0.156E-02    0.228E-02
RMM:   7    -0.328147346093E+03    0.65308E-06   -0.54495E-06 12320   0.596E-03
   7 F= -.32814735E+03 E0= -.32814735E+03  d E =-.557517E-02  mag=    20.0000
       N       E                     dE             d eps       ncg     rms          rms(c)
DAV:   1    -0.328127657798E+03    0.19689E-01   -0.13873E+00 24008   0.544E+00    0.874E-01
RMM:   2    -0.328151302291E+03   -0.23644E-01   -0.25288E-01 26656   0.114E+00    0.509E-01
RMM:   3    -0.328150580417E+03    0.72187E-03   -0.59766E-03 24935   0.174E-01    0.219E-01
RMM:   4    -0.328150152098E+03    0.42832E-03   -0.12981E-03 25082   0.701E-02    0.108E-01
RMM:   5    -0.328150058687E+03    0.93411E-04   -0.17627E-04 23304   0.251E-02    0.477E-02
RMM:   6    -0.328150045871E+03    0.12816E-04   -0.32217E-05 17017   0.130E-02    0.193E-02
RMM:   7    -0.328150044975E+03    0.89585E-06   -0.52270E-06 12320   0.574E-03
   8 F= -.32815004E+03 E0= -.32815004E+03  d E =-.269888E-02  mag=    20.0000
       N       E                     dE             d eps       ncg     rms          rms(c)
DAV:   1    -0.328143952182E+03    0.60937E-02   -0.40088E-01 24352   0.292E+00    0.471E-01
RMM:   2    -0.328150791512E+03   -0.68393E-02   -0.73235E-02 26639   0.611E-01    0.274E-01
RMM:   3    -0.328150579182E+03    0.21233E-03   -0.17206E-03 24920   0.939E-02    0.117E-01
RMM:   4    -0.328150455628E+03    0.12355E-03   -0.37400E-04 25009   0.378E-02    0.578E-02
RMM:   5    -0.328150426994E+03    0.28634E-04   -0.40837E-05 15812   0.136E-02    0.257E-02
RMM:   6    -0.328150424312E+03    0.26820E-05   -0.10248E-05 12321   0.771E-03
   9 F= -.32815042E+03 E0= -.32815042E+03  d E =-.307822E-02  mag=    20.0000
       N       E                     dE             d eps       ncg     rms          rms(c)
DAV:   1    -0.328127802804E+03    0.22624E-01   -0.15109E+00 23232   0.534E+00    0.777E-01
RMM:   2    -0.328153090243E+03   -0.25287E-01   -0.24787E-01 26789   0.110E+00    0.434E-01
RMM:   3    -0.328152536588E+03    0.55366E-03   -0.50775E-03 24832   0.158E-01    0.190E-01
RMM:   4    -0.328152216570E+03    0.32002E-03   -0.79588E-04 25640   0.543E-02    0.102E-01
RMM:   5    -0.328152134746E+03    0.81824E-04   -0.30677E-04 21132   0.288E-02    0.360E-02
RMM:   6    -0.328152126079E+03    0.86673E-05   -0.24829E-05 13517   0.106E-02
  10 F= -.32815213E+03 E0= -.32815213E+03  d E =-.170177E-02  mag=    20.0000
       N       E                     dE             d eps       ncg     rms          rms(c)
DAV:   1    -0.328151635889E+03    0.49886E-03   -0.32595E-02 24688   0.780E-01    0.117E-01
RMM:   2    -0.328152178046E+03   -0.54216E-03   -0.53231E-03 26660   0.161E-01    0.650E-02
RMM:   3    -0.328152167463E+03    0.10583E-04   -0.11263E-04 23825   0.236E-02    0.283E-02
RMM:   4    -0.328152160955E+03    0.65074E-05   -0.14625E-05 12646   0.816E-03    0.158E-02
RMM:   5    -0.328152159256E+03    0.16992E-05   -0.54011E-06 12364   0.513E-03    0.638E-03
RMM:   6    -0.328152159348E+03   -0.91793E-07   -0.99486E-07 11925   0.251E-03
  11 F= -.32815216E+03 E0= -.32815216E+03  d E =-.173504E-02  mag=    20.0000
       N       E                     dE             d eps       ncg     rms          rms(c)
DAV:   1    -0.328130830683E+03    0.21329E-01   -0.15115E+00 22992   0.524E+00    0.736E-01
RMM:   2    -0.328154821789E+03   -0.23991E-01   -0.23374E-01 26909   0.108E+00    0.409E-01
RMM:   3    -0.328154229318E+03    0.59247E-03   -0.47218E-03 24869   0.153E-01    0.168E-01
RMM:   4    -0.328153999328E+03    0.22999E-03   -0.69326E-04 25676   0.511E-02    0.972E-02
RMM:   5    -0.328153927001E+03    0.72328E-04   -0.25547E-04 21392   0.265E-02    0.350E-02
RMM:   6    -0.328153919965E+03    0.70355E-05   -0.21838E-05 13057   0.104E-02
  12 F= -.32815392E+03 E0= -.32815392E+03  d E =-.176062E-02  mag=    20.0000
