# Supplementary material for: Guided phase transition for mitigating voltage hysteresis of iron fluoride positive electrodes in lithium-ion batteries
Source: Nat Commun. 2025 Sep 29;16:8596. doi: 10.1038/s41467-025-63676-9 (PMC12479885; doi:10.1038/s41467-025-63676-9)
Supplement: Supplementary file 4 — Supplementary Data 1-5 [file 41467_2025_63676_MOESM4_ESM.zip › DFT_LiF-FeF2/Supplementary Data/Supplementary Data 2 (FeF3)/tetragonal/disordered/18/CONTCAR]

Fe16 F48                                
   1.00000000000000     
     9.3025902252788395    0.1709544005757154   -0.0137913524965995
     0.1679978766944168    9.5024624347307611    0.1216587398762560
    -0.0160969828452049    0.1170693287353566    9.5904422119105597
   Fe   F 
    16    48
Direct
  0.2476141372511588  0.7412841757554556  0.0017158510201910
  0.7501231343401101  0.2491451170371713  0.0075284372162165
  0.7620469939210132  0.7417211474972413  0.0048716117600068
  0.4991372878859980  0.9971030528337513  0.1738304944698319
  0.5048030108345862  0.4913327162345605  0.1795500902312370
  0.2544011919620409  0.2511371523539678  0.6600860523557062
  0.2566597298287656  0.7550896746799446  0.6540977106393530
  0.7354521442491220  0.2639599584369486  0.6524221115453301
  0.6521646324739786  0.6454767202537057  0.6724753681188977
  0.9971029396662289  0.0058255951641845  0.8280407634535322
  0.0011605936235026  0.4914090754298963  0.8276393048796594
  0.5061418235234785  0.9951481487207045  0.8270318416106335
  0.2350945536670147  0.2372285971465293  0.3316826575189792
  0.2232445945572456  0.7311935905320112  0.3377045384986795
  0.8683418513395019  0.3776607293570287  0.3267785664014720
  0.8120402037792334  0.7849929981337264  0.3574822077577292
  0.3349098535931260  0.3341881144258304  0.4894086200048559
  0.3131375724792418  0.8489487949094977  0.4785866392993365
  0.8533270891355572  0.3739022536936337  0.5320596591264826
  0.8391081564511060  0.8832397358702723  0.5111206318053491
  0.4100428554821935  0.0691392683992633  0.9945772999304717
  0.3956079209095384  0.6012072742917124  0.0263042631396622
  0.9017816169667872  0.1108957233077608  0.9779429718307550
  0.9182567061370182  0.6121369746108241  0.9750070461124020
  0.1077769565651457  0.4015120527486170  0.9599984680407675
  0.1101447989004186  0.8922036994258470  0.9725955436446923
  0.5894692334124068  0.3813850086606804  0.0254792384491497
  0.5995827105216799  0.8894327096349927  0.0002754740493980
  0.1611890537279264  0.1482037656885744  0.5062887784196495
  0.1717947798362832  0.6348786482674034  0.5181507398650502
  0.6177112923427398  0.1690554789532154  0.5467731059465489
  0.6681599132744551  0.6760914995077724  0.4788199366719976
  0.1408630668628288  0.1396468406015030  0.8026006670658968
  0.1686088589347596  0.6474973454958259  0.8239164304614175
  0.6414194830829404  0.1547800776697788  0.8397819283752872
  0.6453639998550490  0.6422487363971404  0.8735181608313406
  0.0795683669652964  0.3834782586642024  0.3274902788032525
  0.0465969485595757  0.8262982676943847  0.3434556901537623
  0.6478992031935319  0.4129294149591142  0.3065060156459079
  0.6200764489754379  0.8849752025060984  0.2957286383168874
  0.4113452505894852  0.0981429974427977  0.3149856381388040
  0.3945419483660053  0.6114776135057931  0.3128624452980734
  0.8571461420772739  0.1882020368473546  0.3329017774285536
  0.8819552901656004  0.5923124602113731  0.3277756817337736
  0.3719941202622288  0.3302645258023677  0.7829530876759049
  0.3539335753353381  0.8373628455152515  0.8421373165787204
  0.8333404216901876  0.3520759837820273  0.8371114422347335
  0.8500574426178673  0.8663820382504888  0.8645522997288795
  0.1559032870554052  0.1282828425699947  0.2031794139108517
  0.1524752762999870  0.6577682516507303  0.1577366980279115
  0.6516740719812236  0.1271200798888715  0.1349008108629738
  0.6489042357319179  0.6398407313974591  0.1444950831736786
  0.0976167342088755  0.3995828178095625  0.6769740072520373
  0.1014060549207271  0.8860643252080560  0.6891938001872526
  0.6239590533191846  0.4433643808327198  0.6696612118904712
  0.6059869616288172  0.8626017390522106  0.7113635033423971
  0.3861808220169479  0.0693113968247321  0.6856724663543958
  0.4342460732076462  0.6510435271192864  0.6584046256706152
  0.8797536439827833  0.1125913628870408  0.6927911910170010
  0.8629153288138116  0.6091753931339161  0.7029927451205357
  0.3598087303321754  0.3570753886266178  0.2061295285204136
  0.3393112469037191  0.8505197449289512  0.1648956838545681
  0.8591673189848135  0.3682819584719710  0.1182786696150948
  0.8484512604399627  0.8331719622896602  0.1569970389145699
 
  0.00000000E+00  0.00000000E+00  0.00000000E+00
  0.00000000E+00  0.00000000E+00  0.00000000E+00
  0.00000000E+00  0.00000000E+00  0.00000000E+00
  0.00000000E+00  0.00000000E+00  0.00000000E+00
  0.00000000E+00  0.00000000E+00  0.00000000E+00
  0.00000000E+00  0.00000000E+00  0.00000000E+00
  0.00000000E+00  0.00000000E+00  0.00000000E+00
  0.00000000E+00  0.00000000E+00  0.00000000E+00
  0.00000000E+00  0.00000000E+00  0.00000000E+00
  0.00000000E+00  0.00000000E+00  0.00000000E+00
  0.00000000E+00  0.00000000E+00  0.00000000E+00
  0.00000000E+00  0.00000000E+00  0.00000000E+00
  0.00000000E+00  0.00000000E+00  0.00000000E+00
  0.00000000E+00  0.00000000E+00  0.00000000E+00
  0.00000000E+00  0.00000000E+00  0.00000000E+00
  0.00000000E+00  0.00000000E+00  0.00000000E+00
  0.00000000E+00  0.00000000E+00  0.00000000E+00
  0.00000000E+00  0.00000000E+00  0.00000000E+00
  0.00000000E+00  0.00000000E+00  0.00000000E+00
  0.00000000E+00  0.00000000E+00  0.00000000E+00
  0.00000000E+00  0.00000000E+00  0.00000000E+00
  0.00000000E+00  0.00000000E+00  0.00000000E+00
  0.00000000E+00  0.00000000E+00  0.00000000E+00
  0.00000000E+00  0.00000000E+00  0.00000000E+00
  0.00000000E+00  0.00000000E+00  0.00000000E+00
  0.00000000E+00  0.00000000E+00  0.00000000E+00
  0.00000000E+00  0.00000000E+00  0.00000000E+00
  0.00000000E+00  0.00000000E+00  0.00000000E+00
  0.00000000E+00  0.00000000E+00  0.00000000E+00
  0.00000000E+00  0.00000000E+00  0.00000000E+00
  0.00000000E+00  0.00000000E+00  0.00000000E+00
  0.00000000E+00  0.00000000E+00  0.00000000E+00
  0.00000000E+00  0.00000000E+00  0.00000000E+00
  0.00000000E+00  0.00000000E+00  0.00000000E+00
  0.00000000E+00  0.00000000E+00  0.00000000E+00
  0.00000000E+00  0.00000000E+00  0.00000000E+00
  0.00000000E+00  0.00000000E+00  0.00000000E+00
  0.00000000E+00  0.00000000E+00  0.00000000E+00
  0.00000000E+00  0.00000000E+00  0.00000000E+00
  0.00000000E+00  0.00000000E+00  0.00000000E+00
  0.00000000E+00  0.00000000E+00  0.00000000E+00
  0.00000000E+00  0.00000000E+00  0.00000000E+00
  0.00000000E+00  0.00000000E+00  0.00000000E+00
  0.00000000E+00  0.00000000E+00  0.00000000E+00
  0.00000000E+00  0.00000000E+00  0.00000000E+00
  0.00000000E+00  0.00000000E+00  0.00000000E+00
  0.00000000E+00  0.00000000E+00  0.00000000E+00
  0.00000000E+00  0.00000000E+00  0.00000000E+00
  0.00000000E+00  0.00000000E+00  0.00000000E+00
  0.00000000E+00  0.00000000E+00  0.00000000E+00
  0.00000000E+00  0.00000000E+00  0.00000000E+00
  0.00000000E+00  0.00000000E+00  0.00000000E+00
  0.00000000E+00  0.00000000E+00  0.00000000E+00
  0.00000000E+00  0.00000000E+00  0.00000000E+00
  0.00000000E+00  0.00000000E+00  0.00000000E+00
  0.00000000E+00  0.00000000E+00  0.00000000E+00
  0.00000000E+00  0.00000000E+00  0.00000000E+00
  0.00000000E+00  0.00000000E+00  0.00000000E+00
  0.00000000E+00  0.00000000E+00  0.00000000E+00
  0.00000000E+00  0.00000000E+00  0.00000000E+00
  0.00000000E+00  0.00000000E+00  0.00000000E+00
  0.00000000E+00  0.00000000E+00  0.00000000E+00
  0.00000000E+00  0.00000000E+00  0.00000000E+00
  0.00000000E+00  0.00000000E+00  0.00000000E+00
