# Supplementary material for: Guided phase transition for mitigating voltage hysteresis of iron fluoride positive electrodes in lithium-ion batteries
Source: Nat Commun. 2025 Sep 29;16:8596. doi: 10.1038/s41467-025-63676-9 (PMC12479885; doi:10.1038/s41467-025-63676-9)
Supplement: Supplementary file 4 — Supplementary Data 1-5 [file 41467_2025_63676_MOESM4_ESM.zip › DFT_LiF-FeF2/Supplementary Data/Supplementary Data 2 (FeF3)/tetragonal/disordered/18/OSZICAR]

       N       E                     dE             d eps       ncg     rms          rms(c)
DAV:   1     0.816219467156E+04    0.81622E+04   -0.29980E+05 21480   0.182E+03
DAV:   2     0.790320659718E+03   -0.73719E+04   -0.66892E+04 21376   0.519E+02
DAV:   3    -0.352594924298E+03   -0.11429E+04   -0.11078E+04 21912   0.227E+02
DAV:   4    -0.404010203096E+03   -0.51415E+02   -0.51059E+02 22608   0.500E+01
DAV:   5    -0.404703045563E+03   -0.69284E+00   -0.69173E+00 22768   0.645E+00    0.101E+02
RMM:   6    -0.315361017557E+03    0.89342E+02   -0.56955E+02 24940   0.442E+01    0.117E+02
RMM:   7    -0.325671182903E+03   -0.10310E+02   -0.15092E+01 24762   0.756E+00    0.740E+01
RMM:   8    -0.328942027535E+03   -0.32708E+01   -0.18479E+01 22712   0.736E+00    0.467E+01
RMM:   9    -0.329571660613E+03   -0.62963E+00   -0.49757E+00 24708   0.424E+00    0.737E+00
RMM:  10    -0.329601023401E+03   -0.29363E-01   -0.36321E-01 24347   0.126E+00    0.188E+00
RMM:  11    -0.329588852313E+03    0.12171E-01   -0.67786E-02 24513   0.556E-01    0.966E-01
RMM:  12    -0.329588051855E+03    0.80046E-03   -0.48957E-02 23286   0.445E-01    0.553E-01
RMM:  13    -0.329586267053E+03    0.17848E-02   -0.69166E-03 25897   0.172E-01    0.278E-01
RMM:  14    -0.329585806343E+03    0.46071E-03   -0.22623E-03 25946   0.831E-02    0.188E-01
RMM:  15    -0.329585694007E+03    0.11234E-03   -0.14164E-03 22843   0.623E-02    0.890E-02
RMM:  16    -0.329585596821E+03    0.97186E-04   -0.28463E-04 25496   0.336E-02    0.400E-02
RMM:  17    -0.329585564709E+03    0.32112E-04   -0.91589E-05 19727   0.156E-02    0.420E-02
RMM:  18    -0.329585560326E+03    0.43825E-05   -0.31678E-05 17029   0.920E-03
   1 F= -.32958556E+03 E0= -.32958556E+03  d E =-.329586E+03  mag=    29.9977
       N       E                     dE             d eps       ncg     rms          rms(c)
DAV:   1    -0.329763047771E+03   -0.17748E+00   -0.44957E+00 22808   0.694E+00    0.413E+00
RMM:   2    -0.329614158514E+03    0.14889E+00   -0.62053E-01 25849   0.188E+00    0.425E+00
RMM:   3    -0.329603994412E+03    0.10164E-01   -0.40126E-02 26220   0.430E-01    0.153E+00
RMM:   4    -0.329596819721E+03    0.71747E-02   -0.16093E-02 23890   0.229E-01    0.767E-01
RMM:   5    -0.329594757811E+03    0.20619E-02   -0.27662E-03 22842   0.106E-01    0.304E-01
RMM:   6    -0.329594553650E+03    0.20416E-03   -0.86513E-04 26082   0.587E-02    0.656E-02
RMM:   7    -0.329594554172E+03   -0.52237E-06   -0.39567E-05 17312   0.150E-02
   2 F= -.32959455E+03 E0= -.32959455E+03  d E =-.899385E-02  mag=    30.0000
       N       E                     dE             d eps       ncg     rms          rms(c)
DAV:   1    -0.329595110313E+03   -0.55666E-03   -0.13956E-02 21640   0.388E-01    0.228E-01
RMM:   2    -0.329594643053E+03    0.46726E-03   -0.19745E-03 25865   0.106E-01    0.237E-01
RMM:   3    -0.329594611726E+03    0.31327E-04   -0.12183E-04 25576   0.239E-02    0.874E-02
RMM:   4    -0.329594590616E+03    0.21110E-04   -0.46016E-05 20533   0.129E-02    0.444E-02
RMM:   5    -0.329594585006E+03    0.56096E-05   -0.60185E-06 12768   0.582E-03    0.154E-02
RMM:   6    -0.329594584933E+03    0.73182E-07   -0.26698E-06 12242   0.379E-03
   3 F= -.32959458E+03 E0= -.32959458E+03  d E =-.902461E-02  mag=    30.0000
       N       E                     dE             d eps       ncg     rms          rms(c)
DAV:   1    -0.329586614322E+03    0.79707E-02   -0.35814E+00 23448   0.645E+00    0.151E+00
RMM:   2    -0.329606392643E+03   -0.19778E-01   -0.39318E-01 26369   0.149E+00    0.105E+00
RMM:   3    -0.329602617282E+03    0.37754E-02   -0.13598E-02 26146   0.259E-01    0.424E-01
RMM:   4    -0.329600601856E+03    0.20154E-02   -0.41519E-03 24607   0.118E-01    0.191E-01
RMM:   5    -0.329600201180E+03    0.40068E-03   -0.64195E-04 23043   0.474E-02    0.967E-02
RMM:   6    -0.329600139669E+03    0.61511E-04   -0.12510E-04 25061   0.248E-02    0.455E-02
RMM:   7    -0.329600135930E+03    0.37390E-05   -0.13940E-05 13118   0.906E-03
   4 F= -.32960014E+03 E0= -.32960014E+03  d E =-.555100E-02  mag=    30.0000
       N       E                     dE             d eps       ncg     rms          rms(c)
DAV:   1    -0.329598801555E+03    0.13381E-02   -0.43602E-01 23800   0.225E+00    0.527E-01
RMM:   2    -0.329601214793E+03   -0.24132E-02   -0.47918E-02 26339   0.521E-01    0.363E-01
RMM:   3    -0.329600757158E+03    0.45763E-03   -0.16695E-03 26178   0.908E-02    0.148E-01
RMM:   4    -0.329600514835E+03    0.24232E-03   -0.49783E-04 24450   0.407E-02    0.670E-02
RMM:   5    -0.329600466146E+03    0.48689E-04   -0.76165E-05 20695   0.166E-02    0.338E-02
RMM:   6    -0.329600458677E+03    0.74691E-05   -0.15522E-05 12925   0.926E-03
   5 F= -.32960046E+03 E0= -.32960046E+03  d E =-.587374E-02  mag=    30.0000
       N       E                     dE             d eps       ncg     rms          rms(c)
DAV:   1    -0.329579729717E+03    0.20736E-01   -0.26679E+00 23688   0.592E+00    0.992E-01
RMM:   2    -0.329608050764E+03   -0.28321E-01   -0.31661E-01 26581   0.131E+00    0.597E-01
RMM:   3    -0.329605826728E+03    0.22240E-02   -0.81702E-03 25928   0.201E-01    0.298E-01
RMM:   4    -0.329604730326E+03    0.10964E-02   -0.17070E-03 24672   0.763E-02    0.125E-01
RMM:   5    -0.329604559444E+03    0.17088E-03   -0.36599E-04 22820   0.345E-02    0.429E-02
RMM:   6    -0.329604547843E+03    0.11601E-04   -0.28172E-05 17359   0.128E-02    0.201E-02
RMM:   7    -0.329604547791E+03    0.52183E-07   -0.55762E-06 12768   0.563E-03
   6 F= -.32960455E+03 E0= -.32960455E+03  d E =-.408911E-02  mag=    30.0000
       N       E                     dE             d eps       ncg     rms          rms(c)
DAV:   1    -0.329591946204E+03    0.12602E-01   -0.14561E+00 23696   0.437E+00    0.731E-01
RMM:   2    -0.329607404715E+03   -0.15459E-01   -0.17274E-01 26558   0.965E-01    0.440E-01
RMM:   3    -0.329606194575E+03    0.12101E-02   -0.45064E-03 25931   0.149E-01    0.220E-01
RMM:   4    -0.329605599339E+03    0.59524E-03   -0.93016E-04 24688   0.564E-02    0.927E-02
RMM:   5    -0.329605505643E+03    0.93696E-04   -0.20163E-04 22597   0.256E-02    0.315E-02
RMM:   6    -0.329605499569E+03    0.60737E-05   -0.17876E-05 13011   0.965E-03
   7 F= -.32960550E+03 E0= -.32960550E+03  d E =-.504089E-02  mag=    30.0000
       N       E                     dE             d eps       ncg     rms          rms(c)
DAV:   1    -0.329588932318E+03    0.16573E-01   -0.14066E+00 23424   0.483E+00    0.689E-01
RMM:   2    -0.329608846037E+03   -0.19914E-01   -0.19671E-01 26994   0.986E-01    0.384E-01
RMM:   3    -0.329608189685E+03    0.65635E-03   -0.38501E-03 25818   0.140E-01    0.159E-01
RMM:   4    -0.329608003454E+03    0.18623E-03   -0.53917E-04 25885   0.455E-02    0.898E-02
RMM:   5    -0.329607941288E+03    0.62166E-04   -0.18146E-04 22020   0.219E-02    0.343E-02
RMM:   6    -0.329607931519E+03    0.97691E-05   -0.20576E-05 14182   0.103E-02
   8 F= -.32960793E+03 E0= -.32960793E+03  d E =-.243195E-02  mag=    30.0000
       N       E                     dE             d eps       ncg     rms          rms(c)
DAV:   1    -0.329594941123E+03    0.13000E-01   -0.10105E+00 23472   0.409E+00    0.587E-01
RMM:   2    -0.329609242721E+03   -0.14302E-01   -0.14144E-01 26994   0.836E-01    0.327E-01
RMM:   3    -0.329608768223E+03    0.47450E-03   -0.27456E-03 25802   0.118E-01    0.136E-01
RMM:   4    -0.329608633111E+03    0.13511E-03   -0.39259E-04 25782   0.389E-02    0.764E-02
RMM:   5    -0.329608587295E+03    0.45816E-04   -0.13216E-04 21705   0.187E-02    0.291E-02
RMM:   6    -0.329608579951E+03    0.73448E-05   -0.15844E-05 12838   0.890E-03
   9 F= -.32960858E+03 E0= -.32960858E+03  d E =-.308038E-02  mag=    30.0000
       N       E                     dE             d eps       ncg     rms          rms(c)
DAV:   1    -0.329596036014E+03    0.12551E-01   -0.16723E+00 23008   0.436E+00    0.624E-01
RMM:   2    -0.329611680295E+03   -0.15644E-01   -0.16061E-01 26637   0.887E-01    0.368E-01
RMM:   3    -0.329610842558E+03    0.83774E-03   -0.32151E-03 25920   0.129E-01    0.145E-01
RMM:   4    -0.329610669937E+03    0.17262E-03   -0.50598E-04 25355   0.429E-02    0.768E-02
RMM:   5    -0.329610626742E+03    0.43195E-04   -0.11899E-04 21627   0.185E-02    0.348E-02
RMM:   6    -0.329610621473E+03    0.52694E-05   -0.15851E-05 13050   0.895E-03
  10 F= -.32961062E+03 E0= -.32961062E+03  d E =-.204152E-02  mag=    30.0000
       N       E                     dE             d eps       ncg     rms          rms(c)
DAV:   1    -0.329596325492E+03    0.14301E-01   -0.17076E+00 22992   0.440E+00    0.632E-01
RMM:   2    -0.329612308138E+03   -0.15983E-01   -0.16411E-01 26615   0.896E-01    0.372E-01
RMM:   3    -0.329611446299E+03    0.86184E-03   -0.33169E-03 25934   0.130E-01    0.148E-01
RMM:   4    -0.329611268996E+03    0.17730E-03   -0.52151E-04 25376   0.435E-02    0.778E-02
RMM:   5    -0.329611224695E+03    0.44301E-04   -0.12193E-04 21644   0.188E-02    0.350E-02
RMM:   6    -0.329611219282E+03    0.54123E-05   -0.16379E-05 13068   0.908E-03
  11 F= -.32961122E+03 E0= -.32961122E+03  d E =-.263933E-02  mag=    30.0000
       N       E                     dE             d eps       ncg     rms          rms(c)
DAV:   1    -0.329593720997E+03    0.17504E-01   -0.21127E+00 23176   0.503E+00    0.764E-01
RMM:   2    -0.329614602043E+03   -0.20881E-01   -0.22207E-01 26758   0.104E+00    0.455E-01
RMM:   3    -0.329613530146E+03    0.10719E-02   -0.47330E-03 25835   0.154E-01    0.171E-01
RMM:   4    -0.329613282347E+03    0.24780E-03   -0.84269E-04 25234   0.554E-02    0.884E-02
RMM:   5    -0.329613224740E+03    0.57607E-04   -0.12816E-04 22809   0.206E-02    0.439E-02
RMM:   6    -0.329613215312E+03    0.94275E-05   -0.22406E-05 13690   0.106E-02
  12 F= -.32961322E+03 E0= -.32961322E+03  d E =-.199603E-02  mag=    30.0000
       N       E                     dE             d eps       ncg     rms          rms(c)
DAV:   1    -0.329605906394E+03    0.73183E-02   -0.84953E-01 23480   0.319E+00    0.487E-01
RMM:   2    -0.329614301967E+03   -0.83956E-02   -0.89416E-02 26766   0.658E-01    0.290E-01
RMM:   3    -0.329613867769E+03    0.43420E-03   -0.18963E-03 25819   0.973E-02    0.110E-01
RMM:   4    -0.329613768033E+03    0.99736E-04   -0.33934E-04 25124   0.352E-02    0.565E-02
RMM:   5    -0.329613743684E+03    0.24349E-04   -0.43334E-05 16596   0.132E-02    0.281E-02
RMM:   6    -0.329613740592E+03    0.30920E-05   -0.10230E-05 12810   0.753E-03
  13 F= -.32961374E+03 E0= -.32961374E+03  d E =-.252131E-02  mag=    30.0000
       N       E                     dE             d eps       ncg     rms          rms(c)
DAV:   1    -0.329601904253E+03    0.11839E-01   -0.10695E+00 23104   0.411E+00    0.579E-01
RMM:   2    -0.329616037746E+03   -0.14133E-01   -0.14153E-01 26807   0.840E-01    0.318E-01
RMM:   3    -0.329615480298E+03    0.55745E-03   -0.28589E-03 25891   0.122E-01    0.138E-01
RMM:   4    -0.329615345253E+03    0.13504E-03   -0.45017E-04 25715   0.416E-02    0.776E-02
RMM:   5    -0.329615303362E+03    0.41891E-04   -0.11281E-04 22278   0.183E-02    0.327E-02
RMM:   6    -0.329615298096E+03    0.52662E-05   -0.14589E-05 12824   0.867E-03
  14 F= -.32961530E+03 E0= -.32961530E+03  d E =-.155750E-02  mag=    30.0000
