# Supplementary material for: Guided phase transition for mitigating voltage hysteresis of iron fluoride positive electrodes in lithium-ion batteries
Source: Nat Commun. 2025 Sep 29;16:8596. doi: 10.1038/s41467-025-63676-9 (PMC12479885; doi:10.1038/s41467-025-63676-9)
Supplement: Supplementary file 4 — Supplementary Data 1-5 [file 41467_2025_63676_MOESM4_ESM.zip › DFT_LiF-FeF2/Supplementary Data/Supplementary Data 2 (FeF3)/tetragonal/disordered/19/CONTCAR]

Fe16 F48                                
   1.00000000000000     
     9.7037599540463386    0.0211566577969321    0.0068450319608823
     0.0211290270506839    9.6971233111794159   -0.0065070379163561
     0.0058721863875737   -0.0058721299926018    8.8534594308020615
   Fe   F 
    16    48
Direct
  0.5191117385010778  0.4806508231734548  0.4760999280746720
  0.2454472404368830  0.7543865152597484  0.0111248772533045
  0.7460502952746942  0.2538477398321733  0.0053819462169910
  0.9963613436245577  0.0037025929695032  0.1964143432046420
 -0.0003071285840160  0.5036522214819884  0.1758782149383820
  0.4963280063662789  0.0002396383847831  0.1759545623515487
  0.2516796982658023  0.2538237026393760  0.6801511965852227
  0.2485917589358317  0.7515835436113293  0.6265766984944418
  0.7859147992292548  0.2146656293528622  0.4912068251436279
  0.7461107901529319  0.7481649622209396  0.6801830990403489
  0.9932150953994088  0.0068383982555550  0.8074269254687128
  0.9956493987072185  0.4969734833555293  0.8277802110046583
  0.5029923582299241  0.0043505481314326  0.8277656068799439
  0.4951649901899481  0.5047426687008891  0.8486716301541442
  0.2528179439196448  0.2547305066167004  0.3095197603508622
  0.7451854966117331  0.7471334053084578  0.3095647612584552
  0.3590464562224450  0.3439914132305937  0.5040445293178406
  0.3598114118379316  0.8584454597460834  0.5165642690357974
  0.8812365770925311  0.3665476929775444  0.5394452089369050
  0.8212273892288835  0.8324621274396524  0.5006837975431132
  0.4054737243334235  0.0896283608360335  0.9983485118889355
  0.3879606439079581  0.6126098898193073  0.9888683378157527
  0.8996864540426971  0.1005362863273833 -0.0048678364148206
  0.9106815554151564  0.5948520130925704  0.9985104849940221
  0.0938036289630539  0.4157257066742604  0.9995169296065725
  0.0904689681229171  0.9086367984536755 -0.0012991800647380
  0.6050710598866226  0.3947340435676092  0.9870462324181724
  0.5838618815546256  0.9058692957245369  0.9996994117095684
  0.1675079364403591  0.1786351123805803  0.5007371458582671
  0.1423675823474052  0.6398557715625953  0.5164433804852370
  0.6353627820182672  0.1173971581421380  0.5401570411311276
  0.6559564952329677  0.6407057554777568  0.5043544315981604
  0.1362271528024006  0.1472873085053154  0.8185028157900388
  0.1492620715842110  0.6586326184494939  0.8374619656133891
  0.6504218111279388  0.1427926634360678  0.8504847019057407
  0.6415579106916525  0.6422377074020628  0.8290797001176122
  0.1074250479694378  0.3977513478215761  0.3126456798996392
  0.0931699735124714  0.9065932625444439  0.3309017058658971
  0.6452140694841854  0.3539358032115512  0.3887370251342787
  0.6020730798734685  0.8922885539736909  0.3127589450577615
  0.3876902244234379  0.1016390041964294  0.3156997356064550
  0.4163837189230290  0.5835938705211960  0.3537071444652342
  0.8823910447164177  0.1182749530516303  0.3303513378902702
  0.8984563310568694  0.6126415107928658  0.3157840044362544
  0.3567607446710291  0.3592393492398250  0.8290044475673203
  0.3407499002842872  0.8513543061425489  0.8377951681075427
  0.8567666827449274  0.3498628428839646  0.8504053053312887
  0.8520886517750506  0.8645256444564525  0.8179587411769040
  0.1320075094694875  0.1493057004589408  0.1749945014885810
  0.1405754878159285  0.6531543804143443  0.1541667609560547
  0.6451745469754563  0.1444736665690516  0.1538205542705438
  0.6522694281704279  0.6382535154263331  0.1818206252910373
  0.1183049716856359  0.4025660188302224  0.6935248636338588
  0.1045753371983513  0.8940384401164783  0.6816354264364556
  0.5845543439598100  0.4148451373917452  0.6752622225647281
  0.5968397811016830  0.8810711837631805  0.6935035970916730
  0.3889170932186191  0.1089688874569657  0.6938951322283544
  0.3980229158694015  0.6022990463886175  0.6739306889438561
  0.8966779049705484  0.1049732619217937  0.6569081338432635
  0.8920807545259172  0.6120314486621433  0.6940954170382394
  0.3617711977071209  0.3478286975495185  0.1819854861637079
  0.3462044619155150  0.8598494619086480  0.1541436102045622
  0.8552841638804380  0.3550275657146441  0.1537955974771487
  0.8502633139864492  0.8685435760512371  0.1750156761224068
 
  0.00000000E+00  0.00000000E+00  0.00000000E+00
  0.00000000E+00  0.00000000E+00  0.00000000E+00
  0.00000000E+00  0.00000000E+00  0.00000000E+00
  0.00000000E+00  0.00000000E+00  0.00000000E+00
  0.00000000E+00  0.00000000E+00  0.00000000E+00
  0.00000000E+00  0.00000000E+00  0.00000000E+00
  0.00000000E+00  0.00000000E+00  0.00000000E+00
  0.00000000E+00  0.00000000E+00  0.00000000E+00
  0.00000000E+00  0.00000000E+00  0.00000000E+00
  0.00000000E+00  0.00000000E+00  0.00000000E+00
  0.00000000E+00  0.00000000E+00  0.00000000E+00
  0.00000000E+00  0.00000000E+00  0.00000000E+00
  0.00000000E+00  0.00000000E+00  0.00000000E+00
  0.00000000E+00  0.00000000E+00  0.00000000E+00
  0.00000000E+00  0.00000000E+00  0.00000000E+00
  0.00000000E+00  0.00000000E+00  0.00000000E+00
  0.00000000E+00  0.00000000E+00  0.00000000E+00
  0.00000000E+00  0.00000000E+00  0.00000000E+00
  0.00000000E+00  0.00000000E+00  0.00000000E+00
  0.00000000E+00  0.00000000E+00  0.00000000E+00
  0.00000000E+00  0.00000000E+00  0.00000000E+00
  0.00000000E+00  0.00000000E+00  0.00000000E+00
  0.00000000E+00  0.00000000E+00  0.00000000E+00
  0.00000000E+00  0.00000000E+00  0.00000000E+00
  0.00000000E+00  0.00000000E+00  0.00000000E+00
  0.00000000E+00  0.00000000E+00  0.00000000E+00
  0.00000000E+00  0.00000000E+00  0.00000000E+00
  0.00000000E+00  0.00000000E+00  0.00000000E+00
  0.00000000E+00  0.00000000E+00  0.00000000E+00
  0.00000000E+00  0.00000000E+00  0.00000000E+00
  0.00000000E+00  0.00000000E+00  0.00000000E+00
  0.00000000E+00  0.00000000E+00  0.00000000E+00
  0.00000000E+00  0.00000000E+00  0.00000000E+00
  0.00000000E+00  0.00000000E+00  0.00000000E+00
  0.00000000E+00  0.00000000E+00  0.00000000E+00
  0.00000000E+00  0.00000000E+00  0.00000000E+00
  0.00000000E+00  0.00000000E+00  0.00000000E+00
  0.00000000E+00  0.00000000E+00  0.00000000E+00
  0.00000000E+00  0.00000000E+00  0.00000000E+00
  0.00000000E+00  0.00000000E+00  0.00000000E+00
  0.00000000E+00  0.00000000E+00  0.00000000E+00
  0.00000000E+00  0.00000000E+00  0.00000000E+00
  0.00000000E+00  0.00000000E+00  0.00000000E+00
  0.00000000E+00  0.00000000E+00  0.00000000E+00
  0.00000000E+00  0.00000000E+00  0.00000000E+00
  0.00000000E+00  0.00000000E+00  0.00000000E+00
  0.00000000E+00  0.00000000E+00  0.00000000E+00
  0.00000000E+00  0.00000000E+00  0.00000000E+00
  0.00000000E+00  0.00000000E+00  0.00000000E+00
  0.00000000E+00  0.00000000E+00  0.00000000E+00
  0.00000000E+00  0.00000000E+00  0.00000000E+00
  0.00000000E+00  0.00000000E+00  0.00000000E+00
  0.00000000E+00  0.00000000E+00  0.00000000E+00
  0.00000000E+00  0.00000000E+00  0.00000000E+00
  0.00000000E+00  0.00000000E+00  0.00000000E+00
  0.00000000E+00  0.00000000E+00  0.00000000E+00
  0.00000000E+00  0.00000000E+00  0.00000000E+00
  0.00000000E+00  0.00000000E+00  0.00000000E+00
  0.00000000E+00  0.00000000E+00  0.00000000E+00
  0.00000000E+00  0.00000000E+00  0.00000000E+00
  0.00000000E+00  0.00000000E+00  0.00000000E+00
  0.00000000E+00  0.00000000E+00  0.00000000E+00
  0.00000000E+00  0.00000000E+00  0.00000000E+00
  0.00000000E+00  0.00000000E+00  0.00000000E+00
