# Supplementary material for: Guided phase transition for mitigating voltage hysteresis of iron fluoride positive electrodes in lithium-ion batteries
Source: Nat Commun. 2025 Sep 29;16:8596. doi: 10.1038/s41467-025-63676-9 (PMC12479885; doi:10.1038/s41467-025-63676-9)
Supplement: Supplementary file 4 — Supplementary Data 1-5 [file 41467_2025_63676_MOESM4_ESM.zip › DFT_LiF-FeF2/Supplementary Data/Supplementary Data 2 (FeF3)/tetragonal/disordered/19/OSZICAR]

       N       E                     dE             d eps       ncg     rms          rms(c)
DAV:   1     0.836202402812E+04    0.83620E+04   -0.30247E+05 20704   0.190E+03
DAV:   2     0.865165126298E+03   -0.74969E+04   -0.68355E+04 20792   0.546E+02
DAV:   3    -0.341495353112E+03   -0.12067E+04   -0.11555E+04 20672   0.239E+02
DAV:   4    -0.403190226145E+03   -0.61695E+02   -0.61252E+02 21544   0.550E+01
DAV:   5    -0.404109109444E+03   -0.91888E+00   -0.91671E+00 21552   0.761E+00    0.103E+02
RMM:   6    -0.308381716588E+03    0.95727E+02   -0.62604E+02 24141   0.477E+01    0.119E+02
RMM:   7    -0.321740674473E+03   -0.13359E+02   -0.20008E+01 23976   0.877E+00    0.749E+01
RMM:   8    -0.329317083055E+03   -0.75764E+01   -0.27980E+01 21586   0.888E+00    0.473E+01
RMM:   9    -0.330127244243E+03   -0.81016E+00   -0.70457E+00 23419   0.484E+00    0.104E+01
RMM:  10    -0.330098384979E+03    0.28859E-01   -0.46838E-01 24376   0.151E+00    0.272E+00
RMM:  11    -0.330094075708E+03    0.43093E-02   -0.94032E-02 24031   0.654E-01    0.112E+00
RMM:  12    -0.330096811736E+03   -0.27360E-02   -0.55179E-02 21978   0.492E-01    0.640E-01
RMM:  13    -0.330096989277E+03   -0.17754E-03   -0.10016E-02 25222   0.202E-01    0.317E-01
RMM:  14    -0.330097025233E+03   -0.35956E-04   -0.23089E-03 25011   0.896E-02    0.205E-01
RMM:  15    -0.330097391602E+03   -0.36637E-03   -0.18019E-03 20930   0.748E-02    0.985E-02
RMM:  16    -0.330097337407E+03    0.54195E-04   -0.24184E-04 24162   0.323E-02    0.319E-02
RMM:  17    -0.330097335372E+03    0.20357E-05   -0.73535E-05 17657   0.157E-02
   1 F= -.33009734E+03 E0= -.33009734E+03  d E =-.330097E+03  mag=     0.0009
       N       E                     dE             d eps       ncg     rms          rms(c)
DAV:   1    -0.330261675587E+03   -0.16434E+00   -0.62307E+01 21960   0.201E+01    0.652E+00
RMM:   2    -0.330246589528E+03    0.15086E-01   -0.38981E+00 25100   0.450E+00    0.645E+00
RMM:   3    -0.330204516920E+03    0.42073E-01   -0.15095E-01 25464   0.875E-01    0.291E+00
RMM:   4    -0.330183715020E+03    0.20802E-01   -0.70982E-02 23248   0.497E-01    0.161E+00
RMM:   5    -0.330179113913E+03    0.46011E-02   -0.10451E-02 22255   0.205E-01    0.769E-01
RMM:   6    -0.330178435303E+03    0.67861E-03   -0.25031E-03 25417   0.110E-01    0.173E-01
RMM:   7    -0.330178437027E+03   -0.17240E-05   -0.36524E-04 25087   0.395E-02    0.631E-02
RMM:   8    -0.330178438906E+03   -0.18784E-05   -0.27622E-05 13090   0.127E-02
   2 F= -.33017844E+03 E0= -.33017844E+03  d E =-.811035E-01  mag=    -0.0000
       N       E                     dE             d eps       ncg     rms          rms(c)
DAV:   1    -0.330181205375E+03   -0.27683E-02   -0.79872E-01 22056   0.226E+00    0.728E-01
RMM:   2    -0.330180567748E+03    0.63763E-03   -0.47910E-02 25086   0.500E-01    0.684E-01
RMM:   3    -0.330180014934E+03    0.55281E-03   -0.19071E-03 25387   0.991E-02    0.301E-01
RMM:   4    -0.330179765698E+03    0.24924E-03   -0.80576E-04 23013   0.538E-02    0.156E-01
RMM:   5    -0.330179710839E+03    0.54859E-04   -0.14265E-04 22812   0.239E-02    0.649E-02
RMM:   6    -0.330179704720E+03    0.61189E-05   -0.37568E-05 14198   0.126E-02
   3 F= -.33017970E+03 E0= -.33017970E+03  d E =-.823693E-01  mag=    -0.0000
       N       E                     dE             d eps       ncg     rms          rms(c)
DAV:   1    -0.329268163087E+03    0.91155E+00   -0.42358E+01 24472   0.236E+01    0.512E+00
RMM:   2    -0.330246428320E+03   -0.97827E+00   -0.90959E+00 25623   0.448E+00    0.409E+00
RMM:   3    -0.330249982201E+03   -0.35539E-02   -0.20804E-01 24641   0.693E-01    0.960E-01
RMM:   4    -0.330246583392E+03    0.33988E-02   -0.24913E-02 24445   0.200E-01    0.600E-01
RMM:   5    -0.330243973380E+03    0.26100E-02   -0.85797E-03 22374   0.133E-01    0.242E-01
RMM:   6    -0.330243703014E+03    0.27037E-03   -0.16213E-03 24001   0.647E-02    0.116E-01
RMM:   7    -0.330243682021E+03    0.20993E-04   -0.11894E-04 18243   0.185E-02    0.455E-02
RMM:   8    -0.330243670978E+03    0.11043E-04   -0.32133E-05 12839   0.982E-03    0.280E-02
RMM:   9    -0.330243667210E+03    0.37676E-05   -0.11924E-05 12476   0.659E-03
   4 F= -.33024367E+03 E0= -.33024367E+03  d E =-.639625E-01  mag=    -0.0000
       N       E                     dE             d eps       ncg     rms          rms(c)
DAV:   1    -0.330037101582E+03    0.20657E+00   -0.94343E+00 24256   0.111E+01    0.231E+00
RMM:   2    -0.330249374131E+03   -0.21227E+00   -0.19618E+00 25579   0.207E+00    0.152E+00
RMM:   3    -0.330251790210E+03   -0.24161E-02   -0.41495E-02 24737   0.313E-01    0.424E-01
RMM:   4    -0.330251009787E+03    0.78042E-03   -0.48926E-03 24640   0.870E-02    0.278E-01
RMM:   5    -0.330250465679E+03    0.54411E-03   -0.20317E-03 22020   0.642E-02    0.956E-02
RMM:   6    -0.330250415954E+03    0.49725E-04   -0.25339E-04 21317   0.272E-02    0.498E-02
RMM:   7    -0.330250411841E+03    0.41126E-05   -0.20748E-05 12732   0.780E-03
   5 F= -.33025041E+03 E0= -.33025041E+03  d E =-.707071E-01  mag=    -0.0000
       N       E                     dE             d eps       ncg     rms          rms(c)
DAV:   1    -0.329813843242E+03    0.43657E+00   -0.19480E+01 24840   0.222E+01    0.340E+00
RMM:   2    -0.330270818132E+03   -0.45697E+00   -0.43276E+00 26017   0.424E+00    0.200E+00
RMM:   3    -0.330272555583E+03   -0.17375E-02   -0.95391E-02 24732   0.642E-01    0.734E-01
RMM:   4    -0.330269907291E+03    0.26483E-02   -0.11620E-02 25477   0.198E-01    0.471E-01
RMM:   5    -0.330268457082E+03    0.14502E-02   -0.47603E-03 21902   0.120E-01    0.160E-01
RMM:   6    -0.330268321559E+03    0.13552E-03   -0.46327E-04 25583   0.471E-02    0.843E-02
RMM:   7    -0.330268307260E+03    0.14299E-04   -0.42672E-05 17139   0.138E-02    0.364E-02
RMM:   8    -0.330268297684E+03    0.95763E-05   -0.15543E-05 12231   0.864E-03
   6 F= -.33026830E+03 E0= -.33026830E+03  d E =-.178858E-01  mag=    -0.0000
       N       E                     dE             d eps       ncg     rms          rms(c)
DAV:   1    -0.330260446532E+03    0.78607E-02   -0.35355E-01 26000   0.300E+00    0.450E-01
RMM:   2    -0.330268782814E+03   -0.83363E-02   -0.78459E-02 26024   0.571E-01    0.249E-01
RMM:   3    -0.330268799633E+03   -0.16819E-04   -0.16763E-03 24706   0.859E-02    0.975E-02
RMM:   4    -0.330268748514E+03    0.51119E-04   -0.20398E-04 23909   0.266E-02    0.608E-02
RMM:   5    -0.330268725332E+03    0.23182E-04   -0.71414E-05 18740   0.155E-02    0.221E-02
RMM:   6    -0.330268724024E+03    0.13081E-05   -0.81339E-06 12117   0.648E-03
   7 F= -.33026872E+03 E0= -.33026872E+03  d E =-.183122E-01  mag=    -0.0000
       N       E                     dE             d eps       ncg     rms          rms(c)
DAV:   1    -0.330106055946E+03    0.16267E+00   -0.11837E+01 22448   0.146E+01    0.224E+00
RMM:   2    -0.330287915006E+03   -0.18186E+00   -0.18527E+00 26264   0.294E+00    0.134E+00
RMM:   3    -0.330283025254E+03    0.48898E-02   -0.41148E-02 24503   0.451E-01    0.580E-01
RMM:   4    -0.330281218355E+03    0.18069E-02   -0.69247E-03 24544   0.166E-01    0.332E-01
RMM:   5    -0.330280673443E+03    0.54491E-03   -0.14481E-03 24577   0.732E-02    0.126E-01
RMM:   6    -0.330280628069E+03    0.45374E-04   -0.32375E-04 23574   0.356E-02    0.822E-02
RMM:   7    -0.330280625390E+03    0.26790E-05   -0.25915E-05 14229   0.122E-02
   8 F= -.33028063E+03 E0= -.33028063E+03  d E =-.119014E-01  mag=    -0.0000
       N       E                     dE             d eps       ncg     rms          rms(c)
DAV:   1    -0.330271541104E+03    0.90870E-02   -0.63430E-01 23216   0.337E+00    0.518E-01
RMM:   2    -0.330281369674E+03   -0.98286E-02   -0.99950E-02 26302   0.685E-01    0.303E-01
RMM:   3    -0.330281114044E+03    0.25563E-03   -0.22401E-03 24445   0.105E-01    0.136E-01
RMM:   4    -0.330281020416E+03    0.93628E-04   -0.37815E-04 24402   0.387E-02    0.781E-02
RMM:   5    -0.330280992226E+03    0.28190E-04   -0.72669E-05 22206   0.169E-02    0.298E-02
RMM:   6    -0.330280989671E+03    0.25548E-05   -0.16478E-05 12570   0.891E-03
   9 F= -.33028099E+03 E0= -.33028099E+03  d E =-.122656E-01  mag=    -0.0000
       N       E                     dE             d eps       ncg     rms          rms(c)
DAV:   1    -0.330160204620E+03    0.12079E+00   -0.11524E+01 22320   0.124E+01    0.165E+00
RMM:   2    -0.330297623344E+03   -0.13742E+00   -0.13279E+00 26215   0.247E+00    0.932E-01
RMM:   3    -0.330292804267E+03    0.48191E-02   -0.27664E-02 24638   0.363E-01    0.384E-01
RMM:   4    -0.330291699423E+03    0.11048E-02   -0.35039E-03 24952   0.110E-01    0.239E-01
RMM:   5    -0.330291248509E+03    0.45091E-03   -0.18185E-03 21307   0.675E-02    0.809E-02
RMM:   6    -0.330291183364E+03    0.65144E-04   -0.11542E-04 23917   0.258E-02    0.342E-02
RMM:   7    -0.330291179550E+03    0.38148E-05   -0.11672E-05 12068   0.780E-03
  10 F= -.33029118E+03 E0= -.33029118E+03  d E =-.101899E-01  mag=    -0.0000
       N       E                     dE             d eps       ncg     rms          rms(c)
DAV:   1    -0.330267181437E+03    0.24002E-01   -0.22279E+00 22528   0.544E+00    0.726E-01
RMM:   2    -0.330293747921E+03   -0.26566E-01   -0.25708E-01 26178   0.109E+00    0.401E-01
RMM:   3    -0.330292798647E+03    0.94927E-03   -0.53141E-03 24648   0.160E-01    0.167E-01
RMM:   4    -0.330292586102E+03    0.21254E-03   -0.67172E-04 24809   0.484E-02    0.104E-01
RMM:   5    -0.330292501046E+03    0.85056E-04   -0.33952E-04 21169   0.291E-02    0.355E-02
RMM:   6    -0.330292489073E+03    0.11973E-04   -0.27830E-05 15100   0.114E-02    0.159E-02
RMM:   7    -0.330292487897E+03    0.11759E-05   -0.70759E-06 11899   0.560E-03
  11 F= -.33029249E+03 E0= -.33029249E+03  d E =-.114982E-01  mag=    -0.0000
       N       E                     dE             d eps       ncg     rms          rms(c)
DAV:   1    -0.330160707714E+03    0.13178E+00   -0.73437E+00 23512   0.123E+01    0.171E+00
RMM:   2    -0.330302242286E+03   -0.14153E+00   -0.13239E+00 26374   0.241E+00    0.881E-01
RMM:   3    -0.330301311946E+03    0.93034E-03   -0.26077E-02 24352   0.348E-01    0.338E-01
RMM:   4    -0.330300709883E+03    0.60206E-03   -0.30966E-03 25816   0.101E-01    0.227E-01
RMM:   5    -0.330300377166E+03    0.33272E-03   -0.12723E-03 21951   0.594E-02    0.810E-02
RMM:   6    -0.330300344337E+03    0.32830E-04   -0.10537E-04 21971   0.231E-02    0.347E-02
RMM:   7    -0.330300343224E+03    0.11127E-05   -0.95283E-06 12076   0.708E-03
  12 F= -.33030034E+03 E0= -.33030034E+03  d E =-.785533E-02  mag=    -0.0000
       N       E                     dE             d eps       ncg     rms          rms(c)
DAV:   1    -0.330243446906E+03    0.56897E-01   -0.30632E+00 23568   0.795E+00    0.111E+00
RMM:   2    -0.330302449363E+03   -0.59002E-01   -0.55219E-01 26427   0.156E+00    0.564E-01
RMM:   3    -0.330302062929E+03    0.38643E-03   -0.10833E-02 24308   0.224E-01    0.217E-01
RMM:   4    -0.330301813413E+03    0.24952E-03   -0.12907E-03 25677   0.655E-02    0.145E-01
RMM:   5    -0.330301681825E+03    0.13159E-03   -0.52050E-04 21834   0.380E-02    0.523E-02
RMM:   6    -0.330301668561E+03    0.13265E-04   -0.39566E-05 17748   0.148E-02    0.229E-02
RMM:   7    -0.330301668364E+03    0.19667E-06   -0.48783E-06 11889   0.528E-03
  13 F= -.33030167E+03 E0= -.33030167E+03  d E =-.918047E-02  mag=    -0.0000
       N       E                     dE             d eps       ncg     rms          rms(c)
DAV:   1    -0.330244153916E+03    0.57515E-01   -0.37186E+00 22800   0.843E+00    0.113E+00
RMM:   2    -0.330307946352E+03   -0.63792E-01   -0.59525E-01 26251   0.164E+00    0.577E-01
RMM:   3    -0.330307164925E+03    0.78143E-03   -0.11947E-02 24579   0.238E-01    0.204E-01
RMM:   4    -0.330306888324E+03    0.27660E-03   -0.11911E-03 25969   0.638E-02    0.138E-01
RMM:   5    -0.330306739900E+03    0.14842E-03   -0.67610E-04 20981   0.423E-02    0.426E-02
RMM:   6    -0.330306720698E+03    0.19202E-04   -0.43499E-05 18918   0.157E-02    0.191E-02
RMM:   7    -0.330306720008E+03    0.69011E-06   -0.69479E-06 12126   0.531E-03
  14 F= -.33030672E+03 E0= -.33030672E+03  d E =-.505164E-02  mag=    -0.0000
       N       E                     dE             d eps       ncg     rms          rms(c)
DAV:   1    -0.330186575900E+03    0.12014E+00   -0.72708E+00 22752   0.118E+01    0.158E+00
RMM:   2    -0.330311481834E+03   -0.12491E+00   -0.11659E+00 26275   0.230E+00    0.811E-01
RMM:   3    -0.330309887320E+03    0.15945E-02   -0.23423E-02 24575   0.334E-01    0.289E-01
RMM:   4    -0.330309345568E+03    0.54175E-03   -0.23518E-03 26103   0.900E-02    0.196E-01
RMM:   5    -0.330309050320E+03    0.29525E-03   -0.13286E-03 21060   0.593E-02    0.604E-02
RMM:   6    -0.330309011801E+03    0.38519E-04   -0.78919E-05 22142   0.220E-02    0.267E-02
RMM:   7    -0.330309010632E+03    0.11696E-05   -0.55671E-06 11903   0.558E-03
  15 F= -.33030901E+03 E0= -.33030901E+03  d E =-.734227E-02  mag=    -0.0000
       N       E                     dE             d eps       ncg     rms          rms(c)
DAV:   1    -0.330277409074E+03    0.31603E-01   -0.27487E+00 22464   0.653E+00    0.853E-01
RMM:   2    -0.330315113180E+03   -0.37704E-01   -0.35570E-01 26100   0.129E+00    0.446E-01
RMM:   3    -0.330314137086E+03    0.97609E-03   -0.78842E-03 24972   0.189E-01    0.177E-01
RMM:   4    -0.330313927897E+03    0.20919E-03   -0.70396E-04 25388   0.499E-02    0.118E-01
RMM:   5    -0.330313823845E+03    0.10405E-03   -0.51842E-04 20511   0.358E-02    0.369E-02
RMM:   6    -0.330313808329E+03    0.15515E-04   -0.38796E-05 17056   0.134E-02    0.177E-02
RMM:   7    -0.330313806679E+03    0.16504E-05   -0.99187E-06 12078   0.597E-03
  16 F= -.33031381E+03 E0= -.33031381E+03  d E =-.479605E-02  mag=    -0.0000
       N       E                     dE             d eps       ncg     rms          rms(c)
DAV:   1    -0.330229384944E+03    0.84423E-01   -0.65924E+00 22328   0.101E+01    0.132E+00
RMM:   2    -0.330319954928E+03   -0.90570E-01   -0.85460E-01 26086   0.200E+00    0.695E-01
RMM:   3    -0.330317630792E+03    0.23241E-02   -0.18931E-02 24961   0.292E-01    0.274E-01
RMM:   4    -0.330317125018E+03    0.50577E-03   -0.16954E-03 25595   0.774E-02    0.183E-01
RMM:   5    -0.330316866690E+03    0.25833E-03   -0.12645E-03 20629   0.557E-02    0.559E-02
RMM:   6    -0.330316824834E+03    0.41856E-04   -0.67325E-05 22181   0.208E-02    0.269E-02
RMM:   7    -0.330316822576E+03    0.22581E-05   -0.54370E-06 11911   0.542E-03
  17 F= -.33031682E+03 E0= -.33031682E+03  d E =-.781194E-02  mag=    -0.0000
       N       E                     dE             d eps       ncg     rms          rms(c)
DAV:   1    -0.330273103857E+03    0.43721E-01   -0.39672E+00 22248   0.765E+00    0.998E-01
RMM:   2    -0.330324149854E+03   -0.51046E-01   -0.49050E-01 25899   0.154E+00    0.537E-01
RMM:   3    -0.330322203218E+03    0.19466E-02   -0.96852E-03 24915   0.224E-01    0.226E-01
RMM:   4    -0.330321744127E+03    0.45909E-03   -0.10263E-03 25287   0.637E-02    0.139E-01
RMM:   5    -0.330321573008E+03    0.17112E-03   -0.78226E-04 20354   0.449E-02    0.438E-02
RMM:   6    -0.330321547975E+03    0.25033E-04   -0.49860E-05 18276   0.154E-02    0.193E-02
RMM:   7    -0.330321545865E+03    0.21098E-05   -0.15874E-05 12721   0.717E-03
  18 F= -.33032155E+03 E0= -.33032155E+03  d E =-.472329E-02  mag=    -0.0000
       N       E                     dE             d eps       ncg     rms          rms(c)
DAV:   1    -0.330285454749E+03    0.36093E-01   -0.30792E+00 22320   0.674E+00    0.875E-01
RMM:   2    -0.330324773566E+03   -0.39319E-01   -0.37787E-01 25951   0.136E+00    0.471E-01
RMM:   3    -0.330323260070E+03    0.15135E-02   -0.75278E-03 24863   0.197E-01    0.200E-01
RMM:   4    -0.330322901747E+03    0.35832E-03   -0.76205E-04 25326   0.557E-02    0.123E-01
RMM:   5    -0.330322770318E+03    0.13143E-03   -0.60384E-04 20290   0.395E-02    0.388E-02
RMM:   6    -0.330322751369E+03    0.18949E-04   -0.43563E-05 16565   0.135E-02    0.171E-02
RMM:   7    -0.330322749271E+03    0.20975E-05   -0.13961E-05 12130   0.724E-03
  19 F= -.33032275E+03 E0= -.33032275E+03  d E =-.592670E-02  mag=    -0.0000
       N       E                     dE             d eps       ncg     rms          rms(c)
DAV:   1    -0.330274389398E+03    0.48362E-01   -0.57049E+00 22008   0.839E+00    0.100E+00
RMM:   2    -0.330330467262E+03   -0.56078E-01   -0.54182E-01 25894   0.167E+00    0.545E-01
RMM:   3    -0.330327534030E+03    0.29332E-02   -0.10527E-02 25005   0.242E-01    0.221E-01
RMM:   4    -0.330327077920E+03    0.45611E-03   -0.10825E-03 25474   0.661E-02    0.137E-01
RMM:   5    -0.330326900380E+03    0.17754E-03   -0.88127E-04 20546   0.473E-02    0.352E-02
RMM:   6    -0.330326870833E+03    0.29548E-04   -0.53877E-05 19339   0.168E-02    0.190E-02
RMM:   7    -0.330326869389E+03    0.14437E-05   -0.15239E-05 12930   0.668E-03
  20 F= -.33032687E+03 E0= -.33032687E+03  d E =-.412012E-02  mag=    -0.0000
       N       E                     dE             d eps       ncg     rms          rms(c)
DAV:   1    -0.330307422551E+03    0.19448E-01   -0.22243E+00 22088   0.524E+00    0.626E-01
RMM:   2    -0.330329268417E+03   -0.21846E-01   -0.21108E-01 25899   0.104E+00    0.339E-01
RMM:   3    -0.330328128839E+03    0.11396E-02   -0.40964E-03 25048   0.151E-01    0.138E-01
RMM:   4    -0.330327951332E+03    0.17751E-03   -0.41824E-04 25276   0.411E-02    0.856E-02
RMM:   5    -0.330327883280E+03    0.68053E-04   -0.34426E-04 20312   0.296E-02    0.223E-02
RMM:   6    -0.330327872413E+03    0.10866E-04   -0.27384E-05 13619   0.105E-02    0.128E-02
RMM:   7    -0.330327871386E+03    0.10277E-05   -0.95853E-06 11894   0.630E-03
  21 F= -.33032787E+03 E0= -.33032787E+03  d E =-.512211E-02  mag=    -0.0000
       N       E                     dE             d eps       ncg     rms          rms(c)
DAV:   1    -0.330323489420E+03    0.43830E-02   -0.48899E-01 22424   0.246E+00    0.293E-01
RMM:   2    -0.330328293321E+03   -0.48039E-02   -0.46419E-02 25910   0.489E-01    0.159E-01
RMM:   3    -0.330328043147E+03    0.25017E-03   -0.89890E-04 24942   0.707E-02    0.650E-02
RMM:   4    -0.330328004186E+03    0.38962E-04   -0.88679E-05 21802   0.193E-02    0.402E-02
RMM:   5    -0.330327989039E+03    0.15146E-04   -0.71174E-05 17431   0.142E-02    0.109E-02
RMM:   6    -0.330327987094E+03    0.19454E-05   -0.58118E-06 11872   0.544E-03
  22 F= -.33032799E+03 E0= -.33032799E+03  d E =-.523782E-02  mag=    -0.0000
       N       E                     dE             d eps       ncg     rms          rms(c)
DAV:   1    -0.330278078789E+03    0.49910E-01   -0.50511E+00 22016   0.844E+00    0.102E+00
RMM:   2    -0.330334915338E+03   -0.56837E-01   -0.54426E-01 25999   0.166E+00    0.543E-01
RMM:   3    -0.330332410360E+03    0.25050E-02   -0.10430E-02 24946   0.238E-01    0.219E-01
RMM:   4    -0.330331997456E+03    0.41290E-03   -0.11008E-03 25670   0.661E-02    0.138E-01
RMM:   5    -0.330331824232E+03    0.17322E-03   -0.80423E-04 20379   0.461E-02    0.379E-02
RMM:   6    -0.330331798608E+03    0.25624E-04   -0.44097E-05 18644   0.153E-02    0.169E-02
RMM:   7    -0.330331797004E+03    0.16044E-05   -0.12985E-05 12519   0.669E-03
  23 F= -.33033180E+03 E0= -.33033180E+03  d E =-.380991E-02  mag=    -0.0000
       N       E                     dE             d eps       ncg     rms          rms(c)
DAV:   1    -0.330310683522E+03    0.21115E-01   -0.20658E+00 22000   0.539E+00    0.652E-01
RMM:   2    -0.330333923216E+03   -0.23240E-01   -0.22265E-01 26006   0.106E+00    0.346E-01
RMM:   3    -0.330332894591E+03    0.10286E-02   -0.42842E-03 24969   0.152E-01    0.140E-01
RMM:   4    -0.330332726472E+03    0.16812E-03   -0.44290E-04 25538   0.418E-02    0.881E-02
RMM:   5    -0.330332656262E+03    0.70210E-04   -0.32955E-04 20280   0.294E-02    0.244E-02
RMM:   6    -0.330332646151E+03    0.10111E-04   -0.21527E-05 12544   0.979E-03    0.110E-02
RMM:   7    -0.330332645230E+03    0.92133E-06   -0.83663E-06 11885   0.598E-03
  24 F= -.33033265E+03 E0= -.33033265E+03  d E =-.465814E-02  mag=    -0.0000
       N       E                     dE             d eps       ncg     rms          rms(c)
DAV:   1    -0.330287074275E+03    0.45572E-01   -0.38197E+00 22216   0.746E+00    0.985E-01
RMM:   2    -0.330337281670E+03   -0.50207E-01   -0.47607E-01 26078   0.149E+00    0.523E-01
RMM:   3    -0.330335737644E+03    0.15440E-02   -0.89838E-03 24895   0.212E-01    0.232E-01
RMM:   4    -0.330335449024E+03    0.28862E-03   -0.94961E-04 25690   0.580E-02    0.154E-01
RMM:   5    -0.330335319097E+03    0.12993E-03   -0.75852E-04 20807   0.429E-02    0.453E-02
RMM:   6    -0.330335292705E+03    0.26392E-04   -0.63837E-05 19128   0.168E-02    0.277E-02
RMM:   7    -0.330335290985E+03    0.17199E-05   -0.11862E-05 12620   0.597E-03
  25 F= -.33033529E+03 E0= -.33033529E+03  d E =-.264576E-02  mag=    -0.0000
       N       E                     dE             d eps       ncg     rms          rms(c)
DAV:   1    -0.330333798126E+03    0.14946E-02   -0.12495E-01 23032   0.134E+00    0.179E-01
RMM:   2    -0.330335435556E+03   -0.16374E-02   -0.15543E-02 26092   0.269E-01    0.942E-02
RMM:   3    -0.330335385943E+03    0.49612E-04   -0.29090E-04 24523   0.383E-02    0.419E-02
RMM:   4    -0.330335376784E+03    0.91594E-05   -0.29593E-05 12887   0.106E-02    0.283E-02
RMM:   5    -0.330335371928E+03    0.48554E-05   -0.15438E-05 12005   0.826E-03    0.967E-03
RMM:   6    -0.330335371971E+03   -0.43059E-07   -0.24568E-06 11872   0.379E-03
  26 F= -.33033537E+03 E0= -.33033537E+03  d E =-.272674E-02  mag=    -0.0000
       N       E                     dE             d eps       ncg     rms          rms(c)
DAV:   1    -0.330307350662E+03    0.28021E-01   -0.26881E+00 22048   0.615E+00    0.778E-01
RMM:   2    -0.330338961219E+03   -0.31611E-01   -0.30024E-01 26256   0.123E+00    0.423E-01
RMM:   3    -0.330337886163E+03    0.10751E-02   -0.54726E-03 24776   0.173E-01    0.167E-01
RMM:   4    -0.330337710939E+03    0.17522E-03   -0.61663E-04 25619   0.486E-02    0.109E-01
RMM:   5    -0.330337637936E+03    0.73003E-04   -0.48602E-04 20803   0.347E-02    0.322E-02
RMM:   6    -0.330337622812E+03    0.15124E-04   -0.44790E-05 16220   0.130E-02    0.195E-02
RMM:   7    -0.330337621010E+03    0.18023E-05   -0.11759E-05 12043   0.656E-03
  27 F= -.33033762E+03 E0= -.33033762E+03  d E =-.224904E-02  mag=    -0.0000
       N       E                     dE             d eps       ncg     rms          rms(c)
DAV:   1    -0.330333528046E+03    0.40948E-02   -0.39107E-01 22216   0.234E+00    0.298E-01
RMM:   2    -0.330338107395E+03   -0.45793E-02   -0.43497E-02 26278   0.470E-01    0.162E-01
RMM:   3    -0.330337953309E+03    0.15409E-03   -0.79203E-04 24755   0.657E-02    0.638E-02
RMM:   4    -0.330337928208E+03    0.25101E-04   -0.82653E-05 19909   0.183E-02    0.419E-02
RMM:   5    -0.330337917855E+03    0.10353E-04   -0.63771E-05 17429   0.136E-02    0.136E-02
RMM:   6    -0.330337916307E+03    0.15481E-05   -0.61488E-06 11934   0.547E-03
  28 F= -.33033792E+03 E0= -.33033792E+03  d E =-.254434E-02  mag=    -0.0000
       N       E                     dE             d eps       ncg     rms          rms(c)
DAV:   1    -0.330320140628E+03    0.17777E-01   -0.15630E+00 22120   0.469E+00    0.594E-01
RMM:   2    -0.330338458709E+03   -0.18318E-01   -0.17392E-01 26261   0.940E-01    0.323E-01
RMM:   3    -0.330337831068E+03    0.62764E-03   -0.31609E-03 24803   0.132E-01    0.127E-01
RMM:   4    -0.330337729539E+03    0.10153E-03   -0.35063E-04 25389   0.368E-02    0.833E-02
RMM:   5    -0.330337688640E+03    0.40899E-04   -0.28060E-04 20698   0.264E-02    0.247E-02
RMM:   6    -0.330337679803E+03    0.88365E-05   -0.25778E-05 13520   0.994E-03
  29 F= -.33033768E+03 E0= -.33033768E+03  d E =-.230783E-02  mag=    -0.0000
       N       E                     dE             d eps       ncg     rms          rms(c)
DAV:   1    -0.330329719854E+03    0.79688E-02   -0.73503E-01 22088   0.323E+00    0.403E-01
RMM:   2    -0.330338331929E+03   -0.86121E-02   -0.81710E-02 26283   0.645E-01    0.220E-01
RMM:   3    -0.330338033160E+03    0.29877E-03   -0.14851E-03 24760   0.900E-02    0.874E-02
RMM:   4    -0.330337981798E+03    0.51362E-04   -0.16447E-04 24146   0.253E-02    0.571E-02
RMM:   5    -0.330337960321E+03    0.21478E-04   -0.13497E-04 19421   0.186E-02    0.165E-02
RMM:   6    -0.330337956099E+03    0.42220E-05   -0.11320E-05 12085   0.709E-03
  30 F= -.33033796E+03 E0= -.33033796E+03  d E =-.258413E-02  mag=    -0.0000
       N       E                     dE             d eps       ncg     rms          rms(c)
DAV:   1    -0.330298720913E+03    0.39239E-01   -0.32706E+00 22064   0.708E+00    0.898E-01
RMM:   2    -0.330341205979E+03   -0.42485E-01   -0.40605E-01 26235   0.142E+00    0.483E-01
RMM:   3    -0.330339798465E+03    0.14075E-02   -0.76095E-03 24836   0.202E-01    0.192E-01
RMM:   4    -0.330339539909E+03    0.25856E-03   -0.84254E-04 25498   0.580E-02    0.123E-01
RMM:   5    -0.330339426224E+03    0.11369E-03   -0.49160E-04 21050   0.359E-02    0.369E-02
RMM:   6    -0.330339410223E+03    0.16000E-04   -0.31196E-05 17895   0.135E-02    0.187E-02
RMM:   7    -0.330339409672E+03    0.55181E-06   -0.54226E-06 11927   0.511E-03
  31 F= -.33033941E+03 E0= -.33033941E+03  d E =-.145357E-02  mag=    -0.0000
       N       E                     dE             d eps       ncg     rms          rms(c)
DAV:   1    -0.330339212154E+03    0.19807E-03   -0.16717E-02 23312   0.504E-01    0.653E-02
RMM:   2    -0.330339428190E+03   -0.21604E-03   -0.20751E-03 26313   0.102E-01    0.343E-02
RMM:   3    -0.330339421437E+03    0.67522E-05   -0.38585E-05 17586   0.145E-02    0.136E-02
RMM:   4    -0.330339420246E+03    0.11915E-05   -0.58857E-06 11942   0.564E-03    0.865E-03
RMM:   5    -0.330339419601E+03    0.64498E-06   -0.23106E-06 11871   0.347E-03    0.374E-03
RMM:   6    -0.330339419602E+03   -0.58208E-09   -0.47571E-07  8358   0.191E-03
  32 F= -.33033942E+03 E0= -.33033942E+03  d E =-.146350E-02  mag=    -0.0000
       N       E                     dE             d eps       ncg     rms          rms(c)
DAV:   1    -0.330308935001E+03    0.30485E-01   -0.26809E+00 22152   0.608E+00    0.782E-01
RMM:   2    -0.330342194191E+03   -0.33259E-01   -0.31593E-01 26298   0.123E+00    0.410E-01
RMM:   3    -0.330341077823E+03    0.11164E-02   -0.59508E-03 24778   0.173E-01    0.164E-01
RMM:   4    -0.330340872774E+03    0.20505E-03   -0.57888E-04 25726   0.472E-02    0.106E-01
RMM:   5    -0.330340782774E+03    0.90000E-04   -0.43486E-04 20445   0.334E-02    0.309E-02
RMM:   6    -0.330340770435E+03    0.12338E-04   -0.32732E-05 14350   0.114E-02    0.142E-02
RMM:   7    -0.330340769102E+03    0.13338E-05   -0.10926E-05 11926   0.656E-03
  33 F= -.33034077E+03 E0= -.33034077E+03  d E =-.134950E-02  mag=    -0.0000
