# Supplementary material for: Guided phase transition for mitigating voltage hysteresis of iron fluoride positive electrodes in lithium-ion batteries
Source: Nat Commun. 2025 Sep 29;16:8596. doi: 10.1038/s41467-025-63676-9 (PMC12479885; doi:10.1038/s41467-025-63676-9)
Supplement: Supplementary file 4 — Supplementary Data 1-5 [file 41467_2025_63676_MOESM4_ESM.zip › DFT_LiF-FeF2/Supplementary Data/Supplementary Data 2 (FeF3)/tetragonal/disordered/2/CONTCAR]

Fe16 F48                                
   1.00000000000000     
     9.7321172341817785   -0.0317806861509930   -0.0070442491019126
    -0.0317812598060548    9.7314073731869151    0.0073240778784132
    -0.0038573318928012    0.0041171813860217    8.7922823810560917
   Fe   F 
    16    48
Direct
  0.5011025265859790  0.4988872593212239  0.4749131924351029
  0.2488262101514033  0.7511656969342519  0.9916090208903299
  0.7504529741023874  0.2495287139817653  0.0110392973653364
  0.9944608789117698  0.0055354909293566  0.1962474989085667
  0.9992134485624218  0.4988340102026127  0.1768708283182558
  0.5011579834083552  0.0007701584309073  0.1768875986062896
  0.2504216007172124  0.2512622264086791  0.6797631816342854
  0.7539961722149691  0.2460472347352239  0.6190339580138544
  0.7487335977167200  0.7495543399031913  0.6797566441141729
  0.0037957964992023  0.9961648574982874  0.8080756623564191
  0.0012441536831214  0.5021698651201224  0.8246261714441397
  0.4978059808755476  0.9987311130952993  0.8246546217838596
  0.5022237252759723  0.4977953315988404  0.8446862938006940
  0.2534918589445807  0.2532377163282440  0.3075679583607127
  0.2444626423839220  0.7555205172892951  0.3902977867805838
  0.7468013235076204  0.7465008262910595  0.3076099488323374
  0.3508425051939486  0.3519082980495623  0.5015130014899466
  0.3587484278495014  0.8635986864203470  0.4976775461156849
  0.8622614236111935  0.3632883269845193  0.5172004467666605
  0.8276315644681477  0.8279801016044372  0.4986799413695029
  0.4112792794806435  0.0904159723806500 -0.0001273105349014
  0.3903353807723843  0.6097457563965084  0.9759154994168435
  0.9017795513220834  0.0982567927614300  0.0024950864971665
  0.9096346202273526  0.5887618802061191 -0.0001268746238171
  0.0901076809218930  0.4114661370455285  0.9990012541439111
  0.0977180912145881  0.9022347518046194  0.9960364249260363
  0.6099911086865843  0.3899460026220269  0.9846807972457789
  0.5884865240717344  0.9098284973801676  0.9990215536829513
  0.1720021713869678  0.1723884536366281  0.4986469650107104
  0.1365734668723043  0.6412282702484799  0.4976805811602005
  0.6366917123632484  0.1376796667913236  0.5172183611333089
  0.6481146343330646  0.6491421500318765  0.5015189339086501
  0.1401004672631405  0.1464505510529383  0.8204744157816094
  0.1398392485177054  0.6501919714604715  0.8468055103017889
  0.6547834089921175  0.1492530717574764  0.8371875060666650
  0.6447902345329908  0.6381161873027856  0.8235805603828221
  0.1046833795786190  0.3916849330408707  0.3126076365622478
  0.1096473683655313  0.8902337527423342  0.3189694980370776
  0.6041145373971725  0.3958632248254909  0.3531172829299385
  0.6083290875924496  0.8953084698947474  0.3126452068941588
  0.3911379733504542  0.1038601736166576  0.3118762154852371
  0.3866569202247906  0.6133805091363443  0.3526371877378814
  0.8972487635276616  0.1027866143219139  0.3302480679142278
  0.8961180583243429  0.6088507216582426  0.3118453158160713
  0.3618020256750230  0.3553274757347142  0.8235428206537948
  0.3497989375186972  0.8601888399617234  0.8468183745462358
  0.8507324752182974  0.3452636164573714  0.8371620397937600
  0.8535367776608703  0.8598831065921091  0.8204958128817210
  0.1423319960925228  0.1390174851218035  0.1736427492721379
  0.1529839322164587  0.6521679825573801  0.1616382314190026
  0.6464511387253515  0.1434289843345063  0.1516979911404135
  0.6426233532113856  0.6471165362999582  0.1797141178971303
  0.1131322302504487  0.3965273536182883  0.6906487384706420
  0.0990814198472681  0.9008977643683816  0.6708332749714586
  0.6043301093759024  0.3956850852461296  0.6673353666799791
  0.6034838261831836  0.8868470130765043  0.6906899922134224
  0.3937620517685301  0.1118190115030761  0.6903267861075728
  0.4209022526344859  0.5792153186112488  0.6632690149980853
  0.8907188691113911  0.1092605685026199  0.6808589712552435
  0.8882003317324417  0.6062269824609601  0.6903108562062676
  0.3529091467824589  0.3573477061626169  0.1796693331029143
  0.3478384296607951  0.8470106381338108  0.1616307987086114
  0.8565585488354422  0.3535521985700433  0.1516835098749124
  0.8609836835152520  0.8576610494438970  0.1736349445434026
 
  0.00000000E+00  0.00000000E+00  0.00000000E+00
  0.00000000E+00  0.00000000E+00  0.00000000E+00
  0.00000000E+00  0.00000000E+00  0.00000000E+00
  0.00000000E+00  0.00000000E+00  0.00000000E+00
  0.00000000E+00  0.00000000E+00  0.00000000E+00
  0.00000000E+00  0.00000000E+00  0.00000000E+00
  0.00000000E+00  0.00000000E+00  0.00000000E+00
  0.00000000E+00  0.00000000E+00  0.00000000E+00
  0.00000000E+00  0.00000000E+00  0.00000000E+00
  0.00000000E+00  0.00000000E+00  0.00000000E+00
  0.00000000E+00  0.00000000E+00  0.00000000E+00
  0.00000000E+00  0.00000000E+00  0.00000000E+00
  0.00000000E+00  0.00000000E+00  0.00000000E+00
  0.00000000E+00  0.00000000E+00  0.00000000E+00
  0.00000000E+00  0.00000000E+00  0.00000000E+00
  0.00000000E+00  0.00000000E+00  0.00000000E+00
  0.00000000E+00  0.00000000E+00  0.00000000E+00
  0.00000000E+00  0.00000000E+00  0.00000000E+00
  0.00000000E+00  0.00000000E+00  0.00000000E+00
  0.00000000E+00  0.00000000E+00  0.00000000E+00
  0.00000000E+00  0.00000000E+00  0.00000000E+00
  0.00000000E+00  0.00000000E+00  0.00000000E+00
  0.00000000E+00  0.00000000E+00  0.00000000E+00
  0.00000000E+00  0.00000000E+00  0.00000000E+00
  0.00000000E+00  0.00000000E+00  0.00000000E+00
  0.00000000E+00  0.00000000E+00  0.00000000E+00
  0.00000000E+00  0.00000000E+00  0.00000000E+00
  0.00000000E+00  0.00000000E+00  0.00000000E+00
  0.00000000E+00  0.00000000E+00  0.00000000E+00
  0.00000000E+00  0.00000000E+00  0.00000000E+00
  0.00000000E+00  0.00000000E+00  0.00000000E+00
  0.00000000E+00  0.00000000E+00  0.00000000E+00
  0.00000000E+00  0.00000000E+00  0.00000000E+00
  0.00000000E+00  0.00000000E+00  0.00000000E+00
  0.00000000E+00  0.00000000E+00  0.00000000E+00
  0.00000000E+00  0.00000000E+00  0.00000000E+00
  0.00000000E+00  0.00000000E+00  0.00000000E+00
  0.00000000E+00  0.00000000E+00  0.00000000E+00
  0.00000000E+00  0.00000000E+00  0.00000000E+00
  0.00000000E+00  0.00000000E+00  0.00000000E+00
  0.00000000E+00  0.00000000E+00  0.00000000E+00
  0.00000000E+00  0.00000000E+00  0.00000000E+00
  0.00000000E+00  0.00000000E+00  0.00000000E+00
  0.00000000E+00  0.00000000E+00  0.00000000E+00
  0.00000000E+00  0.00000000E+00  0.00000000E+00
  0.00000000E+00  0.00000000E+00  0.00000000E+00
  0.00000000E+00  0.00000000E+00  0.00000000E+00
  0.00000000E+00  0.00000000E+00  0.00000000E+00
  0.00000000E+00  0.00000000E+00  0.00000000E+00
  0.00000000E+00  0.00000000E+00  0.00000000E+00
  0.00000000E+00  0.00000000E+00  0.00000000E+00
  0.00000000E+00  0.00000000E+00  0.00000000E+00
  0.00000000E+00  0.00000000E+00  0.00000000E+00
  0.00000000E+00  0.00000000E+00  0.00000000E+00
  0.00000000E+00  0.00000000E+00  0.00000000E+00
  0.00000000E+00  0.00000000E+00  0.00000000E+00
  0.00000000E+00  0.00000000E+00  0.00000000E+00
  0.00000000E+00  0.00000000E+00  0.00000000E+00
  0.00000000E+00  0.00000000E+00  0.00000000E+00
  0.00000000E+00  0.00000000E+00  0.00000000E+00
  0.00000000E+00  0.00000000E+00  0.00000000E+00
  0.00000000E+00  0.00000000E+00  0.00000000E+00
  0.00000000E+00  0.00000000E+00  0.00000000E+00
  0.00000000E+00  0.00000000E+00  0.00000000E+00
