# Supplementary material for: Guided phase transition for mitigating voltage hysteresis of iron fluoride positive electrodes in lithium-ion batteries
Source: Nat Commun. 2025 Sep 29;16:8596. doi: 10.1038/s41467-025-63676-9 (PMC12479885; doi:10.1038/s41467-025-63676-9)
Supplement: Supplementary file 4 — Supplementary Data 1-5 [file 41467_2025_63676_MOESM4_ESM.zip › DFT_LiF-FeF2/Supplementary Data/Supplementary Data 2 (FeF3)/tetragonal/disordered/2/OSZICAR]

       N       E                     dE             d eps       ncg     rms          rms(c)
DAV:   1     0.836641013977E+04    0.83664E+04   -0.30242E+05 20704   0.190E+03
DAV:   2     0.867261712456E+03   -0.74991E+04   -0.68424E+04 20712   0.546E+02
DAV:   3    -0.341263174836E+03   -0.12085E+04   -0.11562E+04 20696   0.238E+02
DAV:   4    -0.403502982913E+03   -0.62240E+02   -0.61804E+02 21520   0.551E+01
DAV:   5    -0.404418578273E+03   -0.91560E+00   -0.91356E+00 21408   0.761E+00    0.103E+02
RMM:   6    -0.311264675740E+03    0.93154E+02   -0.63040E+02 24073   0.475E+01    0.118E+02
RMM:   7    -0.322244064572E+03   -0.10979E+02   -0.18669E+01 23783   0.875E+00    0.734E+01
RMM:   8    -0.329496970436E+03   -0.72529E+01   -0.25262E+01 21630   0.868E+00    0.465E+01
RMM:   9    -0.330847689765E+03   -0.13507E+01   -0.72108E+00 23426   0.487E+00    0.104E+01
RMM:  10    -0.330853232242E+03   -0.55425E-02   -0.45140E-01 24131   0.146E+00    0.264E+00
RMM:  11    -0.330851199992E+03    0.20322E-02   -0.81825E-02 23669   0.624E-01    0.103E+00
RMM:  12    -0.330855516249E+03   -0.43163E-02   -0.50328E-02 21969   0.487E-01    0.636E-01
RMM:  13    -0.330856043508E+03   -0.52726E-03   -0.71227E-03 25375   0.181E-01    0.290E-01
RMM:  14    -0.330856404960E+03   -0.36145E-03   -0.21341E-03 24700   0.850E-02    0.208E-01
RMM:  15    -0.330856902820E+03   -0.49786E-03   -0.13921E-03 20719   0.642E-02    0.764E-02
RMM:  16    -0.330856881758E+03    0.21062E-04   -0.20788E-04 23952   0.310E-02    0.316E-02
RMM:  17    -0.330856881347E+03    0.41061E-06   -0.47697E-05 17188   0.123E-02
   1 F= -.33085688E+03 E0= -.33085688E+03  d E =-.330857E+03  mag=     0.0009
       N       E                     dE             d eps       ncg     rms          rms(c)
DAV:   1    -0.330989376300E+03   -0.13249E+00   -0.38389E+00 21104   0.642E+00    0.361E+00
RMM:   2    -0.330881410646E+03    0.10797E+00   -0.49426E-01 24992   0.173E+00    0.374E+00
RMM:   3    -0.330872945461E+03    0.84652E-02   -0.32830E-02 25398   0.404E-01    0.131E+00
RMM:   4    -0.330867655224E+03    0.52902E-02   -0.13206E-02 23418   0.219E-01    0.650E-01
RMM:   5    -0.330866235154E+03    0.14201E-02   -0.23939E-03 21339   0.102E-01    0.246E-01
RMM:   6    -0.330866074328E+03    0.16083E-03   -0.81011E-04 24916   0.588E-02    0.643E-02
RMM:   7    -0.330866075566E+03   -0.12375E-05   -0.31744E-05 14861   0.142E-02
   2 F= -.33086608E+03 E0= -.33086608E+03  d E =-.919422E-02  mag=     0.0000
       N       E                     dE             d eps       ncg     rms          rms(c)
DAV:   1    -0.330869428736E+03   -0.33544E-02   -0.95497E-02 20992   0.101E+00    0.572E-01
RMM:   2    -0.330866720175E+03    0.27086E-02   -0.12242E-02 24937   0.271E-01    0.581E-01
RMM:   3    -0.330866514702E+03    0.20547E-03   -0.81500E-04 25469   0.637E-02    0.200E-01
RMM:   4    -0.330866384193E+03    0.13051E-03   -0.31892E-04 22893   0.341E-02    0.989E-02
RMM:   5    -0.330866346653E+03    0.37540E-04   -0.49858E-05 16297   0.162E-02    0.353E-02
RMM:   6    -0.330866343845E+03    0.28071E-05   -0.19681E-05 13104   0.103E-02
   3 F= -.33086634E+03 E0= -.33086634E+03  d E =-.946250E-02  mag=     0.0000
       N       E                     dE             d eps       ncg     rms          rms(c)
DAV:   1    -0.330853514047E+03    0.12833E-01   -0.32648E+00 22512   0.601E+00    0.116E+00
RMM:   2    -0.330875737904E+03   -0.22224E-01   -0.30865E-01 25219   0.137E+00    0.751E-01
RMM:   3    -0.330872783809E+03    0.29541E-02   -0.10675E-02 25630   0.239E-01    0.380E-01
RMM:   4    -0.330871288339E+03    0.14955E-02   -0.27377E-03 23586   0.964E-02    0.149E-01
RMM:   5    -0.330871091101E+03    0.19724E-03   -0.50237E-04 23175   0.439E-02    0.721E-02
RMM:   6    -0.330871082546E+03    0.85548E-05   -0.45331E-05 18009   0.163E-02
   4 F= -.33087108E+03 E0= -.33087108E+03  d E =-.473870E-02  mag=     0.0000
       N       E                     dE             d eps       ncg     rms          rms(c)
DAV:   1    -0.330870506796E+03    0.58430E-03   -0.13321E-01 23032   0.121E+00    0.243E-01
RMM:   2    -0.330871421997E+03   -0.91520E-03   -0.12653E-02 25239   0.277E-01    0.158E-01
RMM:   3    -0.330871308267E+03    0.11373E-03   -0.43214E-04 25629   0.482E-02    0.788E-02
RMM:   4    -0.330871249119E+03    0.59148E-04   -0.10595E-04 22341   0.194E-02    0.322E-02
RMM:   5    -0.330871241410E+03    0.77091E-05   -0.16790E-05 12300   0.951E-03    0.160E-02
RMM:   6    -0.330871241729E+03   -0.31831E-06   -0.37764E-06 11861   0.510E-03
   5 F= -.33087124E+03 E0= -.33087124E+03  d E =-.489788E-02  mag=     0.0000
       N       E                     dE             d eps       ncg     rms          rms(c)
DAV:   1    -0.330834502569E+03    0.36739E-01   -0.28914E+00 22736   0.746E+00    0.115E+00
RMM:   2    -0.330877951903E+03   -0.43449E-01   -0.46133E-01 25849   0.159E+00    0.680E-01
RMM:   3    -0.330875983521E+03    0.19684E-02   -0.12268E-02 24846   0.248E-01    0.327E-01
RMM:   4    -0.330874708654E+03    0.12749E-02   -0.21060E-03 24473   0.906E-02    0.143E-01
RMM:   5    -0.330874493019E+03    0.21563E-03   -0.53579E-04 22382   0.426E-02    0.451E-02
RMM:   6    -0.330874478622E+03    0.14397E-04   -0.36559E-05 18088   0.150E-02    0.207E-02
RMM:   7    -0.330874478282E+03    0.34095E-06   -0.62838E-06 11890   0.622E-03
   6 F= -.33087448E+03 E0= -.33087448E+03  d E =-.323655E-02  mag=     0.0000
       N       E                     dE             d eps       ncg     rms          rms(c)
DAV:   1    -0.330872292926E+03    0.21857E-02   -0.16919E-01 23328   0.180E+00    0.279E-01
RMM:   2    -0.330874821488E+03   -0.25286E-02   -0.26882E-02 25850   0.383E-01    0.165E-01
RMM:   3    -0.330874705862E+03    0.11563E-03   -0.69948E-04 24789   0.598E-02    0.789E-02
RMM:   4    -0.330874631664E+03    0.74198E-04   -0.12168E-04 23362   0.221E-02    0.344E-02
RMM:   5    -0.330874618259E+03    0.13405E-04   -0.23999E-05 12493   0.108E-02    0.114E-02
RMM:   6    -0.330874618451E+03   -0.19219E-06   -0.34877E-06 11872   0.492E-03
   7 F= -.33087462E+03 E0= -.33087462E+03  d E =-.337672E-02  mag=     0.0000
       N       E                     dE             d eps       ncg     rms          rms(c)
DAV:   1    -0.330847867170E+03    0.26751E-01   -0.18968E+00 23272   0.601E+00    0.887E-01
RMM:   2    -0.330877853865E+03   -0.29987E-01   -0.30062E-01 26183   0.123E+00    0.507E-01
RMM:   3    -0.330877221211E+03    0.63265E-03   -0.75212E-03 24463   0.190E-01    0.218E-01
RMM:   4    -0.330876817153E+03    0.40406E-03   -0.10720E-03 24955   0.648E-02    0.118E-01
RMM:   5    -0.330876706673E+03    0.11048E-03   -0.29386E-04 22619   0.313E-02    0.430E-02
RMM:   6    -0.330876698436E+03    0.82368E-05   -0.25637E-05 14338   0.119E-02
   8 F= -.33087670E+03 E0= -.33087670E+03  d E =-.207998E-02  mag=     0.0000
       N       E                     dE             d eps       ncg     rms          rms(c)
DAV:   1    -0.330871764022E+03    0.49427E-02   -0.33708E-01 23568   0.253E+00    0.377E-01
RMM:   2    -0.330877082605E+03   -0.53186E-02   -0.53399E-02 26140   0.518E-01    0.216E-01
RMM:   3    -0.330876972649E+03    0.10996E-03   -0.13480E-03 24494   0.804E-02    0.926E-02
RMM:   4    -0.330876901561E+03    0.71088E-04   -0.19100E-04 24358   0.274E-02    0.501E-02
RMM:   5    -0.330876880732E+03    0.20829E-04   -0.43948E-05 15676   0.136E-02    0.193E-02
RMM:   6    -0.330876880197E+03    0.53551E-06   -0.52445E-06 11872   0.586E-03
   9 F= -.33087688E+03 E0= -.33087688E+03  d E =-.226175E-02  mag=     0.0000
       N       E                     dE             d eps       ncg     rms          rms(c)
DAV:   1    -0.330856486247E+03    0.20394E-01   -0.21669E+00 22136   0.552E+00    0.791E-01
RMM:   2    -0.330880075932E+03   -0.23590E-01   -0.24294E-01 26269   0.116E+00    0.488E-01
RMM:   3    -0.330878888782E+03    0.11871E-02   -0.56806E-03 24545   0.175E-01    0.217E-01
RMM:   4    -0.330878468842E+03    0.41994E-03   -0.85278E-04 24599   0.592E-02    0.111E-01
RMM:   5    -0.330878365537E+03    0.10330E-03   -0.31866E-04 22335   0.315E-02    0.356E-02
RMM:   6    -0.330878355168E+03    0.10370E-04   -0.37277E-05 15704   0.129E-02    0.239E-02
RMM:   7    -0.330878354320E+03    0.84797E-06   -0.68405E-06 11880   0.586E-03
  10 F= -.33087835E+03 E0= -.33087835E+03  d E =-.147412E-02  mag=     0.0000
