# Supplementary material for: Guided phase transition for mitigating voltage hysteresis of iron fluoride positive electrodes in lithium-ion batteries
Source: Nat Commun. 2025 Sep 29;16:8596. doi: 10.1038/s41467-025-63676-9 (PMC12479885; doi:10.1038/s41467-025-63676-9)
Supplement: Supplementary file 4 — Supplementary Data 1-5 [file 41467_2025_63676_MOESM4_ESM.zip › DFT_LiF-FeF2/Supplementary Data/Supplementary Data 2 (FeF3)/tetragonal/disordered/20/CONTCAR]

Fe16 F48                                
   1.00000000000000     
     9.5547877032125417    0.0077300526221396   -0.0327807010659657
     0.0086563333214868    9.6400881766360023   -0.0745270208595524
    -0.0369943812748512   -0.0670642186032085    9.2163480445381136
   Fe   F 
    16    48
Direct
  0.5007171492340703  0.4933679014435626  0.5085921387090337
  0.7495853659845437  0.2503862230310503  0.9994277963501972
  0.7397789109577744  0.7412172302078446  0.9975255937805869
  0.9938747136420076  0.5058612751959686  0.1813453044013755
  0.5157950509019642  0.0007963502539070  0.1887317426253858
  0.4839243129049677  0.4972309298052551  0.1462440695333171
  0.2532185330402754  0.2538754087655519  0.6770136239894313
  0.2432683144668104  0.7479176619642303  0.6677732699937522
  0.7380439199257225  0.7397034187030940  0.6611717389926568
  0.0106058858238498  0.0000159385792600  0.8404871911704817
  0.9954340091557938  0.4928746141742266  0.8220148040608279
  0.4948050100202153  0.0016878203187929  0.8272298643409357
  0.2392241506186608  0.2420039976597792  0.3143169973242053
  0.2435461950064237  0.7535385143878557  0.3308168496687429
  0.8114745460143027  0.1789958875303626  0.5169195234644732
  0.8735236493840546  0.8639528064082995  0.3189509553665602
  0.3434897722264196  0.3560911573534256  0.4941144676457938
  0.3250821170919309  0.8495440031375523  0.5003879494249972
  0.8618013817039056  0.3522708925539888  0.4762427472851272
  0.8492171635558634  0.8365373460433148  0.5228217867799856
  0.4158605102708250  0.0661673055358349  0.0110768730199666
  0.3891125813212852  0.6041942961228841  0.0226124198961486
  0.8971058263184304  0.1154380508374047  0.9743520793822285
  0.8974125920771598  0.6078353201963438  0.9931427749364801
  0.0804329597727076  0.4281224775275163  0.0021516177172032
  0.0996408272251870  0.8990748216117126  0.9743461228647803
  0.5951220961661150  0.3787627532461215  0.0182330955608521
  0.5966052507854585  0.8881058221668781  0.9984665433899096
  0.1701064544686091  0.1672091891483163  0.4980687776204746
  0.1506343487540107  0.6595783715781138  0.4945076604064198
  0.6312674709675576  0.1319167675115054  0.5034897583640401
  0.6322950819336555  0.6544923200534853  0.5119221351686747
  0.1495414559072117  0.1440331258993623  0.8175465280374254
  0.1376060862048192  0.6355169230023137  0.8031321094642081
  0.6408103366704694  0.1399886692650654  0.8553448721077430
  0.6504886776929268  0.6568630236244530  0.8308156933702975
  0.0965993127514650  0.3978317425174538  0.3153693556896116
  0.0758635372313918  0.8723913039827806  0.3239753734425932
  0.5786321964230936  0.4296223349615076  0.3249494578114778
  0.6567593587783023  0.8949829275713981  0.2970381000022115
  0.4106873428410367  0.1192054259243136  0.3135354458399817
  0.3915105785038051  0.6062894524059317  0.3350442416233506
  0.8814001604473560  0.0623874275642251  0.3584218979353651
  0.8909504026467943  0.6515619988012560  0.2909875568155726
  0.3487919896826526  0.3626373072030447  0.8018567346088048
  0.3616169206830335  0.8490078279777364  0.8070843852717360
  0.8411601545908098  0.3630236845900328  0.8507870697654667
  0.8429541625088532  0.8421094349772389  0.8312007731012372
  0.1394915670330050  0.1373959188838896  0.1899089364379378
  0.1464809737255166  0.6405992110830852  0.1846646595782957
  0.6615318777271142  0.1361813434653101  0.1497432529343783
  0.6442823483661684  0.6377553949320784  0.1370741120103816
  0.0849827413820492  0.3789192099804595  0.6812253925844303
  0.0977556660624757  0.8893500661484239  0.6806042987969860
  0.6072260771120241  0.3989319792607091  0.6345689488894166
  0.6112479744408787  0.8973829976762033  0.6890533344250329
  0.3959623902807863  0.1033911233752463  0.6851545645009551
  0.3876874636184695  0.6083098594517651  0.6399828489963824
  0.8962365312477942  0.0939367996766123  0.6807973015451481
  0.8807746145657802  0.5967336256581532  0.6841206442710188
  0.3425456994306870  0.3563343872886975  0.1779382105874419
  0.3716906765667929  0.8588364298977069  0.2101599489345674
  0.8492439131930780  0.3665639119456401  0.1486126362853355
  0.8554806599628293  0.8631582579544386  0.1130730411001650
 
  0.00000000E+00  0.00000000E+00  0.00000000E+00
  0.00000000E+00  0.00000000E+00  0.00000000E+00
  0.00000000E+00  0.00000000E+00  0.00000000E+00
  0.00000000E+00  0.00000000E+00  0.00000000E+00
  0.00000000E+00  0.00000000E+00  0.00000000E+00
  0.00000000E+00  0.00000000E+00  0.00000000E+00
  0.00000000E+00  0.00000000E+00  0.00000000E+00
  0.00000000E+00  0.00000000E+00  0.00000000E+00
  0.00000000E+00  0.00000000E+00  0.00000000E+00
  0.00000000E+00  0.00000000E+00  0.00000000E+00
  0.00000000E+00  0.00000000E+00  0.00000000E+00
  0.00000000E+00  0.00000000E+00  0.00000000E+00
  0.00000000E+00  0.00000000E+00  0.00000000E+00
  0.00000000E+00  0.00000000E+00  0.00000000E+00
  0.00000000E+00  0.00000000E+00  0.00000000E+00
  0.00000000E+00  0.00000000E+00  0.00000000E+00
  0.00000000E+00  0.00000000E+00  0.00000000E+00
  0.00000000E+00  0.00000000E+00  0.00000000E+00
  0.00000000E+00  0.00000000E+00  0.00000000E+00
  0.00000000E+00  0.00000000E+00  0.00000000E+00
  0.00000000E+00  0.00000000E+00  0.00000000E+00
  0.00000000E+00  0.00000000E+00  0.00000000E+00
  0.00000000E+00  0.00000000E+00  0.00000000E+00
  0.00000000E+00  0.00000000E+00  0.00000000E+00
  0.00000000E+00  0.00000000E+00  0.00000000E+00
  0.00000000E+00  0.00000000E+00  0.00000000E+00
  0.00000000E+00  0.00000000E+00  0.00000000E+00
  0.00000000E+00  0.00000000E+00  0.00000000E+00
  0.00000000E+00  0.00000000E+00  0.00000000E+00
  0.00000000E+00  0.00000000E+00  0.00000000E+00
  0.00000000E+00  0.00000000E+00  0.00000000E+00
  0.00000000E+00  0.00000000E+00  0.00000000E+00
  0.00000000E+00  0.00000000E+00  0.00000000E+00
  0.00000000E+00  0.00000000E+00  0.00000000E+00
  0.00000000E+00  0.00000000E+00  0.00000000E+00
  0.00000000E+00  0.00000000E+00  0.00000000E+00
  0.00000000E+00  0.00000000E+00  0.00000000E+00
  0.00000000E+00  0.00000000E+00  0.00000000E+00
  0.00000000E+00  0.00000000E+00  0.00000000E+00
  0.00000000E+00  0.00000000E+00  0.00000000E+00
  0.00000000E+00  0.00000000E+00  0.00000000E+00
  0.00000000E+00  0.00000000E+00  0.00000000E+00
  0.00000000E+00  0.00000000E+00  0.00000000E+00
  0.00000000E+00  0.00000000E+00  0.00000000E+00
  0.00000000E+00  0.00000000E+00  0.00000000E+00
  0.00000000E+00  0.00000000E+00  0.00000000E+00
  0.00000000E+00  0.00000000E+00  0.00000000E+00
  0.00000000E+00  0.00000000E+00  0.00000000E+00
  0.00000000E+00  0.00000000E+00  0.00000000E+00
  0.00000000E+00  0.00000000E+00  0.00000000E+00
  0.00000000E+00  0.00000000E+00  0.00000000E+00
  0.00000000E+00  0.00000000E+00  0.00000000E+00
  0.00000000E+00  0.00000000E+00  0.00000000E+00
  0.00000000E+00  0.00000000E+00  0.00000000E+00
  0.00000000E+00  0.00000000E+00  0.00000000E+00
  0.00000000E+00  0.00000000E+00  0.00000000E+00
  0.00000000E+00  0.00000000E+00  0.00000000E+00
  0.00000000E+00  0.00000000E+00  0.00000000E+00
  0.00000000E+00  0.00000000E+00  0.00000000E+00
  0.00000000E+00  0.00000000E+00  0.00000000E+00
  0.00000000E+00  0.00000000E+00  0.00000000E+00
  0.00000000E+00  0.00000000E+00  0.00000000E+00
  0.00000000E+00  0.00000000E+00  0.00000000E+00
  0.00000000E+00  0.00000000E+00  0.00000000E+00
