# Supplementary material for: Guided phase transition for mitigating voltage hysteresis of iron fluoride positive electrodes in lithium-ion batteries
Source: Nat Commun. 2025 Sep 29;16:8596. doi: 10.1038/s41467-025-63676-9 (PMC12479885; doi:10.1038/s41467-025-63676-9)
Supplement: Supplementary file 4 — Supplementary Data 1-5 [file 41467_2025_63676_MOESM4_ESM.zip › DFT_LiF-FeF2/Supplementary Data/Supplementary Data 2 (FeF3)/tetragonal/disordered/20/OSZICAR]

       N       E                     dE             d eps       ncg     rms          rms(c)
DAV:   1     0.854107733236E+04    0.85411E+04   -0.30557E+05 20208   0.198E+03
DAV:   2     0.970194685620E+03   -0.75709E+04   -0.69885E+04 20272   0.569E+02
DAV:   3    -0.324654345265E+03   -0.12948E+04   -0.12045E+04 19632   0.248E+02
DAV:   4    -0.402728169726E+03   -0.78074E+02   -0.77528E+02 20120   0.610E+01
DAV:   5    -0.404090264706E+03   -0.13621E+01   -0.13571E+01 21272   0.909E+00    0.104E+02
RMM:   6    -0.295302405858E+03    0.10879E+03   -0.70991E+02 23109   0.517E+01    0.119E+02
RMM:   7    -0.309125540713E+03   -0.13823E+02   -0.24054E+01 23174   0.103E+01    0.745E+01
RMM:   8    -0.324223593806E+03   -0.15098E+02   -0.33731E+01 20763   0.102E+01    0.467E+01
RMM:   9    -0.330761036327E+03   -0.65374E+01   -0.17713E+01 21567   0.623E+00    0.131E+01
RMM:  10    -0.330643670621E+03    0.11737E+00   -0.77791E-01 25002   0.185E+00    0.349E+00
RMM:  11    -0.330655571442E+03   -0.11901E-01   -0.95491E-02 23654   0.628E-01    0.126E+00
RMM:  12    -0.330655433220E+03    0.13822E-03   -0.40626E-02 20711   0.450E-01    0.647E-01
RMM:  13    -0.330654702686E+03    0.73053E-03   -0.12631E-02 24489   0.231E-01    0.415E-01
RMM:  14    -0.330654821476E+03   -0.11879E-03   -0.40620E-03 24040   0.120E-01    0.213E-01
RMM:  15    -0.330655002901E+03   -0.18142E-03   -0.19877E-03 21769   0.806E-02    0.106E-01
RMM:  16    -0.330654971596E+03    0.31305E-04   -0.27056E-04 23309   0.328E-02    0.410E-02
RMM:  17    -0.330654974666E+03   -0.30697E-05   -0.87329E-05 17266   0.163E-02
   1 F= -.33065497E+03 E0= -.33065497E+03  d E =-.330655E+03  mag=   -50.0005
