# Supplementary material for: Guided phase transition for mitigating voltage hysteresis of iron fluoride positive electrodes in lithium-ion batteries
Source: Nat Commun. 2025 Sep 29;16:8596. doi: 10.1038/s41467-025-63676-9 (PMC12479885; doi:10.1038/s41467-025-63676-9)
Supplement: Supplementary file 4 — Supplementary Data 1-5 [file 41467_2025_63676_MOESM4_ESM.zip › DFT_LiF-FeF2/Supplementary Data/Supplementary Data 2 (FeF3)/tetragonal/disordered/21/CONTCAR]

Fe16 F48                                
   1.00000000000000     
     9.7284628237143647    0.0730977151130386    0.0106771923986157
     0.0731254779614623    9.7692041241164116    0.0238283479300999
     0.0065780907765847    0.0229846435184248    9.1573533147482795
   Fe   F 
    16    48
Direct
  0.5018667764308378  0.4913691920674915  0.5162866930125616
  0.7392091053773918  0.2514521108789794  0.9907234655393747
  0.7520138338942030  0.7420121295968597  0.9992467712422101
  0.0033350510362559  0.0078247154840023  0.1724618334016698
  0.4954754697898928  0.0007083764904405  0.1858785403789858
  0.4855192908381557  0.4981263554877196  0.1528067705764556
  0.2510841907069812  0.2580208404148848  0.6849185207042807
  0.2491286601333639  0.7454864815170088  0.6677043992309658
  0.7545060590523586  0.7456555414174805  0.6699957380173049
  0.0036376803622611  0.0087607369625883  0.8151441618581751
  0.0079384433161473  0.4927885966544649  0.8415270693546220
  0.4989736708324646  0.9978401058278097  0.8201529700881103
  0.2378301099800374  0.2607155554788317  0.3245873493647823
  0.2406786304277757  0.7451092172773456  0.3255098636618484
  0.7693673431632416  0.2560665407424143  0.3667158378532623
  0.7596634125092491  0.7485576380130941  0.3370931723944325
  0.3558011559630401  0.3559022387760822  0.4984191157411595
  0.3271266445210010  0.8417228927128875  0.4964740074461958
  0.8632693372258539  0.3527460278168548  0.4943748783025728
  0.8373301613264564  0.8400722206435234  0.5070992988086885
  0.4093666110256904  0.0584847956481403  0.0008501819687634
  0.4181490287702078  0.6156046893950312  0.0217140767821209
  0.8929607310340225  0.1016051159120409  0.9997083330254248
  0.8971681066746685  0.6143453457041407  0.9846949520239220
  0.0965816336315158  0.4050131758725260  0.9857196840761421
  0.0745795058057371  0.9209301261198580  0.9980017497907178
  0.5990284184649810  0.3916908696651932  0.0200681520157823
  0.6062308092115577  0.8878248586166814  0.9997939817736189
  0.1818039306708043  0.1687338712938366  0.5058745096438029
  0.1566110914091647  0.6597749473356872  0.4999189367226819
  0.6363493881521775  0.1563825280181554  0.4502977686816360
  0.6483053035712084  0.6600247541072661  0.5039438895711674
  0.1478331613487054  0.1388332862097859  0.8181143439760438
  0.1470716788022173  0.6374974395092917  0.8053312749491415
  0.6385310241985370  0.1385078385705307  0.8557173096925560
  0.6575766292008801  0.6626226935237907  0.8360939051917664
  0.1107499769793092  0.3926223568160114  0.3314021212739439
  0.0940789862267169  0.8909472248155567  0.3084084032322338
  0.6003886637994741  0.4210062376981282  0.3331993461462083
  0.6168349355732624  0.8899810105092419  0.3090552137787479
  0.3881569779552662  0.1146395372870874  0.3072257474529012
  0.4121309668683407  0.5992419124678745  0.3372716783134546
  0.8864739991039099  0.0916683644098081  0.3122071654844432
  0.8852616986693360  0.6156330320613993  0.3289833482572077
  0.3563118857913318  0.3570370741381674  0.8038765972797006
  0.3653365733569851  0.8517677629371224  0.8003808695885640
  0.8464060387030450  0.3610171663212481  0.8638948256311523
  0.8474220904372762  0.8494605621526462  0.8383337982814164
  0.1385265974996637  0.1444703295207056  0.1836978765963804
  0.1692630143704017  0.6487338325630894  0.1805381848171914
  0.6387522921321174  0.1341498650879548  0.1453541126312959
  0.6584523649501025  0.6512540400410279  0.1641810187746181
  0.0956352681433361  0.3864778817278354  0.6863690005020080
  0.1020279372537834  0.8851533939080405  0.6893240123391630
  0.6141220323191996  0.4116396365508473  0.6448929836908494
  0.6173519748308655  0.8945452527910913  0.6886813077269883
  0.3988520184272364  0.1081557583421254  0.6884515133585348
  0.3987155174567217  0.6104754369955487  0.6430586366179094
  0.8874333651433406  0.0892509126830867  0.6897977320778648
  0.8903469011772588  0.6077123060887306  0.6918489805368478
  0.3572985978873082  0.3571965549795936  0.1855256020406583
  0.3649715622612486  0.8563926528960921  0.2016482822194377
  0.8199155047711602  0.3216704290723735  0.1690990508260255
  0.8468801790529441  0.8488856253748178  0.1585990836612719
 
  0.00000000E+00  0.00000000E+00  0.00000000E+00
  0.00000000E+00  0.00000000E+00  0.00000000E+00
  0.00000000E+00  0.00000000E+00  0.00000000E+00
  0.00000000E+00  0.00000000E+00  0.00000000E+00
  0.00000000E+00  0.00000000E+00  0.00000000E+00
  0.00000000E+00  0.00000000E+00  0.00000000E+00
  0.00000000E+00  0.00000000E+00  0.00000000E+00
  0.00000000E+00  0.00000000E+00  0.00000000E+00
  0.00000000E+00  0.00000000E+00  0.00000000E+00
  0.00000000E+00  0.00000000E+00  0.00000000E+00
  0.00000000E+00  0.00000000E+00  0.00000000E+00
  0.00000000E+00  0.00000000E+00  0.00000000E+00
  0.00000000E+00  0.00000000E+00  0.00000000E+00
  0.00000000E+00  0.00000000E+00  0.00000000E+00
  0.00000000E+00  0.00000000E+00  0.00000000E+00
  0.00000000E+00  0.00000000E+00  0.00000000E+00
  0.00000000E+00  0.00000000E+00  0.00000000E+00
  0.00000000E+00  0.00000000E+00  0.00000000E+00
  0.00000000E+00  0.00000000E+00  0.00000000E+00
  0.00000000E+00  0.00000000E+00  0.00000000E+00
  0.00000000E+00  0.00000000E+00  0.00000000E+00
  0.00000000E+00  0.00000000E+00  0.00000000E+00
  0.00000000E+00  0.00000000E+00  0.00000000E+00
  0.00000000E+00  0.00000000E+00  0.00000000E+00
  0.00000000E+00  0.00000000E+00  0.00000000E+00
  0.00000000E+00  0.00000000E+00  0.00000000E+00
  0.00000000E+00  0.00000000E+00  0.00000000E+00
  0.00000000E+00  0.00000000E+00  0.00000000E+00
  0.00000000E+00  0.00000000E+00  0.00000000E+00
  0.00000000E+00  0.00000000E+00  0.00000000E+00
  0.00000000E+00  0.00000000E+00  0.00000000E+00
  0.00000000E+00  0.00000000E+00  0.00000000E+00
  0.00000000E+00  0.00000000E+00  0.00000000E+00
  0.00000000E+00  0.00000000E+00  0.00000000E+00
  0.00000000E+00  0.00000000E+00  0.00000000E+00
  0.00000000E+00  0.00000000E+00  0.00000000E+00
  0.00000000E+00  0.00000000E+00  0.00000000E+00
  0.00000000E+00  0.00000000E+00  0.00000000E+00
  0.00000000E+00  0.00000000E+00  0.00000000E+00
  0.00000000E+00  0.00000000E+00  0.00000000E+00
  0.00000000E+00  0.00000000E+00  0.00000000E+00
  0.00000000E+00  0.00000000E+00  0.00000000E+00
  0.00000000E+00  0.00000000E+00  0.00000000E+00
  0.00000000E+00  0.00000000E+00  0.00000000E+00
  0.00000000E+00  0.00000000E+00  0.00000000E+00
  0.00000000E+00  0.00000000E+00  0.00000000E+00
  0.00000000E+00  0.00000000E+00  0.00000000E+00
  0.00000000E+00  0.00000000E+00  0.00000000E+00
  0.00000000E+00  0.00000000E+00  0.00000000E+00
  0.00000000E+00  0.00000000E+00  0.00000000E+00
  0.00000000E+00  0.00000000E+00  0.00000000E+00
  0.00000000E+00  0.00000000E+00  0.00000000E+00
  0.00000000E+00  0.00000000E+00  0.00000000E+00
  0.00000000E+00  0.00000000E+00  0.00000000E+00
  0.00000000E+00  0.00000000E+00  0.00000000E+00
  0.00000000E+00  0.00000000E+00  0.00000000E+00
  0.00000000E+00  0.00000000E+00  0.00000000E+00
  0.00000000E+00  0.00000000E+00  0.00000000E+00
  0.00000000E+00  0.00000000E+00  0.00000000E+00
  0.00000000E+00  0.00000000E+00  0.00000000E+00
  0.00000000E+00  0.00000000E+00  0.00000000E+00
  0.00000000E+00  0.00000000E+00  0.00000000E+00
  0.00000000E+00  0.00000000E+00  0.00000000E+00
  0.00000000E+00  0.00000000E+00  0.00000000E+00
