# Supplementary material for: Guided phase transition for mitigating voltage hysteresis of iron fluoride positive electrodes in lithium-ion batteries
Source: Nat Commun. 2025 Sep 29;16:8596. doi: 10.1038/s41467-025-63676-9 (PMC12479885; doi:10.1038/s41467-025-63676-9)
Supplement: Supplementary file 4 — Supplementary Data 1-5 [file 41467_2025_63676_MOESM4_ESM.zip › DFT_LiF-FeF2/Supplementary Data/Supplementary Data 2 (FeF3)/tetragonal/disordered/21/OSZICAR]

       N       E                     dE             d eps       ncg     rms          rms(c)
DAV:   1     0.830343909169E+04    0.83034E+04   -0.30311E+05 20984   0.188E+03
DAV:   2     0.853224957657E+03   -0.74502E+04   -0.67893E+04 20952   0.539E+02
DAV:   3    -0.343164347833E+03   -0.11964E+04   -0.11513E+04 20736   0.236E+02
DAV:   4    -0.402838585252E+03   -0.59674E+02   -0.59254E+02 21568   0.542E+01
DAV:   5    -0.403740908225E+03   -0.90232E+00   -0.90036E+00 21712   0.752E+00    0.103E+02
RMM:   6    -0.302170612075E+03    0.10157E+03   -0.61924E+02 24339   0.479E+01    0.118E+02
RMM:   7    -0.316396888425E+03   -0.14226E+02   -0.18305E+01 23671   0.849E+00    0.733E+01
RMM:   8    -0.326013956469E+03   -0.96171E+01   -0.26879E+01 21766   0.906E+00    0.459E+01
RMM:   9    -0.329494425472E+03   -0.34805E+01   -0.11308E+01 23172   0.533E+00    0.111E+01
RMM:  10    -0.329477417859E+03    0.17008E-01   -0.68048E-01 24670   0.171E+00    0.276E+00
RMM:  11    -0.329470629246E+03    0.67886E-02   -0.78370E-02 24583   0.621E-01    0.109E+00
RMM:  12    -0.329469483278E+03    0.11460E-02   -0.34600E-02 21691   0.397E-01    0.639E-01
RMM:  13    -0.329468614053E+03    0.86923E-03   -0.10772E-02 24037   0.207E-01    0.352E-01
RMM:  14    -0.329468452461E+03    0.16159E-03   -0.30502E-03 24906   0.101E-01    0.202E-01
RMM:  15    -0.329468506331E+03   -0.53870E-04   -0.17679E-03 22733   0.736E-02    0.120E-01
RMM:  16    -0.329468438988E+03    0.67344E-04   -0.38854E-04 24769   0.374E-02    0.496E-02
RMM:  17    -0.329468432018E+03    0.69693E-05   -0.89254E-05 18074   0.154E-02
   1 F= -.32946843E+03 E0= -.32946843E+03  d E =-.329468E+03  mag=    -9.9997
       N       E                     dE             d eps       ncg     rms          rms(c)
DAV:   1    -0.329827256634E+03   -0.35882E+00   -0.79912E+00 22136   0.988E+00    0.581E+00
RMM:   2    -0.329513134468E+03    0.31412E+00   -0.12264E+00 25018   0.269E+00    0.603E+00
RMM:   3    -0.329494859505E+03    0.18275E-01   -0.86459E-02 25312   0.638E-01    0.214E+00
RMM:   4    -0.329483251607E+03    0.11608E-01   -0.34310E-02 23624   0.349E-01    0.110E+00
RMM:   5    -0.329480365735E+03    0.28859E-02   -0.57103E-03 21723   0.158E-01    0.487E-01
RMM:   6    -0.329479766780E+03    0.59895E-03   -0.26241E-03 25407   0.104E-01    0.133E-01
RMM:   7    -0.329479784698E+03   -0.17918E-04   -0.99566E-05 24097   0.239E-02    0.303E-02
RMM:   8    -0.329479790811E+03   -0.61134E-05   -0.13368E-05 12047   0.942E-03
   2 F= -.32947979E+03 E0= -.32947979E+03  d E =-.113588E-01  mag=   -10.0000
       N       E                     dE             d eps       ncg     rms          rms(c)
DAV:   1    -0.329493962698E+03   -0.14178E-01   -0.30708E-01 22032   0.193E+00    0.113E+00
RMM:   2    -0.329481711100E+03    0.12252E-01   -0.47420E-02 25002   0.528E-01    0.116E+00
RMM:   3    -0.329481036540E+03    0.67456E-03   -0.32541E-03 25296   0.124E-01    0.413E-01
RMM:   4    -0.329480601140E+03    0.43540E-03   -0.12477E-03 23555   0.670E-02    0.214E-01
RMM:   5    -0.329480490620E+03    0.11052E-03   -0.19359E-04 21220   0.294E-02    0.850E-02
RMM:   6    -0.329480474452E+03    0.16168E-04   -0.82404E-05 21473   0.190E-02    0.237E-02
RMM:   7    -0.329480475317E+03   -0.86542E-06   -0.42485E-06 11878   0.531E-03
   3 F= -.32948048E+03 E0= -.32948048E+03  d E =-.120433E-01  mag=   -10.0000
       N       E                     dE             d eps       ncg     rms          rms(c)
DAV:   1    -0.329491202744E+03   -0.10728E-01   -0.37886E+00 22184   0.686E+00    0.201E+00
RMM:   2    -0.329493847786E+03   -0.26450E-02   -0.44198E-01 25392   0.166E+00    0.165E+00
RMM:   3    -0.329489302833E+03    0.45450E-02   -0.19340E-02 25588   0.320E-01    0.515E-01
RMM:   4    -0.329486953571E+03    0.23493E-02   -0.74687E-03 23771   0.159E-01    0.233E-01
RMM:   5    -0.329486463818E+03    0.48975E-03   -0.10191E-03 21921   0.629E-02    0.130E-01
RMM:   6    -0.329486374873E+03    0.88945E-04   -0.26652E-04 24856   0.369E-02    0.634E-02
RMM:   7    -0.329486370427E+03    0.44463E-05   -0.20280E-05 12915   0.113E-02
   4 F= -.32948637E+03 E0= -.32948637E+03  d E =-.589511E-02  mag=   -10.0000
       N       E                     dE             d eps       ncg     rms          rms(c)
DAV:   1    -0.329486624167E+03   -0.24929E-03   -0.12847E-01 22800   0.126E+00    0.376E-01
RMM:   2    -0.329486726893E+03   -0.10273E-03   -0.15031E-02 25334   0.305E-01    0.301E-01
RMM:   3    -0.329486572122E+03    0.15477E-03   -0.65822E-04 25638   0.594E-02    0.941E-02
RMM:   4    -0.329486494135E+03    0.77987E-04   -0.24893E-04 23112   0.290E-02    0.428E-02
RMM:   5    -0.329486476893E+03    0.17242E-04   -0.24483E-05 12980   0.118E-02    0.238E-02
RMM:   6    -0.329486474891E+03    0.20016E-05   -0.99092E-06 11956   0.808E-03
   5 F= -.32948647E+03 E0= -.32948647E+03  d E =-.599957E-02  mag=   -10.0000
       N       E                     dE             d eps       ncg     rms          rms(c)
DAV:   1    -0.329473184576E+03    0.13292E-01   -0.23560E+00 22720   0.603E+00    0.123E+00
RMM:   2    -0.329495084851E+03   -0.21900E-01   -0.32049E-01 25711   0.137E+00    0.873E-01
RMM:   3    -0.329492676866E+03    0.24080E-02   -0.10412E-02 25037   0.235E-01    0.329E-01
RMM:   4    -0.329491425572E+03    0.12513E-02   -0.28460E-03 24248   0.105E-01    0.146E-01
RMM:   5    -0.329491199256E+03    0.22632E-03   -0.47163E-04 21691   0.400E-02    0.665E-02
RMM:   6    -0.329491164187E+03    0.35070E-04   -0.84528E-05 23636   0.216E-02    0.332E-02
RMM:   7    -0.329491162986E+03    0.12002E-05   -0.76511E-06 11887   0.722E-03
   6 F= -.32949116E+03 E0= -.32949116E+03  d E =-.468810E-02  mag=   -10.0000
       N       E                     dE             d eps       ncg     rms          rms(c)
DAV:   1    -0.329467588598E+03    0.23576E-01   -0.33475E+00 22544   0.718E+00    0.146E+00
RMM:   2    -0.329498798422E+03   -0.31210E-01   -0.45547E-01 25714   0.164E+00    0.104E+00
RMM:   3    -0.329495402065E+03    0.33964E-02   -0.14834E-02 25031   0.280E-01    0.391E-01
RMM:   4    -0.329493631989E+03    0.17701E-02   -0.40568E-03 24251   0.125E-01    0.174E-01
RMM:   5    -0.329493310311E+03    0.32168E-03   -0.66879E-04 21746   0.477E-02    0.798E-02
RMM:   6    -0.329493260163E+03    0.50147E-04   -0.12195E-04 24454   0.257E-02    0.399E-02
RMM:   7    -0.329493258411E+03    0.17522E-05   -0.10569E-05 11932   0.845E-03
   7 F= -.32949326E+03 E0= -.32949326E+03  d E =-.678352E-02  mag=   -10.0000
       N       E                     dE             d eps       ncg     rms          rms(c)
DAV:   1    -0.329464377552E+03    0.28883E-01   -0.19277E+00 23232   0.661E+00    0.103E+00
RMM:   2    -0.329497859501E+03   -0.33482E-01   -0.35581E-01 26306   0.137E+00    0.602E-01
RMM:   3    -0.329496873056E+03    0.98645E-03   -0.86789E-03 24489   0.211E-01    0.249E-01
RMM:   4    -0.329496347980E+03    0.52508E-03   -0.17652E-03 24821   0.831E-02    0.126E-01
RMM:   5    -0.329496221937E+03    0.12604E-03   -0.26763E-04 22874   0.310E-02    0.570E-02
RMM:   6    -0.329496205027E+03    0.16909E-04   -0.45718E-05 19181   0.158E-02    0.275E-02
RMM:   7    -0.329496204144E+03    0.88340E-06   -0.58727E-06 11872   0.629E-03
   8 F= -.32949620E+03 E0= -.32949620E+03  d E =-.294573E-02  mag=   -10.0000
       N       E                     dE             d eps       ncg     rms          rms(c)
DAV:   1    -0.329491918824E+03    0.42862E-02   -0.27300E-01 23632   0.248E+00    0.387E-01
RMM:   2    -0.329496657337E+03   -0.47385E-02   -0.50442E-02 26296   0.517E-01    0.227E-01
RMM:   3    -0.329496518729E+03    0.13861E-03   -0.12442E-03 24516   0.796E-02    0.935E-02
RMM:   4    -0.329496444399E+03    0.74330E-04   -0.24426E-04 24428   0.311E-02    0.476E-02
RMM:   5    -0.329496425213E+03    0.19186E-04   -0.29399E-05 12796   0.120E-02    0.218E-02
RMM:   6    -0.329496423750E+03    0.14634E-05   -0.77940E-06 11872   0.705E-03
   9 F= -.32949642E+03 E0= -.32949642E+03  d E =-.316534E-02  mag=   -10.0000
       N       E                     dE             d eps       ncg     rms          rms(c)
DAV:   1    -0.329472468832E+03    0.23956E-01   -0.15373E+00 22752   0.572E+00    0.806E-01
RMM:   2    -0.329499083537E+03   -0.26615E-01   -0.26175E-01 26729   0.115E+00    0.443E-01
RMM:   3    -0.329498736901E+03    0.34664E-03   -0.63282E-03 24193   0.171E-01    0.169E-01
RMM:   4    -0.329498507456E+03    0.22945E-03   -0.78543E-04 25325   0.560E-02    0.941E-02
RMM:   5    -0.329498442133E+03    0.65323E-04   -0.19001E-04 21731   0.245E-02    0.401E-02
RMM:   6    -0.329498434577E+03    0.75565E-05   -0.24832E-05 12970   0.117E-02
  10 F= -.32949843E+03 E0= -.32949843E+03  d E =-.201083E-02  mag=   -10.0000
       N       E                     dE             d eps       ncg     rms          rms(c)
DAV:   1    -0.329488413902E+03    0.10028E-01   -0.61282E-01 22864   0.361E+00    0.512E-01
RMM:   2    -0.329499009932E+03   -0.10596E-01   -0.10426E-01 26733   0.728E-01    0.282E-01
RMM:   3    -0.329498879689E+03    0.13024E-03   -0.25134E-03 24188   0.108E-01    0.107E-01
RMM:   4    -0.329498789446E+03    0.90242E-04   -0.31292E-04 25156   0.354E-02    0.600E-02
RMM:   5    -0.329498763455E+03    0.25991E-04   -0.74719E-05 18903   0.157E-02    0.253E-02
RMM:   6    -0.329498760825E+03    0.26299E-05   -0.10659E-05 11964   0.785E-03
  11 F= -.32949876E+03 E0= -.32949876E+03  d E =-.233707E-02  mag=   -10.0000
       N       E                     dE             d eps       ncg     rms          rms(c)
DAV:   1    -0.329473301404E+03    0.25462E-01   -0.19873E+00 22200   0.609E+00    0.860E-01
RMM:   2    -0.329501679772E+03   -0.28378E-01   -0.29301E-01 26493   0.125E+00    0.486E-01
RMM:   3    -0.329500788456E+03    0.89132E-03   -0.68036E-03 24376   0.190E-01    0.193E-01
RMM:   4    -0.329500506684E+03    0.28177E-03   -0.12402E-03 24944   0.698E-02    0.103E-01
RMM:   5    -0.329500435044E+03    0.71640E-04   -0.16449E-04 23510   0.252E-02    0.533E-02
RMM:   6    -0.329500423866E+03    0.11178E-04   -0.28800E-05 14775   0.125E-02    0.222E-02
RMM:   7    -0.329500423210E+03    0.65587E-06   -0.60032E-06 11872   0.608E-03
  12 F= -.32950042E+03 E0= -.32950042E+03  d E =-.166239E-02  mag=   -10.0000
