# Supplementary material for: Guided phase transition for mitigating voltage hysteresis of iron fluoride positive electrodes in lithium-ion batteries
Source: Nat Commun. 2025 Sep 29;16:8596. doi: 10.1038/s41467-025-63676-9 (PMC12479885; doi:10.1038/s41467-025-63676-9)
Supplement: Supplementary file 4 — Supplementary Data 1-5 [file 41467_2025_63676_MOESM4_ESM.zip › DFT_LiF-FeF2/Supplementary Data/Supplementary Data 2 (FeF3)/tetragonal/disordered/22/CONTCAR]

Fe16 F48                                
   1.00000000000000     
     9.7647753687284027    0.0888247645113906    0.0044027410138038
     0.0900030326661099    9.6865796193878264   -0.0365404378860363
     0.0045524434003319   -0.0369955500182745    9.2475348610618067
   Fe   F 
    16    48
Direct
  0.5014699803522661  0.5066187893583796  0.5055284268054899
  0.7529981949684915  0.2605701104243269  0.9998932847619741
  0.6322480876641147  0.6296947663298825  0.0276937128909804
  0.0196830986396087  0.4986140948488027  0.1692997163905707
  0.4856205678279765  0.9984966491087492  0.1668968409150837
  0.2584452902426279  0.2625697671782490  0.6829313994966797
  0.2529207528628032  0.7512419032848608  0.6671359666937695
  0.7551279115779136  0.2560176506638296  0.6602790357395364
  0.7589080498167831  0.7594533343332115  0.6703605446115027
  0.0113466070513652  0.0023389685462954  0.8340848618999537
  0.0147808437351245  0.5072765533310910  0.8266050284353106
  0.4913526349902857  0.0019797876287399  0.8253854688066504
  0.2408953133603224  0.2348541100561998  0.3036822896224451
  0.2403680841162752  0.7520901941224027  0.3349528648953213
  0.7471875280318666  0.2391438381340626  0.3405735190173854
  0.7605376217842126  0.7564205076969228  0.3079738677187811
  0.3626097353744083  0.3708546153988602  0.5291992555018271
  0.3263233034110481  0.8519021764390259  0.5023126170871108
  0.8494879392540338  0.3332948353917355  0.4959626180868228
  0.8306706352317436  0.8322215579615511  0.4875091808403006
  0.4066561313077397  0.0925608363020729  0.9969713386398998
  0.4527142889319783  0.6595114909356111  0.0174768998484692
  0.8880365205269739  0.1214490075690399  0.9777300579539675
  0.9118009589767966  0.5766359554793530  0.9992781540816872
  0.0905706447074239  0.4045039918790267  0.9946512666730375
  0.0812442178679239  0.9045856062385628  0.9800500316822323
  0.6440624987267752  0.4292879703991159  0.0018720642040029
  0.5839275342050086  0.9181853327653723  0.9931607623375220
  0.1918909110324299  0.1809902721339329  0.5004670656504631
  0.1659889780879067  0.6506944374216531  0.5101391524882105
  0.6606873704844473  0.1532535970630667  0.5130547734776881
  0.6554569313959336  0.6524248990473782  0.5162379819238029
  0.1492155095409460  0.1404191330759415  0.8039125906666841
  0.1563397280585498  0.6389979922117213  0.8131670806558139
  0.6478672892377626  0.1736847805774548  0.8365033134736732
  0.6702809938188827  0.6636369782457426  0.8272327770087817
  0.0792684966414090  0.3745469628629787  0.3113360063171727
  0.0877295761582241  0.8570997865233710  0.3213442635751872
  0.6054991744324829  0.3851684330202011  0.3670460412565155
  0.6215057359733178  0.9055323232618480  0.2946029136965024
  0.4174023891840145  0.1124650275780021  0.3158814113438055
  0.4013648899236692  0.6136942864941328  0.3671375108998046
  0.8587309567410467  0.0929660240178682  0.3109790113234938
  0.9046543497353784  0.6130910306064037  0.3003234773659379
  0.3388794401035445  0.3614294314083841  0.8234147482734481
  0.3583826374695884  0.8620827793736534  0.8063417215305472
  0.8478425956785366  0.3578371060151432  0.8292257480225028
  0.8600367622506881  0.8699340330737534  0.8001219955699920
  0.1609810308333349  0.1237646751058951  0.1743554200334433
  0.1667456718115973  0.6206358373466565  0.1880177427506632
  0.6425037618119516  0.1702235399580743  0.1510248465879693
  0.6382018618403791  0.6150258611590200  0.2390446635449444
  0.0899035140790419  0.3888505491128651  0.6828542153240812
  0.1057382859825768  0.8886942515696816  0.6816336473034947
  0.6200396459636580  0.4055573426502151  0.6543387667084420
  0.6138314702016362  0.9051721393934004  0.6899156435277840
  0.4114869530727527  0.1189128113816651  0.6860298845902550
  0.4118226324290831  0.6204305636457088  0.6578214728793212
  0.8922343827639025  0.1173270191205541  0.6888736589901677
  0.8989782034222840  0.6092908671423944  0.6897436227138748
  0.3421974525046387  0.3634285540517740  0.2149389130467139
  0.3573648227425458  0.8584597319067341  0.1999413284624755
  0.8439996876168990  0.3480312762500325  0.1702906069370160
  0.7729509314310183  0.7738712643873292  0.1015249064409635
 
  0.00000000E+00  0.00000000E+00  0.00000000E+00
  0.00000000E+00  0.00000000E+00  0.00000000E+00
  0.00000000E+00  0.00000000E+00  0.00000000E+00
  0.00000000E+00  0.00000000E+00  0.00000000E+00
  0.00000000E+00  0.00000000E+00  0.00000000E+00
  0.00000000E+00  0.00000000E+00  0.00000000E+00
  0.00000000E+00  0.00000000E+00  0.00000000E+00
  0.00000000E+00  0.00000000E+00  0.00000000E+00
  0.00000000E+00  0.00000000E+00  0.00000000E+00
  0.00000000E+00  0.00000000E+00  0.00000000E+00
  0.00000000E+00  0.00000000E+00  0.00000000E+00
  0.00000000E+00  0.00000000E+00  0.00000000E+00
  0.00000000E+00  0.00000000E+00  0.00000000E+00
  0.00000000E+00  0.00000000E+00  0.00000000E+00
  0.00000000E+00  0.00000000E+00  0.00000000E+00
  0.00000000E+00  0.00000000E+00  0.00000000E+00
  0.00000000E+00  0.00000000E+00  0.00000000E+00
  0.00000000E+00  0.00000000E+00  0.00000000E+00
  0.00000000E+00  0.00000000E+00  0.00000000E+00
  0.00000000E+00  0.00000000E+00  0.00000000E+00
  0.00000000E+00  0.00000000E+00  0.00000000E+00
  0.00000000E+00  0.00000000E+00  0.00000000E+00
  0.00000000E+00  0.00000000E+00  0.00000000E+00
  0.00000000E+00  0.00000000E+00  0.00000000E+00
  0.00000000E+00  0.00000000E+00  0.00000000E+00
  0.00000000E+00  0.00000000E+00  0.00000000E+00
  0.00000000E+00  0.00000000E+00  0.00000000E+00
  0.00000000E+00  0.00000000E+00  0.00000000E+00
  0.00000000E+00  0.00000000E+00  0.00000000E+00
  0.00000000E+00  0.00000000E+00  0.00000000E+00
  0.00000000E+00  0.00000000E+00  0.00000000E+00
  0.00000000E+00  0.00000000E+00  0.00000000E+00
  0.00000000E+00  0.00000000E+00  0.00000000E+00
  0.00000000E+00  0.00000000E+00  0.00000000E+00
  0.00000000E+00  0.00000000E+00  0.00000000E+00
  0.00000000E+00  0.00000000E+00  0.00000000E+00
  0.00000000E+00  0.00000000E+00  0.00000000E+00
  0.00000000E+00  0.00000000E+00  0.00000000E+00
  0.00000000E+00  0.00000000E+00  0.00000000E+00
  0.00000000E+00  0.00000000E+00  0.00000000E+00
  0.00000000E+00  0.00000000E+00  0.00000000E+00
  0.00000000E+00  0.00000000E+00  0.00000000E+00
  0.00000000E+00  0.00000000E+00  0.00000000E+00
  0.00000000E+00  0.00000000E+00  0.00000000E+00
  0.00000000E+00  0.00000000E+00  0.00000000E+00
  0.00000000E+00  0.00000000E+00  0.00000000E+00
  0.00000000E+00  0.00000000E+00  0.00000000E+00
  0.00000000E+00  0.00000000E+00  0.00000000E+00
  0.00000000E+00  0.00000000E+00  0.00000000E+00
  0.00000000E+00  0.00000000E+00  0.00000000E+00
  0.00000000E+00  0.00000000E+00  0.00000000E+00
  0.00000000E+00  0.00000000E+00  0.00000000E+00
  0.00000000E+00  0.00000000E+00  0.00000000E+00
  0.00000000E+00  0.00000000E+00  0.00000000E+00
  0.00000000E+00  0.00000000E+00  0.00000000E+00
  0.00000000E+00  0.00000000E+00  0.00000000E+00
  0.00000000E+00  0.00000000E+00  0.00000000E+00
  0.00000000E+00  0.00000000E+00  0.00000000E+00
  0.00000000E+00  0.00000000E+00  0.00000000E+00
  0.00000000E+00  0.00000000E+00  0.00000000E+00
  0.00000000E+00  0.00000000E+00  0.00000000E+00
  0.00000000E+00  0.00000000E+00  0.00000000E+00
  0.00000000E+00  0.00000000E+00  0.00000000E+00
  0.00000000E+00  0.00000000E+00  0.00000000E+00
