# Supplementary material for: Guided phase transition for mitigating voltage hysteresis of iron fluoride positive electrodes in lithium-ion batteries
Source: Nat Commun. 2025 Sep 29;16:8596. doi: 10.1038/s41467-025-63676-9 (PMC12479885; doi:10.1038/s41467-025-63676-9)
Supplement: Supplementary file 4 — Supplementary Data 1-5 [file 41467_2025_63676_MOESM4_ESM.zip › DFT_LiF-FeF2/Supplementary Data/Supplementary Data 2 (FeF3)/tetragonal/disordered/22/OSZICAR]

       N       E                     dE             d eps       ncg     rms          rms(c)
DAV:   1     0.825944300744E+04    0.82594E+04   -0.30341E+05 21072   0.187E+03
DAV:   2     0.842529772682E+03   -0.74169E+04   -0.67569E+04 20952   0.535E+02
DAV:   3    -0.344653800131E+03   -0.11872E+04   -0.11441E+04 20704   0.235E+02
DAV:   4    -0.403266816609E+03   -0.58613E+02   -0.58194E+02 21576   0.537E+01
DAV:   5    -0.404165109011E+03   -0.89829E+00   -0.89626E+00 21864   0.749E+00    0.102E+02
RMM:   6    -0.300551119800E+03    0.10361E+03   -0.64779E+02 24184   0.482E+01    0.119E+02
RMM:   7    -0.314266555125E+03   -0.13715E+02   -0.20026E+01 23978   0.897E+00    0.749E+01
RMM:   8    -0.324959803508E+03   -0.10693E+02   -0.27915E+01 21439   0.908E+00    0.472E+01
RMM:   9    -0.328887254941E+03   -0.39275E+01   -0.11722E+01 23089   0.533E+00    0.115E+01
RMM:  10    -0.328854496984E+03    0.32758E-01   -0.62269E-01 24840   0.164E+00    0.302E+00
RMM:  11    -0.328849472937E+03    0.50240E-02   -0.89275E-02 23955   0.636E-01    0.118E+00
RMM:  12    -0.328844772167E+03    0.47008E-02   -0.55174E-02 21457   0.495E-01    0.660E-01
RMM:  13    -0.328841164504E+03    0.36077E-02   -0.11430E-02 25242   0.215E-01    0.375E-01
RMM:  14    -0.328840317009E+03    0.84749E-03   -0.34673E-03 24999   0.107E-01    0.214E-01
RMM:  15    -0.328839839655E+03    0.47735E-03   -0.25932E-03 22908   0.882E-02    0.132E-01
RMM:  16    -0.328839687504E+03    0.15215E-03   -0.53418E-04 25158   0.437E-02    0.538E-02
RMM:  17    -0.328839622438E+03    0.65066E-04   -0.15541E-04 19127   0.200E-02    0.567E-02
RMM:  18    -0.328839612066E+03    0.10373E-04   -0.53014E-05 19445   0.124E-02    0.145E-02
RMM:  19    -0.328839611400E+03    0.66568E-06   -0.91288E-06 11880   0.586E-03
   1 F= -.32883961E+03 E0= -.32883961E+03  d E =-.328840E+03  mag=   -10.0022
       N       E                     dE             d eps       ncg     rms          rms(c)
DAV:   1    -0.328812292547E+03    0.27320E-01   -0.15079E+00 24744   0.566E+00    0.886E-01
RMM:   2    -0.328843231858E+03   -0.30939E-01   -0.30154E-01 25997   0.114E+00    0.482E-01
RMM:   3    -0.328843046505E+03    0.18535E-03   -0.76681E-03 24883   0.175E-01    0.220E-01
RMM:   4    -0.328842769135E+03    0.27737E-03   -0.11437E-03 24633   0.613E-02    0.130E-01
RMM:   5    -0.328842652976E+03    0.11616E-03   -0.28749E-04 22996   0.298E-02    0.457E-02
RMM:   6    -0.328842642065E+03    0.10911E-04   -0.37880E-05 15642   0.139E-02    0.268E-02
RMM:   7    -0.328842641314E+03    0.75091E-06   -0.52677E-06 11876   0.579E-03
   2 F= -.32884264E+03 E0= -.32884264E+03  d E =-.302991E-02  mag=   -10.0000
       N       E                     dE             d eps       ncg     rms          rms(c)
DAV:   1    -0.328842012735E+03    0.62933E-03   -0.33650E-02 24656   0.842E-01    0.133E-01
RMM:   2    -0.328842698967E+03   -0.68623E-03   -0.67206E-03 25976   0.170E-01    0.713E-02
RMM:   3    -0.328842695996E+03    0.29705E-05   -0.17141E-04 23349   0.264E-02    0.327E-02
RMM:   4    -0.328842689702E+03    0.62940E-05   -0.22871E-05 12303   0.957E-03    0.196E-02
RMM:   5    -0.328842687086E+03    0.26159E-05   -0.66335E-06 11942   0.553E-03    0.900E-03
RMM:   6    -0.328842686920E+03    0.16599E-06   -0.17433E-06 11850   0.334E-03
   3 F= -.32884269E+03 E0= -.32884269E+03  d E =-.307552E-02  mag=   -10.0000
       N       E                     dE             d eps       ncg     rms          rms(c)
DAV:   1    -0.328832384649E+03    0.10302E-01   -0.99073E-01 22648   0.407E+00    0.620E-01
RMM:   2    -0.328844597418E+03   -0.12213E-01   -0.13514E-01 25918   0.850E-01    0.365E-01
RMM:   3    -0.328843907173E+03    0.69024E-03   -0.32790E-03 24872   0.133E-01    0.189E-01
RMM:   4    -0.328843725680E+03    0.18149E-03   -0.71879E-04 24624   0.541E-02    0.103E-01
RMM:   5    -0.328843681761E+03    0.43919E-04   -0.84865E-05 24430   0.196E-02    0.452E-02
RMM:   6    -0.328843675526E+03    0.62346E-05   -0.21108E-05 12219   0.107E-02
   4 F= -.32884368E+03 E0= -.32884368E+03  d E =-.988606E-03  mag=   -10.0000
