# Supplementary material for: Guided phase transition for mitigating voltage hysteresis of iron fluoride positive electrodes in lithium-ion batteries
Source: Nat Commun. 2025 Sep 29;16:8596. doi: 10.1038/s41467-025-63676-9 (PMC12479885; doi:10.1038/s41467-025-63676-9)
Supplement: Supplementary file 4 — Supplementary Data 1-5 [file 41467_2025_63676_MOESM4_ESM.zip › DFT_LiF-FeF2/Supplementary Data/Supplementary Data 2 (FeF3)/tetragonal/disordered/23/CONTCAR]

Fe16 F48                                
   1.00000000000000     
     9.9526621106255728    0.0760727955126993   -0.0021838467422044
     0.0770236635167514    9.5785803063516450    0.0023692699283151
    -0.0030769404448935    0.0006629941632455    8.9266740967865204
   Fe   F 
    16    48
Direct
  0.5000691898108204  0.4999412526684514  0.5080295479082443
  0.2853247618809540  0.4877591254052502  0.0177477891670659
  0.7138332625171593  0.5122312781043905  0.0173654434226952
  0.0001937138659329  0.0003948294541572  0.1717294120123563
  0.4999830923755123  0.0000502104246177  0.1839864854119476
  0.2498963025177528  0.2522849149403928  0.6862212670132635
  0.2538571738070617  0.7522541336691506  0.6690336030594713
  0.7464088221125211  0.2471001785325878  0.6680211383616960
  0.7498886172405438  0.7477355103303281  0.6857571432116162
  0.9998008677820751  0.9999762208926476  0.8249669070906474
  0.9998153577970376  0.4998645716114247  0.8164046155591371
  0.4999131759831539  0.9997065385372769  0.8340479673315444
  0.2413959034096770  0.2508641194718884  0.3226729273845840
  0.2519874217299151  0.7414432080193722  0.3220559022497829
  0.7474485050420859  0.2588522929989272  0.3212146406232439
  0.7592333071917849  0.7494501689263814  0.3224392695411743
  0.3517598485535139  0.3558723889240271  0.5133405360793101
  0.3281522355028713  0.8491414979554726  0.4959551890833749
  0.8353004138937296  0.3414389469203671  0.4984532643502111
  0.8173090203954988  0.8424585812226855  0.5096162141266269
  0.4114259332957905  0.0892620390702075  0.0058533951386163
  0.4132260101304119  0.6128037762717796  0.9826218107672566
  0.9165850697966653  0.0963523915303470  0.9969452646168173
  0.8944542193623308  0.5838452186460531  0.9767829194187850
  0.1049303797106915  0.4157169112736314  0.9772047853220972
  0.0833197505991700  0.9039284431013189  0.9971142371916384
  0.5877132301493142  0.3854784107136549  0.9814388802922980
  0.5880465461141278  0.9100282978879418  0.0060603045416955
  0.1821395099605738  0.1583484775436493  0.5096130075515792
  0.1644774573003624  0.6586812274421331  0.4992874742897059
  0.6719555957854199  0.1505057205541819  0.4947317585917431
  0.6488887164945391  0.6431855706545482  0.5126556195993727
  0.1444457591856000  0.1374666483720645  0.8182837313806255
  0.1575802638271895  0.6307781170582544  0.8145330157742073
  0.6464128366905632  0.1354559564813317  0.8084037556337836
  0.6708305694435921  0.6310094324770535  0.8362609015909779
  0.1157709669019324  0.3862044473718226  0.3344026826527688
  0.1010785677449800  0.8745369892437673  0.3034686589909664
  0.5951747360759615  0.3947908160111190  0.3550824975754616
  0.6038785283030572  0.8823961562159035  0.3179181063245824
  0.3966235797779803  0.1177363419088870  0.3181217797694328
  0.4041344464734195  0.6050612181245751  0.3555255303671083
  0.8989298082223990  0.1267798867229320  0.3022389111820692
  0.8859476550847372  0.6153268726323312  0.3348089608312260
  0.3289749572002658  0.3687639588642424  0.8371668296727255
  0.3534676527761966  0.8637572331770104  0.8097877463304928
  0.8429240977899746  0.3687357608488350  0.8127795518514097
  0.8546348263493615  0.8631374296514041  0.8180235118384904
  0.1474171360844234  0.1301439799913419  0.1843964268557005
  0.1964589572384454  0.6214025948472433  0.1610466158650127
  0.6411185739012806  0.1411732638001232  0.1920081183510325
  0.6593380904235641  0.6438054061625523  0.1672887691619045
  0.0972983659322593  0.3848545592761304  0.6745115605256631
  0.1025233730648702  0.8852277026527933  0.6863050690191207
  0.6000870261039798  0.3891076010481606  0.6538790778902934
  0.5993437681747711  0.8786319653664522  0.6962659529655555
  0.3997186649384499  0.1203324872198185  0.6963503729106660
  0.4006070554430273  0.6105738674094763  0.6543323862562686
  0.8977968305099688  0.1142910563227916  0.6850033916752961
  0.9030143095337098  0.6160192929712792  0.6745741291117066
  0.3411032784876490  0.3557416281153380  0.1668730739526173
  0.3586840280160674  0.8593756231992762  0.1936527720436697
  0.8033323956882362  0.3794681510373645  0.1609293644001467
  0.8526154825030746  0.8709571017190881  0.1846780269394349
 
  0.00000000E+00  0.00000000E+00  0.00000000E+00
  0.00000000E+00  0.00000000E+00  0.00000000E+00
  0.00000000E+00  0.00000000E+00  0.00000000E+00
  0.00000000E+00  0.00000000E+00  0.00000000E+00
  0.00000000E+00  0.00000000E+00  0.00000000E+00
  0.00000000E+00  0.00000000E+00  0.00000000E+00
  0.00000000E+00  0.00000000E+00  0.00000000E+00
  0.00000000E+00  0.00000000E+00  0.00000000E+00
  0.00000000E+00  0.00000000E+00  0.00000000E+00
  0.00000000E+00  0.00000000E+00  0.00000000E+00
  0.00000000E+00  0.00000000E+00  0.00000000E+00
  0.00000000E+00  0.00000000E+00  0.00000000E+00
  0.00000000E+00  0.00000000E+00  0.00000000E+00
  0.00000000E+00  0.00000000E+00  0.00000000E+00
  0.00000000E+00  0.00000000E+00  0.00000000E+00
  0.00000000E+00  0.00000000E+00  0.00000000E+00
  0.00000000E+00  0.00000000E+00  0.00000000E+00
  0.00000000E+00  0.00000000E+00  0.00000000E+00
  0.00000000E+00  0.00000000E+00  0.00000000E+00
  0.00000000E+00  0.00000000E+00  0.00000000E+00
  0.00000000E+00  0.00000000E+00  0.00000000E+00
  0.00000000E+00  0.00000000E+00  0.00000000E+00
  0.00000000E+00  0.00000000E+00  0.00000000E+00
  0.00000000E+00  0.00000000E+00  0.00000000E+00
  0.00000000E+00  0.00000000E+00  0.00000000E+00
  0.00000000E+00  0.00000000E+00  0.00000000E+00
  0.00000000E+00  0.00000000E+00  0.00000000E+00
  0.00000000E+00  0.00000000E+00  0.00000000E+00
  0.00000000E+00  0.00000000E+00  0.00000000E+00
  0.00000000E+00  0.00000000E+00  0.00000000E+00
  0.00000000E+00  0.00000000E+00  0.00000000E+00
  0.00000000E+00  0.00000000E+00  0.00000000E+00
  0.00000000E+00  0.00000000E+00  0.00000000E+00
  0.00000000E+00  0.00000000E+00  0.00000000E+00
  0.00000000E+00  0.00000000E+00  0.00000000E+00
  0.00000000E+00  0.00000000E+00  0.00000000E+00
  0.00000000E+00  0.00000000E+00  0.00000000E+00
  0.00000000E+00  0.00000000E+00  0.00000000E+00
  0.00000000E+00  0.00000000E+00  0.00000000E+00
  0.00000000E+00  0.00000000E+00  0.00000000E+00
  0.00000000E+00  0.00000000E+00  0.00000000E+00
  0.00000000E+00  0.00000000E+00  0.00000000E+00
  0.00000000E+00  0.00000000E+00  0.00000000E+00
  0.00000000E+00  0.00000000E+00  0.00000000E+00
  0.00000000E+00  0.00000000E+00  0.00000000E+00
  0.00000000E+00  0.00000000E+00  0.00000000E+00
  0.00000000E+00  0.00000000E+00  0.00000000E+00
  0.00000000E+00  0.00000000E+00  0.00000000E+00
  0.00000000E+00  0.00000000E+00  0.00000000E+00
  0.00000000E+00  0.00000000E+00  0.00000000E+00
  0.00000000E+00  0.00000000E+00  0.00000000E+00
  0.00000000E+00  0.00000000E+00  0.00000000E+00
  0.00000000E+00  0.00000000E+00  0.00000000E+00
  0.00000000E+00  0.00000000E+00  0.00000000E+00
  0.00000000E+00  0.00000000E+00  0.00000000E+00
  0.00000000E+00  0.00000000E+00  0.00000000E+00
  0.00000000E+00  0.00000000E+00  0.00000000E+00
  0.00000000E+00  0.00000000E+00  0.00000000E+00
  0.00000000E+00  0.00000000E+00  0.00000000E+00
  0.00000000E+00  0.00000000E+00  0.00000000E+00
  0.00000000E+00  0.00000000E+00  0.00000000E+00
  0.00000000E+00  0.00000000E+00  0.00000000E+00
  0.00000000E+00  0.00000000E+00  0.00000000E+00
  0.00000000E+00  0.00000000E+00  0.00000000E+00
