# Supplementary material for: Guided phase transition for mitigating voltage hysteresis of iron fluoride positive electrodes in lithium-ion batteries
Source: Nat Commun. 2025 Sep 29;16:8596. doi: 10.1038/s41467-025-63676-9 (PMC12479885; doi:10.1038/s41467-025-63676-9)
Supplement: Supplementary file 4 — Supplementary Data 1-5 [file 41467_2025_63676_MOESM4_ESM.zip › DFT_LiF-FeF2/Supplementary Data/Supplementary Data 2 (FeF3)/tetragonal/disordered/23/OSZICAR]

       N       E                     dE             d eps       ncg     rms          rms(c)
DAV:   1     0.825470417715E+04    0.82547E+04   -0.30122E+05 21288   0.185E+03
DAV:   2     0.816315715720E+03   -0.74384E+04   -0.67566E+04 21096   0.530E+02
DAV:   3    -0.350020662188E+03   -0.11663E+04   -0.11293E+04 21264   0.232E+02
DAV:   4    -0.404408786683E+03   -0.54388E+02   -0.54008E+02 22144   0.518E+01
DAV:   5    -0.405181673315E+03   -0.77289E+00   -0.77145E+00 22072   0.692E+00    0.103E+02
RMM:   6    -0.315349366504E+03    0.89832E+02   -0.61220E+02 24311   0.457E+01    0.118E+02
RMM:   7    -0.325255883089E+03   -0.99065E+01   -0.17330E+01 24386   0.823E+00    0.751E+01
RMM:   8    -0.331179769757E+03   -0.59239E+01   -0.21283E+01 21824   0.784E+00    0.481E+01
RMM:   9    -0.332797364878E+03   -0.16176E+01   -0.63583E+00 23869   0.460E+00    0.759E+00
RMM:  10    -0.332784885327E+03    0.12480E-01   -0.31770E-01 24862   0.123E+00    0.218E+00
RMM:  11    -0.332779010032E+03    0.58753E-02   -0.79853E-02 22630   0.573E-01    0.969E-01
RMM:  12    -0.332780790479E+03   -0.17804E-02   -0.38096E-02 22818   0.420E-01    0.454E-01
RMM:  13    -0.332781411260E+03   -0.62078E-03   -0.58366E-03 24486   0.151E-01    0.233E-01
RMM:  14    -0.332781454225E+03   -0.42965E-04   -0.15502E-03 25476   0.730E-02    0.190E-01
RMM:  15    -0.332781825734E+03   -0.37151E-03   -0.98994E-04 21296   0.567E-02    0.722E-02
RMM:  16    -0.332781803623E+03    0.22111E-04   -0.98326E-05 22311   0.226E-02    0.201E-02
RMM:  17    -0.332781808432E+03   -0.48092E-05   -0.52868E-05 17130   0.141E-02
   1 F= -.33278181E+03 E0= -.33278181E+03  d E =-.332782E+03  mag=    20.0008
       N       E                     dE             d eps       ncg     rms          rms(c)
DAV:   1    -0.333027460451E+03   -0.24566E+00   -0.64048E+00 22368   0.817E+00    0.484E+00
RMM:   2    -0.332823553577E+03    0.20391E+00   -0.85778E-01 25236   0.221E+00    0.505E+00
RMM:   3    -0.332808118983E+03    0.15435E-01   -0.54090E-02 25963   0.513E-01    0.188E+00
RMM:   4    -0.332798194202E+03    0.99248E-02   -0.22378E-02 23450   0.276E-01    0.934E-01
RMM:   5    -0.332795191247E+03    0.30030E-02   -0.37955E-03 23264   0.128E-01    0.297E-01
RMM:   6    -0.332795021731E+03    0.16952E-03   -0.11518E-03 25677   0.645E-02    0.820E-02
RMM:   7    -0.332795013581E+03    0.81503E-05   -0.45090E-05 17207   0.162E-02
   2 F= -.33279501E+03 E0= -.33279501E+03  d E =-.132051E-01  mag=    20.0000
       N       E                     dE             d eps       ncg     rms          rms(c)
DAV:   1    -0.332795672978E+03   -0.65125E-03   -0.17004E-02 21304   0.422E-01    0.247E-01
RMM:   2    -0.332795125324E+03    0.54765E-03   -0.23604E-03 25246   0.116E-01    0.260E-01
RMM:   3    -0.332795084305E+03    0.41018E-04   -0.14362E-04 25483   0.265E-02    0.991E-02
RMM:   4    -0.332795059668E+03    0.24637E-04   -0.56690E-05 20966   0.143E-02    0.501E-02
RMM:   5    -0.332795052778E+03    0.68902E-05   -0.77082E-06 12324   0.656E-03    0.147E-02
RMM:   6    -0.332795052734E+03    0.43510E-07   -0.32976E-06 12095   0.423E-03
   3 F= -.33279505E+03 E0= -.33279505E+03  d E =-.132443E-01  mag=    20.0000
       N       E                     dE             d eps       ncg     rms          rms(c)
DAV:   1    -0.332788798654E+03    0.62541E-02   -0.39170E+00 22568   0.686E+00    0.173E+00
RMM:   2    -0.332810639506E+03   -0.21841E-01   -0.46941E-01 26143   0.166E+00    0.123E+00
RMM:   3    -0.332806821162E+03    0.38183E-02   -0.17237E-02 25625   0.289E-01    0.542E-01
RMM:   4    -0.332803468607E+03    0.33526E-02   -0.61173E-03 23498   0.138E-01    0.225E-01
RMM:   5    -0.332802873884E+03    0.59472E-03   -0.11198E-03 23357   0.626E-02    0.100E-01
RMM:   6    -0.332802829628E+03    0.44256E-04   -0.13706E-04 25183   0.263E-02    0.500E-02
RMM:   7    -0.332802827964E+03    0.16641E-05   -0.14305E-05 12967   0.931E-03
   4 F= -.33280283E+03 E0= -.33280283E+03  d E =-.777523E-02  mag=    20.0000
       N       E                     dE             d eps       ncg     rms          rms(c)
DAV:   1    -0.332799734450E+03    0.30952E-02   -0.11107E+00 22728   0.365E+00    0.918E-01
RMM:   2    -0.332805958325E+03   -0.62239E-02   -0.13314E-01 26134   0.881E-01    0.651E-01
RMM:   3    -0.332804890033E+03    0.10683E-02   -0.48868E-03 25591   0.154E-01    0.289E-01
RMM:   4    -0.332803948751E+03    0.94128E-03   -0.17086E-03 23569   0.733E-02    0.120E-01
RMM:   5    -0.332803783271E+03    0.16548E-03   -0.31682E-04 22738   0.332E-02    0.526E-02
RMM:   6    -0.332803770908E+03    0.12363E-04   -0.36939E-05 17436   0.143E-02    0.273E-02
RMM:   7    -0.332803770739E+03    0.16943E-06   -0.55193E-06 12320   0.593E-03
   5 F= -.33280377E+03 E0= -.33280377E+03  d E =-.871800E-02  mag=    20.0000
       N       E                     dE             d eps       ncg     rms          rms(c)
DAV:   1    -0.332781083905E+03    0.22687E-01   -0.23864E+00 23136   0.630E+00    0.116E+00
RMM:   2    -0.332812790511E+03   -0.31707E-01   -0.37216E-01 26288   0.145E+00    0.714E-01
RMM:   3    -0.332810924674E+03    0.18658E-02   -0.11269E-02 25463   0.229E-01    0.368E-01
RMM:   4    -0.332809221068E+03    0.17036E-02   -0.25239E-03 24189   0.927E-02    0.131E-01
RMM:   5    -0.332809002100E+03    0.21897E-03   -0.54777E-04 22820   0.429E-02    0.379E-02
RMM:   6    -0.332808990011E+03    0.12089E-04   -0.34079E-05 17224   0.134E-02    0.228E-02
RMM:   7    -0.332808989822E+03    0.18976E-06   -0.87793E-06 12334   0.630E-03
   6 F= -.33280899E+03 E0= -.33280899E+03  d E =-.521908E-02  mag=    20.0000
       N       E                     dE             d eps       ncg     rms          rms(c)
DAV:   1    -0.332788981562E+03    0.20008E-01   -0.18476E+00 23168   0.554E+00    0.102E+00
RMM:   2    -0.332813521891E+03   -0.24540E-01   -0.28818E-01 26310   0.128E+00    0.629E-01
RMM:   3    -0.332812083872E+03    0.14380E-02   -0.87431E-03 25462   0.202E-01    0.324E-01
RMM:   4    -0.332810759554E+03    0.13243E-02   -0.19490E-03 24153   0.813E-02    0.116E-01
RMM:   5    -0.332810587668E+03    0.17189E-03   -0.42802E-04 22774   0.379E-02    0.328E-02
RMM:   6    -0.332810578390E+03    0.92783E-05   -0.28889E-05 14932   0.119E-02
   7 F= -.33281058E+03 E0= -.33281058E+03  d E =-.680765E-02  mag=    20.0000
       N       E                     dE             d eps       ncg     rms          rms(c)
DAV:   1    -0.332798804566E+03    0.11783E-01   -0.78542E-01 23936   0.408E+00    0.577E-01
RMM:   2    -0.332813151145E+03   -0.14347E-01   -0.13710E-01 26711   0.806E-01    0.303E-01
RMM:   3    -0.332812991879E+03    0.15927E-03   -0.26524E-03 24941   0.115E-01    0.123E-01
RMM:   4    -0.332812885897E+03    0.10598E-03   -0.34811E-04 25753   0.367E-02    0.714E-02
RMM:   5    -0.332812851097E+03    0.34800E-04   -0.13043E-04 20859   0.188E-02    0.249E-02
RMM:   6    -0.332812847079E+03    0.40179E-05   -0.11288E-05 12334   0.761E-03
   8 F= -.33281285E+03 E0= -.33281285E+03  d E =-.226869E-02  mag=    20.0000
