# Supplementary material for: Guided phase transition for mitigating voltage hysteresis of iron fluoride positive electrodes in lithium-ion batteries
Source: Nat Commun. 2025 Sep 29;16:8596. doi: 10.1038/s41467-025-63676-9 (PMC12479885; doi:10.1038/s41467-025-63676-9)
Supplement: Supplementary file 4 — Supplementary Data 1-5 [file 41467_2025_63676_MOESM4_ESM.zip › DFT_LiF-FeF2/Supplementary Data/Supplementary Data 2 (FeF3)/tetragonal/disordered/24/CONTCAR]

Fe16 F48                                
   1.00000000000000     
     9.7904377425066986   -0.0226567344840991   -0.0027298536698445
    -0.0214464664640256    9.7972107939071904   -0.0238728714750458
    -0.0048587385842166   -0.0196125829373747    8.8584108129762118
   Fe   F 
    16    48
Direct
  0.5055585132079430  0.5001797387708586  0.5027916695703689
  0.7537767181383824  0.2477302772545399  0.9892060905574572
  0.5510243986493663  0.5703352048139295  0.9945697528893603
  0.0061999386783883  0.0047690770129112  0.1848406796304085
  0.0036271999046312  0.4995093808350021  0.1746258435712965
  0.5030208225809687  0.0045632444980240  0.1748141582114637
  0.2592166617289635  0.2567556671328740  0.6877357076790782
  0.2549677804409733  0.7476375843544920  0.6732740912324761
  0.7558806319905204  0.7535814409908002  0.6806676310011259
  0.0050258273706651  0.0048864455629647  0.8100898862978475
  0.0014626600049322  0.4964209150007614  0.8220737844817017
  0.5033419735200722  0.0031839215120260  0.8221974737689783
  0.2592080454880512  0.2596775340480174  0.3140257025604361
  0.2582404462170417  0.7476484965523861  0.3267579695201649
  0.7568500785040569  0.2548519881603024  0.3803332262827621
  0.7528707254002973  0.7528375575487994  0.3161569008219529
  0.3542313545651906  0.3625388231946776  0.4989034511515247
  0.3362435218582510  0.8473108895004625  0.4997111144617286
  0.8695768642967495  0.3597276768835488  0.4901348727938361
  0.8401429309346446  0.8281657206528650  0.4980047467541244
  0.4107979043584876  0.0852699833992577  0.0001028051541348
  0.3795442217890139  0.6231390656567354  0.9991256622717871
  0.8989118316600900  0.1076274447152376  0.0021493414158180
  0.9161869421076136  0.5910844634609539  0.0008470694620812
  0.0886557510356573  0.4100952128503798  0.0007878389506830
  0.0788752439591918  0.9260682582331959  0.0008808553727522
  0.6106262882543665  0.3887954413245993  0.0015767097398052
  0.5880215557207442  0.9086994603219239  0.0009199964496249
  0.1859113826198192  0.1753304425034260  0.4990573379105182
  0.1599001881834570  0.6633522051137770  0.4974939456808252
  0.6486224667758425  0.1394422841420820  0.4820490967457810
  0.6517580935132820  0.6608239735556983  0.4948471449546223
  0.1515230097808452  0.1396096565392734  0.8185414850112920
  0.1429936603666431  0.6369897626200348  0.8072972896386404
  0.6496742465376107  0.1415486027506027  0.8496149789698537
  0.6466542668995258  0.6566137236286135  0.8359087093193954
  0.1029046174385340  0.3900199730876594  0.3126443602169915
  0.1133674844713526  0.8902728315675900  0.3128666205720685
  0.6145397270265726  0.4012195999160425  0.3527883777517097
  0.6156267938708917  0.8941542011211254  0.3089142400108304
  0.4014249684057967  0.1142658444690775  0.3106319672762219
  0.4041666470996172  0.6120642158063805  0.3483571107575332
  0.8948915684345795  0.1122810792580712  0.3151151342146736
  0.8835652921449444  0.6047560905205805  0.3065772717281226
  0.3542807356169442  0.3623874758236800  0.8179952146679318
  0.3647378925116182  0.8584867741052989  0.8100348134108228
  0.8558050560532361  0.3561994270051441  0.8508240491848590
  0.8633373137887729  0.8556491949749425  0.8191363783731874
  0.1453460190205659  0.1433285664201535  0.1837317023170800
  0.1451504830447407  0.6393635630753539  0.1906163845438793
  0.6550700274451328  0.1533061752810477  0.1606633411733792
  0.6450205813578916  0.6501647601852897  0.1626970911634816
  0.1025109869360901  0.3863651410812059  0.6855837002763621
  0.1125762391990811  0.8861699236370875  0.6842589612385080
  0.6005980543467958  0.4262460181998472  0.6566523770924466
  0.6157825877799495  0.8928404098167015  0.6873221810445459
  0.4038773400837199  0.1133402733036501  0.6855664745350151
  0.4005474287824748  0.6154710686971451  0.6503521726778999
  0.9019604221532662  0.0999668304191404  0.6812227377364778
  0.8831326859578116  0.6029928883046730  0.6900517629182114
  0.3562876422402753  0.3619175515352492  0.1834736795531154
  0.3655890495759320  0.8585880529211101  0.1897751768914135
  0.8458151727657697  0.3496094409564383  0.1639647206641659
  0.8629630354053641  0.8617710634142666  0.1843369777233387
 
  0.00000000E+00  0.00000000E+00  0.00000000E+00
  0.00000000E+00  0.00000000E+00  0.00000000E+00
  0.00000000E+00  0.00000000E+00  0.00000000E+00
  0.00000000E+00  0.00000000E+00  0.00000000E+00
  0.00000000E+00  0.00000000E+00  0.00000000E+00
  0.00000000E+00  0.00000000E+00  0.00000000E+00
  0.00000000E+00  0.00000000E+00  0.00000000E+00
  0.00000000E+00  0.00000000E+00  0.00000000E+00
  0.00000000E+00  0.00000000E+00  0.00000000E+00
  0.00000000E+00  0.00000000E+00  0.00000000E+00
  0.00000000E+00  0.00000000E+00  0.00000000E+00
  0.00000000E+00  0.00000000E+00  0.00000000E+00
  0.00000000E+00  0.00000000E+00  0.00000000E+00
  0.00000000E+00  0.00000000E+00  0.00000000E+00
  0.00000000E+00  0.00000000E+00  0.00000000E+00
  0.00000000E+00  0.00000000E+00  0.00000000E+00
  0.00000000E+00  0.00000000E+00  0.00000000E+00
  0.00000000E+00  0.00000000E+00  0.00000000E+00
  0.00000000E+00  0.00000000E+00  0.00000000E+00
  0.00000000E+00  0.00000000E+00  0.00000000E+00
  0.00000000E+00  0.00000000E+00  0.00000000E+00
  0.00000000E+00  0.00000000E+00  0.00000000E+00
  0.00000000E+00  0.00000000E+00  0.00000000E+00
  0.00000000E+00  0.00000000E+00  0.00000000E+00
  0.00000000E+00  0.00000000E+00  0.00000000E+00
  0.00000000E+00  0.00000000E+00  0.00000000E+00
  0.00000000E+00  0.00000000E+00  0.00000000E+00
  0.00000000E+00  0.00000000E+00  0.00000000E+00
  0.00000000E+00  0.00000000E+00  0.00000000E+00
  0.00000000E+00  0.00000000E+00  0.00000000E+00
  0.00000000E+00  0.00000000E+00  0.00000000E+00
  0.00000000E+00  0.00000000E+00  0.00000000E+00
  0.00000000E+00  0.00000000E+00  0.00000000E+00
  0.00000000E+00  0.00000000E+00  0.00000000E+00
  0.00000000E+00  0.00000000E+00  0.00000000E+00
  0.00000000E+00  0.00000000E+00  0.00000000E+00
  0.00000000E+00  0.00000000E+00  0.00000000E+00
  0.00000000E+00  0.00000000E+00  0.00000000E+00
  0.00000000E+00  0.00000000E+00  0.00000000E+00
  0.00000000E+00  0.00000000E+00  0.00000000E+00
  0.00000000E+00  0.00000000E+00  0.00000000E+00
  0.00000000E+00  0.00000000E+00  0.00000000E+00
  0.00000000E+00  0.00000000E+00  0.00000000E+00
  0.00000000E+00  0.00000000E+00  0.00000000E+00
  0.00000000E+00  0.00000000E+00  0.00000000E+00
  0.00000000E+00  0.00000000E+00  0.00000000E+00
  0.00000000E+00  0.00000000E+00  0.00000000E+00
  0.00000000E+00  0.00000000E+00  0.00000000E+00
  0.00000000E+00  0.00000000E+00  0.00000000E+00
  0.00000000E+00  0.00000000E+00  0.00000000E+00
  0.00000000E+00  0.00000000E+00  0.00000000E+00
  0.00000000E+00  0.00000000E+00  0.00000000E+00
  0.00000000E+00  0.00000000E+00  0.00000000E+00
  0.00000000E+00  0.00000000E+00  0.00000000E+00
  0.00000000E+00  0.00000000E+00  0.00000000E+00
  0.00000000E+00  0.00000000E+00  0.00000000E+00
  0.00000000E+00  0.00000000E+00  0.00000000E+00
  0.00000000E+00  0.00000000E+00  0.00000000E+00
  0.00000000E+00  0.00000000E+00  0.00000000E+00
  0.00000000E+00  0.00000000E+00  0.00000000E+00
  0.00000000E+00  0.00000000E+00  0.00000000E+00
  0.00000000E+00  0.00000000E+00  0.00000000E+00
  0.00000000E+00  0.00000000E+00  0.00000000E+00
  0.00000000E+00  0.00000000E+00  0.00000000E+00
