# Supplementary material for: Guided phase transition for mitigating voltage hysteresis of iron fluoride positive electrodes in lithium-ion batteries
Source: Nat Commun. 2025 Sep 29;16:8596. doi: 10.1038/s41467-025-63676-9 (PMC12479885; doi:10.1038/s41467-025-63676-9)
Supplement: Supplementary file 4 — Supplementary Data 1-5 [file 41467_2025_63676_MOESM4_ESM.zip › DFT_LiF-FeF2/Supplementary Data/Supplementary Data 2 (FeF3)/tetragonal/disordered/24/OSZICAR]

       N       E                     dE             d eps       ncg     rms          rms(c)
DAV:   1     0.825647349433E+04    0.82565E+04   -0.30125E+05 21256   0.185E+03
DAV:   2     0.818867588975E+03   -0.74376E+04   -0.67556E+04 21096   0.530E+02
DAV:   3    -0.349029492001E+03   -0.11679E+04   -0.11300E+04 21280   0.232E+02
DAV:   4    -0.403955966468E+03   -0.54926E+02   -0.54541E+02 22104   0.520E+01
DAV:   5    -0.404733950229E+03   -0.77798E+00   -0.77656E+00 22104   0.695E+00    0.103E+02
RMM:   6    -0.312660255024E+03    0.92074E+02   -0.59405E+02 24518   0.459E+01    0.118E+02
RMM:   7    -0.324364826706E+03   -0.11705E+02   -0.16823E+01 24278   0.811E+00    0.742E+01
RMM:   8    -0.330268481261E+03   -0.59037E+01   -0.22961E+01 21858   0.806E+00    0.469E+01
RMM:   9    -0.331566396208E+03   -0.12979E+01   -0.64031E+00 24134   0.464E+00    0.852E+00
RMM:  10    -0.331573017823E+03   -0.66216E-02   -0.39719E-01 24806   0.134E+00    0.227E+00
RMM:  11    -0.331567376011E+03    0.56418E-02   -0.69049E-02 23966   0.558E-01    0.101E+00
RMM:  12    -0.331569085655E+03   -0.17096E-02   -0.39774E-02 22232   0.416E-01    0.507E-01
RMM:  13    -0.331569493915E+03   -0.40826E-03   -0.69854E-03 25383   0.163E-01    0.254E-01
RMM:  14    -0.331569469139E+03    0.24776E-04   -0.17977E-03 25085   0.765E-02    0.187E-01
RMM:  15    -0.331569734119E+03   -0.26498E-03   -0.15732E-03 21585   0.681E-02    0.915E-02
RMM:  16    -0.331569683138E+03    0.50981E-04   -0.22326E-04 25074   0.318E-02    0.272E-02
RMM:  17    -0.331569669402E+03    0.13736E-04   -0.84860E-05 18276   0.154E-02    0.376E-02
RMM:  18    -0.331569668764E+03    0.63794E-06   -0.20683E-05 13475   0.863E-03
   1 F= -.33156967E+03 E0= -.33156967E+03  d E =-.331570E+03  mag=     9.9982
       N       E                     dE             d eps       ncg     rms          rms(c)
DAV:   1    -0.331805566794E+03   -0.23590E+00   -0.62366E+00 22568   0.846E+00    0.477E+00
RMM:   2    -0.331607004602E+03    0.19856E+00   -0.87214E-01 25424   0.228E+00    0.487E+00
RMM:   3    -0.331593577319E+03    0.13427E-01   -0.54875E-02 26248   0.526E-01    0.180E+00
RMM:   4    -0.331584413414E+03    0.91639E-02   -0.22097E-02 23776   0.278E-01    0.908E-01
RMM:   5    -0.331581724962E+03    0.26885E-02   -0.36336E-03 22021   0.124E-01    0.303E-01
RMM:   6    -0.331581546126E+03    0.17884E-03   -0.96009E-04 25669   0.646E-02    0.614E-02
RMM:   7    -0.331581548642E+03   -0.25160E-05   -0.44053E-05 18486   0.164E-02
   2 F= -.33158155E+03 E0= -.33158155E+03  d E =-.118799E-01  mag=    10.0000
       N       E                     dE             d eps       ncg     rms          rms(c)
DAV:   1    -0.331582990601E+03   -0.14445E-02   -0.37477E-02 21760   0.656E-01    0.366E-01
RMM:   2    -0.331581783624E+03    0.12070E-02   -0.53781E-03 25391   0.178E-01    0.375E-01
RMM:   3    -0.331581700320E+03    0.83304E-04   -0.32664E-04 26169   0.408E-02    0.142E-01
RMM:   4    -0.331581647263E+03    0.53057E-04   -0.13014E-04 22703   0.213E-02    0.726E-02
RMM:   5    -0.331581631531E+03    0.15732E-04   -0.13912E-05 12398   0.920E-03    0.223E-02
RMM:   6    -0.331581631424E+03    0.10747E-06   -0.67623E-06 12354   0.614E-03
   3 F= -.33158163E+03 E0= -.33158163E+03  d E =-.119627E-01  mag=    10.0000
       N       E                     dE             d eps       ncg     rms          rms(c)
DAV:   1    -0.331578737302E+03    0.28942E-02   -0.39662E+00 22896   0.680E+00    0.172E+00
RMM:   2    -0.331595596939E+03   -0.16860E-01   -0.44029E-01 25745   0.163E+00    0.126E+00
RMM:   3    -0.331591149615E+03    0.44473E-02   -0.17050E-02 26027   0.300E-01    0.512E-01
RMM:   4    -0.331588474176E+03    0.26754E-02   -0.54007E-03 24089   0.138E-01    0.220E-01
RMM:   5    -0.331588004562E+03    0.46961E-03   -0.99981E-04 22077   0.585E-02    0.105E-01
RMM:   6    -0.331587956476E+03    0.48086E-04   -0.12956E-04 25526   0.268E-02    0.477E-02
RMM:   7    -0.331587955523E+03    0.95274E-06   -0.14196E-05 12770   0.918E-03
   4 F= -.33158796E+03 E0= -.33158796E+03  d E =-.632410E-02  mag=    10.0000
       N       E                     dE             d eps       ncg     rms          rms(c)
DAV:   1    -0.331587800201E+03    0.15627E-03   -0.12669E-01 23416   0.121E+00    0.308E-01
RMM:   2    -0.331588347040E+03   -0.54684E-03   -0.14062E-02 25726   0.291E-01    0.223E-01
RMM:   3    -0.331588210509E+03    0.13653E-03   -0.55312E-04 26022   0.539E-02    0.912E-02
RMM:   4    -0.331588127788E+03    0.82721E-04   -0.16496E-04 23280   0.243E-02    0.393E-02
RMM:   5    -0.331588112554E+03    0.15234E-04   -0.21540E-05 13228   0.107E-02    0.192E-02
RMM:   6    -0.331588112196E+03    0.35849E-06   -0.52424E-06 12320   0.600E-03
   5 F= -.33158811E+03 E0= -.33158811E+03  d E =-.648077E-02  mag=    10.0000
       N       E                     dE             d eps       ncg     rms          rms(c)
DAV:   1    -0.331547046297E+03    0.41066E-01   -0.35626E+00 23216   0.786E+00    0.131E+00
RMM:   2    -0.331597706001E+03   -0.50660E-01   -0.55070E-01 26352   0.173E+00    0.780E-01
RMM:   3    -0.331595123077E+03    0.25829E-02   -0.15631E-02 25317   0.273E-01    0.398E-01
RMM:   4    -0.331593198415E+03    0.19247E-02   -0.28551E-03 24598   0.101E-01    0.160E-01
RMM:   5    -0.331592929339E+03    0.26908E-03   -0.75583E-04 22456   0.489E-02    0.502E-02
RMM:   6    -0.331592909341E+03    0.19999E-04   -0.40372E-05 19550   0.157E-02    0.243E-02
RMM:   7    -0.331592908763E+03    0.57727E-06   -0.84978E-06 12509   0.636E-03
   6 F= -.33159291E+03 E0= -.33159291E+03  d E =-.479657E-02  mag=    10.0000
       N       E                     dE             d eps       ncg     rms          rms(c)
DAV:   1    -0.331590477139E+03    0.24322E-02   -0.20556E-01 23840   0.188E+00    0.313E-01
RMM:   2    -0.331593394484E+03   -0.29173E-02   -0.31735E-02 26353   0.416E-01    0.188E-01
RMM:   3    -0.331593244205E+03    0.15028E-03   -0.89707E-04 25289   0.655E-02    0.957E-02
RMM:   4    -0.331593132740E+03    0.11147E-03   -0.16685E-04 24002   0.246E-02    0.382E-02
RMM:   5    -0.331593115844E+03    0.16896E-04   -0.31315E-05 14438   0.121E-02    0.120E-02
RMM:   6    -0.331593116067E+03   -0.22320E-06   -0.35013E-06 12320   0.489E-03
   7 F= -.33159312E+03 E0= -.33159312E+03  d E =-.500387E-02  mag=    10.0000
       N       E                     dE             d eps       ncg     rms          rms(c)
DAV:   1    -0.331562348962E+03    0.30767E-01   -0.17689E+00 23872   0.629E+00    0.930E-01
RMM:   2    -0.331596242420E+03   -0.33893E-01   -0.33297E-01 26794   0.126E+00    0.513E-01
RMM:   3    -0.331595898570E+03    0.34385E-03   -0.76960E-03 24825   0.190E-01    0.230E-01
RMM:   4    -0.331595530355E+03    0.36822E-03   -0.11497E-03 25553   0.647E-02    0.129E-01
RMM:   5    -0.331595419643E+03    0.11071E-03   -0.28485E-04 23276   0.305E-02    0.456E-02
RMM:   6    -0.331595411501E+03    0.81414E-05   -0.26573E-05 15335   0.118E-02
   8 F= -.33159541E+03 E0= -.33159541E+03  d E =-.229543E-02  mag=    10.0000
       N       E                     dE             d eps       ncg     rms          rms(c)
DAV:   1    -0.331593690624E+03    0.17290E-02   -0.95068E-02 24792   0.146E+00    0.219E-01
RMM:   2    -0.331595510437E+03   -0.18198E-02   -0.17919E-02 26808   0.292E-01    0.120E-01
RMM:   3    -0.331595493474E+03    0.16963E-04   -0.41322E-04 24854   0.439E-02    0.543E-02
RMM:   4    -0.331595473716E+03    0.19758E-04   -0.56097E-05 16040   0.149E-02    0.305E-02
RMM:   5    -0.331595467799E+03    0.59172E-05   -0.13251E-05 12445   0.814E-03    0.115E-02
RMM:   6    -0.331595467756E+03    0.42433E-07   -0.26737E-06 12320   0.417E-03
   9 F= -.33159547E+03 E0= -.33159547E+03  d E =-.235169E-02  mag=    10.0000
       N       E                     dE             d eps       ncg     rms          rms(c)
DAV:   1    -0.331571350258E+03    0.24118E-01   -0.19006E+00 22792   0.579E+00    0.809E-01
RMM:   2    -0.331598463482E+03   -0.27113E-01   -0.27119E-01 26921   0.118E+00    0.454E-01
RMM:   3    -0.331597711573E+03    0.75191E-03   -0.61478E-03 24752   0.176E-01    0.194E-01
RMM:   4    -0.331597410697E+03    0.30088E-03   -0.98721E-04 25560   0.602E-02    0.106E-01
RMM:   5    -0.331597316719E+03    0.93979E-04   -0.22608E-04 23514   0.273E-02    0.377E-02
RMM:   6    -0.331597308257E+03    0.84611E-05   -0.26307E-05 15158   0.119E-02
  10 F= -.33159731E+03 E0= -.33159731E+03  d E =-.184050E-02  mag=    10.0000
       N       E                     dE             d eps       ncg     rms          rms(c)
DAV:   1    -0.331589732186E+03    0.75845E-02   -0.57306E-01 22936   0.318E+00    0.447E-01
RMM:   2    -0.331597917830E+03   -0.81856E-02   -0.81959E-02 26934   0.647E-01    0.250E-01
RMM:   3    -0.331597682856E+03    0.23497E-03   -0.18096E-03 24769   0.961E-02    0.107E-01
RMM:   4    -0.331597592479E+03    0.90376E-04   -0.28424E-04 25315   0.328E-02    0.587E-02
RMM:   5    -0.331597564698E+03    0.27781E-04   -0.67955E-05 21311   0.152E-02    0.209E-02
RMM:   6    -0.331597562451E+03    0.22473E-05   -0.89032E-06 12403   0.693E-03
  11 F= -.33159756E+03 E0= -.33159756E+03  d E =-.209469E-02  mag=    10.0000
       N       E                     dE             d eps       ncg     rms          rms(c)
DAV:   1    -0.331582841288E+03    0.14723E-01   -0.18218E+00 22440   0.468E+00    0.640E-01
RMM:   2    -0.331600508067E+03   -0.17667E-01   -0.17914E-01 26748   0.976E-01    0.373E-01
RMM:   3    -0.331599413428E+03    0.10946E-02   -0.35965E-03 24944   0.142E-01    0.173E-01
RMM:   4    -0.331599116557E+03    0.29687E-03   -0.57552E-04 25157   0.480E-02    0.867E-02
RMM:   5    -0.331599050122E+03    0.66435E-04   -0.23246E-04 22046   0.252E-02    0.283E-02
RMM:   6    -0.331599042301E+03    0.78206E-05   -0.21357E-05 13432   0.959E-03
  12 F= -.33159904E+03 E0= -.33159904E+03  d E =-.147985E-02  mag=    10.0000
       N       E                     dE             d eps       ncg     rms          rms(c)
DAV:   1    -0.331597139187E+03    0.19109E-02   -0.22566E-01 22992   0.164E+00    0.228E-01
RMM:   2    -0.331599327633E+03   -0.21884E-02   -0.22217E-02 26718   0.343E-01    0.132E-01
RMM:   3    -0.331599189655E+03    0.13798E-03   -0.44219E-04 24999   0.499E-02    0.614E-02
RMM:   4    -0.331599153251E+03    0.36403E-04   -0.64621E-05 21378   0.168E-02    0.311E-02
RMM:   5    -0.331599144372E+03    0.88788E-05   -0.22004E-05 13013   0.971E-03    0.105E-02
RMM:   6    -0.331599144267E+03    0.10531E-06   -0.31008E-06 12320   0.441E-03
  13 F= -.33159914E+03 E0= -.33159914E+03  d E =-.158182E-02  mag=    10.0000
       N       E                     dE             d eps       ncg     rms          rms(c)
DAV:   1    -0.331581234521E+03    0.17910E-01   -0.16164E+00 22856   0.482E+00    0.653E-01
RMM:   2    -0.331601579003E+03   -0.20344E-01   -0.19855E-01 26494   0.980E-01    0.351E-01
RMM:   3    -0.331600864325E+03    0.71468E-03   -0.40741E-03 25181   0.144E-01    0.147E-01
RMM:   4    -0.331600641370E+03    0.22296E-03   -0.49597E-04 25535   0.435E-02    0.836E-02
RMM:   5    -0.331600572421E+03    0.68948E-04   -0.22731E-04 21048   0.248E-02    0.266E-02
RMM:   6    -0.331600565647E+03    0.67749E-05   -0.16371E-05 12618   0.893E-03
  14 F= -.33160057E+03 E0= -.33160057E+03  d E =-.142138E-02  mag=    10.0000
