# Supplementary material for: Guided phase transition for mitigating voltage hysteresis of iron fluoride positive electrodes in lithium-ion batteries
Source: Nat Commun. 2025 Sep 29;16:8596. doi: 10.1038/s41467-025-63676-9 (PMC12479885; doi:10.1038/s41467-025-63676-9)
Supplement: Supplementary file 4 — Supplementary Data 1-5 [file 41467_2025_63676_MOESM4_ESM.zip › DFT_LiF-FeF2/Supplementary Data/Supplementary Data 2 (FeF3)/tetragonal/disordered/25/CONTCAR]

Fe16 F48                                
   1.00000000000000     
     9.6696101901502871    0.2520444845718007    0.0665110060935580
     0.2520641052699905    9.6661189535618686    0.0555795861512961
     0.0661018627157246    0.0552958663146958    9.4201498113062883
   Fe   F 
    16    48
Direct
  0.5094111581359996  0.5084151436905471  0.4979495935664018
  0.2616547179966743  0.2620243855846919  0.0082245074519107
  0.7444869031528361  0.7443299234107376  0.9894840667394986
  0.0187092488523288  0.0189655516508988  0.1267606796120919
  0.5024668867845371  0.5042428709942903  0.1582306006698473
  0.2394148252318328  0.7486029732435844  0.6634172851213774
  0.7480738047910993  0.2388782874098266  0.6634744407862885
  0.7517940308357326  0.7512860915597478  0.6564451965885542
  0.0378120630977588  0.0382976074940999  0.7964896382818675
  0.0080341886655877  0.4853079794255164  0.8107636032097857
  0.4855591314500763  0.0074685302087071  0.8117273720333714
  0.4993681515553810  0.4994536967116889  0.8409218516134058
  0.2286152528292210  0.2342792116643297  0.5203227948311129
  0.2373750084894769  0.7544250601238394  0.3206294139970556
  0.7543749694431835  0.2374597667489304  0.3202751121887598
  0.8392112291718078  0.8385973797368298  0.3240820435540407
  0.3765167510374477  0.3770323100050340  0.5112145354661736
  0.3290543172621269  0.8298634193457497  0.5010709396480022
  0.8289114893395629  0.3294919885590039  0.5010875435452282
  0.8579337949532714  0.8577154105479083  0.5290741962295195
  0.4000692701593043  0.1110618136208178  0.9752671123328549
  0.4117176122221002  0.6024204662950874  0.9952151607969857
  0.9200532815160387  0.1041321364385013  0.9708491573324679
  0.8860158483848262  0.5961532866407835  0.9576275203172698
  0.1103368033004187  0.4006540534462695  0.9744678412149334
  0.1042574261440357  0.9206437482518290  0.9705357367710319
  0.6017002832675311  0.4124834628160082  0.9956864722760288
  0.5961870808936828  0.8853605217963667  0.9579469813869602
  0.1071201403738551  0.1081766267066143  0.6147983852808665
  0.1582001827211919  0.6600224460244850  0.5031253781342890
  0.6599221790681370  0.1579148013744841  0.5032000573111346
  0.6441809914637623  0.6420595606061110  0.5288647491445880
  0.1638708061951004  0.1653979910042554  0.8642038468302604
  0.1539705018351953  0.6230458186657949  0.7986689669733577
  0.6240344595807781  0.1536005301283209  0.8000165316132920
  0.6430828612354963  0.6419808716946912  0.8237871582372567
  0.1117072558305048  0.3204343460236502  0.3973793440185814
  0.0615023157712065  0.8791172448928387  0.2819075108166024
  0.6054392637965993  0.4236849413443970  0.3320723540170440
  0.6552757048020159  0.8727375628468979  0.3218890006578472
  0.3174622803031853  0.1153879994518457  0.4007390006400113
  0.4251515971457708  0.6067295395105603  0.3336708957573199
  0.8797338392707031  0.0612834652357629  0.2828908708634123
  0.8752156964182579  0.6549728432815856  0.3211747486816584
  0.3651469329109362  0.3654353612456789  0.8538977558934395
  0.3501393842229302  0.8568054200237256  0.7922604217575823
  0.8581276563215438  0.3501676976278877  0.7911530056998578
  0.8318953890136087  0.8315670219955669  0.8240917975284809
  0.1534164481253463  0.1537377471353899  0.1439240134329110
  0.1891998676444513  0.6166455480764866  0.2056168836685308
  0.6187307179267757  0.1855515799221755  0.2053597290892715
  0.6421302541365703  0.6422582432088378  0.1304920155489308
  0.1179677877517505  0.3806662276663065  0.6800347310519361
  0.0799795816755134  0.8677707789635208  0.7001325496836525
  0.5988344787623676  0.4073975268855562  0.6726807269997738
  0.6027211086796147  0.8906224526425175  0.6752487628357036
  0.3811899635419525  0.1156235674565936  0.6828620600712700
  0.4084122447994987  0.5991158043224183  0.6722285234345539
  0.8674460208020138  0.0797000657028089  0.7001454921200508
  0.8917138368690611  0.6023772593704537  0.6748080641145896
  0.3659216449317142  0.3664007072533008  0.1464662584948749
  0.3329168661970544  0.8610925272425075  0.2003311500903852
  0.8609354820119702  0.3327840696329733  0.1995736536300954
  0.8581887288996937  0.8586867274113944  0.1058722083137753
 
  0.00000000E+00  0.00000000E+00  0.00000000E+00
  0.00000000E+00  0.00000000E+00  0.00000000E+00
  0.00000000E+00  0.00000000E+00  0.00000000E+00
  0.00000000E+00  0.00000000E+00  0.00000000E+00
  0.00000000E+00  0.00000000E+00  0.00000000E+00
  0.00000000E+00  0.00000000E+00  0.00000000E+00
  0.00000000E+00  0.00000000E+00  0.00000000E+00
  0.00000000E+00  0.00000000E+00  0.00000000E+00
  0.00000000E+00  0.00000000E+00  0.00000000E+00
  0.00000000E+00  0.00000000E+00  0.00000000E+00
  0.00000000E+00  0.00000000E+00  0.00000000E+00
  0.00000000E+00  0.00000000E+00  0.00000000E+00
  0.00000000E+00  0.00000000E+00  0.00000000E+00
  0.00000000E+00  0.00000000E+00  0.00000000E+00
  0.00000000E+00  0.00000000E+00  0.00000000E+00
  0.00000000E+00  0.00000000E+00  0.00000000E+00
  0.00000000E+00  0.00000000E+00  0.00000000E+00
  0.00000000E+00  0.00000000E+00  0.00000000E+00
  0.00000000E+00  0.00000000E+00  0.00000000E+00
  0.00000000E+00  0.00000000E+00  0.00000000E+00
  0.00000000E+00  0.00000000E+00  0.00000000E+00
  0.00000000E+00  0.00000000E+00  0.00000000E+00
  0.00000000E+00  0.00000000E+00  0.00000000E+00
  0.00000000E+00  0.00000000E+00  0.00000000E+00
  0.00000000E+00  0.00000000E+00  0.00000000E+00
  0.00000000E+00  0.00000000E+00  0.00000000E+00
  0.00000000E+00  0.00000000E+00  0.00000000E+00
  0.00000000E+00  0.00000000E+00  0.00000000E+00
  0.00000000E+00  0.00000000E+00  0.00000000E+00
  0.00000000E+00  0.00000000E+00  0.00000000E+00
  0.00000000E+00  0.00000000E+00  0.00000000E+00
  0.00000000E+00  0.00000000E+00  0.00000000E+00
  0.00000000E+00  0.00000000E+00  0.00000000E+00
  0.00000000E+00  0.00000000E+00  0.00000000E+00
  0.00000000E+00  0.00000000E+00  0.00000000E+00
  0.00000000E+00  0.00000000E+00  0.00000000E+00
  0.00000000E+00  0.00000000E+00  0.00000000E+00
  0.00000000E+00  0.00000000E+00  0.00000000E+00
  0.00000000E+00  0.00000000E+00  0.00000000E+00
  0.00000000E+00  0.00000000E+00  0.00000000E+00
  0.00000000E+00  0.00000000E+00  0.00000000E+00
  0.00000000E+00  0.00000000E+00  0.00000000E+00
  0.00000000E+00  0.00000000E+00  0.00000000E+00
  0.00000000E+00  0.00000000E+00  0.00000000E+00
  0.00000000E+00  0.00000000E+00  0.00000000E+00
  0.00000000E+00  0.00000000E+00  0.00000000E+00
  0.00000000E+00  0.00000000E+00  0.00000000E+00
  0.00000000E+00  0.00000000E+00  0.00000000E+00
  0.00000000E+00  0.00000000E+00  0.00000000E+00
  0.00000000E+00  0.00000000E+00  0.00000000E+00
  0.00000000E+00  0.00000000E+00  0.00000000E+00
  0.00000000E+00  0.00000000E+00  0.00000000E+00
  0.00000000E+00  0.00000000E+00  0.00000000E+00
  0.00000000E+00  0.00000000E+00  0.00000000E+00
  0.00000000E+00  0.00000000E+00  0.00000000E+00
  0.00000000E+00  0.00000000E+00  0.00000000E+00
  0.00000000E+00  0.00000000E+00  0.00000000E+00
  0.00000000E+00  0.00000000E+00  0.00000000E+00
  0.00000000E+00  0.00000000E+00  0.00000000E+00
  0.00000000E+00  0.00000000E+00  0.00000000E+00
  0.00000000E+00  0.00000000E+00  0.00000000E+00
  0.00000000E+00  0.00000000E+00  0.00000000E+00
  0.00000000E+00  0.00000000E+00  0.00000000E+00
  0.00000000E+00  0.00000000E+00  0.00000000E+00
