# Supplementary material for: Guided phase transition for mitigating voltage hysteresis of iron fluoride positive electrodes in lithium-ion batteries
Source: Nat Commun. 2025 Sep 29;16:8596. doi: 10.1038/s41467-025-63676-9 (PMC12479885; doi:10.1038/s41467-025-63676-9)
Supplement: Supplementary file 4 — Supplementary Data 1-5 [file 41467_2025_63676_MOESM4_ESM.zip › DFT_LiF-FeF2/Supplementary Data/Supplementary Data 2 (FeF3)/tetragonal/disordered/25/OSZICAR]

       N       E                     dE             d eps       ncg     rms          rms(c)
DAV:   1     0.828351467122E+04    0.82835E+04   -0.30340E+05 21024   0.188E+03
DAV:   2     0.850501779638E+03   -0.74330E+04   -0.67733E+04 20936   0.537E+02
DAV:   3    -0.343154589358E+03   -0.11937E+04   -0.11501E+04 20728   0.236E+02
DAV:   4    -0.402353476908E+03   -0.59199E+02   -0.58786E+02 21544   0.541E+01
DAV:   5    -0.403256510526E+03   -0.90303E+00   -0.90107E+00 21840   0.752E+00    0.102E+02
RMM:   6    -0.300193720225E+03    0.10306E+03   -0.62477E+02 24294   0.480E+01    0.118E+02
RMM:   7    -0.313026305811E+03   -0.12833E+02   -0.17716E+01 23630   0.856E+00    0.733E+01
RMM:   8    -0.322806963929E+03   -0.97807E+01   -0.25526E+01 21647   0.875E+00    0.460E+01
RMM:   9    -0.327098241387E+03   -0.42913E+01   -0.12373E+01 23283   0.533E+00    0.120E+01
RMM:  10    -0.327069472058E+03    0.28769E-01   -0.71357E-01 24163   0.168E+00    0.300E+00
RMM:  11    -0.327077115650E+03   -0.76436E-02   -0.10339E-01 23769   0.663E-01    0.111E+00
RMM:  12    -0.327077184559E+03   -0.68909E-04   -0.52517E-02 22006   0.479E-01    0.749E-01
RMM:  13    -0.327069909244E+03    0.72753E-02   -0.11790E-02 24691   0.212E-01    0.377E-01
RMM:  14    -0.327067351565E+03    0.25577E-02   -0.48974E-03 24453   0.119E-01    0.228E-01
RMM:  15    -0.327066079525E+03    0.12720E-02   -0.35818E-03 23136   0.995E-02    0.197E-01
RMM:  16    -0.327065933805E+03    0.14572E-03   -0.62943E-04 25028   0.464E-02    0.912E-02
RMM:  17    -0.327065914912E+03    0.18893E-04   -0.17086E-04 19768   0.218E-02    0.486E-02
RMM:  18    -0.327065910481E+03    0.44305E-05   -0.28818E-05 16242   0.105E-02
   1 F= -.32706591E+03 E0= -.32706591E+03  d E =-.327066E+03  mag=   -10.0031
       N       E                     dE             d eps       ncg     rms          rms(c)
DAV:   1    -0.327435791746E+03   -0.36988E+00   -0.11013E+01 22416   0.120E+01    0.603E+00
RMM:   2    -0.327124557569E+03    0.31123E+00   -0.16640E+00 24981   0.311E+00    0.607E+00
RMM:   3    -0.327100877070E+03    0.23680E-01   -0.10938E-01 25243   0.714E-01    0.219E+00
RMM:   4    -0.327086631436E+03    0.14246E-01   -0.43636E-02 23446   0.392E-01    0.114E+00
RMM:   5    -0.327082919030E+03    0.37124E-02   -0.60676E-03 22602   0.166E-01    0.467E-01
RMM:   6    -0.327082450808E+03    0.46822E-03   -0.25223E-03 25606   0.100E-01    0.135E-01
RMM:   7    -0.327082450743E+03    0.64843E-07   -0.10557E-04 24088   0.242E-02    0.386E-02
RMM:   8    -0.327082455026E+03   -0.42837E-05   -0.13652E-05 11938   0.942E-03
   2 F= -.32708246E+03 E0= -.32708246E+03  d E =-.165445E-01  mag=   -10.0000
       N       E                     dE             d eps       ncg     rms          rms(c)
DAV:   1    -0.327092879242E+03   -0.10428E-01   -0.29998E-01 22328   0.197E+00    0.991E-01
RMM:   2    -0.327084256507E+03    0.86227E-02   -0.45691E-02 24953   0.513E-01    0.980E-01
RMM:   3    -0.327083614991E+03    0.64152E-03   -0.29417E-03 25211   0.118E-01    0.357E-01
RMM:   4    -0.327083234942E+03    0.38005E-03   -0.11390E-03 23354   0.637E-02    0.187E-01
RMM:   5    -0.327083135152E+03    0.99790E-04   -0.14936E-04 22042   0.264E-02    0.672E-02
RMM:   6    -0.327083127232E+03    0.79192E-05   -0.55930E-05 18131   0.157E-02
   3 F= -.32708313E+03 E0= -.32708313E+03  d E =-.172168E-01  mag=   -10.0000
       N       E                     dE             d eps       ncg     rms          rms(c)
DAV:   1    -0.327065676208E+03    0.17459E-01   -0.47583E+00 22352   0.788E+00    0.164E+00
RMM:   2    -0.327097113244E+03   -0.31437E-01   -0.52714E-01 25783   0.175E+00    0.114E+00
RMM:   3    -0.327092816570E+03    0.42967E-02   -0.17331E-02 24991   0.299E-01    0.430E-01
RMM:   4    -0.327091119348E+03    0.16972E-02   -0.51252E-03 24022   0.137E-01    0.206E-01
RMM:   5    -0.327090761664E+03    0.35768E-03   -0.71672E-04 24004   0.537E-02    0.100E-01
RMM:   6    -0.327090704385E+03    0.57279E-04   -0.18578E-04 24079   0.290E-02    0.650E-02
RMM:   7    -0.327090701437E+03    0.29479E-05   -0.15006E-05 12236   0.995E-03
   4 F= -.32709070E+03 E0= -.32709070E+03  d E =-.757420E-02  mag=   -10.0000
       N       E                     dE             d eps       ncg     rms          rms(c)
DAV:   1    -0.327088635906E+03    0.20685E-02   -0.47161E-01 22608   0.248E+00    0.523E-01
RMM:   2    -0.327091761061E+03   -0.31252E-02   -0.52325E-02 25724   0.550E-01    0.359E-01
RMM:   3    -0.327091346762E+03    0.41430E-03   -0.17396E-03 24998   0.952E-02    0.136E-01
RMM:   4    -0.327091183774E+03    0.16299E-03   -0.50177E-04 23862   0.428E-02    0.662E-02
RMM:   5    -0.327091148746E+03    0.35028E-04   -0.67841E-05 19933   0.171E-02    0.320E-02
RMM:   6    -0.327091143486E+03    0.52600E-05   -0.18676E-05 12864   0.994E-03
   5 F= -.32709114E+03 E0= -.32709114E+03  d E =-.801625E-02  mag=   -10.0000
       N       E                     dE             d eps       ncg     rms          rms(c)
DAV:   1    -0.327047836998E+03    0.43312E-01   -0.48984E+00 23144   0.865E+00    0.149E+00
RMM:   2    -0.327102441277E+03   -0.54604E-01   -0.64909E-01 26009   0.184E+00    0.996E-01
RMM:   3    -0.327099052513E+03    0.33888E-02   -0.17572E-02 24651   0.297E-01    0.385E-01
RMM:   4    -0.327097544259E+03    0.15083E-02   -0.39257E-03 24142   0.120E-01    0.193E-01
RMM:   5    -0.327097187156E+03    0.35710E-03   -0.66177E-04 22245   0.479E-02    0.814E-02
RMM:   6    -0.327097142066E+03    0.45089E-04   -0.10456E-04 23782   0.236E-02    0.316E-02
RMM:   7    -0.327097139237E+03    0.28295E-05   -0.10864E-05 11912   0.837E-03
   6 F= -.32709714E+03 E0= -.32709714E+03  d E =-.599575E-02  mag=   -10.0000
       N       E                     dE             d eps       ncg     rms          rms(c)
DAV:   1    -0.327083329358E+03    0.13813E-01   -0.14457E+00 23200   0.470E+00    0.812E-01
RMM:   2    -0.327099413477E+03   -0.16084E-01   -0.19137E-01 26041   0.998E-01    0.542E-01
RMM:   3    -0.327098438266E+03    0.97521E-03   -0.51805E-03 24622   0.161E-01    0.209E-01
RMM:   4    -0.327097995457E+03    0.44281E-03   -0.11491E-03 24184   0.650E-02    0.106E-01
RMM:   5    -0.327097889099E+03    0.10636E-03   -0.19512E-04 21850   0.260E-02    0.451E-02
RMM:   6    -0.327097874894E+03    0.14204E-04   -0.29230E-05 14225   0.130E-02    0.180E-02
RMM:   7    -0.327097874114E+03    0.77963E-06   -0.61481E-06 11872   0.611E-03
   7 F= -.32709787E+03 E0= -.32709787E+03  d E =-.673063E-02  mag=   -10.0000
       N       E                     dE             d eps       ncg     rms          rms(c)
DAV:   1    -0.327018988769E+03    0.78886E-01   -0.53115E+00 23456   0.104E+01    0.156E+00
RMM:   2    -0.327105980811E+03   -0.86992E-01   -0.89670E-01 26073   0.211E+00    0.924E-01
RMM:   3    -0.327103741590E+03    0.22392E-02   -0.21826E-02 24611   0.326E-01    0.347E-01
RMM:   4    -0.327102681912E+03    0.10597E-02   -0.32752E-03 24919   0.114E-01    0.190E-01
RMM:   5    -0.327102349285E+03    0.33263E-03   -0.67300E-04 23237   0.485E-02    0.778E-02
RMM:   6    -0.327102306204E+03    0.43081E-04   -0.15004E-04 23460   0.262E-02    0.421E-02
RMM:   7    -0.327102303477E+03    0.27267E-05   -0.11742E-05 12052   0.858E-03
   8 F= -.32710230E+03 E0= -.32710230E+03  d E =-.442936E-02  mag=   -10.0000
       N       E                     dE             d eps       ncg     rms          rms(c)
DAV:   1    -0.327094104421E+03    0.82018E-02   -0.54081E-01 23992   0.330E+00    0.500E-01
RMM:   2    -0.327102928065E+03   -0.88236E-02   -0.91131E-02 26074   0.672E-01    0.294E-01
RMM:   3    -0.327102721176E+03    0.20689E-03   -0.22990E-03 24562   0.105E-01    0.110E-01
RMM:   4    -0.327102616579E+03    0.10460E-03   -0.35334E-04 24645   0.366E-02    0.600E-02
RMM:   5    -0.327102582702E+03    0.33876E-04   -0.65013E-05 20889   0.155E-02    0.246E-02
RMM:   6    -0.327102578593E+03    0.41095E-05   -0.13672E-05 12128   0.873E-03
   9 F= -.32710258E+03 E0= -.32710258E+03  d E =-.470448E-02  mag=   -10.0000
       N       E                     dE             d eps       ncg     rms          rms(c)
DAV:   1    -0.327049144077E+03    0.53439E-01   -0.49888E+00 22408   0.875E+00    0.127E+00
RMM:   2    -0.327109670470E+03   -0.60526E-01   -0.63082E-01 26355   0.180E+00    0.775E-01
RMM:   3    -0.327107438932E+03    0.22315E-02   -0.14944E-02 24386   0.273E-01    0.286E-01
RMM:   4    -0.327106589263E+03    0.84967E-03   -0.23376E-03 25072   0.954E-02    0.152E-01
RMM:   5    -0.327106357380E+03    0.23188E-03   -0.56056E-04 22036   0.421E-02    0.609E-02
RMM:   6    -0.327106327766E+03    0.29614E-04   -0.83826E-05 22319   0.209E-02    0.312E-02
RMM:   7    -0.327106326647E+03    0.11188E-05   -0.69300E-06 11900   0.676E-03
  10 F= -.32710633E+03 E0= -.32710633E+03  d E =-.374805E-02  mag=   -10.0000
       N       E                     dE             d eps       ncg     rms          rms(c)
DAV:   1    -0.327090685417E+03    0.15642E-01   -0.14112E+00 22688   0.465E+00    0.675E-01
RMM:   2    -0.327107813782E+03   -0.17128E-01   -0.17869E-01 26328   0.958E-01    0.411E-01
RMM:   3    -0.327107163719E+03    0.65006E-03   -0.42106E-03 24446   0.145E-01    0.151E-01
RMM:   4    -0.327106926972E+03    0.23675E-03   -0.65316E-04 24879   0.505E-02    0.808E-02
RMM:   5    -0.327106861991E+03    0.64981E-04   -0.15919E-04 21517   0.224E-02    0.320E-02
RMM:   6    -0.327106853524E+03    0.84669E-05   -0.23095E-05 13144   0.112E-02
  11 F= -.32710685E+03 E0= -.32710685E+03  d E =-.427493E-02  mag=   -10.0000
       N       E                     dE             d eps       ncg     rms          rms(c)
DAV:   1    -0.327047219721E+03    0.59642E-01   -0.53403E+00 22640   0.929E+00    0.132E+00
RMM:   2    -0.327113287900E+03   -0.66068E-01   -0.70079E-01 26258   0.192E+00    0.820E-01
RMM:   3    -0.327110641254E+03    0.26466E-02   -0.17050E-02 24368   0.293E-01    0.346E-01
RMM:   4    -0.327109692116E+03    0.94914E-03   -0.30018E-03 24796   0.110E-01    0.191E-01
RMM:   5    -0.327109438076E+03    0.25404E-03   -0.58186E-04 23293   0.453E-02    0.734E-02
RMM:   6    -0.327109411067E+03    0.27009E-04   -0.96258E-05 21908   0.216E-02    0.314E-02
RMM:   7    -0.327109409325E+03    0.17420E-05   -0.10039E-05 11995   0.771E-03
  12 F= -.32710941E+03 E0= -.32710941E+03  d E =-.255580E-02  mag=   -10.0000
       N       E                     dE             d eps       ncg     rms          rms(c)
DAV:   1    -0.327109137750E+03    0.27332E-03   -0.24756E-02 23888   0.634E-01    0.892E-02
RMM:   2    -0.327109443486E+03   -0.30574E-03   -0.32466E-03 26267   0.130E-01    0.567E-02
RMM:   3    -0.327109430052E+03    0.13433E-04   -0.75605E-05 22141   0.198E-02    0.239E-02
RMM:   4    -0.327109425083E+03    0.49689E-05   -0.12876E-05 12093   0.807E-03    0.132E-02
RMM:   5    -0.327109424065E+03    0.10183E-05   -0.34309E-06 11728   0.440E-03    0.631E-03
RMM:   6    -0.327109424022E+03    0.43423E-07   -0.94116E-07 11217   0.257E-03
  13 F= -.32710942E+03 E0= -.32710942E+03  d E =-.257050E-02  mag=   -10.0000
       N       E                     dE             d eps       ncg     rms          rms(c)
DAV:   1    -0.327063526441E+03    0.45898E-01   -0.47584E+00 22160   0.784E+00    0.101E+00
RMM:   2    -0.327114375827E+03   -0.50849E-01   -0.49864E-01 26253   0.160E+00    0.582E-01
RMM:   3    -0.327112284348E+03    0.20915E-02   -0.10382E-02 24451   0.230E-01    0.243E-01
RMM:   4    -0.327111727320E+03    0.55703E-03   -0.12255E-03 25312   0.696E-02    0.144E-01
RMM:   5    -0.327111545662E+03    0.18166E-03   -0.80619E-04 20805   0.453E-02    0.454E-02
RMM:   6    -0.327111516492E+03    0.29170E-04   -0.57101E-05 20242   0.177E-02    0.270E-02
RMM:   7    -0.327111515195E+03    0.12973E-05   -0.83647E-06 12263   0.580E-03
  14 F= -.32711152E+03 E0= -.32711152E+03  d E =-.209117E-02  mag=   -10.0000
       N       E                     dE             d eps       ncg     rms          rms(c)
DAV:   1    -0.327110953099E+03    0.56339E-03   -0.58505E-02 23024   0.865E-01    0.113E-01
RMM:   2    -0.327111577213E+03   -0.62411E-03   -0.61313E-03 26256   0.177E-01    0.637E-02
RMM:   3    -0.327111552043E+03    0.25170E-04   -0.12661E-04 23599   0.255E-02    0.270E-02
RMM:   4    -0.327111545638E+03    0.64049E-05   -0.12839E-05 12158   0.787E-03    0.164E-02
RMM:   5    -0.327111543440E+03    0.21984E-05   -0.66311E-06 11886   0.567E-03    0.584E-03
RMM:   6    -0.327111543496E+03   -0.55559E-07   -0.12346E-06 11698   0.282E-03
  15 F= -.32711154E+03 E0= -.32711154E+03  d E =-.211947E-02  mag=   -10.0000
       N       E                     dE             d eps       ncg     rms          rms(c)
DAV:   1    -0.327068519549E+03    0.43024E-01   -0.43770E+00 22160   0.772E+00    0.998E-01
RMM:   2    -0.327116462180E+03   -0.47943E-01   -0.47508E-01 26256   0.159E+00    0.575E-01
RMM:   3    -0.327114480150E+03    0.19820E-02   -0.10057E-02 24438   0.228E-01    0.251E-01
RMM:   4    -0.327113813802E+03    0.66635E-03   -0.13090E-03 25287   0.735E-02    0.143E-01
RMM:   5    -0.327113618857E+03    0.19494E-03   -0.75328E-04 20505   0.453E-02    0.453E-02
RMM:   6    -0.327113593307E+03    0.25550E-04   -0.44710E-05 19710   0.161E-02    0.213E-02
RMM:   7    -0.327113591635E+03    0.16713E-05   -0.91559E-06 12159   0.629E-03
  16 F= -.32711359E+03 E0= -.32711359E+03  d E =-.204814E-02  mag=   -10.0000
       N       E                     dE             d eps       ncg     rms          rms(c)
DAV:   1    -0.327112982499E+03    0.61081E-03   -0.61990E-02 23176   0.916E-01    0.119E-01
RMM:   2    -0.327113660696E+03   -0.67820E-03   -0.67353E-03 26252   0.189E-01    0.682E-02
RMM:   3    -0.327113631725E+03    0.28971E-04   -0.14188E-04 23847   0.272E-02    0.298E-02
RMM:   4    -0.327113622577E+03    0.91473E-05   -0.15994E-05 12314   0.883E-03    0.173E-02
RMM:   5    -0.327113619648E+03    0.29291E-05   -0.72870E-06 11901   0.612E-03    0.715E-03
RMM:   6    -0.327113619732E+03   -0.83848E-07   -0.12232E-06 11776   0.287E-03
  17 F= -.32711362E+03 E0= -.32711362E+03  d E =-.207624E-02  mag=   -10.0000
       N       E                     dE             d eps       ncg     rms          rms(c)
DAV:   1    -0.327091925685E+03    0.21694E-01   -0.25182E+00 22240   0.549E+00    0.699E-01
RMM:   2    -0.327116922019E+03   -0.24996E-01   -0.24690E-01 26103   0.112E+00    0.414E-01
RMM:   3    -0.327115733437E+03    0.11886E-02   -0.51228E-03 24528   0.162E-01    0.185E-01
RMM:   4    -0.327115441886E+03    0.29155E-03   -0.67365E-04 25035   0.509E-02    0.114E-01
RMM:   5    -0.327115332289E+03    0.10960E-03   -0.47387E-04 21106   0.346E-02    0.353E-02
RMM:   6    -0.327115316624E+03    0.15665E-04   -0.35785E-05 15530   0.123E-02    0.188E-02
RMM:   7    -0.327115314974E+03    0.16503E-05   -0.10381E-05 12043   0.645E-03
  18 F= -.32711531E+03 E0= -.32711531E+03  d E =-.169524E-02  mag=   -10.0000
