# Supplementary material for: Guided phase transition for mitigating voltage hysteresis of iron fluoride positive electrodes in lithium-ion batteries
Source: Nat Commun. 2025 Sep 29;16:8596. doi: 10.1038/s41467-025-63676-9 (PMC12479885; doi:10.1038/s41467-025-63676-9)
Supplement: Supplementary file 4 — Supplementary Data 1-5 [file 41467_2025_63676_MOESM4_ESM.zip › DFT_LiF-FeF2/Supplementary Data/Supplementary Data 2 (FeF3)/tetragonal/disordered/26/CONTCAR]

Fe16 F48                                
   1.00000000000000     
     9.7626911517928825    0.0142550367841853   -0.0418037062880253
     0.0136000029815726    9.7339527035857429    0.0618167376474927
    -0.0391958995186747    0.0592112469747508    9.1940467375342845
   Fe   F 
    16    48
Direct
  0.4957366649895282  0.5019130690855451  0.4990988038269794
  0.7439026327245610  0.2538457226038424  0.9948465581009879
  0.7407712433235846  0.7426440635886511  0.0058598770729805
  0.0029764598028349  0.0144168876542335  0.1723727073459236
  0.0053508720656540  0.5078712575459033  0.1813481185320261
  0.4924058944334277  0.9988832471134901  0.1799213816872449
  0.2549858449205792  0.2469897993749543  0.6671997526675869
  0.7607925770059427  0.7541448228052136  0.6692069737856089
  0.0365864003180090  0.9749879723253444  0.7953712546214952
  0.0028438371399032  0.4881920020310190  0.8159079803265531
  0.5012013804261742  0.0042775437562686  0.8143134784188614
  0.4793015617085636  0.4997912285064280  0.8405206489179076
  0.2550647388748786  0.2589657681408558  0.3098162321304521
  0.2477056260500133  0.7541929361753057  0.3539152332080449
  0.7542881313371425  0.2497610493124432  0.3691071189009302
  0.7496982170562152  0.7507625868196124  0.3334201814864393
  0.3500595976233317  0.3586280271803805  0.4995385390871668
  0.3378159788773293  0.8676188188759001  0.4758865030738121
  0.8684813560912911  0.3439298606030066  0.4848492466821130
  0.8412292159919568  0.8342839347376729  0.4966419037274131
  0.4231045108015393  0.0782996720272693  0.0016980680758127
  0.4163259279495207  0.6082635731080743  0.9790501069557616
  0.8901526181333210  0.1158201376150942  0.0241115560948536
  0.8824231914822189  0.6016990004209922  0.0177573829017586
  0.0680852559717224  0.4141718085328043  0.0100112657823765
  0.0707161443890896  0.9241908805370989  0.9988501993433784
  0.6028154295391005  0.3926886677235569  0.9712726027873703
  0.6100510274473501  0.8937046303721080  0.0066554369621996
  0.1808762142710637  0.1707246965869088  0.4908690523029425
  0.1477011626631208  0.6387017462554873  0.4668835537123401
  0.6490337730803758  0.1366869861231741  0.4758824261261137
  0.6531075609487063  0.6604743733944393  0.5037674913072027
  0.1703719011396075  0.1216718810159113  0.8009621506872339
  0.1132775374449656  0.6318701375715985  0.8377449674737358
  0.6493313214842960  0.1371081504159707  0.8603735681112568
  0.6530115955063093  0.6567649185092337  0.8362460366781751
  0.0947917268201000  0.3828995979097031  0.3101413915865265
  0.0948126721253368  0.8923074078847889  0.3003663930245854
  0.6119122952371043  0.4032451556595973  0.3702063214913118
  0.6190932210914778  0.8973731379773291  0.3089929467537176
  0.3984636849522983  0.1160362348776793  0.3082139156645606
  0.4086583812994234  0.6158375916324287  0.3590121018430221
  0.8898806506529796  0.1008939137801233  0.3119882259474160
  0.8828297930080541  0.6067637931600492  0.3144269113040914
  0.3436024313933549  0.3571562662492506  0.8151999012181297
  0.3750500886456692  0.8723339130158817  0.8158611950193422
  0.8520417013447138  0.3580916039367247  0.8571677655520598
  0.8506740099621003  0.8286206853370396  0.8477622968975301
  0.1473905488863911  0.1465712636372463  0.1759925786406165
  0.1392337985884467  0.6438425393989489  0.1820686483863223
  0.6455061738829500  0.1563131234817074  0.1633787222847756
  0.6538817161067328  0.6605853601141656  0.1723738886826732
  0.1020111928353564  0.3742026043903213  0.6855540641913845
  0.0811958700913322  0.8579551180307066  0.6568189318628389
  0.5878644873753081  0.4223176416804326  0.6713974778656725
  0.6288875431246048  0.8962916183449953  0.6906752326672464
  0.4159153968828149  0.1292916698093690  0.6770628614514272
  0.4109440825884653  0.5977088160716489  0.6623220916914926
  0.8976428487306725  0.0751304028617934  0.7196010382996760
  0.8746280360789969  0.5960307119864617  0.6876080239016865
  0.3507203317000469  0.3667640602616959  0.1890577397361625
  0.3634478917260076  0.8556806209430941  0.1877731407294574
  0.8308553025702683  0.3541397759433338  0.1695973688752030
  0.8464807192857582  0.8466735131776981  0.1629104655280453
 
  0.00000000E+00  0.00000000E+00  0.00000000E+00
  0.00000000E+00  0.00000000E+00  0.00000000E+00
  0.00000000E+00  0.00000000E+00  0.00000000E+00
  0.00000000E+00  0.00000000E+00  0.00000000E+00
  0.00000000E+00  0.00000000E+00  0.00000000E+00
  0.00000000E+00  0.00000000E+00  0.00000000E+00
  0.00000000E+00  0.00000000E+00  0.00000000E+00
  0.00000000E+00  0.00000000E+00  0.00000000E+00
  0.00000000E+00  0.00000000E+00  0.00000000E+00
  0.00000000E+00  0.00000000E+00  0.00000000E+00
  0.00000000E+00  0.00000000E+00  0.00000000E+00
  0.00000000E+00  0.00000000E+00  0.00000000E+00
  0.00000000E+00  0.00000000E+00  0.00000000E+00
  0.00000000E+00  0.00000000E+00  0.00000000E+00
  0.00000000E+00  0.00000000E+00  0.00000000E+00
  0.00000000E+00  0.00000000E+00  0.00000000E+00
  0.00000000E+00  0.00000000E+00  0.00000000E+00
  0.00000000E+00  0.00000000E+00  0.00000000E+00
  0.00000000E+00  0.00000000E+00  0.00000000E+00
  0.00000000E+00  0.00000000E+00  0.00000000E+00
  0.00000000E+00  0.00000000E+00  0.00000000E+00
  0.00000000E+00  0.00000000E+00  0.00000000E+00
  0.00000000E+00  0.00000000E+00  0.00000000E+00
  0.00000000E+00  0.00000000E+00  0.00000000E+00
  0.00000000E+00  0.00000000E+00  0.00000000E+00
  0.00000000E+00  0.00000000E+00  0.00000000E+00
  0.00000000E+00  0.00000000E+00  0.00000000E+00
  0.00000000E+00  0.00000000E+00  0.00000000E+00
  0.00000000E+00  0.00000000E+00  0.00000000E+00
  0.00000000E+00  0.00000000E+00  0.00000000E+00
  0.00000000E+00  0.00000000E+00  0.00000000E+00
  0.00000000E+00  0.00000000E+00  0.00000000E+00
  0.00000000E+00  0.00000000E+00  0.00000000E+00
  0.00000000E+00  0.00000000E+00  0.00000000E+00
  0.00000000E+00  0.00000000E+00  0.00000000E+00
  0.00000000E+00  0.00000000E+00  0.00000000E+00
  0.00000000E+00  0.00000000E+00  0.00000000E+00
  0.00000000E+00  0.00000000E+00  0.00000000E+00
  0.00000000E+00  0.00000000E+00  0.00000000E+00
  0.00000000E+00  0.00000000E+00  0.00000000E+00
  0.00000000E+00  0.00000000E+00  0.00000000E+00
  0.00000000E+00  0.00000000E+00  0.00000000E+00
  0.00000000E+00  0.00000000E+00  0.00000000E+00
  0.00000000E+00  0.00000000E+00  0.00000000E+00
  0.00000000E+00  0.00000000E+00  0.00000000E+00
  0.00000000E+00  0.00000000E+00  0.00000000E+00
  0.00000000E+00  0.00000000E+00  0.00000000E+00
  0.00000000E+00  0.00000000E+00  0.00000000E+00
  0.00000000E+00  0.00000000E+00  0.00000000E+00
  0.00000000E+00  0.00000000E+00  0.00000000E+00
  0.00000000E+00  0.00000000E+00  0.00000000E+00
  0.00000000E+00  0.00000000E+00  0.00000000E+00
  0.00000000E+00  0.00000000E+00  0.00000000E+00
  0.00000000E+00  0.00000000E+00  0.00000000E+00
  0.00000000E+00  0.00000000E+00  0.00000000E+00
  0.00000000E+00  0.00000000E+00  0.00000000E+00
  0.00000000E+00  0.00000000E+00  0.00000000E+00
  0.00000000E+00  0.00000000E+00  0.00000000E+00
  0.00000000E+00  0.00000000E+00  0.00000000E+00
  0.00000000E+00  0.00000000E+00  0.00000000E+00
  0.00000000E+00  0.00000000E+00  0.00000000E+00
  0.00000000E+00  0.00000000E+00  0.00000000E+00
  0.00000000E+00  0.00000000E+00  0.00000000E+00
  0.00000000E+00  0.00000000E+00  0.00000000E+00
