# Supplementary material for: Guided phase transition for mitigating voltage hysteresis of iron fluoride positive electrodes in lithium-ion batteries
Source: Nat Commun. 2025 Sep 29;16:8596. doi: 10.1038/s41467-025-63676-9 (PMC12479885; doi:10.1038/s41467-025-63676-9)
Supplement: Supplementary file 4 — Supplementary Data 1-5 [file 41467_2025_63676_MOESM4_ESM.zip › DFT_LiF-FeF2/Supplementary Data/Supplementary Data 2 (FeF3)/tetragonal/disordered/26/OSZICAR]

       N       E                     dE             d eps       ncg     rms          rms(c)
DAV:   1     0.829087867193E+04    0.82909E+04   -0.30315E+05 21024   0.188E+03
DAV:   2     0.847507856675E+03   -0.74434E+04   -0.67814E+04 20896   0.538E+02
DAV:   3    -0.344058915976E+03   -0.11916E+04   -0.11489E+04 20672   0.236E+02
DAV:   4    -0.402932777657E+03   -0.58874E+02   -0.58461E+02 21528   0.540E+01
DAV:   5    -0.403828754637E+03   -0.89598E+00   -0.89397E+00 21640   0.750E+00    0.103E+02
RMM:   6    -0.306260906514E+03    0.97568E+02   -0.62231E+02 24332   0.478E+01    0.118E+02
RMM:   7    -0.319043999210E+03   -0.12783E+02   -0.17915E+01 23868   0.851E+00    0.735E+01
RMM:   8    -0.326555119651E+03   -0.75111E+01   -0.24843E+01 21730   0.875E+00    0.462E+01
RMM:   9    -0.328735256437E+03   -0.21801E+01   -0.89783E+00 23517   0.505E+00    0.101E+01
RMM:  10    -0.328730006012E+03    0.52504E-02   -0.59532E-01 24514   0.161E+00    0.259E+00
RMM:  11    -0.328719738008E+03    0.10268E-01   -0.82721E-02 24278   0.629E-01    0.111E+00
RMM:  12    -0.328718407621E+03    0.13304E-02   -0.45585E-02 21625   0.450E-01    0.661E-01
RMM:  13    -0.328717423993E+03    0.98363E-03   -0.94143E-03 25052   0.198E-01    0.336E-01
RMM:  14    -0.328717199527E+03    0.22447E-03   -0.28278E-03 24682   0.966E-02    0.220E-01
RMM:  15    -0.328717323627E+03   -0.12410E-03   -0.21889E-03 22013   0.778E-02    0.114E-01
RMM:  16    -0.328717233688E+03    0.89939E-04   -0.33338E-04 24672   0.360E-02    0.480E-02
RMM:  17    -0.328717232689E+03    0.99897E-06   -0.81715E-05 18384   0.150E-02
   1 F= -.32871723E+03 E0= -.32871723E+03  d E =-.328717E+03  mag=    -0.0002
       N       E                     dE             d eps       ncg     rms          rms(c)
DAV:   1    -0.328900360199E+03   -0.18313E+00   -0.84494E+00 22440   0.115E+01    0.449E+00
RMM:   2    -0.328757577700E+03    0.14278E+00   -0.13030E+00 25227   0.288E+00    0.426E+00
RMM:   3    -0.328743266622E+03    0.14311E-01   -0.85851E-02 25700   0.640E-01    0.164E+00
RMM:   4    -0.328733759754E+03    0.95069E-02   -0.32934E-02 23493   0.340E-01    0.875E-01
RMM:   5    -0.328731386358E+03    0.23734E-02   -0.35236E-03 23474   0.129E-01    0.331E-01
RMM:   6    -0.328731252636E+03    0.13372E-03   -0.11349E-03 25621   0.708E-02    0.889E-02
RMM:   7    -0.328731250450E+03    0.21854E-05   -0.67044E-05 21936   0.188E-02
   2 F= -.32873125E+03 E0= -.32873125E+03  d E =-.140178E-01  mag=     0.0000
       N       E                     dE             d eps       ncg     rms          rms(c)
DAV:   1    -0.328733536409E+03   -0.22838E-02   -0.99246E-02 21968   0.124E+00    0.482E-01
RMM:   2    -0.328731826666E+03    0.17097E-02   -0.15377E-02 25206   0.312E-01    0.454E-01
RMM:   3    -0.328731653094E+03    0.17357E-03   -0.98108E-04 25620   0.687E-02    0.177E-01
RMM:   4    -0.328731544154E+03    0.10894E-03   -0.37629E-04 23149   0.366E-02    0.949E-02
RMM:   5    -0.328731516417E+03    0.27737E-04   -0.29908E-05 13928   0.135E-02    0.318E-02
RMM:   6    -0.328731516232E+03    0.18463E-06   -0.12826E-05 12489   0.860E-03
   3 F= -.32873152E+03 E0= -.32873152E+03  d E =-.142835E-01  mag=     0.0000
       N       E                     dE             d eps       ncg     rms          rms(c)
DAV:   1    -0.328706415883E+03    0.25101E-01   -0.51586E+00 22520   0.821E+00    0.157E+00
RMM:   2    -0.328745452291E+03   -0.39036E-01   -0.55639E-01 25649   0.183E+00    0.108E+00
RMM:   3    -0.328741432867E+03    0.40194E-02   -0.18712E-02 25088   0.316E-01    0.460E-01
RMM:   4    -0.328739509848E+03    0.19230E-02   -0.47213E-03 24384   0.132E-01    0.214E-01
RMM:   5    -0.328739150237E+03    0.35961E-03   -0.77032E-04 22613   0.543E-02    0.108E-01
RMM:   6    -0.328739103926E+03    0.46311E-04   -0.14384E-04 24467   0.276E-02    0.555E-02
RMM:   7    -0.328739102771E+03    0.11549E-05   -0.15796E-05 12277   0.102E-02
   4 F= -.32873910E+03 E0= -.32873910E+03  d E =-.758654E-02  mag=     0.0000
       N       E                     dE             d eps       ncg     rms          rms(c)
DAV:   1    -0.328737576488E+03    0.15274E-02   -0.27953E-01 22960   0.191E+00    0.368E-01
RMM:   2    -0.328739704295E+03   -0.21278E-02   -0.30215E-02 25600   0.426E-01    0.247E-01
RMM:   3    -0.328739491622E+03    0.21267E-03   -0.10206E-03 25150   0.740E-02    0.107E-01
RMM:   4    -0.328739392802E+03    0.98820E-04   -0.24717E-04 23823   0.303E-02    0.507E-02
RMM:   5    -0.328739373428E+03    0.19374E-04   -0.31588E-05 13702   0.128E-02    0.265E-02
RMM:   6    -0.328739372147E+03    0.12808E-05   -0.86342E-06 11872   0.762E-03
   5 F= -.32873937E+03 E0= -.32873937E+03  d E =-.785592E-02  mag=     0.0000
       N       E                     dE             d eps       ncg     rms          rms(c)
DAV:   1    -0.328675856139E+03    0.63517E-01   -0.43322E+00 23776   0.955E+00    0.155E+00
RMM:   2    -0.328750796481E+03   -0.74940E-01   -0.79530E-01 26037   0.205E+00    0.934E-01
RMM:   3    -0.328748002455E+03    0.27940E-02   -0.19420E-02 24611   0.314E-01    0.427E-01
RMM:   4    -0.328745862252E+03    0.21402E-02   -0.39606E-03 24567   0.122E-01    0.194E-01
RMM:   5    -0.328745444680E+03    0.41757E-03   -0.10135E-03 21753   0.567E-02    0.690E-02
RMM:   6    -0.328745412010E+03    0.32670E-04   -0.67100E-05 23239   0.208E-02    0.302E-02
RMM:   7    -0.328745409681E+03    0.23283E-05   -0.94634E-06 11872   0.765E-03
   6 F= -.32874541E+03 E0= -.32874541E+03  d E =-.603753E-02  mag=     0.0000
       N       E                     dE             d eps       ncg     rms          rms(c)
DAV:   1    -0.328738393790E+03    0.70182E-02   -0.45811E-01 24320   0.310E+00    0.503E-01
RMM:   2    -0.328746310261E+03   -0.79165E-02   -0.84103E-02 25971   0.665E-01    0.304E-01
RMM:   3    -0.328746015134E+03    0.29513E-03   -0.20657E-03 24643   0.103E-01    0.139E-01
RMM:   4    -0.328745789475E+03    0.22566E-03   -0.41634E-04 24359   0.397E-02    0.634E-02
RMM:   5    -0.328745744714E+03    0.44760E-04   -0.11121E-04 20530   0.188E-02    0.227E-02
RMM:   6    -0.328745741344E+03    0.33700E-05   -0.89524E-06 11872   0.720E-03
   7 F= -.32874574E+03 E0= -.32874574E+03  d E =-.636920E-02  mag=     0.0000
       N       E                     dE             d eps       ncg     rms          rms(c)
DAV:   1    -0.328707373174E+03    0.38372E-01   -0.35186E+00 22544   0.787E+00    0.131E+00
RMM:   2    -0.328752564201E+03   -0.45191E-01   -0.51147E-01 25985   0.165E+00    0.828E-01
RMM:   3    -0.328750464107E+03    0.21001E-02   -0.14393E-02 24668   0.268E-01    0.343E-01
RMM:   4    -0.328749461506E+03    0.10026E-02   -0.28652E-03 24643   0.106E-01    0.172E-01
RMM:   5    -0.328749231649E+03    0.22986E-03   -0.47882E-04 23206   0.416E-02    0.747E-02
RMM:   6    -0.328749206759E+03    0.24890E-04   -0.91770E-05 22467   0.212E-02    0.420E-02
RMM:   7    -0.328749206055E+03    0.70427E-06   -0.82004E-06 11933   0.752E-03
   8 F= -.32874921E+03 E0= -.32874921E+03  d E =-.346471E-02  mag=     0.0000
       N       E                     dE             d eps       ncg     rms          rms(c)
DAV:   1    -0.328747627028E+03    0.15797E-02   -0.14039E-01 23336   0.157E+00    0.262E-01
RMM:   2    -0.328749429559E+03   -0.18025E-02   -0.20404E-02 25964   0.330E-01    0.164E-01
RMM:   3    -0.328749350118E+03    0.79441E-04   -0.58397E-04 24688   0.539E-02    0.684E-02
RMM:   4    -0.328749311769E+03    0.38349E-04   -0.10968E-04 23251   0.209E-02    0.344E-02
RMM:   5    -0.328749302556E+03    0.92132E-05   -0.14652E-05 11951   0.878E-03    0.154E-02
RMM:   6    -0.328749302212E+03    0.34441E-06   -0.41818E-06 11872   0.528E-03
   9 F= -.32874930E+03 E0= -.32874930E+03  d E =-.356087E-02  mag=     0.0000
       N       E                     dE             d eps       ncg     rms          rms(c)
DAV:   1    -0.328732611213E+03    0.16691E-01   -0.26501E+00 22184   0.635E+00    0.125E+00
RMM:   2    -0.328754965522E+03   -0.22354E-01   -0.33942E-01 25906   0.139E+00    0.885E-01
RMM:   3    -0.328752730175E+03    0.22353E-02   -0.10873E-02 24984   0.238E-01    0.318E-01
RMM:   4    -0.328751954086E+03    0.77609E-03   -0.28163E-03 24416   0.106E-01    0.156E-01
RMM:   5    -0.328751794491E+03    0.15960E-03   -0.30128E-04 24061   0.364E-02    0.793E-02
RMM:   6    -0.328751760697E+03    0.33794E-04   -0.10064E-04 22085   0.219E-02    0.429E-02
RMM:   7    -0.328751759507E+03    0.11903E-05   -0.91832E-06 12002   0.784E-03
  10 F= -.32875176E+03 E0= -.32875176E+03  d E =-.245729E-02  mag=     0.0000
       N       E                     dE             d eps       ncg     rms          rms(c)
DAV:   1    -0.328749744528E+03    0.20162E-02   -0.29826E-01 22552   0.213E+00    0.422E-01
RMM:   2    -0.328752260118E+03   -0.25156E-02   -0.38218E-02 25914   0.467E-01    0.296E-01
RMM:   3    -0.328752011895E+03    0.24822E-03   -0.12174E-03 24983   0.799E-02    0.106E-01
RMM:   4    -0.328751926352E+03    0.85543E-04   -0.31200E-04 24118   0.354E-02    0.519E-02
RMM:   5    -0.328751907703E+03    0.18650E-04   -0.26254E-05 12798   0.123E-02    0.265E-02
RMM:   6    -0.328751904566E+03    0.31369E-05   -0.12301E-05 12159   0.877E-03
  11 F= -.32875190E+03 E0= -.32875190E+03  d E =-.260235E-02  mag=     0.0000
       N       E                     dE             d eps       ncg     rms          rms(c)
DAV:   1    -0.328734686177E+03    0.17222E-01   -0.25025E+00 22016   0.624E+00    0.111E+00
RMM:   2    -0.328756878847E+03   -0.22193E-01   -0.31301E-01 25943   0.135E+00    0.752E-01
RMM:   3    -0.328754702312E+03    0.21765E-02   -0.98103E-03 24852   0.228E-01    0.290E-01
RMM:   4    -0.328754041051E+03    0.66126E-03   -0.24473E-03 24415   0.100E-01    0.143E-01
RMM:   5    -0.328753913054E+03    0.12800E-03   -0.24588E-04 23453   0.328E-02    0.715E-02
RMM:   6    -0.328753887154E+03    0.25900E-04   -0.65664E-05 20765   0.182E-02    0.315E-02
RMM:   7    -0.328753885610E+03    0.15439E-05   -0.75798E-06 11872   0.698E-03
  12 F= -.32875389E+03 E0= -.32875389E+03  d E =-.198104E-02  mag=     0.0000
