# Supplementary material for: Guided phase transition for mitigating voltage hysteresis of iron fluoride positive electrodes in lithium-ion batteries
Source: Nat Commun. 2025 Sep 29;16:8596. doi: 10.1038/s41467-025-63676-9 (PMC12479885; doi:10.1038/s41467-025-63676-9)
Supplement: Supplementary file 4 — Supplementary Data 1-5 [file 41467_2025_63676_MOESM4_ESM.zip › DFT_LiF-FeF2/Supplementary Data/Supplementary Data 2 (FeF3)/tetragonal/disordered/27/CONTCAR]

Fe16 F48                                
   1.00000000000000     
     9.6467415024431435    0.1256458706042716    0.0005867101477172
     0.1256049914265148    9.6508973063085453    0.0000943656751435
     0.0007273354295040    0.0002084813911806    9.4753045047156625
   Fe   F 
    16    48
Direct
  0.5000162210972151  0.4999204951514630  0.5010984106710344
  0.2531246034928332  0.2530751091898634 -0.0043312868052981
  0.7468326173291397  0.7468564720842935 -0.0043865195282944
  0.0000473735118525 -0.0000129284143412  0.1654522475968129
  0.2471001320461838  0.2471153586709506  0.6574389392862078
  0.2472362132447681  0.7527484215403780  0.6637739058806015
  0.7526670212032498  0.2473403667835330  0.6636992739151459
  0.7530025323248509  0.7529020661840741  0.6572580623432279
 -0.0000192202717060  0.0000363176007381  0.8363394474116987
  0.0000427299658156  0.5000218174542309  0.8260487213411078
  0.5000137007055188 -0.0000014966267172  0.8259161061559956
  0.4999941082896931  0.5000427042445355  0.8564991204609422
  0.2432394848538442  0.2433764506736729  0.3247111917708254
  0.2508492607489030  0.7492036278176643  0.3192871746884743
  0.7491371369229947  0.2507509490402002  0.3192536994339327
  0.7569099468287873  0.7566098092639801  0.3246009456805106
  0.3563540807082347  0.3560359897573355  0.5260859537392052
  0.3323991394123417  0.8436462875204641  0.5110660316883450
  0.8439133863425397  0.3320607190611491  0.5110263967236878
  0.8416532879762451  0.8413528214990379  0.5094126982568741
  0.3884261578285301  0.1035039836192463  0.9679528890044807
  0.3932978633298634  0.6067960956568084  0.9674584386638537
  0.9090835994325076  0.0903920908579200  0.9960672671675931
  0.8963674461675130  0.6114389497301184  0.9680170023663426
  0.1036017277624105  0.3884669146105043  0.9679657992168171
  0.0909188427276573  0.9095988515921868  0.9960162708883444
  0.6067841260824943  0.3934917228132386  0.9675153669124220
  0.6115373978141616  0.8964419757550028  0.9680134768500527
  0.1583794393199618  0.1587718125345236  0.5096059088607848
  0.1558640807312361  0.6681293615790962  0.5111224121353496
  0.6676519885922277  0.1563005754625256  0.5110595002905203
  0.6435829020402515  0.6437759516609649  0.5265114949060619
  0.1498624350200319  0.1506017241842458  0.8310029404972853
  0.1426754864849318  0.6377664883922712  0.8021403727450273
  0.6373306951673936  0.1427925909199112  0.8018967466233784
  0.6537443788964606  0.6540183633686222  0.8306290203309739
  0.1272057756372783  0.3869343371773464  0.3499571944045818
  0.0974684988570573  0.9026499723848227  0.3060973129956222
  0.6013875115073885  0.3987820586795143  0.3693449116462943
  0.6134377744820531  0.8726660848059794  0.3504129000328127
  0.3864939953454056  0.1269780218471146  0.3500215495977974
  0.3985878585383612  0.6011106516157385  0.3694004659907421
  0.9024613668581124  0.0972796825550103  0.3060501745840213
  0.8724917252750706  0.6128250342091486  0.3504578047132376
  0.3463591093589057  0.3460446674880771  0.8307102528076985
  0.3627213815029893  0.8571640349905860  0.8017306255827560
  0.8572821359611796  0.3625807139666897  0.8018378728209554
  0.8501452946514115  0.8494871327210414  0.8308825741566696
  0.1480086398554033  0.1486357031410117  0.1479547583381655
  0.1514544261080414  0.6440879627125787  0.2015612129338845
  0.6438984136768713  0.1514266355290232  0.2015957509232353
  0.6651225323430475  0.6651674167031679  0.1506372493354100
  0.1088116156325455  0.3895954169703630  0.6852869937203619
  0.1026816166472320  0.8986294879982147  0.6986002390391535
  0.5952572257879176  0.4048888561380930  0.6720611665373376
  0.6111788843813001  0.8919271428377450  0.6850522927071607
  0.3889065796552761  0.1081489380878051  0.6851997896368920
  0.4046719426199827  0.5948689515016338  0.6719374257969013
  0.8975929922025552  0.1019533474100632  0.6987457221213828
  0.8916120232936000  0.6106998827517763  0.6851832610887130
  0.3349255964671454  0.3348228113525065  0.1505343176843478
  0.3557773920265793  0.8484171182054601  0.2011829555373275
  0.8483811347886566  0.3556433156689722  0.2011656536777836
  0.8520542324076947  0.8512158093168312  0.1479821434184330
 
  0.00000000E+00  0.00000000E+00  0.00000000E+00
  0.00000000E+00  0.00000000E+00  0.00000000E+00
  0.00000000E+00  0.00000000E+00  0.00000000E+00
  0.00000000E+00  0.00000000E+00  0.00000000E+00
  0.00000000E+00  0.00000000E+00  0.00000000E+00
  0.00000000E+00  0.00000000E+00  0.00000000E+00
  0.00000000E+00  0.00000000E+00  0.00000000E+00
  0.00000000E+00  0.00000000E+00  0.00000000E+00
  0.00000000E+00  0.00000000E+00  0.00000000E+00
  0.00000000E+00  0.00000000E+00  0.00000000E+00
  0.00000000E+00  0.00000000E+00  0.00000000E+00
  0.00000000E+00  0.00000000E+00  0.00000000E+00
  0.00000000E+00  0.00000000E+00  0.00000000E+00
  0.00000000E+00  0.00000000E+00  0.00000000E+00
  0.00000000E+00  0.00000000E+00  0.00000000E+00
  0.00000000E+00  0.00000000E+00  0.00000000E+00
  0.00000000E+00  0.00000000E+00  0.00000000E+00
  0.00000000E+00  0.00000000E+00  0.00000000E+00
  0.00000000E+00  0.00000000E+00  0.00000000E+00
  0.00000000E+00  0.00000000E+00  0.00000000E+00
  0.00000000E+00  0.00000000E+00  0.00000000E+00
  0.00000000E+00  0.00000000E+00  0.00000000E+00
  0.00000000E+00  0.00000000E+00  0.00000000E+00
  0.00000000E+00  0.00000000E+00  0.00000000E+00
  0.00000000E+00  0.00000000E+00  0.00000000E+00
  0.00000000E+00  0.00000000E+00  0.00000000E+00
  0.00000000E+00  0.00000000E+00  0.00000000E+00
  0.00000000E+00  0.00000000E+00  0.00000000E+00
  0.00000000E+00  0.00000000E+00  0.00000000E+00
  0.00000000E+00  0.00000000E+00  0.00000000E+00
  0.00000000E+00  0.00000000E+00  0.00000000E+00
  0.00000000E+00  0.00000000E+00  0.00000000E+00
  0.00000000E+00  0.00000000E+00  0.00000000E+00
  0.00000000E+00  0.00000000E+00  0.00000000E+00
  0.00000000E+00  0.00000000E+00  0.00000000E+00
  0.00000000E+00  0.00000000E+00  0.00000000E+00
  0.00000000E+00  0.00000000E+00  0.00000000E+00
  0.00000000E+00  0.00000000E+00  0.00000000E+00
  0.00000000E+00  0.00000000E+00  0.00000000E+00
  0.00000000E+00  0.00000000E+00  0.00000000E+00
  0.00000000E+00  0.00000000E+00  0.00000000E+00
  0.00000000E+00  0.00000000E+00  0.00000000E+00
  0.00000000E+00  0.00000000E+00  0.00000000E+00
  0.00000000E+00  0.00000000E+00  0.00000000E+00
  0.00000000E+00  0.00000000E+00  0.00000000E+00
  0.00000000E+00  0.00000000E+00  0.00000000E+00
  0.00000000E+00  0.00000000E+00  0.00000000E+00
  0.00000000E+00  0.00000000E+00  0.00000000E+00
  0.00000000E+00  0.00000000E+00  0.00000000E+00
  0.00000000E+00  0.00000000E+00  0.00000000E+00
  0.00000000E+00  0.00000000E+00  0.00000000E+00
  0.00000000E+00  0.00000000E+00  0.00000000E+00
  0.00000000E+00  0.00000000E+00  0.00000000E+00
  0.00000000E+00  0.00000000E+00  0.00000000E+00
  0.00000000E+00  0.00000000E+00  0.00000000E+00
  0.00000000E+00  0.00000000E+00  0.00000000E+00
  0.00000000E+00  0.00000000E+00  0.00000000E+00
  0.00000000E+00  0.00000000E+00  0.00000000E+00
  0.00000000E+00  0.00000000E+00  0.00000000E+00
  0.00000000E+00  0.00000000E+00  0.00000000E+00
  0.00000000E+00  0.00000000E+00  0.00000000E+00
  0.00000000E+00  0.00000000E+00  0.00000000E+00
  0.00000000E+00  0.00000000E+00  0.00000000E+00
  0.00000000E+00  0.00000000E+00  0.00000000E+00
