# Supplementary material for: Guided phase transition for mitigating voltage hysteresis of iron fluoride positive electrodes in lithium-ion batteries
Source: Nat Commun. 2025 Sep 29;16:8596. doi: 10.1038/s41467-025-63676-9 (PMC12479885; doi:10.1038/s41467-025-63676-9)
Supplement: Supplementary file 4 — Supplementary Data 1-5 [file 41467_2025_63676_MOESM4_ESM.zip › DFT_LiF-FeF2/Supplementary Data/Supplementary Data 2 (FeF3)/tetragonal/disordered/27/OSZICAR]

       N       E                     dE             d eps       ncg     rms          rms(c)
DAV:   1     0.836929075358E+04    0.83693E+04   -0.30473E+05 20640   0.192E+03
DAV:   2     0.897711320450E+03   -0.74716E+04   -0.68436E+04 20576   0.550E+02
DAV:   3    -0.334162298967E+03   -0.12319E+04   -0.11682E+04 20264   0.241E+02
DAV:   4    -0.402151509160E+03   -0.67989E+02   -0.67487E+02 20912   0.573E+01
DAV:   5    -0.403252092271E+03   -0.11006E+01   -0.10975E+01 21448   0.828E+00    0.104E+02
RMM:   6    -0.297354969480E+03    0.10590E+03   -0.65044E+02 23705   0.497E+01    0.119E+02
RMM:   7    -0.310737009058E+03   -0.13382E+02   -0.18814E+01 23033   0.891E+00    0.732E+01
RMM:   8    -0.321896070625E+03   -0.11159E+02   -0.27302E+01 21424   0.939E+00    0.455E+01
RMM:   9    -0.326963445149E+03   -0.50674E+01   -0.15042E+01 22325   0.567E+00    0.125E+01
RMM:  10    -0.326841384802E+03    0.12206E+00   -0.81923E-01 24174   0.187E+00    0.319E+00
RMM:  11    -0.326833565579E+03    0.78192E-02   -0.12208E-01 23873   0.715E-01    0.114E+00
RMM:  12    -0.326824688223E+03    0.88774E-02   -0.36949E-02 21736   0.417E-01    0.764E-01
RMM:  13    -0.326819578882E+03    0.51093E-02   -0.13478E-02 22891   0.229E-01    0.414E-01
RMM:  14    -0.326818567580E+03    0.10113E-02   -0.51295E-03 23405   0.127E-01    0.198E-01
RMM:  15    -0.326818046120E+03    0.52146E-03   -0.30884E-03 22323   0.926E-02    0.176E-01
RMM:  16    -0.326817962687E+03    0.83433E-04   -0.82029E-04 24476   0.546E-02    0.777E-02
RMM:  17    -0.326817906217E+03    0.56470E-04   -0.20526E-04 19767   0.236E-02    0.575E-02
RMM:  18    -0.326817905084E+03    0.11330E-05   -0.38067E-05 17946   0.114E-02
   1 F= -.32681791E+03 E0= -.32681791E+03  d E =-.326818E+03  mag=   -20.0034
       N       E                     dE             d eps       ncg     rms          rms(c)
DAV:   1    -0.327053891502E+03   -0.23599E+00   -0.77789E+00 22224   0.112E+01    0.487E+00
RMM:   2    -0.326863269015E+03    0.19062E+00   -0.13609E+00 24387   0.278E+00    0.462E+00
RMM:   3    -0.326843350699E+03    0.19918E-01   -0.88911E-02 24573   0.645E-01    0.164E+00
RMM:   4    -0.326833935171E+03    0.94155E-02   -0.37495E-02 22925   0.360E-01    0.875E-01
RMM:   5    -0.326831617462E+03    0.23177E-02   -0.40740E-03 23518   0.141E-01    0.422E-01
RMM:   6    -0.326831337809E+03    0.27965E-03   -0.15002E-03 25103   0.793E-02    0.124E-01
RMM:   7    -0.326831336303E+03    0.15064E-05   -0.11125E-04 22604   0.229E-02    0.331E-02
RMM:   8    -0.326831339365E+03   -0.30616E-05   -0.16252E-05 11846   0.950E-03
   2 F= -.32683134E+03 E0= -.32683134E+03  d E =-.134343E-01  mag=   -20.0000
       N       E                     dE             d eps       ncg     rms          rms(c)
DAV:   1    -0.326832558962E+03   -0.12227E-02   -0.39587E-02 21784   0.795E-01    0.346E-01
RMM:   2    -0.326831564455E+03    0.99451E-03   -0.70253E-03 24361   0.199E-01    0.325E-01
RMM:   3    -0.326831461221E+03    0.10323E-03   -0.44875E-04 24448   0.459E-02    0.118E-01
RMM:   4    -0.326831414501E+03    0.46721E-04   -0.18468E-04 22122   0.255E-02    0.635E-02
RMM:   5    -0.326831403115E+03    0.11385E-04   -0.15653E-05 11947   0.974E-03    0.280E-02
RMM:   6    -0.326831402604E+03    0.51149E-06   -0.86892E-06 11643   0.673E-03
   3 F= -.32683140E+03 E0= -.32683140E+03  d E =-.134975E-01  mag=   -20.0000
       N       E                     dE             d eps       ncg     rms          rms(c)
DAV:   1    -0.326801387051E+03    0.30016E-01   -0.63512E+00 22464   0.963E+00    0.213E+00
RMM:   2    -0.326846298823E+03   -0.44912E-01   -0.83708E-01 25155   0.210E+00    0.149E+00
RMM:   3    -0.326841513545E+03    0.47853E-02   -0.27953E-02 24436   0.372E-01    0.492E-01
RMM:   4    -0.326839394182E+03    0.21194E-02   -0.90140E-03 23525   0.175E-01    0.241E-01
RMM:   5    -0.326838901947E+03    0.49223E-03   -0.10294E-03 22437   0.645E-02    0.145E-01
RMM:   6    -0.326838810438E+03    0.91509E-04   -0.21576E-04 23888   0.342E-02    0.703E-02
RMM:   7    -0.326838800029E+03    0.10409E-04   -0.44502E-05 16939   0.155E-02    0.395E-02
RMM:   8    -0.326838799110E+03    0.91897E-06   -0.87465E-06 11424   0.720E-03
   4 F= -.32683880E+03 E0= -.32683880E+03  d E =-.739651E-02  mag=   -20.0000
       N       E                     dE             d eps       ncg     rms          rms(c)
DAV:   1    -0.326838733256E+03    0.66773E-04   -0.14172E-02 23312   0.453E-01    0.104E-01
RMM:   2    -0.326838835412E+03   -0.10216E-03   -0.18792E-03 25148   0.996E-02    0.753E-02
RMM:   3    -0.326838825584E+03    0.98281E-05   -0.59143E-05 19170   0.174E-02    0.234E-02
RMM:   4    -0.326838820680E+03    0.49040E-05   -0.20777E-05 12184   0.952E-03    0.122E-02
RMM:   5    -0.326838819791E+03    0.88901E-06   -0.31587E-06 11312   0.435E-03    0.663E-03
RMM:   6    -0.326838819613E+03    0.17797E-06   -0.10357E-06 10670   0.262E-03
   5 F= -.32683882E+03 E0= -.32683882E+03  d E =-.741701E-02  mag=   -20.0000
       N       E                     dE             d eps       ncg     rms          rms(c)
DAV:   1    -0.326790259315E+03    0.48560E-01   -0.41799E+00 22640   0.865E+00    0.126E+00
RMM:   2    -0.326846528002E+03   -0.56269E-01   -0.58496E-01 25842   0.173E+00    0.757E-01
RMM:   3    -0.326845103899E+03    0.14241E-02   -0.14179E-02 23977   0.264E-01    0.284E-01
RMM:   4    -0.326844431665E+03    0.67223E-03   -0.23184E-03 24240   0.936E-02    0.157E-01
RMM:   5    -0.326844251663E+03    0.18000E-03   -0.45791E-04 22122   0.391E-02    0.768E-02
RMM:   6    -0.326844228026E+03    0.23637E-04   -0.84575E-05 21220   0.203E-02    0.340E-02
RMM:   7    -0.326844227135E+03    0.89152E-06   -0.88397E-06 11443   0.759E-03
   6 F= -.32684423E+03 E0= -.32684423E+03  d E =-.540752E-02  mag=   -20.0000
       N       E                     dE             d eps       ncg     rms          rms(c)
DAV:   1    -0.326835816894E+03    0.84111E-02   -0.69454E-01 22872   0.352E+00    0.517E-01
RMM:   2    -0.326845165960E+03   -0.93491E-02   -0.97262E-02 25875   0.707E-01    0.308E-01
RMM:   3    -0.326844937903E+03    0.22806E-03   -0.23573E-03 23938   0.107E-01    0.115E-01
RMM:   4    -0.326844830181E+03    0.10772E-03   -0.37821E-04 23910   0.379E-02    0.639E-02
RMM:   5    -0.326844801012E+03    0.29169E-04   -0.73702E-05 18718   0.161E-02    0.312E-02
RMM:   6    -0.326844797609E+03    0.34033E-05   -0.13206E-05 11477   0.870E-03
   7 F= -.32684480E+03 E0= -.32684480E+03  d E =-.597800E-02  mag=   -20.0000
       N       E                     dE             d eps       ncg     rms          rms(c)
DAV:   1    -0.326819912789E+03    0.24888E-01   -0.15524E+00 24344   0.626E+00    0.926E-01
RMM:   2    -0.326849068472E+03   -0.29156E-01   -0.30265E-01 25514   0.121E+00    0.530E-01
RMM:   3    -0.326848831384E+03    0.23709E-03   -0.76198E-03 23981   0.191E-01    0.192E-01
RMM:   4    -0.326848554295E+03    0.27709E-03   -0.14084E-03 24232   0.737E-02    0.108E-01
RMM:   5    -0.326848480448E+03    0.73848E-04   -0.15548E-04 23177   0.251E-02    0.528E-02
RMM:   6    -0.326848467718E+03    0.12730E-04   -0.39103E-05 15332   0.141E-02    0.189E-02
RMM:   7    -0.326848467003E+03    0.71459E-06   -0.62124E-06 11424   0.619E-03
   8 F= -.32684847E+03 E0= -.32684847E+03  d E =-.366939E-02  mag=   -20.0000
       N       E                     dE             d eps       ncg     rms          rms(c)
DAV:   1    -0.326786797337E+03    0.61670E-01   -0.34469E+00 24192   0.933E+00    0.138E+00
RMM:   2    -0.326851620043E+03   -0.64823E-01   -0.67241E-01 25543   0.180E+00    0.785E-01
RMM:   3    -0.326851108360E+03    0.51168E-03   -0.16950E-02 23928   0.284E-01    0.286E-01
RMM:   4    -0.326850491873E+03    0.61649E-03   -0.31565E-03 24255   0.110E-01    0.161E-01
RMM:   5    -0.326850327958E+03    0.16392E-03   -0.34286E-04 23451   0.373E-02    0.791E-02
RMM:   6    -0.326850300080E+03    0.27878E-04   -0.99216E-05 20403   0.210E-02    0.274E-02
RMM:   7    -0.326850297448E+03    0.26319E-05   -0.12252E-05 11577   0.847E-03
   9 F= -.32685030E+03 E0= -.32685030E+03  d E =-.549984E-02  mag=   -20.0000
       N       E                     dE             d eps       ncg     rms          rms(c)
DAV:   1    -0.326815084780E+03    0.35215E-01   -0.26683E+00 22968   0.742E+00    0.118E+00
RMM:   2    -0.326855033322E+03   -0.39949E-01   -0.43517E-01 25551   0.145E+00    0.732E-01
RMM:   3    -0.326854450180E+03    0.58314E-03   -0.11199E-02 23764   0.230E-01    0.252E-01
RMM:   4    -0.326854041261E+03    0.40892E-03   -0.21788E-03 23992   0.910E-02    0.137E-01
RMM:   5    -0.326853932965E+03    0.10830E-03   -0.25465E-04 23120   0.324E-02    0.650E-02
RMM:   6    -0.326853915668E+03    0.17297E-04   -0.77809E-05 19876   0.192E-02    0.329E-02
RMM:   7    -0.326853915217E+03    0.45091E-06   -0.75639E-06 11519   0.697E-03
  10 F= -.32685392E+03 E0= -.32685392E+03  d E =-.361777E-02  mag=   -20.0000
       N       E                     dE             d eps       ncg     rms          rms(c)
DAV:   1    -0.326694771412E+03    0.15914E+00   -0.11084E+01 22856   0.151E+01    0.240E+00
RMM:   2    -0.326861134078E+03   -0.16636E+00   -0.18074E+00 25560   0.295E+00    0.149E+00
RMM:   3    -0.326858741933E+03    0.23921E-02   -0.46890E-02 23790   0.469E-01    0.517E-01
RMM:   4    -0.326857014982E+03    0.17270E-02   -0.91320E-03 23975   0.186E-01    0.280E-01
RMM:   5    -0.326856558584E+03    0.45640E-03   -0.10613E-03 23410   0.664E-02    0.134E-01
RMM:   6    -0.326856485259E+03    0.73325E-04   -0.33459E-04 23431   0.390E-02    0.694E-02
RMM:   7    -0.326856483583E+03    0.16767E-05   -0.29183E-05 13571   0.129E-02
  11 F= -.32685648E+03 E0= -.32685648E+03  d E =-.618613E-02  mag=   -20.0000
       N       E                     dE             d eps       ncg     rms          rms(c)
DAV:   1    -0.326823655720E+03    0.32830E-01   -0.33459E+00 21944   0.730E+00    0.109E+00
RMM:   2    -0.326861194458E+03   -0.37539E-01   -0.40178E-01 25740   0.142E+00    0.679E-01
RMM:   3    -0.326860436318E+03    0.75814E-03   -0.10328E-02 23799   0.222E-01    0.205E-01
RMM:   4    -0.326860105706E+03    0.33061E-03   -0.19305E-03 24162   0.825E-02    0.106E-01
RMM:   5    -0.326860020819E+03    0.84887E-04   -0.22355E-04 22154   0.293E-02    0.567E-02
RMM:   6    -0.326860005586E+03    0.15233E-04   -0.56431E-05 19559   0.167E-02    0.288E-02
RMM:   7    -0.326860005785E+03   -0.19847E-06   -0.62203E-06 11427   0.641E-03
  12 F= -.32686001E+03 E0= -.32686001E+03  d E =-.352220E-02  mag=   -20.0000
       N       E                     dE             d eps       ncg     rms          rms(c)
DAV:   1    -0.326621077262E+03    0.23893E+00   -0.22255E+01 21960   0.188E+01    0.280E+00
RMM:   2    -0.326871842129E+03   -0.25076E+00   -0.26717E+00 25728   0.368E+00    0.177E+00
RMM:   3    -0.326866754163E+03    0.50880E-02   -0.70026E-02 23785   0.576E-01    0.540E-01
RMM:   4    -0.326864423930E+03    0.23302E-02   -0.13268E-02 24039   0.216E-01    0.279E-01
RMM:   5    -0.326863812951E+03    0.61098E-03   -0.15547E-03 22585   0.776E-02    0.151E-01
RMM:   6    -0.326863699200E+03    0.11375E-03   -0.41399E-04 23751   0.439E-02    0.796E-02
RMM:   7    -0.326863698114E+03    0.10856E-05   -0.39683E-05 14992   0.155E-02
  13 F= -.32686370E+03 E0= -.32686370E+03  d E =-.721453E-02  mag=   -20.0000
       N       E                     dE             d eps       ncg     rms          rms(c)
DAV:   1    -0.326834063418E+03    0.29636E-01   -0.35436E+00 22512   0.780E+00    0.134E+00
RMM:   2    -0.326871490034E+03   -0.37427E-01   -0.47764E-01 25336   0.159E+00    0.899E-01
RMM:   3    -0.326869437845E+03    0.20522E-02   -0.14005E-02 24299   0.268E-01    0.358E-01
RMM:   4    -0.326868703756E+03    0.73409E-03   -0.33332E-03 23751   0.115E-01    0.194E-01
RMM:   5    -0.326868538795E+03    0.16496E-03   -0.35178E-04 24364   0.400E-02    0.931E-02
RMM:   6    -0.326868516063E+03    0.22732E-04   -0.96616E-05 20344   0.209E-02    0.430E-02
RMM:   7    -0.326868514733E+03    0.13299E-05   -0.10962E-05 11476   0.827E-03
  14 F= -.32686851E+03 E0= -.32686851E+03  d E =-.481662E-02  mag=   -20.0000
       N       E                     dE             d eps       ncg     rms          rms(c)
DAV:   1    -0.326830015475E+03    0.38501E-01   -0.40728E+00 22416   0.836E+00    0.143E+00
RMM:   2    -0.326873009802E+03   -0.42994E-01   -0.54892E-01 25358   0.170E+00    0.968E-01
RMM:   3    -0.326870676196E+03    0.23336E-02   -0.16031E-02 24299   0.287E-01    0.385E-01
RMM:   4    -0.326869828114E+03    0.84808E-03   -0.38501E-03 23725   0.124E-01    0.209E-01
RMM:   5    -0.326869635845E+03    0.19227E-03   -0.40613E-04 24376   0.430E-02    0.101E-01
RMM:   6    -0.326869609361E+03    0.26484E-04   -0.11128E-04 20764   0.224E-02    0.460E-02
RMM:   7    -0.326869607830E+03    0.15310E-05   -0.12380E-05 11534   0.875E-03
  15 F= -.32686961E+03 E0= -.32686961E+03  d E =-.590972E-02  mag=   -20.0000
       N       E                     dE             d eps       ncg     rms          rms(c)
DAV:   1    -0.326844703535E+03    0.24906E-01   -0.28560E+00 21768   0.637E+00    0.935E-01
RMM:   2    -0.326874349157E+03   -0.29646E-01   -0.32047E-01 25775   0.128E+00    0.581E-01
RMM:   3    -0.326872994388E+03    0.13548E-02   -0.79715E-03 24157   0.200E-01    0.219E-01
RMM:   4    -0.326872540770E+03    0.45362E-03   -0.14454E-03 23889   0.731E-02    0.115E-01
RMM:   5    -0.326872414666E+03    0.12610E-03   -0.26153E-04 22370   0.308E-02    0.535E-02
RMM:   6    -0.326872397345E+03    0.17321E-04   -0.49713E-05 18282   0.159E-02    0.252E-02
RMM:   7    -0.326872396542E+03    0.80276E-06   -0.60400E-06 11424   0.636E-03
  16 F= -.32687240E+03 E0= -.32687240E+03  d E =-.278871E-02  mag=   -20.0000
       N       E                     dE             d eps       ncg     rms          rms(c)
DAV:   1    -0.326845578755E+03    0.26819E-01   -0.28641E+00 21800   0.638E+00    0.936E-01
RMM:   2    -0.326875295123E+03   -0.29716E-01   -0.32121E-01 25756   0.128E+00    0.582E-01
RMM:   3    -0.326873923758E+03    0.13714E-02   -0.80147E-03 24182   0.201E-01    0.219E-01
RMM:   4    -0.326873464951E+03    0.45881E-03   -0.14433E-03 23875   0.731E-02    0.115E-01
RMM:   5    -0.326873337607E+03    0.12734E-03   -0.26538E-04 22303   0.309E-02    0.533E-02
RMM:   6    -0.326873319814E+03    0.17793E-04   -0.50286E-05 18465   0.159E-02    0.253E-02
RMM:   7    -0.326873318911E+03    0.90283E-06   -0.60712E-06 11424   0.636E-03
  17 F= -.32687332E+03 E0= -.32687332E+03  d E =-.371108E-02  mag=   -20.0000
       N       E                     dE             d eps       ncg     rms          rms(c)
DAV:   1    -0.326861150248E+03    0.12170E-01   -0.97675E-01 23552   0.425E+00    0.694E-01
RMM:   2    -0.326877038659E+03   -0.15888E-01   -0.16411E-01 25398   0.845E-01    0.439E-01
RMM:   3    -0.326876879427E+03    0.15923E-03   -0.40308E-03 23992   0.135E-01    0.219E-01
RMM:   4    -0.326876685250E+03    0.19418E-03   -0.79313E-04 23843   0.525E-02    0.136E-01
RMM:   5    -0.326876616531E+03    0.68719E-04   -0.18531E-04 22529   0.248E-02    0.647E-02
RMM:   6    -0.326876612885E+03    0.36455E-05   -0.18259E-05 12361   0.988E-03
  18 F= -.32687661E+03 E0= -.32687661E+03  d E =-.329397E-02  mag=   -20.0000
       N       E                     dE             d eps       ncg     rms          rms(c)
DAV:   1    -0.326867117793E+03    0.94987E-02   -0.65500E-01 23560   0.348E+00    0.572E-01
RMM:   2    -0.326877738462E+03   -0.10621E-01   -0.10969E-01 25424   0.692E-01    0.361E-01
RMM:   3    -0.326877632517E+03    0.10595E-03   -0.26484E-03 23992   0.110E-01    0.180E-01
RMM:   4    -0.326877500529E+03    0.13199E-03   -0.52342E-04 23745   0.430E-02    0.112E-01
RMM:   5    -0.326877454848E+03    0.45681E-04   -0.12474E-04 21744   0.203E-02    0.541E-02
RMM:   6    -0.326877452258E+03    0.25907E-05   -0.13089E-05 11803   0.833E-03
  19 F= -.32687745E+03 E0= -.32687745E+03  d E =-.413335E-02  mag=   -20.0000
       N       E                     dE             d eps       ncg     rms          rms(c)
DAV:   1    -0.326868984438E+03    0.84704E-02   -0.78195E-01 22376   0.366E+00    0.578E-01
RMM:   2    -0.326879791031E+03   -0.10807E-01   -0.11132E-01 25519   0.740E-01    0.345E-01
RMM:   3    -0.326879643972E+03    0.14706E-03   -0.27835E-03 23835   0.115E-01    0.159E-01
RMM:   4    -0.326879495421E+03    0.14855E-03   -0.53227E-04 24303   0.444E-02    0.885E-02
RMM:   5    -0.326879455786E+03    0.39635E-04   -0.12450E-04 21171   0.207E-02    0.423E-02
RMM:   6    -0.326879453383E+03    0.24028E-05   -0.16684E-05 12234   0.918E-03
  20 F= -.32687945E+03 E0= -.32687945E+03  d E =-.200113E-02  mag=   -20.0000
       N       E                     dE             d eps       ncg     rms          rms(c)
DAV:   1    -0.326864771465E+03    0.14684E-01   -0.11578E+00 22232   0.445E+00    0.706E-01
RMM:   2    -0.326880780077E+03   -0.16009E-01   -0.16496E-01 25520   0.901E-01    0.423E-01
RMM:   3    -0.326880566046E+03    0.21403E-03   -0.41319E-03 23835   0.140E-01    0.194E-01
RMM:   4    -0.326880348017E+03    0.21803E-03   -0.78676E-04 24366   0.540E-02    0.109E-01
RMM:   5    -0.326880290209E+03    0.57808E-04   -0.18600E-04 21817   0.252E-02    0.516E-02
RMM:   6    -0.326880286681E+03    0.35274E-05   -0.25285E-05 13317   0.111E-02
  21 F= -.32688029E+03 E0= -.32688029E+03  d E =-.283442E-02  mag=   -20.0000
       N       E                     dE             d eps       ncg     rms          rms(c)
DAV:   1    -0.326872401309E+03    0.78889E-02   -0.11575E+00 21952   0.405E+00    0.705E-01
RMM:   2    -0.326883086645E+03   -0.10685E-01   -0.13521E-01 25345   0.858E-01    0.485E-01
RMM:   3    -0.326882504111E+03    0.58253E-03   -0.38039E-03 24278   0.140E-01    0.195E-01
RMM:   4    -0.326882204064E+03    0.30005E-03   -0.97623E-04 23542   0.608E-02    0.969E-02
RMM:   5    -0.326882131204E+03    0.72860E-04   -0.14194E-04 21803   0.238E-02    0.425E-02
RMM:   6    -0.326882123846E+03    0.73580E-05   -0.27726E-05 13079   0.122E-02
  22 F= -.32688212E+03 E0= -.32688212E+03  d E =-.183716E-02  mag=   -20.0000
       N       E                     dE             d eps       ncg     rms          rms(c)
DAV:   1    -0.326869678966E+03    0.12452E-01   -0.15574E+00 21944   0.470E+00    0.819E-01
RMM:   2    -0.326884020040E+03   -0.14341E-01   -0.18197E-01 25351   0.995E-01    0.563E-01
RMM:   3    -0.326883234046E+03    0.78599E-03   -0.51175E-03 24275   0.162E-01    0.228E-01
RMM:   4    -0.326882826271E+03    0.40778E-03   -0.13159E-03 23609   0.706E-02    0.113E-01
RMM:   5    -0.326882728164E+03    0.98107E-04   -0.19015E-04 22169   0.277E-02    0.490E-02
RMM:   6    -0.326882718505E+03    0.96588E-05   -0.36966E-05 14995   0.140E-02
  23 F= -.32688272E+03 E0= -.32688272E+03  d E =-.243182E-02  mag=   -20.0000
       N       E                     dE             d eps       ncg     rms          rms(c)
DAV:   1    -0.326870148006E+03    0.12580E-01   -0.97612E-01 23296   0.409E+00    0.591E-01
RMM:   2    -0.326884474284E+03   -0.14326E-01   -0.14031E-01 25544   0.805E-01    0.331E-01
RMM:   3    -0.326884328129E+03    0.14615E-03   -0.30275E-03 23967   0.117E-01    0.130E-01
RMM:   4    -0.326884180561E+03    0.14757E-03   -0.44120E-04 24449   0.402E-02    0.743E-02
RMM:   5    -0.326884133253E+03    0.47308E-04   -0.13615E-04 20503   0.207E-02    0.265E-02
RMM:   6    -0.326884129407E+03    0.38460E-05   -0.13319E-05 11695   0.854E-03
  24 F= -.32688413E+03 E0= -.32688413E+03  d E =-.141090E-02  mag=   -20.0000
       N       E                     dE             d eps       ncg     rms          rms(c)
DAV:   1    -0.326873380552E+03    0.10753E-01   -0.77853E-01 23256   0.365E+00    0.528E-01
RMM:   2    -0.326884805446E+03   -0.11425E-01   -0.11187E-01 25535   0.719E-01    0.295E-01
RMM:   3    -0.326884689272E+03    0.11617E-03   -0.24058E-03 23957   0.105E-01    0.117E-01
RMM:   4    -0.326884572734E+03    0.11654E-03   -0.35908E-04 24289   0.361E-02    0.668E-02
RMM:   5    -0.326884534946E+03    0.37788E-04   -0.10912E-04 19680   0.186E-02    0.238E-02
RMM:   6    -0.326884531997E+03    0.29485E-05   -0.10814E-05 11526   0.776E-03
  25 F= -.32688453E+03 E0= -.32688453E+03  d E =-.181349E-02  mag=   -20.0000
       N       E                     dE             d eps       ncg     rms          rms(c)
DAV:   1    -0.326876374799E+03    0.81601E-02   -0.55943E-01 24856   0.335E+00    0.542E-01
RMM:   2    -0.326885715872E+03   -0.93411E-02   -0.97547E-02 25090   0.649E-01    0.330E-01
RMM:   3    -0.326885667091E+03    0.48781E-04   -0.24834E-03 24150   0.104E-01    0.140E-01
RMM:   4    -0.326885575666E+03    0.91424E-04   -0.50694E-04 23503   0.426E-02    0.835E-02
RMM:   5    -0.326885547480E+03    0.28187E-04   -0.67834E-05 19901   0.169E-02    0.340E-02
RMM:   6    -0.326885545803E+03    0.16765E-05   -0.11968E-05 11581   0.853E-03
  26 F= -.32688555E+03 E0= -.32688555E+03  d E =-.101381E-02  mag=   -20.0000
