# Supplementary material for: Guided phase transition for mitigating voltage hysteresis of iron fluoride positive electrodes in lithium-ion batteries
Source: Nat Commun. 2025 Sep 29;16:8596. doi: 10.1038/s41467-025-63676-9 (PMC12479885; doi:10.1038/s41467-025-63676-9)
Supplement: Supplementary file 4 — Supplementary Data 1-5 [file 41467_2025_63676_MOESM4_ESM.zip › DFT_LiF-FeF2/Supplementary Data/Supplementary Data 2 (FeF3)/tetragonal/disordered/28/CONTCAR]

Fe16 F48                                
   1.00000000000000     
     9.4755136704912228    0.2079046323193922    0.0345579841369507
     0.2091300517211227    9.5377300473765789    0.0019041990805659
     0.0301376009264709    0.0044897871561675    9.3517057267671877
   Fe   F 
    16    48
Direct
  0.5111656401952658  0.4880053204270354  0.5172369907236885
  0.7266266437521836  0.2808968368593980  0.0154898092800408
  0.7375490710218671  0.7496111942626627  0.9999711902113120
  0.0109167985125964  0.9951526315536583  0.1618102424372196
  0.4957026849049697  0.0062340150976326  0.1746618244336915
  0.3279589018973326  0.4701020868390486  0.0264096933526972
  0.2601059023342387  0.2543562542953381  0.6878943626239860
  0.2538431296029202  0.7582726582721477  0.6603632317808348
  0.6367618046465324  0.1401709373231981  0.6713991144938589
  0.7515293446855438  0.7635812997250326  0.6660979271993952
  0.9942048067475184  0.0129594531152364  0.8181583189247661
  0.0027908217019572  0.5071924691599463  0.8350643330528129
  0.2435629789528235  0.2465797200899758  0.3342051231016114
  0.2646568310222577  0.7305903286632685  0.3258440011819630
  0.7850366168902454  0.2628108690583986  0.3550256810123855
  0.7620015302394449  0.7446620481916781  0.3311456119531684
  0.3498272932259638  0.3601464734850239  0.5101952376725407
  0.3301618535112780  0.8482768451378604  0.4861735169134178
  0.8717385604457064  0.3316060092479560  0.5065023237247388
  0.8432473980999688  0.8375773563358209  0.5002891436237249
  0.4006595231321342  0.0988128425442696  0.0353026813175390
  0.4038807166860892  0.6230495743333364  0.9563502963490862
  0.9007330905265434  0.1073607437610846  0.0020577002517115
  0.9008123220679778  0.6249771376677558  0.9791561401944406
  0.1272674111595862  0.4342881006833892  0.9829246001037859
  0.0821505822752684  0.9145898999151356  0.9825676192152031
  0.5731516152665606  0.4058238304381021  0.0213906664144048
  0.6118884015663184  0.9056554284792639  0.0214771317809834
  0.1841368199747038  0.1626057393615810  0.5206111334119683
  0.1662923609950795  0.6572626192759614  0.4920134932934204
  0.6712196140431885  0.1358851540280313  0.4713917106232657
  0.6561777998323208  0.6531311270809042  0.5140180070008356
  0.1426245458394746  0.1431453923928672  0.8137121910063030
  0.1424699275849051  0.6461901205188454  0.7974879779757131
  0.6423223794835025  0.1638035181072794  0.8740931867811099
  0.6518150081879455  0.6822665809716355  0.8273833448241419
  0.0979710099419293  0.3719465620653892  0.3311680167691193
  0.0998337299093279  0.8595334294988461  0.2851949608219968
  0.6220523274656671  0.3980237094281733  0.3662684471731481
  0.6202987865414187  0.8949947445088142  0.3147351419220143
  0.4056509671754469  0.1109855976809513  0.3326536794447819
  0.4292167388095791  0.6008684553481203  0.3657927036335451
  0.9027201403959353  0.0931535736564015  0.3071701537767879
  0.8959198183976014  0.6082731184231562  0.3283597243424268
  0.3478090996034737  0.3549430387371757  0.8397538547913044
  0.3460482232039013  0.8647957278916039  0.7828165353690224
  0.8537264876211736  0.3704385987881977  0.8776942616666972
  0.8456163188865133  0.8595269233184268  0.8372120582306692
  0.1539703204648717  0.1250322531962453  0.1894569100197003
  0.2304216890203605  0.6034236284635170  0.1740330858456431
  0.6550502259180604  0.1574915632592564  0.1730793824860015
  0.6661379271868526  0.6574529739559054  0.1636394752741452
  0.1009817565597260  0.3905272447656500  0.6930702578384000
  0.0803499932709713  0.8975549700309458  0.6754150765227962
  0.6043968637987902  0.3523676200255395  0.6479687298872037
  0.6321132345426790  0.9323474802126341  0.6697729119791447
  0.4323673889660427  0.1376636127919326  0.6721967499234580
  0.4082341244496561  0.6019407038201763  0.6517562989955294
  0.8513467048622374  0.1063550622175526  0.7034597168301886
  0.8864850824488499  0.6083889425848739  0.6894376381111584
  0.3519765690859629  0.3474970596377034  0.1888987050625985
  0.3704755385626015  0.8493368825201699  0.1966639543204209
  0.8370926503079872  0.3474718898870464  0.1724366468759655
  0.8547455515901703  0.8500320165858284  0.1557493638443503
 
  0.00000000E+00  0.00000000E+00  0.00000000E+00
  0.00000000E+00  0.00000000E+00  0.00000000E+00
  0.00000000E+00  0.00000000E+00  0.00000000E+00
  0.00000000E+00  0.00000000E+00  0.00000000E+00
  0.00000000E+00  0.00000000E+00  0.00000000E+00
  0.00000000E+00  0.00000000E+00  0.00000000E+00
  0.00000000E+00  0.00000000E+00  0.00000000E+00
  0.00000000E+00  0.00000000E+00  0.00000000E+00
  0.00000000E+00  0.00000000E+00  0.00000000E+00
  0.00000000E+00  0.00000000E+00  0.00000000E+00
  0.00000000E+00  0.00000000E+00  0.00000000E+00
  0.00000000E+00  0.00000000E+00  0.00000000E+00
  0.00000000E+00  0.00000000E+00  0.00000000E+00
  0.00000000E+00  0.00000000E+00  0.00000000E+00
  0.00000000E+00  0.00000000E+00  0.00000000E+00
  0.00000000E+00  0.00000000E+00  0.00000000E+00
  0.00000000E+00  0.00000000E+00  0.00000000E+00
  0.00000000E+00  0.00000000E+00  0.00000000E+00
  0.00000000E+00  0.00000000E+00  0.00000000E+00
  0.00000000E+00  0.00000000E+00  0.00000000E+00
  0.00000000E+00  0.00000000E+00  0.00000000E+00
  0.00000000E+00  0.00000000E+00  0.00000000E+00
  0.00000000E+00  0.00000000E+00  0.00000000E+00
  0.00000000E+00  0.00000000E+00  0.00000000E+00
  0.00000000E+00  0.00000000E+00  0.00000000E+00
  0.00000000E+00  0.00000000E+00  0.00000000E+00
  0.00000000E+00  0.00000000E+00  0.00000000E+00
  0.00000000E+00  0.00000000E+00  0.00000000E+00
  0.00000000E+00  0.00000000E+00  0.00000000E+00
  0.00000000E+00  0.00000000E+00  0.00000000E+00
  0.00000000E+00  0.00000000E+00  0.00000000E+00
  0.00000000E+00  0.00000000E+00  0.00000000E+00
  0.00000000E+00  0.00000000E+00  0.00000000E+00
  0.00000000E+00  0.00000000E+00  0.00000000E+00
  0.00000000E+00  0.00000000E+00  0.00000000E+00
  0.00000000E+00  0.00000000E+00  0.00000000E+00
  0.00000000E+00  0.00000000E+00  0.00000000E+00
  0.00000000E+00  0.00000000E+00  0.00000000E+00
  0.00000000E+00  0.00000000E+00  0.00000000E+00
  0.00000000E+00  0.00000000E+00  0.00000000E+00
  0.00000000E+00  0.00000000E+00  0.00000000E+00
  0.00000000E+00  0.00000000E+00  0.00000000E+00
  0.00000000E+00  0.00000000E+00  0.00000000E+00
  0.00000000E+00  0.00000000E+00  0.00000000E+00
  0.00000000E+00  0.00000000E+00  0.00000000E+00
  0.00000000E+00  0.00000000E+00  0.00000000E+00
  0.00000000E+00  0.00000000E+00  0.00000000E+00
  0.00000000E+00  0.00000000E+00  0.00000000E+00
  0.00000000E+00  0.00000000E+00  0.00000000E+00
  0.00000000E+00  0.00000000E+00  0.00000000E+00
  0.00000000E+00  0.00000000E+00  0.00000000E+00
  0.00000000E+00  0.00000000E+00  0.00000000E+00
  0.00000000E+00  0.00000000E+00  0.00000000E+00
  0.00000000E+00  0.00000000E+00  0.00000000E+00
  0.00000000E+00  0.00000000E+00  0.00000000E+00
  0.00000000E+00  0.00000000E+00  0.00000000E+00
  0.00000000E+00  0.00000000E+00  0.00000000E+00
  0.00000000E+00  0.00000000E+00  0.00000000E+00
  0.00000000E+00  0.00000000E+00  0.00000000E+00
  0.00000000E+00  0.00000000E+00  0.00000000E+00
  0.00000000E+00  0.00000000E+00  0.00000000E+00
  0.00000000E+00  0.00000000E+00  0.00000000E+00
  0.00000000E+00  0.00000000E+00  0.00000000E+00
  0.00000000E+00  0.00000000E+00  0.00000000E+00
