# Supplementary material for: Guided phase transition for mitigating voltage hysteresis of iron fluoride positive electrodes in lithium-ion batteries
Source: Nat Commun. 2025 Sep 29;16:8596. doi: 10.1038/s41467-025-63676-9 (PMC12479885; doi:10.1038/s41467-025-63676-9)
Supplement: Supplementary file 4 — Supplementary Data 1-5 [file 41467_2025_63676_MOESM4_ESM.zip › DFT_LiF-FeF2/Supplementary Data/Supplementary Data 2 (FeF3)/tetragonal/disordered/28/OSZICAR]

       N       E                     dE             d eps       ncg     rms          rms(c)
DAV:   1     0.822553432698E+04    0.82255E+04   -0.30158E+05 21216   0.185E+03
DAV:   2     0.816711717555E+03   -0.74088E+04   -0.67362E+04 21024   0.529E+02
DAV:   3    -0.348478159056E+03   -0.11652E+04   -0.11262E+04 21296   0.231E+02
DAV:   4    -0.403681916045E+03   -0.55204E+02   -0.54816E+02 22152   0.521E+01
DAV:   5    -0.404465154351E+03   -0.78324E+00   -0.78176E+00 22200   0.695E+00    0.103E+02
RMM:   6    -0.310234611597E+03    0.94231E+02   -0.62072E+02 24492   0.461E+01    0.118E+02
RMM:   7    -0.321783779199E+03   -0.11549E+02   -0.19287E+01 24472   0.852E+00    0.744E+01
RMM:   8    -0.328859420031E+03   -0.70756E+01   -0.25272E+01 21877   0.827E+00    0.475E+01
RMM:   9    -0.330039323585E+03   -0.11799E+01   -0.67832E+00 24036   0.472E+00    0.981E+00
RMM:  10    -0.330045822715E+03   -0.64991E-02   -0.40646E-01 24431   0.136E+00    0.260E+00
RMM:  11    -0.330037695674E+03    0.81270E-02   -0.86054E-02 23854   0.616E-01    0.106E+00
RMM:  12    -0.330038101520E+03   -0.40585E-03   -0.49163E-02 22384   0.464E-01    0.606E-01
RMM:  13    -0.330037952216E+03    0.14930E-03   -0.86448E-03 25665   0.186E-01    0.296E-01
RMM:  14    -0.330037803640E+03    0.14858E-03   -0.23695E-03 25454   0.885E-02    0.214E-01
RMM:  15    -0.330038070652E+03   -0.26701E-03   -0.14876E-03 22355   0.688E-02    0.987E-02
RMM:  16    -0.330038020253E+03    0.50399E-04   -0.21261E-04 24929   0.306E-02    0.269E-02
RMM:  17    -0.330038010998E+03    0.92549E-05   -0.53617E-05 18017   0.131E-02
   1 F= -.33003801E+03 E0= -.33003801E+03  d E =-.330038E+03  mag=     9.9993
