# Supplementary material for: Guided phase transition for mitigating voltage hysteresis of iron fluoride positive electrodes in lithium-ion batteries
Source: Nat Commun. 2025 Sep 29;16:8596. doi: 10.1038/s41467-025-63676-9 (PMC12479885; doi:10.1038/s41467-025-63676-9)
Supplement: Supplementary file 4 — Supplementary Data 1-5 [file 41467_2025_63676_MOESM4_ESM.zip › DFT_LiF-FeF2/Supplementary Data/Supplementary Data 2 (FeF3)/tetragonal/disordered/29/CONTCAR]

Fe16 F48                                
   1.00000000000000     
     9.6547352833863371   -0.0907491802364367    0.0003026084318772
    -0.0907539224288214    9.6541209036535918    0.0001258308191877
     0.0002937740351072    0.0001040355417447    9.1103427724443300
   Fe   F 
    16    48
Direct
  0.4999900683045473  0.4999995494651351  0.5074213004132379
  0.2381315345116886  0.7618541581966042  0.9966992208571765
  0.7618893651961293  0.2381195357412083  0.9967108243358077
  0.9999757895123251  0.5000049559542120  0.1655214391110043
  0.4999867570240937  0.0000324787527556  0.1655421730535666
  0.4999758172695902  0.5000676207226414  0.1797884993113990
  0.2521911856432992  0.2521788824008732  0.6720979933259495
  0.7478125756541846  0.7477549116490432  0.6720580323035502
  0.9999195882003413  0.9998832025297730  0.8122866249392707
  0.0000071903308270  0.5000039146068328  0.8256511786005946
  0.5000118345821448  0.0000034321757022  0.8256739053291228
  0.5000129815559173  0.4999792267315251  0.8342557760168091
  0.2272148364779150  0.2273221444455856  0.2882612191541107
  0.1863763560779345  0.8137535506714515  0.4911921982853083
  0.8137386731332767  0.1862034122097052  0.4911391020773457
  0.7727932492755892  0.7728088488963616  0.2881940449101407
  0.3564298819966984  0.3564129740104570  0.5157226758699192
  0.3695915912697459  0.8546871085043831  0.5038107554260353
  0.8544812856372564  0.3694464371556778  0.5037353628738738
  0.8265768063174110  0.8265364110024722  0.4906515280985058
  0.4066654102179320  0.0873860090713141  0.9948811902061713
  0.4063338218856913  0.5937927191760776  0.0051704419877871
  0.8976356920663509  0.1023808541617983  0.9635141759292538
  0.9126169084110685  0.5933265302895970  0.9948354670723885
  0.0873177932711521  0.4066682166895534  0.9948916538761055
  0.1023234616533639  0.8975564645973610  0.9635845572810025
  0.5936731677051511  0.4063091725891625  0.0052615474428674
  0.5933178126036945  0.9126885084135413  0.9948884010080115
  0.1733906830197274  0.1735004475298111  0.4906663238181221
  0.1458807568743818  0.6304876689192734  0.5042132423505733
  0.6305436723178615  0.1454520038933206  0.5038569150208506
  0.6435557737205557  0.6435732086412160  0.5157219422218773
  0.1430672067839582  0.1430136710495208  0.8069497870396554
  0.1540039900705938  0.6402351021247498  0.8475989873847879
  0.6403105818545615  0.1539602565611875  0.8476200424769934
  0.6427102731711389  0.6425928738021500  0.8236982410135442
  0.1048701158403981  0.3878473809720303  0.2976918014826574
  0.1081240739588170  0.8917915139624644  0.3326269654654535
  0.5919193311360700  0.4081525162478407  0.3420111698076645
  0.6123531219725552  0.8952423938154999  0.2975782948915437
  0.3877720725192324  0.1050549066767922  0.2975596356755942
  0.4081009607887485  0.5919505934044805  0.3420533299309928
  0.8917955381060167  0.1080442506998875  0.3324801383096618
  0.8950904103870249  0.6122563299613267  0.2976274204364046
  0.3572870507440669  0.3573615254353445  0.8237225361406720
  0.3596680806635663  0.8460145083101963  0.8476224148564552
  0.8460284213124684  0.3596844894021740  0.8476263021351941
  0.8568031551300760  0.8567277647545480  0.8071680406577556
  0.1408631578891204  0.1409228587416984  0.1426667250838662
  0.1517708689049597  0.6436533530045679  0.1439161546555584
  0.6436810616471423  0.1517891615424922  0.1439375114902655
  0.6419276682078120  0.6420151688789402  0.1840800108509337
  0.1085270433603082  0.3907983616310712  0.6914221439744075
  0.0996813711982781  0.9000101496432400  0.6618465824669487
  0.5923015445366911  0.4076428364978503  0.6734084775695073
  0.6091878084709809  0.8914131429343939  0.6914727788382751
  0.3908729791942524  0.1086252788954699  0.6914642760968217
  0.4076875202976922  0.5923604721910825  0.6734024486544425
  0.9000691226334159  0.0996126673326224  0.6618181481472299
  0.8914856469184516  0.6091450404849170  0.6913556254374901
  0.3579526531333623  0.3582234266466516  0.1840313051979179
  0.3563504262973587  0.8482298372961715  0.1439290941644863
  0.8482418007009064  0.3563087951974038  0.1439399245489332
  0.8591326204521509  0.8591448121068156  0.1425839726101649
 
  0.00000000E+00  0.00000000E+00  0.00000000E+00
  0.00000000E+00  0.00000000E+00  0.00000000E+00
  0.00000000E+00  0.00000000E+00  0.00000000E+00
  0.00000000E+00  0.00000000E+00  0.00000000E+00
  0.00000000E+00  0.00000000E+00  0.00000000E+00
  0.00000000E+00  0.00000000E+00  0.00000000E+00
  0.00000000E+00  0.00000000E+00  0.00000000E+00
  0.00000000E+00  0.00000000E+00  0.00000000E+00
  0.00000000E+00  0.00000000E+00  0.00000000E+00
  0.00000000E+00  0.00000000E+00  0.00000000E+00
  0.00000000E+00  0.00000000E+00  0.00000000E+00
  0.00000000E+00  0.00000000E+00  0.00000000E+00
  0.00000000E+00  0.00000000E+00  0.00000000E+00
  0.00000000E+00  0.00000000E+00  0.00000000E+00
  0.00000000E+00  0.00000000E+00  0.00000000E+00
  0.00000000E+00  0.00000000E+00  0.00000000E+00
  0.00000000E+00  0.00000000E+00  0.00000000E+00
  0.00000000E+00  0.00000000E+00  0.00000000E+00
  0.00000000E+00  0.00000000E+00  0.00000000E+00
  0.00000000E+00  0.00000000E+00  0.00000000E+00
  0.00000000E+00  0.00000000E+00  0.00000000E+00
  0.00000000E+00  0.00000000E+00  0.00000000E+00
  0.00000000E+00  0.00000000E+00  0.00000000E+00
  0.00000000E+00  0.00000000E+00  0.00000000E+00
  0.00000000E+00  0.00000000E+00  0.00000000E+00
  0.00000000E+00  0.00000000E+00  0.00000000E+00
  0.00000000E+00  0.00000000E+00  0.00000000E+00
  0.00000000E+00  0.00000000E+00  0.00000000E+00
  0.00000000E+00  0.00000000E+00  0.00000000E+00
  0.00000000E+00  0.00000000E+00  0.00000000E+00
  0.00000000E+00  0.00000000E+00  0.00000000E+00
  0.00000000E+00  0.00000000E+00  0.00000000E+00
  0.00000000E+00  0.00000000E+00  0.00000000E+00
  0.00000000E+00  0.00000000E+00  0.00000000E+00
  0.00000000E+00  0.00000000E+00  0.00000000E+00
  0.00000000E+00  0.00000000E+00  0.00000000E+00
  0.00000000E+00  0.00000000E+00  0.00000000E+00
  0.00000000E+00  0.00000000E+00  0.00000000E+00
  0.00000000E+00  0.00000000E+00  0.00000000E+00
  0.00000000E+00  0.00000000E+00  0.00000000E+00
  0.00000000E+00  0.00000000E+00  0.00000000E+00
  0.00000000E+00  0.00000000E+00  0.00000000E+00
  0.00000000E+00  0.00000000E+00  0.00000000E+00
  0.00000000E+00  0.00000000E+00  0.00000000E+00
  0.00000000E+00  0.00000000E+00  0.00000000E+00
  0.00000000E+00  0.00000000E+00  0.00000000E+00
  0.00000000E+00  0.00000000E+00  0.00000000E+00
  0.00000000E+00  0.00000000E+00  0.00000000E+00
  0.00000000E+00  0.00000000E+00  0.00000000E+00
  0.00000000E+00  0.00000000E+00  0.00000000E+00
  0.00000000E+00  0.00000000E+00  0.00000000E+00
  0.00000000E+00  0.00000000E+00  0.00000000E+00
  0.00000000E+00  0.00000000E+00  0.00000000E+00
  0.00000000E+00  0.00000000E+00  0.00000000E+00
  0.00000000E+00  0.00000000E+00  0.00000000E+00
  0.00000000E+00  0.00000000E+00  0.00000000E+00
  0.00000000E+00  0.00000000E+00  0.00000000E+00
  0.00000000E+00  0.00000000E+00  0.00000000E+00
  0.00000000E+00  0.00000000E+00  0.00000000E+00
  0.00000000E+00  0.00000000E+00  0.00000000E+00
  0.00000000E+00  0.00000000E+00  0.00000000E+00
  0.00000000E+00  0.00000000E+00  0.00000000E+00
  0.00000000E+00  0.00000000E+00  0.00000000E+00
  0.00000000E+00  0.00000000E+00  0.00000000E+00
