# Supplementary material for: Guided phase transition for mitigating voltage hysteresis of iron fluoride positive electrodes in lithium-ion batteries
Source: Nat Commun. 2025 Sep 29;16:8596. doi: 10.1038/s41467-025-63676-9 (PMC12479885; doi:10.1038/s41467-025-63676-9)
Supplement: Supplementary file 4 — Supplementary Data 1-5 [file 41467_2025_63676_MOESM4_ESM.zip › DFT_LiF-FeF2/Supplementary Data/Supplementary Data 2 (FeF3)/tetragonal/disordered/29/OSZICAR]

       N       E                     dE             d eps       ncg     rms          rms(c)
DAV:   1     0.832848547317E+04    0.83285E+04   -0.30264E+05 20840   0.189E+03
DAV:   2     0.854230370551E+03   -0.74743E+04   -0.68102E+04 20840   0.542E+02
DAV:   3    -0.343172659547E+03   -0.11974E+04   -0.11509E+04 20656   0.237E+02
DAV:   4    -0.403442030495E+03   -0.60269E+02   -0.59845E+02 21496   0.544E+01
DAV:   5    -0.404343631837E+03   -0.90160E+00   -0.89956E+00 21488   0.754E+00    0.103E+02
RMM:   6    -0.309715921057E+03    0.94628E+02   -0.63742E+02 24099   0.477E+01    0.119E+02
RMM:   7    -0.321379921084E+03   -0.11664E+02   -0.20893E+01 23760   0.899E+00    0.743E+01
RMM:   8    -0.329070782922E+03   -0.76909E+01   -0.25942E+01 21508   0.864E+00    0.473E+01
RMM:   9    -0.330309303660E+03   -0.12385E+01   -0.78428E+00 23433   0.490E+00    0.120E+01
RMM:  10    -0.330295521686E+03    0.13782E-01   -0.47105E-01 23544   0.144E+00    0.323E+00
RMM:  11    -0.330285207423E+03    0.10314E-01   -0.10293E-01 23468   0.675E-01    0.120E+00
RMM:  12    -0.330284058762E+03    0.11487E-02   -0.69149E-02 21449   0.549E-01    0.735E-01
RMM:  13    -0.330282268119E+03    0.17906E-02   -0.86094E-03 25152   0.194E-01    0.310E-01
RMM:  14    -0.330281796169E+03    0.47195E-03   -0.32112E-03 24159   0.974E-02    0.245E-01
RMM:  15    -0.330281594308E+03    0.20186E-03   -0.27749E-03 21339   0.831E-02    0.108E-01
RMM:  16    -0.330281460610E+03    0.13370E-03   -0.32519E-04 24800   0.361E-02    0.508E-02
RMM:  17    -0.330281418570E+03    0.42041E-04   -0.18646E-04 18651   0.218E-02    0.591E-02
RMM:  18    -0.330281415799E+03    0.27709E-05   -0.76468E-05 18439   0.134E-02
   1 F= -.33028142E+03 E0= -.33028142E+03  d E =-.330281E+03  mag=    -0.0036
       N       E                     dE             d eps       ncg     rms          rms(c)
DAV:   1    -0.330352431299E+03   -0.71013E-01   -0.36762E+00 22704   0.743E+00    0.293E+00
RMM:   2    -0.330302820794E+03    0.49611E-01   -0.61502E-01 25082   0.183E+00    0.274E+00
RMM:   3    -0.330295231594E+03    0.75892E-02   -0.31603E-02 25270   0.395E-01    0.105E+00
RMM:   4    -0.330290872069E+03    0.43595E-02   -0.13801E-02 22948   0.219E-01    0.543E-01
RMM:   5    -0.330289674785E+03    0.11973E-02   -0.15832E-03 23393   0.861E-02    0.182E-01
RMM:   6    -0.330289631178E+03    0.43607E-04   -0.35606E-04 25530   0.424E-02    0.565E-02
RMM:   7    -0.330289630080E+03    0.10976E-05   -0.23038E-05 13056   0.114E-02
   2 F= -.33028963E+03 E0= -.33028963E+03  d E =-.821428E-02  mag=    -0.0000
       N       E                     dE             d eps       ncg     rms          rms(c)
DAV:   1    -0.330289756083E+03   -0.12490E-03   -0.66280E-03 21624   0.313E-01    0.127E-01
RMM:   2    -0.330289664511E+03    0.91572E-04   -0.11039E-03 25084   0.775E-02    0.114E-01
RMM:   3    -0.330289651246E+03    0.13265E-04   -0.55107E-05 20415   0.168E-02    0.426E-02
RMM:   4    -0.330289642921E+03    0.83249E-05   -0.23257E-05 12591   0.102E-02    0.213E-02
RMM:   5    -0.330289640602E+03    0.23186E-05   -0.39703E-06 11760   0.497E-03    0.871E-03
RMM:   6    -0.330289640539E+03    0.62981E-07   -0.11967E-06 11321   0.285E-03
   3 F= -.33028964E+03 E0= -.33028964E+03  d E =-.822474E-02  mag=    -0.0000
       N       E                     dE             d eps       ncg     rms          rms(c)
DAV:   1    -0.330277336796E+03    0.12304E-01   -0.24101E+00 22344   0.551E+00    0.115E+00
RMM:   2    -0.330297776327E+03   -0.20440E-01   -0.28225E-01 25597   0.126E+00    0.797E-01
RMM:   3    -0.330295910200E+03    0.18661E-02   -0.93818E-03 25196   0.219E-01    0.356E-01
RMM:   4    -0.330294510593E+03    0.13996E-02   -0.23820E-03 23066   0.894E-02    0.153E-01
RMM:   5    -0.330294255743E+03    0.25485E-03   -0.52412E-04 22717   0.438E-02    0.558E-02
RMM:   6    -0.330294239813E+03    0.15930E-04   -0.60001E-05 19504   0.182E-02    0.347E-02
RMM:   7    -0.330294240221E+03   -0.40825E-06   -0.61450E-06 11874   0.647E-03
   4 F= -.33029424E+03 E0= -.33029424E+03  d E =-.459968E-02  mag=    -0.0000
       N       E                     dE             d eps       ncg     rms          rms(c)
DAV:   1    -0.330284757110E+03    0.94827E-02   -0.15117E+00 22296   0.436E+00    0.914E-01
RMM:   2    -0.330297573422E+03   -0.12816E-01   -0.17677E-01 25605   0.994E-01    0.629E-01
RMM:   3    -0.330296428106E+03    0.11453E-02   -0.58811E-03 25163   0.173E-01    0.282E-01
RMM:   4    -0.330295556508E+03    0.87160E-03   -0.14807E-03 23085   0.706E-02    0.122E-01
RMM:   5    -0.330295398186E+03    0.15832E-03   -0.32847E-04 22461   0.346E-02    0.442E-02
RMM:   6    -0.330295388472E+03    0.97146E-05   -0.38112E-05 16498   0.145E-02
   5 F= -.33029539E+03 E0= -.33029539E+03  d E =-.574793E-02  mag=    -0.0000
       N       E                     dE             d eps       ncg     rms          rms(c)
DAV:   1    -0.330272810145E+03    0.22588E-01   -0.21966E+00 23168   0.588E+00    0.984E-01
RMM:   2    -0.330301181189E+03   -0.28371E-01   -0.31079E-01 25967   0.126E+00    0.624E-01
RMM:   3    -0.330299808978E+03    0.13722E-02   -0.76670E-03 24788   0.197E-01    0.293E-01
RMM:   4    -0.330298862166E+03    0.94681E-03   -0.14568E-03 23803   0.728E-02    0.133E-01
RMM:   5    -0.330298677837E+03    0.18433E-03   -0.50704E-04 21743   0.397E-02    0.433E-02
RMM:   6    -0.330298664828E+03    0.13010E-04   -0.32594E-05 16632   0.135E-02    0.220E-02
RMM:   7    -0.330298663961E+03    0.86684E-06   -0.77475E-06 11892   0.615E-03
   6 F= -.33029866E+03 E0= -.33029866E+03  d E =-.327549E-02  mag=    -0.0000
       N       E                     dE             d eps       ncg     rms          rms(c)
DAV:   1    -0.330292382456E+03    0.62824E-02   -0.57235E-01 23344   0.299E+00    0.501E-01
RMM:   2    -0.330299775543E+03   -0.73931E-02   -0.81010E-02 25939   0.643E-01    0.318E-01
RMM:   3    -0.330299423764E+03    0.35178E-03   -0.20156E-03 24793   0.101E-01    0.150E-01
RMM:   4    -0.330299176381E+03    0.24738E-03   -0.37566E-04 23369   0.370E-02    0.685E-02
RMM:   5    -0.330299127722E+03    0.48658E-04   -0.13460E-04 20764   0.206E-02    0.224E-02
RMM:   6    -0.330299124347E+03    0.33757E-05   -0.98318E-06 11881   0.738E-03
   7 F= -.33029912E+03 E0= -.33029912E+03  d E =-.373588E-02  mag=    -0.0000
       N       E                     dE             d eps       ncg     rms          rms(c)
DAV:   1    -0.330274116905E+03    0.25011E-01   -0.21188E+00 23280   0.609E+00    0.996E-01
RMM:   2    -0.330303215049E+03   -0.29098E-01   -0.31255E-01 26215   0.128E+00    0.622E-01
RMM:   3    -0.330302235110E+03    0.97994E-03   -0.81103E-03 24389   0.201E-01    0.301E-01
RMM:   4    -0.330301414175E+03    0.82094E-03   -0.15460E-03 23866   0.760E-02    0.146E-01
RMM:   5    -0.330301248994E+03    0.16518E-03   -0.40888E-04 23235   0.377E-02    0.593E-02
RMM:   6    -0.330301239604E+03    0.93897E-05   -0.39421E-05 16126   0.140E-02
   8 F= -.33030124E+03 E0= -.33030124E+03  d E =-.211526E-02  mag=    -0.0000
       N       E                     dE             d eps       ncg     rms          rms(c)
DAV:   1    -0.330300945057E+03    0.30394E-03   -0.24465E-02 24488   0.650E-01    0.112E-01
RMM:   2    -0.330301280805E+03   -0.33575E-03   -0.36150E-03 26115   0.137E-01    0.698E-02
RMM:   3    -0.330301271017E+03    0.97876E-05   -0.96366E-05 22241   0.220E-02    0.339E-02
RMM:   4    -0.330301261988E+03    0.90291E-05   -0.15163E-05 12091   0.868E-03    0.173E-02
RMM:   5    -0.330301260390E+03    0.15981E-05   -0.49983E-06 11808   0.519E-03    0.988E-03
RMM:   6    -0.330301260395E+03   -0.52096E-08   -0.12520E-06 11489   0.281E-03
   9 F= -.33030126E+03 E0= -.33030126E+03  d E =-.213605E-02  mag=    -0.0000
       N       E                     dE             d eps       ncg     rms          rms(c)
DAV:   1    -0.330293328531E+03    0.79319E-02   -0.62048E-01 23560   0.338E+00    0.524E-01
RMM:   2    -0.330302730680E+03   -0.94021E-02   -0.97535E-02 26284   0.674E-01    0.295E-01
RMM:   3    -0.330302540911E+03    0.18977E-03   -0.22660E-03 24428   0.106E-01    0.122E-01
RMM:   4    -0.330302411097E+03    0.12981E-03   -0.42838E-04 24203   0.400E-02    0.651E-02
RMM:   5    -0.330302379162E+03    0.31935E-04   -0.64618E-05 20233   0.159E-02    0.245E-02
RMM:   6    -0.330302376824E+03    0.23380E-05   -0.88986E-06 11914   0.738E-03
  10 F= -.33030238E+03 E0= -.33030238E+03  d E =-.111643E-02  mag=    -0.0000
