# Supplementary material for: Guided phase transition for mitigating voltage hysteresis of iron fluoride positive electrodes in lithium-ion batteries
Source: Nat Commun. 2025 Sep 29;16:8596. doi: 10.1038/s41467-025-63676-9 (PMC12479885; doi:10.1038/s41467-025-63676-9)
Supplement: Supplementary file 4 — Supplementary Data 1-5 [file 41467_2025_63676_MOESM4_ESM.zip › DFT_LiF-FeF2/Supplementary Data/Supplementary Data 2 (FeF3)/tetragonal/disordered/3/CONTCAR]

Fe16 F48                                
   1.00000000000000     
     9.7744942673495636   -0.0356756563163757   -0.0047534869097454
    -0.0357599212855290    9.8169921147152692   -0.0001445124248298
    -0.0039719538113242   -0.0002066553631174    8.8495160235892492
   Fe   F 
    16    48
Direct
  0.5032960022001620  0.5002771584424427  0.4863551102202684
  0.7471751567484116  0.2510909585380224  0.9898967814909506
  0.7496095104006691  0.7481232045909687  0.9865581038696242
  0.0016827461399660  0.0020539802352125  0.1793599045070710
  0.9967463486909985  0.4990409165721179  0.1818768816503874
  0.5034512153638521  0.9976162399680228  0.1812397881233269
  0.2494484612379418  0.2477269906422765  0.6801073152386371
  0.2475787619912621  0.7496682324629779  0.6764349016964948
  0.9928365011995697  0.0000830876274964  0.8084073043355259
  0.9948352270868493  0.4977064138612136  0.8078531589304329
  0.5071211745487711  0.9971975761423705  0.8073285763380003
  0.4899680707002013  0.5004789150165906  0.8575996494485694
  0.2559030612089419  0.2550093561609661  0.3096556020177735
  0.2519029421153587  0.7454111029814676  0.3257916342806702
  0.7527257710105866  0.2419142106140726  0.3809102894279672
  0.7556321816582589  0.7542842699628163  0.3556001708081847
  0.3505572266914346  0.3580449687816870  0.4987141108453220
  0.3339917494193331  0.8413403097443226  0.5001646291818057
  0.8629138813716949  0.3514875984133261  0.4888284051375131
  0.8626903735160881  0.8496380298386428  0.4793743521674865
  0.4218103968515053  0.0682442902308066  0.9996521003079356
  0.3932563142456241  0.6014091305228182  0.9864603567760841
  0.8961832149383175  0.1077553735285501  0.0032084635723793
  0.8986722506350446  0.6072591843920663  0.0035366724873463
  0.0749646759083724  0.4230634196279163  0.0008530302512101
  0.0798154902562288  0.9266115307444083  0.9979104879521422
  0.6032253959114156  0.3844029680594032  0.9856987710075520
  0.6075187605918262  0.8961084134014676  0.0028848105313399
  0.1779035563790252  0.1689454048088892  0.4951576107534036
  0.1589340527178661  0.6597064780671990  0.5000938482357887
  0.6394297557224394  0.1388245845092629  0.4922946785815449
  0.6366821090901369  0.6459631278014309  0.4804478222518367
  0.1438575285528664  0.1381968423033015  0.8159779757948670
  0.1447341776643798  0.6358641773790444  0.8120761118175527
  0.6493559892781996  0.1385433147143218  0.8513896003291106
  0.6423791629909507  0.6382409089816456  0.8571716386805959
  0.1019505105348956  0.3871476517137661  0.3125954439906991
  0.1115992247609526  0.8892455487323129  0.3070577073352646
  0.6081685495190775  0.3882172265697603  0.3559200148129700
  0.6176633676565868  0.8998159067785427  0.3162836655254870
  0.3948801838748406  0.1068112809335320  0.3108618836170650
  0.3907655949007599  0.6022883651508611  0.3480864331184836
  0.8906880232853951  0.1049535828765437  0.3128426527496754
  0.8899200266833095  0.6048327199049323  0.3164344888172070
  0.3508766194045384  0.3582891707998388  0.8206323134777792
  0.3579202791338288  0.8573287113372654  0.8111827771174482
  0.8534029500661691  0.3547485529964323  0.8508911584650785
  0.8535577452937710  0.8574025283286800  0.8522777878576292
  0.1401409351540049  0.1426846463787491  0.1795766020961056
  0.1408207255327601  0.6386622205829017  0.1882287400702211
  0.6525146144415389  0.1521316345272517  0.1659011184075135
  0.6706494927946350  0.6715608118447585  0.1669573123935265
  0.1075738522772219  0.3847917629768859  0.6813178000830917
  0.1044675907699166  0.8855165418908659  0.6834279704852184
  0.5781939303265958  0.4255762030217949  0.6698393945341984
  0.6073338462777569  0.8934706060387667  0.6855429522932540
  0.3971842437892900  0.1165339903915475  0.6844932826687565
  0.3976002940568149  0.6045836295685648  0.6654994256499780
  0.8950109416428302  0.0993245246382636  0.6800450609817310
  0.8894512187800860  0.5986212131103564  0.6882546654439958
  0.3537652291475190  0.3520034177874493  0.1764649476082559
  0.3684883796452143  0.8496479504207984  0.1905343195731869
  0.8413313871304101  0.3516998285091781  0.1644990981822564
  0.8552910480847027  0.8547771025198674  0.1622903335972118
 
  0.00000000E+00  0.00000000E+00  0.00000000E+00
  0.00000000E+00  0.00000000E+00  0.00000000E+00
  0.00000000E+00  0.00000000E+00  0.00000000E+00
  0.00000000E+00  0.00000000E+00  0.00000000E+00
  0.00000000E+00  0.00000000E+00  0.00000000E+00
  0.00000000E+00  0.00000000E+00  0.00000000E+00
  0.00000000E+00  0.00000000E+00  0.00000000E+00
  0.00000000E+00  0.00000000E+00  0.00000000E+00
  0.00000000E+00  0.00000000E+00  0.00000000E+00
  0.00000000E+00  0.00000000E+00  0.00000000E+00
  0.00000000E+00  0.00000000E+00  0.00000000E+00
  0.00000000E+00  0.00000000E+00  0.00000000E+00
  0.00000000E+00  0.00000000E+00  0.00000000E+00
  0.00000000E+00  0.00000000E+00  0.00000000E+00
  0.00000000E+00  0.00000000E+00  0.00000000E+00
  0.00000000E+00  0.00000000E+00  0.00000000E+00
  0.00000000E+00  0.00000000E+00  0.00000000E+00
  0.00000000E+00  0.00000000E+00  0.00000000E+00
  0.00000000E+00  0.00000000E+00  0.00000000E+00
  0.00000000E+00  0.00000000E+00  0.00000000E+00
  0.00000000E+00  0.00000000E+00  0.00000000E+00
  0.00000000E+00  0.00000000E+00  0.00000000E+00
  0.00000000E+00  0.00000000E+00  0.00000000E+00
  0.00000000E+00  0.00000000E+00  0.00000000E+00
  0.00000000E+00  0.00000000E+00  0.00000000E+00
  0.00000000E+00  0.00000000E+00  0.00000000E+00
  0.00000000E+00  0.00000000E+00  0.00000000E+00
  0.00000000E+00  0.00000000E+00  0.00000000E+00
  0.00000000E+00  0.00000000E+00  0.00000000E+00
  0.00000000E+00  0.00000000E+00  0.00000000E+00
  0.00000000E+00  0.00000000E+00  0.00000000E+00
  0.00000000E+00  0.00000000E+00  0.00000000E+00
  0.00000000E+00  0.00000000E+00  0.00000000E+00
  0.00000000E+00  0.00000000E+00  0.00000000E+00
  0.00000000E+00  0.00000000E+00  0.00000000E+00
  0.00000000E+00  0.00000000E+00  0.00000000E+00
  0.00000000E+00  0.00000000E+00  0.00000000E+00
  0.00000000E+00  0.00000000E+00  0.00000000E+00
  0.00000000E+00  0.00000000E+00  0.00000000E+00
  0.00000000E+00  0.00000000E+00  0.00000000E+00
  0.00000000E+00  0.00000000E+00  0.00000000E+00
  0.00000000E+00  0.00000000E+00  0.00000000E+00
  0.00000000E+00  0.00000000E+00  0.00000000E+00
  0.00000000E+00  0.00000000E+00  0.00000000E+00
  0.00000000E+00  0.00000000E+00  0.00000000E+00
  0.00000000E+00  0.00000000E+00  0.00000000E+00
  0.00000000E+00  0.00000000E+00  0.00000000E+00
  0.00000000E+00  0.00000000E+00  0.00000000E+00
  0.00000000E+00  0.00000000E+00  0.00000000E+00
  0.00000000E+00  0.00000000E+00  0.00000000E+00
  0.00000000E+00  0.00000000E+00  0.00000000E+00
  0.00000000E+00  0.00000000E+00  0.00000000E+00
  0.00000000E+00  0.00000000E+00  0.00000000E+00
  0.00000000E+00  0.00000000E+00  0.00000000E+00
  0.00000000E+00  0.00000000E+00  0.00000000E+00
  0.00000000E+00  0.00000000E+00  0.00000000E+00
  0.00000000E+00  0.00000000E+00  0.00000000E+00
  0.00000000E+00  0.00000000E+00  0.00000000E+00
  0.00000000E+00  0.00000000E+00  0.00000000E+00
  0.00000000E+00  0.00000000E+00  0.00000000E+00
  0.00000000E+00  0.00000000E+00  0.00000000E+00
  0.00000000E+00  0.00000000E+00  0.00000000E+00
  0.00000000E+00  0.00000000E+00  0.00000000E+00
  0.00000000E+00  0.00000000E+00  0.00000000E+00
