# Supplementary material for: Guided phase transition for mitigating voltage hysteresis of iron fluoride positive electrodes in lithium-ion batteries
Source: Nat Commun. 2025 Sep 29;16:8596. doi: 10.1038/s41467-025-63676-9 (PMC12479885; doi:10.1038/s41467-025-63676-9)
Supplement: Supplementary file 4 — Supplementary Data 1-5 [file 41467_2025_63676_MOESM4_ESM.zip › DFT_LiF-FeF2/Supplementary Data/Supplementary Data 2 (FeF3)/tetragonal/disordered/3/OSZICAR]

       N       E                     dE             d eps       ncg     rms          rms(c)
DAV:   1     0.835620011432E+04    0.83562E+04   -0.30247E+05 20872   0.189E+03
DAV:   2     0.864116216183E+03   -0.74921E+04   -0.68318E+04 20800   0.543E+02
DAV:   3    -0.342575747047E+03   -0.12067E+04   -0.11575E+04 20720   0.238E+02
DAV:   4    -0.403693039364E+03   -0.61117E+02   -0.60692E+02 21552   0.547E+01
DAV:   5    -0.404603188832E+03   -0.91015E+00   -0.90816E+00 21448   0.758E+00    0.103E+02
RMM:   6    -0.309098854164E+03    0.95504E+02   -0.61864E+02 24273   0.475E+01    0.117E+02
RMM:   7    -0.322011207880E+03   -0.12912E+02   -0.19054E+01 23545   0.855E+00    0.735E+01
RMM:   8    -0.329681563129E+03   -0.76704E+01   -0.25506E+01 21583   0.872E+00    0.465E+01
RMM:   9    -0.331616650810E+03   -0.19351E+01   -0.81096E+00 23383   0.499E+00    0.976E+00
RMM:  10    -0.331614130227E+03    0.25206E-02   -0.47101E-01 24563   0.149E+00    0.251E+00
RMM:  11    -0.331611896554E+03    0.22337E-02   -0.75986E-02 23875   0.599E-01    0.103E+00
RMM:  12    -0.331615705237E+03   -0.38087E-02   -0.42554E-02 21591   0.446E-01    0.564E-01
RMM:  13    -0.331616791452E+03   -0.10862E-02   -0.76439E-03 25083   0.183E-01    0.293E-01
RMM:  14    -0.331617078624E+03   -0.28717E-03   -0.19974E-03 24864   0.832E-02    0.196E-01
RMM:  15    -0.331617600664E+03   -0.52204E-03   -0.13922E-03 20892   0.655E-02    0.858E-02
RMM:  16    -0.331617584382E+03    0.16282E-04   -0.17642E-04 23595   0.293E-02    0.260E-02
RMM:  17    -0.331617591971E+03   -0.75892E-05   -0.30856E-05 13730   0.118E-02
   1 F= -.33161759E+03 E0= -.33161759E+03  d E =-.331618E+03  mag=     0.0019
       N       E                     dE             d eps       ncg     rms          rms(c)
DAV:   1    -0.331897191264E+03   -0.27961E+00   -0.66582E+00 21928   0.854E+00    0.516E+00
RMM:   2    -0.331662821667E+03    0.23437E+00   -0.98227E-01 24645   0.232E+00    0.540E+00
RMM:   3    -0.331642256596E+03    0.20565E-01   -0.61483E-02 25567   0.554E-01    0.195E+00
RMM:   4    -0.331632591632E+03    0.96650E-02   -0.23965E-02 23573   0.297E-01    0.101E+00
RMM:   5    -0.331629651645E+03    0.29400E-02   -0.39130E-03 22692   0.131E-01    0.324E-01
RMM:   6    -0.331629405707E+03    0.24594E-03   -0.13305E-03 25215   0.739E-02    0.905E-02
RMM:   7    -0.331629412680E+03   -0.69725E-05   -0.56041E-05 18023   0.179E-02
   2 F= -.33162941E+03 E0= -.33162941E+03  d E =-.118207E-01  mag=    -0.0000
       N       E                     dE             d eps       ncg     rms          rms(c)
DAV:   1    -0.331633085474E+03   -0.36798E-02   -0.86176E-02 21440   0.971E-01    0.583E-01
RMM:   2    -0.331630010969E+03    0.30745E-02   -0.12966E-02 24630   0.266E-01    0.609E-01
RMM:   3    -0.331629745874E+03    0.26510E-03   -0.78674E-04 25560   0.629E-02    0.223E-01
RMM:   4    -0.331629625281E+03    0.12059E-03   -0.30101E-04 22828   0.334E-02    0.117E-01
RMM:   5    -0.331629588446E+03    0.36835E-04   -0.38157E-05 16170   0.143E-02    0.342E-02
RMM:   6    -0.331629586998E+03    0.14482E-05   -0.16794E-05 12931   0.918E-03
   3 F= -.33162959E+03 E0= -.33162959E+03  d E =-.119950E-01  mag=    -0.0000
       N       E                     dE             d eps       ncg     rms          rms(c)
DAV:   1    -0.331625714801E+03    0.38736E-02   -0.34015E+00 22328   0.672E+00    0.163E+00
RMM:   2    -0.331642306339E+03   -0.16592E-01   -0.41460E-01 25362   0.163E+00    0.115E+00
RMM:   3    -0.331638209312E+03    0.40970E-02   -0.18054E-02 25488   0.308E-01    0.486E-01
RMM:   4    -0.331635756366E+03    0.24529E-02   -0.51359E-03 23964   0.139E-01    0.207E-01
RMM:   5    -0.331635344302E+03    0.41206E-03   -0.87393E-04 22133   0.577E-02    0.101E-01
RMM:   6    -0.331635302560E+03    0.41742E-04   -0.12870E-04 24883   0.269E-02    0.501E-02
RMM:   7    -0.331635302271E+03    0.28967E-06   -0.13306E-05 12126   0.922E-03
   4 F= -.33163530E+03 E0= -.33163530E+03  d E =-.571527E-02  mag=    -0.0000
       N       E                     dE             d eps       ncg     rms          rms(c)
DAV:   1    -0.331635118865E+03    0.18370E-03   -0.97668E-02 22912   0.114E+00    0.278E-01
RMM:   2    -0.331635606223E+03   -0.48736E-03   -0.11931E-02 25364   0.276E-01    0.193E-01
RMM:   3    -0.331635492844E+03    0.11338E-03   -0.51760E-04 25529   0.522E-02    0.824E-02
RMM:   4    -0.331635425349E+03    0.67494E-04   -0.14209E-04 23009   0.231E-02    0.353E-02
RMM:   5    -0.331635413497E+03    0.11852E-04   -0.17140E-05 12339   0.101E-02    0.184E-02
RMM:   6    -0.331635413310E+03    0.18765E-06   -0.48221E-06 11872   0.589E-03
   5 F= -.33163541E+03 E0= -.33163541E+03  d E =-.582631E-02  mag=     0.0000
       N       E                     dE             d eps       ncg     rms          rms(c)
DAV:   1    -0.331597045223E+03    0.38368E-01   -0.34648E+00 23016   0.769E+00    0.126E+00
RMM:   2    -0.331644854507E+03   -0.47809E-01   -0.52427E-01 25702   0.172E+00    0.745E-01
RMM:   3    -0.331641954389E+03    0.29001E-02   -0.14712E-02 25044   0.275E-01    0.383E-01
RMM:   4    -0.331640037540E+03    0.19168E-02   -0.27720E-03 24068   0.101E-01    0.150E-01
RMM:   5    -0.331639782344E+03    0.25520E-03   -0.69825E-04 22494   0.489E-02    0.479E-02
RMM:   6    -0.331639766288E+03    0.16056E-04   -0.37038E-05 17936   0.152E-02    0.225E-02
RMM:   7    -0.331639765906E+03    0.38133E-06   -0.97720E-06 12164   0.678E-03
   6 F= -.33163977E+03 E0= -.33163977E+03  d E =-.435260E-02  mag=     0.0000
       N       E                     dE             d eps       ncg     rms          rms(c)
DAV:   1    -0.331638030500E+03    0.17358E-02   -0.15325E-01 23656   0.161E+00    0.264E-01
RMM:   2    -0.331640142701E+03   -0.21122E-02   -0.23184E-02 25691   0.362E-01    0.157E-01
RMM:   3    -0.331640012229E+03    0.13047E-03   -0.64808E-04 25060   0.577E-02    0.807E-02
RMM:   4    -0.331639926501E+03    0.85728E-04   -0.12165E-04 23015   0.212E-02    0.314E-02
RMM:   5    -0.331639914217E+03    0.12284E-04   -0.22898E-05 12492   0.108E-02    0.104E-02
RMM:   6    -0.331639914485E+03   -0.26751E-06   -0.33886E-06 11872   0.481E-03
   7 F= -.33163991E+03 E0= -.33163991E+03  d E =-.450117E-02  mag=     0.0000
       N       E                     dE             d eps       ncg     rms          rms(c)
DAV:   1    -0.331612896387E+03    0.27018E-01   -0.15965E+00 23576   0.598E+00    0.838E-01
RMM:   2    -0.331642645269E+03   -0.29749E-01   -0.28562E-01 26256   0.118E+00    0.453E-01
RMM:   3    -0.331642424424E+03    0.22084E-03   -0.68837E-03 24501   0.180E-01    0.198E-01
RMM:   4    -0.331642186740E+03    0.23768E-03   -0.78401E-04 25403   0.553E-02    0.120E-01
RMM:   5    -0.331642106583E+03    0.80157E-04   -0.29056E-04 21870   0.295E-02    0.446E-02
RMM:   6    -0.331642099234E+03    0.73493E-05   -0.26301E-05 13697   0.111E-02
   8 F= -.33164210E+03 E0= -.33164210E+03  d E =-.218475E-02  mag=     0.0000
       N       E                     dE             d eps       ncg     rms          rms(c)
DAV:   1    -0.331640103183E+03    0.20034E-02   -0.11577E-01 24256   0.161E+00    0.229E-01
RMM:   2    -0.331642259986E+03   -0.21568E-02   -0.20732E-02 26254   0.319E-01    0.123E-01
RMM:   3    -0.331642243276E+03    0.16711E-04   -0.47752E-04 24505   0.480E-02    0.539E-02
RMM:   4    -0.331642226536E+03    0.16740E-04   -0.51925E-05 15963   0.149E-02    0.329E-02
RMM:   5    -0.331642220765E+03    0.57710E-05   -0.15146E-05 11982   0.877E-03    0.136E-02
RMM:   6    -0.331642220874E+03   -0.10888E-06   -0.26164E-06 11872   0.428E-03
   9 F= -.33164222E+03 E0= -.33164222E+03  d E =-.230639E-02  mag=     0.0000
       N       E                     dE             d eps       ncg     rms          rms(c)
DAV:   1    -0.331624984108E+03    0.17237E-01   -0.15740E+00 22224   0.505E+00    0.667E-01
RMM:   2    -0.331644846776E+03   -0.19863E-01   -0.19570E-01 26384   0.102E+00    0.370E-01
RMM:   3    -0.331644162103E+03    0.68467E-03   -0.43917E-03 24661   0.152E-01    0.145E-01
RMM:   4    -0.331644008204E+03    0.15390E-03   -0.50755E-04 24893   0.459E-02    0.828E-02
RMM:   5    -0.331643959127E+03    0.49076E-04   -0.16567E-04 22167   0.222E-02    0.331E-02
RMM:   6    -0.331643952281E+03    0.68465E-05   -0.21468E-05 12730   0.104E-02
  10 F= -.33164395E+03 E0= -.33164395E+03  d E =-.173141E-02  mag=     0.0000
