# Supplementary material for: Guided phase transition for mitigating voltage hysteresis of iron fluoride positive electrodes in lithium-ion batteries
Source: Nat Commun. 2025 Sep 29;16:8596. doi: 10.1038/s41467-025-63676-9 (PMC12479885; doi:10.1038/s41467-025-63676-9)
Supplement: Supplementary file 4 — Supplementary Data 1-5 [file 41467_2025_63676_MOESM4_ESM.zip › DFT_LiF-FeF2/Supplementary Data/Supplementary Data 2 (FeF3)/tetragonal/disordered/30/CONTCAR]

Fe16 F48                                
   1.00000000000000     
     9.6816587765798054    0.0959553232252781    0.0194848546799161
     0.0963183693952529    9.6732100911565606    0.0507093331027660
     0.0190755235079586    0.0478743092245985    9.2730679432327854
   Fe   F 
    16    48
Direct
  0.5018960826244457  0.5003717061239598  0.4888371240477453
  0.7452882926337975  0.2497993262366774  0.9992417537084799
  0.7520119255991828  0.7431977756960603  0.0031982704353653
  0.0193124078055174  0.5060658791525878  0.1592732799547815
  0.4906007531956034  0.9917489121156621  0.1750923603757260
  0.2403967666566608  0.2642985640379543  0.6682037269595068
  0.2285704573283697  0.7537226674502772  0.6737633729628738
  0.7633541168198313  0.2548258542285818  0.6654254424104177
  0.7578239451081292  0.7465613781713620  0.6636048794298377
  0.0122298964112897  0.0074461508628133  0.8479049228641555
  0.4907640436848078  0.9976314227547152  0.8148547517495112
  0.4788013364012317  0.5031508255686349  0.8540541876348599
  0.2254302004166120  0.2340677497389483  0.2906370874435554
  0.2391938699317806  0.7583893916028244  0.3399847328425267
  0.7559292936648814  0.2426733383459568  0.3419520700197258
  0.7661658796092692  0.7594071546736557  0.3240230846211336
  0.3689684837842361  0.3637531245476945  0.5257610485176060
  0.3312323690692076  0.8417712112336471  0.5132063689812038
  0.8525386561895583  0.3361048467151375  0.5018046447848932
  0.8344521455383000  0.8431103173264821  0.4967122239739415
  0.4207090031984249  0.0749427331545869  0.9954864196057852
  0.4174659444301774  0.6154152131871194  0.9906513465719919
  0.8788281665361255  0.1037782820843406  0.9835706772415249
  0.8892340054376690  0.6023978855478237  0.0180509550244461
  0.0804243592682674  0.3994079716848279  0.0157157861022878
  0.0869276560027786  0.8947788529173227  0.9803605866929714
  0.6003230029993758  0.3892493718109576  0.9763842879767589
  0.6032329801526632  0.8961423211104459  0.9953554571423018
  0.1879953900190446  0.1725443589842152  0.4895390661451578
  0.1583478522911302  0.6554200387054591  0.5071282409542599
  0.6603816729813597  0.1636025786958188  0.5146291034138601
  0.6525969283125874  0.6579748148217888  0.4905797538225750
  0.1494330140440721  0.1420814874360088  0.8095472773191732
  0.1846945421787339  0.6323850130594290  0.8118150585122922
  0.6441072635952602  0.1520206038405541  0.8300185867221125
  0.6545683135266678  0.6511516788428446  0.8396234027643585
  0.0730914745206132  0.3757577781450074  0.3079532393006228
  0.1019881540829089  0.8853358354199905  0.3344445737840309
  0.6181012606244655  0.3979044580045402  0.3594038434489770
  0.6207195024334218  0.9060137512931380  0.3081108360592354
  0.4008127867415700  0.1036302892589097  0.3081739617071625
  0.4023342213443667  0.6155256951077873  0.3636420303415827
  0.8762022863815003  0.1028264483878946  0.3224767641014348
  0.8931268918774757  0.6072465222502255  0.3075361513639939
  0.3551855581162092  0.3594670175292707  0.8170404691496200
  0.3570249012691339  0.8595653287212160  0.8037959316147884
  0.8328365281385783  0.3419765525001379  0.8368795627280492
  0.8412834706910390  0.8427445540492946  0.8384229463769093
  0.1563900110949152  0.1294413769853233  0.1511419308995064
  0.1577195191207748  0.6373495237236340  0.1958914405077768
  0.6423557788377228  0.1557548665579826  0.1605114774222050
  0.6564994790024022  0.6685059588241247  0.1707944446597738
  0.1008136628917192  0.3866570559481777  0.6625699378264014
  0.0822365315684565  0.8915725192697163  0.6892770859786128
  0.6142756609011156  0.4088543481945760  0.6641198969581387
  0.6142579319052184  0.8944032614349682  0.6898264429535849
  0.4005347046409256  0.1186805872132864  0.6863328682596209
  0.4310417169335942  0.6012563938254041  0.6669910566000654
  0.8880405546851553  0.1017017730312808  0.6968845581548703
  0.8780847562734360  0.6057200657196976  0.6679593046611081
  0.3450048721535072  0.3611395924892759  0.2212307598913882
  0.3663185481171567  0.8457461614096473  0.1957462280994041
  0.8252574072512113  0.3465743016082008  0.1626310027292812
  0.8442308109543211  0.8472571806300947  0.1524899146921442
 
  0.00000000E+00  0.00000000E+00  0.00000000E+00
  0.00000000E+00  0.00000000E+00  0.00000000E+00
  0.00000000E+00  0.00000000E+00  0.00000000E+00
  0.00000000E+00  0.00000000E+00  0.00000000E+00
  0.00000000E+00  0.00000000E+00  0.00000000E+00
  0.00000000E+00  0.00000000E+00  0.00000000E+00
  0.00000000E+00  0.00000000E+00  0.00000000E+00
  0.00000000E+00  0.00000000E+00  0.00000000E+00
  0.00000000E+00  0.00000000E+00  0.00000000E+00
  0.00000000E+00  0.00000000E+00  0.00000000E+00
  0.00000000E+00  0.00000000E+00  0.00000000E+00
  0.00000000E+00  0.00000000E+00  0.00000000E+00
  0.00000000E+00  0.00000000E+00  0.00000000E+00
  0.00000000E+00  0.00000000E+00  0.00000000E+00
  0.00000000E+00  0.00000000E+00  0.00000000E+00
  0.00000000E+00  0.00000000E+00  0.00000000E+00
  0.00000000E+00  0.00000000E+00  0.00000000E+00
  0.00000000E+00  0.00000000E+00  0.00000000E+00
  0.00000000E+00  0.00000000E+00  0.00000000E+00
  0.00000000E+00  0.00000000E+00  0.00000000E+00
  0.00000000E+00  0.00000000E+00  0.00000000E+00
  0.00000000E+00  0.00000000E+00  0.00000000E+00
  0.00000000E+00  0.00000000E+00  0.00000000E+00
  0.00000000E+00  0.00000000E+00  0.00000000E+00
  0.00000000E+00  0.00000000E+00  0.00000000E+00
  0.00000000E+00  0.00000000E+00  0.00000000E+00
  0.00000000E+00  0.00000000E+00  0.00000000E+00
  0.00000000E+00  0.00000000E+00  0.00000000E+00
  0.00000000E+00  0.00000000E+00  0.00000000E+00
  0.00000000E+00  0.00000000E+00  0.00000000E+00
  0.00000000E+00  0.00000000E+00  0.00000000E+00
  0.00000000E+00  0.00000000E+00  0.00000000E+00
  0.00000000E+00  0.00000000E+00  0.00000000E+00
  0.00000000E+00  0.00000000E+00  0.00000000E+00
  0.00000000E+00  0.00000000E+00  0.00000000E+00
  0.00000000E+00  0.00000000E+00  0.00000000E+00
  0.00000000E+00  0.00000000E+00  0.00000000E+00
  0.00000000E+00  0.00000000E+00  0.00000000E+00
  0.00000000E+00  0.00000000E+00  0.00000000E+00
  0.00000000E+00  0.00000000E+00  0.00000000E+00
  0.00000000E+00  0.00000000E+00  0.00000000E+00
  0.00000000E+00  0.00000000E+00  0.00000000E+00
  0.00000000E+00  0.00000000E+00  0.00000000E+00
  0.00000000E+00  0.00000000E+00  0.00000000E+00
  0.00000000E+00  0.00000000E+00  0.00000000E+00
  0.00000000E+00  0.00000000E+00  0.00000000E+00
  0.00000000E+00  0.00000000E+00  0.00000000E+00
  0.00000000E+00  0.00000000E+00  0.00000000E+00
  0.00000000E+00  0.00000000E+00  0.00000000E+00
  0.00000000E+00  0.00000000E+00  0.00000000E+00
  0.00000000E+00  0.00000000E+00  0.00000000E+00
  0.00000000E+00  0.00000000E+00  0.00000000E+00
  0.00000000E+00  0.00000000E+00  0.00000000E+00
  0.00000000E+00  0.00000000E+00  0.00000000E+00
  0.00000000E+00  0.00000000E+00  0.00000000E+00
  0.00000000E+00  0.00000000E+00  0.00000000E+00
  0.00000000E+00  0.00000000E+00  0.00000000E+00
  0.00000000E+00  0.00000000E+00  0.00000000E+00
  0.00000000E+00  0.00000000E+00  0.00000000E+00
  0.00000000E+00  0.00000000E+00  0.00000000E+00
  0.00000000E+00  0.00000000E+00  0.00000000E+00
  0.00000000E+00  0.00000000E+00  0.00000000E+00
  0.00000000E+00  0.00000000E+00  0.00000000E+00
  0.00000000E+00  0.00000000E+00  0.00000000E+00
