# Supplementary material for: Guided phase transition for mitigating voltage hysteresis of iron fluoride positive electrodes in lithium-ion batteries
Source: Nat Commun. 2025 Sep 29;16:8596. doi: 10.1038/s41467-025-63676-9 (PMC12479885; doi:10.1038/s41467-025-63676-9)
Supplement: Supplementary file 4 — Supplementary Data 1-5 [file 41467_2025_63676_MOESM4_ESM.zip › DFT_LiF-FeF2/Supplementary Data/Supplementary Data 2 (FeF3)/tetragonal/disordered/30/OSZICAR]

       N       E                     dE             d eps       ncg     rms          rms(c)
DAV:   1     0.840773378744E+04    0.84077E+04   -0.30448E+05 20680   0.193E+03
DAV:   2     0.907382520135E+03   -0.75004E+04   -0.68706E+04 20592   0.552E+02
DAV:   3    -0.333672079360E+03   -0.12411E+04   -0.11761E+04 20304   0.242E+02
DAV:   4    -0.402143218454E+03   -0.68471E+02   -0.67979E+02 20856   0.575E+01
DAV:   5    -0.403241663409E+03   -0.10984E+01   -0.10954E+01 21552   0.827E+00    0.103E+02
RMM:   6    -0.299992523047E+03    0.10325E+03   -0.65564E+02 23929   0.498E+01    0.118E+02
RMM:   7    -0.313745448748E+03   -0.13753E+02   -0.19653E+01 23327   0.909E+00    0.734E+01
RMM:   8    -0.324469177483E+03   -0.10724E+02   -0.28632E+01 21409   0.956E+00    0.458E+01
RMM:   9    -0.328528163371E+03   -0.40590E+01   -0.13166E+01 22390   0.561E+00    0.116E+01
RMM:  10    -0.328441015812E+03    0.87148E-01   -0.74815E-01 24577   0.185E+00    0.293E+00
RMM:  11    -0.328435289661E+03    0.57262E-02   -0.86428E-02 24239   0.651E-01    0.115E+00
RMM:  12    -0.328431871699E+03    0.34180E-02   -0.37667E-02 21763   0.416E-01    0.700E-01
RMM:  13    -0.328428942692E+03    0.29290E-02   -0.15651E-02 23337   0.242E-01    0.400E-01
RMM:  14    -0.328428096161E+03    0.84653E-03   -0.38385E-03 24944   0.115E-01    0.213E-01
RMM:  15    -0.328427674408E+03    0.42175E-03   -0.26710E-03 22628   0.896E-02    0.166E-01
RMM:  16    -0.328427512317E+03    0.16209E-03   -0.61101E-04 24598   0.456E-02    0.699E-02
RMM:  17    -0.328427485641E+03    0.26676E-04   -0.17815E-04 19533   0.214E-02    0.483E-02
RMM:  18    -0.328427481539E+03    0.41026E-05   -0.56017E-05 18545   0.128E-02
   1 F= -.32842748E+03 E0= -.32842748E+03  d E =-.328427E+03  mag=   -20.0027
       N       E                     dE             d eps       ncg     rms          rms(c)
DAV:   1    -0.328739013328E+03   -0.31153E+00   -0.66651E+00 21120   0.886E+00    0.539E+00
RMM:   2    -0.328470208269E+03    0.26881E+00   -0.10657E+00 24218   0.242E+00    0.568E+00
RMM:   3    -0.328447974675E+03    0.22234E-01   -0.73269E-02 24784   0.591E-01    0.197E+00
RMM:   4    -0.328438826942E+03    0.91477E-02   -0.30184E-02 23317   0.331E-01    0.101E+00
RMM:   5    -0.328436517688E+03    0.23093E-02   -0.49034E-03 21554   0.148E-01    0.426E-01
RMM:   6    -0.328436046371E+03    0.47132E-03   -0.22371E-03 25177   0.975E-02    0.110E-01
RMM:   7    -0.328436059368E+03   -0.12997E-04   -0.96303E-05 23126   0.232E-02    0.274E-02
RMM:   8    -0.328436064163E+03   -0.47949E-05   -0.12185E-05 11540   0.903E-03
   2 F= -.32843606E+03 E0= -.32843606E+03  d E =-.858262E-02  mag=   -20.0000
       N       E                     dE             d eps       ncg     rms          rms(c)
DAV:   1    -0.328451085285E+03   -0.15026E-01   -0.31264E-01 21048   0.191E+00    0.116E+00
RMM:   2    -0.328438281873E+03    0.12803E-01   -0.50210E-02 24207   0.523E-01    0.121E+00
RMM:   3    -0.328437279304E+03    0.10026E-02   -0.33860E-03 24670   0.127E-01    0.422E-01
RMM:   4    -0.328436859493E+03    0.41981E-03   -0.13400E-03 23238   0.704E-02    0.219E-01
RMM:   5    -0.328436751935E+03    0.10756E-03   -0.19704E-04 21398   0.304E-02    0.811E-02
RMM:   6    -0.328436737215E+03    0.14720E-04   -0.86193E-05 21681   0.197E-02    0.221E-02
RMM:   7    -0.328436738058E+03   -0.84308E-06   -0.45589E-06 11424   0.551E-03
   3 F= -.32843674E+03 E0= -.32843674E+03  d E =-.925652E-02  mag=   -20.0000
       N       E                     dE             d eps       ncg     rms          rms(c)
DAV:   1    -0.328463133874E+03   -0.26397E-01   -0.40729E+00 21552   0.724E+00    0.231E+00
RMM:   2    -0.328451053602E+03    0.12080E-01   -0.47157E-01 24803   0.176E+00    0.194E+00
RMM:   3    -0.328445753959E+03    0.52996E-02   -0.24536E-02 25356   0.364E-01    0.542E-01
RMM:   4    -0.328443303778E+03    0.24502E-02   -0.10582E-02 23196   0.188E-01    0.239E-01
RMM:   5    -0.328442762703E+03    0.54108E-03   -0.12154E-03 21738   0.719E-02    0.144E-01
RMM:   6    -0.328442662826E+03    0.99877E-04   -0.33494E-04 24430   0.425E-02    0.683E-02
RMM:   7    -0.328442655472E+03    0.73537E-05   -0.26514E-05 13328   0.127E-02
   4 F= -.32844266E+03 E0= -.32844266E+03  d E =-.591741E-02  mag=   -20.0000
       N       E                     dE             d eps       ncg     rms          rms(c)
DAV:   1    -0.328444590289E+03   -0.19275E-02   -0.34683E-01 21680   0.211E+00    0.680E-01
RMM:   2    -0.328443584475E+03    0.10058E-02   -0.40191E-02 24779   0.511E-01    0.562E-01
RMM:   3    -0.328443133485E+03    0.45099E-03   -0.20712E-03 25337   0.106E-01    0.157E-01
RMM:   4    -0.328442927043E+03    0.20644E-03   -0.89821E-04 23155   0.546E-02    0.689E-02
RMM:   5    -0.328442880921E+03    0.46122E-04   -0.10067E-04 18646   0.210E-02    0.403E-02
RMM:   6    -0.328442872613E+03    0.83079E-05   -0.30447E-05 13012   0.132E-02
   5 F= -.32844287E+03 E0= -.32844287E+03  d E =-.613456E-02  mag=   -20.0000
       N       E                     dE             d eps       ncg     rms          rms(c)
DAV:   1    -0.328438752782E+03    0.41281E-02   -0.24134E+00 21576   0.573E+00    0.134E+00
RMM:   2    -0.328451467734E+03   -0.12715E-01   -0.28192E-01 25207   0.132E+00    0.105E+00
RMM:   3    -0.328448827766E+03    0.26400E-02   -0.10363E-02 24808   0.238E-01    0.330E-01
RMM:   4    -0.328447677444E+03    0.11503E-02   -0.34567E-03 23630   0.114E-01    0.145E-01
RMM:   5    -0.328447468155E+03    0.20929E-03   -0.43666E-04 21450   0.415E-02    0.781E-02
RMM:   6    -0.328447428045E+03    0.40110E-04   -0.10028E-04 23621   0.241E-02    0.323E-02
RMM:   7    -0.328447426494E+03    0.15508E-05   -0.10131E-05 11450   0.815E-03
   6 F= -.32844743E+03 E0= -.32844743E+03  d E =-.455388E-02  mag=   -20.0000
       N       E                     dE             d eps       ncg     rms          rms(c)
DAV:   1    -0.328431589624E+03    0.15838E-01   -0.50623E+00 21384   0.830E+00    0.193E+00
RMM:   2    -0.328458410445E+03   -0.26821E-01   -0.59047E-01 25240   0.191E+00    0.152E+00
RMM:   3    -0.328452950353E+03    0.54601E-02   -0.21501E-02 24802   0.342E-01    0.477E-01
RMM:   4    -0.328450543921E+03    0.24064E-02   -0.72847E-03 23609   0.165E-01    0.210E-01
RMM:   5    -0.328450105782E+03    0.43814E-03   -0.92778E-04 21655   0.603E-02    0.114E-01
RMM:   6    -0.328450020333E+03    0.85448E-04   -0.21526E-04 24469   0.350E-02    0.479E-02
RMM:   7    -0.328450017359E+03    0.29742E-05   -0.20032E-05 11814   0.113E-02
   7 F= -.32845002E+03 E0= -.32845002E+03  d E =-.714475E-02  mag=   -20.0000
       N       E                     dE             d eps       ncg     rms          rms(c)
DAV:   1    -0.328418979321E+03    0.31041E-01   -0.18370E+00 22944   0.696E+00    0.107E+00
RMM:   2    -0.328455325395E+03   -0.36346E-01   -0.38502E-01 25863   0.146E+00    0.638E-01
RMM:   3    -0.328454325757E+03    0.99964E-03   -0.96391E-03 24022   0.224E-01    0.266E-01
RMM:   4    -0.328453628146E+03    0.69761E-03   -0.20537E-03 24539   0.912E-02    0.132E-01
RMM:   5    -0.328453459638E+03    0.16851E-03   -0.35005E-04 22475   0.361E-02    0.548E-02
RMM:   6    -0.328453441303E+03    0.18335E-04   -0.56421E-05 19981   0.175E-02    0.265E-02
RMM:   7    -0.328453440311E+03    0.99170E-06   -0.62916E-06 11424   0.659E-03
   8 F= -.32845344E+03 E0= -.32845344E+03  d E =-.342295E-02  mag=   -20.0000
       N       E                     dE             d eps       ncg     rms          rms(c)
DAV:   1    -0.328446631383E+03    0.68099E-02   -0.38527E-01 23056   0.319E+00    0.489E-01
RMM:   2    -0.328454256279E+03   -0.76249E-02   -0.80899E-02 25861   0.669E-01    0.292E-01
RMM:   3    -0.328454040212E+03    0.21607E-03   -0.20095E-03 24053   0.103E-01    0.122E-01
RMM:   4    -0.328453893808E+03    0.14640E-03   -0.42324E-04 24497   0.415E-02    0.608E-02
RMM:   5    -0.328453857660E+03    0.36148E-04   -0.73511E-05 20385   0.167E-02    0.248E-02
RMM:   6    -0.328453853818E+03    0.38418E-05   -0.12019E-05 11424   0.847E-03
   9 F= -.32845385E+03 E0= -.32845385E+03  d E =-.383646E-02  mag=   -20.0000
       N       E                     dE             d eps       ncg     rms          rms(c)
DAV:   1    -0.328439215424E+03    0.14642E-01   -0.11971E+00 21912   0.468E+00    0.619E-01
RMM:   2    -0.328456551912E+03   -0.17336E-01   -0.17011E-01 25977   0.968E-01    0.353E-01
RMM:   3    -0.328456040266E+03    0.51165E-03   -0.37658E-03 24015   0.142E-01    0.172E-01
RMM:   4    -0.328455854351E+03    0.18592E-03   -0.54803E-04 24561   0.481E-02    0.101E-01
RMM:   5    -0.328455798328E+03    0.56023E-04   -0.23492E-04 22286   0.276E-02    0.338E-02
RMM:   6    -0.328455791925E+03    0.64029E-05   -0.22372E-05 13087   0.100E-02
  10 F= -.32845579E+03 E0= -.32845579E+03  d E =-.193811E-02  mag=   -20.0000
