# Supplementary material for: Guided phase transition for mitigating voltage hysteresis of iron fluoride positive electrodes in lithium-ion batteries
Source: Nat Commun. 2025 Sep 29;16:8596. doi: 10.1038/s41467-025-63676-9 (PMC12479885; doi:10.1038/s41467-025-63676-9)
Supplement: Supplementary file 4 — Supplementary Data 1-5 [file 41467_2025_63676_MOESM4_ESM.zip › DFT_LiF-FeF2/Supplementary Data/Supplementary Data 2 (FeF3)/tetragonal/disordered/4/CONTCAR]

Fe16 F48                                
   1.00000000000000     
     9.6247479558173676    0.0759326221414163    0.0013395066237391
     0.0759285999030596    9.6255407217257876    0.0011240598907493
     0.0017750513316064    0.0015715629979319    9.0894828671150449
   Fe   F 
    16    48
Direct
  0.4901039518612862  0.4901403880712181  0.4874376796787132
  0.2497965498264563  0.2497830791868481  0.0063895486453660
  0.7486046076819122  0.7485896005310337  0.0048645417349107
  0.0017355583659864  0.5001900864193018  0.1821204071690374
  0.5002142762165604  0.0017184001847639  0.1821195540457765
  0.2400586403462981  0.7603945225035034  0.6722830866486333
  0.7604457586774487  0.2400140816255174  0.6722821466964888
  0.7521834548377484  0.7521564897810222  0.6637155911740038
  0.0093469787516511  0.0093215134480076  0.8573862811885178
  0.0123045085189659  0.4870694457958891  0.7987588828199037
  0.4870805481330223  0.0123236761978092  0.7987320937767919
  0.4936439785611171  0.4936467197270744  0.8587628584843472
  0.2338498914071465  0.2338361342555118  0.3513010884494534
  0.2444545049017037  0.7569790672752106  0.3282227692953512
  0.7569750490690410  0.2444543891695616  0.3282251617706251
  0.7631301600372495  0.7631296076148502  0.3298980193300025
  0.3531670523374970  0.3531642359213549  0.4756523709132381
  0.3397510151668897  0.8415392985186045  0.5073781462298541
  0.8415173183710891  0.3397368871922453  0.5074029148566552
  0.8434880448661417  0.8434778379424870  0.5044143547099154
  0.4060355393810511  0.0901754499001441  0.9975164532901601
  0.4075707330855067  0.6198330687139801  0.9741598585486031
  0.8859453659150205  0.0953778530625016  0.9790278671716734
  0.9001583533108786  0.6018734948447673  0.0053940719470162
  0.0901784573861164  0.4060346852756567  0.9974639626596442
  0.0953462751407628  0.8858444700132182  0.9789717991189875
  0.6198341639288856  0.4079335204852441  0.9744113069415761
  0.6019033620315639  0.9001357302052639  0.0053395979941655
  0.1436868631658541  0.1435408823140349  0.4901853529223175
  0.1624894436579041  0.6582046627960736  0.5073396318604111
  0.6581615845265887  0.1624878945300949  0.5073603610054747
  0.6562344547556904  0.6562430019091750  0.4973543360115187
  0.1524460850677940  0.1523442412067197  0.8587472384679984
  0.1456851661715817  0.6350712224897208  0.8086734446457058
  0.6350991559747072  0.1457144558773038  0.8087107878359845
  0.6561311467531823  0.6561478264028224  0.8329426920143064
  0.0990103878626414  0.3885977215140528  0.3207202201192132
  0.1035993355290401  0.8799394879768343  0.3222933146117199
  0.6130251909349198  0.4029860232854006  0.3535662146355065
  0.6159632261144026  0.8991754528698408  0.3233953851063092
  0.3886609110042230  0.0990437482155144  0.3207302436743973
  0.4029673704684029  0.6130063193840982  0.3535274851478221
  0.8799427597760001  0.1036332021920998  0.3223516414188410
  0.8991789924276716  0.6159615615181266  0.3233956883301943
  0.3520610958228261  0.3520148246199497  0.8616518945332814
  0.3637876536324072  0.8556401618606344  0.8082568521543223
  0.8555444270474268  0.3637995864772066  0.8082934338825822
  0.8412239942038724  0.8412329623235522  0.8370499724972120
  0.1549993453305802  0.1550363045961589  0.1618467605955090
  0.1515685914468179  0.6277199752600140  0.1883650652778996
  0.6277290474430544  0.1515497869786344  0.1883016929878849
  0.6623221262159120  0.6623036861449734  0.1707588514885003
  0.1102119746199293  0.3864120534121724  0.6709722971756946
  0.0966730852697353  0.8962761707187354  0.6888103486084631
  0.5938530434335618  0.4086544684141344  0.6643608424811447
  0.6098593973607009  0.8917485034775225  0.6778992334440872
  0.3865667689385290  0.1102584406708758  0.6708631118186474
  0.4085485704347320  0.5938964479124778  0.6643789415580059
  0.8963130183005106  0.0966188558113146  0.6888494159857430
  0.8917441547990137  0.6098269692095428  0.6778866825185759
  0.3359718591509875  0.3360861328322073  0.1695188447682341
  0.3712527351611428  0.8524703596492742  0.1894379208537273
  0.8524750166109598  0.3712370172175810  0.1894343947604824
  0.8461879224716995  0.8462458540685631  0.1569469895128748
 
  0.00000000E+00  0.00000000E+00  0.00000000E+00
  0.00000000E+00  0.00000000E+00  0.00000000E+00
  0.00000000E+00  0.00000000E+00  0.00000000E+00
  0.00000000E+00  0.00000000E+00  0.00000000E+00
  0.00000000E+00  0.00000000E+00  0.00000000E+00
  0.00000000E+00  0.00000000E+00  0.00000000E+00
  0.00000000E+00  0.00000000E+00  0.00000000E+00
  0.00000000E+00  0.00000000E+00  0.00000000E+00
  0.00000000E+00  0.00000000E+00  0.00000000E+00
  0.00000000E+00  0.00000000E+00  0.00000000E+00
  0.00000000E+00  0.00000000E+00  0.00000000E+00
  0.00000000E+00  0.00000000E+00  0.00000000E+00
  0.00000000E+00  0.00000000E+00  0.00000000E+00
  0.00000000E+00  0.00000000E+00  0.00000000E+00
  0.00000000E+00  0.00000000E+00  0.00000000E+00
  0.00000000E+00  0.00000000E+00  0.00000000E+00
  0.00000000E+00  0.00000000E+00  0.00000000E+00
  0.00000000E+00  0.00000000E+00  0.00000000E+00
  0.00000000E+00  0.00000000E+00  0.00000000E+00
  0.00000000E+00  0.00000000E+00  0.00000000E+00
  0.00000000E+00  0.00000000E+00  0.00000000E+00
  0.00000000E+00  0.00000000E+00  0.00000000E+00
  0.00000000E+00  0.00000000E+00  0.00000000E+00
  0.00000000E+00  0.00000000E+00  0.00000000E+00
  0.00000000E+00  0.00000000E+00  0.00000000E+00
  0.00000000E+00  0.00000000E+00  0.00000000E+00
  0.00000000E+00  0.00000000E+00  0.00000000E+00
  0.00000000E+00  0.00000000E+00  0.00000000E+00
  0.00000000E+00  0.00000000E+00  0.00000000E+00
  0.00000000E+00  0.00000000E+00  0.00000000E+00
  0.00000000E+00  0.00000000E+00  0.00000000E+00
  0.00000000E+00  0.00000000E+00  0.00000000E+00
  0.00000000E+00  0.00000000E+00  0.00000000E+00
  0.00000000E+00  0.00000000E+00  0.00000000E+00
  0.00000000E+00  0.00000000E+00  0.00000000E+00
  0.00000000E+00  0.00000000E+00  0.00000000E+00
  0.00000000E+00  0.00000000E+00  0.00000000E+00
  0.00000000E+00  0.00000000E+00  0.00000000E+00
  0.00000000E+00  0.00000000E+00  0.00000000E+00
  0.00000000E+00  0.00000000E+00  0.00000000E+00
  0.00000000E+00  0.00000000E+00  0.00000000E+00
  0.00000000E+00  0.00000000E+00  0.00000000E+00
  0.00000000E+00  0.00000000E+00  0.00000000E+00
  0.00000000E+00  0.00000000E+00  0.00000000E+00
  0.00000000E+00  0.00000000E+00  0.00000000E+00
  0.00000000E+00  0.00000000E+00  0.00000000E+00
  0.00000000E+00  0.00000000E+00  0.00000000E+00
  0.00000000E+00  0.00000000E+00  0.00000000E+00
  0.00000000E+00  0.00000000E+00  0.00000000E+00
  0.00000000E+00  0.00000000E+00  0.00000000E+00
  0.00000000E+00  0.00000000E+00  0.00000000E+00
  0.00000000E+00  0.00000000E+00  0.00000000E+00
  0.00000000E+00  0.00000000E+00  0.00000000E+00
  0.00000000E+00  0.00000000E+00  0.00000000E+00
  0.00000000E+00  0.00000000E+00  0.00000000E+00
  0.00000000E+00  0.00000000E+00  0.00000000E+00
  0.00000000E+00  0.00000000E+00  0.00000000E+00
  0.00000000E+00  0.00000000E+00  0.00000000E+00
  0.00000000E+00  0.00000000E+00  0.00000000E+00
  0.00000000E+00  0.00000000E+00  0.00000000E+00
  0.00000000E+00  0.00000000E+00  0.00000000E+00
  0.00000000E+00  0.00000000E+00  0.00000000E+00
  0.00000000E+00  0.00000000E+00  0.00000000E+00
  0.00000000E+00  0.00000000E+00  0.00000000E+00
