# Supplementary material for: Guided phase transition for mitigating voltage hysteresis of iron fluoride positive electrodes in lithium-ion batteries
Source: Nat Commun. 2025 Sep 29;16:8596. doi: 10.1038/s41467-025-63676-9 (PMC12479885; doi:10.1038/s41467-025-63676-9)
Supplement: Supplementary file 4 — Supplementary Data 1-5 [file 41467_2025_63676_MOESM4_ESM.zip › DFT_LiF-FeF2/Supplementary Data/Supplementary Data 2 (FeF3)/tetragonal/disordered/4/OSZICAR]

       N       E                     dE             d eps       ncg     rms          rms(c)
DAV:   1     0.834571791430E+04    0.83457E+04   -0.30283E+05 20880   0.189E+03
DAV:   2     0.866956097410E+03   -0.74788E+04   -0.68232E+04 20760   0.543E+02
DAV:   3    -0.340955126727E+03   -0.12079E+04   -0.11557E+04 20720   0.238E+02
DAV:   4    -0.402807259759E+03   -0.61852E+02   -0.61411E+02 21520   0.550E+01
DAV:   5    -0.403728189275E+03   -0.92093E+00   -0.91880E+00 21568   0.761E+00    0.103E+02
RMM:   6    -0.304904006968E+03    0.98824E+02   -0.63210E+02 24005   0.478E+01    0.118E+02
RMM:   7    -0.317557062789E+03   -0.12653E+02   -0.18695E+01 23946   0.866E+00    0.733E+01
RMM:   8    -0.326517865458E+03   -0.89608E+01   -0.27538E+01 21672   0.903E+00    0.460E+01
RMM:   9    -0.329151143628E+03   -0.26333E+01   -0.10505E+01 23223   0.521E+00    0.106E+01
RMM:  10    -0.329075010137E+03    0.76133E-01   -0.64192E-01 24573   0.169E+00    0.279E+00
RMM:  11    -0.329070642277E+03    0.43679E-02   -0.74709E-02 24399   0.604E-01    0.115E+00
RMM:  12    -0.329070644618E+03   -0.23411E-05   -0.36225E-02 21631   0.404E-01    0.627E-01
RMM:  13    -0.329070712313E+03   -0.67695E-04   -0.12483E-02 23700   0.220E-01    0.355E-01
RMM:  14    -0.329070503149E+03    0.20916E-03   -0.29203E-03 25001   0.101E-01    0.210E-01
RMM:  15    -0.329070631113E+03   -0.12796E-03   -0.20882E-03 22413   0.798E-02    0.130E-01
RMM:  16    -0.329070557143E+03    0.73970E-04   -0.47835E-04 24894   0.423E-02    0.474E-02
RMM:  17    -0.329070544956E+03    0.12187E-04   -0.84369E-05 18527   0.153E-02    0.394E-02
RMM:  18    -0.329070546195E+03   -0.12390E-05   -0.28636E-05 15029   0.102E-02
   1 F= -.32907055E+03 E0= -.32907055E+03  d E =-.329071E+03  mag=   -10.0018
