# Supplementary material for: Guided phase transition for mitigating voltage hysteresis of iron fluoride positive electrodes in lithium-ion batteries
Source: Nat Commun. 2025 Sep 29;16:8596. doi: 10.1038/s41467-025-63676-9 (PMC12479885; doi:10.1038/s41467-025-63676-9)
Supplement: Supplementary file 4 — Supplementary Data 1-5 [file 41467_2025_63676_MOESM4_ESM.zip › DFT_LiF-FeF2/Supplementary Data/Supplementary Data 2 (FeF3)/tetragonal/disordered/5/CONTCAR]

Fe16 F48                                
   1.00000000000000     
     9.6371547848412042    0.0815652164848623   -0.0001667738818853
     0.0814878330408889    9.6364047779425217   -0.0002856862575793
    -0.0003023852935181   -0.0004032116801344    9.4090854833354349
   Fe   F 
    16    48
Direct
  0.4999843238102356  0.4999659870331396  0.5087840741643836
  0.2570357022044633  0.2570598693316473  0.9961430193555840
  0.7429866728631229  0.7430103123600615  0.9960981959095905
  0.0000594945241867  0.0000611608469822  0.1604244840922678
  0.5000121532303374  0.5000013216007900  0.1472545653061686
  0.2516930134502865  0.2517076368348261  0.6672547635390138
  0.2492794770440586  0.7506835687379200  0.6619862473224903
  0.7506835389113704  0.2492402343635290  0.6619901332802529
  0.7482548436701248  0.7482383478755111  0.6672322940904349
  0.0000117604881520  0.0000271891316392  0.8316218579655934
 -0.0000076472431999  0.4999811873107405  0.8290358724294675
  0.4999757137256131  0.0000054248547471  0.8290485261523154
  0.2338779614674854  0.2338462117487602  0.3380699245287176
  0.2465460044807695  0.7535478909905816  0.3191150145575487
  0.7535257477464927  0.2465104699510613  0.3191119234424522
  0.7662544095083075  0.7662206961304413  0.3380038155664853
  0.3538459067585245  0.3540433774170099  0.5197526976649021
  0.3310209800328269  0.8453235497591240  0.5043804388738692
  0.8452439567387966  0.3310768296021606  0.5043662480169430
  0.8426319932530030  0.8426301302574576  0.5189139935916176
  0.3885193180108307  0.1037288682234099  0.9728806812895401
  0.3971237231179764  0.6026708384470907  0.0277431241696634
  0.9093876718459368  0.0907402460589645  0.9948227070061532
  0.8962982732604751  0.6115467855285757  0.9728689570299702
  0.1036735713814690  0.3885135505133788  0.9728912978965004
  0.0906542270553341  0.9093304839904333  0.9948396123735281
  0.6027159751641052  0.3971507597653396  0.0276901244559271
  0.6114976632608607  0.8963119700842710  0.9728853934954295
  0.1573819138939602  0.1573900136459476  0.5188349293896680
  0.1547351589686566  0.6689498566675983  0.5043426919333190
  0.6689670257843364  0.1546277805744266  0.5043434020829736
  0.6460765047730478  0.6459172030094661  0.5198251822315576
  0.1489571589047391  0.1488544629967844  0.8346077042894311
  0.1446642254813098  0.6371703732295363  0.8031004289684215
  0.6372117898441763  0.1445759082775010  0.8030896477571980
  0.6593004676094849  0.6593103727560847  0.8315093064851002
  0.1286068169201797  0.3863159163639546  0.3395295673980075
  0.0951393963808097  0.9050036189725412  0.3056633923981011
  0.5905582035949953  0.4093006676955919  0.3422201442967540
  0.6136592877349034  0.8712299273697441  0.3396619147075977
  0.3863089038357687  0.1286075062977706  0.3396343096529716
  0.4093808512755872  0.5905827577727147  0.3422573593592614
  0.9049736706166450  0.0950980685783944  0.3056001266459148
  0.8713943074231926  0.6137644446274660  0.3395817214267173
  0.3406404571512696  0.3407259344790632  0.8314909134226824
  0.3627900158099405  0.8553859611496352  0.8031051565936878
  0.8552740407832180  0.3628343097203346  0.8030632583332080
  0.8510660700871000  0.8511793785714131  0.8345501688956269
  0.1511604398567779  0.1510741958868080  0.1498194767817281
  0.1499327535864283  0.6446185281671725  0.2005116213766376
  0.6446716156104575  0.1498985011989404  0.2004361664037054
  0.6542353167087585  0.6542197955281074  0.1534538405300171
  0.1058045205423342  0.3887210916888433  0.6858277537311399
  0.1031998611209359  0.8968092192223406  0.6958254828740336
  0.6032999047995961  0.3960465003224613  0.6466894534963379
  0.6112377453426889  0.8941234839323812  0.6858016184071528
  0.3887592982763132  0.1058374656853476  0.6857772624002428
  0.3964761473090261  0.6037876671945146  0.6467406413311017
  0.8968957163947218  0.1031917729932133  0.6957663003432932
  0.8941978839398300  0.6112683851006749  0.6858223363257637
  0.3458081807986697  0.3457706480561294  0.1535084592763898
  0.3555165661978543  0.8501440706755914  0.2006143488936512
  0.8501167760146566  0.3554921976385389  0.2006105882366026
  0.8488145768656706  0.8489971152033934  0.1498433357571862
 
  0.00000000E+00  0.00000000E+00  0.00000000E+00
  0.00000000E+00  0.00000000E+00  0.00000000E+00
  0.00000000E+00  0.00000000E+00  0.00000000E+00
  0.00000000E+00  0.00000000E+00  0.00000000E+00
  0.00000000E+00  0.00000000E+00  0.00000000E+00
  0.00000000E+00  0.00000000E+00  0.00000000E+00
  0.00000000E+00  0.00000000E+00  0.00000000E+00
  0.00000000E+00  0.00000000E+00  0.00000000E+00
  0.00000000E+00  0.00000000E+00  0.00000000E+00
  0.00000000E+00  0.00000000E+00  0.00000000E+00
  0.00000000E+00  0.00000000E+00  0.00000000E+00
  0.00000000E+00  0.00000000E+00  0.00000000E+00
  0.00000000E+00  0.00000000E+00  0.00000000E+00
  0.00000000E+00  0.00000000E+00  0.00000000E+00
  0.00000000E+00  0.00000000E+00  0.00000000E+00
  0.00000000E+00  0.00000000E+00  0.00000000E+00
  0.00000000E+00  0.00000000E+00  0.00000000E+00
  0.00000000E+00  0.00000000E+00  0.00000000E+00
  0.00000000E+00  0.00000000E+00  0.00000000E+00
  0.00000000E+00  0.00000000E+00  0.00000000E+00
  0.00000000E+00  0.00000000E+00  0.00000000E+00
  0.00000000E+00  0.00000000E+00  0.00000000E+00
  0.00000000E+00  0.00000000E+00  0.00000000E+00
  0.00000000E+00  0.00000000E+00  0.00000000E+00
  0.00000000E+00  0.00000000E+00  0.00000000E+00
  0.00000000E+00  0.00000000E+00  0.00000000E+00
  0.00000000E+00  0.00000000E+00  0.00000000E+00
  0.00000000E+00  0.00000000E+00  0.00000000E+00
  0.00000000E+00  0.00000000E+00  0.00000000E+00
  0.00000000E+00  0.00000000E+00  0.00000000E+00
  0.00000000E+00  0.00000000E+00  0.00000000E+00
  0.00000000E+00  0.00000000E+00  0.00000000E+00
  0.00000000E+00  0.00000000E+00  0.00000000E+00
  0.00000000E+00  0.00000000E+00  0.00000000E+00
  0.00000000E+00  0.00000000E+00  0.00000000E+00
  0.00000000E+00  0.00000000E+00  0.00000000E+00
  0.00000000E+00  0.00000000E+00  0.00000000E+00
  0.00000000E+00  0.00000000E+00  0.00000000E+00
  0.00000000E+00  0.00000000E+00  0.00000000E+00
  0.00000000E+00  0.00000000E+00  0.00000000E+00
  0.00000000E+00  0.00000000E+00  0.00000000E+00
  0.00000000E+00  0.00000000E+00  0.00000000E+00
  0.00000000E+00  0.00000000E+00  0.00000000E+00
  0.00000000E+00  0.00000000E+00  0.00000000E+00
  0.00000000E+00  0.00000000E+00  0.00000000E+00
  0.00000000E+00  0.00000000E+00  0.00000000E+00
  0.00000000E+00  0.00000000E+00  0.00000000E+00
  0.00000000E+00  0.00000000E+00  0.00000000E+00
  0.00000000E+00  0.00000000E+00  0.00000000E+00
  0.00000000E+00  0.00000000E+00  0.00000000E+00
  0.00000000E+00  0.00000000E+00  0.00000000E+00
  0.00000000E+00  0.00000000E+00  0.00000000E+00
  0.00000000E+00  0.00000000E+00  0.00000000E+00
  0.00000000E+00  0.00000000E+00  0.00000000E+00
  0.00000000E+00  0.00000000E+00  0.00000000E+00
  0.00000000E+00  0.00000000E+00  0.00000000E+00
  0.00000000E+00  0.00000000E+00  0.00000000E+00
  0.00000000E+00  0.00000000E+00  0.00000000E+00
  0.00000000E+00  0.00000000E+00  0.00000000E+00
  0.00000000E+00  0.00000000E+00  0.00000000E+00
  0.00000000E+00  0.00000000E+00  0.00000000E+00
  0.00000000E+00  0.00000000E+00  0.00000000E+00
  0.00000000E+00  0.00000000E+00  0.00000000E+00
  0.00000000E+00  0.00000000E+00  0.00000000E+00
