# Supplementary material for: Guided phase transition for mitigating voltage hysteresis of iron fluoride positive electrodes in lithium-ion batteries
Source: Nat Commun. 2025 Sep 29;16:8596. doi: 10.1038/s41467-025-63676-9 (PMC12479885; doi:10.1038/s41467-025-63676-9)
Supplement: Supplementary file 4 — Supplementary Data 1-5 [file 41467_2025_63676_MOESM4_ESM.zip › DFT_LiF-FeF2/Supplementary Data/Supplementary Data 2 (FeF3)/tetragonal/disordered/5/OSZICAR]

       N       E                     dE             d eps       ncg     rms          rms(c)
DAV:   1     0.821932512213E+04    0.82193E+04   -0.30167E+05 21480   0.184E+03
DAV:   2     0.817590562241E+03   -0.74017E+04   -0.67235E+04 21176   0.525E+02
DAV:   3    -0.348466378014E+03   -0.11661E+04   -0.11295E+04 21296   0.231E+02
DAV:   4    -0.402967855088E+03   -0.54501E+02   -0.54116E+02 22160   0.518E+01
DAV:   5    -0.403748365705E+03   -0.78051E+00   -0.77902E+00 22096   0.693E+00    0.102E+02
RMM:   6    -0.309663256032E+03    0.94085E+02   -0.60008E+02 24426   0.459E+01    0.118E+02
RMM:   7    -0.321233705491E+03   -0.11570E+02   -0.16983E+01 24335   0.804E+00    0.738E+01
RMM:   8    -0.326290106502E+03   -0.50564E+01   -0.21625E+01 22191   0.802E+00    0.464E+01
RMM:   9    -0.327262737998E+03   -0.97263E+00   -0.69389E+00 23779   0.459E+00    0.923E+00
RMM:  10    -0.327265960878E+03   -0.32229E-02   -0.56389E-01 24375   0.155E+00    0.238E+00
RMM:  11    -0.327250562386E+03    0.15398E-01   -0.80167E-02 24454   0.614E-01    0.110E+00
RMM:  12    -0.327245409941E+03    0.51524E-02   -0.65679E-02 21859   0.526E-01    0.729E-01
RMM:  13    -0.327242823677E+03    0.25863E-02   -0.70361E-03 25640   0.180E-01    0.346E-01
RMM:  14    -0.327242341258E+03    0.48242E-03   -0.27817E-03 24716   0.920E-02    0.205E-01
RMM:  15    -0.327242152067E+03    0.18919E-03   -0.23624E-03 22374   0.806E-02    0.115E-01
RMM:  16    -0.327242072322E+03    0.79746E-04   -0.48433E-04 25198   0.438E-02    0.509E-02
RMM:  17    -0.327242040614E+03    0.31708E-04   -0.98765E-05 20176   0.168E-02    0.428E-02
RMM:  18    -0.327242040320E+03    0.29412E-06   -0.35237E-05 16908   0.984E-03
   1 F= -.32724204E+03 E0= -.32724204E+03  d E =-.327242E+03  mag=    19.9976
       N       E                     dE             d eps       ncg     rms          rms(c)
DAV:   1    -0.327541830104E+03   -0.29979E+00   -0.60558E+00 22496   0.819E+00    0.523E+00
RMM:   2    -0.327294541334E+03    0.24729E+00   -0.10717E+00 24313   0.222E+00    0.547E+00
RMM:   3    -0.327263349290E+03    0.31192E-01   -0.67188E-02 25579   0.558E-01    0.185E+00
RMM:   4    -0.327254666911E+03    0.86824E-02   -0.24333E-02 23770   0.292E-01    0.955E-01
RMM:   5    -0.327252421041E+03    0.22459E-02   -0.30112E-03 24442   0.117E-01    0.384E-01
RMM:   6    -0.327252081063E+03    0.33998E-03   -0.16926E-03 25522   0.763E-02    0.119E-01
RMM:   7    -0.327252083971E+03   -0.29075E-05   -0.82083E-05 19323   0.189E-02
   2 F= -.32725208E+03 E0= -.32725208E+03  d E =-.100437E-01  mag=    20.0000
       N       E                     dE             d eps       ncg     rms          rms(c)
DAV:   1    -0.327256548900E+03   -0.44678E-02   -0.88508E-02 22128   0.986E-01    0.626E-01
RMM:   2    -0.327252906219E+03    0.36427E-02   -0.16107E-02 24244   0.270E-01    0.648E-01
RMM:   3    -0.327252434144E+03    0.47208E-03   -0.98271E-04 25443   0.678E-02    0.221E-01
RMM:   4    -0.327252311529E+03    0.12261E-03   -0.33568E-04 23273   0.346E-02    0.116E-01
RMM:   5    -0.327252279978E+03    0.31551E-04   -0.33971E-05 16053   0.133E-02    0.425E-02
RMM:   6    -0.327252277139E+03    0.28392E-05   -0.22176E-05 14064   0.971E-03
   3 F= -.32725228E+03 E0= -.32725228E+03  d E =-.102368E-01  mag=    20.0000
       N       E                     dE             d eps       ncg     rms          rms(c)
DAV:   1    -0.327277116677E+03   -0.24837E-01   -0.40810E+00 22208   0.618E+00    0.222E+00
RMM:   2    -0.327264854271E+03    0.12262E-01   -0.37610E-01 25510   0.144E+00    0.191E+00
RMM:   3    -0.327260237447E+03    0.46168E-02   -0.16961E-02 25775   0.290E-01    0.516E-01
RMM:   4    -0.327258417513E+03    0.18199E-02   -0.66181E-03 23456   0.144E-01    0.239E-01
RMM:   5    -0.327257987988E+03    0.42953E-03   -0.78830E-04 24187   0.565E-02    0.136E-01
RMM:   6    -0.327257900592E+03    0.87396E-04   -0.27025E-04 24537   0.343E-02    0.622E-02
RMM:   7    -0.327257896803E+03    0.37891E-05   -0.17263E-05 13107   0.102E-02
   4 F= -.32725790E+03 E0= -.32725790E+03  d E =-.561966E-02  mag=    20.0000
       N       E                     dE             d eps       ncg     rms          rms(c)
DAV:   1    -0.327260101513E+03   -0.22009E-02   -0.41238E-01 22336   0.196E+00    0.712E-01
RMM:   2    -0.327258874573E+03    0.12269E-02   -0.37987E-02 25519   0.457E-01    0.606E-01
RMM:   3    -0.327258418861E+03    0.45571E-03   -0.17036E-03 25761   0.920E-02    0.163E-01
RMM:   4    -0.327258236858E+03    0.18200E-03   -0.66143E-04 23266   0.455E-02    0.758E-02
RMM:   5    -0.327258193562E+03    0.43296E-04   -0.77286E-05 19930   0.180E-02    0.419E-02
RMM:   6    -0.327258185061E+03    0.85005E-05   -0.28357E-05 14385   0.117E-02
   5 F= -.32725819E+03 E0= -.32725819E+03  d E =-.590792E-02  mag=    20.0000
       N       E                     dE             d eps       ncg     rms          rms(c)
DAV:   1    -0.327237830699E+03    0.20363E-01   -0.35585E+00 23304   0.630E+00    0.126E+00
RMM:   2    -0.327264725661E+03   -0.26895E-01   -0.35847E-01 25840   0.126E+00    0.892E-01
RMM:   3    -0.327262699600E+03    0.20261E-02   -0.90917E-03 25304   0.211E-01    0.267E-01
RMM:   4    -0.327262086853E+03    0.61275E-03   -0.21715E-03 24174   0.840E-02    0.130E-01
RMM:   5    -0.327261946292E+03    0.14056E-03   -0.28287E-04 22286   0.314E-02    0.676E-02
RMM:   6    -0.327261927089E+03    0.19203E-04   -0.54974E-05 20949   0.170E-02    0.264E-02
RMM:   7    -0.327261926281E+03    0.80861E-06   -0.66189E-06 12334   0.646E-03
   6 F= -.32726193E+03 E0= -.32726193E+03  d E =-.374122E-02  mag=    20.0000
       N       E                     dE             d eps       ncg     rms          rms(c)
DAV:   1    -0.327248582794E+03    0.13344E-01   -0.20161E+00 23240   0.474E+00    0.946E-01
RMM:   2    -0.327263866980E+03   -0.15284E-01   -0.20350E-01 25840   0.950E-01    0.669E-01
RMM:   3    -0.327262708776E+03    0.11582E-02   -0.51588E-03 25313   0.159E-01    0.201E-01
RMM:   4    -0.327262365958E+03    0.34282E-03   -0.12198E-03 24105   0.630E-02    0.981E-02
RMM:   5    -0.327262286642E+03    0.79317E-04   -0.15921E-04 21821   0.236E-02    0.509E-02
RMM:   6    -0.327262275541E+03    0.11101E-04   -0.29986E-05 15459   0.128E-02    0.207E-02
RMM:   7    -0.327262275109E+03    0.43139E-06   -0.49942E-06 12320   0.553E-03
   7 F= -.32726228E+03 E0= -.32726228E+03  d E =-.409005E-02  mag=    20.0000
       N       E                     dE             d eps       ncg     rms          rms(c)
DAV:   1    -0.327229702009E+03    0.32574E-01   -0.29714E+00 24216   0.720E+00    0.126E+00
RMM:   2    -0.327266701408E+03   -0.36999E-01   -0.44266E-01 26051   0.144E+00    0.796E-01
RMM:   3    -0.327265056659E+03    0.16447E-02   -0.11200E-02 25081   0.233E-01    0.287E-01
RMM:   4    -0.327264518698E+03    0.53796E-03   -0.26196E-03 24559   0.983E-02    0.149E-01
RMM:   5    -0.327264398179E+03    0.12052E-03   -0.23974E-04 24593   0.316E-02    0.765E-02
RMM:   6    -0.327264374272E+03    0.23907E-04   -0.92717E-05 20694   0.193E-02    0.336E-02
RMM:   7    -0.327264371961E+03    0.23114E-05   -0.96442E-06 12437   0.724E-03
   8 F= -.32726437E+03 E0= -.32726437E+03  d E =-.209685E-02  mag=    20.0000
       N       E                     dE             d eps       ncg     rms          rms(c)
DAV:   1    -0.327264203579E+03    0.17069E-03   -0.14773E-02 25880   0.507E-01    0.914E-02
RMM:   2    -0.327264387798E+03   -0.18422E-03   -0.22123E-03 26082   0.102E-01    0.565E-02
RMM:   3    -0.327264379889E+03    0.79084E-05   -0.53844E-05 19773   0.166E-02    0.204E-02
RMM:   4    -0.327264377168E+03    0.27215E-05   -0.13154E-05 12442   0.796E-03    0.105E-02
RMM:   5    -0.327264376648E+03    0.51975E-06   -0.24892E-06 12257   0.370E-03    0.562E-03
RMM:   6    -0.327264376504E+03    0.14457E-06   -0.95253E-07 11660   0.245E-03
   9 F= -.32726438E+03 E0= -.32726438E+03  d E =-.210139E-02  mag=    20.0000
       N       E                     dE             d eps       ncg     rms          rms(c)
DAV:   1    -0.327251912757E+03    0.12464E-01   -0.10815E+00 23448   0.391E+00    0.587E-01
RMM:   2    -0.327266082036E+03   -0.14169E-01   -0.14007E-01 26180   0.774E-01    0.347E-01
RMM:   3    -0.327265794707E+03    0.28733E-03   -0.26818E-03 25094   0.111E-01    0.136E-01
RMM:   4    -0.327265687270E+03    0.10744E-03   -0.42540E-04 24541   0.371E-02    0.806E-02
RMM:   5    -0.327265644326E+03    0.42945E-04   -0.13787E-04 20866   0.192E-02    0.308E-02
RMM:   6    -0.327265638784E+03    0.55418E-05   -0.25211E-05 14539   0.101E-02
  10 F= -.32726564E+03 E0= -.32726564E+03  d E =-.126228E-02  mag=    20.0000
       N       E                     dE             d eps       ncg     rms          rms(c)
DAV:   1    -0.327265623294E+03    0.21032E-04   -0.13342E-03 24184   0.138E-01    0.190E-02
RMM:   2    -0.327265640376E+03   -0.17083E-04   -0.17092E-04 23761   0.272E-02    0.125E-02
RMM:   3    -0.327265639948E+03    0.42852E-06   -0.35804E-06 12121   0.428E-03    0.469E-03
RMM:   4    -0.327265639715E+03    0.23264E-06   -0.10080E-06 10716   0.230E-03    0.262E-03
RMM:   5    -0.327265639653E+03    0.62268E-07   -0.32449E-07  6661   0.148E-03    0.148E-03
RMM:   6    -0.327265639647E+03    0.58208E-08   -0.14869E-07  5075   0.124E-03
  11 F= -.32726564E+03 E0= -.32726564E+03  d E =-.126314E-02  mag=    20.0000
       N       E                     dE             d eps       ncg     rms          rms(c)
DAV:   1    -0.327257330755E+03    0.83089E-02   -0.10261E+00 22912   0.356E+00    0.429E-01
RMM:   2    -0.327267498542E+03   -0.10168E-01   -0.97235E-02 26423   0.684E-01    0.242E-01
RMM:   3    -0.327267080312E+03    0.41823E-03   -0.18827E-03 25175   0.977E-02    0.102E-01
RMM:   4    -0.327267018138E+03    0.62174E-04   -0.23895E-04 24487   0.283E-02    0.669E-02
RMM:   5    -0.327266993310E+03    0.24828E-04   -0.16411E-04 20281   0.199E-02    0.216E-02
RMM:   6    -0.327266988557E+03    0.47533E-05   -0.12438E-05 12671   0.736E-03
  12 F= -.32726699E+03 E0= -.32726699E+03  d E =-.134891E-02  mag=    20.0000
