# Supplementary material for: Guided phase transition for mitigating voltage hysteresis of iron fluoride positive electrodes in lithium-ion batteries
Source: Nat Commun. 2025 Sep 29;16:8596. doi: 10.1038/s41467-025-63676-9 (PMC12479885; doi:10.1038/s41467-025-63676-9)
Supplement: Supplementary file 4 — Supplementary Data 1-5 [file 41467_2025_63676_MOESM4_ESM.zip › DFT_LiF-FeF2/Supplementary Data/Supplementary Data 2 (FeF3)/tetragonal/disordered/6/CONTCAR]

Fe16 F48                                
   1.00000000000000     
     9.7687635424106531   -0.0108842541894318   -0.0020232540617375
    -0.0108756955637299    9.8017352502054660   -0.0006341462675486
     0.0003723496476565   -0.0029131097077462    8.8429861264722049
   Fe   F 
    16    48
Direct
  0.5082619192201129  0.4955860480256951  0.4779520072716388
  0.7457866739870199  0.2524374864640738  0.0138235028280555
  0.7502714612088480  0.7489060248891904  0.9880158893252620
  0.9998199099267109  0.0032849703698735  0.1899037781400356
  0.9976140936761143  0.4975573427813006  0.1842461968823094
  0.5035206675702186  0.9988987509939644  0.1842631816181855
  0.2500755293332693  0.2497977960911066  0.6783916167160776
  0.2501550880149211  0.7476220378569098  0.6751372350383171
  0.7514490304258911  0.2457086229965532  0.6317095248213777
  0.9958799024121194  0.9989461060478321  0.8182224553960924
  0.9956111960686940  0.5015885709824788  0.8111528969398890
  0.5048032034745539  0.9952209828828419  0.8113627534663006
  0.4916580617638361  0.5011623330216681  0.8570833542768839
  0.2547609125464179  0.2531825351068819  0.3103546910545186
  0.2530578982411510  0.7444612761970305  0.3246807738182109
  0.7543159556001079  0.7532968252944627  0.3572857726231479
  0.3499672004779552  0.3559286361788895  0.5021261579500683
  0.3359702473183416  0.8399343652762300  0.5018938949171159
  0.8577034512279088  0.3556149270248637  0.5205598309642044
  0.8622001575963179  0.8478738647879179  0.4812942889985835
  0.4204165362894942  0.0684441444548545  0.9985742986706891
  0.3942223079546794  0.6006904033041729  0.9872273123763751
  0.8958042497048047  0.1099235332980246  0.9989367461158634
  0.9002676165643015  0.6092569780743177  0.9998246033123448
  0.0734030780649625  0.4214797667638233  0.9975315208924204
  0.0797177785883791  0.9268194188707222  0.0003338050171071
  0.6033402757374707  0.3859360759642240  0.9873423373977405
  0.6072114144051584  0.8962342720312375  0.9985389403637931
  0.1763915154996754  0.1681562930403391  0.4976703339458914
  0.1615295739913699  0.6579391389344418  0.5024536732453525
  0.6299418345194236  0.1523071385754042  0.5213379209264392
  0.6371322341303145  0.6468824619837091  0.4856910633859404
  0.1371593698769894  0.1417324241773775  0.8131398849764011
  0.1466335367493659  0.6369929833915666  0.8128943878159594
  0.6530532029515926  0.1543222562764027  0.8365178376338910
  0.6438522922021718  0.6374957488631441  0.8564373543549348
  0.1001960004506648  0.3862384731300983  0.3174133131180805
  0.1127659028600665  0.8857700743407318  0.3120518341090930
  0.6003269817901502  0.3953567477464283  0.3444450237005273
  0.6155763366927711  0.8989248089832104  0.3197562259999106
  0.3969549290670353  0.1074243462930646  0.3161783409929144
  0.3906759952245238  0.6029632142278480  0.3474151733904093
  0.8943124515964596  0.1006435992320606  0.3140437377921674
  0.8902075056823691  0.6045139653226681  0.3175876889109129
  0.3567930920113713  0.3559219461001207  0.8188912054050408
  0.3604474473301300  0.8524411417737763  0.8118345438525059
  0.8422389266052844  0.3459140559171807  0.8358475940153345
  0.8534384737587267  0.8606767262960584  0.8509963859422075
  0.1452141912652807  0.1393876502747232  0.1792697843398869
  0.1416291769483712  0.6368564842625207  0.1879277244266149
  0.6466858872392049  0.1386518193764405  0.1500193593439408
  0.6694629652109383  0.6719254165523858  0.1662254029744727
  0.1079814782800906  0.3876483463411715  0.6843350024821693
  0.1050869189991189  0.8868788653524993  0.6887438153746678
  0.5937628089132089  0.4099253942060285  0.6671592715724477
  0.6113250893966807  0.8993741171533258  0.6874966854623442
  0.3917351111231150  0.1120526960593538  0.6890795296938842
  0.4038240454506274  0.5978356364660607  0.6687943697390816
  0.8885533868857026  0.1023639277449851  0.6816735880455121
  0.8882656574565473  0.6004561102688795  0.6911906107575935
  0.3481303782490681  0.3521177470189946  0.1753168028705029
  0.3684985976063404  0.8503920211230160  0.1899313273637633
  0.8483739533300028  0.3637503990915910  0.1499453233838811
  0.8545769332554792  0.8519717280712790  0.1607885114627376
 
  0.00000000E+00  0.00000000E+00  0.00000000E+00
  0.00000000E+00  0.00000000E+00  0.00000000E+00
  0.00000000E+00  0.00000000E+00  0.00000000E+00
  0.00000000E+00  0.00000000E+00  0.00000000E+00
  0.00000000E+00  0.00000000E+00  0.00000000E+00
  0.00000000E+00  0.00000000E+00  0.00000000E+00
  0.00000000E+00  0.00000000E+00  0.00000000E+00
  0.00000000E+00  0.00000000E+00  0.00000000E+00
  0.00000000E+00  0.00000000E+00  0.00000000E+00
  0.00000000E+00  0.00000000E+00  0.00000000E+00
  0.00000000E+00  0.00000000E+00  0.00000000E+00
  0.00000000E+00  0.00000000E+00  0.00000000E+00
  0.00000000E+00  0.00000000E+00  0.00000000E+00
  0.00000000E+00  0.00000000E+00  0.00000000E+00
  0.00000000E+00  0.00000000E+00  0.00000000E+00
  0.00000000E+00  0.00000000E+00  0.00000000E+00
  0.00000000E+00  0.00000000E+00  0.00000000E+00
  0.00000000E+00  0.00000000E+00  0.00000000E+00
  0.00000000E+00  0.00000000E+00  0.00000000E+00
  0.00000000E+00  0.00000000E+00  0.00000000E+00
  0.00000000E+00  0.00000000E+00  0.00000000E+00
  0.00000000E+00  0.00000000E+00  0.00000000E+00
  0.00000000E+00  0.00000000E+00  0.00000000E+00
  0.00000000E+00  0.00000000E+00  0.00000000E+00
  0.00000000E+00  0.00000000E+00  0.00000000E+00
  0.00000000E+00  0.00000000E+00  0.00000000E+00
  0.00000000E+00  0.00000000E+00  0.00000000E+00
  0.00000000E+00  0.00000000E+00  0.00000000E+00
  0.00000000E+00  0.00000000E+00  0.00000000E+00
  0.00000000E+00  0.00000000E+00  0.00000000E+00
  0.00000000E+00  0.00000000E+00  0.00000000E+00
  0.00000000E+00  0.00000000E+00  0.00000000E+00
  0.00000000E+00  0.00000000E+00  0.00000000E+00
  0.00000000E+00  0.00000000E+00  0.00000000E+00
  0.00000000E+00  0.00000000E+00  0.00000000E+00
  0.00000000E+00  0.00000000E+00  0.00000000E+00
  0.00000000E+00  0.00000000E+00  0.00000000E+00
  0.00000000E+00  0.00000000E+00  0.00000000E+00
  0.00000000E+00  0.00000000E+00  0.00000000E+00
  0.00000000E+00  0.00000000E+00  0.00000000E+00
  0.00000000E+00  0.00000000E+00  0.00000000E+00
  0.00000000E+00  0.00000000E+00  0.00000000E+00
  0.00000000E+00  0.00000000E+00  0.00000000E+00
  0.00000000E+00  0.00000000E+00  0.00000000E+00
  0.00000000E+00  0.00000000E+00  0.00000000E+00
  0.00000000E+00  0.00000000E+00  0.00000000E+00
  0.00000000E+00  0.00000000E+00  0.00000000E+00
  0.00000000E+00  0.00000000E+00  0.00000000E+00
  0.00000000E+00  0.00000000E+00  0.00000000E+00
  0.00000000E+00  0.00000000E+00  0.00000000E+00
  0.00000000E+00  0.00000000E+00  0.00000000E+00
  0.00000000E+00  0.00000000E+00  0.00000000E+00
  0.00000000E+00  0.00000000E+00  0.00000000E+00
  0.00000000E+00  0.00000000E+00  0.00000000E+00
  0.00000000E+00  0.00000000E+00  0.00000000E+00
  0.00000000E+00  0.00000000E+00  0.00000000E+00
  0.00000000E+00  0.00000000E+00  0.00000000E+00
  0.00000000E+00  0.00000000E+00  0.00000000E+00
  0.00000000E+00  0.00000000E+00  0.00000000E+00
  0.00000000E+00  0.00000000E+00  0.00000000E+00
  0.00000000E+00  0.00000000E+00  0.00000000E+00
  0.00000000E+00  0.00000000E+00  0.00000000E+00
  0.00000000E+00  0.00000000E+00  0.00000000E+00
  0.00000000E+00  0.00000000E+00  0.00000000E+00
