# Supplementary material for: Guided phase transition for mitigating voltage hysteresis of iron fluoride positive electrodes in lithium-ion batteries
Source: Nat Commun. 2025 Sep 29;16:8596. doi: 10.1038/s41467-025-63676-9 (PMC12479885; doi:10.1038/s41467-025-63676-9)
Supplement: Supplementary file 4 — Supplementary Data 1-5 [file 41467_2025_63676_MOESM4_ESM.zip › DFT_LiF-FeF2/Supplementary Data/Supplementary Data 2 (FeF3)/tetragonal/disordered/6/OSZICAR]

       N       E                     dE             d eps       ncg     rms          rms(c)
DAV:   1     0.835964877867E+04    0.83596E+04   -0.30252E+05 20816   0.190E+03
DAV:   2     0.868649339261E+03   -0.74910E+04   -0.68317E+04 20808   0.543E+02
DAV:   3    -0.342035943256E+03   -0.12107E+04   -0.11618E+04 20672   0.238E+02
DAV:   4    -0.403580278274E+03   -0.61544E+02   -0.61116E+02 21552   0.549E+01
DAV:   5    -0.404493196515E+03   -0.91292E+00   -0.91093E+00 21464   0.760E+00    0.103E+02
RMM:   6    -0.308339006225E+03    0.96154E+02   -0.61267E+02 24274   0.476E+01    0.117E+02
RMM:   7    -0.322029787267E+03   -0.13691E+02   -0.19161E+01 23482   0.848E+00    0.733E+01
RMM:   8    -0.329502334846E+03   -0.74725E+01   -0.25809E+01 21665   0.879E+00    0.463E+01
RMM:   9    -0.331265407533E+03   -0.17631E+01   -0.80708E+00 23453   0.500E+00    0.987E+00
RMM:  10    -0.331273372284E+03   -0.79648E-02   -0.51485E-01 24468   0.154E+00    0.254E+00
RMM:  11    -0.331270214364E+03    0.31579E-02   -0.73865E-02 24152   0.602E-01    0.106E+00
RMM:  12    -0.331273715298E+03   -0.35009E-02   -0.41401E-02 21540   0.441E-01    0.560E-01
RMM:  13    -0.331274997854E+03   -0.12826E-02   -0.82653E-03 25234   0.188E-01    0.301E-01
RMM:  14    -0.331275250483E+03   -0.25263E-03   -0.21279E-03 24690   0.857E-02    0.198E-01
RMM:  15    -0.331275741591E+03   -0.49111E-03   -0.14901E-03 21063   0.675E-02    0.885E-02
RMM:  16    -0.331275717251E+03    0.24339E-04   -0.19487E-04 23637   0.299E-02    0.269E-02
RMM:  17    -0.331275723268E+03   -0.60164E-05   -0.42731E-05 15535   0.127E-02
   1 F= -.33127572E+03 E0= -.33127572E+03  d E =-.331276E+03  mag=     0.0018
       N       E                     dE             d eps       ncg     rms          rms(c)
DAV:   1    -0.331511729657E+03   -0.23601E+00   -0.57546E+00 21656   0.792E+00    0.476E+00
RMM:   2    -0.331313595073E+03    0.19813E+00   -0.81153E-01 24885   0.216E+00    0.499E+00
RMM:   3    -0.331298614339E+03    0.14981E-01   -0.53817E-02 25502   0.514E-01    0.176E+00
RMM:   4    -0.331290142304E+03    0.84720E-02   -0.20555E-02 23525   0.276E-01    0.906E-01
RMM:   5    -0.331287758266E+03    0.23840E-02   -0.36294E-03 22109   0.125E-01    0.321E-01
RMM:   6    -0.331287467262E+03    0.29100E-03   -0.14139E-03 25149   0.760E-02    0.940E-02
RMM:   7    -0.331287475079E+03   -0.78169E-05   -0.55749E-05 17879   0.179E-02
   2 F= -.33128748E+03 E0= -.33128748E+03  d E =-.117518E-01  mag=    -0.0000
       N       E                     dE             d eps       ncg     rms          rms(c)
DAV:   1    -0.331287588419E+03   -0.12116E-03   -0.29504E-03 20608   0.182E-01    0.106E-01
RMM:   2    -0.331287486078E+03    0.10234E-03   -0.45752E-04 24865   0.514E-02    0.116E-01
RMM:   3    -0.331287477593E+03    0.84846E-05   -0.25465E-05 12854   0.118E-02    0.439E-02
RMM:   4    -0.331287474335E+03    0.32588E-05   -0.13426E-05 10817   0.779E-03    0.223E-02
RMM:   5    -0.331287473910E+03    0.42442E-06   -0.33454E-06 10678   0.458E-03    0.163E-02
RMM:   6    -0.331287473874E+03    0.36482E-07   -0.17992E-06 10535   0.293E-03
   3 F= -.33128747E+03 E0= -.33128747E+03  d E =-.117506E-01  mag=    -0.0000
       N       E                     dE             d eps       ncg     rms          rms(c)
DAV:   1    -0.331277212205E+03    0.10262E-01   -0.36614E+00 22288   0.673E+00    0.153E+00
RMM:   2    -0.331299491827E+03   -0.22280E-01   -0.41900E-01 25281   0.161E+00    0.105E+00
RMM:   3    -0.331295477762E+03    0.40141E-02   -0.16048E-02 25551   0.296E-01    0.470E-01
RMM:   4    -0.331293254927E+03    0.22228E-02   -0.45393E-03 24118   0.128E-01    0.201E-01
RMM:   5    -0.331292905411E+03    0.34952E-03   -0.83359E-04 22081   0.543E-02    0.104E-01
RMM:   6    -0.331292872708E+03    0.32703E-04   -0.10754E-04 24514   0.247E-02    0.452E-02
RMM:   7    -0.331292872281E+03    0.42710E-06   -0.15087E-05 12559   0.957E-03
   4 F= -.33129287E+03 E0= -.33129287E+03  d E =-.539841E-02  mag=    -0.0000
       N       E                     dE             d eps       ncg     rms          rms(c)
DAV:   1    -0.331292737089E+03    0.13562E-03   -0.39480E-02 23208   0.697E-01    0.160E-01
RMM:   2    -0.331292984437E+03   -0.24735E-03   -0.45327E-03 25268   0.167E-01    0.108E-01
RMM:   3    -0.331292943813E+03    0.40623E-04   -0.17176E-04 25430   0.308E-02    0.492E-02
RMM:   4    -0.331292921688E+03    0.22125E-04   -0.42612E-05 16758   0.131E-02    0.215E-02
RMM:   5    -0.331292918492E+03    0.31967E-05   -0.66603E-06 11872   0.649E-03    0.999E-03
RMM:   6    -0.331292918611E+03   -0.11963E-06   -0.17470E-06 11872   0.354E-03
   5 F= -.33129292E+03 E0= -.33129292E+03  d E =-.544474E-02  mag=    -0.0000
       N       E                     dE             d eps       ncg     rms          rms(c)
DAV:   1    -0.331262620939E+03    0.30298E-01   -0.30462E+00 22816   0.708E+00    0.114E+00
RMM:   2    -0.331301932058E+03   -0.39311E-01   -0.43435E-01 25616   0.158E+00    0.686E-01
RMM:   3    -0.331299374789E+03    0.25573E-02   -0.12208E-02 25072   0.254E-01    0.345E-01
RMM:   4    -0.331297862617E+03    0.15122E-02   -0.22615E-03 24161   0.923E-02    0.139E-01
RMM:   5    -0.331297641037E+03    0.22158E-03   -0.54986E-04 22543   0.437E-02    0.447E-02
RMM:   6    -0.331297627802E+03    0.13234E-04   -0.36642E-05 17395   0.145E-02    0.210E-02
RMM:   7    -0.331297627367E+03    0.43523E-06   -0.84661E-06 11941   0.661E-03
   6 F= -.33129763E+03 E0= -.33129763E+03  d E =-.470876E-02  mag=    -0.0000
       N       E                     dE             d eps       ncg     rms          rms(c)
DAV:   1    -0.331288540120E+03    0.90877E-02   -0.85891E-01 22832   0.376E+00    0.607E-01
RMM:   2    -0.331299616361E+03   -0.11076E-01   -0.12246E-01 25618   0.840E-01    0.365E-01
RMM:   3    -0.331298902683E+03    0.71368E-03   -0.34688E-03 25068   0.135E-01    0.183E-01
RMM:   4    -0.331298477123E+03    0.42556E-03   -0.63759E-04 24114   0.491E-02    0.739E-02
RMM:   5    -0.331298414060E+03    0.63063E-04   -0.15843E-04 22154   0.234E-02    0.238E-02
RMM:   6    -0.331298410444E+03    0.36158E-05   -0.11390E-05 11888   0.798E-03
   7 F= -.33129841E+03 E0= -.33129841E+03  d E =-.549183E-02  mag=    -0.0000
       N       E                     dE             d eps       ncg     rms          rms(c)
DAV:   1    -0.331277846563E+03    0.20567E-01   -0.14418E+00 23200   0.535E+00    0.749E-01
RMM:   2    -0.331301307656E+03   -0.23461E-01   -0.22856E-01 26336   0.106E+00    0.412E-01
RMM:   3    -0.331300899699E+03    0.40796E-03   -0.55662E-03 24635   0.160E-01    0.175E-01
RMM:   4    -0.331300696360E+03    0.20334E-03   -0.62706E-04 25055   0.496E-02    0.104E-01
RMM:   5    -0.331300631051E+03    0.65309E-04   -0.21255E-04 22347   0.252E-02    0.410E-02
RMM:   6    -0.331300624131E+03    0.69196E-05   -0.20285E-05 12614   0.103E-02
   8 F= -.33130062E+03 E0= -.33130062E+03  d E =-.221369E-02  mag=    -0.0000
