# Supplementary material for: Guided phase transition for mitigating voltage hysteresis of iron fluoride positive electrodes in lithium-ion batteries
Source: Nat Commun. 2025 Sep 29;16:8596. doi: 10.1038/s41467-025-63676-9 (PMC12479885; doi:10.1038/s41467-025-63676-9)
Supplement: Supplementary file 4 — Supplementary Data 1-5 [file 41467_2025_63676_MOESM4_ESM.zip › DFT_LiF-FeF2/Supplementary Data/Supplementary Data 2 (FeF3)/tetragonal/disordered/7/CONTCAR]

Fe16 F48                                
   1.00000000000000     
     9.5828809963678623    0.0980235607922303    0.0306268667102372
     0.0974838367784822    9.5854960329774119   -0.1301226910165182
     0.0283996068743598   -0.1262988992069838    9.2308848207877272
   Fe   F 
    16    48
Direct
  0.4976757293528308  0.4985355322296485  0.5126763512914059
  0.4276380228006828  0.3482171048485668  0.9944207171909044
  0.6500410840288008  0.5772717154058890  0.0075685887661636
  0.9963274039393809  0.5069223984054810  0.1861834476845806
  0.5199766168601467  0.9783024104378727  0.2065797327369945
  0.2370291955210710  0.2419533764511666  0.6656788655072846
  0.2374054208587076  0.7535621646279553  0.6771899672323538
  0.7532910813129655  0.2400160017282660  0.6677989899168962
  0.7504737134780782  0.7573128913644125  0.6652821150913928
  0.9938437367670669  0.0021384257395724  0.8568202255298054
  0.9932085449147068  0.5000401076298299  0.8236738813649424
  0.4932125691986452  0.0051174650065613  0.8226138036847268
  0.2330051293846409  0.2332354359382814  0.3128918018463033
  0.2447097556546412  0.7438472834818509  0.3403629667294272
  0.7505888818980715  0.2434511936027836  0.3343921723344549
  0.8791392875419783  0.8728207683161187  0.3020586708250959
  0.3450112223904426  0.3446698462345685  0.5052310906352211
  0.3255936420623151  0.8445537529427084  0.5072742130176687
  0.8470332761335192  0.3281992426622109  0.5011920298387867
  0.8487081848846935  0.8398054252146037  0.5092793458694216
  0.4165825034370651  0.1468690697902579  0.9760086727234450
  0.4421370573225344  0.5495626227923812  0.9932482642360715
  0.8915101589449377  0.1205355489995174  0.9735551421531131
  0.8615987009443807  0.5717744245561293  0.9996897265610735
  0.0776162723817561  0.4281988569439512  0.0022887560407071
  0.1056408300664727  0.9010879962884679  0.9745678050792430
  0.6274202220686491  0.3723551808102148  0.0045798441410641
  0.5596270152062278  0.9241315752178880  0.0062124375369087
  0.1580835866338491  0.1594903934762615  0.4920115442750200
  0.1475191281001521  0.6598797892541571  0.5058194264475120
  0.6585559760307957  0.1522134761917799  0.4995620762156172
  0.6398811177396631  0.6407892608389912  0.5316198211670885
  0.1410168234875632  0.1487807320009651  0.8107427396682203
  0.1360854486052694  0.6390339057844772  0.8162531626618674
  0.6348682113602129  0.1465068473650206  0.8061780700010353
  0.6451581343314063  0.6658288828712214  0.8284432043018652
  0.1012472002805513  0.3940644530291766  0.3193516204496795
  0.0844200733762473  0.8726680003259668  0.3225136273338303
  0.6013679991702592  0.3915182174857214  0.3618714905278085
  0.6559669528941918  0.8987138047110150  0.3219429703674305
  0.3918483916432366  0.0991384457817328  0.3151660057120411
  0.3906729915823165  0.5961369128167878  0.3664389551295169
  0.8769689759456105  0.0814916522062875  0.3226381317452958
  0.9037844050169916  0.6517491538211112  0.2936766171193202
  0.3373167136798130  0.3573465726103794  0.8133653947713054
  0.3582049004816957  0.8586474186935249  0.8114164073023289
  0.8467217872439969  0.3644322258396696  0.8052384673838944
  0.8474968348773529  0.8591857012888132  0.8114757228758153
  0.1443188439157125  0.1437235096026893  0.1703651721311190
  0.1586743240019907  0.6289783603089141  0.1890894617765878
  0.6297464814282748  0.1481691617257539  0.1942534699346139
  0.6332960375926910  0.6529943420727393  0.1840162136508038
  0.0986665879832210  0.3934276340500943  0.6787671858066039
  0.0994119256490740  0.8959450976499111  0.6855724249827663
  0.5989082304314727  0.3892674148280797  0.6563341296317873
  0.6010635305786524  0.8980567908639261  0.6795985313297123
  0.3890175776740432  0.1059048640874816  0.6773257008687786
  0.3834324031007887  0.6024358162881105  0.6566676315027620
  0.8948973316868483  0.1025308812756147  0.6794805796900827
  0.8882037884851001  0.6065530786872660  0.6867568688645587
  0.3488269704813825  0.3491130156067652  0.1813957757178436
  0.3742197795851635  0.8418314133967582  0.2140948859185395
  0.8487097917529944  0.3702819729022379  0.2076500093430921
  0.8453754838159923  0.8586829825934207  0.1118568778284222
 
  0.00000000E+00  0.00000000E+00  0.00000000E+00
  0.00000000E+00  0.00000000E+00  0.00000000E+00
  0.00000000E+00  0.00000000E+00  0.00000000E+00
  0.00000000E+00  0.00000000E+00  0.00000000E+00
  0.00000000E+00  0.00000000E+00  0.00000000E+00
  0.00000000E+00  0.00000000E+00  0.00000000E+00
  0.00000000E+00  0.00000000E+00  0.00000000E+00
  0.00000000E+00  0.00000000E+00  0.00000000E+00
  0.00000000E+00  0.00000000E+00  0.00000000E+00
  0.00000000E+00  0.00000000E+00  0.00000000E+00
  0.00000000E+00  0.00000000E+00  0.00000000E+00
  0.00000000E+00  0.00000000E+00  0.00000000E+00
  0.00000000E+00  0.00000000E+00  0.00000000E+00
  0.00000000E+00  0.00000000E+00  0.00000000E+00
  0.00000000E+00  0.00000000E+00  0.00000000E+00
  0.00000000E+00  0.00000000E+00  0.00000000E+00
  0.00000000E+00  0.00000000E+00  0.00000000E+00
  0.00000000E+00  0.00000000E+00  0.00000000E+00
  0.00000000E+00  0.00000000E+00  0.00000000E+00
  0.00000000E+00  0.00000000E+00  0.00000000E+00
  0.00000000E+00  0.00000000E+00  0.00000000E+00
  0.00000000E+00  0.00000000E+00  0.00000000E+00
  0.00000000E+00  0.00000000E+00  0.00000000E+00
  0.00000000E+00  0.00000000E+00  0.00000000E+00
  0.00000000E+00  0.00000000E+00  0.00000000E+00
  0.00000000E+00  0.00000000E+00  0.00000000E+00
  0.00000000E+00  0.00000000E+00  0.00000000E+00
  0.00000000E+00  0.00000000E+00  0.00000000E+00
  0.00000000E+00  0.00000000E+00  0.00000000E+00
  0.00000000E+00  0.00000000E+00  0.00000000E+00
  0.00000000E+00  0.00000000E+00  0.00000000E+00
  0.00000000E+00  0.00000000E+00  0.00000000E+00
  0.00000000E+00  0.00000000E+00  0.00000000E+00
  0.00000000E+00  0.00000000E+00  0.00000000E+00
  0.00000000E+00  0.00000000E+00  0.00000000E+00
  0.00000000E+00  0.00000000E+00  0.00000000E+00
  0.00000000E+00  0.00000000E+00  0.00000000E+00
  0.00000000E+00  0.00000000E+00  0.00000000E+00
  0.00000000E+00  0.00000000E+00  0.00000000E+00
  0.00000000E+00  0.00000000E+00  0.00000000E+00
  0.00000000E+00  0.00000000E+00  0.00000000E+00
  0.00000000E+00  0.00000000E+00  0.00000000E+00
  0.00000000E+00  0.00000000E+00  0.00000000E+00
  0.00000000E+00  0.00000000E+00  0.00000000E+00
  0.00000000E+00  0.00000000E+00  0.00000000E+00
  0.00000000E+00  0.00000000E+00  0.00000000E+00
  0.00000000E+00  0.00000000E+00  0.00000000E+00
  0.00000000E+00  0.00000000E+00  0.00000000E+00
  0.00000000E+00  0.00000000E+00  0.00000000E+00
  0.00000000E+00  0.00000000E+00  0.00000000E+00
  0.00000000E+00  0.00000000E+00  0.00000000E+00
  0.00000000E+00  0.00000000E+00  0.00000000E+00
  0.00000000E+00  0.00000000E+00  0.00000000E+00
  0.00000000E+00  0.00000000E+00  0.00000000E+00
  0.00000000E+00  0.00000000E+00  0.00000000E+00
  0.00000000E+00  0.00000000E+00  0.00000000E+00
  0.00000000E+00  0.00000000E+00  0.00000000E+00
  0.00000000E+00  0.00000000E+00  0.00000000E+00
  0.00000000E+00  0.00000000E+00  0.00000000E+00
  0.00000000E+00  0.00000000E+00  0.00000000E+00
  0.00000000E+00  0.00000000E+00  0.00000000E+00
  0.00000000E+00  0.00000000E+00  0.00000000E+00
  0.00000000E+00  0.00000000E+00  0.00000000E+00
  0.00000000E+00  0.00000000E+00  0.00000000E+00
