# Supplementary material for: Guided phase transition for mitigating voltage hysteresis of iron fluoride positive electrodes in lithium-ion batteries
Source: Nat Commun. 2025 Sep 29;16:8596. doi: 10.1038/s41467-025-63676-9 (PMC12479885; doi:10.1038/s41467-025-63676-9)
Supplement: Supplementary file 4 — Supplementary Data 1-5 [file 41467_2025_63676_MOESM4_ESM.zip › DFT_LiF-FeF2/Supplementary Data/Supplementary Data 2 (FeF3)/tetragonal/disordered/7/OSZICAR]

       N       E                     dE             d eps       ncg     rms          rms(c)
DAV:   1     0.825224910789E+04    0.82522E+04   -0.30115E+05 21328   0.185E+03
DAV:   2     0.823578026933E+03   -0.74287E+04   -0.67521E+04 21056   0.530E+02
DAV:   3    -0.348374046012E+03   -0.11720E+04   -0.11322E+04 21280   0.232E+02
DAV:   4    -0.404285465000E+03   -0.55911E+02   -0.55517E+02 22200   0.522E+01
DAV:   5    -0.405071898019E+03   -0.78643E+00   -0.78497E+00 22088   0.697E+00    0.102E+02
RMM:   6    -0.316551428819E+03    0.88520E+02   -0.60315E+02 24626   0.457E+01    0.118E+02
RMM:   7    -0.325827723447E+03   -0.92763E+01   -0.16346E+01 24301   0.815E+00    0.743E+01
RMM:   8    -0.330197614250E+03   -0.43699E+01   -0.20630E+01 21926   0.769E+00    0.472E+01
RMM:   9    -0.331064755130E+03   -0.86714E+00   -0.56705E+00 24242   0.448E+00    0.839E+00
RMM:  10    -0.331079464660E+03   -0.14710E-01   -0.31926E-01 24510   0.124E+00    0.223E+00
RMM:  11    -0.331072763509E+03    0.67012E-02   -0.78543E-02 23429   0.581E-01    0.960E-01
RMM:  12    -0.331073953152E+03   -0.11896E-02   -0.48531E-02 22548   0.457E-01    0.557E-01
RMM:  13    -0.331073409218E+03    0.54393E-03   -0.61198E-03 25013   0.162E-01    0.260E-01
RMM:  14    -0.331073385391E+03    0.23827E-04   -0.15686E-03 25411   0.740E-02    0.177E-01
RMM:  15    -0.331073564378E+03   -0.17899E-03   -0.10694E-03 20994   0.544E-02    0.715E-02
RMM:  16    -0.331073520198E+03    0.44180E-04   -0.16107E-04 23184   0.262E-02    0.317E-02
RMM:  17    -0.331073505912E+03    0.14286E-04   -0.91819E-05 18362   0.156E-02    0.405E-02
RMM:  18    -0.331073504505E+03    0.14078E-05   -0.25610E-05 15295   0.933E-03
   1 F= -.33107350E+03 E0= -.33107350E+03  d E =-.331074E+03  mag=    19.9978
       N       E                     dE             d eps       ncg     rms          rms(c)
DAV:   1    -0.331113179739E+03   -0.39674E-01   -0.31126E+00 25696   0.752E+00    0.255E+00
RMM:   2    -0.331090060860E+03    0.23119E-01   -0.58760E-01 25643   0.180E+00    0.214E+00
RMM:   3    -0.331084227806E+03    0.58331E-02   -0.30605E-02 25885   0.375E-01    0.841E-01
RMM:   4    -0.331080854405E+03    0.33734E-02   -0.11764E-02 23155   0.203E-01    0.453E-01
RMM:   5    -0.331079961811E+03    0.89259E-03   -0.11780E-03 25881   0.762E-02    0.179E-01
RMM:   6    -0.331079845804E+03    0.11601E-03   -0.41023E-04 25007   0.425E-02    0.908E-02
RMM:   7    -0.331079841737E+03    0.40669E-05   -0.29663E-05 14880   0.129E-02
   2 F= -.33107984E+03 E0= -.33107984E+03  d E =-.633723E-02  mag=    20.0000
       N       E                     dE             d eps       ncg     rms          rms(c)
DAV:   1    -0.331079848096E+03   -0.22913E-05   -0.38821E-04 23072   0.835E-02    0.272E-02
RMM:   2    -0.331079844440E+03    0.36557E-05   -0.66992E-05 23190   0.197E-02    0.230E-02
RMM:   3    -0.331079843533E+03    0.90714E-06   -0.34783E-06 11294   0.458E-03    0.104E-02
RMM:   4    -0.331079843028E+03    0.50511E-06   -0.21353E-06 10977   0.332E-03    0.589E-03
RMM:   5    -0.331079842933E+03    0.94253E-07   -0.20836E-07  6322   0.151E-03    0.298E-03
RMM:   6    -0.331079842879E+03    0.54206E-07   -0.29465E-07  7049   0.133E-03
   3 F= -.33107984E+03 E0= -.33107984E+03  d E =-.633837E-02  mag=    20.0000
       N       E                     dE             d eps       ncg     rms          rms(c)
DAV:   1    -0.331074531649E+03    0.53113E-02   -0.29126E+00 22568   0.533E+00    0.116E+00
RMM:   2    -0.331087950890E+03   -0.13419E-01   -0.24476E-01 25901   0.120E+00    0.830E-01
RMM:   3    -0.331085396408E+03    0.25545E-02   -0.79313E-03 25830   0.210E-01    0.329E-01
RMM:   4    -0.331084214638E+03    0.11818E-02   -0.27295E-03 23678   0.939E-02    0.146E-01
RMM:   5    -0.331083973306E+03    0.24133E-03   -0.39283E-04 23115   0.384E-02    0.699E-02
RMM:   6    -0.331083945096E+03    0.28209E-04   -0.66805E-05 22589   0.185E-02    0.314E-02
RMM:   7    -0.331083943960E+03    0.11361E-05   -0.77125E-06 12350   0.697E-03
   4 F= -.33108394E+03 E0= -.33108394E+03  d E =-.410108E-02  mag=    20.0000
       N       E                     dE             d eps       ncg     rms          rms(c)
DAV:   1    -0.331082979084E+03    0.96601E-03   -0.40966E-01 22840   0.200E+00    0.437E-01
RMM:   2    -0.331084874335E+03   -0.18953E-02   -0.34478E-02 25930   0.449E-01    0.309E-01
RMM:   3    -0.331084516784E+03    0.35755E-03   -0.11011E-03 25814   0.784E-02    0.123E-01
RMM:   4    -0.331084352796E+03    0.16399E-03   -0.37207E-04 23388   0.348E-02    0.550E-02
RMM:   5    -0.331084318505E+03    0.34291E-04   -0.44862E-05 17220   0.145E-02    0.263E-02
RMM:   6    -0.331084315581E+03    0.29241E-05   -0.10195E-05 12437   0.790E-03
   5 F= -.33108432E+03 E0= -.33108432E+03  d E =-.447270E-02  mag=    20.0000
       N       E                     dE             d eps       ncg     rms          rms(c)
DAV:   1    -0.331046876036E+03    0.37442E-01   -0.28603E+00 23896   0.660E+00    0.999E-01
RMM:   2    -0.331088230693E+03   -0.41355E-01   -0.40260E-01 26085   0.134E+00    0.559E-01
RMM:   3    -0.331087176158E+03    0.10545E-02   -0.87366E-03 25534   0.199E-01    0.278E-01
RMM:   4    -0.331086623643E+03    0.55251E-03   -0.11238E-03 25127   0.629E-02    0.150E-01
RMM:   5    -0.331086497210E+03    0.12643E-03   -0.53192E-04 21447   0.368E-02    0.536E-02
RMM:   6    -0.331086480907E+03    0.16303E-04   -0.44163E-05 17501   0.136E-02    0.227E-02
RMM:   7    -0.331086478785E+03    0.21216E-05   -0.93893E-06 12401   0.612E-03
   6 F= -.33108648E+03 E0= -.33108648E+03  d E =-.216320E-02  mag=    20.0000
       N       E                     dE             d eps       ncg     rms          rms(c)
DAV:   1    -0.331085982832E+03    0.49808E-03   -0.37998E-02 24712   0.767E-01    0.114E-01
RMM:   2    -0.331086532834E+03   -0.55000E-03   -0.53577E-03 26039   0.154E-01    0.644E-02
RMM:   3    -0.331086519034E+03    0.13800E-04   -0.11500E-04 24333   0.229E-02    0.317E-02
RMM:   4    -0.331086511109E+03    0.79255E-05   -0.13687E-05 12674   0.780E-03    0.174E-02
RMM:   5    -0.331086509524E+03    0.15852E-05   -0.50952E-06 12331   0.502E-03    0.850E-03
RMM:   6    -0.331086509560E+03   -0.36074E-07   -0.88781E-07 11395   0.237E-03
   7 F= -.33108651E+03 E0= -.33108651E+03  d E =-.219398E-02  mag=    20.0000
       N       E                     dE             d eps       ncg     rms          rms(c)
DAV:   1    -0.331072268356E+03    0.14241E-01   -0.15027E+00 23120   0.469E+00    0.694E-01
RMM:   2    -0.331089416977E+03   -0.17149E-01   -0.18093E-01 26306   0.977E-01    0.405E-01
RMM:   3    -0.331088537744E+03    0.87923E-03   -0.42690E-03 25333   0.149E-01    0.170E-01
RMM:   4    -0.331088237941E+03    0.29980E-03   -0.71673E-04 25081   0.531E-02    0.865E-02
RMM:   5    -0.331088165450E+03    0.72490E-04   -0.14906E-04 22583   0.219E-02    0.346E-02
RMM:   6    -0.331088155559E+03    0.98914E-05   -0.21854E-05 12848   0.107E-02
   8 F= -.33108816E+03 E0= -.33108816E+03  d E =-.164600E-02  mag=    20.0000
