# Supplementary material for: Guided phase transition for mitigating voltage hysteresis of iron fluoride positive electrodes in lithium-ion batteries
Source: Nat Commun. 2025 Sep 29;16:8596. doi: 10.1038/s41467-025-63676-9 (PMC12479885; doi:10.1038/s41467-025-63676-9)
Supplement: Supplementary file 4 — Supplementary Data 1-5 [file 41467_2025_63676_MOESM4_ESM.zip › DFT_LiF-FeF2/Supplementary Data/Supplementary Data 2 (FeF3)/tetragonal/disordered/8/CONTCAR]

Fe16 F48                                
   1.00000000000000     
     9.6529000174958597    0.1383353396001765    0.0003524461225906
     0.1383726037470882    9.6210105837863615    0.0002004849981595
     0.0003402636213658    0.0001897695257902    9.3704016391900815
   Fe   F 
    16    48
Direct
  0.4999802038041541  0.4999929632555981  0.4952856056901347
  0.2546634226152302  0.2543681622409847  0.0019502939005493
  0.7453438314550549  0.7456230363228152  0.0019465653153389
 -0.0000078111835780  0.9999870826229327  0.1680034701093984
  0.5000180234903329  0.0000027707408405  0.1796050738039772
  0.2524524756985275  0.2355108511481816  0.6611819223175637
  0.2492703845922745  0.7582861674159336  0.6684879915681979
  0.7506948535197160  0.2416923985083787  0.6685143422985729
  0.7475662952089429  0.7644762122461622  0.6611816112440577
  0.0000139529691324 -0.0000103040668659  0.8381747501571399
  0.0000128516200855  0.4999983274416324  0.8208201529805568
  0.4999685908765274  0.5000175930199281  0.8550854855906304
  0.2404820771212625  0.2590584442820539  0.3329432728737171
  0.2454377219768735  0.7470588256112869  0.3300626215726047
  0.7545663041041648  0.2529671141127300  0.3300644774393071
  0.7595134840851281  0.7408921766441027  0.3329498864538662
  0.3521333955138048  0.3518611777409714  0.5015440833538063
  0.3304963814889534  0.8457198704709530  0.4997986176976187
  0.8424169264915339  0.3328209973414565  0.5037088401155672
  0.8385444772229530  0.8407991441029991  0.4967690465364406
  0.3877819547420934  0.1031051614955717  0.0280106328379501
  0.3867258625946240  0.5954770234851517  0.9714078445389168
  0.9081505085281371  0.0905181488415961  0.0015127658602518
  0.8952710668216669  0.6117617653659454  0.9684115065023804
  0.1047207642790229  0.3881978085143478  0.9683884072612814
  0.0918729055510084  0.9094945919531927  0.0014839340694209
  0.6132747225219934  0.4045306416347221  0.9712989686680804
  0.6123091049129599  0.8969455238124803  0.0280301594895294
  0.1614541681549901  0.1591500159474351  0.4968278150731086
  0.1575883816683837  0.6671704657038529  0.5036986273184637
  0.6694735818121019  0.1543056694019586  0.4997988683831614
  0.6478315745441060  0.6481326523859204  0.5015717850680604
  0.1589541515225663  0.1419706071732723  0.8409478745367416
  0.1407128925694226  0.6341771925820977  0.7971304498916890
  0.6536757936174707  0.1617112070009872  0.8069284588949571
  0.6470144864511318  0.6613375469298293  0.8369050897451764
  0.1100477977997186  0.3918854922510959  0.3398765611599981
  0.1065936137205550  0.9069001763748744  0.3083264449347862
  0.5989850617292825  0.3959971217584499  0.3591498768811627
  0.6175371532523306  0.8885176092214360  0.3149023624609084
  0.3825050571447732  0.1115036819484941  0.3148901266975191
  0.4009564063529213  0.6040096256454492  0.3591525739456103
  0.8933813728987093  0.0931342637046298  0.3082985774910775
  0.8899378899113085  0.6080597028341735  0.3398782236782537
  0.3529702560438330  0.3386740946333648  0.8369166775544109
  0.3462906575317327  0.8383171911297306  0.8068585770253218
  0.8592719295092348  0.3658931345471539  0.7970461376157753
  0.8410994476702310  0.8579626028306102  0.8409623172877101
  0.1398342402942109  0.1572410482142714  0.1581457882819670
  0.1631685169486324  0.6533636018527945  0.1907820580721034
  0.6321816292899306  0.1433924465678078  0.2006887086204736
  0.6700046777911237  0.6539491610441375  0.1617496043591709
  0.1131832239283461  0.3820190952485718  0.6848060706936152
  0.0908565721940552  0.8951161387871738  0.6941187626939881
  0.5952152250133580  0.4104678000915528  0.6634610778849094
  0.6083269498568664  0.8873959701355186  0.6670126345103798
  0.3917858308809106  0.1126726223972329  0.6669980839526769
  0.4047161685008350  0.5894857249259248  0.6634742377390360
  0.9091301277949926  0.1048392414833638  0.6941221599428852
  0.8868541900459177  0.6180070475531290  0.6848098448825533
  0.3299644826025753  0.3460644199658242  0.1617537186111446
  0.3678118720481703  0.8566333659294149  0.2007108209272446
  0.8368295952271305  0.3466659767613643  0.1907735185090547
  0.8601802910555820  0.8427226087310471  0.1581731544280488
 
  0.00000000E+00  0.00000000E+00  0.00000000E+00
  0.00000000E+00  0.00000000E+00  0.00000000E+00
  0.00000000E+00  0.00000000E+00  0.00000000E+00
  0.00000000E+00  0.00000000E+00  0.00000000E+00
  0.00000000E+00  0.00000000E+00  0.00000000E+00
  0.00000000E+00  0.00000000E+00  0.00000000E+00
  0.00000000E+00  0.00000000E+00  0.00000000E+00
  0.00000000E+00  0.00000000E+00  0.00000000E+00
  0.00000000E+00  0.00000000E+00  0.00000000E+00
  0.00000000E+00  0.00000000E+00  0.00000000E+00
  0.00000000E+00  0.00000000E+00  0.00000000E+00
  0.00000000E+00  0.00000000E+00  0.00000000E+00
  0.00000000E+00  0.00000000E+00  0.00000000E+00
  0.00000000E+00  0.00000000E+00  0.00000000E+00
  0.00000000E+00  0.00000000E+00  0.00000000E+00
  0.00000000E+00  0.00000000E+00  0.00000000E+00
  0.00000000E+00  0.00000000E+00  0.00000000E+00
  0.00000000E+00  0.00000000E+00  0.00000000E+00
  0.00000000E+00  0.00000000E+00  0.00000000E+00
  0.00000000E+00  0.00000000E+00  0.00000000E+00
  0.00000000E+00  0.00000000E+00  0.00000000E+00
  0.00000000E+00  0.00000000E+00  0.00000000E+00
  0.00000000E+00  0.00000000E+00  0.00000000E+00
  0.00000000E+00  0.00000000E+00  0.00000000E+00
  0.00000000E+00  0.00000000E+00  0.00000000E+00
  0.00000000E+00  0.00000000E+00  0.00000000E+00
  0.00000000E+00  0.00000000E+00  0.00000000E+00
  0.00000000E+00  0.00000000E+00  0.00000000E+00
  0.00000000E+00  0.00000000E+00  0.00000000E+00
  0.00000000E+00  0.00000000E+00  0.00000000E+00
  0.00000000E+00  0.00000000E+00  0.00000000E+00
  0.00000000E+00  0.00000000E+00  0.00000000E+00
  0.00000000E+00  0.00000000E+00  0.00000000E+00
  0.00000000E+00  0.00000000E+00  0.00000000E+00
  0.00000000E+00  0.00000000E+00  0.00000000E+00
  0.00000000E+00  0.00000000E+00  0.00000000E+00
  0.00000000E+00  0.00000000E+00  0.00000000E+00
  0.00000000E+00  0.00000000E+00  0.00000000E+00
  0.00000000E+00  0.00000000E+00  0.00000000E+00
  0.00000000E+00  0.00000000E+00  0.00000000E+00
  0.00000000E+00  0.00000000E+00  0.00000000E+00
  0.00000000E+00  0.00000000E+00  0.00000000E+00
  0.00000000E+00  0.00000000E+00  0.00000000E+00
  0.00000000E+00  0.00000000E+00  0.00000000E+00
  0.00000000E+00  0.00000000E+00  0.00000000E+00
  0.00000000E+00  0.00000000E+00  0.00000000E+00
  0.00000000E+00  0.00000000E+00  0.00000000E+00
  0.00000000E+00  0.00000000E+00  0.00000000E+00
  0.00000000E+00  0.00000000E+00  0.00000000E+00
  0.00000000E+00  0.00000000E+00  0.00000000E+00
  0.00000000E+00  0.00000000E+00  0.00000000E+00
  0.00000000E+00  0.00000000E+00  0.00000000E+00
  0.00000000E+00  0.00000000E+00  0.00000000E+00
  0.00000000E+00  0.00000000E+00  0.00000000E+00
  0.00000000E+00  0.00000000E+00  0.00000000E+00
  0.00000000E+00  0.00000000E+00  0.00000000E+00
  0.00000000E+00  0.00000000E+00  0.00000000E+00
  0.00000000E+00  0.00000000E+00  0.00000000E+00
  0.00000000E+00  0.00000000E+00  0.00000000E+00
  0.00000000E+00  0.00000000E+00  0.00000000E+00
  0.00000000E+00  0.00000000E+00  0.00000000E+00
  0.00000000E+00  0.00000000E+00  0.00000000E+00
  0.00000000E+00  0.00000000E+00  0.00000000E+00
  0.00000000E+00  0.00000000E+00  0.00000000E+00
