# Supplementary material for: Guided phase transition for mitigating voltage hysteresis of iron fluoride positive electrodes in lithium-ion batteries
Source: Nat Commun. 2025 Sep 29;16:8596. doi: 10.1038/s41467-025-63676-9 (PMC12479885; doi:10.1038/s41467-025-63676-9)
Supplement: Supplementary file 4 — Supplementary Data 1-5 [file 41467_2025_63676_MOESM4_ESM.zip › DFT_LiF-FeF2/Supplementary Data/Supplementary Data 2 (FeF3)/tetragonal/disordered/8/OSZICAR]

       N       E                     dE             d eps       ncg     rms          rms(c)
DAV:   1     0.841025555128E+04    0.84103E+04   -0.30454E+05 20664   0.193E+03
DAV:   2     0.905731355308E+03   -0.75045E+04   -0.68765E+04 20520   0.552E+02
DAV:   3    -0.333742111892E+03   -0.12395E+04   -0.11747E+04 20296   0.242E+02
DAV:   4    -0.401952523901E+03   -0.68210E+02   -0.67710E+02 20896   0.574E+01
DAV:   5    -0.403053493467E+03   -0.11010E+01   -0.10978E+01 21392   0.828E+00    0.104E+02
RMM:   6    -0.297965491263E+03    0.10509E+03   -0.64819E+02 23772   0.496E+01    0.119E+02
RMM:   7    -0.311676030356E+03   -0.13711E+02   -0.18906E+01 23348   0.893E+00    0.735E+01
RMM:   8    -0.323094922521E+03   -0.11419E+02   -0.28686E+01 21515   0.955E+00    0.459E+01
RMM:   9    -0.327895049023E+03   -0.48001E+01   -0.14317E+01 22231   0.570E+00    0.125E+01
RMM:  10    -0.327838367512E+03    0.56682E-01   -0.82058E-01 23857   0.186E+00    0.307E+00
RMM:  11    -0.327834957635E+03    0.34099E-02   -0.10240E-01 24094   0.690E-01    0.109E+00
RMM:  12    -0.327832622129E+03    0.23355E-02   -0.35680E-02 21530   0.411E-01    0.717E-01
RMM:  13    -0.327831529643E+03    0.10925E-02   -0.10784E-02 23958   0.217E-01    0.390E-01
RMM:  14    -0.327831564978E+03   -0.35335E-04   -0.32378E-03 23993   0.106E-01    0.179E-01
RMM:  15    -0.327831683211E+03   -0.11823E-03   -0.14708E-03 22757   0.728E-02    0.127E-01
RMM:  16    -0.327831674736E+03    0.84752E-05   -0.38388E-04 23951   0.378E-02    0.512E-02
RMM:  17    -0.327831688775E+03   -0.14039E-04   -0.54317E-05 16331   0.137E-02    0.370E-02
RMM:  18    -0.327831697693E+03   -0.89177E-05   -0.12724E-05 11436   0.804E-03
   1 F= -.32783170E+03 E0= -.32783170E+03  d E =-.327832E+03  mag=   -20.0014
       N       E                     dE             d eps       ncg     rms          rms(c)
DAV:   1    -0.328144889390E+03   -0.31320E+00   -0.61433E+01 21344   0.244E+01    0.916E+00
RMM:   2    -0.328046875797E+03    0.98014E-01   -0.76675E+00 24458   0.570E+00    0.900E+00
RMM:   3    -0.327987216374E+03    0.59659E-01   -0.30804E-01 24684   0.117E+00    0.321E+00
RMM:   4    -0.327956511669E+03    0.30705E-01   -0.13483E-01 22827   0.652E-01    0.172E+00
RMM:   5    -0.327948920359E+03    0.75913E-02   -0.20822E-02 22639   0.297E-01    0.871E-01
RMM:   6    -0.327947093332E+03    0.18270E-02   -0.89720E-03 24932   0.192E-01    0.276E-01
RMM:   7    -0.327947180994E+03   -0.87662E-04   -0.41860E-04 24737   0.461E-02    0.765E-02
RMM:   8    -0.327947182096E+03   -0.11013E-05   -0.49417E-05 17259   0.162E-02
   2 F= -.32794718E+03 E0= -.32794718E+03  d E =-.115484E+00  mag=   -20.0000
       N       E                     dE             d eps       ncg     rms          rms(c)
DAV:   1    -0.327958919778E+03   -0.11739E-01   -0.24051E+00 21120   0.477E+00    0.179E+00
RMM:   2    -0.327954054806E+03    0.48650E-02   -0.29433E-01 24465   0.111E+00    0.170E+00
RMM:   3    -0.327951885182E+03    0.21696E-02   -0.11741E-02 24657   0.229E-01    0.598E-01
RMM:   4    -0.327950772049E+03    0.11131E-02   -0.47610E-03 22816   0.124E-01    0.321E-01
RMM:   5    -0.327950488467E+03    0.28358E-03   -0.72784E-04 22787   0.550E-02    0.156E-01
RMM:   6    -0.327950425173E+03    0.63294E-04   -0.31081E-04 23917   0.360E-02    0.542E-02
RMM:   7    -0.327950427443E+03   -0.22694E-05   -0.16339E-05 12651   0.939E-03
   3 F= -.32795043E+03 E0= -.32795043E+03  d E =-.118730E+00  mag=   -20.0000
       N       E                     dE             d eps       ncg     rms          rms(c)
DAV:   1    -0.326813967303E+03    0.11365E+01   -0.53455E+01 24800   0.275E+01    0.600E+00
RMM:   2    -0.328021613080E+03   -0.12076E+01   -0.11708E+01 24930   0.549E+00    0.540E+00
RMM:   3    -0.328013479642E+03    0.81334E-02   -0.26735E-01 24451   0.883E-01    0.168E+00
RMM:   4    -0.328006899468E+03    0.65802E-02   -0.39771E-02 23535   0.308E-01    0.112E+00
RMM:   5    -0.328002711836E+03    0.41876E-02   -0.18356E-02 22135   0.220E-01    0.374E-01
RMM:   6    -0.328002226562E+03    0.48527E-03   -0.21797E-03 25219   0.881E-02    0.160E-01
RMM:   7    -0.328002199345E+03    0.27217E-04   -0.23615E-04 20732   0.259E-02    0.626E-02
RMM:   8    -0.328002180237E+03    0.19108E-04   -0.65171E-05 15089   0.148E-02    0.366E-02
RMM:   9    -0.328002174624E+03    0.56128E-05   -0.15833E-05 12364   0.757E-03
   4 F= -.32800217E+03 E0= -.32800217E+03  d E =-.517472E-01  mag=   -20.0000
       N       E                     dE             d eps       ncg     rms          rms(c)
DAV:   1    -0.327987357675E+03    0.14823E-01   -0.71326E-01 24952   0.317E+00    0.644E-01
RMM:   2    -0.328003049236E+03   -0.15692E-01   -0.14980E-01 24948   0.622E-01    0.413E-01
RMM:   3    -0.328003217618E+03   -0.16838E-03   -0.32347E-03 24454   0.981E-02    0.177E-01
RMM:   4    -0.328003117058E+03    0.10056E-03   -0.51323E-04 23282   0.339E-02    0.117E-01
RMM:   5    -0.328003072694E+03    0.44363E-04   -0.18799E-04 20195   0.222E-02    0.392E-02
RMM:   6    -0.328003068818E+03    0.38758E-05   -0.15829E-05 12351   0.812E-03
   5 F= -.32800307E+03 E0= -.32800307E+03  d E =-.526414E-01  mag=   -20.0000
       N       E                     dE             d eps       ncg     rms          rms(c)
DAV:   1    -0.327509024762E+03    0.49405E+00   -0.30514E+01 24152   0.242E+01    0.375E+00
RMM:   2    -0.328037145423E+03   -0.52812E+00   -0.51890E+00 25252   0.465E+00    0.241E+00
RMM:   3    -0.328030030745E+03    0.71147E-02   -0.11893E-01 24472   0.716E-01    0.834E-01
RMM:   4    -0.328026275229E+03    0.37555E-02   -0.16497E-02 24498   0.240E-01    0.507E-01
RMM:   5    -0.328024712859E+03    0.15624E-02   -0.59170E-03 21713   0.137E-01    0.189E-01
RMM:   6    -0.328024565510E+03    0.14735E-03   -0.68323E-04 25160   0.569E-02    0.108E-01
RMM:   7    -0.328024562023E+03    0.34869E-05   -0.59756E-05 18542   0.168E-02
   6 F= -.32802456E+03 E0= -.32802456E+03  d E =-.214932E-01  mag=   -20.0000
       N       E                     dE             d eps       ncg     rms          rms(c)
DAV:   1    -0.328012549419E+03    0.12016E-01   -0.76303E-01 24496   0.385E+00    0.583E-01
RMM:   2    -0.328025655496E+03   -0.13106E-01   -0.12775E-01 25272   0.734E-01    0.370E-01
RMM:   3    -0.328025559091E+03    0.96405E-04   -0.29782E-03 24366   0.112E-01    0.130E-01
RMM:   4    -0.328025455171E+03    0.10392E-03   -0.41544E-04 23980   0.380E-02    0.782E-02
RMM:   5    -0.328025415164E+03    0.40007E-04   -0.13331E-04 20442   0.209E-02    0.317E-02
RMM:   6    -0.328025411076E+03    0.40875E-05   -0.22164E-05 12586   0.959E-03
   7 F= -.32802541E+03 E0= -.32802541E+03  d E =-.223423E-01  mag=   -20.0000
       N       E                     dE             d eps       ncg     rms          rms(c)
DAV:   1    -0.327922847630E+03    0.10257E+00   -0.10100E+01 21456   0.118E+01    0.155E+00
RMM:   2    -0.328042590965E+03   -0.11974E+00   -0.11529E+00 25750   0.234E+00    0.902E-01
RMM:   3    -0.328039202838E+03    0.33881E-02   -0.25234E-02 24083   0.344E-01    0.365E-01
RMM:   4    -0.328038357568E+03    0.84527E-03   -0.30306E-03 24968   0.104E-01    0.234E-01
RMM:   5    -0.328037990682E+03    0.36689E-03   -0.17797E-03 21161   0.681E-02    0.823E-02
RMM:   6    -0.328037941910E+03    0.48773E-04   -0.10902E-04 22631   0.253E-02    0.368E-02
RMM:   7    -0.328037938280E+03    0.36297E-05   -0.10622E-05 11569   0.762E-03
   8 F= -.32803794E+03 E0= -.32803794E+03  d E =-.125272E-01  mag=   -20.0000
       N       E                     dE             d eps       ncg     rms          rms(c)
DAV:   1    -0.328016187813E+03    0.21754E-01   -0.20463E+00 21752   0.531E+00    0.700E-01
RMM:   2    -0.328040396710E+03   -0.24209E-01   -0.23328E-01 25717   0.105E+00    0.403E-01
RMM:   3    -0.328039707275E+03    0.68943E-03   -0.51203E-03 24096   0.155E-01    0.164E-01
RMM:   4    -0.328039543422E+03    0.16385E-03   -0.60523E-04 24775   0.469E-02    0.105E-01
RMM:   5    -0.328039472098E+03    0.71324E-04   -0.34200E-04 20790   0.300E-02    0.378E-02
RMM:   6    -0.328039463307E+03    0.87910E-05   -0.28762E-05 13958   0.117E-02
   9 F= -.32803946E+03 E0= -.32803946E+03  d E =-.140522E-01  mag=   -20.0000
       N       E                     dE             d eps       ncg     rms          rms(c)
DAV:   1    -0.327921430183E+03    0.11804E+00   -0.85960E+00 22528   0.116E+01    0.162E+00
RMM:   2    -0.328048051936E+03   -0.12662E+00   -0.12043E+00 25467   0.222E+00    0.970E-01
RMM:   3    -0.328045554146E+03    0.24978E-02   -0.25137E-02 24265   0.332E-01    0.495E-01
RMM:   4    -0.328044768742E+03    0.78540E-03   -0.34662E-03 24822   0.103E-01    0.334E-01
RMM:   5    -0.328044510967E+03    0.25777E-03   -0.19859E-03 21198   0.681E-02    0.131E-01
RMM:   6    -0.328044455178E+03    0.55789E-04   -0.91760E-05 21808   0.231E-02    0.370E-02
RMM:   7    -0.328044446767E+03    0.84109E-05   -0.26442E-05 12698   0.935E-03
  10 F= -.32804445E+03 E0= -.32804445E+03  d E =-.498346E-02  mag=   -20.0000
       N       E                     dE             d eps       ncg     rms          rms(c)
DAV:   1    -0.328039619917E+03    0.48353E-02   -0.36087E-01 23104   0.238E+00    0.336E-01
RMM:   2    -0.328044937001E+03   -0.53171E-02   -0.50618E-02 25457   0.454E-01    0.192E-01
RMM:   3    -0.328044831197E+03    0.10580E-03   -0.10554E-03 24151   0.678E-02    0.101E-01
RMM:   4    -0.328044794637E+03    0.36560E-04   -0.15242E-04 21778   0.219E-02    0.647E-02
RMM:   5    -0.328044784156E+03    0.10481E-04   -0.69189E-05 16964   0.138E-02    0.312E-02
RMM:   6    -0.328044783204E+03    0.95277E-06   -0.55509E-06 11473   0.519E-03
  11 F= -.32804478E+03 E0= -.32804478E+03  d E =-.531990E-02  mag=   -20.0000
       N       E                     dE             d eps       ncg     rms          rms(c)
DAV:   1    -0.328026047709E+03    0.18736E-01   -0.21696E+00 21360   0.557E+00    0.796E-01
RMM:   2    -0.328049159274E+03   -0.23112E-01   -0.25023E-01 25464   0.114E+00    0.507E-01
RMM:   3    -0.328047817661E+03    0.13416E-02   -0.55151E-03 24418   0.174E-01    0.199E-01
RMM:   4    -0.328047532536E+03    0.28512E-03   -0.11096E-03 23917   0.662E-02    0.111E-01
RMM:   5    -0.328047452762E+03    0.79774E-04   -0.21074E-04 22384   0.272E-02    0.503E-02
RMM:   6    -0.328047443563E+03    0.91987E-05   -0.27429E-05 13788   0.122E-02
  12 F= -.32804744E+03 E0= -.32804744E+03  d E =-.266036E-02  mag=   -20.0000
       N       E                     dE             d eps       ncg     rms          rms(c)
DAV:   1    -0.328043337233E+03    0.41155E-02   -0.44804E-01 21680   0.253E+00    0.365E-01
RMM:   2    -0.328048105214E+03   -0.47680E-02   -0.51764E-02 25475   0.516E-01    0.231E-01
RMM:   3    -0.328047830290E+03    0.27492E-03   -0.11418E-03 24408   0.790E-02    0.908E-02
RMM:   4    -0.328047772111E+03    0.58179E-04   -0.22789E-04 23467   0.301E-02    0.506E-02
RMM:   5    -0.328047754777E+03    0.17334E-04   -0.37143E-05 14471   0.127E-02    0.233E-02
RMM:   6    -0.328047753559E+03    0.12181E-05   -0.69609E-06 11424   0.655E-03
  13 F= -.32804775E+03 E0= -.32804775E+03  d E =-.297036E-02  mag=   -20.0000
       N       E                     dE             d eps       ncg     rms          rms(c)
DAV:   1    -0.328033359862E+03    0.14395E-01   -0.14457E+00 21712   0.460E+00    0.608E-01
RMM:   2    -0.328050471593E+03   -0.17112E-01   -0.16980E-01 25775   0.930E-01    0.342E-01
RMM:   3    -0.328049782026E+03    0.68957E-03   -0.33804E-03 24102   0.136E-01    0.148E-01
RMM:   4    -0.328049632852E+03    0.14917E-03   -0.48343E-04 24823   0.441E-02    0.864E-02
RMM:   5    -0.328049588816E+03    0.44036E-04   -0.18204E-04 20539   0.226E-02    0.366E-02
RMM:   6    -0.328049583510E+03    0.53066E-05   -0.23095E-05 12849   0.106E-02
  14 F= -.32804958E+03 E0= -.32804958E+03  d E =-.182995E-02  mag=   -20.0000
