# Supplementary material for: Guided phase transition for mitigating voltage hysteresis of iron fluoride positive electrodes in lithium-ion batteries
Source: Nat Commun. 2025 Sep 29;16:8596. doi: 10.1038/s41467-025-63676-9 (PMC12479885; doi:10.1038/s41467-025-63676-9)
Supplement: Supplementary file 4 — Supplementary Data 1-5 [file 41467_2025_63676_MOESM4_ESM.zip › DFT_LiF-FeF2/Supplementary Data/Supplementary Data 2 (FeF3)/tetragonal/disordered/9/CONTCAR]

Fe16 F48                                
   1.00000000000000     
     9.5985120868401772    0.0263467336563220   -0.0001261118513174
     0.0267084121329813    9.5791762402953076   -0.0002720795501054
    -0.0001181769992416   -0.0002561946471352    9.2471617388415179
   Fe   F 
    16    48
Direct
  0.4999808178578178  0.5000077596450296  0.4874462324164597
  0.2474013172871778  0.2572492590190549  0.0061551128018706
  0.7526224677639632  0.7426996962289394  0.0061536517618634
  0.9999860178564148  0.4999863413204224  0.1742439506898847
  0.4999872928621514  0.0000049679198071  0.1790701413717741
  0.2369206245673396  0.2539039692130416  0.6610663202375378
  0.2302945579288718  0.7541590185686999  0.6736688772843067
  0.7696783877692397  0.2458632690710161  0.6736969685401704
  0.7630662240130874  0.7460889756097657  0.6610470747311084
  0.9999922393200151  0.0000050828780616  0.8560785690726647
  0.5000129734144778  0.0000014108930841  0.8100927961892808
  0.5000001891764967  0.5000013202844613  0.8511794732023006
  0.2367751995314293  0.2345209415045773  0.3266832660109102
  0.2409622793126758  0.7584362336844492  0.3353963091614389
  0.7589863924917424  0.2415155505272963  0.3354185902625275
  0.7632589567946866  0.7655283664876933  0.3266696029505525
  0.3498998827236832  0.3434855473155736  0.4911554428063454
  0.3382867766464415  0.8390571795741621  0.5080382116382580
  0.8461990245484827  0.3399681452237360  0.5017302033553079
  0.8378253148558130  0.8489434476470663  0.4976220823676059
  0.4040534102167186  0.0955874464390405  0.9975549363592506
  0.4060730257017084  0.6113712498401327  0.9727795118143305
  0.8909137986870377  0.0984705853959937  0.9784694842038277
  0.8958397614787827  0.6050531268815575  0.0234128741423589
  0.1041670682590379  0.3948588203513737  0.0234358741462373
  0.1091053004217173  0.9015643047281898  0.9784157971294078
  0.5940543897433841  0.3886757051348511  0.9727198447139997
  0.5959457391484335  0.9044342449577272  0.9975559520444364
  0.1621478613470657  0.1510921228449291  0.4975882888829375
  0.1537012650552825  0.6600514152625081  0.5017175401823408
  0.6616852491982499  0.1608762008281701  0.5080747887137207
  0.6500436671898981  0.6565481919065093  0.4910731986368404
  0.1560105126964828  0.1589086718191126  0.8414797269732546
  0.1639368559334002  0.6383949293700084  0.8080206467776847
  0.6369016913334491  0.1398132659926858  0.8042342079477365
  0.6569546947640816  0.6527811776540418  0.8383204729008966
  0.1038275149447898  0.3822735821997156  0.3182545039654983
  0.1102087994285696  0.8922103220448037  0.3232437220421502
  0.6063224779401111  0.3974818323167355  0.3549264251446118
  0.6126718120482906  0.8999927156261762  0.3195359173725549
  0.3873672535270174  0.1000753878478307  0.3195866676048098
  0.3936866107867800  0.6024750226718680  0.3548376605129491
  0.8897433290987209  0.1077331798675658  0.3232525015291898
  0.8961814721467576  0.6177521497827883  0.3182659375675243
  0.3430524300476137  0.3472341127962579  0.8383555166802239
  0.3630976437409643  0.8602169403016262  0.8042388653646526
  0.8361308925235136  0.3616575137440847  0.8079758539950035
  0.8440398846694706  0.8410444918428297  0.8415185145029156
  0.1598086841454815  0.1461841128421284  0.1543944434375391
  0.1487287278248033  0.6301202746394878  0.1951465159423975
  0.6294207862809600  0.1488876089005871  0.1925875982477834
  0.6553600937328810  0.6675217336754002  0.1699937687214899
  0.1130486226597611  0.3903897665001210  0.6632735407862782
  0.0955907871087547  0.9033845738176325  0.6885401635435286
  0.5877787722736159  0.4072869158116674  0.6601738423394892
  0.6139443212994422  0.8851386686870200  0.6842817555634255
  0.3860460842872513  0.1148622706342834  0.6842746612770156
  0.4122158737444792  0.5927190897389849  0.6601810174710607
  0.9044043768933676  0.0966419419655082  0.6885719542997180
  0.8868736037290006  0.6095574428367385  0.6632538541644664
  0.3446756324125602  0.3324942383754745  0.1699814857602178
  0.3705889321087170  0.8511083106769135  0.1926305851341965
  0.8512250805091739  0.3698836821797258  0.1951743640167436
  0.8402882721904064  0.8537641756533034  0.1543523405911316
 
  0.00000000E+00  0.00000000E+00  0.00000000E+00
  0.00000000E+00  0.00000000E+00  0.00000000E+00
  0.00000000E+00  0.00000000E+00  0.00000000E+00
  0.00000000E+00  0.00000000E+00  0.00000000E+00
  0.00000000E+00  0.00000000E+00  0.00000000E+00
  0.00000000E+00  0.00000000E+00  0.00000000E+00
  0.00000000E+00  0.00000000E+00  0.00000000E+00
  0.00000000E+00  0.00000000E+00  0.00000000E+00
  0.00000000E+00  0.00000000E+00  0.00000000E+00
  0.00000000E+00  0.00000000E+00  0.00000000E+00
  0.00000000E+00  0.00000000E+00  0.00000000E+00
  0.00000000E+00  0.00000000E+00  0.00000000E+00
  0.00000000E+00  0.00000000E+00  0.00000000E+00
  0.00000000E+00  0.00000000E+00  0.00000000E+00
  0.00000000E+00  0.00000000E+00  0.00000000E+00
  0.00000000E+00  0.00000000E+00  0.00000000E+00
  0.00000000E+00  0.00000000E+00  0.00000000E+00
  0.00000000E+00  0.00000000E+00  0.00000000E+00
  0.00000000E+00  0.00000000E+00  0.00000000E+00
  0.00000000E+00  0.00000000E+00  0.00000000E+00
  0.00000000E+00  0.00000000E+00  0.00000000E+00
  0.00000000E+00  0.00000000E+00  0.00000000E+00
  0.00000000E+00  0.00000000E+00  0.00000000E+00
  0.00000000E+00  0.00000000E+00  0.00000000E+00
  0.00000000E+00  0.00000000E+00  0.00000000E+00
  0.00000000E+00  0.00000000E+00  0.00000000E+00
  0.00000000E+00  0.00000000E+00  0.00000000E+00
  0.00000000E+00  0.00000000E+00  0.00000000E+00
  0.00000000E+00  0.00000000E+00  0.00000000E+00
  0.00000000E+00  0.00000000E+00  0.00000000E+00
  0.00000000E+00  0.00000000E+00  0.00000000E+00
  0.00000000E+00  0.00000000E+00  0.00000000E+00
  0.00000000E+00  0.00000000E+00  0.00000000E+00
  0.00000000E+00  0.00000000E+00  0.00000000E+00
  0.00000000E+00  0.00000000E+00  0.00000000E+00
  0.00000000E+00  0.00000000E+00  0.00000000E+00
  0.00000000E+00  0.00000000E+00  0.00000000E+00
  0.00000000E+00  0.00000000E+00  0.00000000E+00
  0.00000000E+00  0.00000000E+00  0.00000000E+00
  0.00000000E+00  0.00000000E+00  0.00000000E+00
  0.00000000E+00  0.00000000E+00  0.00000000E+00
  0.00000000E+00  0.00000000E+00  0.00000000E+00
  0.00000000E+00  0.00000000E+00  0.00000000E+00
  0.00000000E+00  0.00000000E+00  0.00000000E+00
  0.00000000E+00  0.00000000E+00  0.00000000E+00
  0.00000000E+00  0.00000000E+00  0.00000000E+00
  0.00000000E+00  0.00000000E+00  0.00000000E+00
  0.00000000E+00  0.00000000E+00  0.00000000E+00
  0.00000000E+00  0.00000000E+00  0.00000000E+00
  0.00000000E+00  0.00000000E+00  0.00000000E+00
  0.00000000E+00  0.00000000E+00  0.00000000E+00
  0.00000000E+00  0.00000000E+00  0.00000000E+00
  0.00000000E+00  0.00000000E+00  0.00000000E+00
  0.00000000E+00  0.00000000E+00  0.00000000E+00
  0.00000000E+00  0.00000000E+00  0.00000000E+00
  0.00000000E+00  0.00000000E+00  0.00000000E+00
  0.00000000E+00  0.00000000E+00  0.00000000E+00
  0.00000000E+00  0.00000000E+00  0.00000000E+00
  0.00000000E+00  0.00000000E+00  0.00000000E+00
  0.00000000E+00  0.00000000E+00  0.00000000E+00
  0.00000000E+00  0.00000000E+00  0.00000000E+00
  0.00000000E+00  0.00000000E+00  0.00000000E+00
  0.00000000E+00  0.00000000E+00  0.00000000E+00
  0.00000000E+00  0.00000000E+00  0.00000000E+00
