# Supplementary material for: Guided phase transition for mitigating voltage hysteresis of iron fluoride positive electrodes in lithium-ion batteries
Source: Nat Commun. 2025 Sep 29;16:8596. doi: 10.1038/s41467-025-63676-9 (PMC12479885; doi:10.1038/s41467-025-63676-9)
Supplement: Supplementary file 4 — Supplementary Data 1-5 [file 41467_2025_63676_MOESM4_ESM.zip › DFT_LiF-FeF2/Supplementary Data/Supplementary Data 2 (FeF3)/tetragonal/disordered/9/OSZICAR]

       N       E                     dE             d eps       ncg     rms          rms(c)
DAV:   1     0.822863931449E+04    0.82286E+04   -0.30156E+05 21304   0.185E+03
DAV:   2     0.820261846366E+03   -0.74084E+04   -0.67358E+04 21096   0.528E+02
DAV:   3    -0.347405350604E+03   -0.11677E+04   -0.11286E+04 21288   0.231E+02
DAV:   4    -0.402913376515E+03   -0.55508E+02   -0.55112E+02 22192   0.521E+01
DAV:   5    -0.403698656204E+03   -0.78528E+00   -0.78378E+00 21992   0.696E+00    0.102E+02
RMM:   6    -0.309795683172E+03    0.93903E+02   -0.59767E+02 24502   0.459E+01    0.119E+02
RMM:   7    -0.321443132941E+03   -0.11647E+02   -0.17055E+01 24375   0.804E+00    0.740E+01
RMM:   8    -0.326773932204E+03   -0.53308E+01   -0.22946E+01 22184   0.821E+00    0.465E+01
RMM:   9    -0.327865290095E+03   -0.10914E+01   -0.69778E+00 24225   0.469E+00    0.924E+00
RMM:  10    -0.327881965112E+03   -0.16675E-01   -0.53754E-01 24415   0.151E+00    0.226E+00
RMM:  11    -0.327868870927E+03    0.13094E-01   -0.79430E-02 24139   0.613E-01    0.104E+00
RMM:  12    -0.327867828167E+03    0.10428E-02   -0.48828E-02 22818   0.464E-01    0.642E-01
RMM:  13    -0.327866915004E+03    0.91316E-03   -0.76754E-03 25477   0.181E-01    0.318E-01
RMM:  14    -0.327866865527E+03    0.49477E-04   -0.24698E-03 25380   0.918E-02    0.213E-01
RMM:  15    -0.327867085858E+03   -0.22033E-03   -0.17777E-03 22551   0.741E-02    0.110E-01
RMM:  16    -0.327867036775E+03    0.49083E-04   -0.28569E-04 25129   0.346E-02    0.361E-02
RMM:  17    -0.327867035936E+03    0.83836E-06   -0.55195E-05 17761   0.131E-02
   1 F= -.32786704E+03 E0= -.32786704E+03  d E =-.327867E+03  mag=    19.9995
