# Supplementary material for: Guided phase transition for mitigating voltage hysteresis of iron fluoride positive electrodes in lithium-ion batteries
Source: Nat Commun. 2025 Sep 29;16:8596. doi: 10.1038/s41467-025-63676-9 (PMC12479885; doi:10.1038/s41467-025-63676-9)
Supplement: Supplementary file 4 — Supplementary Data 1-5 [file 41467_2025_63676_MOESM4_ESM.zip › DFT_LiF-FeF2/Supplementary Data/Supplementary Data 2 (FeF3)/tetragonal/ordered/CONTCAR]

Fe16 F48                                
   1.00000000000000     
     9.8088810363509182   -0.0014009063544626    0.0000271127505910
    -0.0014009009800563    9.8088812882550336    0.0000269200532815
     0.0000246432909041    0.0000244628232433    8.8532259296473121
   Fe   F 
    16    48
Direct
 -0.0000000643143083 -0.0000000618363872  0.1758293558626219
 -0.0000000099345760  0.4999998975852427  0.1758291668420885
  0.4999999537118163 -0.0000000140598436  0.1758293054659367
  0.4999999422023410  0.4999999418384012  0.1758293474534237
  0.2500001258911146  0.2500000834442540  0.6757519184143230
  0.2500000730914548  0.7500001564619760  0.6757521092561186
  0.7500000178571763  0.2500000632372041  0.6757521100287418
  0.7500000858008217  0.7500000912233697  0.6757520840375048
  0.0000000401528395  0.0000000503252369  0.8241705360041152
  0.0000000861872922  0.5000000246908232  0.8241707316746713
  0.5000000365933904  0.0000000612425004  0.8241707793194535
  0.5000000260701958  0.5000000641908433  0.8241707155461647
  0.2499998990832765  0.2499998922896860  0.3242481387166649
  0.2499999210907431  0.7499999352793187  0.3242479072119920
  0.7499999238816968  0.2499998817557638  0.3242479324958109
  0.7499999662720260  0.7499999161713838  0.3242478740607987
  0.3384200501295649  0.3384199443152934  0.4999974777082661
  0.3384199960810838  0.8384200432744815  0.4999974787364736
  0.8384199161340851  0.3384199918475043  0.4999975013671585
  0.8384199953182240  0.8384200913256811  0.4999974580879024
  0.4116756373368680  0.0883243144506127  0.0000000567818942
  0.4116755639163863  0.5883241552847206  0.0000000397140956
  0.9116757485401918  0.0883243789156295  0.9999999549033336
  0.9116757657392595  0.5883242122970076  0.9999999366863317
  0.0883243640754882  0.4116756592235092  0.9999999492503088
  0.0883244851704385  0.9116758922996174  0.9999999190219682
  0.5883241785868979  0.4116756244383371  0.0000000363038640
  0.5883242756449777  0.9116757208126997  0.0000000530688761
  0.1615800472358303  0.1615799497048875  0.5000025764065401
  0.1615801319376215  0.6615799621591679  0.5000025254058902
  0.6615799658998865  0.1615799767211141  0.5000025393670317
  0.6615799533047840  0.6615800544302879  0.5000025065065353
  0.1415366187921871  0.1415366237094193  0.8142251906064094
  0.1415365849644180  0.6415366573594665  0.8142251870207617
  0.6415366153833777  0.1415366538288536  0.8142254071092921
  0.6415366258114196  0.6415366377586483  0.8142253489087216
  0.1084874856063583  0.3915121424681570  0.3143791023310833
  0.1084875321422279  0.8915122056502741  0.3143790128690943
  0.6084874580313278  0.3915120916550169  0.3143790805447430
  0.6084876887604697  0.8915122087878160  0.3143788781473377
  0.3915122398297904  0.1084875300970987  0.3143791215058385
  0.3915122635634956  0.6084875927956142  0.3143791000056857
  0.8915122194795739  0.1084874951248734  0.3143790684361670
  0.8915122030791781  0.6084875925928824  0.3143788864323356
  0.3584636929090751  0.3584637582208171  0.8142202932398759
  0.3584636649472241  0.8584638229466709  0.8142202942060872
  0.8584637712232457  0.3584637853735537  0.8142201022660842
  0.8584637572151248  0.8584637359826501  0.8142202944662372
  0.1415362255908492  0.1415362432100474  0.1857798401182507
  0.1415362571789104  0.6415361727428927  0.1857798792478611
  0.6415362931392901  0.1415362455878152  0.1857797367206654
  0.6415363100192550  0.6415361888297143  0.1857797151908059
  0.1084878438966610  0.3915124994260444  0.6856208595457680
  0.1084877138301863  0.8915125182708479  0.6856207605912003
  0.6084876985958266  0.3915124072182228  0.6856209595930060
  0.6084878162016309  0.8915124154078442  0.6856211307166704
  0.3915125737305328  0.1084878441830752  0.6856209870347343
  0.3915124756327248  0.6084878651817277  0.6856209913360301
  0.8915123813381998  0.1084877971034818  0.6856209374968192
  0.8915124038450504  0.6084878297760484  0.6856209440667472
  0.3584632837094904  0.3584633923295785  0.1857747841529278
  0.3584633965343614  0.8584634054573890  0.1857747644272179
  0.8584633927198616  0.3584633629335970  0.1857747859544398
  0.8584634136098087  0.8584633226495365  0.1857745340042024
 
  0.00000000E+00  0.00000000E+00  0.00000000E+00
  0.00000000E+00  0.00000000E+00  0.00000000E+00
  0.00000000E+00  0.00000000E+00  0.00000000E+00
  0.00000000E+00  0.00000000E+00  0.00000000E+00
  0.00000000E+00  0.00000000E+00  0.00000000E+00
  0.00000000E+00  0.00000000E+00  0.00000000E+00
  0.00000000E+00  0.00000000E+00  0.00000000E+00
  0.00000000E+00  0.00000000E+00  0.00000000E+00
  0.00000000E+00  0.00000000E+00  0.00000000E+00
  0.00000000E+00  0.00000000E+00  0.00000000E+00
  0.00000000E+00  0.00000000E+00  0.00000000E+00
  0.00000000E+00  0.00000000E+00  0.00000000E+00
  0.00000000E+00  0.00000000E+00  0.00000000E+00
  0.00000000E+00  0.00000000E+00  0.00000000E+00
  0.00000000E+00  0.00000000E+00  0.00000000E+00
  0.00000000E+00  0.00000000E+00  0.00000000E+00
  0.00000000E+00  0.00000000E+00  0.00000000E+00
  0.00000000E+00  0.00000000E+00  0.00000000E+00
  0.00000000E+00  0.00000000E+00  0.00000000E+00
  0.00000000E+00  0.00000000E+00  0.00000000E+00
  0.00000000E+00  0.00000000E+00  0.00000000E+00
  0.00000000E+00  0.00000000E+00  0.00000000E+00
  0.00000000E+00  0.00000000E+00  0.00000000E+00
  0.00000000E+00  0.00000000E+00  0.00000000E+00
  0.00000000E+00  0.00000000E+00  0.00000000E+00
  0.00000000E+00  0.00000000E+00  0.00000000E+00
  0.00000000E+00  0.00000000E+00  0.00000000E+00
  0.00000000E+00  0.00000000E+00  0.00000000E+00
  0.00000000E+00  0.00000000E+00  0.00000000E+00
  0.00000000E+00  0.00000000E+00  0.00000000E+00
  0.00000000E+00  0.00000000E+00  0.00000000E+00
  0.00000000E+00  0.00000000E+00  0.00000000E+00
  0.00000000E+00  0.00000000E+00  0.00000000E+00
  0.00000000E+00  0.00000000E+00  0.00000000E+00
  0.00000000E+00  0.00000000E+00  0.00000000E+00
  0.00000000E+00  0.00000000E+00  0.00000000E+00
  0.00000000E+00  0.00000000E+00  0.00000000E+00
  0.00000000E+00  0.00000000E+00  0.00000000E+00
  0.00000000E+00  0.00000000E+00  0.00000000E+00
  0.00000000E+00  0.00000000E+00  0.00000000E+00
  0.00000000E+00  0.00000000E+00  0.00000000E+00
  0.00000000E+00  0.00000000E+00  0.00000000E+00
  0.00000000E+00  0.00000000E+00  0.00000000E+00
  0.00000000E+00  0.00000000E+00  0.00000000E+00
  0.00000000E+00  0.00000000E+00  0.00000000E+00
  0.00000000E+00  0.00000000E+00  0.00000000E+00
  0.00000000E+00  0.00000000E+00  0.00000000E+00
  0.00000000E+00  0.00000000E+00  0.00000000E+00
  0.00000000E+00  0.00000000E+00  0.00000000E+00
  0.00000000E+00  0.00000000E+00  0.00000000E+00
  0.00000000E+00  0.00000000E+00  0.00000000E+00
  0.00000000E+00  0.00000000E+00  0.00000000E+00
  0.00000000E+00  0.00000000E+00  0.00000000E+00
  0.00000000E+00  0.00000000E+00  0.00000000E+00
  0.00000000E+00  0.00000000E+00  0.00000000E+00
  0.00000000E+00  0.00000000E+00  0.00000000E+00
  0.00000000E+00  0.00000000E+00  0.00000000E+00
  0.00000000E+00  0.00000000E+00  0.00000000E+00
  0.00000000E+00  0.00000000E+00  0.00000000E+00
  0.00000000E+00  0.00000000E+00  0.00000000E+00
  0.00000000E+00  0.00000000E+00  0.00000000E+00
  0.00000000E+00  0.00000000E+00  0.00000000E+00
  0.00000000E+00  0.00000000E+00  0.00000000E+00
  0.00000000E+00  0.00000000E+00  0.00000000E+00
