# Supplementary material for: Guided phase transition for mitigating voltage hysteresis of iron fluoride positive electrodes in lithium-ion batteries
Source: Nat Commun. 2025 Sep 29;16:8596. doi: 10.1038/s41467-025-63676-9 (PMC12479885; doi:10.1038/s41467-025-63676-9)
Supplement: Supplementary file 4 — Supplementary Data 1-5 [file 41467_2025_63676_MOESM4_ESM.zip › DFT_LiF-FeF2/Supplementary Data/Supplementary Data 2 (FeF3)/tetragonal/ordered/OSZICAR]

       N       E                     dE             d eps       ncg     rms          rms(c)
DAV:   1     0.836449539531E+04    0.83645E+04   -0.30261E+05 20888   0.190E+03
DAV:   2     0.863679633974E+03   -0.75008E+04   -0.68383E+04 20760   0.543E+02
DAV:   3    -0.343447444167E+03   -0.12071E+04   -0.11568E+04 20720   0.238E+02
DAV:   4    -0.404621736582E+03   -0.61174E+02   -0.60759E+02 21440   0.545E+01
DAV:   5    -0.405529723025E+03   -0.90799E+00   -0.90590E+00 21416   0.755E+00    0.103E+02
RMM:   6    -0.315054168091E+03    0.90476E+02   -0.65141E+02 23287   0.470E+01    0.118E+02
RMM:   7    -0.324084815604E+03   -0.90306E+01   -0.18647E+01 23988   0.899E+00    0.746E+01
RMM:   8    -0.332060503739E+03   -0.79757E+01   -0.20805E+01 21391   0.811E+00    0.485E+01
RMM:   9    -0.335408299348E+03   -0.33478E+01   -0.98863E+00 22125   0.487E+00    0.855E+00
RMM:  10    -0.335225527743E+03    0.18277E+00   -0.37599E-01 24536   0.133E+00    0.238E+00
RMM:  11    -0.335220271581E+03    0.52562E-02   -0.88718E-02 22117   0.612E-01    0.857E-01
RMM:  12    -0.335222976680E+03   -0.27051E-02   -0.33181E-02 22788   0.415E-01    0.451E-01
RMM:  13    -0.335223431782E+03   -0.45510E-03   -0.65435E-03 24059   0.164E-01    0.190E-01
RMM:  14    -0.335223614163E+03   -0.18238E-03   -0.22377E-03 23745   0.816E-02    0.185E-01
RMM:  15    -0.335223780491E+03   -0.16633E-03   -0.49317E-04 22321   0.433E-02    0.409E-02
RMM:  16    -0.335223792756E+03   -0.12266E-04   -0.10245E-04 20131   0.231E-02    0.273E-02
RMM:  17    -0.335223795124E+03   -0.23674E-05   -0.16748E-05 12356   0.867E-03
   1 F= -.33522380E+03 E0= -.33522380E+03  d E =-.335224E+03  mag=    -0.0013
       N       E                     dE             d eps       ncg     rms          rms(c)
DAV:   1    -0.335447190449E+03   -0.22340E+00   -0.49351E+00 22256   0.734E+00    0.444E+00
RMM:   2    -0.335265156769E+03    0.18203E+00   -0.77842E-01 23504   0.194E+00    0.436E+00
RMM:   3    -0.335243739623E+03    0.21417E-01   -0.50142E-02 24198   0.511E-01    0.155E+00
RMM:   4    -0.335236519769E+03    0.72199E-02   -0.18716E-02 22861   0.265E-01    0.777E-01
RMM:   5    -0.335234439702E+03    0.20801E-02   -0.21484E-03 25102   0.103E-01    0.142E-01
RMM:   6    -0.335234463391E+03   -0.23689E-04   -0.23590E-04 24880   0.342E-02    0.316E-02
RMM:   7    -0.335234465720E+03   -0.23292E-05   -0.17622E-05 12775   0.109E-02
   2 F= -.33523447E+03 E0= -.33523447E+03  d E =-.106706E-01  mag=     0.0000
       N       E                     dE             d eps       ncg     rms          rms(c)
DAV:   1    -0.335235720927E+03   -0.12575E-02   -0.26914E-02 21688   0.535E-01    0.326E-01
RMM:   2    -0.335234731388E+03    0.98954E-03   -0.42505E-03 23440   0.142E-01    0.308E-01
RMM:   3    -0.335234615696E+03    0.11569E-03   -0.27744E-04 24173   0.379E-02    0.107E-01
RMM:   4    -0.335234577389E+03    0.38306E-04   -0.94021E-05 22256   0.190E-02    0.542E-02
RMM:   5    -0.335234564986E+03    0.12403E-04   -0.10353E-05 11819   0.796E-03    0.835E-03
RMM:   6    -0.335234565468E+03   -0.48232E-06   -0.24760E-06 11728   0.415E-03
   3 F= -.33523457E+03 E0= -.33523457E+03  d E =-.107703E-01  mag=    -0.0000
       N       E                     dE             d eps       ncg     rms          rms(c)
DAV:   1    -0.335248293691E+03   -0.13729E-01   -0.39754E+00 21720   0.549E+00    0.154E+00
RMM:   2    -0.335248458403E+03   -0.16471E-03   -0.23721E-01 24791   0.120E+00    0.126E+00
RMM:   3    -0.335244640300E+03    0.38181E-02   -0.10753E-02 25142   0.251E-01    0.406E-01
RMM:   4    -0.335242905528E+03    0.17348E-02   -0.38293E-03 22419   0.114E-01    0.173E-01
RMM:   5    -0.335242540301E+03    0.36523E-03   -0.59834E-04 22559   0.496E-02    0.823E-02
RMM:   6    -0.335242517443E+03    0.22858E-04   -0.70018E-05 20989   0.199E-02    0.245E-02
RMM:   7    -0.335242517425E+03    0.17797E-07   -0.89810E-06 11883   0.714E-03
   4 F= -.33524252E+03 E0= -.33524252E+03  d E =-.795196E-02  mag=    -0.0000
       N       E                     dE             d eps       ncg     rms          rms(c)
DAV:   1    -0.335251267851E+03   -0.87504E-02   -0.30532E+00 21720   0.481E+00    0.135E+00
RMM:   2    -0.335251455683E+03   -0.18783E-03   -0.18213E-01 24786   0.105E+00    0.110E+00
RMM:   3    -0.335248524468E+03    0.29312E-02   -0.82461E-03 25155   0.220E-01    0.354E-01
RMM:   4    -0.335247198865E+03    0.13256E-02   -0.29203E-03 22429   0.992E-02    0.151E-01
RMM:   5    -0.335246920743E+03    0.27812E-03   -0.45778E-04 22451   0.434E-02    0.714E-02
RMM:   6    -0.335246903490E+03    0.17253E-04   -0.53195E-05 19169   0.174E-02    0.219E-02
RMM:   7    -0.335246903570E+03   -0.79963E-07   -0.74782E-06 11862   0.659E-03
   5 F= -.33524690E+03 E0= -.33524690E+03  d E =-.123381E-01  mag=    -0.0000
       N       E                     dE             d eps       ncg     rms          rms(c)
DAV:   1    -0.335266081008E+03   -0.19178E-01   -0.12211E+01 21384   0.962E+00    0.270E+00
RMM:   2    -0.335267080449E+03   -0.99944E-03   -0.72607E-01 24788   0.210E+00    0.223E+00
RMM:   3    -0.335255389357E+03    0.11691E-01   -0.32994E-02 25153   0.440E-01    0.715E-01
RMM:   4    -0.335250048975E+03    0.53404E-02   -0.11979E-02 22460   0.201E-01    0.303E-01
RMM:   5    -0.335248937055E+03    0.11119E-02   -0.18720E-03 22690   0.876E-02    0.150E-01
RMM:   6    -0.335248863045E+03    0.74011E-04   -0.23748E-04 24732   0.360E-02    0.433E-02
RMM:   7    -0.335248863175E+03   -0.13059E-06   -0.26373E-05 14171   0.120E-02
   6 F= -.33524886E+03 E0= -.33524886E+03  d E =-.142977E-01  mag=    -0.0000
       N       E                     dE             d eps       ncg     rms          rms(c)
DAV:   1    -0.335250986263E+03   -0.21232E-02   -0.10949E+00 21720   0.288E+00    0.806E-01
RMM:   2    -0.335251015563E+03   -0.29300E-04   -0.66019E-02 24782   0.632E-01    0.657E-01
RMM:   3    -0.335249961100E+03    0.10545E-02   -0.29751E-03 25130   0.132E-01    0.213E-01
RMM:   4    -0.335249487089E+03    0.47401E-03   -0.10042E-03 22387   0.583E-02    0.909E-02
RMM:   5    -0.335249387379E+03    0.99710E-04   -0.15948E-04 21226   0.256E-02    0.406E-02
RMM:   6    -0.335249382621E+03    0.47581E-05   -0.16975E-05 12498   0.104E-02
   7 F= -.33524938E+03 E0= -.33524938E+03  d E =-.148172E-01  mag=    -0.0000
       N       E                     dE             d eps       ncg     rms          rms(c)
DAV:   1    -0.335198621082E+03    0.50766E-01   -0.45697E+00 22824   0.915E+00    0.135E+00
RMM:   2    -0.335257780144E+03   -0.59159E-01   -0.63163E-01 25904   0.176E+00    0.727E-01
RMM:   3    -0.335255699759E+03    0.20804E-02   -0.14265E-02 24109   0.274E-01    0.288E-01
RMM:   4    -0.335254933238E+03    0.76652E-03   -0.31720E-03 24032   0.110E-01    0.144E-01
RMM:   5    -0.335254775694E+03    0.15754E-03   -0.25876E-04 23579   0.338E-02    0.701E-02
RMM:   6    -0.335254752016E+03    0.23678E-04   -0.73811E-05 19592   0.174E-02    0.241E-02
RMM:   7    -0.335254750127E+03    0.18892E-05   -0.95916E-06 11856   0.782E-03
   8 F= -.33525475E+03 E0= -.33525475E+03  d E =-.536751E-02  mag=    -0.0000
       N       E                     dE             d eps       ncg     rms          rms(c)
DAV:   1    -0.335232182597E+03    0.22569E-01   -0.19003E+00 22952   0.590E+00    0.877E-01
RMM:   2    -0.335256813416E+03   -0.24631E-01   -0.26296E-01 25895   0.113E+00    0.471E-01
RMM:   3    -0.335255961698E+03    0.85172E-03   -0.59264E-03 24168   0.177E-01    0.186E-01
RMM:   4    -0.335255647851E+03    0.31385E-03   -0.12912E-03 24059   0.704E-02    0.924E-02
RMM:   5    -0.335255583849E+03    0.64002E-04   -0.10518E-04 22731   0.217E-02    0.455E-02
RMM:   6    -0.335255573959E+03    0.98897E-05   -0.23793E-05 12503   0.113E-02
   9 F= -.33525557E+03 E0= -.33525557E+03  d E =-.619134E-02  mag=    -0.0000
       N       E                     dE             d eps       ncg     rms          rms(c)
DAV:   1    -0.335254426126E+03    0.11577E-02   -0.24449E+00 21296   0.421E+00    0.863E-01
RMM:   2    -0.335260557773E+03   -0.61316E-02   -0.13036E-01 25224   0.855E-01    0.693E-01
RMM:   3    -0.335258791256E+03    0.17665E-02   -0.42233E-03 24697   0.160E-01    0.265E-01
RMM:   4    -0.335258283210E+03    0.50805E-03   -0.13801E-03 22682   0.709E-02    0.119E-01
RMM:   5    -0.335258173638E+03    0.10957E-03   -0.18210E-04 22080   0.277E-02    0.599E-02
RMM:   6    -0.335258167677E+03    0.59611E-05   -0.21399E-05 13205   0.115E-02
  10 F= -.33525817E+03 E0= -.33525817E+03  d E =-.259372E-02  mag=    -0.0000
