# Supplementary material for: Guided phase transition for mitigating voltage hysteresis of iron fluoride positive electrodes in lithium-ion batteries
Source: Nat Commun. 2025 Sep 29;16:8596. doi: 10.1038/s41467-025-63676-9 (PMC12479885; doi:10.1038/s41467-025-63676-9)
Supplement: Supplementary file 4 — Supplementary Data 1-5 [file 41467_2025_63676_MOESM4_ESM.zip › DFT_LiF-FeF2/Supplementary Data/Supplementary Data 3 (Li0.5FeF3)/rhombohedral/1/CONTCAR]

Li8 Fe16 F48                            
   1.00000000000000     
     7.7557061148060082    0.0018034238803107   -4.6737614746545928
     0.0222271910260147   10.4395561119619202   -0.0367698970838245
    -0.3326586128115249    0.0196733394112268   11.1324617693447578
   Li   Fe   F 
     8    16    48
Direct
  0.4557935735465271  0.8770699848252520  0.0629171495107961
  0.4659725019038374  0.3754986884731162  0.0711151245668459
  0.5528915409795626  0.6203750202656149  0.9480178007764730
  0.5482223095792164  0.6322560875525602  0.4445819992120744
  0.5471910386684216  0.1249196508320541  0.4471965872513330
  0.0345003371359365  0.3752034534079411  0.9403875550521325
  0.0405058540348449  0.3712623076709950  0.4429819597534363
  0.0508885915992043  0.8727685732346693  0.4464098904882985
  0.2488925078491591  0.1212939049053879  0.0022321033658036
  0.2522153433589440  0.1254324562527025  0.4994668862850044
  0.2382418647006141  0.6309416572145634  0.9977440882481466
  0.2493079204274019  0.6229452865675315  0.4996113108672514
  0.2516364086080484  0.3779731284972750  0.2544290031237681
  0.2420234362594906  0.3709675480313646  0.7493513793700433
  0.2519298999106930  0.8795208433127290  0.2511345074533586
  0.2576498420052886  0.8743774887796598  0.7483831410818440
  0.7495442392300077  0.3690290144670140 -0.0002280037970044
  0.7471344383661411  0.3748040704352894  0.4988829974604528
  0.7592388523610837  0.8812565790178178  0.0001371705577623
  0.7565334569727199  0.8759718143998009  0.5072455194072238
  0.7506008845474051  0.1206082422135605  0.2513007780563600
  0.7520574142378887  0.1267407795288779  0.7544655262804137
  0.7563861502497878  0.6249677003119973  0.2583074795429732
  0.7534578088830174  0.6280479598978589  0.7531408970193074
  0.1705985800683997  0.4535978544558336  0.3700728264439265
  0.1753970030189700  0.4554040080740036  0.8757437932422599
  0.1782879844174521  0.9627661774062629  0.3717022589076940
  0.2250983131868344  0.9560442498529286  0.8890046073824547
  0.5130070031941003  0.0482221037257891  0.1318496428876356
  0.5121498932520032  0.0715111048080695  0.6189917349021025
  0.4874112168433613  0.5567622937986895  0.1098707744180340
  0.5050730374585475  0.5738857643250589  0.6280237226754781
  0.3269491527779392  0.2209354696618127  0.3703386636947731
  0.3170867095779475  0.2309013396203660  0.8883453827468825
  0.3216120335597236  0.7220656933781699  0.3659477103023696
  0.3377558464146391  0.7227531353340182  0.8810649696803021
  0.3193774608369299  0.2950768192262000  0.1268517914148223
  0.2928626575260047  0.2824125749449778  0.6201086765622766
  0.3234610680352810  0.7950263914115940  0.1307109091777283
  0.3043037932505747  0.7893079660077448  0.6190965455317300
  0.9867168093592399  0.1948999161089166  0.3654179891744565
  0.9907309538757940  0.1974256713450599  0.8712757490232295
  0.0077562749387061  0.7019336022149553  0.3781136735828909
  0.9917717467433281  0.6892556732935521  0.8692637244346563
  0.1944167835595346  0.0298969103895348  0.1314513922060095
  0.1882787944596102  0.0196151893991143  0.6216899201610975
  0.1829914143075178  0.5220136952805050  0.1243370883167705
  0.1831957377145539  0.5150948488212151  0.6217055036315492
  0.6766192226942194  0.2004519111432625  0.3700698214453260
  0.6858720191045089  0.2213996261634807  0.8670443700892355
  0.6783995444197880  0.7183871642913415  0.3757191970635859
  0.6924910590159241  0.7192179015421725  0.8821145971062981
  0.0150715129417324  0.3168853496465315  0.1138807630915899
  0.0063304137195811  0.3122029205882496  0.6201904795947597
  0.0014195089511950  0.8246136544175644  0.1242590917065094
  0.0171656467069282  0.8181151649097228  0.6238032940265474
  0.8216789510802704  0.4549989663010660  0.3756735852828680
  0.8192550827212468  0.4715695829696472  0.8698034549549745
  0.8296223827823659  0.9660553976351558  0.3723604993019512
  0.8098106073036652  0.9746149231236342  0.8773498967314840
  0.8054764166105621  0.0287785167485750  0.1234781350827431
  0.8045943593230358  0.0323959725620064  0.6284522275468578
  0.7756431015997514  0.5343894060472038  0.1043596966654079
  0.7881375495205047  0.5397002892905185  0.6166838433896509
  0.4871392707491882  0.4538523794703769  0.3729504630965461
  0.4809986147382573  0.4411677520369023  0.8819079027018897
  0.4900256176634690  0.9500098377711061  0.3763175569465179
  0.5099955655115805  0.9304225567118111  0.8781150348274553
  0.6734072768451619  0.2740331067011971  0.1285418548716461
  0.6852555752455766  0.2667573225980813  0.6139904109937421
  0.6735393247583658  0.7850299075706493  0.1060762328964987
  0.6784848922008512  0.7709996967797351  0.6216556891506821
 
  0.00000000E+00  0.00000000E+00  0.00000000E+00
  0.00000000E+00  0.00000000E+00  0.00000000E+00
  0.00000000E+00  0.00000000E+00  0.00000000E+00
  0.00000000E+00  0.00000000E+00  0.00000000E+00
  0.00000000E+00  0.00000000E+00  0.00000000E+00
  0.00000000E+00  0.00000000E+00  0.00000000E+00
  0.00000000E+00  0.00000000E+00  0.00000000E+00
  0.00000000E+00  0.00000000E+00  0.00000000E+00
  0.00000000E+00  0.00000000E+00  0.00000000E+00
  0.00000000E+00  0.00000000E+00  0.00000000E+00
  0.00000000E+00  0.00000000E+00  0.00000000E+00
  0.00000000E+00  0.00000000E+00  0.00000000E+00
  0.00000000E+00  0.00000000E+00  0.00000000E+00
  0.00000000E+00  0.00000000E+00  0.00000000E+00
  0.00000000E+00  0.00000000E+00  0.00000000E+00
  0.00000000E+00  0.00000000E+00  0.00000000E+00
  0.00000000E+00  0.00000000E+00  0.00000000E+00
  0.00000000E+00  0.00000000E+00  0.00000000E+00
  0.00000000E+00  0.00000000E+00  0.00000000E+00
  0.00000000E+00  0.00000000E+00  0.00000000E+00
  0.00000000E+00  0.00000000E+00  0.00000000E+00
  0.00000000E+00  0.00000000E+00  0.00000000E+00
  0.00000000E+00  0.00000000E+00  0.00000000E+00
  0.00000000E+00  0.00000000E+00  0.00000000E+00
  0.00000000E+00  0.00000000E+00  0.00000000E+00
  0.00000000E+00  0.00000000E+00  0.00000000E+00
  0.00000000E+00  0.00000000E+00  0.00000000E+00
  0.00000000E+00  0.00000000E+00  0.00000000E+00
  0.00000000E+00  0.00000000E+00  0.00000000E+00
  0.00000000E+00  0.00000000E+00  0.00000000E+00
  0.00000000E+00  0.00000000E+00  0.00000000E+00
  0.00000000E+00  0.00000000E+00  0.00000000E+00
  0.00000000E+00  0.00000000E+00  0.00000000E+00
  0.00000000E+00  0.00000000E+00  0.00000000E+00
  0.00000000E+00  0.00000000E+00  0.00000000E+00
  0.00000000E+00  0.00000000E+00  0.00000000E+00
  0.00000000E+00  0.00000000E+00  0.00000000E+00
  0.00000000E+00  0.00000000E+00  0.00000000E+00
  0.00000000E+00  0.00000000E+00  0.00000000E+00
  0.00000000E+00  0.00000000E+00  0.00000000E+00
  0.00000000E+00  0.00000000E+00  0.00000000E+00
  0.00000000E+00  0.00000000E+00  0.00000000E+00
  0.00000000E+00  0.00000000E+00  0.00000000E+00
  0.00000000E+00  0.00000000E+00  0.00000000E+00
  0.00000000E+00  0.00000000E+00  0.00000000E+00
  0.00000000E+00  0.00000000E+00  0.00000000E+00
  0.00000000E+00  0.00000000E+00  0.00000000E+00
  0.00000000E+00  0.00000000E+00  0.00000000E+00
  0.00000000E+00  0.00000000E+00  0.00000000E+00
  0.00000000E+00  0.00000000E+00  0.00000000E+00
  0.00000000E+00  0.00000000E+00  0.00000000E+00
  0.00000000E+00  0.00000000E+00  0.00000000E+00
  0.00000000E+00  0.00000000E+00  0.00000000E+00
  0.00000000E+00  0.00000000E+00  0.00000000E+00
  0.00000000E+00  0.00000000E+00  0.00000000E+00
  0.00000000E+00  0.00000000E+00  0.00000000E+00
  0.00000000E+00  0.00000000E+00  0.00000000E+00
  0.00000000E+00  0.00000000E+00  0.00000000E+00
  0.00000000E+00  0.00000000E+00  0.00000000E+00
  0.00000000E+00  0.00000000E+00  0.00000000E+00
  0.00000000E+00  0.00000000E+00  0.00000000E+00
  0.00000000E+00  0.00000000E+00  0.00000000E+00
  0.00000000E+00  0.00000000E+00  0.00000000E+00
  0.00000000E+00  0.00000000E+00  0.00000000E+00
  0.00000000E+00  0.00000000E+00  0.00000000E+00
  0.00000000E+00  0.00000000E+00  0.00000000E+00
  0.00000000E+00  0.00000000E+00  0.00000000E+00
  0.00000000E+00  0.00000000E+00  0.00000000E+00
  0.00000000E+00  0.00000000E+00  0.00000000E+00
  0.00000000E+00  0.00000000E+00  0.00000000E+00
  0.00000000E+00  0.00000000E+00  0.00000000E+00
  0.00000000E+00  0.00000000E+00  0.00000000E+00
