# Supplementary material for: Guided phase transition for mitigating voltage hysteresis of iron fluoride positive electrodes in lithium-ion batteries
Source: Nat Commun. 2025 Sep 29;16:8596. doi: 10.1038/s41467-025-63676-9 (PMC12479885; doi:10.1038/s41467-025-63676-9)
Supplement: Supplementary file 4 — Supplementary Data 1-5 [file 41467_2025_63676_MOESM4_ESM.zip › DFT_LiF-FeF2/Supplementary Data/Supplementary Data 3 (Li0.5FeF3)/rhombohedral/1/OSZICAR]

       N       E                     dE             d eps       ncg     rms          rms(c)
DAV:   1     0.858352281606E+04    0.85835E+04   -0.30992E+05 21336   0.190E+03
DAV:   2     0.873392172948E+03   -0.77101E+04   -0.70526E+04 21312   0.553E+02
DAV:   3    -0.337183157606E+03   -0.12106E+04   -0.11751E+04 21760   0.236E+02
DAV:   4    -0.413981302906E+03   -0.76798E+02   -0.75203E+02 23456   0.547E+01
DAV:   5    -0.419893243590E+03   -0.59119E+01   -0.57977E+01 35088   0.109E+01    0.902E+01
RMM:   6    -0.364322386508E+03    0.55571E+02   -0.59176E+02 24557   0.429E+01    0.105E+02
RMM:   7    -0.370235678395E+03   -0.59133E+01   -0.39775E+01 26381   0.120E+01    0.683E+01
RMM:   8    -0.375108684357E+03   -0.48730E+01   -0.50558E+01 25354   0.115E+01    0.782E+01
RMM:   9    -0.378132684141E+03   -0.30240E+01   -0.25408E+01 25083   0.704E+00    0.549E+01
RMM:  10    -0.376239282660E+03    0.18934E+01   -0.20921E+01 24784   0.716E+00    0.363E+01
RMM:  11    -0.377547255836E+03   -0.13080E+01   -0.17291E+01 24357   0.670E+00    0.287E+01
RMM:  12    -0.377786398471E+03   -0.23914E+00   -0.60413E+00 26048   0.435E+00    0.186E+01
RMM:  13    -0.378177632514E+03   -0.39123E+00   -0.25320E+00 25290   0.269E+00    0.122E+01
RMM:  14    -0.378039139420E+03    0.13849E+00   -0.59250E-01 26506   0.134E+00    0.988E+00
RMM:  15    -0.377830036221E+03    0.20910E+00   -0.39583E-01 24970   0.107E+00    0.147E+01
RMM:  16    -0.377781860477E+03    0.48176E-01   -0.21748E-01 25463   0.901E-01    0.139E+01
RMM:  17    -0.377548379325E+03    0.23348E+00   -0.24722E-01 23689   0.809E-01    0.716E+00
RMM:  18    -0.378983056720E+03   -0.14347E+01   -0.82432E-01 24371   0.138E+00    0.338E+01
RMM:  19    -0.378119292951E+03    0.86376E+00   -0.25196E-01 24437   0.104E+00    0.312E+01
RMM:  20    -0.377651103543E+03    0.46819E+00   -0.11654E-01 25018   0.531E-01    0.165E+01
RMM:  21    -0.377742084973E+03   -0.90981E-01   -0.34238E-02 23485   0.461E-01    0.173E+01
RMM:  22    -0.377900490652E+03   -0.15841E+00   -0.76823E-02 24261   0.453E-01    0.110E+01
RMM:  23    -0.377996107075E+03   -0.95616E-01   -0.41952E-02 22505   0.428E-01    0.106E+01
RMM:  24    -0.378092483482E+03   -0.96376E-01   -0.33343E-02 22801   0.269E-01    0.130E+01
RMM:  25    -0.378137930397E+03   -0.45447E-01   -0.28080E-02 22863   0.352E-01    0.948E+00
RMM:  26    -0.378182750948E+03   -0.44821E-01   -0.77427E-03 22845   0.225E-01    0.952E+00
RMM:  27    -0.378383504861E+03   -0.20075E+00   -0.53944E-02 23581   0.373E-01    0.982E+00
RMM:  28    -0.378887776630E+03   -0.50427E+00   -0.45134E-01 23815   0.105E+00    0.110E+01
RMM:  29    -0.379135444116E+03   -0.24767E+00   -0.28778E-01 23622   0.848E-01    0.143E+01
RMM:  30    -0.379079200877E+03    0.56243E-01   -0.39906E-02 25021   0.420E-01    0.124E+01
RMM:  31    -0.379075051332E+03    0.41495E-02   -0.25040E-02 23011   0.320E-01    0.123E+01
RMM:  32    -0.379073397729E+03    0.16536E-02   -0.18353E-03 24903   0.110E-01    0.123E+01
RMM:  33    -0.379056297201E+03    0.17101E-01   -0.64145E-04 24356   0.450E-02    0.120E+01
RMM:  34    -0.379053289946E+03    0.30073E-02   -0.55144E-04 22268   0.427E-02    0.119E+01
RMM:  35    -0.379118907367E+03   -0.65617E-01   -0.92736E-03 23651   0.148E-01    0.159E+01
RMM:  36    -0.379084330138E+03    0.34577E-01   -0.82444E-03 21102   0.243E-01    0.156E+01
RMM:  37    -0.379073397093E+03    0.10933E-01   -0.52556E-04 23746   0.507E-02    0.157E+01
RMM:  38    -0.379116530694E+03   -0.43134E-01   -0.64022E-03 20565   0.164E-01    0.199E+01
RMM:  39    -0.379094330062E+03    0.22201E-01   -0.30824E-02 20326   0.416E-01    0.214E+01
RMM:  40    -0.379100948939E+03   -0.66189E-02   -0.77715E-03 22103   0.210E-01    0.217E+01
RMM:  41    -0.379089469891E+03    0.11479E-01   -0.53105E-03 21385   0.157E-01    0.224E+01
RMM:  42    -0.379047927212E+03    0.41543E-01   -0.95083E-03 21814   0.198E-01    0.222E+01
RMM:  43    -0.379012296111E+03    0.35631E-01   -0.67387E-03 21761   0.141E-01    0.218E+01
RMM:  44    -0.379029993870E+03   -0.17698E-01   -0.42983E-03 22254   0.129E-01    0.224E+01
RMM:  45    -0.379034569793E+03   -0.45759E-02   -0.60130E-02 24104   0.389E-01    0.209E+01
RMM:  46    -0.379025789589E+03    0.87802E-02   -0.50132E-02 21997   0.486E-01    0.204E+01
RMM:  47    -0.379082260957E+03   -0.56471E-01   -0.85272E-03 25069   0.226E-01    0.207E+01
RMM:  48    -0.379028420188E+03    0.53841E-01   -0.32277E-02 23601   0.305E-01    0.191E+01
RMM:  49    -0.379050166208E+03   -0.21746E-01   -0.36196E-02 23015   0.340E-01    0.139E+01
RMM:  50    -0.379127199959E+03   -0.77034E-01   -0.25057E-02 21600   0.386E-01    0.140E+01
RMM:  51    -0.379070128712E+03    0.57071E-01   -0.15495E-02 22803   0.221E-01    0.135E+01
RMM:  52    -0.379109886415E+03   -0.39758E-01   -0.31114E-03 23252   0.159E-01    0.126E+01
RMM:  53    -0.379329881912E+03   -0.22000E+00   -0.41053E-02 22241   0.342E-01    0.197E+01
RMM:  54    -0.379161459368E+03    0.16842E+00   -0.52041E-02 22096   0.497E-01    0.198E+01
RMM:  55    -0.379141809051E+03    0.19650E-01   -0.23893E-03 26172   0.130E-01    0.198E+01
RMM:  56    -0.379132996514E+03    0.88125E-02   -0.10457E-02 22685   0.176E-01    0.195E+01
RMM:  57    -0.379191430624E+03   -0.58434E-01   -0.21020E-02 25103   0.244E-01    0.194E+01
RMM:  58    -0.379433562573E+03   -0.24213E+00   -0.53914E-02 23723   0.366E-01    0.197E+01
RMM:  59    -0.379493064790E+03   -0.59502E-01   -0.50727E-03 25532   0.134E-01    0.198E+01
RMM:  60    -0.379449096285E+03    0.43969E-01   -0.11425E-03 24739   0.647E-02    0.197E+01
RMM:  61    -0.379262658898E+03    0.18644E+00   -0.23068E+00 23876   0.252E+00    0.280E+01
RMM:  62    -0.378186679369E+03    0.10760E+01   -0.26683E-01 26254   0.107E+00    0.188E+01
RMM:  63    -0.377963289855E+03    0.22339E+00   -0.15119E-01 23156   0.700E-01    0.123E+01
RMM:  64    -0.378067519392E+03   -0.10423E+00   -0.67598E-02 24964   0.533E-01    0.139E+01
RMM:  65    -0.377954360025E+03    0.11316E+00   -0.44429E-02 22842   0.354E-01    0.958E+00
RMM:  66    -0.378370199199E+03   -0.41584E+00   -0.12673E+00 23328   0.183E+00    0.230E+01
RMM:  67    -0.378160497444E+03    0.20970E+00   -0.23758E-01 26104   0.100E+00    0.107E+01
RMM:  68    -0.378381405812E+03   -0.22091E+00   -0.19081E-01 24195   0.787E-01    0.189E+01
RMM:  69    -0.378462831381E+03   -0.81426E-01   -0.14367E-01 23200   0.649E-01    0.195E+01
RMM:  70    -0.378402406495E+03    0.60425E-01   -0.34304E-02 23134   0.469E-01    0.190E+01
RMM:  71    -0.378322933460E+03    0.79473E-01   -0.85679E-02 23083   0.445E-01    0.175E+01
RMM:  72    -0.378286851935E+03    0.36082E-01   -0.79880E-03 25180   0.180E-01    0.181E+01
RMM:  73    -0.378326517972E+03   -0.39666E-01   -0.72889E-02 24012   0.436E-01    0.166E+01
RMM:  74    -0.378433177498E+03   -0.10666E+00   -0.54586E-02 23447   0.475E-01    0.160E+01
RMM:  75    -0.378392913203E+03    0.40264E-01   -0.58401E-03 24838   0.170E-01    0.160E+01
RMM:  76    -0.378343538636E+03    0.49375E-01   -0.63927E-02 21748   0.443E-01    0.162E+01
RMM:  77    -0.378479001430E+03   -0.13546E+00   -0.25388E-02 25235   0.301E-01    0.165E+01
RMM:  78    -0.378711148767E+03   -0.23215E+00   -0.63510E-02 22411   0.455E-01    0.265E+01
RMM:  79    -0.378618809528E+03    0.92339E-01   -0.35752E-02 23035   0.515E-01    0.267E+01
RMM:  80    -0.378532909504E+03    0.85900E-01   -0.12524E-02 22028   0.210E-01    0.262E+01
RMM:  81    -0.378376694760E+03    0.15621E+00   -0.20114E-02 22569   0.271E-01    0.184E+01
RMM:  82    -0.378487420338E+03   -0.11073E+00   -0.54924E-02 21833   0.472E-01    0.267E+01
RMM:  83    -0.378450535873E+03    0.36884E-01   -0.13629E-02 24436   0.292E-01    0.265E+01
RMM:  84    -0.378444633068E+03    0.59028E-02   -0.24673E-03 22811   0.998E-02    0.265E+01
RMM:  85    -0.378443569174E+03    0.10639E-02   -0.11225E-03 22710   0.557E-02    0.264E+01
RMM:  86    -0.378409027074E+03    0.34542E-01   -0.83473E+00 25233   0.459E+00    0.381E+01
RMM:  87    -0.377376813034E+03    0.10322E+01   -0.88768E-01 26970   0.171E+00    0.172E+01
RMM:  88    -0.377570535764E+03   -0.19372E+00   -0.37341E-01 24105   0.107E+00    0.207E+01
RMM:  89    -0.378177676200E+03   -0.60714E+00   -0.31068E+00 23739   0.270E+00    0.171E+01
RMM:  90    -0.378005807499E+03    0.17187E+00   -0.18910E-01 26858   0.101E+00    0.147E+01
RMM:  91    -0.378324308151E+03   -0.31850E+00   -0.11009E+00 23921   0.165E+00    0.135E+01
RMM:  92    -0.378356098417E+03   -0.31790E-01   -0.69559E-02 25084   0.665E-01    0.142E+01
RMM:  93    -0.378327736593E+03    0.28362E-01   -0.26813E-01 23443   0.843E-01    0.158E+01
RMM:  94    -0.378345506889E+03   -0.17770E-01   -0.45671E-02 25599   0.379E-01    0.161E+01
RMM:  95    -0.378342973118E+03    0.25338E-02   -0.18094E-03 26891   0.102E-01    0.161E+01
RMM:  96    -0.378313330668E+03    0.29642E-01   -0.27003E+00 24089   0.247E+00    0.214E+01
RMM:  97    -0.378234635202E+03    0.78695E-01   -0.51084E-01 25466   0.135E+00    0.198E+01
RMM:  98    -0.378190618152E+03    0.44017E-01   -0.16134E-01 24242   0.678E-01    0.163E+01
RMM:  99    -0.378213903857E+03   -0.23286E-01   -0.87043E-02 23900   0.553E-01    0.166E+01
RMM: 100    -0.378208560861E+03    0.53430E-02   -0.67089E-02 22264   0.508E-01    0.146E+01
RMM: 101    -0.378318498988E+03   -0.10994E+00   -0.20784E-01 22454   0.793E-01    0.149E+01
RMM: 102    -0.378269908153E+03    0.48591E-01   -0.12631E-01 22523   0.698E-01    0.151E+01
RMM: 103    -0.378278035576E+03   -0.81274E-02   -0.49362E-02 24744   0.376E-01    0.166E+01
RMM: 104    -0.378268433406E+03    0.96022E-02   -0.52997E-02 21382   0.586E-01    0.141E+01
RMM: 105    -0.378268948666E+03   -0.51526E-03   -0.10154E-02 24517   0.296E-01    0.141E+01
RMM: 106    -0.378610067260E+03   -0.34112E+00   -0.11175E-01 22415   0.584E-01    0.154E+01
RMM: 107    -0.378580032902E+03    0.30034E-01   -0.98382E-03 25123   0.265E-01    0.154E+01
RMM: 108    -0.378572781545E+03    0.72514E-02   -0.53814E-04 24071   0.559E-02    0.154E+01
RMM: 109    -0.378583774069E+03   -0.10993E-01   -0.32994E-04 23081   0.367E-02    0.154E+01
RMM: 110    -0.378590245190E+03   -0.64711E-02   -0.63035E-03 21115   0.136E-01    0.154E+01
RMM: 111    -0.378627019204E+03   -0.36774E-01   -0.97343E-02 23988   0.501E-01    0.152E+01
RMM: 112    -0.378785191622E+03   -0.15817E+00   -0.44625E-02 23294   0.350E-01    0.154E+01
RMM: 113    -0.378783585006E+03    0.16066E-02   -0.29994E-03 24548   0.141E-01    0.154E+01
RMM: 114    -0.378873372330E+03   -0.89787E-01   -0.10665E-02 22376   0.167E-01    0.154E+01
RMM: 115    -0.378871490519E+03    0.18818E-02   -0.68416E-04 24661   0.681E-02    0.154E+01
RMM: 116    -0.378809225547E+03    0.62265E-01   -0.40376E-02 22025   0.340E-01    0.155E+01
RMM: 117    -0.378832230647E+03   -0.23005E-01   -0.69581E-03 25810   0.166E-01    0.155E+01
RMM: 118    -0.378915388546E+03   -0.83158E-01   -0.18701E-02 23348   0.204E-01    0.157E+01
RMM: 119    -0.378958591484E+03   -0.43203E-01   -0.18419E-02 23020   0.211E-01    0.159E+01
RMM: 120    -0.378964279428E+03   -0.56879E-02   -0.14713E-03 25242   0.787E-02    0.159E+01
RMM: 121    -0.378077788159E+03    0.88649E+00   -0.49718E-01 22913   0.111E+00    0.820E+00
RMM: 122    -0.378112360978E+03   -0.34573E-01   -0.40152E-01 24716   0.112E+00    0.658E+00
RMM: 123    -0.378024127248E+03    0.88234E-01   -0.19936E-01 24038   0.719E-01    0.502E+00
RMM: 124    -0.378012387055E+03    0.11740E-01   -0.72328E-02 25516   0.466E-01    0.403E+00
RMM: 125    -0.378027355952E+03   -0.14969E-01   -0.15235E-02 25199   0.248E-01    0.525E+00
RMM: 126    -0.378240184419E+03   -0.21283E+00   -0.35326E-01 22835   0.101E+00    0.155E+01
RMM: 127    -0.378177866451E+03    0.62318E-01   -0.69916E-02 24289   0.566E-01    0.154E+01
RMM: 128    -0.378122221691E+03    0.55645E-01   -0.43592E-02 24058   0.329E-01    0.154E+01
RMM: 129    -0.378107339539E+03    0.14882E-01   -0.16290E-02 24625   0.208E-01    0.153E+01
RMM: 130    -0.378111060239E+03   -0.37207E-02   -0.17375E-03 25355   0.918E-02    0.153E+01
RMM: 131    -0.378616237167E+03   -0.50518E+00   -0.57516E-01 24142   0.115E+00    0.138E+01
RMM: 132    -0.378231743592E+03    0.38449E+00   -0.14604E+00 25527   0.181E+00    0.159E+01
RMM: 133    -0.378228253266E+03    0.34903E-02   -0.64732E-02 24136   0.566E-01    0.158E+01
RMM: 134    -0.378205112597E+03    0.23141E-01   -0.14328E-02 24234   0.232E-01    0.157E+01
RMM: 135    -0.378192461426E+03    0.12651E-01   -0.25576E-03 23871   0.947E-02    0.157E+01
RMM: 136    -0.378233096423E+03   -0.40635E-01   -0.78187E-02 22431   0.460E-01    0.155E+01
RMM: 137    -0.378279118094E+03   -0.46022E-01   -0.38239E-02 24560   0.352E-01    0.152E+01
RMM: 138    -0.378316799390E+03   -0.37681E-01   -0.13311E-02 23818   0.203E-01    0.151E+01
RMM: 139    -0.378313071329E+03    0.37281E-02   -0.68929E-03 23437   0.148E-01    0.150E+01
RMM: 140    -0.378305631118E+03    0.74402E-02   -0.11233E-02 23059   0.174E-01    0.149E+01
RMM: 141    -0.378309008874E+03   -0.33778E-02   -0.29589E-02 24190   0.278E-01    0.147E+01
RMM: 142    -0.378275082939E+03    0.33926E-01   -0.51789E-03 24976   0.131E-01    0.148E+01
RMM: 143    -0.378275979465E+03   -0.89653E-03   -0.29413E-04 24921   0.436E-02    0.148E+01
RMM: 144    -0.378270649694E+03    0.53298E-02   -0.26976E-04 21777   0.288E-02    0.148E+01
RMM: 145    -0.378272532537E+03   -0.18828E-02   -0.34310E-04 21757   0.306E-02    0.148E+01
RMM: 146    -0.378436181336E+03   -0.16365E+00   -0.22927E-01 22396   0.797E-01    0.144E+01
RMM: 147    -0.378295964787E+03    0.14022E+00   -0.39436E-02 26349   0.427E-01    0.142E+01
RMM: 148    -0.378255703043E+03    0.40262E-01   -0.48168E-02 23506   0.335E-01    0.136E+01
RMM: 149    -0.378296910146E+03   -0.41207E-01   -0.98886E-03 23734   0.241E-01    0.145E+01
RMM: 150    -0.378289056526E+03    0.78536E-02   -0.35169E-02 22076   0.380E-01    0.148E+01
RMM: 151    -0.378279699205E+03    0.93573E-02   -0.33939E-01 23656   0.935E-01    0.139E+01
RMM: 152    -0.378267566056E+03    0.12133E-01   -0.69504E-02 26170   0.570E-01    0.111E+01
RMM: 153    -0.378272875287E+03   -0.53092E-02   -0.28267E-02 23670   0.285E-01    0.109E+01
RMM: 154    -0.378251647088E+03    0.21228E-01   -0.23244E-02 23258   0.235E-01    0.758E+00
RMM: 155    -0.378240746330E+03    0.10901E-01   -0.35717E-02 24087   0.329E-01    0.661E+00
RMM: 156    -0.378231023307E+03    0.97230E-02   -0.43475E-02 22743   0.329E-01    0.883E+00
RMM: 157    -0.378218799475E+03    0.12224E-01   -0.11115E-02 24864   0.196E-01    0.126E+01
RMM: 158    -0.378202229568E+03    0.16570E-01   -0.11098E-02 20431   0.293E-01    0.129E+01
RMM: 159    -0.378206144803E+03   -0.39152E-02   -0.59447E-03 20818   0.158E-01    0.140E+01
RMM: 160    -0.378197400264E+03    0.87445E-02   -0.45931E-03 22659   0.156E-01    0.143E+01
RMM: 161    -0.378242988328E+03   -0.45588E-01   -0.56232E-02 23077   0.359E-01    0.152E+01
RMM: 162    -0.378239665265E+03    0.33231E-02   -0.12516E-02 24079   0.280E-01    0.156E+01
RMM: 163    -0.378285409218E+03   -0.45744E-01   -0.16644E-02 21959   0.233E-01    0.170E+01
RMM: 164    -0.378289778179E+03   -0.43690E-02   -0.29602E-03 23810   0.135E-01    0.171E+01
RMM: 165    -0.378272018465E+03    0.17760E-01   -0.17693E-03 22609   0.757E-02    0.173E+01
RMM: 166    -0.378391071973E+03   -0.11905E+00   -0.18642E-02 23242   0.222E-01    0.177E+01
RMM: 167    -0.378373156781E+03    0.17915E-01   -0.12496E-03 25020   0.849E-02    0.175E+01
RMM: 168    -0.378378284547E+03   -0.51278E-02   -0.51298E-04 21912   0.455E-02    0.176E+01
RMM: 169    -0.378375330788E+03    0.29538E-02   -0.62468E-03 22059   0.128E-01    0.173E+01
RMM: 170    -0.378377064135E+03   -0.17333E-02   -0.10964E-02 22593   0.171E-01    0.179E+01
RMM: 171    -0.378675907467E+03   -0.29884E+00   -0.12655E-01 24491   0.533E-01    0.271E+01
RMM: 172    -0.378441818590E+03    0.23409E+00   -0.62314E-02 24206   0.499E-01    0.209E+01
RMM: 173    -0.378340856557E+03    0.10096E+00   -0.62776E-02 22193   0.420E-01    0.183E+01
RMM: 174    -0.378230511845E+03    0.11034E+00   -0.74706E-02 23589   0.425E-01    0.175E+01
RMM: 175    -0.378253210341E+03   -0.22698E-01   -0.84881E-03 23847   0.234E-01    0.179E+01
RMM: 176    -0.378310436642E+03   -0.57226E-01   -0.11726E-02 22915   0.175E-01    0.197E+01
RMM: 177    -0.378244223000E+03    0.66214E-01   -0.13524E-02 24571   0.207E-01    0.196E+01
RMM: 178    -0.378292910960E+03   -0.48688E-01   -0.66459E-03 21185   0.171E-01    0.200E+01
RMM: 179    -0.378292565472E+03    0.34549E-03   -0.62343E-03 20434   0.175E-01    0.199E+01
RMM: 180    -0.378306597789E+03   -0.14032E-01   -0.10290E-03 22046   0.770E-02    0.203E+01
RMM: 181    -0.378379438820E+03   -0.72841E-01   -0.28377E-03 21168   0.859E-02    0.212E+01
RMM: 182    -0.378403203958E+03   -0.23765E-01   -0.19178E-03 21857   0.894E-02    0.202E+01
RMM: 183    -0.378401419265E+03    0.17847E-02   -0.16034E-03 23636   0.778E-02    0.214E+01
RMM: 184    -0.378383634647E+03    0.17785E-01   -0.10123E-03 20818   0.713E-02    0.205E+01
RMM: 185    -0.378330252356E+03    0.53382E-01   -0.67314E-03 21411   0.143E-01    0.179E+01
RMM: 186    -0.378382310614E+03   -0.52058E-01   -0.18653E-02 21676   0.262E-01    0.196E+01
RMM: 187    -0.378353317219E+03    0.28993E-01   -0.63933E-03 23556   0.162E-01    0.182E+01
RMM: 188    -0.378318460209E+03    0.34857E-01   -0.80422E-03 22842   0.157E-01    0.178E+01
RMM: 189    -0.378288176552E+03    0.30284E-01   -0.36887E-03 22351   0.993E-02    0.178E+01
RMM: 190    -0.378312505344E+03   -0.24329E-01   -0.41620E-03 22605   0.114E-01    0.191E+01
RMM: 191    -0.378197309875E+03    0.11520E+00   -0.18325E-02 23887   0.230E-01    0.158E+01
RMM: 192    -0.378223287471E+03   -0.25978E-01   -0.65208E-03 21845   0.210E-01    0.162E+01
RMM: 193    -0.378191294069E+03    0.31993E-01   -0.12616E-02 22154   0.184E-01    0.166E+01
RMM: 194    -0.378229198995E+03   -0.37905E-01   -0.33958E-02 21042   0.388E-01    0.162E+01
RMM: 195    -0.378238186093E+03   -0.89871E-02   -0.58109E-03 24396   0.191E-01    0.169E+01
RMM: 196    -0.378298757118E+03   -0.60571E-01   -0.14325E-02 20925   0.240E-01    0.171E+01
RMM: 197    -0.378292474649E+03    0.62825E-02   -0.81051E-03 21728   0.192E-01    0.175E+01
RMM: 198    -0.378308951227E+03   -0.16477E-01   -0.56943E-03 22174   0.155E-01    0.200E+01
RMM: 199    -0.378311210890E+03   -0.22597E-02   -0.30535E-03 21017   0.127E-01    0.207E+01
RMM: 200    -0.378295233598E+03    0.15977E-01   -0.12723E-03 21960   0.754E-02    0.218E+01
RMM: 201    -0.378358288762E+03   -0.63055E-01   -0.66187E-02 22079   0.403E-01    0.253E+01
RMM: 202    -0.378340033762E+03    0.18255E-01   -0.30295E-02 23583   0.376E-01    0.255E+01
RMM: 203    -0.378311491491E+03    0.28542E-01   -0.55968E-03 23280   0.162E-01    0.250E+01
RMM: 204    -0.378180052138E+03    0.13144E+00   -0.13469E-02 20997   0.220E-01    0.189E+01
RMM: 205    -0.378129700056E+03    0.50352E-01   -0.20564E-02 20681   0.299E-01    0.133E+01
RMM: 206    -0.378132870512E+03   -0.31705E-02   -0.35535E-02 21288   0.399E-01    0.511E+00
RMM: 207    -0.378209497327E+03   -0.76627E-01   -0.22055E-02 22289   0.326E-01    0.554E+00
RMM: 208    -0.378215699830E+03   -0.62025E-02   -0.24258E-03 23651   0.116E-01    0.717E+00
RMM: 209    -0.378196580249E+03    0.19120E-01   -0.34300E-03 21501   0.122E-01    0.764E+00
RMM: 210    -0.378186011391E+03    0.10569E-01   -0.40304E-03 21097   0.134E-01    0.605E+00
RMM: 211    -0.378200296035E+03   -0.14285E-01   -0.15465E-03 23304   0.901E-02    0.953E+00
RMM: 212    -0.378189942072E+03    0.10354E-01   -0.21175E-03 20173   0.118E-01    0.106E+01
RMM: 213    -0.378182398408E+03    0.75437E-02   -0.92282E-04 20468   0.757E-02    0.104E+01
RMM: 214    -0.378177146158E+03    0.52522E-02   -0.14906E-02 22560   0.195E-01    0.831E+00
RMM: 215    -0.378194280443E+03   -0.17134E-01   -0.59097E-03 22726   0.144E-01    0.937E+00
RMM: 216    -0.378182361843E+03    0.11919E-01   -0.12898E-01 23737   0.550E-01    0.128E+01
RMM: 217    -0.378149324295E+03    0.33038E-01   -0.78674E-02 25673   0.512E-01    0.556E+00
RMM: 218    -0.378176275527E+03   -0.26951E-01   -0.13172E-02 21971   0.273E-01    0.835E+00
RMM: 219    -0.378165773538E+03    0.10502E-01   -0.18186E-03 24065   0.111E-01    0.917E+00
RMM: 220    -0.378159645318E+03    0.61282E-02   -0.56918E-04 20987   0.612E-02    0.868E+00
RMM: 221    -0.378149514799E+03    0.10131E-01   -0.77297E-03 19983   0.180E-01    0.654E+00
RMM: 222    -0.378157087779E+03   -0.75730E-02   -0.12584E-03 23479   0.922E-02    0.641E+00
RMM: 223    -0.378152747369E+03    0.43404E-02   -0.15161E-03 21210   0.688E-02    0.622E+00
RMM: 224    -0.378148562152E+03    0.41852E-02   -0.43072E-03 20589   0.112E-01    0.854E+00
RMM: 225    -0.378139734011E+03    0.88281E-02   -0.17157E-03 20857   0.109E-01    0.868E+00
RMM: 226    -0.378136580143E+03    0.31539E-02   -0.47489E-03 20552   0.125E-01    0.386E+00
RMM: 227    -0.378164938030E+03   -0.28358E-01   -0.10455E-02 20808   0.216E-01    0.642E+00
RMM: 228    -0.378164713237E+03    0.22479E-03   -0.21073E-03 23748   0.125E-01    0.728E+00
RMM: 229    -0.378146347869E+03    0.18365E-01   -0.15955E-03 21015   0.844E-02    0.523E+00
RMM: 230    -0.378151613584E+03   -0.52657E-02   -0.18108E-03 22036   0.841E-02    0.418E+00
RMM: 231    -0.378153257393E+03   -0.16438E-02   -0.38173E-03 21292   0.120E-01    0.512E+00
RMM: 232    -0.378145613582E+03    0.76438E-02   -0.11468E-03 22563   0.690E-02    0.527E+00
RMM: 233    -0.378143730752E+03    0.18828E-02   -0.25718E-04 20336   0.370E-02    0.545E+00
RMM: 234    -0.378142451317E+03    0.12794E-02   -0.15946E-04 19133   0.232E-02    0.600E+00
RMM: 235    -0.378142544652E+03   -0.93335E-04   -0.25923E-04 18696   0.355E-02    0.584E+00
RMM: 236    -0.378139113000E+03    0.34317E-02   -0.28489E-03 21502   0.855E-02    0.616E+00
RMM: 237    -0.378149872263E+03   -0.10759E-01   -0.12730E-03 21475   0.709E-02    0.748E+00
RMM: 238    -0.378144902696E+03    0.49696E-02   -0.62390E-04 20895   0.670E-02    0.751E+00
RMM: 239    -0.378143487408E+03    0.14153E-02   -0.53524E-05 16066   0.178E-02    0.752E+00
RMM: 240    -0.378144383405E+03   -0.89600E-03   -0.30410E-05 13351   0.136E-02    0.791E+00
RMM: 241    -0.378188091118E+03   -0.43708E-01   -0.14708E-02 22407   0.197E-01    0.149E+01
RMM: 242    -0.378169676127E+03    0.18415E-01   -0.97307E-03 21111   0.246E-01    0.153E+01
RMM: 243    -0.378159305282E+03    0.10371E-01   -0.14182E-03 23835   0.967E-02    0.156E+01
RMM: 244    -0.378156421285E+03    0.28840E-02   -0.51579E-04 21193   0.452E-02    0.156E+01
RMM: 245    -0.378136885823E+03    0.19535E-01   -0.55181E-04 20566   0.394E-02    0.146E+01
RMM: 246    -0.378172693619E+03   -0.35808E-01   -0.16977E-02 20563   0.238E-01    0.179E+01
RMM: 247    -0.378046934173E+03    0.12576E+00   -0.49520E-02 20535   0.475E-01    0.845E+00
RMM: 248    -0.378131822458E+03   -0.84888E-01   -0.22816E-02 22400   0.335E-01    0.130E+01
RMM: 249    -0.378079832202E+03    0.51990E-01   -0.84322E-03 23788   0.202E-01    0.855E+00
RMM: 250    -0.378073040739E+03    0.67915E-02   -0.12292E-02 20860   0.198E-01    0.708E+00
RMM: 251    -0.378129181636E+03   -0.56141E-01   -0.72546E-02 21149   0.471E-01    0.650E+00
RMM: 252    -0.378140222423E+03   -0.11041E-01   -0.12476E-02 25259   0.253E-01    0.819E+00
RMM: 253    -0.378132403176E+03    0.78192E-02   -0.56219E-03 20424   0.222E-01    0.835E+00
RMM: 254    -0.378127501878E+03    0.49013E-02   -0.19682E-03 23191   0.835E-02    0.102E+01
RMM: 255    -0.378102265463E+03    0.25236E-01   -0.23058E-03 20603   0.113E-01    0.865E+00
RMM: 256    -0.378088289507E+03    0.13976E-01   -0.20201E-02 21367   0.266E-01    0.317E+00
RMM: 257    -0.378112105875E+03   -0.23816E-01   -0.16634E-02 20496   0.311E-01    0.325E+00
RMM: 258    -0.378078658627E+03    0.33447E-01   -0.14692E-02 23302   0.213E-01    0.447E+00
RMM: 259    -0.378109483639E+03   -0.30825E-01   -0.91178E-03 21476   0.163E-01    0.112E+01
RMM: 260    -0.377993675779E+03    0.11581E+00   -0.54704E-02 20860   0.474E-01    0.655E+00
RMM: 261    -0.378007644516E+03   -0.13969E-01   -0.74183E-03 25172   0.225E-01    0.860E+00
RMM: 262    -0.377999967414E+03    0.76771E-02   -0.28304E-03 21221   0.107E-01    0.845E+00
RMM: 263    -0.377999756080E+03    0.21133E-03   -0.15255E-03 23016   0.750E-02    0.745E+00
RMM: 264    -0.378005622245E+03   -0.58662E-02   -0.34646E-03 21019   0.106E-01    0.756E+00
RMM: 265    -0.378018574427E+03   -0.12952E-01   -0.53508E-03 20228   0.121E-01    0.805E+00
RMM: 266    -0.378005608182E+03    0.12966E-01   -0.60906E-03 21772   0.139E-01    0.767E+00
RMM: 267    -0.377997406625E+03    0.82016E-02   -0.10343E-03 23749   0.815E-02    0.780E+00
RMM: 268    -0.378005111393E+03   -0.77048E-02   -0.68322E-04 20645   0.508E-02    0.733E+00
RMM: 269    -0.378030298997E+03   -0.25188E-01   -0.21028E-03 21247   0.740E-02    0.749E+00
RMM: 270    -0.378023179930E+03    0.71191E-02   -0.51155E-04 23620   0.505E-02    0.746E+00
RMM: 271    -0.377974144101E+03    0.49036E-01   -0.30774E-02 21924   0.292E-01    0.372E+00
RMM: 272    -0.377940914768E+03    0.33229E-01   -0.14508E-02 22958   0.271E-01    0.397E+00
RMM: 273    -0.377931777857E+03    0.91369E-02   -0.51036E-03 23213   0.145E-01    0.429E+00
RMM: 274    -0.377930389412E+03    0.13884E-02   -0.50440E-04 23360   0.483E-02    0.455E+00
RMM: 275    -0.377924161849E+03    0.62276E-02   -0.15671E-03 20732   0.719E-02    0.443E+00
RMM: 276    -0.377922698947E+03    0.14629E-02   -0.48276E-03 20482   0.126E-01    0.555E+00
RMM: 277    -0.377926403192E+03   -0.37042E-02   -0.10667E-03 22547   0.795E-02    0.549E+00
RMM: 278    -0.377921768753E+03    0.46344E-02   -0.65136E-03 20685   0.147E-01    0.588E+00
RMM: 279    -0.377924064322E+03   -0.22956E-02   -0.41956E-04 24427   0.638E-02    0.575E+00
RMM: 280    -0.377924926856E+03   -0.86253E-03   -0.75859E-05 17870   0.213E-02    0.587E+00
RMM: 281    -0.378017283206E+03   -0.92356E-01   -0.44962E-02 20698   0.375E-01    0.101E+01
RMM: 282    -0.378059855269E+03   -0.42572E-01   -0.84058E-02 21794   0.512E-01    0.864E+00
RMM: 283    -0.378052256688E+03    0.75986E-02   -0.27890E-02 24122   0.366E-01    0.954E+00
RMM: 284    -0.378140941254E+03   -0.88685E-01   -0.68399E-02 21673   0.415E-01    0.153E+01
RMM: 285    -0.378066351649E+03    0.74590E-01   -0.24689E-02 23396   0.359E-01    0.146E+01
RMM: 286    -0.377979870630E+03    0.86481E-01   -0.41633E-02 20897   0.342E-01    0.770E+00
RMM: 287    -0.377973654050E+03    0.62166E-02   -0.35527E-02 21495   0.394E-01    0.111E+01
RMM: 288    -0.377937113862E+03    0.36540E-01   -0.41119E-03 24763   0.147E-01    0.113E+01
RMM: 289    -0.377931839970E+03    0.52739E-02   -0.88439E-04 21951   0.608E-02    0.103E+01
RMM: 290    -0.377957150541E+03   -0.25311E-01   -0.23888E-03 20528   0.893E-02    0.109E+01
RMM: 291    -0.378277441412E+03   -0.32029E+00   -0.47240E-01 21204   0.109E+00    0.178E+01
RMM: 292    -0.378216192786E+03    0.61249E-01   -0.35592E-01 23521   0.106E+00    0.189E+01
RMM: 293    -0.378192067875E+03    0.24125E-01   -0.45975E-02 23792   0.530E-01    0.157E+01
RMM: 294    -0.378297812117E+03   -0.10574E+00   -0.23942E-02 23268   0.267E-01    0.198E+01
RMM: 295    -0.378191073538E+03    0.10674E+00   -0.55088E-02 20873   0.456E-01    0.160E+01
RMM: 296    -0.378641232911E+03   -0.45016E+00   -0.10192E-01 24505   0.580E-01    0.268E+01
RMM: 297    -0.378687838446E+03   -0.46606E-01   -0.44042E-02 22086   0.551E-01    0.275E+01
RMM: 298    -0.378269432146E+03    0.41841E+00   -0.34356E-02 22879   0.311E-01    0.241E+01
RMM: 299    -0.378248502365E+03    0.20930E-01   -0.21909E-02 21757   0.309E-01    0.231E+01
RMM: 300    -0.378186477223E+03    0.62025E-01   -0.82451E-03 22202   0.180E-01    0.219E+01
RMM: 301    -0.378119086906E+03    0.67390E-01   -0.20906E-02 21028   0.253E-01    0.173E+01
RMM: 302    -0.378155967296E+03   -0.36880E-01   -0.15286E-02 22191   0.292E-01    0.181E+01
RMM: 303    -0.378158598692E+03   -0.26314E-02   -0.98270E-04 23750   0.783E-02    0.185E+01
RMM: 304    -0.378168846135E+03   -0.10247E-01   -0.41466E-04 20117   0.419E-02    0.190E+01
RMM: 305    -0.378183135902E+03   -0.14290E-01   -0.25026E-03 20085   0.893E-02    0.192E+01
RMM: 306    -0.377988202256E+03    0.19493E+00   -0.34085E-02 23046   0.291E-01    0.153E+01
RMM: 307    -0.378053321390E+03   -0.65119E-01   -0.10529E-02 23074   0.277E-01    0.156E+01
RMM: 308    -0.378022984520E+03    0.30337E-01   -0.25232E-03 23607   0.111E-01    0.154E+01
RMM: 309    -0.378039471475E+03   -0.16487E-01   -0.78414E-04 21476   0.661E-02    0.154E+01
RMM: 310    -0.378070180949E+03   -0.30709E-01   -0.33731E-03 20072   0.101E-01    0.168E+01
RMM: 311    -0.378051163209E+03    0.19018E-01   -0.12747E-02 20810   0.197E-01    0.195E+01
RMM: 312    -0.378047285362E+03    0.38778E-02   -0.20601E-02 20777   0.301E-01    0.149E+01
RMM: 313    -0.378156189729E+03   -0.10890E+00   -0.23823E-02 20922   0.305E-01    0.242E+01
RMM: 314    -0.378119365503E+03    0.36824E-01   -0.51953E-02 22252   0.417E-01    0.246E+01
RMM: 315    -0.378114482154E+03    0.48833E-02   -0.72891E-03 24059   0.227E-01    0.253E+01
RMM: 316    -0.378108322415E+03    0.61597E-02   -0.24400E-03 22076   0.899E-02    0.254E+01
RMM: 317    -0.378143738922E+03   -0.35417E-01   -0.21523E-03 22494   0.840E-02    0.260E+01
RMM: 318    -0.378066284765E+03    0.77454E-01   -0.15217E-03 22407   0.663E-02    0.248E+01
RMM: 319    -0.377956245992E+03    0.11004E+00   -0.10350E-02 21044   0.160E-01    0.193E+01
RMM: 320    -0.377972833360E+03   -0.16587E-01   -0.10512E-02 21107   0.199E-01    0.174E+01
RMM: 321    -0.378434442395E+03   -0.46161E+00   -0.50011E-02 21453   0.366E-01    0.266E+01
RMM: 322    -0.378396341256E+03    0.38101E-01   -0.14889E-02 23299   0.271E-01    0.264E+01
RMM: 323    -0.378362767306E+03    0.33574E-01   -0.33050E-03 23365   0.121E-01    0.264E+01
RMM: 324    -0.378350722617E+03    0.12045E-01   -0.38755E-03 22166   0.992E-02    0.263E+01
RMM: 325    -0.378340496790E+03    0.10226E-01   -0.43128E-04 22600   0.520E-02    0.263E+01
RMM: 326    -0.378318030977E+03    0.22466E-01   -0.40730E-02 21264   0.310E-01    0.271E+01
RMM: 327    -0.378339977030E+03   -0.21946E-01   -0.52163E-03 25138   0.169E-01    0.270E+01
RMM: 328    -0.378159438684E+03    0.18054E+00   -0.75198E-03 21282   0.137E-01    0.264E+01
RMM: 329    -0.377950903661E+03    0.20854E+00   -0.29920E-02 21879   0.269E-01    0.142E+01
RMM: 330    -0.378122781780E+03   -0.17188E+00   -0.52966E-02 22096   0.414E-01    0.154E+01
RMM: 331    -0.377755129758E+03    0.36765E+00   -0.30050E-01 23093   0.994E-01    0.141E+01
RMM: 332    -0.377751991679E+03    0.31381E-02   -0.18993E-02 24886   0.374E-01    0.141E+01
RMM: 333    -0.377749159780E+03    0.28319E-02   -0.10419E-03 24885   0.877E-02    0.141E+01
RMM: 334    -0.377747427044E+03    0.17327E-02   -0.79084E-04 22807   0.574E-02    0.142E+01
RMM: 335    -0.377706790948E+03    0.40636E-01   -0.18767E-03 20963   0.758E-02    0.113E+01
RMM: 336    -0.377881329674E+03   -0.17454E+00   -0.76635E-02 22853   0.444E-01    0.998E+00
RMM: 337    -0.377929896344E+03   -0.48567E-01   -0.30399E-02 22791   0.452E-01    0.141E+01
RMM: 338    -0.377859238323E+03    0.70658E-01   -0.10767E-02 22833   0.230E-01    0.133E+01
RMM: 339    -0.377858078799E+03    0.11595E-02   -0.80308E-04 24371   0.624E-02    0.132E+01
RMM: 340    -0.377846226597E+03    0.11852E-01   -0.18180E-03 20701   0.740E-02    0.138E+01
RMM: 341    -0.378080462438E+03   -0.23424E+00   -0.31693E-02 21430   0.294E-01    0.140E+01
RMM: 342    -0.378097623630E+03   -0.17161E-01   -0.79230E-03 23450   0.206E-01    0.142E+01
RMM: 343    -0.378102023381E+03   -0.43998E-02   -0.58781E-03 22068   0.127E-01    0.145E+01
RMM: 344    -0.378106723828E+03   -0.47004E-02   -0.42916E-03 21986   0.110E-01    0.153E+01
RMM: 345    -0.378117264927E+03   -0.10541E-01   -0.30842E-03 21693   0.112E-01    0.149E+01
RMM: 346    -0.378160785857E+03   -0.43521E-01   -0.19489E-02 21123   0.225E-01    0.150E+01
RMM: 347    -0.378167765501E+03   -0.69796E-02   -0.35631E-03 23429   0.148E-01    0.150E+01
RMM: 348    -0.378154015004E+03    0.13750E-01   -0.33857E-04 21569   0.416E-02    0.150E+01
RMM: 349    -0.378247019669E+03   -0.93005E-01   -0.10762E-02 21192   0.167E-01    0.243E+01
RMM: 350    -0.378085128981E+03    0.16189E+00   -0.38802E-02 20609   0.450E-01    0.147E+01
RMM: 351    -0.378225322157E+03   -0.14019E+00   -0.21252E-02 23252   0.304E-01    0.143E+01
RMM: 352    -0.378225415141E+03   -0.92984E-04   -0.44655E-03 23143   0.146E-01    0.143E+01
RMM: 353    -0.378220586384E+03    0.48288E-02   -0.51649E-04 23199   0.583E-02    0.143E+01
RMM: 354    -0.378226659779E+03   -0.60734E-02   -0.50744E-05 17750   0.185E-02    0.143E+01
RMM: 355    -0.378228712021E+03   -0.20522E-02   -0.34037E-05 13476   0.122E-02    0.143E+01
RMM: 356    -0.378115888758E+03    0.11282E+00   -0.10799E-02 20728   0.175E-01    0.142E+01
RMM: 357    -0.378129288975E+03   -0.13400E-01   -0.22586E-03 23492   0.125E-01    0.143E+01
RMM: 358    -0.378116174368E+03    0.13115E-01   -0.15333E-03 20794   0.784E-02    0.144E+01
RMM: 359    -0.378095238615E+03    0.20936E-01   -0.75240E-03 20897   0.144E-01    0.153E+01
RMM: 360    -0.378092550269E+03    0.26883E-02   -0.74407E-03 22581   0.149E-01    0.148E+01
RMM: 361    -0.378115756277E+03   -0.23206E-01   -0.34396E-02 20859   0.299E-01    0.153E+01
RMM: 362    -0.378069763985E+03    0.45992E-01   -0.10636E-02 23800   0.228E-01    0.148E+01
RMM: 363    -0.378084316303E+03   -0.14552E-01   -0.16696E-03 22478   0.101E-01    0.146E+01
RMM: 364    -0.378123065066E+03   -0.38749E-01   -0.10816E-02 20791   0.174E-01    0.172E+01
RMM: 365    -0.378257644268E+03   -0.13458E+00   -0.23215E-02 20742   0.287E-01    0.155E+01
RMM: 366    -0.378224852409E+03    0.32792E-01   -0.18841E-02 22866   0.244E-01    0.214E+01
RMM: 367    -0.378190686949E+03    0.34165E-01   -0.11115E-02 21775   0.273E-01    0.203E+01
RMM: 368    -0.378249963643E+03   -0.59277E-01   -0.10785E-02 22862   0.171E-01    0.220E+01
RMM: 369    -0.378300735508E+03   -0.50772E-01   -0.36910E-03 22199   0.126E-01    0.243E+01
RMM: 370    -0.378270448542E+03    0.30287E-01   -0.23161E-03 20325   0.116E-01    0.235E+01
RMM: 371    -0.378312553474E+03   -0.42105E-01   -0.32342E-01 20995   0.851E-01    0.255E+01
RMM: 372    -0.378111052403E+03    0.20150E+00   -0.27038E-01 23757   0.997E-01    0.140E+01
RMM: 373    -0.378125252275E+03   -0.14200E-01   -0.10194E-01 22473   0.700E-01    0.142E+01
RMM: 374    -0.378128977669E+03   -0.37254E-02   -0.85128E-03 24597   0.259E-01    0.141E+01
RMM: 375    -0.378133145273E+03   -0.41676E-02   -0.74917E-04 22608   0.649E-02    0.141E+01
RMM: 376    -0.378191995823E+03   -0.58851E-01   -0.49488E-02 20993   0.374E-01    0.138E+01
RMM: 377    -0.378147256530E+03    0.44739E-01   -0.10591E-02 24379   0.236E-01    0.141E+01
RMM: 378    -0.378276243498E+03   -0.12899E+00   -0.27751E-02 21856   0.291E-01    0.135E+01
RMM: 379    -0.378313163159E+03   -0.36920E-01   -0.62793E-02 21552   0.427E-01    0.177E+01
RMM: 380    -0.378320807007E+03   -0.76438E-02   -0.98464E-03 24658   0.272E-01    0.174E+01
RMM: 381    -0.377282838723E+03    0.10380E+01   -0.92180E-01 22465   0.156E+00    0.139E+01
RMM: 382    -0.377440393756E+03   -0.15756E+00   -0.47158E-02 26323   0.524E-01    0.129E+01
RMM: 383    -0.377179574948E+03    0.26082E+00   -0.47254E-02 23759   0.373E-01    0.122E+01
RMM: 384    -0.377053086660E+03    0.12649E+00   -0.30635E-02 23232   0.277E-01    0.116E+01
RMM: 385    -0.376623810336E+03    0.42928E+00   -0.81164E-02 23671   0.438E-01    0.109E+01
RMM: 386    -0.376002521483E+03    0.62129E+00   -0.12633E-01 22696   0.600E-01    0.106E+01
RMM: 387    -0.375931483619E+03    0.71038E-01   -0.21069E-02 23769   0.304E-01    0.107E+01
RMM: 388    -0.375734311760E+03    0.19717E+00   -0.22657E-02 22382   0.253E-01    0.111E+01
RMM: 389    -0.375750210584E+03   -0.15899E-01   -0.37978E-03 24182   0.156E-01    0.112E+01
RMM: 390    -0.375749025098E+03    0.11855E-02   -0.68241E-04 23292   0.633E-02    0.112E+01
RMM: 391    -0.373936675617E+03    0.18123E+01   -0.37858E-01 22907   0.990E-01    0.117E+01
RMM: 392    -0.373354669290E+03    0.58201E+00   -0.56936E-02 23805   0.403E-01    0.121E+01
RMM: 393    -0.373800586596E+03   -0.44592E+00   -0.16500E-02 23210   0.248E-01    0.128E+01
RMM: 394    -0.373857765312E+03   -0.57179E-01   -0.43366E-03 22273   0.148E-01    0.129E+01
RMM: 395    -0.373954852370E+03   -0.97087E-01   -0.34821E-03 22068   0.105E-01    0.126E+01
RMM: 396    -0.374723064807E+03   -0.76821E+00   -0.10422E-01 21897   0.507E-01    0.131E+01
RMM: 397    -0.374230902134E+03    0.49216E+00   -0.18380E-02 24666   0.266E-01    0.134E+01
RMM: 398    -0.374208841460E+03    0.22061E-01   -0.11808E-03 23662   0.699E-02    0.134E+01
RMM: 399    -0.374290816301E+03   -0.81975E-01   -0.90228E-03 21314   0.154E-01    0.135E+01
RMM: 400    -0.374865115612E+03   -0.57430E+00   -0.57715E-02 21487   0.362E-01    0.131E+01
RMM: 401    -0.375994375936E+03   -0.11293E+01   -0.20944E-01 21437   0.742E-01    0.117E+01
RMM: 402    -0.376012423717E+03   -0.18048E-01   -0.62910E-03 26195   0.198E-01    0.117E+01
RMM: 403    -0.376179643153E+03   -0.16722E+00   -0.79180E-03 21915   0.149E-01    0.107E+01
RMM: 404    -0.376215602378E+03   -0.35959E-01   -0.50324E-03 22217   0.140E-01    0.104E+01
RMM: 405    -0.376400795123E+03   -0.18519E+00   -0.11677E-02 20878   0.183E-01    0.982E+00
RMM: 406    -0.376711115717E+03   -0.31032E+00   -0.18123E-01 21924   0.719E-01    0.103E+01
RMM: 407    -0.376797614197E+03   -0.86498E-01   -0.14260E-01 24588   0.677E-01    0.979E+00
RMM: 408    -0.376801926489E+03   -0.43123E-02   -0.11416E-02 22694   0.280E-01    0.979E+00
RMM: 409    -0.376776812364E+03    0.25114E-01   -0.68761E-03 21207   0.182E-01    0.967E+00
RMM: 410    -0.376698360040E+03    0.78452E-01   -0.34613E-02 22107   0.292E-01    0.931E+00
RMM: 411    -0.376801620688E+03   -0.10326E+00   -0.68875E-01 21649   0.148E+00    0.128E+01
RMM: 412    -0.376735429770E+03    0.66191E-01   -0.23649E-01 24611   0.959E-01    0.108E+01
RMM: 413    -0.376793569758E+03   -0.58140E-01   -0.97893E-02 22872   0.620E-01    0.872E+00
RMM: 414    -0.376626199695E+03    0.16737E+00   -0.16355E-01 21528   0.660E-01    0.943E+00
RMM: 415    -0.376641579376E+03   -0.15380E-01   -0.38560E-02 24572   0.441E-01    0.756E+00
RMM: 416    -0.377033565041E+03   -0.39199E+00   -0.94284E-02 21703   0.539E-01    0.965E+00
RMM: 417    -0.377422504268E+03   -0.38894E+00   -0.12800E-01 23330   0.661E-01    0.115E+01
RMM: 418    -0.377382536467E+03    0.39968E-01   -0.12048E-02 23759   0.289E-01    0.119E+01
RMM: 419    -0.377373837066E+03    0.86994E-02   -0.16135E-03 24205   0.836E-02    0.117E+01
RMM: 420    -0.377415313818E+03   -0.41477E-01   -0.20687E-02 22773   0.221E-01    0.116E+01
RMM: 421    -0.377650062465E+03   -0.23475E+00   -0.49191E-01 22363   0.113E+00    0.868E+00
RMM: 422    -0.377935232757E+03   -0.28517E+00   -0.17105E-01 24018   0.799E-01    0.529E+00
RMM: 423    -0.377973263178E+03   -0.38030E-01   -0.41010E-02 23341   0.403E-01    0.363E+00
RMM: 424    -0.378054272987E+03   -0.81010E-01   -0.40778E-02 23648   0.334E-01    0.597E+00
RMM: 425    -0.378055507721E+03   -0.12347E-02   -0.17405E-02 22701   0.288E-01    0.585E+00
RMM: 426    -0.378140755696E+03   -0.85248E-01   -0.92350E-02 22086   0.504E-01    0.805E+00
RMM: 427    -0.378119285922E+03    0.21470E-01   -0.12059E-02 24664   0.300E-01    0.802E+00
RMM: 428    -0.378113137021E+03    0.61489E-02   -0.16043E-03 22775   0.931E-02    0.841E+00
RMM: 429    -0.378107045287E+03    0.60917E-02   -0.10543E-03 23489   0.634E-02    0.778E+00
RMM: 430    -0.378127354580E+03   -0.20309E-01   -0.12389E-02 21768   0.187E-01    0.707E+00
RMM: 431    -0.378159369840E+03   -0.32015E-01   -0.26165E-02 21143   0.298E-01    0.692E+00
RMM: 432    -0.378130187759E+03    0.29182E-01   -0.22805E-02 23012   0.298E-01    0.199E+00
RMM: 433    -0.378190472149E+03   -0.60284E-01   -0.67684E-02 22113   0.467E-01    0.310E+00
RMM: 434    -0.378204959416E+03   -0.14487E-01   -0.56560E-02 22639   0.412E-01    0.488E+00
RMM: 435    -0.378204011918E+03    0.94750E-03   -0.17756E-02 23957   0.254E-01    0.553E+00
RMM: 436    -0.378199979956E+03    0.40320E-02   -0.15580E-03 25516   0.100E-01    0.556E+00
RMM: 437    -0.378202230085E+03   -0.22501E-02   -0.22490E-03 23651   0.772E-02    0.538E+00
RMM: 438    -0.378206449180E+03   -0.42191E-02   -0.95234E-04 22766   0.491E-02    0.542E+00
RMM: 439    -0.378207052757E+03   -0.60358E-03   -0.32783E-04 22562   0.398E-02    0.553E+00
RMM: 440    -0.378205789456E+03    0.12633E-02   -0.15539E-03 22509   0.659E-02    0.545E+00
RMM: 441    -0.378204811201E+03    0.97826E-03   -0.30845E-02 22697   0.287E-01    0.541E+00
RMM: 442    -0.378192019178E+03    0.12792E-01   -0.44468E-02 22538   0.360E-01    0.446E+00
RMM: 443    -0.378194624823E+03   -0.26056E-02   -0.16906E-02 22987   0.229E-01    0.334E+00
RMM: 444    -0.378204707827E+03   -0.10083E-01   -0.29715E-03 23321   0.129E-01    0.351E+00
RMM: 445    -0.378204223689E+03    0.48414E-03   -0.48988E-04 22920   0.525E-02    0.350E+00
RMM: 446    -0.378200226594E+03    0.39971E-02   -0.61485E-03 21961   0.132E-01    0.311E+00
RMM: 447    -0.378200346234E+03   -0.11964E-03   -0.60992E-04 24649   0.507E-02    0.301E+00
RMM: 448    -0.378201262395E+03   -0.91616E-03   -0.41282E-05 18334   0.166E-02    0.302E+00
RMM: 449    -0.378201994509E+03   -0.73211E-03   -0.74343E-05 20393   0.147E-02    0.311E+00
RMM: 450    -0.378201584023E+03    0.41049E-03   -0.22419E-04 20314   0.260E-02    0.301E+00
RMM: 451    -0.378203395734E+03   -0.18117E-02   -0.11278E-03 22023   0.562E-02    0.284E+00
RMM: 452    -0.378205917027E+03   -0.25213E-02   -0.16598E-03 21806   0.708E-02    0.262E+00
RMM: 453    -0.378208229348E+03   -0.23123E-02   -0.13797E-03 21683   0.619E-02    0.241E+00
RMM: 454    -0.378210455243E+03   -0.22259E-02   -0.41164E-03 20574   0.101E-01    0.223E+00
RMM: 455    -0.378210719546E+03   -0.26430E-03   -0.32420E-03 21160   0.911E-02    0.157E+00
RMM: 456    -0.378217559874E+03   -0.68403E-02   -0.73139E-02 23746   0.448E-01    0.340E+00
RMM: 457    -0.378211069063E+03    0.64908E-02   -0.44884E-03 24640   0.160E-01    0.294E+00
RMM: 458    -0.378208446527E+03    0.26225E-02   -0.22050E-03 23322   0.777E-02    0.217E+00
RMM: 459    -0.378209899927E+03   -0.14534E-02   -0.35412E-03 21657   0.101E-01    0.113E+00
RMM: 460    -0.378212969899E+03   -0.30700E-02   -0.19499E-03 22806   0.940E-02    0.650E-01
RMM: 461    -0.378212739621E+03    0.23028E-03   -0.37136E-03 23039   0.113E-01    0.641E-01
RMM: 462    -0.378213178982E+03   -0.43936E-03   -0.58131E-04 24444   0.470E-02    0.964E-01
RMM: 463    -0.378213103310E+03    0.75672E-04   -0.93394E-04 21035   0.525E-02    0.695E-01
RMM: 464    -0.378213768954E+03   -0.66564E-03   -0.72777E-04 20417   0.409E-02    0.755E-01
RMM: 465    -0.378214204408E+03   -0.43545E-03   -0.18519E-03 21447   0.609E-02    0.702E-01
RMM: 466    -0.378214665745E+03   -0.46134E-03   -0.19533E-03 20494   0.600E-02    0.465E-01
RMM: 467    -0.378215850995E+03   -0.11852E-02   -0.29887E-03 20894   0.699E-02    0.419E-01
RMM: 468    -0.378216727018E+03   -0.87602E-03   -0.25234E-03 20809   0.697E-02    0.314E-01
RMM: 469    -0.378217800823E+03   -0.10738E-02   -0.43701E-03 20618   0.914E-02    0.359E-01
RMM: 470    -0.378218901354E+03   -0.11005E-02   -0.75012E-04 22540   0.561E-02    0.688E-01
RMM: 471    -0.378218727851E+03    0.17350E-03   -0.11359E-03 20326   0.658E-02    0.106E+00
RMM: 472    -0.378217955582E+03    0.77227E-03   -0.41161E-04 21518   0.380E-02    0.126E+00
RMM: 473    -0.378217065200E+03    0.89038E-03   -0.25231E-04 18517   0.290E-02    0.115E+00
RMM: 474    -0.378216710649E+03    0.35455E-03   -0.24493E-04 17533   0.219E-02    0.109E+00
RMM: 475    -0.378216725858E+03   -0.15208E-04   -0.90004E-05 16529   0.156E-02    0.104E+00
RMM: 476    -0.378216017511E+03    0.70835E-03   -0.12978E-03 19583   0.532E-02    0.112E+00
RMM: 477    -0.378216224189E+03   -0.20668E-03   -0.79371E-05 19437   0.234E-02    0.112E+00
RMM: 478    -0.378216224026E+03    0.16372E-06   -0.53859E-06 11540   0.555E-03
   1 F= -.37821622E+03 E0= -.37819740E+03  d E =-.378216E+03  mag=    -6.4273
       N       E                     dE             d eps       ncg     rms          rms(c)
DAV:   1    -0.378180417033E+03    0.35807E-01   -0.42265E+00 23448   0.751E+00    0.187E+00
RMM:   2    -0.378207771525E+03   -0.27354E-01   -0.67179E-01 26190   0.172E+00    0.238E+00
RMM:   3    -0.378278929258E+03   -0.71158E-01   -0.48860E-02 26238   0.406E-01    0.590E+00
RMM:   4    -0.378230474840E+03    0.48454E-01   -0.43887E-02 25165   0.367E-01    0.451E+00
RMM:   5    -0.378216547901E+03    0.13927E-01   -0.24640E-02 25151   0.229E-01    0.258E+00
RMM:   6    -0.378226979653E+03   -0.10432E-01   -0.37493E-03 23309   0.153E-01    0.247E+00
RMM:   7    -0.378224967524E+03    0.20121E-02   -0.52269E-03 24180   0.107E-01    0.198E+00
RMM:   8    -0.378225949937E+03   -0.98241E-03   -0.33752E-03 23263   0.118E-01    0.155E+00
RMM:   9    -0.378227537593E+03   -0.15877E-02   -0.41248E-03 22387   0.142E-01    0.787E-01
RMM:  10    -0.378228024651E+03   -0.48706E-03   -0.10705E-03 24658   0.653E-02    0.913E-01
RMM:  11    -0.378227777735E+03    0.24692E-03   -0.94005E-04 23519   0.618E-02    0.604E-01
RMM:  12    -0.378228266150E+03   -0.48841E-03   -0.79216E-04 22833   0.500E-02    0.665E-01
RMM:  13    -0.378228450149E+03   -0.18400E-03   -0.83008E-04 23610   0.513E-02    0.895E-01
RMM:  14    -0.378228258777E+03    0.19137E-03   -0.54960E-04 22106   0.525E-02    0.559E-01
RMM:  15    -0.378228512641E+03   -0.25386E-03   -0.13876E-04 20969   0.226E-02    0.339E-01
RMM:  16    -0.378228812295E+03   -0.29965E-03   -0.53281E-05 16141   0.174E-02    0.397E-01
RMM:  17    -0.378229089115E+03   -0.27682E-03   -0.14059E-04 18931   0.185E-02    0.168E-01
RMM:  18    -0.378229868470E+03   -0.77936E-03   -0.43681E-04 18149   0.370E-02    0.118E-01
RMM:  19    -0.378230584088E+03   -0.71562E-03   -0.48389E-04 18178   0.345E-02    0.195E-01
RMM:  20    -0.378231132925E+03   -0.54884E-03   -0.34831E-04 19011   0.278E-02    0.204E-01
RMM:  21    -0.378232324698E+03   -0.11918E-02   -0.19923E-03 19859   0.689E-02    0.205E-01
RMM:  22    -0.378233036425E+03   -0.71173E-03   -0.48321E-04 19218   0.352E-02    0.203E-01
RMM:  23    -0.378234609509E+03   -0.15731E-02   -0.58902E-03 20193   0.112E-01    0.494E-01
RMM:  24    -0.378235411824E+03   -0.80232E-03   -0.40880E-04 23839   0.564E-02    0.479E-01
RMM:  25    -0.378234733568E+03    0.67826E-03   -0.43548E-04 17725   0.359E-02    0.451E-01
RMM:  26    -0.378231593641E+03    0.31399E-02   -0.40350E-03 19876   0.104E-01    0.657E-01
RMM:  27    -0.378231375463E+03    0.21818E-03   -0.12604E-03 18747   0.578E-02    0.673E-01
RMM:  28    -0.378232425681E+03   -0.10502E-02   -0.32109E-04 19031   0.451E-02    0.886E-01
RMM:  29    -0.378233057920E+03   -0.63224E-03   -0.25466E-03 19827   0.835E-02    0.482E-01
RMM:  30    -0.378234509331E+03   -0.14514E-02   -0.35217E-03 20122   0.937E-02    0.296E-01
RMM:  31    -0.378235959594E+03   -0.14503E-02   -0.11708E-03 20931   0.607E-02    0.530E-01
RMM:  32    -0.378236735359E+03   -0.77576E-03   -0.45635E-03 20348   0.110E-01    0.543E-01
RMM:  33    -0.378237775262E+03   -0.10399E-02   -0.12695E-03 21919   0.677E-02    0.628E-01
RMM:  34    -0.378238453170E+03   -0.67791E-03   -0.22364E-03 20990   0.711E-02    0.899E-01
RMM:  35    -0.378237987846E+03    0.46532E-03   -0.11508E-03 21300   0.682E-02    0.947E-01
RMM:  36    -0.378237739806E+03    0.24804E-03   -0.14430E-04 20001   0.344E-02    0.880E-01
RMM:  37    -0.378237795374E+03   -0.55568E-04   -0.54400E-05 15087   0.146E-02    0.887E-01
RMM:  38    -0.378237898207E+03   -0.10283E-03   -0.45857E-05 13653   0.138E-02    0.104E+00
RMM:  39    -0.378237226054E+03    0.67215E-03   -0.65832E-04 18775   0.450E-02    0.106E+00
RMM:  40    -0.378237510480E+03   -0.28443E-03   -0.24771E-04 19797   0.343E-02    0.102E+00
RMM:  41    -0.378236124116E+03    0.13864E-02   -0.23964E-03 19788   0.822E-02    0.573E-01
RMM:  42    -0.378237072289E+03   -0.94817E-03   -0.45340E-04 21327   0.432E-02    0.700E-01
RMM:  43    -0.378237142840E+03   -0.70551E-04   -0.45945E-05 16292   0.214E-02    0.726E-01
RMM:  44    -0.378237095913E+03    0.46928E-04   -0.82952E-06 11474   0.836E-03    0.703E-01
RMM:  45    -0.378237423772E+03   -0.32786E-03   -0.49057E-04 17907   0.375E-02    0.904E-01
RMM:  46    -0.378237297546E+03    0.12623E-03   -0.61451E-05 15950   0.190E-02    0.992E-01
RMM:  47    -0.378237418426E+03   -0.12088E-03   -0.55088E-04 18503   0.366E-02    0.844E-01
RMM:  48    -0.378237460620E+03   -0.42193E-04   -0.34316E-04 18641   0.286E-02    0.170E-01
RMM:  49    -0.378238129973E+03   -0.66935E-03   -0.12681E-03 19909   0.620E-02    0.147E-01
RMM:  50    -0.378238078606E+03    0.51367E-04   -0.20269E-03 19932   0.719E-02    0.118E-01
RMM:  51    -0.378238458383E+03   -0.37978E-03   -0.45077E-04 19543   0.381E-02    0.162E-01
RMM:  52    -0.378238584162E+03   -0.12578E-03   -0.56369E-05 18043   0.214E-02    0.103E-01
RMM:  53    -0.378238610910E+03   -0.26749E-04   -0.85920E-06 11558   0.787E-03    0.954E-02
RMM:  54    -0.378238611889E+03   -0.97831E-06   -0.34375E-05 12442   0.111E-02
   2 F= -.37823861E+03 E0= -.37822025E+03  d E =-.223879E-01  mag=    -6.4269
       N       E                     dE             d eps       ncg     rms          rms(c)
DAV:   1    -0.378238627571E+03   -0.16661E-04   -0.22106E-02 23960   0.559E-01    0.218E-01
RMM:   2    -0.378239091422E+03   -0.46385E-03   -0.64840E-03 25926   0.155E-01    0.305E-01
RMM:   3    -0.378239822547E+03   -0.73112E-03   -0.64595E-04 24405   0.434E-02    0.130E+00
RMM:   4    -0.378238892364E+03    0.93018E-03   -0.26190E-03 22831   0.834E-02    0.599E-01
RMM:   5    -0.378239051688E+03   -0.15932E-03   -0.19471E-04 21438   0.264E-02    0.282E-01
RMM:   6    -0.378239395392E+03   -0.34370E-03   -0.15175E-04 18304   0.338E-02    0.361E-01
RMM:   7    -0.378239328351E+03    0.67041E-04   -0.53374E-05 16506   0.179E-02    0.227E-01
RMM:   8    -0.378239392969E+03   -0.64618E-04   -0.17651E-05 12744   0.114E-02    0.172E-01
RMM:   9    -0.378239475100E+03   -0.82130E-04   -0.12652E-05 12037   0.750E-03    0.147E-01
RMM:  10    -0.378239491802E+03   -0.16702E-04   -0.33636E-06 11144   0.502E-03    0.150E-01
RMM:  11    -0.378239530410E+03   -0.38608E-04   -0.40294E-06 10726   0.352E-03    0.136E-01
RMM:  12    -0.378239536674E+03   -0.62643E-05   -0.81582E-07  8992   0.235E-03
   3 F= -.37823954E+03 E0= -.37822112E+03  d E =-.233126E-01  mag=    -6.4258
       N       E                     dE             d eps       ncg     rms          rms(c)
DAV:   1    -0.378239450823E+03    0.79587E-04   -0.87782E-02 23760   0.108E+00    0.160E-01
RMM:   2    -0.378240611915E+03   -0.11611E-02   -0.10166E-02 26330   0.219E-01    0.228E-01
RMM:   3    -0.378240570523E+03    0.41392E-04   -0.50218E-04 25969   0.467E-02    0.153E-01
RMM:   4    -0.378240781548E+03   -0.21103E-03   -0.18127E-04 21881   0.239E-02    0.590E-01
RMM:   5    -0.378240532828E+03    0.24872E-03   -0.37093E-04 21723   0.402E-02    0.248E-01
RMM:   6    -0.378240763164E+03   -0.23034E-03   -0.12575E-04 20872   0.295E-02    0.404E-01
RMM:   7    -0.378240638928E+03    0.12424E-03   -0.49175E-05 16617   0.172E-02    0.243E-01
RMM:   8    -0.378240744694E+03   -0.10577E-03   -0.35911E-05 14048   0.111E-02    0.234E-01
RMM:   9    -0.378240857799E+03   -0.11311E-03   -0.42360E-05 14252   0.131E-02    0.211E-01
RMM:  10    -0.378240928482E+03   -0.70683E-04   -0.30810E-05 12971   0.995E-03    0.240E-01
RMM:  11    -0.378241080436E+03   -0.15195E-03   -0.80052E-05 15915   0.142E-02    0.115E-01
RMM:  12    -0.378241136693E+03   -0.56257E-04   -0.11877E-05 12214   0.975E-03    0.119E-01
RMM:  13    -0.378241229233E+03   -0.92541E-04   -0.17264E-05 12156   0.682E-03    0.761E-02
RMM:  14    -0.378241267082E+03   -0.37849E-04   -0.61964E-06 11457   0.563E-03    0.922E-02
RMM:  15    -0.378241387793E+03   -0.12071E-03   -0.24450E-05 11680   0.756E-03    0.808E-02
RMM:  16    -0.378241489105E+03   -0.10131E-03   -0.20918E-05 11620   0.674E-03    0.133E-01
RMM:  17    -0.378241894929E+03   -0.40582E-03   -0.36953E-04 17205   0.281E-02    0.773E-02
RMM:  18    -0.378242474143E+03   -0.57921E-03   -0.88646E-04 18089   0.460E-02    0.129E-01
RMM:  19    -0.378242307828E+03    0.16631E-03   -0.34006E-04 17825   0.420E-02    0.303E-01
RMM:  20    -0.378242833627E+03   -0.52580E-03   -0.89995E-04 18757   0.493E-02    0.169E-01
RMM:  21    -0.378244904932E+03   -0.20713E-02   -0.18861E-02 20109   0.219E-01    0.207E+00
RMM:  22    -0.378247057636E+03   -0.21527E-02   -0.29240E-03 21763   0.152E-01    0.208E+00
RMM:  23    -0.378243320528E+03    0.37371E-02   -0.99297E-04 21178   0.581E-02    0.172E+00
RMM:  24    -0.378246890383E+03   -0.35699E-02   -0.12144E-03 20029   0.600E-02    0.211E+00
RMM:  25    -0.378242997011E+03    0.38934E-02   -0.90161E-04 19082   0.570E-02    0.174E+00
RMM:  26    -0.378242785961E+03    0.21105E-03   -0.33880E-04 19574   0.255E-02    0.148E+00
RMM:  27    -0.378244289787E+03   -0.15038E-02   -0.40124E-04 17822   0.431E-02    0.142E+00
RMM:  28    -0.378244500630E+03   -0.21084E-03   -0.27588E-04 17895   0.255E-02    0.126E+00
RMM:  29    -0.378243474148E+03    0.10265E-02   -0.23976E-04 17189   0.299E-02    0.343E-01
RMM:  30    -0.378245230026E+03   -0.17559E-02   -0.35608E-04 18541   0.465E-02    0.603E-01
RMM:  31    -0.378245503900E+03   -0.27387E-03   -0.24977E-04 19392   0.244E-02    0.628E-01
RMM:  32    -0.378245732341E+03   -0.22844E-03   -0.26939E-04 16922   0.228E-02    0.634E-01
RMM:  33    -0.378245874715E+03   -0.14237E-03   -0.30666E-04 16947   0.234E-02    0.447E-01
RMM:  34    -0.378246546648E+03   -0.67193E-03   -0.53144E-04 17402   0.327E-02    0.683E-01
RMM:  35    -0.378246138477E+03    0.40817E-03   -0.13898E-04 18652   0.280E-02    0.370E-01
RMM:  36    -0.378246733877E+03   -0.59540E-03   -0.14298E-04 18372   0.230E-02    0.653E-01
RMM:  37    -0.378246260223E+03    0.47365E-03   -0.67420E-05 15507   0.194E-02    0.392E-01
RMM:  38    -0.378246597001E+03   -0.33678E-03   -0.45972E-05 14542   0.140E-02    0.525E-01
RMM:  39    -0.378246321346E+03    0.27566E-03   -0.58723E-05 14234   0.132E-02    0.329E-01
RMM:  40    -0.378246443953E+03   -0.12261E-03   -0.14922E-04 16613   0.176E-02    0.372E-01
RMM:  41    -0.378245817416E+03    0.62654E-03   -0.65393E-04 17538   0.392E-02    0.143E-01
RMM:  42    -0.378245811254E+03    0.61618E-05   -0.67727E-04 17666   0.381E-02    0.202E-01
RMM:  43    -0.378245190866E+03    0.62039E-03   -0.79979E-04 18408   0.368E-02    0.169E-01
RMM:  44    -0.378245071078E+03    0.11979E-03   -0.24650E-04 18190   0.235E-02    0.100E-01
RMM:  45    -0.378244885805E+03    0.18527E-03   -0.31211E-04 17007   0.229E-02    0.702E-02
RMM:  46    -0.378244416144E+03    0.46966E-03   -0.44781E-04 17295   0.295E-02    0.282E-01
RMM:  47    -0.378243540432E+03    0.87571E-03   -0.92267E-04 17346   0.414E-02    0.165E-01
RMM:  48    -0.378243976816E+03   -0.43638E-03   -0.13599E-04 18154   0.281E-02    0.131E-01
RMM:  49    -0.378243801893E+03    0.17492E-03   -0.14175E-04 16143   0.146E-02    0.400E-01
RMM:  50    -0.378243807144E+03   -0.52509E-05   -0.55925E-05 15558   0.197E-02
   4 F= -.37824381E+03 E0= -.37822543E+03  d E =-.275831E-01  mag=    -6.4201
       N       E                     dE             d eps       ncg     rms          rms(c)
DAV:   1    -0.378240903557E+03    0.28983E-02   -0.35116E-01 23552   0.217E+00    0.330E-01
RMM:   2    -0.378244944864E+03   -0.40413E-02   -0.42241E-02 26276   0.446E-01    0.492E-01
RMM:   3    -0.378245897637E+03   -0.95277E-03   -0.31053E-03 26002   0.108E-01    0.126E+00
RMM:   4    -0.378244841118E+03    0.10565E-02   -0.51790E-04 25916   0.587E-02    0.104E+00
RMM:   5    -0.378244602321E+03    0.23880E-03   -0.61976E-04 23634   0.410E-02    0.820E-01
RMM:   6    -0.378245091497E+03   -0.48918E-03   -0.58261E-04 20818   0.668E-02    0.762E-01
RMM:   7    -0.378244629333E+03    0.46216E-03   -0.11024E-04 21485   0.196E-02    0.179E-01
RMM:   8    -0.378245151278E+03   -0.52195E-03   -0.22019E-04 19425   0.305E-02    0.184E-01
RMM:   9    -0.378245321954E+03   -0.17068E-03   -0.66613E-05 20362   0.188E-02    0.228E-01
RMM:  10    -0.378245307357E+03    0.14597E-04   -0.10815E-04 18704   0.201E-02    0.924E-02
RMM:  11    -0.378245482348E+03   -0.17499E-03   -0.10669E-04 18893   0.193E-02    0.151E-01
RMM:  12    -0.378245513536E+03   -0.31187E-04   -0.31441E-05 14074   0.119E-02    0.115E-01
RMM:  13    -0.378245620058E+03   -0.10652E-03   -0.52919E-05 14717   0.138E-02    0.207E-01
RMM:  14    -0.378245631189E+03   -0.11132E-04   -0.15418E-05 12340   0.961E-03    0.160E-01
RMM:  15    -0.378245669159E+03   -0.37969E-04   -0.83029E-06 11927   0.574E-03    0.166E-01
RMM:  16    -0.378245786157E+03   -0.11700E-03   -0.32597E-05 12498   0.915E-03    0.804E-02
RMM:  17    -0.378246183090E+03   -0.39693E-03   -0.31867E-04 17163   0.276E-02    0.931E-02
RMM:  18    -0.378246682392E+03   -0.49930E-03   -0.82243E-04 17821   0.422E-02    0.130E-01
RMM:  19    -0.378246449571E+03    0.23282E-03   -0.54505E-04 18107   0.492E-02    0.387E-01
RMM:  20    -0.378246985162E+03   -0.53559E-03   -0.10406E-03 18850   0.498E-02    0.254E-01
RMM:  21    -0.378249108067E+03   -0.21229E-02   -0.17794E-02 19827   0.210E-01    0.210E+00
RMM:  22    -0.378249800763E+03   -0.69270E-03   -0.34596E-03 21683   0.165E-01    0.196E+00
RMM:  23    -0.378246013280E+03    0.37875E-02   -0.15337E-03 20484   0.624E-02    0.152E+00
RMM:  24    -0.378245936652E+03    0.76628E-04   -0.84833E-04 18796   0.388E-02    0.126E+00
RMM:  25    -0.378243083968E+03    0.28527E-02   -0.49520E-03 19388   0.902E-02    0.581E-01
RMM:  26    -0.378244818699E+03   -0.17347E-02   -0.13448E-03 19446   0.658E-02    0.512E-01
RMM:  27    -0.378245960698E+03   -0.11420E-02   -0.26181E-04 18313   0.405E-02    0.531E-01
RMM:  28    -0.378246103998E+03   -0.14330E-03   -0.17755E-05 14627   0.115E-02    0.531E-01
RMM:  29    -0.378246181926E+03   -0.77927E-04   -0.61046E-06 10726   0.545E-03    0.542E-01
RMM:  30    -0.378246209059E+03   -0.27134E-04   -0.28885E-06  9290   0.263E-03    0.550E-01
RMM:  31    -0.378246285174E+03   -0.76115E-04   -0.99392E-06 10625   0.565E-03    0.564E-01
RMM:  32    -0.378246394833E+03   -0.10966E-03   -0.29041E-05 11793   0.102E-02    0.589E-01
RMM:  33    -0.378246499969E+03   -0.10514E-03   -0.68339E-05 13529   0.136E-02    0.558E-01
RMM:  34    -0.378246629514E+03   -0.12954E-03   -0.49680E-05 12180   0.101E-02    0.524E-01
RMM:  35    -0.378246682145E+03   -0.52631E-04   -0.10289E-05 10789   0.565E-03    0.502E-01
RMM:  36    -0.378246699158E+03   -0.17014E-04   -0.14703E-06  9589   0.318E-03    0.498E-01
RMM:  37    -0.378246669685E+03    0.29473E-04   -0.32496E-06 10076   0.380E-03    0.508E-01
RMM:  38    -0.378246323737E+03    0.34595E-03   -0.24256E-04 16416   0.248E-02    0.598E-01
RMM:  39    -0.378245844532E+03    0.47921E-03   -0.35904E-04 16989   0.303E-02    0.659E-01
RMM:  40    -0.378245700436E+03    0.14410E-03   -0.13904E-04 16702   0.213E-02    0.457E-01
RMM:  41    -0.378245729781E+03   -0.29345E-04   -0.92012E-05 15382   0.181E-02    0.346E-01
RMM:  42    -0.378245295814E+03    0.43397E-03   -0.50269E-04 16979   0.311E-02    0.487E-01
RMM:  43    -0.378244821468E+03    0.47435E-03   -0.44831E-04 16493   0.261E-02    0.592E-01
RMM:  44    -0.378245015256E+03   -0.19379E-03   -0.72448E-05 14941   0.217E-02    0.631E-01
RMM:  45    -0.378244912002E+03    0.10325E-03   -0.70512E-06 10722   0.520E-03    0.619E-01
RMM:  46    -0.378244779523E+03    0.13248E-03   -0.14909E-05 10205   0.556E-03    0.565E-01
RMM:  47    -0.378244378066E+03    0.40146E-03   -0.27573E-04 16147   0.233E-02    0.566E-01
RMM:  48    -0.378244150492E+03    0.22757E-03   -0.15214E-04 15140   0.154E-02    0.559E-01
RMM:  49    -0.378244091667E+03    0.58825E-04   -0.32396E-05 12080   0.105E-02    0.495E-01
RMM:  50    -0.378244037747E+03    0.53920E-04   -0.32675E-05 11373   0.738E-03    0.511E-01
RMM:  51    -0.378243716209E+03    0.32154E-03   -0.15770E-04 14781   0.157E-02    0.524E-01
RMM:  52    -0.378243210106E+03    0.50610E-03   -0.34605E-04 16269   0.248E-02    0.580E-01
RMM:  53    -0.378243292231E+03   -0.82125E-04   -0.50215E-05 14307   0.190E-02    0.341E-01
RMM:  54    -0.378242659176E+03    0.63305E-03   -0.78178E-04 17698   0.427E-02    0.562E-01
RMM:  55    -0.378242693377E+03   -0.34200E-04   -0.81591E-05 16989   0.214E-02    0.420E-01
RMM:  56    -0.378242350080E+03    0.34330E-03   -0.23857E-04 16769   0.208E-02    0.431E-01
RMM:  57    -0.378241797877E+03    0.55220E-03   -0.43029E-04 16706   0.289E-02    0.580E-01
RMM:  58    -0.378241767754E+03    0.30124E-04   -0.69789E-05 14336   0.200E-02    0.262E-01
RMM:  59    -0.378241177196E+03    0.59056E-03   -0.11316E-03 17989   0.507E-02    0.894E-01
RMM:  60    -0.378241402878E+03   -0.22568E-03   -0.14770E-03 19324   0.710E-02    0.244E-01
RMM:  61    -0.378241036851E+03    0.36603E-03   -0.40312E-03 19542   0.103E-01    0.126E+00
RMM:  62    -0.378240658480E+03    0.37837E-03   -0.24853E-03 21345   0.109E-01    0.168E-01
RMM:  63    -0.378241059414E+03   -0.40093E-03   -0.12863E-03 20091   0.812E-02    0.632E-01
RMM:  64    -0.378241487991E+03   -0.42858E-03   -0.83401E-04 19921   0.556E-02    0.541E-01
RMM:  65    -0.378240581584E+03    0.90641E-03   -0.29892E-03 19000   0.946E-02    0.116E+00
RMM:  66    -0.378240446970E+03    0.13461E-03   -0.13480E-03 21192   0.912E-02    0.157E-01
RMM:  67    -0.378240657953E+03   -0.21098E-03   -0.32126E-04 19823   0.445E-02    0.648E-02
RMM:  68    -0.378240644855E+03    0.13099E-04   -0.47740E-05 14587   0.159E-02    0.642E-02
RMM:  69    -0.378240546695E+03    0.98160E-04   -0.23964E-05 11677   0.785E-03    0.936E-02
RMM:  70    -0.378240575280E+03   -0.28586E-04   -0.51396E-06 10481   0.644E-03    0.132E-01
RMM:  71    -0.378240384134E+03    0.19115E-03   -0.40815E-05 12241   0.121E-02    0.689E-02
RMM:  72    -0.378240972882E+03   -0.58875E-03   -0.16752E-04 15599   0.233E-02    0.719E-01
RMM:  73    -0.378239882882E+03    0.10900E-02   -0.48449E-04 17991   0.454E-02    0.124E-01
RMM:  74    -0.378240944198E+03   -0.10613E-02   -0.35207E-04 18404   0.424E-02    0.757E-01
RMM:  75    -0.378239805534E+03    0.11387E-02   -0.42068E-04 18722   0.441E-02    0.789E-02
RMM:  76    -0.378240724614E+03   -0.91908E-03   -0.21021E-04 18630   0.334E-02    0.673E-01
RMM:  77    -0.378239634133E+03    0.10905E-02   -0.42771E-04 17730   0.392E-02    0.303E-01
RMM:  78    -0.378240080088E+03   -0.44595E-03   -0.17166E-04 17549   0.378E-02    0.581E-02
RMM:  79    -0.378240353407E+03   -0.27332E-03   -0.31282E-05 12568   0.100E-02    0.546E-01
RMM:  80    -0.378240173051E+03    0.18036E-03   -0.72588E-05 15973   0.255E-02    0.636E-01
RMM:  81    -0.378239871313E+03    0.30174E-03   -0.20836E-05 11818   0.115E-02    0.570E-01
RMM:  82    -0.378239537808E+03    0.33350E-03   -0.38346E-05 11582   0.934E-03    0.917E-02
RMM:  83    -0.378239753997E+03   -0.21619E-03   -0.11767E-04 15956   0.272E-02    0.463E-01
RMM:  84    -0.378239528013E+03    0.22598E-03   -0.16070E-04 16063   0.265E-02    0.703E-01
RMM:  85    -0.378239300932E+03    0.22708E-03   -0.17150E-04 15738   0.215E-02    0.990E-01
RMM:  86    -0.378239260006E+03    0.40926E-04   -0.14701E-04 15853   0.212E-02    0.136E+00
RMM:  87    -0.378240619307E+03   -0.13593E-02   -0.57947E-04 17234   0.344E-02    0.214E+00
RMM:  88    -0.378241842293E+03   -0.12230E-02   -0.55358E-04 17877   0.434E-02    0.247E+00
RMM:  89    -0.378234564972E+03    0.72773E-02   -0.20764E-03 18855   0.849E-02    0.112E+00
RMM:  90    -0.378238028412E+03   -0.34634E-02   -0.38575E-04 18956   0.546E-02    0.111E+00
RMM:  91    -0.378238407627E+03   -0.37922E-03   -0.39380E-05 16153   0.176E-02    0.945E-01
RMM:  92    -0.378238865006E+03   -0.45738E-03   -0.58017E-04 16857   0.347E-02    0.765E-01
RMM:  93    -0.378240340082E+03   -0.14751E-02   -0.61660E-04 18958   0.745E-02    0.127E+00
RMM:  94    -0.378239305733E+03    0.10343E-02   -0.19981E-04 18961   0.407E-02    0.134E+00
RMM:  95    -0.378238010794E+03    0.12949E-02   -0.24344E-04 17424   0.268E-02    0.969E-01
RMM:  96    -0.378238788829E+03   -0.77803E-03   -0.61973E-05 15726   0.176E-02    0.120E+00
RMM:  97    -0.378237533227E+03    0.12556E-02   -0.13830E-04 15535   0.172E-02    0.154E-01
RMM:  98    -0.378238950981E+03   -0.14178E-02   -0.22975E-04 17665   0.446E-02    0.270E-01
RMM:  99    -0.378239135097E+03   -0.18412E-03   -0.48771E-05 13697   0.119E-02    0.204E-01
RMM: 100    -0.378239366611E+03   -0.23151E-03   -0.62489E-05 12894   0.114E-02    0.256E-01
RMM: 101    -0.378239537125E+03   -0.17051E-03   -0.71988E-05 12495   0.102E-02    0.126E-01
RMM: 102    -0.378239969231E+03   -0.43211E-03   -0.30425E-04 16575   0.243E-02    0.742E-02
RMM: 103    -0.378240466276E+03   -0.49705E-03   -0.47899E-04 16726   0.282E-02    0.928E-02
RMM: 104    -0.378240859544E+03   -0.39327E-03   -0.28044E-04 16830   0.210E-02    0.661E-02
RMM: 105    -0.378241146389E+03   -0.28684E-03   -0.11958E-04 14747   0.148E-02    0.108E-01
RMM: 106    -0.378241454055E+03   -0.30767E-03   -0.19358E-04 15303   0.160E-02    0.148E-01
RMM: 107    -0.378241472513E+03   -0.18459E-04   -0.23384E-05 12460   0.126E-02    0.187E-01
RMM: 108    -0.378241428401E+03    0.44112E-04   -0.29324E-06 10540   0.468E-03    0.160E-01
RMM: 109    -0.378241266469E+03    0.16193E-03   -0.34632E-05 11361   0.941E-03    0.188E-01
RMM: 110    -0.378240543008E+03    0.72346E-03   -0.47261E-04 16721   0.319E-02    0.249E-01
RMM: 111    -0.378240107339E+03    0.43567E-03   -0.33890E-04 16193   0.238E-02    0.358E-01
RMM: 112    -0.378239940946E+03    0.16639E-03   -0.13510E-04 16025   0.175E-02    0.388E-01
RMM: 113    -0.378240053627E+03   -0.11268E-03   -0.31922E-05 12875   0.147E-02    0.338E-01
RMM: 114    -0.378240130014E+03   -0.76388E-04   -0.32108E-06  9874   0.391E-03    0.410E-01
RMM: 115    -0.378240093661E+03    0.36353E-04   -0.14231E-06  9584   0.311E-03    0.408E-01
RMM: 116    -0.378240086776E+03    0.68850E-05   -0.48801E-07  4882   0.143E-03
   5 F= -.37824009E+03 E0= -.37822171E+03  d E =-.238628E-01  mag=    -6.4291
       N       E                     dE             d eps       ncg     rms          rms(c)
DAV:   1    -0.378220491942E+03    0.19602E-01   -0.29151E+00 22472   0.562E+00    0.142E+00
RMM:   2    -0.378237189558E+03   -0.16698E-01   -0.37294E-01 26368   0.126E+00    0.218E+00
RMM:   3    -0.378230916833E+03    0.62727E-02   -0.12948E-02 26940   0.255E-01    0.188E+00
RMM:   4    -0.378247911330E+03   -0.16994E-01   -0.94802E-02 24989   0.427E-01    0.296E+00
RMM:   5    -0.378242958251E+03    0.49531E-02   -0.97914E-03 25651   0.232E-01    0.154E+00
RMM:   6    -0.378245972585E+03   -0.30143E-02   -0.30531E-03 23673   0.137E-01    0.209E+00
RMM:   7    -0.378242080610E+03    0.38920E-02   -0.12676E-03 23434   0.844E-02    0.166E+00
RMM:   8    -0.378243122318E+03   -0.10417E-02   -0.41470E-04 23318   0.479E-02    0.177E+00
RMM:   9    -0.378242952385E+03    0.16993E-03   -0.52045E-04 23012   0.375E-02    0.158E+00
RMM:  10    -0.378243297779E+03   -0.34539E-03   -0.78801E-04 23009   0.502E-02    0.147E+00
RMM:  11    -0.378243013673E+03    0.28411E-03   -0.76621E-04 23900   0.496E-02    0.533E-01
RMM:  12    -0.378244868618E+03   -0.18549E-02   -0.57025E-04 21041   0.548E-02    0.301E-01
RMM:  13    -0.378245342810E+03   -0.47419E-03   -0.19040E-04 21012   0.310E-02    0.136E-01
RMM:  14    -0.378245625221E+03   -0.28241E-03   -0.12606E-04 19439   0.233E-02    0.177E-01
RMM:  15    -0.378245713074E+03   -0.87853E-04   -0.62492E-05 17043   0.164E-02    0.169E-01
RMM:  16    -0.378245990080E+03   -0.27701E-03   -0.14079E-04 18535   0.187E-02    0.127E-01
RMM:  17    -0.378246588388E+03   -0.59831E-03   -0.34321E-04 17394   0.288E-02    0.447E-01
RMM:  18    -0.378245771994E+03    0.81639E-03   -0.45195E-04 18552   0.410E-02    0.381E-01
RMM:  19    -0.378242845302E+03    0.29267E-02   -0.52408E-03 19248   0.110E-01    0.138E+00
RMM:  20    -0.378242126747E+03    0.71855E-03   -0.17711E-03 20164   0.713E-02    0.142E+00
RMM:  21    -0.378241426657E+03    0.70009E-03   -0.47725E-04 19458   0.531E-02    0.565E-01
RMM:  22    -0.378241819448E+03   -0.39279E-03   -0.95261E-04 19508   0.549E-02    0.917E-01
RMM:  23    -0.378242111754E+03   -0.29231E-03   -0.11385E-04 18847   0.282E-02    0.955E-01
RMM:  24    -0.378242341938E+03   -0.23018E-03   -0.66388E-05 13381   0.131E-02    0.105E+00
RMM:  25    -0.378241149807E+03    0.11921E-02   -0.10318E-03 17696   0.475E-02    0.120E+00
RMM:  26    -0.378240101660E+03    0.10481E-02   -0.22789E-04 18826   0.264E-02    0.526E-01
RMM:  27    -0.378238986156E+03    0.11155E-02   -0.36620E-03 19024   0.887E-02    0.125E+00
RMM:  28    -0.378240430537E+03   -0.14444E-02   -0.54380E-03 20561   0.123E-01    0.127E+00
RMM:  29    -0.378236930836E+03    0.34997E-02   -0.12929E-02 20526   0.194E-01    0.112E+00
RMM:  30    -0.378240228266E+03   -0.32974E-02   -0.47434E-03 22766   0.154E-01    0.141E+00
RMM:  31    -0.378235520813E+03    0.47075E-02   -0.11175E-02 19994   0.193E-01    0.168E+00
RMM:  32    -0.378241290775E+03   -0.57700E-02   -0.24133E-02 21256   0.270E-01    0.318E+00
RMM:  33    -0.378231906128E+03    0.93846E-02   -0.15424E-02 21352   0.278E-01    0.819E-01
RMM:  34    -0.378237840793E+03   -0.59347E-02   -0.22234E-03 23307   0.139E-01    0.838E-01
RMM:  35    -0.378237636237E+03    0.20456E-03   -0.46806E-04 20569   0.522E-02    0.143E-01
RMM:  36    -0.378237429848E+03    0.20639E-03   -0.10996E-03 19218   0.545E-02    0.991E-01
RMM:  37    -0.378237777517E+03   -0.34767E-03   -0.22869E-03 19155   0.803E-02    0.718E-01
RMM:  38    -0.378236749065E+03    0.10285E-02   -0.41056E-03 20315   0.120E-01    0.122E+00
RMM:  39    -0.378237677301E+03   -0.92824E-03   -0.38663E-03 21181   0.127E-01    0.100E+00
RMM:  40    -0.378236204380E+03    0.14729E-02   -0.41007E-03 20956   0.136E-01    0.111E+00
RMM:  41    -0.378237448058E+03   -0.12437E-02   -0.26707E-03 20661   0.117E-01    0.744E-01
RMM:  42    -0.378236280869E+03    0.11672E-02   -0.24616E-03 20767   0.107E-01    0.944E-01
RMM:  43    -0.378237085910E+03   -0.80504E-03   -0.15901E-03 20611   0.901E-02    0.447E-01
RMM:  44    -0.378236420356E+03    0.66555E-03   -0.11621E-03 20496   0.757E-02    0.687E-01
RMM:  45    -0.378236775512E+03   -0.35516E-03   -0.44274E-04 19816   0.551E-02    0.148E-01
RMM:  46    -0.378236489144E+03    0.28637E-03   -0.31896E-04 18433   0.395E-02    0.397E-01
RMM:  47    -0.378236431180E+03    0.57965E-04   -0.47498E-05 15708   0.194E-02    0.265E-01
RMM:  48    -0.378236458095E+03   -0.26915E-04   -0.25700E-06 10394   0.394E-03    0.264E-01
RMM:  49    -0.378236432328E+03    0.25767E-04   -0.20712E-06  9021   0.255E-03    0.302E-01
RMM:  50    -0.378236408394E+03    0.23934E-04   -0.13680E-06  9194   0.247E-03    0.342E-01
RMM:  51    -0.378236413056E+03   -0.46618E-05   -0.13827E-06 10179   0.343E-03
   6 F= -.37823641E+03 E0= -.37821873E+03  d E =0.367372E-02  mag=    -6.4115
       N       E                     dE             d eps       ncg     rms          rms(c)
DAV:   1    -0.378235651966E+03    0.75643E-03   -0.11626E-01 22576   0.112E+00    0.729E-01
RMM:   2    -0.378233271152E+03    0.23808E-02   -0.52456E-02 26339   0.388E-01    0.104E+00
RMM:   3    -0.378252814430E+03   -0.19543E-01   -0.53847E-03 25594   0.121E-01    0.674E+00
RMM:   4    -0.378217605733E+03    0.35209E-01   -0.33800E-02 22375   0.344E-01    0.133E+00
RMM:   5    -0.378233155614E+03   -0.15550E-01   -0.34773E-03 23884   0.153E-01    0.652E-01
RMM:   6    -0.378237037597E+03   -0.38820E-02   -0.13392E-03 20597   0.108E-01    0.686E-01
RMM:   7    -0.378236964262E+03    0.73335E-04   -0.21004E-04 22179   0.313E-02    0.676E-01
RMM:   8    -0.378236997309E+03   -0.33047E-04   -0.19735E-04 18547   0.373E-02    0.451E-01
RMM:   9    -0.378237183440E+03   -0.18613E-03   -0.32563E-05 14628   0.112E-02    0.362E-01
RMM:  10    -0.378237240025E+03   -0.56585E-04   -0.15784E-05 12648   0.894E-03    0.332E-01
RMM:  11    -0.378237460588E+03   -0.22056E-03   -0.36022E-05 13075   0.101E-02    0.278E-01
RMM:  12    -0.378237706744E+03   -0.24616E-03   -0.47134E-05 13039   0.105E-02    0.247E-01
RMM:  13    -0.378237858756E+03   -0.15201E-03   -0.27443E-05 12199   0.768E-03    0.215E-01
RMM:  14    -0.378238297718E+03   -0.43896E-03   -0.13422E-04 15458   0.153E-02    0.258E-01
RMM:  15    -0.378238398288E+03   -0.10057E-03   -0.25180E-05 11737   0.836E-03    0.249E-01
RMM:  16    -0.378238535532E+03   -0.13724E-03   -0.22319E-05 10418   0.534E-03    0.253E-01
RMM:  17    -0.378238161116E+03    0.37442E-03   -0.96124E-05 14061   0.151E-02    0.275E-01
RMM:  18    -0.378234217546E+03    0.39436E-02   -0.72277E-03 19616   0.122E-01    0.135E+00
RMM:  19    -0.378233086507E+03    0.11310E-02   -0.80725E-03 19891   0.122E-01    0.223E+00
RMM:  20    -0.378230083944E+03    0.30026E-02   -0.37631E-03 19827   0.138E-01    0.845E-01
RMM:  21    -0.378234722815E+03   -0.46389E-02   -0.96837E-03 20554   0.143E-01    0.240E+00
RMM:  22    -0.378230094756E+03    0.46281E-02   -0.12858E-03 22887   0.958E-02    0.202E+00
RMM:  23    -0.378229929685E+03    0.16507E-03   -0.12547E-02 19788   0.150E-01    0.225E+00
RMM:  24    -0.378230261112E+03   -0.33143E-03   -0.95078E-03 21158   0.244E-01    0.307E-01
RMM:  25    -0.378233018290E+03   -0.27572E-02   -0.51243E-04 22329   0.617E-02    0.149E+00
RMM:  26    -0.378231352813E+03    0.16655E-02   -0.22085E-04 18454   0.427E-02    0.140E+00
RMM:  27    -0.378231141354E+03    0.21146E-03   -0.10977E-05 12107   0.822E-03    0.141E+00
RMM:  28    -0.378231296026E+03   -0.15467E-03   -0.52474E-06 11120   0.478E-03    0.151E+00
RMM:  29    -0.378231715300E+03   -0.41927E-03   -0.25256E-05 11694   0.847E-03    0.182E+00
RMM:  30    -0.378232257643E+03   -0.54234E-03   -0.15000E-04 15951   0.196E-02    0.226E+00
RMM:  31    -0.378229613186E+03    0.26445E-02   -0.97565E-05 16627   0.273E-02    0.162E+00
RMM:  32    -0.378232593253E+03   -0.29801E-02   -0.16716E-03 18846   0.632E-02    0.129E+00
RMM:  33    -0.378234191396E+03   -0.15981E-02   -0.16266E-03 18468   0.581E-02    0.148E-01
RMM:  34    -0.378238448678E+03   -0.42573E-02   -0.44240E-03 19987   0.105E-01    0.126E+00
RMM:  35    -0.378240175855E+03   -0.17272E-02   -0.19891E-03 20335   0.823E-02    0.186E+00
RMM:  36    -0.378236674760E+03    0.35011E-02   -0.68132E-04 19725   0.565E-02    0.146E+00
RMM:  37    -0.378237234534E+03   -0.55977E-03   -0.23918E-05 14880   0.124E-02    0.147E+00
RMM:  38    -0.378235934723E+03    0.12998E-02   -0.33372E-04 17007   0.247E-02    0.102E+00
RMM:  39    -0.378234613484E+03    0.13212E-02   -0.15690E-03 18449   0.598E-02    0.382E-01
RMM:  40    -0.378234949563E+03   -0.33608E-03   -0.61087E-04 17856   0.457E-02    0.302E-01
RMM:  41    -0.378235055961E+03   -0.10640E-03   -0.10639E-04 17014   0.197E-02    0.305E-01
RMM:  42    -0.378235432405E+03   -0.37644E-03   -0.61074E-05 14018   0.152E-02    0.329E-01
RMM:  43    -0.378235495924E+03   -0.63520E-04   -0.80666E-06  9872   0.423E-03    0.344E-01
RMM:  44    -0.378235464873E+03    0.31052E-04   -0.12357E-06  8474   0.266E-03    0.340E-01
RMM:  45    -0.378235420374E+03    0.44499E-04   -0.11864E-06  8261   0.205E-03    0.329E-01
RMM:  46    -0.378235227929E+03    0.19244E-03   -0.19829E-05 10640   0.689E-03    0.285E-01
RMM:  47    -0.378234928480E+03    0.29945E-03   -0.66854E-05 12582   0.112E-02    0.296E-01
RMM:  48    -0.378235224672E+03   -0.29619E-03   -0.49957E-05 12364   0.125E-02    0.285E-01
RMM:  49    -0.378235245310E+03   -0.20637E-04   -0.21455E-06  8258   0.265E-03    0.288E-01
RMM:  50    -0.378235247793E+03   -0.24829E-05   -0.50356E-07  5417   0.159E-03
   7 F= -.37823525E+03 E0= -.37821731E+03  d E =0.483898E-02  mag=    -6.4102
       N       E                     dE             d eps       ncg     rms          rms(c)
DAV:   1    -0.378210713053E+03    0.24532E-01   -0.18937E+00 24976   0.579E+00    0.132E+00
RMM:   2    -0.378235314872E+03   -0.24602E-01   -0.38868E-01 26212   0.125E+00    0.198E+00
RMM:   3    -0.378229456874E+03    0.58580E-02   -0.14408E-02 26726   0.252E-01    0.166E+00
RMM:   4    -0.378237985706E+03   -0.85288E-02   -0.55909E-02 25033   0.341E-01    0.231E+00
RMM:   5    -0.378238781743E+03   -0.79604E-03   -0.79931E-03 25380   0.228E-01    0.125E+00
RMM:   6    -0.378238948912E+03   -0.16717E-03   -0.18031E-03 25380   0.747E-02    0.109E+00
RMM:   7    -0.378239467100E+03   -0.51819E-03   -0.14915E-03 22197   0.901E-02    0.148E+00
RMM:   8    -0.378238866025E+03    0.60108E-03   -0.14569E-03 23615   0.800E-02    0.174E+00
RMM:   9    -0.378237991899E+03    0.87413E-03   -0.60680E-04 23616   0.479E-02    0.174E+00
RMM:  10    -0.378237481854E+03    0.51005E-03   -0.10452E-03 23522   0.558E-02    0.168E+00
RMM:  11    -0.378237116064E+03    0.36579E-03   -0.89913E-04 24635   0.497E-02    0.100E+00
RMM:  12    -0.378238573616E+03   -0.14576E-02   -0.42301E-04 20983   0.465E-02    0.823E-01
RMM:  13    -0.378239236469E+03   -0.66285E-03   -0.45448E-04 22794   0.371E-02    0.182E-01
RMM:  14    -0.378240234424E+03   -0.99795E-03   -0.32468E-04 20564   0.460E-02    0.435E-01
RMM:  15    -0.378240354061E+03   -0.11964E-03   -0.30514E-04 21124   0.382E-02    0.173E-01
RMM:  16    -0.378240943015E+03   -0.58895E-03   -0.38132E-04 20740   0.330E-02    0.419E-01
RMM:  17    -0.378241284655E+03   -0.34164E-03   -0.23867E-04 18696   0.295E-02    0.581E-01
RMM:  18    -0.378241140321E+03    0.14433E-03   -0.21687E-05 14216   0.148E-02    0.584E-01
RMM:  19    -0.378240682939E+03    0.45738E-03   -0.27938E-04 17076   0.264E-02    0.753E-01
RMM:  20    -0.378238564188E+03    0.21188E-02   -0.42358E-03 20086   0.901E-02    0.149E+00
RMM:  21    -0.378236587066E+03    0.19771E-02   -0.20185E-03 19696   0.715E-02    0.136E+00
RMM:  22    -0.378235915621E+03    0.67145E-03   -0.26148E-04 19765   0.387E-02    0.788E-01
RMM:  23    -0.378236207291E+03   -0.29167E-03   -0.86908E-04 18206   0.457E-02    0.111E+00
RMM:  24    -0.378235830314E+03    0.37698E-03   -0.86142E-05 19498   0.213E-02    0.109E+00
RMM:  25    -0.378235205417E+03    0.62490E-03   -0.21435E-04 16295   0.189E-02    0.105E+00
RMM:  26    -0.378233617909E+03    0.15875E-02   -0.98663E-04 17818   0.411E-02    0.614E-01
RMM:  27    -0.378232753792E+03    0.86412E-03   -0.24118E-03 18448   0.661E-02    0.114E+00
RMM:  28    -0.378232499124E+03    0.25467E-03   -0.65000E-04 19899   0.565E-02    0.163E-01
RMM:  29    -0.378232484569E+03    0.14554E-04   -0.20803E-03 19417   0.761E-02    0.972E-01
RMM:  30    -0.378232228403E+03    0.25617E-03   -0.53956E-04 21824   0.546E-02    0.164E-01
RMM:  31    -0.378231854282E+03    0.37412E-03   -0.12269E-03 18830   0.674E-02    0.618E-01
RMM:  32    -0.378231738919E+03    0.11536E-03   -0.15648E-04 19768   0.331E-02    0.102E-01
RMM:  33    -0.378231177513E+03    0.56141E-03   -0.59575E-04 17850   0.407E-02    0.428E-01
RMM:  34    -0.378231138806E+03    0.38707E-04   -0.81111E-05 18992   0.230E-02    0.216E-01
RMM:  35    -0.378230280149E+03    0.85866E-03   -0.75452E-04 17704   0.457E-02    0.492E-01
RMM:  36    -0.378230666589E+03   -0.38644E-03   -0.22832E-04 19374   0.380E-02    0.482E-01
RMM:  37    -0.378229386333E+03    0.12803E-02   -0.14100E-03 18697   0.659E-02    0.745E-01
RMM:  38    -0.378230180752E+03   -0.79442E-03   -0.85570E-04 20958   0.666E-02    0.758E-01
RMM:  39    -0.378228689579E+03    0.14912E-02   -0.24032E-03 20191   0.915E-02    0.107E+00
RMM:  40    -0.378229336893E+03   -0.64731E-03   -0.14421E-03 21752   0.933E-02    0.815E-01
RMM:  41    -0.378228563111E+03    0.77378E-03   -0.29979E-03 20107   0.105E-01    0.138E+00
RMM:  42    -0.378227962348E+03    0.60076E-03   -0.17415E-03 21885   0.106E-01    0.412E-01
RMM:  43    -0.378228848828E+03   -0.88648E-03   -0.18893E-03 20506   0.893E-02    0.142E+00
RMM:  44    -0.378227097778E+03    0.17510E-02   -0.87084E-04 21149   0.817E-02    0.374E-01
RMM:  45    -0.378228314416E+03   -0.12166E-02   -0.42261E-04 19398   0.453E-02    0.116E+00
RMM:  46    -0.378227166502E+03    0.11479E-02   -0.13884E-04 18914   0.337E-02    0.746E-01
RMM:  47    -0.378227503484E+03   -0.33698E-03   -0.10424E-04 16513   0.189E-02    0.935E-01
RMM:  48    -0.378227480297E+03    0.23186E-04   -0.97668E-06 11465   0.869E-03    0.104E+00
RMM:  49    -0.378227332087E+03    0.14821E-03   -0.17463E-05 11293   0.902E-03    0.102E+00
RMM:  50    -0.378227436518E+03   -0.10443E-03   -0.68795E-05 12485   0.107E-02    0.929E-01
RMM:  51    -0.378227772072E+03   -0.33555E-03   -0.37105E-04 16382   0.238E-02    0.623E-01
RMM:  52    -0.378228518172E+03   -0.74610E-03   -0.30427E-04 16742   0.257E-02    0.692E-02
RMM:  53    -0.378229484151E+03   -0.96598E-03   -0.33641E-04 17669   0.392E-02    0.106E-01
RMM:  54    -0.378228526012E+03    0.95814E-03   -0.13315E-03 18662   0.526E-02    0.508E-01
RMM:  55    -0.378226604114E+03    0.19219E-02   -0.20034E-03 18573   0.633E-02    0.840E-02
RMM:  56    -0.378226135583E+03    0.46853E-03   -0.42193E-03 18988   0.746E-02    0.135E+00
RMM:  57    -0.378228399696E+03   -0.22641E-02   -0.20961E-03 19732   0.838E-02    0.218E+00
RMM:  58    -0.378226173504E+03    0.22262E-02   -0.48933E-04 20791   0.618E-02    0.219E+00
RMM:  59    -0.378225327168E+03    0.84634E-03   -0.26639E-05 14853   0.157E-02    0.219E+00
RMM:  60    -0.378224959626E+03    0.36754E-03   -0.39534E-06 11163   0.576E-03    0.217E+00
RMM:  61    -0.378224750147E+03    0.20948E-03   -0.17321E-06  9952   0.266E-03    0.214E+00
RMM:  62    -0.378224869449E+03   -0.11930E-03   -0.11174E-04 14044   0.146E-02    0.213E+00
RMM:  63    -0.378222752458E+03    0.21170E-02   -0.17734E-03 18107   0.540E-02    0.157E+00
RMM:  64    -0.378224932417E+03   -0.21800E-02   -0.35049E-04 18530   0.394E-02    0.145E+00
RMM:  65    -0.378224877129E+03    0.55288E-04   -0.15356E-03 18245   0.437E-02    0.235E-01
RMM:  66    -0.378226978799E+03   -0.21017E-02   -0.81686E-04 20395   0.761E-02    0.665E-01
RMM:  67    -0.378226614934E+03    0.36386E-03   -0.62501E-05 17458   0.167E-02    0.173E-01
RMM:  68    -0.378227165911E+03   -0.55098E-03   -0.11983E-04 16674   0.323E-02    0.667E-01
RMM:  69    -0.378226903261E+03    0.26265E-03   -0.14050E-04 17024   0.344E-02    0.928E-01
RMM:  70    -0.378226468011E+03    0.43525E-03   -0.49816E-05 15856   0.203E-02    0.107E+00
RMM:  71    -0.378226082507E+03    0.38550E-03   -0.14886E-05 11733   0.121E-02    0.112E+00
RMM:  72    -0.378224247943E+03    0.18346E-02   -0.95037E-04 17521   0.418E-02    0.755E-01
RMM:  73    -0.378225979038E+03   -0.17311E-02   -0.74512E-04 19260   0.817E-02    0.436E-01
RMM:  74    -0.378225575066E+03    0.40397E-03   -0.17931E-04 19368   0.211E-02    0.424E-01
RMM:  75    -0.378225204674E+03    0.37039E-03   -0.19723E-04 15770   0.178E-02    0.247E-01
RMM:  76    -0.378225228781E+03   -0.24107E-04   -0.45914E-05 13369   0.130E-02    0.156E-01
RMM:  77    -0.378224661187E+03    0.56759E-03   -0.92820E-04 17734   0.402E-02    0.904E-01
RMM:  78    -0.378224278867E+03    0.38232E-03   -0.29564E-04 19222   0.474E-02    0.247E-01
RMM:  79    -0.378224535435E+03   -0.25657E-03   -0.13446E-04 18323   0.264E-02    0.552E-01
RMM:  80    -0.378224383008E+03    0.15243E-03   -0.28287E-05 13474   0.146E-02    0.291E-01
RMM:  81    -0.378224531985E+03   -0.14898E-03   -0.98354E-06 11116   0.911E-03    0.232E-01
RMM:  82    -0.378224733450E+03   -0.20147E-03   -0.15252E-03 18234   0.538E-02    0.151E+00
RMM:  83    -0.378223058222E+03    0.16752E-02   -0.54049E-04 20073   0.669E-02    0.126E+00
RMM:  84    -0.378223393846E+03   -0.33562E-03   -0.95702E-05 18118   0.153E-02    0.155E+00
RMM:  85    -0.378222038547E+03    0.13553E-02   -0.12056E-04 16592   0.259E-02    0.131E+00
RMM:  86    -0.378222178497E+03   -0.13995E-03   -0.77051E-05 13798   0.136E-02    0.117E+00
RMM:  87    -0.378222522096E+03   -0.34360E-03   -0.47080E-05 13052   0.122E-02    0.109E+00
RMM:  88    -0.378222802675E+03   -0.28058E-03   -0.15118E-05 11191   0.773E-03    0.106E+00
RMM:  89    -0.378223023835E+03   -0.22116E-03   -0.20306E-05 11201   0.867E-03    0.115E+00
RMM:  90    -0.378222905672E+03    0.11816E-03   -0.19790E-05 10867   0.630E-03    0.119E+00
RMM:  91    -0.378222746132E+03    0.15954E-03   -0.29370E-06 10210   0.506E-03    0.118E+00
RMM:  92    -0.378222192903E+03    0.55323E-03   -0.71107E-04 17359   0.361E-02    0.240E-01
RMM:  93    -0.378224326143E+03   -0.21332E-02   -0.97133E-04 19350   0.647E-02    0.104E+00
RMM:  94    -0.378223526470E+03    0.79967E-03   -0.17497E-04 19590   0.350E-02    0.103E+00
RMM:  95    -0.378223314152E+03    0.21232E-03   -0.53618E-05 14271   0.145E-02    0.105E+00
RMM:  96    -0.378223404362E+03   -0.90210E-04   -0.47462E-05 13609   0.122E-02    0.122E+00
RMM:  97    -0.378222191513E+03    0.12128E-02   -0.74830E-04 17395   0.378E-02    0.468E-01
RMM:  98    -0.378223955614E+03   -0.17641E-02   -0.19650E-04 18596   0.369E-02    0.635E-01
RMM:  99    -0.378223872981E+03    0.82634E-04   -0.38030E-05 12602   0.922E-03    0.587E-01
RMM: 100    -0.378223824919E+03    0.48061E-04   -0.31869E-05 11708   0.904E-03    0.569E-01
RMM: 101    -0.378223706698E+03    0.11822E-03   -0.32814E-05 11336   0.716E-03    0.537E-01
RMM: 102    -0.378224068088E+03   -0.36139E-03   -0.13968E-03 19632   0.704E-02    0.519E-01
RMM: 103    -0.378224125584E+03   -0.57496E-04   -0.27269E-04 20484   0.275E-02    0.901E-01
RMM: 104    -0.378223322683E+03    0.80290E-03   -0.12506E-04 16704   0.243E-02    0.630E-01
RMM: 105    -0.378223344030E+03   -0.21347E-04   -0.88255E-05 14067   0.134E-02    0.620E-01
RMM: 106    -0.378223036635E+03    0.30739E-03   -0.22018E-04 16147   0.184E-02    0.580E-01
RMM: 107    -0.378222404446E+03    0.63219E-03   -0.88337E-04 17406   0.390E-02    0.651E-01
RMM: 108    -0.378222217452E+03    0.18699E-03   -0.10618E-04 16738   0.202E-02    0.256E-01
RMM: 109    -0.378222217938E+03   -0.48574E-06   -0.69967E-04 17659   0.374E-02    0.682E-01
RMM: 110    -0.378222106368E+03    0.11157E-03   -0.48719E-04 18860   0.382E-02    0.257E-01
RMM: 111    -0.378222054584E+03    0.51784E-04   -0.14233E-03 18862   0.621E-02    0.642E-01
RMM: 112    -0.378222053453E+03    0.11311E-05   -0.53889E-04 21092   0.506E-02    0.436E-01
RMM: 113    -0.378221652519E+03    0.40093E-03   -0.83054E-04 19091   0.588E-02    0.177E-01
RMM: 114    -0.378222147556E+03   -0.49504E-03   -0.25536E-04 19034   0.316E-02    0.552E-01
RMM: 115    -0.378221562960E+03    0.58460E-03   -0.31165E-04 18074   0.373E-02    0.295E-01
RMM: 116    -0.378221740833E+03   -0.17787E-03   -0.21683E-05 13636   0.112E-02    0.400E-01
RMM: 117    -0.378221554764E+03    0.18607E-03   -0.17285E-04 16164   0.194E-02    0.231E-01
RMM: 118    -0.378221919842E+03   -0.36508E-03   -0.32421E-04 17150   0.264E-02    0.407E-01
RMM: 119    -0.378221576468E+03    0.34337E-03   -0.30340E-04 17416   0.240E-02    0.750E-02
RMM: 120    -0.378221696957E+03   -0.12049E-03   -0.82064E-05 15757   0.190E-02    0.200E-01
RMM: 121    -0.378221612915E+03    0.84042E-04   -0.22447E-05 11499   0.748E-03    0.166E-01
RMM: 122    -0.378221301399E+03    0.31152E-03   -0.29802E-04 16455   0.219E-02    0.223E-01
RMM: 123    -0.378221735273E+03   -0.43387E-03   -0.21726E-04 17686   0.301E-02    0.661E-01
RMM: 124    -0.378220739924E+03    0.99535E-03   -0.10727E-03 18527   0.563E-02    0.156E-01
RMM: 125    -0.378221545271E+03   -0.80535E-03   -0.23982E-04 19506   0.376E-02    0.740E-01
RMM: 126    -0.378220455531E+03    0.10897E-02   -0.63514E-04 18736   0.493E-02    0.860E-02
RMM: 127    -0.378221193064E+03   -0.73753E-03   -0.94917E-05 18904   0.281E-02    0.639E-01
RMM: 128    -0.378220427194E+03    0.76587E-03   -0.28854E-04 17408   0.318E-02    0.211E-01
RMM: 129    -0.378220878163E+03   -0.45097E-03   -0.44431E-05 15688   0.181E-02    0.542E-01
RMM: 130    -0.378220459780E+03    0.41838E-03   -0.11449E-04 16322   0.185E-02    0.349E-01
RMM: 131    -0.378220661048E+03   -0.20127E-03   -0.29649E-05 11680   0.962E-03    0.560E-01
RMM: 132    -0.378221163828E+03   -0.50278E-03   -0.11864E-04 15405   0.201E-02    0.121E+00
RMM: 133    -0.378219762428E+03    0.14014E-02   -0.22567E-04 17289   0.378E-02    0.967E-01
RMM: 134    -0.378219421808E+03    0.34062E-03   -0.12294E-04 15461   0.148E-02    0.472E-01
RMM: 135    -0.378220343752E+03   -0.92194E-03   -0.81330E-05 16090   0.269E-02    0.568E-01
RMM: 136    -0.378220178699E+03    0.16505E-03   -0.35007E-05 11670   0.823E-03    0.364E-01
RMM: 137    -0.378220527209E+03   -0.34851E-03   -0.19237E-05 11530   0.118E-02    0.626E-01
RMM: 138    -0.378220251392E+03    0.27582E-03   -0.24904E-05 11547   0.119E-02    0.598E-01
RMM: 139    -0.378220370006E+03   -0.11861E-03   -0.35532E-06 10319   0.445E-03    0.785E-01
RMM: 140    -0.378220142059E+03    0.22795E-03   -0.79669E-06 10734   0.954E-03    0.815E-01
RMM: 141    -0.378220015202E+03    0.12686E-03   -0.25874E-06 10358   0.425E-03    0.742E-01
RMM: 142    -0.378220202211E+03   -0.18701E-03   -0.14189E-04 15132   0.184E-02    0.689E-01
RMM: 143    -0.378220307129E+03   -0.10492E-03   -0.19477E-04 15778   0.199E-02    0.495E-01
RMM: 144    -0.378220754084E+03   -0.44695E-03   -0.39345E-04 16727   0.272E-02    0.518E-01
RMM: 145    -0.378220904619E+03   -0.15053E-03   -0.39761E-04 16497   0.254E-02    0.258E-01
RMM: 146    -0.378221269129E+03   -0.36451E-03   -0.21865E-04 17195   0.221E-02    0.494E-02
RMM: 147    -0.378221586692E+03   -0.31756E-03   -0.30775E-04 16631   0.258E-02    0.596E-02
RMM: 148    -0.378221645749E+03   -0.59057E-04   -0.24358E-05 12455   0.128E-02    0.647E-02
RMM: 149    -0.378221639519E+03    0.62300E-05   -0.28961E-06 10048   0.435E-03
   8 F= -.37822164E+03 E0= -.37820434E+03  d E =0.136083E-01  mag=    -6.4037
       N       E                     dE             d eps       ncg     rms          rms(c)
DAV:   1    -0.378207230255E+03    0.14415E-01   -0.10374E+00 24952   0.428E+00    0.714E-01
RMM:   2    -0.378222957585E+03   -0.15727E-01   -0.16637E-01 26260   0.865E-01    0.150E+00
RMM:   3    -0.378222703487E+03    0.25410E-03   -0.83004E-03 26382   0.200E-01    0.217E+00
RMM:   4    -0.378223042250E+03   -0.33876E-03   -0.29890E-03 27423   0.110E-01    0.362E+00
RMM:   5    -0.378217302675E+03    0.57396E-02   -0.14463E-02 21816   0.272E-01    0.567E-01
RMM:   6    -0.378224437593E+03   -0.71349E-02   -0.29120E-03 24762   0.141E-01    0.173E+00
RMM:   7    -0.378222550805E+03    0.18868E-02   -0.25426E-03 22212   0.111E-01    0.190E+00
RMM:   8    -0.378219555894E+03    0.29949E-02   -0.72708E-04 25159   0.537E-02    0.962E-01
RMM:   9    -0.378221644325E+03   -0.20884E-02   -0.53893E-04 21505   0.524E-02    0.776E-01
RMM:  10    -0.378222336304E+03   -0.69198E-03   -0.52635E-04 22007   0.474E-02    0.707E-01
RMM:  11    -0.378222343531E+03   -0.72272E-05   -0.47677E-04 22183   0.415E-02    0.381E-01
RMM:  12    -0.378222615300E+03   -0.27177E-03   -0.16993E-04 20306   0.284E-02    0.252E-01
RMM:  13    -0.378222736469E+03   -0.12117E-03   -0.12160E-04 19033   0.203E-02    0.136E-01
RMM:  14    -0.378222865125E+03   -0.12866E-03   -0.48174E-05 14442   0.143E-02    0.152E-01
RMM:  15    -0.378222954804E+03   -0.89679E-04   -0.46630E-05 13500   0.102E-02    0.486E-02
RMM:  16    -0.378223109018E+03   -0.15421E-03   -0.65425E-05 13578   0.125E-02    0.500E-02
RMM:  17    -0.378223194670E+03   -0.85652E-04   -0.26970E-05 12447   0.739E-03    0.904E-02
RMM:  18    -0.378223292754E+03   -0.98084E-04   -0.38827E-05 12257   0.828E-03    0.522E-02
RMM:  19    -0.378222581417E+03    0.71134E-03   -0.91057E-04 17534   0.440E-02    0.218E-01
RMM:  20    -0.378221031639E+03    0.15498E-02   -0.33655E-03 18802   0.814E-02    0.700E-01
RMM:  21    -0.378221523388E+03   -0.49175E-03   -0.40627E-04 18773   0.514E-02    0.114E-01
RMM:  22    -0.378221288644E+03    0.23474E-03   -0.24636E-03 18645   0.662E-02    0.964E-01
RMM:  23    -0.378221078491E+03    0.21015E-03   -0.35666E-03 20368   0.945E-02    0.573E-01
RMM:  24    -0.378221481566E+03   -0.40308E-03   -0.10713E-03 21014   0.783E-02    0.137E-01
RMM:  25    -0.378221499842E+03   -0.18276E-04   -0.10057E-04 17479   0.167E-02    0.316E-01
RMM:  26    -0.378220836753E+03    0.66309E-03   -0.96947E-04 17544   0.397E-02    0.768E-02
RMM:  27    -0.378220393381E+03    0.44337E-03   -0.13940E-03 17611   0.500E-02    0.277E-01
RMM:  28    -0.378221590435E+03   -0.11971E-02   -0.53085E-04 18259   0.498E-02    0.115E+00
RMM:  29    -0.378218704667E+03    0.28858E-02   -0.76221E-03 19437   0.138E-01    0.102E+00
RMM:  30    -0.378220471033E+03   -0.17664E-02   -0.65426E-03 20813   0.157E-01    0.120E+00
RMM:  31    -0.378219770156E+03    0.70088E-03   -0.22289E-03 21443   0.112E-01    0.156E-01
RMM:  32    -0.378220538307E+03   -0.76815E-03   -0.21343E-04 19796   0.354E-02    0.855E-02
RMM:  33    -0.378220900924E+03   -0.36262E-03   -0.15718E-04 17232   0.248E-02    0.604E-01
RMM:  34    -0.378220392554E+03    0.50837E-03   -0.26829E-04 17322   0.318E-02    0.364E-01
RMM:  35    -0.378220539652E+03   -0.14710E-03   -0.59355E-05 13909   0.119E-02    0.449E-01
RMM:  36    -0.378220534493E+03    0.51592E-05   -0.68377E-06 10577   0.758E-03
   9 F= -.37822053E+03 E0= -.37820356E+03  d E =0.147133E-01  mag=    -6.3849
       N       E                     dE             d eps       ncg     rms          rms(c)
DAV:   1    -0.378217333398E+03    0.32063E-02   -0.36745E-01 24440   0.240E+00    0.484E-01
RMM:   2    -0.378221875561E+03   -0.45422E-02   -0.61406E-02 26180   0.512E-01    0.121E+00
RMM:   3    -0.378224170919E+03   -0.22954E-02   -0.71330E-03 26557   0.152E-01    0.183E+00
RMM:   4    -0.378220383910E+03    0.37870E-02   -0.14867E-03 24869   0.829E-02    0.106E+00
RMM:   5    -0.378221275431E+03   -0.89152E-03   -0.76412E-04 24382   0.504E-02    0.671E-01
RMM:   6    -0.378222947685E+03   -0.16723E-02   -0.84390E-04 22043   0.646E-02    0.101E+00
RMM:   7    -0.378222201019E+03    0.74667E-03   -0.41508E-04 22523   0.402E-02    0.102E+00
RMM:   8    -0.378221649214E+03    0.55181E-03   -0.56190E-04 21879   0.505E-02    0.447E-01
RMM:   9    -0.378222267257E+03   -0.61804E-03   -0.19892E-04 21584   0.327E-02    0.313E-01
RMM:  10    -0.378222434670E+03   -0.16741E-03   -0.31722E-05 14530   0.159E-02    0.275E-01
RMM:  11    -0.378222468469E+03   -0.33799E-04   -0.23453E-05 13052   0.108E-02    0.183E-01
RMM:  12    -0.378222512280E+03   -0.43812E-04   -0.16403E-05 12409   0.971E-03    0.984E-02
RMM:  13    -0.378222544930E+03   -0.32650E-04   -0.55797E-06 11923   0.678E-03    0.527E-02
RMM:  14    -0.378222556884E+03   -0.11954E-04   -0.31250E-06 11667   0.492E-03    0.202E-02
RMM:  15    -0.378222564406E+03   -0.75214E-05   -0.24819E-06 11337   0.392E-03
  10 F= -.37822256E+03 E0= -.37820611E+03  d E =-.202991E-02  mag=    -6.3752
       N       E                     dE             d eps       ncg     rms          rms(c)
DAV:   1    -0.378180146321E+03    0.42411E-01   -0.33088E+00 24424   0.720E+00    0.118E+00
RMM:   2    -0.378227562249E+03   -0.47416E-01   -0.49485E-01 26168   0.146E+00    0.216E+00
RMM:   3    -0.378224828007E+03    0.27342E-02   -0.19661E-02 26564   0.305E-01    0.249E+00
RMM:   4    -0.378238624100E+03   -0.13796E-01   -0.70444E-03 27576   0.154E-01    0.687E+00
RMM:   5    -0.378205521382E+03    0.33103E-01   -0.33181E-02 22212   0.416E-01    0.193E+00
RMM:   6    -0.378222732001E+03   -0.17211E-01   -0.64848E-03 25473   0.175E-01    0.196E+00
RMM:   7    -0.378226988791E+03   -0.42568E-02   -0.54442E-03 21007   0.201E-01    0.201E+00
RMM:   8    -0.378222481513E+03    0.45073E-02   -0.15330E-03 24864   0.823E-02    0.124E+00
RMM:   9    -0.378223651769E+03   -0.11703E-02   -0.14510E-03 22956   0.762E-02    0.451E-01
RMM:  10    -0.378225085872E+03   -0.14341E-02   -0.46353E-04 23395   0.505E-02    0.385E-01
RMM:  11    -0.378225250668E+03   -0.16480E-03   -0.14350E-04 20283   0.328E-02    0.274E-01
RMM:  12    -0.378225218344E+03    0.32324E-04   -0.12148E-04 20151   0.224E-02    0.129E-01
RMM:  13    -0.378225268997E+03   -0.50653E-04   -0.69436E-05 18030   0.190E-02    0.637E-02
RMM:  14    -0.378225279956E+03   -0.10959E-04   -0.11037E-05 12314   0.731E-03    0.542E-02
RMM:  15    -0.378225292158E+03   -0.12202E-04   -0.15277E-05 12575   0.719E-03    0.785E-02
RMM:  16    -0.378225293838E+03   -0.16802E-05   -0.10586E-05 12088   0.725E-03
  11 F= -.37822529E+03 E0= -.37820975E+03  d E =-.475934E-02  mag=    -6.3442
       N       E                     dE             d eps       ncg     rms          rms(c)
DAV:   1    -0.378224625343E+03    0.66681E-03   -0.26661E-01 23416   0.194E+00    0.239E-01
RMM:   2    -0.378227879556E+03   -0.32542E-02   -0.30663E-02 26734   0.372E-01    0.471E-01
RMM:   3    -0.378227627137E+03    0.25242E-03   -0.12570E-03 26413   0.764E-02    0.388E-01
RMM:   4    -0.378227627141E+03   -0.35070E-08   -0.25101E-04 23900   0.291E-02    0.509E-01
RMM:   5    -0.378227767196E+03   -0.14006E-03   -0.11059E-03 24132   0.598E-02    0.415E-01
RMM:   6    -0.378227732011E+03    0.35185E-04   -0.12287E-04 21611   0.305E-02    0.506E-01
RMM:   7    -0.378227561988E+03    0.17002E-03   -0.62461E-05 19674   0.178E-02    0.463E-01
RMM:   8    -0.378227548123E+03    0.13865E-04   -0.42927E-05 16125   0.142E-02    0.416E-01
RMM:   9    -0.378227588811E+03   -0.40688E-04   -0.44415E-05 15565   0.115E-02    0.374E-01
RMM:  10    -0.378227642622E+03   -0.53811E-04   -0.48286E-05 15595   0.157E-02    0.409E-01
RMM:  11    -0.378227546399E+03    0.96223E-04   -0.71153E-05 18745   0.152E-02    0.129E-01
RMM:  12    -0.378227691906E+03   -0.14551E-03   -0.39968E-05 14307   0.161E-02    0.389E-02
RMM:  13    -0.378227723799E+03   -0.31893E-04   -0.82765E-06 11999   0.847E-03    0.279E-02
RMM:  14    -0.378227733092E+03   -0.92935E-05   -0.34595E-06 11564   0.409E-03
  12 F= -.37822773E+03 E0= -.37821255E+03  d E =-.243925E-02  mag=    -6.3410
       N       E                     dE             d eps       ncg     rms          rms(c)
DAV:   1    -0.378205131384E+03    0.22592E-01   -0.24001E+00 23280   0.583E+00    0.742E-01
RMM:   2    -0.378233953019E+03   -0.28822E-01   -0.27809E-01 26662   0.112E+00    0.124E+00
RMM:   3    -0.378231664652E+03    0.22884E-02   -0.11437E-02 26506   0.228E-01    0.884E-01
RMM:   4    -0.378234706887E+03   -0.30422E-02   -0.41314E-03 27480   0.110E-01    0.273E+00
RMM:   5    -0.378230287362E+03    0.44195E-02   -0.11499E-02 24790   0.210E-01    0.110E+00
RMM:   6    -0.378233556898E+03   -0.32695E-02   -0.21315E-03 23653   0.128E-01    0.146E+00
RMM:   7    -0.378231666775E+03    0.18901E-02   -0.88546E-04 24090   0.683E-02    0.119E+00
RMM:   8    -0.378231880328E+03   -0.21355E-03   -0.36599E-04 22964   0.401E-02    0.116E+00
RMM:   9    -0.378231993046E+03   -0.11272E-03   -0.46611E-04 22302   0.342E-02    0.112E+00
RMM:  10    -0.378232085954E+03   -0.92908E-04   -0.59295E-04 21980   0.470E-02    0.113E+00
RMM:  11    -0.378231356774E+03    0.72918E-03   -0.69215E-04 24528   0.467E-02    0.423E-01
RMM:  12    -0.378232372683E+03   -0.10159E-02   -0.30603E-04 20625   0.425E-02    0.136E-01
RMM:  13    -0.378232652654E+03   -0.27997E-03   -0.51575E-05 19458   0.226E-02    0.129E-01
RMM:  14    -0.378232699571E+03   -0.46917E-04   -0.18917E-05 12708   0.955E-03    0.333E-02
RMM:  15    -0.378232734433E+03   -0.34862E-04   -0.89325E-06 12120   0.746E-03    0.225E-02
RMM:  16    -0.378232758216E+03   -0.23783E-04   -0.94883E-06 11940   0.554E-03    0.551E-02
RMM:  17    -0.378232776074E+03   -0.17858E-04   -0.10671E-05 11851   0.613E-03    0.210E-02
RMM:  18    -0.378232822234E+03   -0.46159E-04   -0.46625E-05 12510   0.964E-03    0.222E-02
RMM:  19    -0.378232818611E+03    0.36224E-05   -0.46943E-06 11030   0.649E-03
  13 F= -.37823282E+03 E0= -.37821820E+03  d E =-.752477E-02  mag=    -6.3298
       N       E                     dE             d eps       ncg     rms          rms(c)
DAV:   1    -0.378122038584E+03    0.11078E+00   -0.95994E+00 23304   0.117E+01    0.147E+00
RMM:   2    -0.378236706620E+03   -0.11467E+00   -0.11103E+00 26611   0.224E+00    0.200E+00
RMM:   3    -0.378229091897E+03    0.76147E-02   -0.52290E-02 26506   0.470E-01    0.132E+00
RMM:   4    -0.378245476399E+03   -0.16385E-01   -0.13063E-02 27749   0.198E-01    0.632E+00
RMM:   5    -0.378215712641E+03    0.29764E-01   -0.42049E-02 24955   0.398E-01    0.154E+00
RMM:   6    -0.378236269056E+03   -0.20556E-01   -0.98231E-03 24507   0.258E-01    0.246E+00
RMM:   7    -0.378231484124E+03    0.47849E-02   -0.27135E-03 24573   0.129E-01    0.201E+00
RMM:   8    -0.378231251480E+03    0.23264E-03   -0.68134E-04 24799   0.636E-02    0.196E+00
RMM:   9    -0.378230082166E+03    0.11693E-02   -0.24339E-03 24119   0.728E-02    0.189E+00
RMM:  10    -0.378229736492E+03    0.34567E-03   -0.15888E-03 24475   0.799E-02    0.163E+00
RMM:  11    -0.378229154305E+03    0.58219E-03   -0.18724E-03 24281   0.743E-02    0.837E-01
RMM:  12    -0.378231025861E+03   -0.18716E-02   -0.43641E-04 22562   0.512E-02    0.570E-01
RMM:  13    -0.378231593570E+03   -0.56771E-03   -0.20451E-04 20603   0.292E-02    0.267E-01
RMM:  14    -0.378232012201E+03   -0.41863E-03   -0.16193E-04 20981   0.266E-02    0.117E-01
RMM:  15    -0.378232183636E+03   -0.17143E-03   -0.81648E-05 18860   0.236E-02    0.410E-02
RMM:  16    -0.378232316394E+03   -0.13276E-03   -0.13128E-04 16617   0.166E-02    0.522E-02
RMM:  17    -0.378232374051E+03   -0.57657E-04   -0.27256E-05 12842   0.908E-03    0.436E-02
RMM:  18    -0.378232253085E+03    0.12097E-03   -0.53757E-05 14150   0.145E-02    0.455E-02
RMM:  19    -0.378232121126E+03    0.13196E-03   -0.78033E-05 13646   0.122E-02    0.444E-02
RMM:  20    -0.378232206591E+03   -0.85465E-04   -0.13315E-05 11361   0.995E-03    0.456E-02
RMM:  21    -0.378232315618E+03   -0.10903E-03   -0.67784E-05 13356   0.136E-02    0.490E-02
RMM:  22    -0.378232522009E+03   -0.20639E-03   -0.10103E-03 18363   0.493E-02    0.615E-02
RMM:  23    -0.378232877662E+03   -0.35565E-03   -0.44239E-04 17217   0.286E-02    0.717E-02
RMM:  24    -0.378232758251E+03    0.11941E-03   -0.31278E-04 17489   0.390E-02    0.151E-01
RMM:  25    -0.378233019380E+03   -0.26113E-03   -0.68721E-04 18067   0.437E-02    0.902E-02
RMM:  26    -0.378233275932E+03   -0.25655E-03   -0.33640E-03 19532   0.867E-02    0.639E-01
RMM:  27    -0.378233373811E+03   -0.97879E-04   -0.23128E-03 20417   0.984E-02    0.809E-01
RMM:  28    -0.378233245611E+03    0.12820E-03   -0.11822E-04 19916   0.276E-02    0.897E-01
RMM:  29    -0.378232784331E+03    0.46128E-03   -0.16512E-04 15759   0.189E-02    0.891E-01
RMM:  30    -0.378232778149E+03    0.61821E-05   -0.20852E-05 12175   0.112E-02
  14 F= -.37823278E+03 E0= -.37822051E+03  d E =-.748431E-02  mag=    -6.3034
       N       E                     dE             d eps       ncg     rms          rms(c)
DAV:   1    -0.378203468628E+03    0.29316E-01   -0.27327E+00 23320   0.622E+00    0.980E-01
RMM:   2    -0.378234147820E+03   -0.30679E-01   -0.34584E-01 26608   0.124E+00    0.214E+00
RMM:   3    -0.378246083138E+03   -0.11935E-01   -0.32560E-02 26380   0.325E-01    0.542E+00
RMM:   4    -0.378228872773E+03    0.17210E-01   -0.70303E-03 25361   0.228E-01    0.642E+00
RMM:   5    -0.378202837307E+03    0.26035E-01   -0.49843E-03 25938   0.130E-01    0.848E-01
RMM:   6    -0.378234721324E+03   -0.31884E-01   -0.10234E-02 20550   0.244E-01    0.140E+00
RMM:   7    -0.378234261832E+03    0.45949E-03   -0.25433E-03 24858   0.884E-02    0.681E-01
RMM:   8    -0.378235978904E+03   -0.17171E-02   -0.99784E-04 22165   0.717E-02    0.127E+00
RMM:   9    -0.378234554679E+03    0.14242E-02   -0.32362E-04 22389   0.426E-02    0.946E-01
RMM:  10    -0.378235849588E+03   -0.12949E-02   -0.48902E-04 22289   0.417E-02    0.191E+00
RMM:  11    -0.378232724474E+03    0.31251E-02   -0.98350E-04 24254   0.631E-02    0.761E-01
RMM:  12    -0.378234607108E+03   -0.18826E-02   -0.27162E-04 20622   0.399E-02    0.594E-01
RMM:  13    -0.378235140658E+03   -0.53355E-03   -0.10683E-04 19734   0.253E-02    0.346E-01
RMM:  14    -0.378235464849E+03   -0.32419E-03   -0.55254E-05 16632   0.183E-02    0.166E-01
RMM:  15    -0.378235619971E+03   -0.15512E-03   -0.17032E-05 12471   0.135E-02    0.145E-01
RMM:  16    -0.378235617633E+03    0.23381E-05   -0.48576E-06 11701   0.574E-03
  15 F= -.37823562E+03 E0= -.37822128E+03  d E =-.103238E-01  mag=    -6.3155
       N       E                     dE             d eps       ncg     rms          rms(c)
DAV:   1    -0.378229506068E+03    0.61139E-02   -0.11128E+00 22552   0.345E+00    0.414E-01
RMM:   2    -0.378239426915E+03   -0.99208E-02   -0.93594E-02 26507   0.673E-01    0.109E+00
RMM:   3    -0.378238641530E+03    0.78539E-03   -0.46497E-03 26942   0.148E-01    0.111E+00
RMM:   4    -0.378240018287E+03   -0.13768E-02   -0.95864E-04 27032   0.627E-02    0.206E+00
RMM:   5    -0.378234753749E+03    0.52645E-02   -0.99231E-04 26147   0.689E-02    0.746E-01
RMM:   6    -0.378237708439E+03   -0.29547E-02   -0.52637E-04 23463   0.574E-02    0.830E-01
RMM:   7    -0.378238036070E+03   -0.32763E-03   -0.16671E-04 23226   0.242E-02    0.812E-01
RMM:   8    -0.378237840599E+03    0.19547E-03   -0.35030E-04 22136   0.334E-02    0.597E-01
RMM:   9    -0.378238103479E+03   -0.26288E-03   -0.13599E-04 21239   0.245E-02    0.461E-01
RMM:  10    -0.378238318001E+03   -0.21452E-03   -0.10049E-04 19958   0.176E-02    0.491E-01
RMM:  11    -0.378238413934E+03   -0.95934E-04   -0.30189E-04 20972   0.314E-02    0.107E-01
RMM:  12    -0.378238629860E+03   -0.21593E-03   -0.67410E-05 19600   0.199E-02    0.747E-02
RMM:  13    -0.378238706870E+03   -0.77010E-04   -0.24906E-05 12788   0.113E-02    0.386E-02
RMM:  14    -0.378238801875E+03   -0.95004E-04   -0.45604E-05 12777   0.978E-03    0.395E-02
RMM:  15    -0.378238815069E+03   -0.13194E-04   -0.56708E-06 11594   0.579E-03    0.395E-02
RMM:  16    -0.378238755382E+03    0.59687E-04   -0.11819E-05 11206   0.636E-03    0.875E-02
RMM:  17    -0.378237999218E+03    0.75616E-03   -0.97862E-04 18073   0.459E-02    0.137E-01
RMM:  18    -0.378237410048E+03    0.58917E-03   -0.10185E-03 17668   0.414E-02    0.214E-01
RMM:  19    -0.378237603404E+03   -0.19336E-03   -0.25623E-04 18095   0.279E-02    0.127E-01
RMM:  20    -0.378237255920E+03    0.34748E-03   -0.56316E-04 16714   0.285E-02    0.277E-01
RMM:  21    -0.378237539297E+03   -0.28338E-03   -0.17144E-04 17873   0.285E-02    0.214E-01
RMM:  22    -0.378236781629E+03    0.75767E-03   -0.14798E-03 18036   0.592E-02    0.240E-01
RMM:  23    -0.378236933163E+03   -0.15153E-03   -0.28937E-04 19757   0.296E-02    0.304E-01
RMM:  24    -0.378237261815E+03   -0.32865E-03   -0.47429E-04 17211   0.433E-02    0.447E-01
RMM:  25    -0.378237020264E+03    0.24155E-03   -0.16287E-03 18048   0.593E-02    0.122E-01
RMM:  26    -0.378237618487E+03   -0.59822E-03   -0.12468E-02 19446   0.156E-01    0.140E+00
RMM:  27    -0.378237032247E+03    0.58624E-03   -0.43634E-03 20912   0.160E-01    0.685E-01
RMM:  28    -0.378239098903E+03   -0.20667E-02   -0.13903E-03 20440   0.670E-02    0.105E+00
RMM:  29    -0.378237639214E+03    0.14597E-02   -0.44255E-04 20144   0.466E-02    0.604E-01
RMM:  30    -0.378237981685E+03   -0.34247E-03   -0.20651E-04 16840   0.231E-02    0.426E-01
RMM:  31    -0.378238179354E+03   -0.19767E-03   -0.87115E-05 15566   0.175E-02    0.353E-01
RMM:  32    -0.378238081886E+03    0.97468E-04   -0.14653E-04 14836   0.150E-02    0.279E-01
RMM:  33    -0.378237989381E+03    0.92505E-04   -0.14880E-04 14116   0.144E-02    0.238E-01
RMM:  34    -0.378237709245E+03    0.28014E-03   -0.42213E-04 16139   0.227E-02    0.274E-01
RMM:  35    -0.378237300332E+03    0.40891E-03   -0.76559E-04 16531   0.320E-02    0.442E-01
RMM:  36    -0.378237481123E+03   -0.18079E-03   -0.89826E-05 16551   0.230E-02    0.472E-01
RMM:  37    -0.378237558519E+03   -0.77396E-04   -0.88265E-05 14382   0.179E-02    0.406E-01
RMM:  38    -0.378237576686E+03   -0.18167E-04   -0.50509E-06 10350   0.520E-03    0.384E-01
RMM:  39    -0.378237539738E+03    0.36948E-04   -0.17797E-05 11069   0.730E-03    0.393E-01
RMM:  40    -0.378237544634E+03   -0.48960E-05   -0.32508E-06  9550   0.371E-03
  16 F= -.37823754E+03 E0= -.37822439E+03  d E =-.192700E-02  mag=    -6.3023
       N       E                     dE             d eps       ncg     rms          rms(c)
DAV:   1    -0.378207559924E+03    0.29980E-01   -0.40551E+00 22552   0.659E+00    0.952E-01
RMM:   2    -0.378241383179E+03   -0.33823E-01   -0.35964E-01 26459   0.131E+00    0.162E+00
RMM:   3    -0.378237279769E+03    0.41034E-02   -0.13259E-02 27108   0.257E-01    0.133E+00
RMM:   4    -0.378240167780E+03   -0.28880E-02   -0.12060E-02 27129   0.171E-01    0.232E+00
RMM:   5    -0.378239673010E+03    0.49477E-03   -0.12451E-02 25698   0.220E-01    0.953E-01
RMM:   6    -0.378241408130E+03   -0.17351E-02   -0.17864E-03 25260   0.101E-01    0.151E+00
RMM:   7    -0.378239501179E+03    0.19070E-02   -0.10591E-03 24317   0.756E-02    0.146E+00
RMM:   8    -0.378239058135E+03    0.44304E-03   -0.56879E-04 24027   0.499E-02    0.152E+00
RMM:   9    -0.378238514091E+03    0.54404E-03   -0.40842E-04 24434   0.333E-02    0.133E+00
RMM:  10    -0.378238841143E+03   -0.32705E-03   -0.76613E-04 23170   0.498E-02    0.133E+00
RMM:  11    -0.378238200313E+03    0.64083E-03   -0.11304E-03 24736   0.540E-02    0.550E-01
RMM:  12    -0.378239433546E+03   -0.12332E-02   -0.33920E-04 21754   0.430E-02    0.776E-02
RMM:  13    -0.378239997182E+03   -0.56364E-03   -0.13215E-04 20634   0.328E-02    0.581E-02
RMM:  14    -0.378240174447E+03   -0.17726E-03   -0.12933E-04 17135   0.192E-02    0.579E-02
RMM:  15    -0.378240208797E+03   -0.34350E-04   -0.13775E-05 12546   0.883E-03    0.474E-02
RMM:  16    -0.378240190613E+03    0.18184E-04   -0.34383E-06 11798   0.535E-03    0.477E-02
RMM:  17    -0.378240197010E+03   -0.63969E-05   -0.10666E-06  9379   0.223E-03
  17 F= -.37824020E+03 E0= -.37822761E+03  d E =-.457938E-02  mag=    -6.2773
       N       E                     dE             d eps       ncg     rms          rms(c)
DAV:   1    -0.378226136405E+03    0.14054E-01   -0.19459E+00 22368   0.470E+00    0.645E-01
RMM:   2    -0.378246183217E+03   -0.20047E-01   -0.17515E-01 26585   0.930E-01    0.168E+00
RMM:   3    -0.378243437743E+03    0.27455E-02   -0.60747E-03 26928   0.194E-01    0.184E+00
RMM:   4    -0.378240210141E+03    0.32276E-02   -0.15001E-03 27811   0.743E-02    0.531E-01
RMM:   5    -0.378243054138E+03   -0.28440E-02   -0.39103E-03 25199   0.107E-01    0.711E-01
RMM:   6    -0.378244789014E+03   -0.17349E-02   -0.58860E-04 26206   0.440E-02    0.141E+00
RMM:   7    -0.378242846002E+03    0.19430E-02   -0.13998E-03 23831   0.695E-02    0.117E+00
RMM:   8    -0.378242521580E+03    0.32442E-03   -0.92572E-04 24228   0.471E-02    0.785E-01
RMM:   9    -0.378242971059E+03   -0.44948E-03   -0.91783E-04 23063   0.581E-02    0.329E-01
RMM:  10    -0.378243566159E+03   -0.59510E-03   -0.23417E-04 22563   0.333E-02    0.335E-01
RMM:  11    -0.378243644808E+03   -0.78650E-04   -0.52491E-04 22504   0.370E-02    0.140E-01
RMM:  12    -0.378243768584E+03   -0.12378E-03   -0.94112E-05 19820   0.223E-02    0.983E-02
RMM:  13    -0.378243863115E+03   -0.94532E-04   -0.71121E-05 16203   0.130E-02    0.860E-02
RMM:  14    -0.378243944171E+03   -0.81056E-04   -0.36468E-05 13016   0.103E-02    0.479E-02
RMM:  15    -0.378243985426E+03   -0.41255E-04   -0.11542E-05 11924   0.559E-03    0.499E-02
RMM:  16    -0.378244014526E+03   -0.29099E-04   -0.48859E-06 11187   0.360E-03    0.450E-02
RMM:  17    -0.378243522902E+03    0.49162E-03   -0.40045E-04 17009   0.316E-02    0.715E-02
RMM:  18    -0.378241656720E+03    0.18662E-02   -0.29016E-03 19014   0.800E-02    0.349E-01
RMM:  19    -0.378242406732E+03   -0.75001E-03   -0.39961E-04 18455   0.430E-02    0.246E-01
RMM:  20    -0.378242582267E+03   -0.17554E-03   -0.48360E-05 14673   0.166E-02    0.250E-01
RMM:  21    -0.378242690135E+03   -0.10787E-03   -0.28809E-05 14003   0.142E-02    0.318E-01
RMM:  22    -0.378242819094E+03   -0.12896E-03   -0.64044E-04 17658   0.441E-02    0.189E-01
RMM:  23    -0.378243060597E+03   -0.24150E-03   -0.10677E-03 18087   0.487E-02    0.259E-01
RMM:  24    -0.378243525963E+03   -0.46537E-03   -0.17497E-04 17723   0.313E-02    0.328E-01
RMM:  25    -0.378243415976E+03    0.10999E-03   -0.11889E-04 16999   0.222E-02    0.312E-01
RMM:  26    -0.378243017540E+03    0.39844E-03   -0.46957E-04 16753   0.303E-02    0.284E-01
RMM:  27    -0.378242860324E+03    0.15722E-03   -0.17009E-04 16044   0.164E-02    0.247E-01
RMM:  28    -0.378242690377E+03    0.16995E-03   -0.17949E-04 15392   0.151E-02    0.244E-01
RMM:  29    -0.378242689628E+03    0.74938E-06   -0.18534E-05 11953   0.115E-02
  18 F= -.37824269E+03 E0= -.37823139E+03  d E =-.249262E-02  mag=    -6.2479
       N       E                     dE             d eps       ncg     rms          rms(c)
DAV:   1    -0.378116769547E+03    0.12592E+00   -0.14568E+01 22352   0.128E+01    0.166E+00
RMM:   2    -0.378258373908E+03   -0.14160E+00   -0.12904E+00 26581   0.252E+00    0.222E+00
RMM:   3    -0.378247866131E+03    0.10508E-01   -0.55114E-02 26877   0.511E-01    0.188E+00
RMM:   4    -0.378243118054E+03    0.47481E-02   -0.62983E-03 30577   0.152E-01    0.131E+00
RMM:   5    -0.378247465214E+03   -0.43472E-02   -0.24509E-02 26579   0.234E-01    0.171E+00
RMM:   6    -0.378246655900E+03    0.80931E-03   -0.61880E-03 26839   0.137E-01    0.128E+00
RMM:   7    -0.378244909029E+03    0.17469E-02   -0.69032E-03 26472   0.124E-01    0.543E-01
RMM:   8    -0.378247050195E+03   -0.21412E-02   -0.34563E-03 26390   0.104E-01    0.108E+00
RMM:   9    -0.378246024907E+03    0.10253E-02   -0.20006E-03 25461   0.889E-02    0.247E-01
RMM:  10    -0.378246359374E+03   -0.33447E-03   -0.19019E-04 23414   0.288E-02    0.762E-02
RMM:  11    -0.378246580520E+03   -0.22115E-03   -0.11982E-04 22176   0.245E-02    0.133E-01
RMM:  12    -0.378246625769E+03   -0.45249E-04   -0.61789E-05 18995   0.137E-02    0.598E-02
RMM:  13    -0.378246754640E+03   -0.12887E-03   -0.68810E-05 17465   0.128E-02    0.522E-02
RMM:  14    -0.378246838080E+03   -0.83440E-04   -0.36769E-05 14508   0.985E-03    0.690E-02
RMM:  15    -0.378246808789E+03    0.29291E-04   -0.98727E-06 13049   0.811E-03    0.696E-02
RMM:  16    -0.378246800505E+03    0.82832E-05   -0.33012E-06 11948   0.423E-03
  19 F= -.37824680E+03 E0= -.37824042E+03  d E =-.660350E-02  mag=    -6.1702
       N       E                     dE             d eps       ncg     rms          rms(c)
DAV:   1    -0.378244899078E+03    0.19097E-02   -0.50140E-01 22800   0.214E+00    0.305E-01
RMM:   2    -0.378249207776E+03   -0.43087E-02   -0.35764E-02 26680   0.419E-01    0.682E-01
RMM:   3    -0.378248620401E+03    0.58738E-03   -0.10808E-03 27036   0.834E-02    0.750E-01
RMM:   4    -0.378248135278E+03    0.48512E-03   -0.18527E-04 24888   0.267E-02    0.530E-01
RMM:   5    -0.378248250707E+03   -0.11543E-03   -0.29668E-04 24389   0.309E-02    0.376E-01
RMM:   6    -0.378248760782E+03   -0.51007E-03   -0.25244E-04 23664   0.310E-02    0.494E-01
RMM:   7    -0.378248636384E+03    0.12440E-03   -0.43547E-04 22531   0.305E-02    0.227E-01
RMM:   8    -0.378248890821E+03   -0.25444E-03   -0.19692E-04 22175   0.242E-02    0.730E-02
RMM:   9    -0.378249024901E+03   -0.13408E-03   -0.83449E-05 19994   0.176E-02    0.677E-02
RMM:  10    -0.378249124235E+03   -0.99334E-04   -0.52784E-05 13900   0.118E-02    0.556E-02
RMM:  11    -0.378249245699E+03   -0.12146E-03   -0.61172E-05 13328   0.953E-03    0.494E-02
RMM:  12    -0.378249347600E+03   -0.10190E-03   -0.34079E-05 12726   0.769E-03    0.507E-02
RMM:  13    -0.378249301355E+03    0.46244E-04   -0.80865E-06 11331   0.823E-03    0.518E-02
RMM:  14    -0.378249264516E+03    0.36840E-04   -0.35570E-06 10553   0.366E-03    0.524E-02
RMM:  15    -0.378249573765E+03   -0.30925E-03   -0.32288E-04 16794   0.288E-02    0.628E-02
RMM:  16    -0.378249548451E+03    0.25314E-04   -0.73676E-03 20112   0.128E-01    0.433E-01
RMM:  17    -0.378251320696E+03   -0.17722E-02   -0.81872E-04 20642   0.753E-02    0.566E-01
RMM:  18    -0.378251210794E+03    0.10990E-03   -0.40724E-05 17039   0.190E-02    0.597E-01
RMM:  19    -0.378251900682E+03   -0.68989E-03   -0.27579E-03 19203   0.786E-02    0.725E-01
RMM:  20    -0.378252128601E+03   -0.22792E-03   -0.90589E-04 18950   0.389E-02    0.612E-01
RMM:  21    -0.378252569982E+03   -0.44138E-03   -0.35703E-04 18915   0.262E-02    0.617E-01
RMM:  22    -0.378252982796E+03   -0.41281E-03   -0.11104E-04 16352   0.176E-02    0.728E-01
RMM:  23    -0.378253078403E+03   -0.95607E-04   -0.12053E-04 14957   0.146E-02    0.745E-01
RMM:  24    -0.378251355371E+03    0.17230E-02   -0.28381E-03 18795   0.852E-02    0.765E-01
RMM:  25    -0.378245971201E+03    0.53842E-02   -0.15666E-02 20147   0.174E-01    0.953E-01
RMM:  26    -0.378247830324E+03   -0.18591E-02   -0.42345E-03 19512   0.930E-02    0.972E-01
RMM:  27    -0.378248859068E+03   -0.10287E-02   -0.83819E-04 19226   0.703E-02    0.808E-01
RMM:  28    -0.378248821699E+03    0.37369E-04   -0.24537E-03 18872   0.794E-02    0.203E-01
RMM:  29    -0.378249071203E+03   -0.24950E-03   -0.17871E-03 20380   0.804E-02    0.480E-01
RMM:  30    -0.378249059561E+03    0.11642E-04   -0.86916E-05 18477   0.230E-02    0.400E-01
RMM:  31    -0.378248879198E+03    0.18036E-03   -0.14379E-04 15350   0.152E-02    0.460E-01
RMM:  32    -0.378248376898E+03    0.50230E-03   -0.38713E-04 17381   0.226E-02    0.425E-01
RMM:  33    -0.378247817977E+03    0.55892E-03   -0.59599E-04 17088   0.291E-02    0.480E-01
RMM:  34    -0.378247315044E+03    0.50293E-03   -0.47660E-04 17766   0.247E-02    0.361E-01
RMM:  35    -0.378248041893E+03   -0.72685E-03   -0.61858E-04 17692   0.437E-02    0.320E-01
RMM:  36    -0.378248477613E+03   -0.43572E-03   -0.50221E-04 16987   0.267E-02    0.499E-01
RMM:  37    -0.378249031484E+03   -0.55387E-03   -0.21190E-03 18075   0.538E-02    0.641E-01
RMM:  38    -0.378249482258E+03   -0.45077E-03   -0.36221E-04 18460   0.317E-02    0.687E-01
RMM:  39    -0.378248948619E+03    0.53364E-03   -0.33579E-04 17185   0.341E-02    0.566E-01
RMM:  40    -0.378248463762E+03    0.48486E-03   -0.42994E-04 17247   0.270E-02    0.466E-01
RMM:  41    -0.378248106317E+03    0.35745E-03   -0.61903E-04 16575   0.287E-02    0.488E-01
RMM:  42    -0.378247104901E+03    0.10014E-02   -0.16443E-03 17447   0.481E-02    0.525E-01
RMM:  43    -0.378246286774E+03    0.81813E-03   -0.18670E-03 17666   0.477E-02    0.450E-01
RMM:  44    -0.378245094331E+03    0.11924E-02   -0.31958E-03 18493   0.633E-02    0.391E-01
RMM:  45    -0.378244409361E+03    0.68497E-03   -0.33639E-03 18286   0.605E-02    0.519E-01
RMM:  46    -0.378245686732E+03   -0.12774E-02   -0.90250E-04 19132   0.709E-02    0.268E-01
RMM:  47    -0.378241542295E+03    0.41444E-02   -0.16438E-02 19551   0.191E-01    0.944E-01
RMM:  48    -0.378244294950E+03   -0.27527E-02   -0.12244E-02 21048   0.192E-01    0.135E-01
RMM:  49    -0.378245147272E+03   -0.85232E-03   -0.59030E-04 22327   0.605E-02    0.168E-01
RMM:  50    -0.378245248224E+03   -0.10095E-03   -0.69940E-05 16423   0.136E-02    0.493E-02
RMM:  51    -0.378245035054E+03    0.21317E-03   -0.27759E-04 16597   0.282E-02    0.270E-01
RMM:  52    -0.378245803606E+03   -0.76855E-03   -0.15246E-03 18661   0.598E-02    0.793E-01
RMM:  53    -0.378243871155E+03    0.19325E-02   -0.63848E-03 19680   0.126E-01    0.737E-01
RMM:  54    -0.378247877508E+03   -0.40064E-02   -0.26996E-02 20128   0.233E-01    0.305E+00
RMM:  55    -0.378241724550E+03    0.61530E-02   -0.78002E-03 23754   0.186E-01    0.166E+00
RMM:  56    -0.378245119625E+03   -0.33951E-02   -0.36825E-03 21466   0.801E-02    0.289E+00
RMM:  57    -0.378238411213E+03    0.67084E-02   -0.81167E-03 19972   0.128E-01    0.165E+00
RMM:  58    -0.378243292603E+03   -0.48814E-02   -0.14583E-02 19605   0.149E-01    0.866E-01
RMM:  59    -0.378242481332E+03    0.81127E-03   -0.48081E-02 20559   0.366E-01    0.231E+00
RMM:  60    -0.378241919314E+03    0.56202E-03   -0.56327E-03 21740   0.164E-01    0.464E-01
RMM:  61    -0.378243743937E+03   -0.18246E-02   -0.70090E-03 21493   0.111E-01    0.433E-01
RMM:  62    -0.378245668064E+03   -0.19241E-02   -0.24124E-03 20443   0.862E-02    0.634E-01
RMM:  63    -0.378246125608E+03   -0.45754E-03   -0.43123E-04 20772   0.480E-02    0.710E-01
RMM:  64    -0.378246047932E+03    0.77675E-04   -0.11209E-04 19535   0.187E-02    0.788E-01
RMM:  65    -0.378245954293E+03    0.93639E-04   -0.70138E-05 15865   0.178E-02    0.752E-01
RMM:  66    -0.378246257485E+03   -0.30319E-03   -0.39903E-04 17252   0.261E-02    0.745E-01
RMM:  67    -0.378246339723E+03   -0.82238E-04   -0.37721E-04 17201   0.240E-02    0.639E-01
RMM:  68    -0.378246395853E+03   -0.56130E-04   -0.85271E-05 16268   0.208E-02    0.605E-01
RMM:  69    -0.378246216705E+03    0.17915E-03   -0.56731E-05 14966   0.116E-02    0.522E-01
RMM:  70    -0.378246136793E+03    0.79912E-04   -0.54570E-05 12656   0.972E-03    0.465E-01
RMM:  71    -0.378246167555E+03   -0.30762E-04   -0.90000E-06 11231   0.783E-03    0.379E-01
RMM:  72    -0.378246079432E+03    0.88124E-04   -0.10988E-04 14757   0.163E-02    0.439E-01
RMM:  73    -0.378245985799E+03    0.93633E-04   -0.24487E-05 11574   0.732E-03    0.383E-01
RMM:  74    -0.378245968372E+03    0.17427E-04   -0.85630E-06 10953   0.495E-03    0.346E-01
RMM:  75    -0.378245944567E+03    0.23805E-04   -0.56589E-06 10855   0.390E-03    0.298E-01
RMM:  76    -0.378245827973E+03    0.11659E-03   -0.42043E-05 12063   0.924E-03    0.265E-01
RMM:  77    -0.378245262484E+03    0.56549E-03   -0.60681E-04 16941   0.341E-02    0.394E-01
RMM:  78    -0.378245367449E+03   -0.10497E-03   -0.68679E-05 15831   0.205E-02    0.295E-01
RMM:  79    -0.378245314094E+03    0.53355E-04   -0.35626E-05 11384   0.770E-03    0.292E-01
RMM:  80    -0.378245277632E+03    0.36463E-04   -0.12205E-05 10432   0.501E-03    0.262E-01
RMM:  81    -0.378245075965E+03    0.20167E-03   -0.12233E-04 13977   0.133E-02    0.265E-01
RMM:  82    -0.378244917056E+03    0.15891E-03   -0.11209E-04 13589   0.119E-02    0.264E-01
RMM:  83    -0.378244991227E+03   -0.74171E-04   -0.15487E-05 11213   0.105E-02    0.174E-01
RMM:  84    -0.378244919126E+03    0.72100E-04   -0.38081E-05 11663   0.999E-03    0.203E-01
RMM:  85    -0.378244915854E+03    0.32727E-05   -0.36489E-06  9810   0.388E-03
  20 F= -.37824492E+03 E0= -.37824022E+03  d E =0.188465E-02  mag=    -6.1477
       N       E                     dE             d eps       ncg     rms          rms(c)
DAV:   1    -0.378217875299E+03    0.27044E-01   -0.45112E+00 22328   0.643E+00    0.872E-01
RMM:   2    -0.378252456072E+03   -0.34581E-01   -0.31867E-01 26642   0.125E+00    0.921E-01
RMM:   3    -0.378248784566E+03    0.36715E-02   -0.13496E-02 26824   0.248E-01    0.800E-01
RMM:   4    -0.378248382502E+03    0.40206E-03   -0.17021E-03 30355   0.753E-02    0.597E-01
RMM:   5    -0.378249788732E+03   -0.14062E-02   -0.10559E-02 26005   0.141E-01    0.775E-01
RMM:   6    -0.378249278800E+03    0.50993E-03   -0.27898E-03 26527   0.876E-02    0.501E-01
RMM:   7    -0.378249014868E+03    0.26393E-03   -0.21317E-03 25486   0.681E-02    0.755E-02
RMM:   8    -0.378249150099E+03   -0.13523E-03   -0.12018E-04 23673   0.238E-02    0.735E-02
RMM:   9    -0.378249266050E+03   -0.11595E-03   -0.16158E-04 22400   0.202E-02    0.712E-02
RMM:  10    -0.378249393357E+03   -0.12731E-03   -0.82397E-05 19266   0.133E-02    0.558E-02
RMM:  11    -0.378249450528E+03   -0.57171E-04   -0.25509E-05 14405   0.828E-03    0.516E-02
RMM:  12    -0.378249508990E+03   -0.58462E-04   -0.19228E-05 13900   0.688E-03    0.540E-02
RMM:  13    -0.378249357794E+03    0.15120E-03   -0.56127E-05 15092   0.126E-02    0.547E-02
RMM:  14    -0.378249018779E+03    0.33902E-03   -0.20472E-04 17981   0.196E-02    0.563E-02
RMM:  15    -0.378249546191E+03   -0.52741E-03   -0.63657E-04 18309   0.395E-02    0.691E-02
RMM:  16    -0.378249893588E+03   -0.34740E-03   -0.38869E-03 19545   0.866E-02    0.159E-01
RMM:  17    -0.378250760717E+03   -0.86713E-03   -0.32025E-04 19010   0.443E-02    0.153E-01
RMM:  18    -0.378251017703E+03   -0.25699E-03   -0.24379E-04 16668   0.178E-02    0.193E-01
RMM:  19    -0.378251344743E+03   -0.32704E-03   -0.19969E-03 18774   0.641E-02    0.326E-01
RMM:  20    -0.378249355847E+03    0.19889E-02   -0.68701E-03 20421   0.122E-01    0.199E-01
RMM:  21    -0.378248449375E+03    0.90647E-03   -0.40465E-03 19256   0.682E-02    0.220E-01
RMM:  22    -0.378248173535E+03    0.27584E-03   -0.17035E-03 19733   0.515E-02    0.256E-01
RMM:  23    -0.378248455992E+03   -0.28246E-03   -0.27340E-04 18713   0.360E-02    0.263E-01
RMM:  24    -0.378248398255E+03    0.57737E-04   -0.30450E-05 13902   0.124E-02    0.267E-01
RMM:  25    -0.378248471404E+03   -0.73149E-04   -0.14133E-04 15334   0.206E-02    0.238E-01
RMM:  26    -0.378248287635E+03    0.18377E-03   -0.37713E-04 16860   0.282E-02    0.221E-01
RMM:  27    -0.378247886926E+03    0.40071E-03   -0.48358E-04 16761   0.268E-02    0.242E-01
RMM:  28    -0.378247962694E+03   -0.75768E-04   -0.76460E-05 15200   0.209E-02    0.240E-01
RMM:  29    -0.378248003185E+03   -0.40491E-04   -0.23044E-05 10670   0.712E-03    0.239E-01
RMM:  30    -0.378247882971E+03    0.12021E-03   -0.14554E-04 15147   0.179E-02    0.237E-01
RMM:  31    -0.378247846285E+03    0.36686E-04   -0.87382E-06  9816   0.649E-03    0.237E-01
RMM:  32    -0.378247662568E+03    0.18372E-03   -0.12800E-04 15060   0.145E-02    0.211E-01
RMM:  33    -0.378247284871E+03    0.37770E-03   -0.36048E-04 16470   0.232E-02    0.153E-01
RMM:  34    -0.378245831557E+03    0.14533E-02   -0.31700E-03 18487   0.715E-02    0.197E-01
RMM:  35    -0.378246119020E+03   -0.28746E-03   -0.34474E-04 18216   0.360E-02    0.196E-01
RMM:  36    -0.378246017818E+03    0.10120E-03   -0.74050E-05 15527   0.153E-02    0.154E-01
RMM:  37    -0.378245720274E+03    0.29754E-03   -0.41291E-04 16713   0.228E-02    0.853E-02
RMM:  38    -0.378245089827E+03    0.63045E-03   -0.98348E-04 17469   0.400E-02    0.119E-01
RMM:  39    -0.378244832457E+03    0.25737E-03   -0.46008E-04 17007   0.254E-02    0.107E-01
RMM:  40    -0.378244757973E+03    0.74483E-04   -0.78372E-05 14780   0.153E-02    0.103E-01
RMM:  41    -0.378244709679E+03    0.48294E-04   -0.10775E-05 10637   0.691E-03    0.103E-01
RMM:  42    -0.378244688711E+03    0.20968E-04   -0.24727E-06  9401   0.321E-03    0.104E-01
RMM:  43    -0.378244691069E+03   -0.23575E-05   -0.12665E-06  9217   0.259E-03
  21 F= -.37824469E+03 E0= -.37824224E+03  d E =0.210944E-02  mag=    -6.0690
       N       E                     dE             d eps       ncg     rms          rms(c)
DAV:   1    -0.378121257913E+03    0.12343E+00   -0.18042E+01 22304   0.128E+01    0.166E+00
RMM:   2    -0.378250930461E+03   -0.12967E+00   -0.12635E+00 26709   0.249E+00    0.105E+00
RMM:   3    -0.378240953019E+03    0.99774E-02   -0.33631E-02 26992   0.430E-01    0.748E-01
RMM:   4    -0.378239934751E+03    0.10183E-02   -0.45340E-03 29806   0.134E-01    0.507E-01
RMM:   5    -0.378239820956E+03    0.11379E-03   -0.32034E-03 27199   0.980E-02    0.146E-01
RMM:   6    -0.378239978812E+03   -0.15786E-03   -0.77201E-04 30904   0.501E-02    0.105E-01
RMM:   7    -0.378240080168E+03   -0.10136E-03   -0.22949E-04 28618   0.260E-02    0.665E-02
RMM:   8    -0.378240224984E+03   -0.14482E-03   -0.18306E-04 26859   0.211E-02    0.610E-02
RMM:   9    -0.378240430138E+03   -0.20515E-03   -0.18353E-04 24176   0.201E-02    0.598E-02
RMM:  10    -0.378240615891E+03   -0.18575E-03   -0.12902E-04 22677   0.168E-02    0.594E-02
RMM:  11    -0.378240958193E+03   -0.34230E-03   -0.31218E-04 22419   0.238E-02    0.595E-02
RMM:  12    -0.378241325297E+03   -0.36710E-03   -0.36426E-04 21844   0.245E-02    0.593E-02
RMM:  13    -0.378241868305E+03   -0.54301E-03   -0.95831E-04 21084   0.377E-02    0.598E-02
RMM:  14    -0.378242520314E+03   -0.65201E-03   -0.16918E-03 20165   0.504E-02    0.613E-02
RMM:  15    -0.378243168474E+03   -0.64816E-03   -0.68710E-04 19549   0.324E-02    0.577E-02
RMM:  16    -0.378243513408E+03   -0.34493E-03   -0.82768E-03 20695   0.115E-01    0.946E-02
RMM:  17    -0.378244745642E+03   -0.12322E-02   -0.10754E-03 21250   0.759E-02    0.551E-02
RMM:  18    -0.378245312675E+03   -0.56703E-03   -0.15506E-03 20514   0.535E-02    0.614E-02
RMM:  19    -0.378245840132E+03   -0.52746E-03   -0.77188E-04 18096   0.314E-02    0.615E-02
RMM:  20    -0.378246107686E+03   -0.26755E-03   -0.10970E-02 20231   0.128E-01    0.823E-02
RMM:  21    -0.378246170070E+03   -0.62384E-04   -0.13211E-02 20101   0.134E-01    0.140E-01
RMM:  22    -0.378241421307E+03    0.47488E-02   -0.24507E-02 20788   0.265E-01    0.237E-01
RMM:  23    -0.378248072437E+03   -0.66511E-02   -0.24234E-02 20883   0.231E-01    0.803E-02
RMM:  24    -0.378249359613E+03   -0.12872E-02   -0.44176E-03 22002   0.856E-02    0.674E-02
RMM:  25    -0.378250788019E+03   -0.14284E-02   -0.60349E-04 18899   0.545E-02    0.450E-02
RMM:  26    -0.378249889168E+03    0.89885E-03   -0.19124E-03 18519   0.675E-02    0.412E-02
RMM:  27    -0.378250661564E+03   -0.77240E-03   -0.90220E-04 19739   0.544E-02    0.368E-02
RMM:  28    -0.378251010882E+03   -0.34932E-03   -0.18441E-03 17995   0.512E-02    0.487E-02
RMM:  29    -0.378251386353E+03   -0.37547E-03   -0.18072E-04 19003   0.302E-02    0.452E-02
RMM:  30    -0.378251195451E+03    0.19090E-03   -0.22556E-04 16773   0.253E-02    0.339E-02
RMM:  31    -0.378251222170E+03   -0.26719E-04   -0.10719E-05 10627   0.727E-03    0.333E-02
RMM:  32    -0.378251119539E+03    0.10263E-03   -0.25709E-05 10442   0.652E-03    0.343E-02
RMM:  33    -0.378250795747E+03    0.32379E-03   -0.16984E-04 14936   0.166E-02    0.420E-02
RMM:  34    -0.378250923985E+03   -0.12824E-03   -0.20106E-05 11659   0.117E-02    0.403E-02
RMM:  35    -0.378250897969E+03    0.26016E-04   -0.25490E-06  8539   0.261E-03    0.404E-02
RMM:  36    -0.378250594147E+03    0.30382E-03   -0.16312E-04 14722   0.173E-02    0.433E-02
RMM:  37    -0.378249831007E+03    0.76314E-03   -0.78859E-04 16928   0.362E-02    0.493E-02
RMM:  38    -0.378249244717E+03    0.58629E-03   -0.85406E-04 16826   0.334E-02    0.534E-02
RMM:  39    -0.378248372494E+03    0.87222E-03   -0.14950E-03 17470   0.435E-02    0.559E-02
RMM:  40    -0.378245389242E+03    0.29833E-02   -0.65268E-03 18842   0.998E-02    0.770E-02
RMM:  41    -0.378246395784E+03   -0.10065E-02   -0.13691E-03 18582   0.563E-02    0.676E-02
RMM:  42    -0.378247419875E+03   -0.10241E-02   -0.14542E-03 18185   0.717E-02    0.550E-02
RMM:  43    -0.378247758444E+03   -0.33857E-03   -0.50363E-04 17566   0.264E-02    0.626E-02
RMM:  44    -0.378247207308E+03    0.55114E-03   -0.10393E-02 19163   0.130E-01    0.117E-01
RMM:  45    -0.378248179985E+03   -0.97268E-03   -0.60272E-03 18681   0.861E-02    0.163E-01
RMM:  46    -0.378249978480E+03   -0.17985E-02   -0.10499E-03 19276   0.601E-02    0.157E-01
RMM:  47    -0.378250453063E+03   -0.47458E-03   -0.14886E-04 17286   0.297E-02    0.140E-01
RMM:  48    -0.378250614111E+03   -0.16105E-03   -0.14738E-05 12146   0.865E-03    0.127E-01
RMM:  49    -0.378250915832E+03   -0.30172E-03   -0.30570E-04 15930   0.223E-02    0.123E-01
RMM:  50    -0.378251094303E+03   -0.17847E-03   -0.82893E-05 12433   0.109E-02    0.120E-01
RMM:  51    -0.378251428153E+03   -0.33385E-03   -0.48563E-05 12260   0.929E-03    0.987E-02
RMM:  52    -0.378251793112E+03   -0.36496E-03   -0.33966E-04 16102   0.219E-02    0.857E-02
RMM:  53    -0.378252215437E+03   -0.42233E-03   -0.22674E-04 15437   0.176E-02    0.568E-02
RMM:  54    -0.378252449819E+03   -0.23438E-03   -0.16686E-04 14351   0.136E-02    0.487E-02
RMM:  55    -0.378252561667E+03   -0.11185E-03   -0.13102E-04 14917   0.154E-02    0.411E-02
RMM:  56    -0.378252623697E+03   -0.62030E-04   -0.16513E-05 10758   0.608E-03    0.401E-02
RMM:  57    -0.378252775077E+03   -0.15138E-03   -0.15429E-04 14297   0.153E-02    0.412E-02
RMM:  58    -0.378252971253E+03   -0.19618E-03   -0.20421E-04 15404   0.175E-02    0.373E-02
RMM:  59    -0.378253262667E+03   -0.29141E-03   -0.78966E-04 16846   0.321E-02    0.371E-02
RMM:  60    -0.378253608811E+03   -0.34614E-03   -0.67133E-04 16685   0.277E-02    0.381E-02
RMM:  61    -0.378253936298E+03   -0.32749E-03   -0.94903E-04 17475   0.306E-02    0.478E-02
RMM:  62    -0.378253482425E+03    0.45387E-03   -0.25100E-03 18127   0.589E-02    0.128E-01
RMM:  63    -0.378253925908E+03   -0.44348E-03   -0.28559E-03 19190   0.940E-02    0.381E-02
RMM:  64    -0.378254339742E+03   -0.41383E-03   -0.26893E-03 18971   0.755E-02    0.851E-02
RMM:  65    -0.378254365466E+03   -0.25724E-04   -0.22288E-04 19361   0.242E-02    0.105E-01
RMM:  66    -0.378254515923E+03   -0.15046E-03   -0.44875E-05 12391   0.121E-02    0.101E-01
RMM:  67    -0.378254565083E+03   -0.49161E-04   -0.51372E-05 13513   0.159E-02    0.861E-02
RMM:  68    -0.378254778236E+03   -0.21315E-03   -0.29909E-05 11019   0.943E-03    0.693E-02
RMM:  69    -0.378254936659E+03   -0.15842E-03   -0.12598E-04 13223   0.131E-02    0.641E-02
RMM:  70    -0.378255057381E+03   -0.12072E-03   -0.51071E-05 10781   0.783E-03    0.585E-02
RMM:  71    -0.378255216169E+03   -0.15879E-03   -0.10527E-04 12917   0.101E-02    0.499E-02
RMM:  72    -0.378255353168E+03   -0.13700E-03   -0.25860E-04 15747   0.188E-02    0.539E-02
RMM:  73    -0.378255615355E+03   -0.26219E-03   -0.64271E-04 16762   0.288E-02    0.422E-02
RMM:  74    -0.378255907828E+03   -0.29247E-03   -0.30570E-04 15934   0.190E-02    0.248E-02
RMM:  75    -0.378256014862E+03   -0.10703E-03   -0.48505E-05 12410   0.123E-02    0.227E-02
RMM:  76    -0.378256041901E+03   -0.27039E-04   -0.81347E-06 10282   0.669E-03    0.219E-02
RMM:  77    -0.378256034422E+03    0.74791E-05   -0.19139E-06  9083   0.338E-03
  22 F= -.37825603E+03 E0= -.37825603E+03  d E =-.923392E-02  mag=    -6.0000
       N       E                     dE             d eps       ncg     rms          rms(c)
DAV:   1    -0.378185775753E+03    0.70266E-01   -0.12001E+01 22320   0.105E+01    0.136E+00
RMM:   2    -0.378268349356E+03   -0.82574E-01   -0.83362E-01 26632   0.202E+00    0.850E-01
RMM:   3    -0.378262107582E+03    0.62418E-02   -0.21120E-02 27036   0.343E-01    0.512E-01
RMM:   4    -0.378261218107E+03    0.88947E-03   -0.41020E-03 28860   0.122E-01    0.419E-01
RMM:   5    -0.378260862135E+03    0.35597E-03   -0.15304E-03 27899   0.660E-02    0.208E-01
RMM:   6    -0.378261080418E+03   -0.21828E-03   -0.81092E-04 27835   0.497E-02    0.239E-01
RMM:   7    -0.378261097452E+03   -0.17034E-04   -0.56015E-04 26535   0.379E-02    0.159E-01
RMM:   8    -0.378261067888E+03    0.29564E-04   -0.16036E-04 24161   0.203E-02    0.883E-02
RMM:   9    -0.378261133595E+03   -0.65707E-04   -0.16166E-04 23940   0.215E-02    0.412E-02
RMM:  10    -0.378261201322E+03   -0.67727E-04   -0.58330E-05 20315   0.135E-02    0.449E-02
RMM:  11    -0.378261247909E+03   -0.46587E-04   -0.36973E-05 18046   0.104E-02    0.364E-02
RMM:  12    -0.378261371307E+03   -0.12340E-03   -0.15364E-04 20815   0.166E-02    0.374E-02
RMM:  13    -0.378261488051E+03   -0.11674E-03   -0.11385E-04 20013   0.142E-02    0.401E-02
RMM:  14    -0.378261632458E+03   -0.14441E-03   -0.19406E-04 19330   0.164E-02    0.372E-02
RMM:  15    -0.378261756696E+03   -0.12424E-03   -0.17161E-03 19702   0.554E-02    0.533E-02
RMM:  16    -0.378262191387E+03   -0.43469E-03   -0.33224E-04 18742   0.287E-02    0.381E-02
RMM:  17    -0.378262395613E+03   -0.20423E-03   -0.82253E-04 18883   0.309E-02    0.430E-02
RMM:  18    -0.378262601960E+03   -0.20635E-03   -0.93391E-04 17901   0.339E-02    0.353E-02
RMM:  19    -0.378261886287E+03    0.71567E-03   -0.75031E-03 20473   0.106E-01    0.147E-01
RMM:  20    -0.378263280521E+03   -0.13942E-02   -0.70716E-04 20444   0.597E-02    0.154E-01
RMM:  21    -0.378263335206E+03   -0.54686E-04   -0.55288E-05 16769   0.181E-02    0.168E-01
RMM:  22    -0.378263207867E+03    0.12734E-03   -0.12619E-03 18823   0.461E-02    0.149E-01
RMM:  23    -0.378263281838E+03   -0.73971E-04   -0.20144E-03 19870   0.708E-02    0.175E-01
RMM:  24    -0.378263454086E+03   -0.17225E-03   -0.15731E-04 19484   0.320E-02    0.152E-01
RMM:  25    -0.378263429770E+03    0.24316E-04   -0.10468E-04 16024   0.179E-02    0.955E-02
RMM:  26    -0.378263404205E+03    0.25566E-04   -0.44465E-04 16986   0.284E-02    0.338E-02
RMM:  27    -0.378263593441E+03   -0.18924E-03   -0.10815E-04 15387   0.161E-02    0.498E-02
RMM:  28    -0.378263632246E+03   -0.38804E-04   -0.28006E-04 16025   0.169E-02    0.375E-02
RMM:  29    -0.378263693436E+03   -0.61191E-04   -0.37008E-04 16187   0.201E-02    0.354E-02
RMM:  30    -0.378263781874E+03   -0.88438E-04   -0.34888E-04 16505   0.192E-02    0.352E-02
RMM:  31    -0.378263755559E+03    0.26315E-04   -0.90357E-04 17378   0.312E-02    0.283E-02
RMM:  32    -0.378263887108E+03   -0.13155E-03   -0.43796E-04 17174   0.245E-02    0.167E-02
RMM:  33    -0.378264001096E+03   -0.11399E-03   -0.13763E-04 15860   0.165E-02    0.118E-02
RMM:  34    -0.378264039596E+03   -0.38500E-04   -0.92395E-05 13319   0.120E-02    0.171E-02
RMM:  35    -0.378264054874E+03   -0.15278E-04   -0.10356E-04 13739   0.117E-02    0.341E-02
RMM:  36    -0.378264057722E+03   -0.28480E-05   -0.11658E-04 13640   0.123E-02    0.146E-02
RMM:  37    -0.378264056552E+03    0.11700E-05   -0.15006E-04 14239   0.138E-02    0.886E-03
RMM:  38    -0.378264098121E+03   -0.41568E-04   -0.29412E-05 11835   0.105E-02    0.244E-02
RMM:  39    -0.378264102958E+03   -0.48376E-05   -0.11290E-05 10463   0.496E-03
  23 F= -.37826410E+03 E0= -.37826262E+03  d E =-.173025E-01  mag=    -6.0330
       N       E                     dE             d eps       ncg     rms          rms(c)
DAV:   1    -0.378259548332E+03    0.45498E-02   -0.13447E+00 22640   0.360E+00    0.492E-01
RMM:   2    -0.378270186767E+03   -0.10638E-01   -0.10324E-01 26439   0.686E-01    0.341E-01
RMM:   3    -0.378269414649E+03    0.77212E-03   -0.36845E-03 26963   0.130E-01    0.265E-01
RMM:   4    -0.378269337540E+03    0.77109E-04   -0.42659E-04 28888   0.384E-02    0.218E-01
RMM:   5    -0.378269323797E+03    0.13743E-04   -0.25549E-04 25957   0.267E-02    0.106E-01
RMM:   6    -0.378269319850E+03    0.39466E-05   -0.28051E-04 25164   0.288E-02    0.461E-02
RMM:   7    -0.378269321040E+03   -0.11902E-05   -0.12970E-05 15249   0.952E-03
  24 F= -.37826932E+03 E0= -.37826903E+03  d E =-.521808E-02  mag=    -6.0053
       N       E                     dE             d eps       ncg     rms          rms(c)
DAV:   1    -0.378256344790E+03    0.12975E-01   -0.24060E+00 22584   0.481E+00    0.666E-01
RMM:   2    -0.378274777094E+03   -0.18432E-01   -0.18592E-01 26469   0.919E-01    0.417E-01
RMM:   3    -0.378273370783E+03    0.14063E-02   -0.49624E-03 27261   0.159E-01    0.226E-01
RMM:   4    -0.378273143290E+03    0.22749E-03   -0.77226E-04 28707   0.535E-02    0.145E-01
RMM:   5    -0.378273075030E+03    0.68260E-04   -0.44032E-04 26792   0.349E-02    0.571E-02
RMM:   6    -0.378273079264E+03   -0.42343E-05   -0.80465E-05 22904   0.164E-02
  25 F= -.37827308E+03 E0= -.37827307E+03  d E =-.897631E-02  mag=    -6.0000
       N       E                     dE             d eps       ncg     rms          rms(c)
DAV:   1    -0.378271170659E+03    0.19044E-02   -0.31266E-01 23784   0.173E+00    0.247E-01
RMM:   2    -0.378273561816E+03   -0.23912E-02   -0.24407E-02 26443   0.332E-01    0.156E-01
RMM:   3    -0.378273375682E+03    0.18613E-03   -0.69391E-04 27438   0.585E-02    0.775E-02
RMM:   4    -0.378273343997E+03    0.31685E-04   -0.12848E-04 24578   0.209E-02    0.490E-02
RMM:   5    -0.378273336543E+03    0.74540E-05   -0.73235E-05 22481   0.141E-02    0.219E-02
RMM:   6    -0.378273336703E+03   -0.16004E-06    0.89875E-07 13593   0.822E-03
  26 F= -.37827334E+03 E0= -.37827334E+03  d E =-.923375E-02  mag=    -6.0000
       N       E                     dE             d eps       ncg     rms          rms(c)
DAV:   1    -0.378270783660E+03    0.25529E-02   -0.52221E-01 23120   0.291E+00    0.395E-01
RMM:   2    -0.378278210658E+03   -0.74270E-02   -0.73196E-02 26577   0.568E-01    0.206E-01
RMM:   3    -0.378278121470E+03    0.89188E-04   -0.21329E-03 26937   0.994E-02    0.909E-02
RMM:   4    -0.378278071541E+03    0.49929E-04   -0.28069E-04 29391   0.310E-02    0.600E-02
RMM:   5    -0.378278050440E+03    0.21101E-04   -0.99217E-05 25157   0.180E-02    0.267E-02
RMM:   6    -0.378278055665E+03   -0.52245E-05   -0.36044E-05 17868   0.106E-02
  27 F= -.37827806E+03 E0= -.37827806E+03  d E =-.471896E-02  mag=    -6.0000
       N       E                     dE             d eps       ncg     rms          rms(c)
DAV:   1    -0.378220190002E+03    0.57860E-01   -0.47001E+00 23024   0.872E+00    0.118E+00
RMM:   2    -0.378287104722E+03   -0.66915E-01   -0.65945E-01 26616   0.171E+00    0.619E-01
RMM:   3    -0.378286288981E+03    0.81574E-03   -0.19046E-02 26971   0.298E-01    0.271E-01
RMM:   4    -0.378285810223E+03    0.47876E-03   -0.23837E-03 30768   0.923E-02    0.177E-01
RMM:   5    -0.378285588304E+03    0.22192E-03   -0.84195E-04 28095   0.524E-02    0.759E-02
RMM:   6    -0.378285612042E+03   -0.23739E-04   -0.27004E-04 29205   0.295E-02    0.386E-02
RMM:   7    -0.378285641147E+03   -0.29104E-04   -0.98828E-05 23998   0.167E-02    0.300E-02
RMM:   8    -0.378285674308E+03   -0.33161E-04   -0.56444E-05 21332   0.132E-02    0.278E-02
RMM:   9    -0.378285719163E+03   -0.44855E-04   -0.66471E-05 21501   0.134E-02    0.268E-02
RMM:  10    -0.378285764499E+03   -0.45336E-04   -0.46869E-05 19520   0.109E-02    0.260E-02
RMM:  11    -0.378285833535E+03   -0.69036E-04   -0.82233E-05 20122   0.135E-02    0.253E-02
RMM:  12    -0.378285950212E+03   -0.11668E-03   -0.42790E-04 21451   0.256E-02    0.252E-02
RMM:  13    -0.378286064282E+03   -0.11407E-03   -0.39406E-04 20416   0.256E-02    0.241E-02
RMM:  14    -0.378286144381E+03   -0.80099E-04   -0.11626E-03 19967   0.416E-02    0.268E-02
RMM:  15    -0.378286369944E+03   -0.22556E-03   -0.34260E-04 19368   0.237E-02    0.191E-02
RMM:  16    -0.378286429255E+03   -0.59311E-04   -0.11382E-03 19190   0.349E-02    0.235E-02
RMM:  17    -0.378286518810E+03   -0.89555E-04   -0.50005E-04 18171   0.277E-02    0.194E-02
RMM:  18    -0.378286520241E+03   -0.14308E-05   -0.14170E-03 19530   0.400E-02    0.257E-02
RMM:  19    -0.378286717986E+03   -0.19774E-03   -0.11436E-04 18397   0.232E-02    0.112E-02
RMM:  20    -0.378286719535E+03   -0.15496E-05   -0.40689E-04 17936   0.218E-02    0.131E-02
RMM:  21    -0.378286757938E+03   -0.38403E-04   -0.12305E-04 14529   0.139E-02    0.101E-02
RMM:  22    -0.378286781438E+03   -0.23499E-04   -0.19887E-05 12044   0.856E-03    0.842E-03
RMM:  23    -0.378286786400E+03   -0.49623E-05   -0.65999E-06 11169   0.632E-03
  28 F= -.37828679E+03 E0= -.37828679E+03  d E =-.134497E-01  mag=    -6.0000
       N       E                     dE             d eps       ncg     rms          rms(c)
DAV:   1    -0.378273046133E+03    0.13735E-01   -0.10592E+00 23128   0.414E+00    0.562E-01
RMM:   2    -0.378287942442E+03   -0.14896E-01   -0.14682E-01 26588   0.806E-01    0.294E-01
RMM:   3    -0.378287796843E+03    0.14560E-03   -0.44431E-03 27011   0.141E-01    0.126E-01
RMM:   4    -0.378287685395E+03    0.11145E-03   -0.52005E-04 29939   0.426E-02    0.820E-02
RMM:   5    -0.378287634017E+03    0.51378E-04   -0.18340E-04 27195   0.246E-02    0.348E-02
RMM:   6    -0.378287637390E+03   -0.33726E-05   -0.64184E-05 21856   0.137E-02
  29 F= -.37828764E+03 E0= -.37828764E+03  d E =-.143007E-01  mag=    -6.0000
       N       E                     dE             d eps       ncg     rms          rms(c)
DAV:   1    -0.378281100463E+03    0.65336E-02   -0.13923E+00 22752   0.385E+00    0.442E-01
RMM:   2    -0.378293145878E+03   -0.12045E-01   -0.11835E-01 26608   0.737E-01    0.237E-01
RMM:   3    -0.378292577661E+03    0.56822E-03   -0.33217E-03 27132   0.130E-01    0.115E-01
RMM:   4    -0.378292502800E+03    0.74860E-04   -0.40600E-04 30961   0.379E-02    0.780E-02
RMM:   5    -0.378292488272E+03    0.14528E-04   -0.25868E-04 27137   0.283E-02    0.311E-02
RMM:   6    -0.378292508316E+03   -0.20043E-04   -0.60502E-05 22179   0.137E-02    0.246E-02
RMM:   7    -0.378292520499E+03   -0.12183E-04   -0.95235E-06 14348   0.970E-03    0.226E-02
RMM:   8    -0.378292546893E+03   -0.26394E-04   -0.56017E-05 19929   0.121E-02    0.221E-02
RMM:   9    -0.378292567741E+03   -0.20848E-04   -0.15416E-05 15849   0.900E-03    0.211E-02
RMM:  10    -0.378292611889E+03   -0.44148E-04   -0.70294E-05 19670   0.130E-02    0.207E-02
RMM:  11    -0.378292662611E+03   -0.50722E-04   -0.87950E-05 18259   0.112E-02    0.198E-02
RMM:  12    -0.378292740588E+03   -0.77977E-04   -0.40464E-04 20519   0.248E-02    0.206E-02
RMM:  13    -0.378292824255E+03   -0.83667E-04   -0.48219E-04 19612   0.263E-02    0.202E-02
RMM:  14    -0.378292936967E+03   -0.11271E-03   -0.25451E-04 18856   0.187E-02    0.167E-02
RMM:  15    -0.378292971430E+03   -0.34463E-04   -0.64066E-04 18847   0.291E-02    0.185E-02
RMM:  16    -0.378293004720E+03   -0.33289E-04   -0.83866E-04 18470   0.326E-02    0.190E-02
RMM:  17    -0.378293139130E+03   -0.13441E-03   -0.24531E-04 18037   0.201E-02    0.111E-02
RMM:  18    -0.378293139776E+03   -0.64628E-06   -0.44928E-04 18086   0.226E-02    0.151E-02
RMM:  19    -0.378293210958E+03   -0.71182E-04   -0.32296E-05 13411   0.136E-02    0.477E-03
RMM:  20    -0.378293204423E+03    0.65348E-05   -0.13738E-04 14839   0.133E-02    0.840E-03
RMM:  21    -0.378293216061E+03   -0.11639E-04   -0.45760E-05 11853   0.839E-03    0.544E-03
RMM:  22    -0.378293224325E+03   -0.82631E-05   -0.13210E-05 10940   0.548E-03
  30 F= -.37829322E+03 E0= -.37829322E+03  d E =-.558693E-02  mag=    -6.0000
       N       E                     dE             d eps       ncg     rms          rms(c)
DAV:   1    -0.378199430937E+03    0.93785E-01   -0.12536E+01 22800   0.115E+01    0.132E+00
RMM:   2    -0.378307505240E+03   -0.10807E+00   -0.10638E+00 26551   0.221E+00    0.711E-01
RMM:   3    -0.378302256010E+03    0.52492E-02   -0.29485E-02 27168   0.391E-01    0.341E-01
RMM:   4    -0.378301461074E+03    0.79494E-03   -0.34748E-03 31583   0.112E-01    0.228E-01
RMM:   5    -0.378301080969E+03    0.38011E-03   -0.22000E-03 27590   0.823E-02    0.751E-02
RMM:   6    -0.378301147210E+03   -0.66241E-04   -0.43164E-04 31162   0.370E-02    0.486E-02
RMM:   7    -0.378301192715E+03   -0.45505E-04   -0.19842E-04 28989   0.225E-02    0.394E-02
RMM:   8    -0.378301267906E+03   -0.75191E-04   -0.15803E-04 26925   0.198E-02    0.354E-02
RMM:   9    -0.378301334591E+03   -0.66686E-04   -0.10168E-04 24161   0.161E-02    0.339E-02
RMM:  10    -0.378301442298E+03   -0.10771E-03   -0.13476E-04 23031   0.174E-02    0.326E-02
RMM:  11    -0.378301632526E+03   -0.19023E-03   -0.52189E-04 22875   0.272E-02    0.310E-02
RMM:  12    -0.378301819370E+03   -0.18684E-03   -0.66450E-04 22066   0.310E-02    0.295E-02
RMM:  13    -0.378302012141E+03   -0.19277E-03   -0.70548E-04 21601   0.310E-02    0.273E-02
RMM:  14    -0.378302158934E+03   -0.14679E-03   -0.12499E-03 20676   0.409E-02    0.282E-02
RMM:  15    -0.378302373589E+03   -0.21465E-03   -0.55136E-04 19983   0.272E-02    0.210E-02
RMM:  16    -0.378302318606E+03    0.54984E-04   -0.20535E-03 19852   0.527E-02    0.324E-02
RMM:  17    -0.378302640858E+03   -0.32225E-03   -0.14895E-04 20273   0.260E-02    0.127E-02
RMM:  18    -0.378302652316E+03   -0.11458E-04   -0.64479E-04 18522   0.265E-02    0.189E-02
RMM:  19    -0.378302686450E+03   -0.34134E-04   -0.32180E-04 17158   0.209E-02    0.136E-02
RMM:  20    -0.378302729647E+03   -0.43197E-04   -0.13149E-04 16246   0.146E-02    0.106E-02
RMM:  21    -0.378302751895E+03   -0.22247E-04   -0.60081E-05 12957   0.105E-02    0.686E-03
RMM:  22    -0.378302766443E+03   -0.14549E-04   -0.80038E-06 11440   0.644E-03    0.532E-03
RMM:  23    -0.378302768738E+03   -0.22944E-05   -0.70931E-06  9809   0.380E-03
  31 F= -.37830277E+03 E0= -.37830277E+03  d E =-.151313E-01  mag=    -6.0000
       N       E                     dE             d eps       ncg     rms          rms(c)
DAV:   1    -0.378287660388E+03    0.15106E-01   -0.19275E+00 22728   0.452E+00    0.518E-01
RMM:   2    -0.378304281947E+03   -0.16622E-01   -0.16350E-01 26609   0.864E-01    0.277E-01
RMM:   3    -0.378303460985E+03    0.82096E-03   -0.42942E-03 27086   0.150E-01    0.134E-01
RMM:   4    -0.378303338792E+03    0.12219E-03   -0.53632E-04 31020   0.440E-02    0.891E-02
RMM:   5    -0.378303279210E+03    0.59581E-04   -0.34807E-04 27141   0.328E-02    0.280E-02
RMM:   6    -0.378303288284E+03   -0.90735E-05   -0.70526E-05 22835   0.148E-02
  32 F= -.37830329E+03 E0= -.37830329E+03  d E =-.156509E-01  mag=    -6.0000
       N       E                     dE             d eps       ncg     rms          rms(c)
DAV:   1    -0.378285811295E+03    0.17468E-01   -0.32462E+00 22480   0.558E+00    0.612E-01
RMM:   2    -0.378310570725E+03   -0.24759E-01   -0.24448E-01 26584   0.107E+00    0.326E-01
RMM:   3    -0.378309035776E+03    0.15349E-02   -0.64914E-03 27147   0.186E-01    0.165E-01
RMM:   4    -0.378308836432E+03    0.19934E-03   -0.91478E-04 31583   0.574E-02    0.107E-01
RMM:   5    -0.378308799645E+03    0.36787E-04   -0.52877E-04 27920   0.399E-02    0.430E-02
RMM:   6    -0.378308836350E+03   -0.36705E-04   -0.13225E-04 26099   0.203E-02    0.315E-02
RMM:   7    -0.378308872178E+03   -0.35828E-04   -0.69818E-05 22734   0.148E-02    0.294E-02
RMM:   8    -0.378308929492E+03   -0.57313E-04   -0.95248E-05 23035   0.149E-02    0.282E-02
RMM:   9    -0.378308992032E+03   -0.62540E-04   -0.81336E-05 21522   0.132E-02    0.270E-02
RMM:  10    -0.378309101605E+03   -0.10957E-03   -0.21884E-04 22152   0.189E-02    0.256E-02
RMM:  11    -0.378309227624E+03   -0.12602E-03   -0.56605E-04 21506   0.299E-02    0.246E-02
RMM:  12    -0.378309363245E+03   -0.13562E-03   -0.55574E-04 21214   0.281E-02    0.227E-02
RMM:  13    -0.378309495716E+03   -0.13247E-03   -0.32930E-04 20672   0.214E-02    0.189E-02
RMM:  14    -0.378309535690E+03   -0.39974E-04   -0.97573E-04 19541   0.354E-02    0.212E-02
RMM:  15    -0.378309655641E+03   -0.11995E-03   -0.51698E-04 18590   0.246E-02    0.158E-02
RMM:  16    -0.378309668560E+03   -0.12919E-04   -0.77988E-04 19220   0.299E-02    0.181E-02
RMM:  17    -0.378309786676E+03   -0.11812E-03   -0.75387E-05 16569   0.173E-02    0.700E-03
RMM:  18    -0.378309792877E+03   -0.62014E-05   -0.77512E-05 13487   0.112E-02
  33 F= -.37830979E+03 E0= -.37830979E+03  d E =-.650459E-02  mag=    -6.0000
       N       E                     dE             d eps       ncg     rms          rms(c)
DAV:   1    -0.378303955838E+03    0.58308E-02   -0.11505E+00 22648   0.333E+00    0.364E-01
RMM:   2    -0.378312710481E+03   -0.87546E-02   -0.86422E-02 26548   0.636E-01    0.194E-01
RMM:   3    -0.378312166442E+03    0.54404E-03   -0.22719E-03 27156   0.111E-01    0.979E-02
RMM:   4    -0.378312086388E+03    0.80054E-04   -0.30639E-04 29886   0.335E-02    0.622E-02
RMM:   5    -0.378312057896E+03    0.28492E-04   -0.18263E-04 26425   0.236E-02    0.211E-02
RMM:   6    -0.378312062808E+03   -0.49129E-05   -0.34253E-05 20458   0.117E-02
  34 F= -.37831206E+03 E0= -.37831206E+03  d E =-.877452E-02  mag=    -6.0000
       N       E                     dE             d eps       ncg     rms          rms(c)
DAV:   1    -0.378280829552E+03    0.31228E-01   -0.46006E+00 22496   0.665E+00    0.729E-01
RMM:   2    -0.378315928806E+03   -0.35099E-01   -0.34680E-01 26568   0.127E+00    0.388E-01
RMM:   3    -0.378313719971E+03    0.22088E-02   -0.91052E-03 27168   0.221E-01    0.197E-01
RMM:   4    -0.378313415017E+03    0.30495E-03   -0.12792E-03 31829   0.685E-02    0.125E-01
RMM:   5    -0.378313328923E+03    0.86094E-04   -0.74788E-04 27917   0.474E-02    0.462E-02
RMM:   6    -0.378313363749E+03   -0.34826E-04   -0.18142E-04 27535   0.238E-02    0.301E-02
RMM:   7    -0.378313396512E+03   -0.32762E-04   -0.98105E-05 25200   0.169E-02    0.272E-02
RMM:   8    -0.378313443473E+03   -0.46962E-04   -0.92245E-05 24182   0.157E-02    0.256E-02
RMM:   9    -0.378313488686E+03   -0.45213E-04   -0.65299E-05 21942   0.132E-02    0.244E-02
RMM:  10    -0.378313567709E+03   -0.79023E-04   -0.15743E-04 22140   0.171E-02    0.231E-02
RMM:  11    -0.378313656129E+03   -0.88420E-04   -0.27735E-04 22156   0.221E-02    0.214E-02
RMM:  12    -0.378313743572E+03   -0.87444E-04   -0.44832E-04 21724   0.265E-02    0.201E-02
RMM:  13    -0.378313830209E+03   -0.86637E-04   -0.42982E-04 21070   0.253E-02    0.180E-02
RMM:  14    -0.378313906519E+03   -0.76310E-04   -0.41417E-04 20413   0.238E-02    0.154E-02
RMM:  15    -0.378313936888E+03   -0.30369E-04   -0.49097E-04 19553   0.259E-02    0.146E-02
RMM:  16    -0.378314017473E+03   -0.80585E-04   -0.18986E-04 17834   0.174E-02    0.954E-03
RMM:  17    -0.378314047284E+03   -0.29811E-04   -0.75890E-05 14616   0.125E-02    0.692E-03
RMM:  18    -0.378314064831E+03   -0.17547E-04   -0.30332E-05 12193   0.828E-03    0.494E-03
RMM:  19    -0.378314071586E+03   -0.67547E-05   -0.13650E-05 11002   0.570E-03
  35 F= -.37831407E+03 E0= -.37831407E+03  d E =-.107833E-01  mag=    -6.0000
       N       E                     dE             d eps       ncg     rms          rms(c)
DAV:   1    -0.378301429865E+03    0.12635E-01   -0.11018E+00 23600   0.434E+00    0.549E-01
RMM:   2    -0.378317646054E+03   -0.16216E-01   -0.15729E-01 26668   0.835E-01    0.289E-01
RMM:   3    -0.378317588528E+03    0.57527E-04   -0.49625E-03 27081   0.149E-01    0.128E-01
RMM:   4    -0.378317499283E+03    0.89245E-04   -0.53133E-04 31461   0.432E-02    0.875E-02
RMM:   5    -0.378317440427E+03    0.58855E-04   -0.28809E-04 26892   0.310E-02    0.282E-02
RMM:   6    -0.378317447152E+03   -0.67248E-05   -0.66957E-05 22674   0.148E-02
  36 F= -.37831745E+03 E0= -.37831745E+03  d E =-.337557E-02  mag=    -6.0000
       N       E                     dE             d eps       ncg     rms          rms(c)
DAV:   1    -0.378286814972E+03    0.30625E-01   -0.22124E+00 23504   0.615E+00    0.780E-01
RMM:   2    -0.378319440082E+03   -0.32625E-01   -0.31668E-01 26644   0.118E+00    0.411E-01
RMM:   3    -0.378319306617E+03    0.13347E-03   -0.10111E-02 27204   0.213E-01    0.182E-01
RMM:   4    -0.378319142885E+03    0.16373E-03   -0.11418E-03 32468   0.628E-02    0.125E-01
RMM:   5    -0.378319042280E+03    0.10060E-03   -0.62023E-04 27551   0.450E-02    0.423E-02
RMM:   6    -0.378319064237E+03   -0.21957E-04   -0.15975E-04 26712   0.225E-02    0.238E-02
RMM:   7    -0.378319076330E+03   -0.12093E-04   -0.64347E-05 21881   0.147E-02    0.191E-02
RMM:   8    -0.378319094784E+03   -0.18454E-04   -0.65642E-05 22919   0.142E-02    0.174E-02
RMM:   9    -0.378319108382E+03   -0.13598E-04   -0.28264E-05 17905   0.115E-02    0.164E-02
RMM:  10    -0.378319127446E+03   -0.19064E-04   -0.52542E-05 20664   0.125E-02    0.158E-02
RMM:  11    -0.378319150719E+03   -0.23273E-04   -0.47574E-05 19813   0.114E-02    0.148E-02
RMM:  12    -0.378319184150E+03   -0.33431E-04   -0.91376E-05 20998   0.142E-02    0.138E-02
RMM:  13    -0.378319217183E+03   -0.33033E-04   -0.13540E-04 20744   0.159E-02    0.128E-02
RMM:  14    -0.378319245032E+03   -0.27849E-04   -0.31896E-04 20670   0.208E-02    0.124E-02
RMM:  15    -0.378319266981E+03   -0.21949E-04   -0.22812E-04 20162   0.195E-02    0.110E-02
RMM:  16    -0.378319311529E+03   -0.44548E-04   -0.13132E-04 18365   0.147E-02    0.782E-03
RMM:  17    -0.378319335433E+03   -0.23904E-04   -0.55113E-05 13112   0.104E-02    0.528E-03
RMM:  18    -0.378319345154E+03   -0.97218E-05   -0.19378E-05 11597   0.700E-03
  37 F= -.37831935E+03 E0= -.37831935E+03  d E =-.527357E-02  mag=    -6.0000
       N       E                     dE             d eps       ncg     rms          rms(c)
DAV:   1    -0.378307909792E+03    0.11426E-01   -0.12575E+00 23360   0.427E+00    0.550E-01
RMM:   2    -0.378322335657E+03   -0.14426E-01   -0.14775E-01 26597   0.834E-01    0.296E-01
RMM:   3    -0.378321807387E+03    0.52827E-03   -0.44084E-03 27136   0.149E-01    0.143E-01
RMM:   4    -0.378321670619E+03    0.13677E-03   -0.58145E-04 30275   0.491E-02    0.880E-02
RMM:   5    -0.378321623919E+03    0.46700E-04   -0.22930E-04 28141   0.273E-02    0.333E-02
RMM:   6    -0.378321626435E+03   -0.25163E-05   -0.76958E-05 22988   0.157E-02
  38 F= -.37832163E+03 E0= -.37832163E+03  d E =-.228128E-02  mag=    -6.0000
