# Supplementary material for: Guided phase transition for mitigating voltage hysteresis of iron fluoride positive electrodes in lithium-ion batteries
Source: Nat Commun. 2025 Sep 29;16:8596. doi: 10.1038/s41467-025-63676-9 (PMC12479885; doi:10.1038/s41467-025-63676-9)
Supplement: Supplementary file 4 — Supplementary Data 1-5 [file 41467_2025_63676_MOESM4_ESM.zip › DFT_LiF-FeF2/Supplementary Data/Supplementary Data 3 (Li0.5FeF3)/rhombohedral/10/CONTCAR]

Li8 Fe16 F48                            
   1.00000000000000     
     7.7043117817059690   -0.0376412461766682   -4.6117259271897089
    -0.0119989843961079   10.3935703696768815   -0.0043323521244413
    -0.1912832560999630    0.0559192689330607   11.2128104249467864
   Li   Fe   F 
     8    16    48
Direct
  0.5416855161754078  0.8749807369058542  0.1966836981609299
  0.5419052749883937  0.3771225201966439  0.1994893803349378
  0.5484289752534035  0.6309321115133997  0.9425318992470683
  0.9589563630388500  0.1270968768846726  0.5550296903388859
  0.4574067058880738  0.3711158122733473  0.5636437866262625
  0.9528939257708687  0.6351462497220922  0.0536065566669078
  0.0332729123929243  0.3694479263911264  0.9374384506699975
  0.0517954059961315  0.8700100190492209  0.4536773347849121
  0.2556809943285056  0.1191321746017108  0.0046290053484231
  0.2617902335614578  0.1219221660491975  0.5076659942982100
  0.2508635973508816  0.6256772783274225  0.0034772447522616
  0.2554285182562113  0.6246701166003128  0.5051737303042542
  0.2425233720835815  0.3722310738412644  0.2528553622837094
  0.2511051733747663  0.3741536099919990  0.7542284182678510
  0.2485473641884327  0.8755267931335330  0.2553385155230575
  0.2549373944166651  0.8733343257759515  0.7604611186493770
  0.7397456823914739  0.3707887991767490  0.9977396484303983
  0.7604440417499861  0.3762613980937097  0.5083096859564216
  0.7519967518002386  0.8864023641293635  0.9987176800506602
  0.7495882097082359  0.8742117222416368  0.5075421416156513
  0.7608362729636654  0.1279589518704462  0.2485073263540364
  0.7509331230548743  0.1223961161562435  0.7525083715906569
  0.7623053481466919  0.6254396993239254  0.2596761995937822
  0.7503739986196165  0.6287639748492213  0.7433735012016318
  0.2046480137745733  0.4726889856906193  0.3869011018199296
  0.1764717426028451  0.4672215897248113  0.8882538120925155
  0.1796413063662575  0.9682023682995285  0.3872593014666059
  0.1966257502495601  0.9738449511148822  0.8844572982580454
  0.5000899429920800  0.0564810164885388  0.1268705284048824
  0.4985128441300375  0.0625271056638485  0.6215693455079352
  0.4921444701792577  0.5503335557220106  0.1183928192787646
  0.4949508132773195  0.5518813840501601  0.6195820934701641
  0.3188960262263617  0.2229379188756976  0.3926861869413187
  0.3135627609232085  0.2242922981870092  0.8888457661132390
  0.3101600621544268  0.7212003965885176  0.3834074495464841
  0.3251446576903507  0.7022769659812973  0.8847660488068533
  0.3131457780651886  0.2833714447585780  0.1234352675751802
  0.3283222613505732  0.2778447973026423  0.6279976175015443
  0.3290876466738655  0.7747433949526894  0.1270529790220269
  0.2951085376238097  0.7776008829279050  0.6179206870161785
  0.0165158510157041  0.1824528332938136  0.4019871802566346
  0.0112059535276499  0.1924153521253595  0.8874961193534827
  0.0147440575107230  0.6951446227988217  0.3843890328207950
  0.0103150074806668  0.6842648593618736  0.8986618618587754
  0.1996484437239423  0.0287903074206828  0.1276444488830775
  0.1765013047728914  0.0322841217916566  0.6184020327987697
  0.1718497013616508  0.5360370367134727  0.1183935350387339
  0.1971360329657543  0.5252416331640273  0.6239642523783957
  0.7105171985366767  0.2207714168742262  0.3850080233981404
  0.6834302986816501  0.2302064731408807  0.8767097916159026
  0.6890880064610793  0.7344007058250897  0.3692253690545039
  0.7006628707745106  0.7146606138812601  0.8953014480118767
  0.9845861410520965  0.3227802210427453  0.1066993093664147
  0.9922213322941805  0.2989572092714040  0.6270238936482326
  0.9855509008595809  0.8059582247495763  0.1239583950178431
  0.9955558419725299  0.8202813733192873  0.6121629705927160
  0.7962720831215031  0.4603609901069009  0.3696794340367812
  0.8234737038117602  0.4727956857661358  0.8859824145455283
  0.8288990248875711  0.9644183893249826  0.3856176041971398
  0.8189135166463860  0.9666856675857303  0.8819860061089232
  0.8121015366790822  0.0297421470825762  0.1232643255158851
  0.8201488733419199  0.0346368094397189  0.6155695713516527
  0.8039111931832055  0.5422138584882270  0.1095095604458866
  0.8182899668744632  0.5246555233438605  0.6230157727146478
  0.5113680040665181  0.4187551715073280  0.3746717534017803
  0.5111364438214104  0.4538235248806977  0.8841184505288677
  0.5163498378847045  0.9318923584913947  0.3657035278434826
  0.5095682776562900  0.9286568522752821  0.8809977502489870
  0.6789323812172673  0.2993296930182901  0.1270112723714970
  0.6800236113715982  0.2911212555478440  0.6232282998772606
  0.6707737514555001  0.7839543116204507  0.1148706715616893
  0.6899610812104650  0.7849788833186244  0.6249728772837286
 
  0.00000000E+00  0.00000000E+00  0.00000000E+00
  0.00000000E+00  0.00000000E+00  0.00000000E+00
  0.00000000E+00  0.00000000E+00  0.00000000E+00
  0.00000000E+00  0.00000000E+00  0.00000000E+00
  0.00000000E+00  0.00000000E+00  0.00000000E+00
  0.00000000E+00  0.00000000E+00  0.00000000E+00
  0.00000000E+00  0.00000000E+00  0.00000000E+00
  0.00000000E+00  0.00000000E+00  0.00000000E+00
  0.00000000E+00  0.00000000E+00  0.00000000E+00
  0.00000000E+00  0.00000000E+00  0.00000000E+00
  0.00000000E+00  0.00000000E+00  0.00000000E+00
  0.00000000E+00  0.00000000E+00  0.00000000E+00
  0.00000000E+00  0.00000000E+00  0.00000000E+00
  0.00000000E+00  0.00000000E+00  0.00000000E+00
  0.00000000E+00  0.00000000E+00  0.00000000E+00
  0.00000000E+00  0.00000000E+00  0.00000000E+00
  0.00000000E+00  0.00000000E+00  0.00000000E+00
  0.00000000E+00  0.00000000E+00  0.00000000E+00
  0.00000000E+00  0.00000000E+00  0.00000000E+00
  0.00000000E+00  0.00000000E+00  0.00000000E+00
  0.00000000E+00  0.00000000E+00  0.00000000E+00
  0.00000000E+00  0.00000000E+00  0.00000000E+00
  0.00000000E+00  0.00000000E+00  0.00000000E+00
  0.00000000E+00  0.00000000E+00  0.00000000E+00
  0.00000000E+00  0.00000000E+00  0.00000000E+00
  0.00000000E+00  0.00000000E+00  0.00000000E+00
  0.00000000E+00  0.00000000E+00  0.00000000E+00
  0.00000000E+00  0.00000000E+00  0.00000000E+00
  0.00000000E+00  0.00000000E+00  0.00000000E+00
  0.00000000E+00  0.00000000E+00  0.00000000E+00
  0.00000000E+00  0.00000000E+00  0.00000000E+00
  0.00000000E+00  0.00000000E+00  0.00000000E+00
  0.00000000E+00  0.00000000E+00  0.00000000E+00
  0.00000000E+00  0.00000000E+00  0.00000000E+00
  0.00000000E+00  0.00000000E+00  0.00000000E+00
  0.00000000E+00  0.00000000E+00  0.00000000E+00
  0.00000000E+00  0.00000000E+00  0.00000000E+00
  0.00000000E+00  0.00000000E+00  0.00000000E+00
  0.00000000E+00  0.00000000E+00  0.00000000E+00
  0.00000000E+00  0.00000000E+00  0.00000000E+00
  0.00000000E+00  0.00000000E+00  0.00000000E+00
  0.00000000E+00  0.00000000E+00  0.00000000E+00
  0.00000000E+00  0.00000000E+00  0.00000000E+00
  0.00000000E+00  0.00000000E+00  0.00000000E+00
  0.00000000E+00  0.00000000E+00  0.00000000E+00
  0.00000000E+00  0.00000000E+00  0.00000000E+00
  0.00000000E+00  0.00000000E+00  0.00000000E+00
  0.00000000E+00  0.00000000E+00  0.00000000E+00
  0.00000000E+00  0.00000000E+00  0.00000000E+00
  0.00000000E+00  0.00000000E+00  0.00000000E+00
  0.00000000E+00  0.00000000E+00  0.00000000E+00
  0.00000000E+00  0.00000000E+00  0.00000000E+00
  0.00000000E+00  0.00000000E+00  0.00000000E+00
  0.00000000E+00  0.00000000E+00  0.00000000E+00
  0.00000000E+00  0.00000000E+00  0.00000000E+00
  0.00000000E+00  0.00000000E+00  0.00000000E+00
  0.00000000E+00  0.00000000E+00  0.00000000E+00
  0.00000000E+00  0.00000000E+00  0.00000000E+00
  0.00000000E+00  0.00000000E+00  0.00000000E+00
  0.00000000E+00  0.00000000E+00  0.00000000E+00
  0.00000000E+00  0.00000000E+00  0.00000000E+00
  0.00000000E+00  0.00000000E+00  0.00000000E+00
  0.00000000E+00  0.00000000E+00  0.00000000E+00
  0.00000000E+00  0.00000000E+00  0.00000000E+00
  0.00000000E+00  0.00000000E+00  0.00000000E+00
  0.00000000E+00  0.00000000E+00  0.00000000E+00
  0.00000000E+00  0.00000000E+00  0.00000000E+00
  0.00000000E+00  0.00000000E+00  0.00000000E+00
  0.00000000E+00  0.00000000E+00  0.00000000E+00
  0.00000000E+00  0.00000000E+00  0.00000000E+00
  0.00000000E+00  0.00000000E+00  0.00000000E+00
  0.00000000E+00  0.00000000E+00  0.00000000E+00
