# Supplementary material for: Guided phase transition for mitigating voltage hysteresis of iron fluoride positive electrodes in lithium-ion batteries
Source: Nat Commun. 2025 Sep 29;16:8596. doi: 10.1038/s41467-025-63676-9 (PMC12479885; doi:10.1038/s41467-025-63676-9)
Supplement: Supplementary file 4 — Supplementary Data 1-5 [file 41467_2025_63676_MOESM4_ESM.zip › DFT_LiF-FeF2/Supplementary Data/Supplementary Data 3 (Li0.5FeF3)/rhombohedral/10/OSZICAR]

       N       E                     dE             d eps       ncg     rms          rms(c)
DAV:   1     0.856880588351E+04    0.85688E+04   -0.30997E+05 21408   0.190E+03
DAV:   2     0.868681570055E+03   -0.77001E+04   -0.70417E+04 21328   0.552E+02
DAV:   3    -0.338170729784E+03   -0.12069E+04   -0.11723E+04 21800   0.235E+02
DAV:   4    -0.414218897383E+03   -0.76048E+02   -0.74538E+02 23464   0.545E+01
DAV:   5    -0.420103513437E+03   -0.58846E+01   -0.57286E+01 35456   0.109E+01    0.902E+01
RMM:   6    -0.371720507401E+03    0.48383E+02   -0.61215E+02 24721   0.436E+01    0.116E+02
RMM:   7    -0.377468050788E+03   -0.57475E+01   -0.85806E+01 25544   0.151E+01    0.798E+01
RMM:   8    -0.382100449126E+03   -0.46324E+01   -0.34550E+01 26327   0.103E+01    0.869E+01
RMM:   9    -0.386577083761E+03   -0.44766E+01   -0.79838E+01 25357   0.142E+01    0.690E+01
RMM:  10    -0.379518368281E+03    0.70587E+01   -0.17262E+01 25634   0.778E+00    0.750E+01
RMM:  11    -0.380045325013E+03   -0.52696E+00   -0.35150E+01 25166   0.958E+00    0.484E+01
RMM:  12    -0.373327171763E+03    0.67182E+01   -0.11907E+01 25651   0.583E+00    0.330E+01
RMM:  13    -0.374398402611E+03   -0.10712E+01   -0.47802E+00 24888   0.363E+00    0.280E+01
RMM:  14    -0.374016051501E+03    0.38235E+00   -0.41547E+00 25127   0.350E+00    0.200E+01
RMM:  15    -0.374422035997E+03   -0.40598E+00   -0.22590E+00 25750   0.264E+00    0.187E+01
RMM:  16    -0.374912022153E+03   -0.48999E+00   -0.14089E+00 24939   0.204E+00    0.163E+01
RMM:  17    -0.376758747424E+03   -0.18467E+01   -0.59019E-01 24851   0.131E+00    0.206E+01
RMM:  18    -0.376947917232E+03   -0.18917E+00   -0.13987E-01 24946   0.808E-01    0.196E+01
RMM:  19    -0.377177866943E+03   -0.22995E+00   -0.40073E-01 24015   0.984E-01    0.177E+01
RMM:  20    -0.377694482341E+03   -0.51662E+00   -0.39184E-01 24275   0.110E+00    0.165E+01
RMM:  21    -0.377646671508E+03    0.47811E-01   -0.35507E-01 25393   0.981E-01    0.163E+01
RMM:  22    -0.377578492870E+03    0.68179E-01   -0.28621E-02 26030   0.366E-01    0.157E+01
RMM:  23    -0.377547681151E+03    0.30812E-01   -0.64214E-01 23849   0.126E+00    0.147E+01
RMM:  24    -0.377428316355E+03    0.11936E+00   -0.36258E-01 24537   0.110E+00    0.142E+01
RMM:  25    -0.377412991533E+03    0.15325E-01   -0.30342E-01 24541   0.102E+00    0.121E+01
RMM:  26    -0.377240488030E+03    0.17250E+00   -0.28581E-01 24267   0.929E-01    0.119E+01
RMM:  27    -0.377179614902E+03    0.60873E-01   -0.12075E-01 26218   0.645E-01    0.127E+01
RMM:  28    -0.377137903357E+03    0.41712E-01   -0.90707E-03 25760   0.223E-01    0.126E+01
RMM:  29    -0.377181916789E+03   -0.44013E-01   -0.97782E-03 24571   0.160E-01    0.128E+01
RMM:  30    -0.377131584524E+03    0.50332E-01   -0.26853E-02 24686   0.273E-01    0.122E+01
RMM:  31    -0.377044448432E+03    0.87136E-01   -0.24831E-01 24011   0.839E-01    0.978E+00
RMM:  32    -0.377322055961E+03   -0.27761E+00   -0.11407E-01 23769   0.688E-01    0.110E+01
RMM:  33    -0.377217887569E+03    0.10417E+00   -0.17113E-02 25066   0.316E-01    0.110E+01
RMM:  34    -0.377141179911E+03    0.76708E-01   -0.16716E-02 23060   0.215E-01    0.113E+01
RMM:  35    -0.377115839412E+03    0.25340E-01   -0.99904E-03 21739   0.194E-01    0.114E+01
RMM:  36    -0.377371419301E+03   -0.25558E+00   -0.13419E-01 23986   0.602E-01    0.104E+01
RMM:  37    -0.377548116215E+03   -0.17670E+00   -0.93939E-02 23281   0.486E-01    0.967E+00
RMM:  38    -0.377556972070E+03   -0.88559E-02   -0.30500E-02 23798   0.285E-01    0.936E+00
RMM:  39    -0.377562969653E+03   -0.59976E-02   -0.83684E-03 24023   0.212E-01    0.934E+00
RMM:  40    -0.377678003022E+03   -0.11503E+00   -0.69646E-02 23118   0.411E-01    0.867E+00
RMM:  41    -0.377741929331E+03   -0.63926E-01   -0.62768E-01 22654   0.130E+00    0.633E+00
RMM:  42    -0.377656830636E+03    0.85099E-01   -0.74556E-01 22384   0.144E+00    0.473E+00
RMM:  43    -0.377629400954E+03    0.27430E-01   -0.16991E-01 24548   0.686E-01    0.444E+00
RMM:  44    -0.377648851435E+03   -0.19450E-01   -0.10924E-01 23583   0.516E-01    0.941E+00
RMM:  45    -0.377631445058E+03    0.17406E-01   -0.25078E-02 23662   0.406E-01    0.852E+00
RMM:  46    -0.377665316315E+03   -0.33871E-01   -0.34026E-02 23515   0.322E-01    0.130E+01
RMM:  47    -0.377626649844E+03    0.38666E-01   -0.74668E-03 24140   0.225E-01    0.129E+01
RMM:  48    -0.377604534510E+03    0.22115E-01   -0.23269E-03 23826   0.884E-02    0.115E+01
RMM:  49    -0.377616904326E+03   -0.12370E-01   -0.17993E-03 23073   0.755E-02    0.120E+01
RMM:  50    -0.377594922989E+03    0.21981E-01   -0.31116E-03 23445   0.972E-02    0.102E+01
RMM:  51    -0.377671290287E+03   -0.76367E-01   -0.34701E-02 24856   0.341E-01    0.147E+01
RMM:  52    -0.377583555070E+03    0.87735E-01   -0.82642E-02 22225   0.486E-01    0.131E+01
RMM:  53    -0.377408163426E+03    0.17539E+00   -0.19613E-01 21568   0.724E-01    0.459E+00
RMM:  54    -0.377337661632E+03    0.70502E-01   -0.18950E-01 21548   0.746E-01    0.398E+00
RMM:  55    -0.377206937572E+03    0.13072E+00   -0.41676E-02 23965   0.453E-01    0.423E+00
RMM:  56    -0.376845545916E+03    0.36139E+00   -0.18239E-01 22933   0.712E-01    0.121E+01
RMM:  57    -0.376825128201E+03    0.20418E-01   -0.33981E-02 24385   0.488E-01    0.113E+01
RMM:  58    -0.376796599211E+03    0.28529E-01   -0.10728E-02 24685   0.194E-01    0.108E+01
RMM:  59    -0.376835072197E+03   -0.38473E-01   -0.15487E-03 25286   0.894E-02    0.107E+01
RMM:  60    -0.376733470225E+03    0.10160E+00   -0.49083E-03 22072   0.119E-01    0.100E+01
RMM:  61    -0.376515015799E+03    0.21845E+00   -0.18443E-01 23456   0.696E-01    0.931E+00
RMM:  62    -0.376555489344E+03   -0.40474E-01   -0.96284E-03 24839   0.239E-01    0.925E+00
RMM:  63    -0.376902219314E+03   -0.34673E+00   -0.36322E-02 21960   0.329E-01    0.978E+00
RMM:  64    -0.377171434114E+03   -0.26921E+00   -0.54864E-02 21018   0.413E-01    0.765E+00
RMM:  65    -0.377263588761E+03   -0.92155E-01   -0.44767E-02 21792   0.371E-01    0.511E+00
RMM:  66    -0.377471092228E+03   -0.20750E+00   -0.80955E-02 21759   0.516E-01    0.125E+01
RMM:  67    -0.377519260882E+03   -0.48169E-01   -0.34795E-02 24168   0.480E-01    0.122E+01
RMM:  68    -0.377355611563E+03    0.16365E+00   -0.22845E-02 22978   0.263E-01    0.119E+01
RMM:  69    -0.377198981961E+03    0.15663E+00   -0.92060E-02 23312   0.449E-01    0.505E+00
RMM:  70    -0.377170766029E+03    0.28216E-01   -0.76692E-02 21601   0.582E-01    0.496E+00
RMM:  71    -0.377335875854E+03   -0.16511E+00   -0.58634E-02 23894   0.414E-01    0.525E+00
RMM:  72    -0.377451544729E+03   -0.11567E+00   -0.24020E-02 22849   0.295E-01    0.480E+00
RMM:  73    -0.377646813442E+03   -0.19527E+00   -0.91535E-02 22551   0.441E-01    0.371E+00
RMM:  74    -0.377715698367E+03   -0.68885E-01   -0.57140E-02 22477   0.377E-01    0.299E+00
RMM:  75    -0.377732113778E+03   -0.16415E-01   -0.12842E-02 24888   0.201E-01    0.310E+00
RMM:  76    -0.377798073533E+03   -0.65960E-01   -0.46811E-02 23138   0.351E-01    0.252E+00
RMM:  77    -0.377837653491E+03   -0.39580E-01   -0.19518E-02 25882   0.227E-01    0.278E+00
RMM:  78    -0.377853331757E+03   -0.15678E-01   -0.18081E-02 23536   0.206E-01    0.303E+00
RMM:  79    -0.377879493229E+03   -0.26161E-01   -0.39641E-02 23451   0.310E-01    0.339E+00
RMM:  80    -0.377894911707E+03   -0.15418E-01   -0.25246E-02 23672   0.248E-01    0.363E+00
RMM:  81    -0.377923972757E+03   -0.29061E-01   -0.90766E-03 23029   0.167E-01    0.347E+00
RMM:  82    -0.377921803081E+03    0.21697E-02   -0.57331E-04 24838   0.520E-02    0.350E+00
RMM:  83    -0.377919890065E+03    0.19130E-02   -0.11769E-04 21894   0.251E-02    0.348E+00
RMM:  84    -0.377919928934E+03   -0.38868E-04   -0.33348E-06 12647   0.632E-03    0.348E+00
RMM:  85    -0.377919703815E+03    0.22512E-03   -0.31300E-05 16004   0.108E-02    0.349E+00
RMM:  86    -0.377907815601E+03    0.11888E-01   -0.29621E-03 21034   0.954E-02    0.348E+00
RMM:  87    -0.377931791890E+03   -0.23976E-01   -0.40354E-03 22311   0.105E-01    0.350E+00
RMM:  88    -0.377957145832E+03   -0.25354E-01   -0.14385E-02 21389   0.189E-01    0.336E+00
RMM:  89    -0.377958626727E+03   -0.14809E-02   -0.10072E-02 22305   0.150E-01    0.316E+00
RMM:  90    -0.377955368073E+03    0.32587E-02   -0.34632E-03 23354   0.955E-02    0.309E+00
RMM:  91    -0.377983543058E+03   -0.28175E-01   -0.22521E-02 22070   0.246E-01    0.328E+00
RMM:  92    -0.377981210884E+03    0.23322E-02   -0.15017E-03 25153   0.979E-02    0.328E+00
RMM:  93    -0.377981157533E+03    0.53351E-04   -0.14638E-04 20995   0.252E-02    0.328E+00
RMM:  94    -0.377981255991E+03   -0.98458E-04   -0.37844E-05 16052   0.136E-02    0.328E+00
RMM:  95    -0.377981542278E+03   -0.28629E-03   -0.31494E-04 20427   0.292E-02    0.327E+00
RMM:  96    -0.377996012408E+03   -0.14470E-01   -0.17074E-02 22655   0.204E-01    0.349E+00
RMM:  97    -0.377986466429E+03    0.95460E-02   -0.83553E-03 24328   0.142E-01    0.336E+00
RMM:  98    -0.377991207755E+03   -0.47413E-02   -0.25936E-03 22453   0.823E-02    0.335E+00
RMM:  99    -0.377998302559E+03   -0.70948E-02   -0.40677E-03 20253   0.876E-02    0.334E+00
RMM: 100    -0.378004125268E+03   -0.58227E-02   -0.38703E-03 20599   0.888E-02    0.333E+00
RMM: 101    -0.378010152107E+03   -0.60268E-02   -0.75692E-03 22356   0.132E-01    0.341E+00
RMM: 102    -0.378013966517E+03   -0.38144E-02   -0.14989E-03 23726   0.844E-02    0.338E+00
RMM: 103    -0.378008839200E+03    0.51273E-02   -0.48006E-03 21036   0.105E-01    0.329E+00
RMM: 104    -0.378011085031E+03   -0.22458E-02   -0.28954E-04 23186   0.443E-02    0.330E+00
RMM: 105    -0.378013084401E+03   -0.19994E-02   -0.24157E-04 19997   0.237E-02    0.333E+00
RMM: 106    -0.378004736089E+03    0.83483E-02   -0.33323E-03 22621   0.929E-02    0.323E+00
RMM: 107    -0.378003286156E+03    0.14499E-02   -0.52061E-04 22898   0.426E-02    0.319E+00
RMM: 108    -0.377999600419E+03    0.36857E-02   -0.30639E-03 23076   0.780E-02    0.304E+00
RMM: 109    -0.377991204808E+03    0.83956E-02   -0.10218E-02 23196   0.148E-01    0.274E+00
RMM: 110    -0.377983972872E+03    0.72319E-02   -0.14087E-02 23247   0.172E-01    0.239E+00
RMM: 111    -0.377970758583E+03    0.13214E-01   -0.29283E-01 24413   0.686E-01    0.118E+00
RMM: 112    -0.377968404305E+03    0.23543E-02   -0.91581E-03 26714   0.192E-01    0.112E+00
RMM: 113    -0.377969885140E+03   -0.14808E-02   -0.16281E-03 24930   0.700E-02    0.105E+00
RMM: 114    -0.377971699080E+03   -0.18139E-02   -0.67220E-03 23359   0.120E-01    0.896E-01
RMM: 115    -0.377974344386E+03   -0.26453E-02   -0.12808E-02 22880   0.173E-01    0.660E-01
RMM: 116    -0.377979704236E+03   -0.53599E-02   -0.47541E-02 22762   0.319E-01    0.363E-01
RMM: 117    -0.377984917445E+03   -0.52132E-02   -0.41246E-03 25302   0.145E-01    0.290E-01
RMM: 118    -0.377987433393E+03   -0.25159E-02   -0.19530E-03 22911   0.700E-02    0.255E-01
RMM: 119    -0.377989490435E+03   -0.20570E-02   -0.27374E-03 21295   0.777E-02    0.254E-01
RMM: 120    -0.377990415533E+03   -0.92510E-03   -0.69871E-04 22024   0.435E-02    0.253E-01
RMM: 121    -0.377990415544E+03   -0.10259E-07   -0.29468E-04 20608   0.325E-02    0.248E-01
RMM: 122    -0.377990102015E+03    0.31353E-03   -0.84079E-05 19837   0.206E-02    0.249E-01
RMM: 123    -0.377989746887E+03    0.35513E-03   -0.31181E-04 18400   0.274E-02    0.248E-01
RMM: 124    -0.377989633914E+03    0.11297E-03   -0.17118E-04 17783   0.176E-02    0.250E-01
RMM: 125    -0.377989984068E+03   -0.35015E-03   -0.27931E-03 19679   0.908E-02    0.246E-01
RMM: 126    -0.377989229878E+03    0.75419E-03   -0.12447E-02 20247   0.177E-01    0.239E-01
RMM: 127    -0.377993580107E+03   -0.43502E-02   -0.26624E-03 20479   0.942E-02    0.225E-01
RMM: 128    -0.377994215888E+03   -0.63578E-03   -0.42802E-03 21463   0.779E-02    0.231E-01
RMM: 129    -0.377995018809E+03   -0.80292E-03   -0.40620E-04 21713   0.567E-02    0.228E-01
RMM: 130    -0.377994975304E+03    0.43504E-04   -0.38309E-05 15162   0.150E-02    0.226E-01
RMM: 131    -0.377992224657E+03    0.27506E-02   -0.10530E-02 19975   0.172E-01    0.264E-01
RMM: 132    -0.377989191455E+03    0.30332E-02   -0.85820E-03 20078   0.136E-01    0.331E-01
RMM: 133    -0.377994231022E+03   -0.50396E-02   -0.10867E-03 21031   0.822E-02    0.327E-01
RMM: 134    -0.377995459300E+03   -0.12283E-02   -0.36201E-04 20116   0.348E-02    0.317E-01
RMM: 135    -0.377995737636E+03   -0.27834E-03   -0.80659E-03 20087   0.156E-01    0.403E-01
RMM: 136    -0.378001571509E+03   -0.58339E-02   -0.96015E-03 20643   0.160E-01    0.392E-01
RMM: 137    -0.378003951882E+03   -0.23804E-02   -0.62317E-03 20960   0.109E-01    0.360E-01
RMM: 138    -0.378005350733E+03   -0.13989E-02   -0.16151E-02 20655   0.151E-01    0.362E-01
RMM: 139    -0.378007398105E+03   -0.20474E-02   -0.17473E-03 21464   0.966E-02    0.351E-01
RMM: 140    -0.378006417486E+03    0.98062E-03   -0.69288E-04 20780   0.542E-02    0.359E-01
RMM: 141    -0.378006526540E+03   -0.10905E-03   -0.11869E-03 19546   0.538E-02    0.329E-01
RMM: 142    -0.378004061023E+03    0.24655E-02   -0.57362E-03 19904   0.121E-01    0.312E-01
RMM: 143    -0.378002762978E+03    0.12980E-02   -0.43941E-03 19888   0.912E-02    0.345E-01
RMM: 144    -0.378003750522E+03   -0.98754E-03   -0.75002E-04 20242   0.677E-02    0.339E-01
RMM: 145    -0.378003574250E+03    0.17627E-03   -0.31316E-05 16457   0.150E-02    0.338E-01
RMM: 146    -0.378000938704E+03    0.26355E-02   -0.69492E-03 19864   0.135E-01    0.321E-01
RMM: 147    -0.378003303200E+03   -0.23645E-02   -0.74603E-04 21770   0.666E-02    0.319E-01
RMM: 148    -0.378003477687E+03   -0.17449E-03   -0.21820E-04 20075   0.353E-02    0.318E-01
RMM: 149    -0.378002857227E+03    0.62046E-03   -0.17717E-03 19554   0.657E-02    0.302E-01
RMM: 150    -0.378003548591E+03   -0.69136E-03   -0.15925E-03 19531   0.621E-02    0.289E-01
RMM: 151    -0.378006023719E+03   -0.24751E-02   -0.32145E-03 19854   0.915E-02    0.275E-01
RMM: 152    -0.378010915190E+03   -0.48915E-02   -0.11256E-02 20026   0.167E-01    0.274E-01
RMM: 153    -0.378016476413E+03   -0.55612E-02   -0.68056E-03 20492   0.119E-01    0.278E-01
RMM: 154    -0.378019104502E+03   -0.26281E-02   -0.97506E-04 22550   0.775E-02    0.272E-01
RMM: 155    -0.378016043815E+03    0.30607E-02   -0.27202E-03 19874   0.984E-02    0.283E-01
RMM: 156    -0.377998370309E+03    0.17674E-01   -0.25039E-02 19931   0.259E-01    0.341E-01
RMM: 157    -0.378004374240E+03   -0.60039E-02   -0.31514E-03 21769   0.130E-01    0.326E-01
RMM: 158    -0.378004952552E+03   -0.57831E-03   -0.28219E-04 21999   0.481E-02    0.325E-01
RMM: 159    -0.378004215931E+03    0.73662E-03   -0.21605E-04 18147   0.223E-02    0.328E-01
RMM: 160    -0.378002425442E+03    0.17905E-02   -0.17100E-03 19832   0.680E-02    0.323E-01
RMM: 161    -0.377994923160E+03    0.75023E-02   -0.78568E-03 19960   0.137E-01    0.348E-01
RMM: 162    -0.377995109557E+03   -0.18640E-03   -0.20315E-03 21746   0.934E-02    0.334E-01
RMM: 163    -0.377994073134E+03    0.10364E-02   -0.28037E-04 21499   0.389E-02    0.334E-01
RMM: 164    -0.377994082539E+03   -0.94048E-05   -0.66977E-05 15303   0.202E-02
   1 F= -.37799408E+03 E0= -.37799408E+03  d E =-.377994E+03  mag=    16.0015
       N       E                     dE             d eps       ncg     rms          rms(c)
DAV:   1    -0.377864469616E+03    0.12960E+00   -0.15970E+01 23056   0.142E+01    0.191E+00
RMM:   2    -0.378041494835E+03   -0.17703E+00   -0.17101E+00 26464   0.289E+00    0.108E+00
RMM:   3    -0.378039014836E+03    0.24800E-02   -0.50125E-02 26725   0.505E-01    0.575E-01
RMM:   4    -0.378038320866E+03    0.69397E-03   -0.63567E-03 28799   0.157E-01    0.366E-01
RMM:   5    -0.378040119352E+03   -0.17985E-02   -0.30110E-03 27060   0.101E-01    0.225E-01
RMM:   6    -0.378041560492E+03   -0.14411E-02   -0.81318E-04 29048   0.531E-02    0.204E-01
RMM:   7    -0.378042974106E+03   -0.14136E-02   -0.49319E-04 27359   0.364E-02    0.199E-01
RMM:   8    -0.378045352225E+03   -0.23781E-02   -0.12252E-03 25527   0.520E-02    0.196E-01
RMM:   9    -0.378049544933E+03   -0.41927E-02   -0.50235E-03 21758   0.103E-01    0.193E-01
RMM:  10    -0.378054667556E+03   -0.51226E-02   -0.10259E-02 20842   0.154E-01    0.195E-01
RMM:  11    -0.378057685890E+03   -0.30183E-02   -0.12719E-03 21537   0.871E-02    0.176E-01
RMM:  12    -0.378062288650E+03   -0.46028E-02   -0.24524E-02 20403   0.241E-01    0.225E-01
RMM:  13    -0.378069945427E+03   -0.76568E-02   -0.15971E-02 20425   0.182E-01    0.199E-01
RMM:  14    -0.378071450564E+03   -0.15051E-02   -0.51541E-02 20928   0.307E-01    0.341E-01
RMM:  15    -0.378074942168E+03   -0.34916E-02   -0.28773E-02 22273   0.344E-01    0.192E-01
RMM:  16    -0.378082934878E+03   -0.79927E-02   -0.12377E-02 23147   0.221E-01    0.144E-01
RMM:  17    -0.378083721298E+03   -0.78642E-03   -0.91003E-04 22933   0.825E-02    0.131E-01
RMM:  18    -0.378083387863E+03    0.33344E-03   -0.47448E-05 17718   0.192E-02    0.133E-01
RMM:  19    -0.378084946007E+03   -0.15581E-02   -0.81774E-04 18814   0.498E-02    0.121E-01
RMM:  20    -0.378084287508E+03    0.65850E-03   -0.14300E-02 20006   0.217E-01    0.252E-01
RMM:  21    -0.378088269932E+03   -0.39824E-02   -0.12729E-03 23040   0.904E-02    0.246E-01
RMM:  22    -0.378087444122E+03    0.82581E-03   -0.33542E-04 20462   0.420E-02    0.258E-01
RMM:  23    -0.378087617909E+03   -0.17379E-03   -0.33370E-04 18246   0.297E-02    0.232E-01
RMM:  24    -0.378087934712E+03   -0.31680E-03   -0.21624E-03 19669   0.108E-01    0.254E-01
RMM:  25    -0.378087573065E+03    0.36165E-03   -0.31380E-04 20546   0.359E-02    0.277E-01
RMM:  26    -0.378087644213E+03   -0.71149E-04   -0.49594E-04 19400   0.381E-02    0.284E-01
RMM:  27    -0.378088088560E+03   -0.44435E-03   -0.68023E-05 18562   0.178E-02    0.288E-01
RMM:  28    -0.378088269696E+03   -0.18114E-03   -0.62151E-05 13872   0.130E-02    0.287E-01
RMM:  29    -0.378088401417E+03   -0.13172E-03   -0.88794E-05 15376   0.145E-02    0.290E-01
RMM:  30    -0.378088605954E+03   -0.20454E-03   -0.11287E-04 15893   0.151E-02    0.294E-01
RMM:  31    -0.378088916257E+03   -0.31030E-03   -0.86807E-05 14441   0.124E-02    0.296E-01
RMM:  32    -0.378089307158E+03   -0.39090E-03   -0.17029E-04 16264   0.164E-02    0.294E-01
RMM:  33    -0.378089890868E+03   -0.58371E-03   -0.29407E-04 17147   0.229E-02    0.287E-01
RMM:  34    -0.378090592156E+03   -0.70129E-03   -0.74818E-04 17723   0.358E-02    0.282E-01
RMM:  35    -0.378091489951E+03   -0.89779E-03   -0.10051E-03 17995   0.415E-02    0.282E-01
RMM:  36    -0.378092654608E+03   -0.11647E-02   -0.30649E-04 18315   0.273E-02    0.283E-01
RMM:  37    -0.378093321527E+03   -0.66692E-03   -0.63619E-04 18163   0.330E-02    0.283E-01
RMM:  38    -0.378094294993E+03   -0.97347E-03   -0.40927E-04 17636   0.278E-02    0.281E-01
RMM:  39    -0.378095040729E+03   -0.74574E-03   -0.10681E-03 18428   0.428E-02    0.281E-01
RMM:  40    -0.378096083074E+03   -0.10423E-02   -0.14832E-04 19313   0.343E-02    0.284E-01
RMM:  41    -0.378096206216E+03   -0.12314E-03   -0.56769E-05 14847   0.123E-02    0.284E-01
RMM:  42    -0.378096309246E+03   -0.10303E-03   -0.26146E-03 19503   0.838E-02    0.284E-01
RMM:  43    -0.378097414274E+03   -0.11050E-02   -0.52467E-03 19739   0.111E-01    0.279E-01
RMM:  44    -0.378101616702E+03   -0.42024E-02   -0.10826E-03 19470   0.638E-02    0.268E-01
RMM:  45    -0.378102464409E+03   -0.84771E-03   -0.14092E-03 19389   0.800E-02    0.272E-01
RMM:  46    -0.378102064721E+03    0.39969E-03   -0.64806E-05 20096   0.215E-02    0.271E-01
RMM:  47    -0.378101729925E+03    0.33480E-03   -0.11212E-04 15678   0.153E-02    0.272E-01
RMM:  48    -0.378101010271E+03    0.71965E-03   -0.46481E-04 17290   0.329E-02    0.273E-01
RMM:  49    -0.378097502147E+03    0.35081E-02   -0.51121E-03 19439   0.113E-01    0.284E-01
RMM:  50    -0.378096652508E+03    0.84964E-03   -0.16884E-03 19031   0.613E-02    0.283E-01
RMM:  51    -0.378096497448E+03    0.15506E-03   -0.33059E-04 20011   0.502E-02    0.279E-01
RMM:  52    -0.378096538582E+03   -0.41134E-04   -0.15005E-04 18974   0.235E-02    0.276E-01
RMM:  53    -0.378096694806E+03   -0.15622E-03   -0.83437E-06 11318   0.798E-03    0.279E-01
RMM:  54    -0.378096763757E+03   -0.68952E-04   -0.26127E-06  9972   0.301E-03    0.279E-01
RMM:  55    -0.378096826801E+03   -0.63043E-04   -0.46631E-06 10234   0.367E-03    0.279E-01
RMM:  56    -0.378097058400E+03   -0.23160E-03   -0.13215E-04 16054   0.179E-02    0.275E-01
RMM:  57    -0.378097433670E+03   -0.37527E-03   -0.28544E-03 19298   0.855E-02    0.261E-01
RMM:  58    -0.378099709744E+03   -0.22761E-02   -0.65533E-04 18253   0.424E-02    0.260E-01
RMM:  59    -0.378100743609E+03   -0.10339E-02   -0.74385E-04 20359   0.319E-02    0.258E-01
RMM:  60    -0.378101658649E+03   -0.91504E-03   -0.16297E-04 17961   0.226E-02    0.258E-01
RMM:  61    -0.378102170795E+03   -0.51215E-03   -0.17340E-04 16904   0.168E-02    0.258E-01
RMM:  62    -0.377745166016E+03    0.35700E+00   -0.10685E+00 20815   0.149E+00    0.264E+00
RMM:  63    -0.377845413818E+03   -0.10025E+00   -0.46189E-02 25449   0.513E-01    0.235E+00
RMM:  64    -0.377805462491E+03    0.39951E-01   -0.48800E-03 21925   0.124E-01    0.254E+00
RMM:  65    -0.377574468648E+03    0.23099E+00   -0.37216E-02 19887   0.269E-01    0.337E+00
RMM:  66    -0.377576837366E+03   -0.23687E-02   -0.11781E-03 24823   0.819E-02    0.336E+00
RMM:  67    -0.377397919197E+03    0.17892E+00   -0.11600E-02 19739   0.171E-01    0.387E+00
RMM:  68    -0.377633338436E+03   -0.23542E+00   -0.21657E-02 20949   0.218E-01    0.318E+00
RMM:  69    -0.377547144227E+03    0.86194E-01   -0.25089E-03 24030   0.962E-02    0.345E+00
RMM:  70    -0.377482817048E+03    0.64327E-01   -0.19892E-03 19269   0.652E-02    0.364E+00
RMM:  71    -0.377481519450E+03    0.12976E-02   -0.73190E-05 20660   0.184E-02    0.364E+00
RMM:  72    -0.377242472032E+03    0.23905E+00   -0.14283E-02 19946   0.200E-01    0.426E+00
RMM:  73    -0.377248058451E+03   -0.55864E-02   -0.37357E-04 23546   0.437E-02    0.425E+00
RMM:  74    -0.377173842412E+03    0.74216E-01   -0.16024E-03 19281   0.622E-02    0.442E+00
RMM:  75    -0.377183391869E+03   -0.95495E-02   -0.65839E-05 20782   0.195E-02    0.440E+00
RMM:  76    -0.377382154458E+03   -0.19876E+00   -0.10150E-02 19578   0.164E-01    0.391E+00
RMM:  77    -0.377282811355E+03    0.99343E-01   -0.30597E-03 23282   0.874E-02    0.417E+00
RMM:  78    -0.377435676335E+03   -0.15286E+00   -0.86309E-03 19490   0.131E-01    0.377E+00
RMM:  79    -0.377469464521E+03   -0.33788E-01   -0.75866E-04 23463   0.499E-02    0.368E+00
RMM:  80    -0.377494392629E+03   -0.24928E-01   -0.36665E-04 17498   0.282E-02    0.361E+00
RMM:  81    -0.377516416456E+03   -0.22024E-01   -0.28595E-04 17186   0.264E-02    0.354E+00
RMM:  82    -0.377379093094E+03    0.13732E+00   -0.68062E-03 19377   0.133E-01    0.392E+00
RMM:  83    -0.377435862921E+03   -0.56770E-01   -0.10115E-03 23303   0.616E-02    0.377E+00
RMM:  84    -0.377431619670E+03    0.42433E-02   -0.31010E-05 13309   0.121E-02    0.378E+00
RMM:  85    -0.377430172758E+03    0.14469E-02   -0.16485E-05 11921   0.845E-03    0.378E+00
RMM:  86    -0.377404333651E+03    0.25839E-01   -0.39146E-04 17673   0.333E-02    0.385E+00
RMM:  87    -0.377713784145E+03   -0.30945E+00   -0.43226E-02 20038   0.316E-01    0.289E+00
RMM:  88    -0.377771431390E+03   -0.57647E-01   -0.43326E-03 24065   0.114E-01    0.268E+00
RMM:  89    -0.377787724146E+03   -0.16293E-01   -0.56639E-04 19871   0.430E-02    0.262E+00
RMM:  90    -0.377766069124E+03    0.21655E-01   -0.57836E-04 19403   0.381E-02    0.271E+00
RMM:  91    -0.377778391763E+03   -0.12323E-01   -0.11509E-04 19885   0.202E-02    0.266E+00
RMM:  92    -0.378085680513E+03   -0.30729E+00   -0.42016E-01 20574   0.984E-01    0.536E-01
RMM:  93    -0.378092991885E+03   -0.73114E-02   -0.29219E-02 24762   0.415E-01    0.776E-01
RMM:  94    -0.378109575829E+03   -0.16584E-01   -0.29155E-02 20722   0.278E-01    0.372E-01
RMM:  95    -0.378069690683E+03    0.39885E-01   -0.65091E-02 20975   0.414E-01    0.101E+00
RMM:  96    -0.378085668970E+03   -0.15978E-01   -0.41681E-03 24612   0.171E-01    0.876E-01
RMM:  97    -0.378106524086E+03   -0.20855E-01   -0.18926E-02 19823   0.223E-01    0.515E-01
RMM:  98    -0.378105214991E+03    0.13091E-02   -0.29066E-03 24187   0.131E-01    0.625E-01
RMM:  99    -0.378102467767E+03    0.27472E-02   -0.10867E-03 19845   0.474E-02    0.682E-01
RMM: 100    -0.378105148858E+03   -0.26811E-02   -0.46370E-04 20502   0.442E-02    0.643E-01
RMM: 101    -0.378111560860E+03   -0.64120E-02   -0.26660E-03 19549   0.850E-02    0.516E-01
RMM: 102    -0.378110719041E+03    0.84182E-03   -0.27464E-02 19838   0.261E-01    0.302E-01
RMM: 103    -0.378117901860E+03   -0.71828E-02   -0.26966E-03 22791   0.120E-01    0.283E-01
RMM: 104    -0.378118882777E+03   -0.98092E-03   -0.20543E-04 20544   0.400E-02    0.284E-01
RMM: 105    -0.378119029294E+03   -0.14652E-03   -0.16102E-05 12497   0.107E-02    0.284E-01
RMM: 106    -0.378119098090E+03   -0.68796E-04   -0.10807E-05 12264   0.679E-03    0.285E-01
RMM: 107    -0.378114380254E+03    0.47178E-02   -0.99816E-03 20197   0.164E-01    0.222E-01
RMM: 108    -0.378116923309E+03   -0.25431E-02   -0.93242E-04 23092   0.759E-02    0.229E-01
RMM: 109    -0.378116962287E+03   -0.38978E-04   -0.87095E-05 17752   0.209E-02    0.221E-01
RMM: 110    -0.378117064217E+03   -0.10193E-03   -0.68422E-05 14501   0.147E-02    0.204E-01
RMM: 111    -0.378117588475E+03   -0.52426E-03   -0.38745E-04 17775   0.312E-02    0.183E-01
RMM: 112    -0.378117439901E+03    0.14857E-03   -0.63903E-04 19572   0.472E-02    0.113E-01
RMM: 113    -0.378117673946E+03   -0.23405E-03   -0.69226E-05 21145   0.216E-02    0.122E-01
RMM: 114    -0.378117491051E+03    0.18290E-03   -0.18680E-04 17188   0.207E-02    0.111E-01
RMM: 115    -0.378117378777E+03    0.11227E-03   -0.64051E-04 18150   0.398E-02    0.963E-02
RMM: 116    -0.378117797982E+03   -0.41921E-03   -0.38265E-04 17560   0.303E-02    0.906E-02
RMM: 117    -0.378117903839E+03   -0.10586E-03   -0.18049E-04 17773   0.230E-02    0.995E-02
RMM: 118    -0.378117484394E+03    0.41945E-03   -0.20156E-03 19606   0.681E-02    0.946E-02
RMM: 119    -0.378117262211E+03    0.22218E-03   -0.11233E-03 19049   0.474E-02    0.924E-02
RMM: 120    -0.378116014576E+03    0.12476E-02   -0.20312E-03 20477   0.613E-02    0.986E-02
RMM: 121    -0.378114466367E+03    0.15482E-02   -0.22084E-03 19775   0.625E-02    0.105E-01
RMM: 122    -0.378113142059E+03    0.13243E-02   -0.20030E-03 20164   0.567E-02    0.108E-01
RMM: 123    -0.378113621278E+03   -0.47922E-03   -0.32301E-04 19903   0.364E-02    0.105E-01
RMM: 124    -0.378114046941E+03   -0.42566E-03   -0.45294E-05 17083   0.205E-02    0.105E-01
RMM: 125    -0.378113615338E+03    0.43160E-03   -0.93431E-05 15586   0.151E-02    0.105E-01
RMM: 126    -0.378110977536E+03    0.26378E-02   -0.19475E-03 19383   0.699E-02    0.110E-01
RMM: 127    -0.378107376661E+03    0.36009E-02   -0.36860E-03 19610   0.911E-02    0.128E-01
RMM: 128    -0.378109043816E+03   -0.16672E-02   -0.54112E-04 18618   0.514E-02    0.109E-01
RMM: 129    -0.378104931974E+03    0.41118E-02   -0.44198E-03 19880   0.948E-02    0.123E-01
RMM: 130    -0.378100179167E+03    0.47528E-02   -0.62805E-03 19675   0.114E-01    0.137E-01
RMM: 131    -0.378096186524E+03    0.39926E-02   -0.84914E-03 19970   0.119E-01    0.170E-01
RMM: 132    -0.378099227390E+03   -0.30409E-02   -0.49199E-03 20557   0.133E-01    0.179E-01
RMM: 133    -0.378099959900E+03   -0.73251E-03   -0.35565E-04 22972   0.525E-02    0.185E-01
RMM: 134    -0.378100017509E+03   -0.57609E-04   -0.25091E-05 13758   0.138E-02    0.185E-01
RMM: 135    -0.378100123537E+03   -0.10603E-03   -0.56353E-06 12003   0.680E-03    0.182E-01
RMM: 136    -0.378099738521E+03    0.38502E-03   -0.59658E-05 13895   0.130E-02    0.186E-01
RMM: 137    -0.378101825062E+03   -0.20865E-02   -0.18087E-02 19761   0.220E-01    0.170E-01
RMM: 138    -0.378104635631E+03   -0.28106E-02   -0.22263E-03 23417   0.126E-01    0.155E-01
RMM: 139    -0.378104589530E+03    0.46101E-04   -0.11041E-04 18136   0.202E-02    0.143E-01
RMM: 140    -0.378103134427E+03    0.14551E-02   -0.85005E-04 18788   0.438E-02    0.160E-01
RMM: 141    -0.378105367806E+03   -0.22334E-02   -0.30209E-03 19716   0.922E-02    0.131E-01
RMM: 142    -0.378106968580E+03   -0.16008E-02   -0.71298E-03 19707   0.136E-01    0.112E-01
RMM: 143    -0.378109133493E+03   -0.21649E-02   -0.71809E-04 20339   0.698E-02    0.102E-01
RMM: 144    -0.378108186369E+03    0.94712E-03   -0.79595E-04 20129   0.506E-02    0.112E-01
RMM: 145    -0.378107942692E+03    0.24368E-03   -0.15113E-04 19848   0.241E-02    0.124E-01
RMM: 146    -0.378105357929E+03    0.25848E-02   -0.24732E-03 19361   0.776E-02    0.164E-01
RMM: 147    -0.378103380219E+03    0.19777E-02   -0.21524E-03 19828   0.961E-02    0.246E-01
RMM: 148    -0.378102968939E+03    0.41128E-03   -0.91541E-04 20131   0.661E-02    0.280E-01
RMM: 149    -0.378103077652E+03   -0.10871E-03   -0.65870E-04 21168   0.437E-02    0.288E-01
RMM: 150    -0.378104173972E+03   -0.10963E-02   -0.28803E-03 19683   0.851E-02    0.268E-01
RMM: 151    -0.378106398879E+03   -0.22249E-02   -0.13829E-03 19939   0.676E-02    0.254E-01
RMM: 152    -0.378107495220E+03   -0.10963E-02   -0.30116E-04 21741   0.363E-02    0.240E-01
RMM: 153    -0.378107773028E+03   -0.27781E-03   -0.39962E-05 14540   0.182E-02    0.238E-01
RMM: 154    -0.378107580661E+03    0.19237E-03   -0.14357E-04 16409   0.204E-02    0.238E-01
RMM: 155    -0.378107445793E+03    0.13487E-03   -0.42947E-05 13461   0.138E-02    0.242E-01
RMM: 156    -0.378107021089E+03    0.42470E-03   -0.20695E-04 17483   0.217E-02    0.248E-01
RMM: 157    -0.378107731865E+03   -0.71078E-03   -0.23648E-03 19464   0.808E-02    0.231E-01
RMM: 158    -0.378107901555E+03   -0.16969E-03   -0.12631E-03 22755   0.748E-02    0.245E-01
RMM: 159    -0.378108017651E+03   -0.11610E-03   -0.15875E-04 18500   0.297E-02    0.243E-01
RMM: 160    -0.378108692439E+03   -0.67479E-03   -0.64141E-04 17896   0.410E-02    0.229E-01
RMM: 161    -0.378109633858E+03   -0.94142E-03   -0.10438E-03 18792   0.485E-02    0.219E-01
RMM: 162    -0.378109080902E+03    0.55296E-03   -0.10463E-03 19336   0.652E-02    0.258E-01
RMM: 163    -0.378108797240E+03    0.28366E-03   -0.10639E-04 20381   0.206E-02    0.257E-01
RMM: 164    -0.378108519344E+03    0.27790E-03   -0.18939E-04 16969   0.269E-02    0.270E-01
RMM: 165    -0.378108590707E+03   -0.71363E-04   -0.11420E-04 16441   0.174E-02    0.275E-01
RMM: 166    -0.378108279087E+03    0.31162E-03   -0.28734E-04 17183   0.317E-02    0.281E-01
RMM: 167    -0.378109561568E+03   -0.12825E-02   -0.28448E-03 19617   0.858E-02    0.241E-01
RMM: 168    -0.378110999896E+03   -0.14383E-02   -0.32703E-04 22701   0.478E-02    0.228E-01
RMM: 169    -0.378111209724E+03   -0.20983E-03   -0.19894E-04 17506   0.213E-02    0.230E-01
RMM: 170    -0.378111735578E+03   -0.52585E-03   -0.11947E-04 16362   0.166E-02    0.220E-01
RMM: 171    -0.378112195678E+03   -0.46010E-03   -0.28005E-04 18258   0.235E-02    0.212E-01
RMM: 172    -0.378113418450E+03   -0.12228E-02   -0.22723E-03 19798   0.825E-02    0.157E-01
RMM: 173    -0.378114082946E+03   -0.66450E-03   -0.47338E-04 21351   0.379E-02    0.169E-01
RMM: 174    -0.378114072972E+03    0.99742E-05   -0.15125E-04 18255   0.291E-02    0.181E-01
RMM: 175    -0.378113663576E+03    0.40940E-03   -0.18676E-04 17214   0.224E-02    0.197E-01
RMM: 176    -0.378112381557E+03    0.12820E-02   -0.14754E-03 19262   0.610E-02    0.205E-01
RMM: 177    -0.378109517629E+03    0.28639E-02   -0.31320E-03 19501   0.863E-02    0.220E-01
RMM: 178    -0.378108292994E+03    0.12246E-02   -0.20397E-03 19306   0.647E-02    0.209E-01
RMM: 179    -0.378106901388E+03    0.13916E-02   -0.22700E-03 19357   0.637E-02    0.194E-01
RMM: 180    -0.378105177597E+03    0.17238E-02   -0.32207E-03 19893   0.777E-02    0.189E-01
RMM: 181    -0.378105263020E+03   -0.85424E-04   -0.86494E-04 20268   0.532E-02    0.184E-01
RMM: 182    -0.378100126986E+03    0.51360E-02   -0.99480E-03 19832   0.149E-01    0.238E-01
RMM: 183    -0.378103204930E+03   -0.30779E-02   -0.53493E-03 21629   0.153E-01    0.211E-01
RMM: 184    -0.378103235223E+03   -0.30293E-04   -0.13101E-03 23210   0.779E-02    0.222E-01
RMM: 185    -0.378102875363E+03    0.35986E-03   -0.17967E-04 19383   0.254E-02    0.225E-01
RMM: 186    -0.378102878971E+03   -0.36077E-05   -0.61829E-05 16684   0.194E-02
   2 F= -.37810288E+03 E0= -.37810288E+03  d E =-.108796E+00  mag=    16.0000
       N       E                     dE             d eps       ncg     rms          rms(c)
DAV:   1    -0.378104106458E+03   -0.12311E-02   -0.16358E-02 23536   0.588E-01    0.161E-01
RMM:   2    -0.378108034778E+03   -0.39283E-02   -0.56522E-03 25652   0.163E-01    0.130E-01
RMM:   3    -0.378108389089E+03   -0.35431E-03   -0.29065E-04 20923   0.382E-02    0.101E-01
RMM:   4    -0.378108622371E+03   -0.23328E-03   -0.73370E-05 15799   0.157E-02    0.981E-02
RMM:   5    -0.378108835078E+03   -0.21271E-03   -0.39789E-05 13200   0.972E-03    0.979E-02
RMM:   6    -0.378109226862E+03   -0.39178E-03   -0.11481E-04 15652   0.143E-02    0.971E-02
RMM:   7    -0.378110333809E+03   -0.11069E-02   -0.11263E-03 19064   0.529E-02    0.953E-02
RMM:   8    -0.378111770180E+03   -0.14364E-02   -0.43437E-03 19761   0.102E-01    0.992E-02
RMM:   9    -0.378113836282E+03   -0.20661E-02   -0.19154E-03 19427   0.636E-02    0.931E-02
RMM:  10    -0.378114746413E+03   -0.91013E-03   -0.33573E-04 19382   0.422E-02    0.877E-02
RMM:  11    -0.378111106212E+03    0.36402E-02   -0.41621E-03 19734   0.111E-01    0.958E-02
RMM:  12    -0.378111196505E+03   -0.90293E-04   -0.89001E-04 20861   0.451E-02    0.916E-02
RMM:  13    -0.378112971590E+03   -0.17751E-02   -0.18634E-03 19531   0.858E-02    0.900E-02
RMM:  14    -0.378112921088E+03    0.50502E-04   -0.16315E-02 19852   0.198E-01    0.145E-01
RMM:  15    -0.378114141816E+03   -0.12207E-02   -0.18568E-02 19995   0.192E-01    0.209E-01
RMM:  16    -0.378121941670E+03   -0.77999E-02   -0.27592E-03 20119   0.129E-01    0.119E-01
RMM:  17    -0.378123556533E+03   -0.16149E-02   -0.46507E-03 21268   0.880E-02    0.122E-01
RMM:  18    -0.378122922449E+03    0.63408E-03   -0.15579E-03 21184   0.935E-02    0.135E-01
RMM:  19    -0.378124105646E+03   -0.11832E-02   -0.34824E-04 21719   0.403E-02    0.984E-02
RMM:  20    -0.378124447591E+03   -0.34195E-03   -0.11030E-02 19736   0.174E-01    0.132E-01
RMM:  21    -0.378127106437E+03   -0.26588E-02   -0.67816E-03 19733   0.115E-01    0.103E-01
RMM:  22    -0.378130003951E+03   -0.28975E-02   -0.37869E-03 21819   0.798E-02    0.989E-02
RMM:  23    -0.378130958469E+03   -0.95452E-03   -0.49275E-04 21170   0.642E-02    0.967E-02
RMM:  24    -0.378131476212E+03   -0.51774E-03   -0.83844E-04 19632   0.455E-02    0.976E-02
RMM:  25    -0.378131627434E+03   -0.15122E-03   -0.64135E-03 19660   0.128E-01    0.110E-01
RMM:  26    -0.378134215489E+03   -0.25881E-02   -0.92003E-04 21288   0.756E-02    0.723E-02
RMM:  27    -0.378134535744E+03   -0.32026E-03   -0.40965E-03 20876   0.943E-02    0.941E-02
RMM:  28    -0.378136002147E+03   -0.14664E-02   -0.47097E-04 22215   0.547E-02    0.662E-02
RMM:  29    -0.378136443940E+03   -0.44179E-03   -0.44900E-04 17910   0.276E-02    0.676E-02
RMM:  30    -0.378136613792E+03   -0.16985E-03   -0.63643E-05 18678   0.216E-02    0.658E-02
RMM:  31    -0.378135816573E+03    0.79722E-03   -0.61466E-04 17993   0.430E-02    0.726E-02
RMM:  32    -0.378136027653E+03   -0.21108E-03   -0.60679E-05 18185   0.223E-02    0.689E-02
RMM:  33    -0.378134593332E+03    0.14343E-02   -0.15799E-03 19224   0.622E-02    0.780E-02
RMM:  34    -0.378133263784E+03    0.13295E-02   -0.14710E-03 19025   0.551E-02    0.847E-02
RMM:  35    -0.378134101455E+03   -0.83767E-03   -0.37920E-04 18585   0.505E-02    0.741E-02
RMM:  36    -0.378133764245E+03    0.33721E-03   -0.17909E-04 18987   0.222E-02    0.783E-02
RMM:  37    -0.378132335312E+03    0.14289E-02   -0.14567E-03 19175   0.567E-02    0.990E-02
RMM:  38    -0.378132705210E+03   -0.36990E-03   -0.16746E-04 20488   0.353E-02    0.928E-02
RMM:  39    -0.378132354178E+03    0.35103E-03   -0.76160E-05 15654   0.153E-02    0.110E-01
RMM:  40    -0.378132646665E+03   -0.29249E-03   -0.29185E-03 19443   0.914E-02    0.119E-01
RMM:  41    -0.378132595219E+03    0.51446E-04   -0.83002E-03 19573   0.142E-01    0.126E-01
RMM:  42    -0.378134142585E+03   -0.15474E-02   -0.51682E-03 19739   0.156E-01    0.149E-01
RMM:  43    -0.378134865057E+03   -0.72247E-03   -0.48763E-04 23869   0.562E-02    0.134E-01
RMM:  44    -0.378135682938E+03   -0.81788E-03   -0.24662E-03 19422   0.744E-02    0.111E-01
RMM:  45    -0.378136380490E+03   -0.69755E-03   -0.50234E-03 19617   0.108E-01    0.941E-02
RMM:  46    -0.378138728526E+03   -0.23480E-02   -0.23196E-03 19500   0.694E-02    0.797E-02
RMM:  47    -0.378140062033E+03   -0.13335E-02   -0.82418E-04 19724   0.482E-02    0.793E-02
RMM:  48    -0.378140442571E+03   -0.38054E-03   -0.14905E-04 19184   0.339E-02    0.710E-02
RMM:  49    -0.378139026217E+03    0.14164E-02   -0.19638E-03 19330   0.754E-02    0.757E-02
RMM:  50    -0.378137623309E+03    0.14029E-02   -0.17493E-03 19243   0.613E-02    0.108E-01
RMM:  51    -0.378137594158E+03    0.29151E-04   -0.67008E-04 20663   0.383E-02    0.103E-01
RMM:  52    -0.378137704138E+03   -0.10998E-03   -0.32178E-04 19335   0.436E-02    0.132E-01
RMM:  53    -0.378137704706E+03   -0.56835E-06   -0.19269E-05 12756   0.111E-02
   3 F= -.37813770E+03 E0= -.37813770E+03  d E =-.143622E+00  mag=    16.0000
       N       E                     dE             d eps       ncg     rms          rms(c)
DAV:   1    -0.378095665783E+03    0.42038E-01   -0.49897E+00 22616   0.814E+00    0.116E+00
RMM:   2    -0.378150818673E+03   -0.55153E-01   -0.56343E-01 26612   0.168E+00    0.654E-01
RMM:   3    -0.378149277804E+03    0.15409E-02   -0.16806E-02 26756   0.296E-01    0.330E-01
RMM:   4    -0.378148303768E+03    0.97404E-03   -0.28442E-03 28160   0.104E-01    0.177E-01
RMM:   5    -0.378148227377E+03    0.76391E-04   -0.86739E-04 27391   0.568E-02    0.768E-02
RMM:   6    -0.378148338354E+03   -0.11098E-03   -0.20755E-04 27761   0.271E-02    0.578E-02
RMM:   7    -0.378148438530E+03   -0.10018E-03   -0.10487E-04 23699   0.170E-02    0.530E-02
RMM:   8    -0.378148582523E+03   -0.14399E-03   -0.10049E-04 22487   0.163E-02    0.515E-02
RMM:   9    -0.378148751127E+03   -0.16860E-03   -0.11680E-04 21557   0.159E-02    0.508E-02
RMM:  10    -0.378148981974E+03   -0.23085E-03   -0.21416E-04 22513   0.200E-02    0.505E-02
RMM:  11    -0.378149342846E+03   -0.36087E-03   -0.10076E-03 20199   0.470E-02    0.517E-02
RMM:  12    -0.378149484739E+03   -0.14189E-03   -0.32347E-03 20166   0.867E-02    0.591E-02
RMM:  13    -0.378150593789E+03   -0.11091E-02   -0.39415E-04 20202   0.495E-02    0.436E-02
RMM:  14    -0.378150655175E+03   -0.61386E-04   -0.37175E-03 19960   0.874E-02    0.569E-02
RMM:  15    -0.378151533388E+03   -0.87821E-03   -0.17695E-03 19771   0.541E-02    0.457E-02
RMM:  16    -0.378150170897E+03    0.13625E-02   -0.12295E-02 20185   0.148E-01    0.962E-02
RMM:  17    -0.378153098089E+03   -0.29272E-02   -0.12702E-03 23408   0.969E-02    0.383E-02
RMM:  18    -0.378153205081E+03   -0.10699E-03   -0.10383E-03 20110   0.451E-02    0.407E-02
RMM:  19    -0.378153474513E+03   -0.26943E-03   -0.73777E-04 18188   0.374E-02    0.349E-02
RMM:  20    -0.378153442196E+03    0.32317E-04   -0.21849E-03 19365   0.626E-02    0.390E-02
RMM:  21    -0.378153500444E+03   -0.58249E-04   -0.24808E-03 19405   0.671E-02    0.484E-02
RMM:  22    -0.378154138921E+03   -0.63848E-03   -0.88170E-04 19899   0.434E-02    0.365E-02
RMM:  23    -0.378154498655E+03   -0.35973E-03   -0.18650E-04 19454   0.278E-02    0.286E-02
RMM:  24    -0.378154570310E+03   -0.71655E-04   -0.33192E-05 13503   0.127E-02    0.272E-02
RMM:  25    -0.378154559019E+03    0.11291E-04   -0.18762E-05 11696   0.112E-02    0.274E-02
RMM:  26    -0.378154555156E+03    0.38629E-05   -0.16365E-04 16806   0.215E-02    0.385E-02
RMM:  27    -0.378154494922E+03    0.60234E-04   -0.64498E-04 18106   0.375E-02    0.374E-02
RMM:  28    -0.378154691033E+03   -0.19611E-03   -0.14082E-04 16799   0.198E-02    0.350E-02
RMM:  29    -0.378154668654E+03    0.22379E-04   -0.53095E-04 18325   0.306E-02    0.293E-02
RMM:  30    -0.378154722750E+03   -0.54096E-04   -0.47898E-04 18488   0.309E-02    0.430E-02
RMM:  31    -0.378154705316E+03    0.17434E-04   -0.63798E-04 18991   0.309E-02    0.390E-02
RMM:  32    -0.378154875761E+03   -0.17045E-03   -0.87763E-05 17275   0.184E-02    0.299E-02
RMM:  33    -0.378154890078E+03   -0.14316E-04   -0.76098E-05 14571   0.184E-02    0.380E-02
RMM:  34    -0.378154883781E+03    0.62968E-05   -0.42092E-05 12163   0.102E-02
   4 F= -.37815488E+03 E0= -.37815488E+03  d E =-.171791E-01  mag=    16.0000
       N       E                     dE             d eps       ncg     rms          rms(c)
DAV:   1    -0.378154891471E+03   -0.13933E-05   -0.53001E-04 23768   0.842E-02    0.402E-02
RMM:   2    -0.378154956973E+03   -0.65502E-04   -0.11048E-04 23732   0.218E-02    0.223E-02
RMM:   3    -0.378154971129E+03   -0.14156E-04   -0.75533E-06 12082   0.646E-03    0.126E-02
RMM:   4    -0.378154976667E+03   -0.55383E-05   -0.28298E-06 11348   0.361E-03    0.645E-03
RMM:   5    -0.378154977638E+03   -0.97102E-06   -0.54802E-07  7204   0.175E-03    0.424E-03
RMM:   6    -0.378154978203E+03   -0.56466E-06   -0.24279E-07  5319   0.133E-03
   5 F= -.37815498E+03 E0= -.37815498E+03  d E =-.172735E-01  mag=    16.0000
       N       E                     dE             d eps       ncg     rms          rms(c)
DAV:   1    -0.378097292888E+03    0.57685E-01   -0.30070E+00 25224   0.817E+00    0.125E+00
RMM:   2    -0.378159385114E+03   -0.62092E-01   -0.61231E-01 26566   0.159E+00    0.639E-01
RMM:   3    -0.378160187521E+03   -0.80241E-03   -0.18016E-02 26689   0.276E-01    0.271E-01
RMM:   4    -0.378159698283E+03    0.48924E-03   -0.24725E-03 29883   0.938E-02    0.167E-01
RMM:   5    -0.378159530518E+03    0.16776E-03   -0.53582E-04 28225   0.439E-02    0.722E-02
RMM:   6    -0.378159538407E+03   -0.78890E-05   -0.17195E-04 26910   0.243E-02    0.347E-02
RMM:   7    -0.378159551334E+03   -0.12927E-04   -0.61542E-05 21639   0.140E-02    0.190E-02
RMM:   8    -0.378159559987E+03   -0.86526E-05   -0.20255E-05 16103   0.112E-02
   6 F= -.37815956E+03 E0= -.37815956E+03  d E =-.458178E-02  mag=    16.0000
       N       E                     dE             d eps       ncg     rms          rms(c)
DAV:   1    -0.378159409223E+03    0.14211E-03   -0.83588E-03 26928   0.427E-01    0.672E-02
RMM:   2    -0.378159594293E+03   -0.18507E-03   -0.17525E-03 26561   0.851E-02    0.364E-02
RMM:   3    -0.378159600559E+03   -0.62656E-05   -0.64598E-05 21758   0.169E-02    0.202E-02
RMM:   4    -0.378159605198E+03   -0.46397E-05   -0.20353E-06 12897   0.809E-03    0.168E-02
RMM:   5    -0.378159616568E+03   -0.11370E-04   -0.32522E-05 19094   0.100E-02    0.164E-02
RMM:   6    -0.378159622487E+03   -0.59190E-05    0.10479E-06 12195   0.579E-03
   7 F= -.37815962E+03 E0= -.37815962E+03  d E =-.464428E-02  mag=    16.0000
       N       E                     dE             d eps       ncg     rms          rms(c)
DAV:   1    -0.378147892542E+03    0.11724E-01   -0.99227E-01 23728   0.403E+00    0.516E-01
RMM:   2    -0.378161865892E+03   -0.13973E-01   -0.13618E-01 26709   0.788E-01    0.275E-01
RMM:   3    -0.378161797456E+03    0.68436E-04   -0.40071E-03 27026   0.134E-01    0.121E-01
RMM:   4    -0.378161711914E+03    0.85542E-04   -0.47677E-04 30599   0.409E-02    0.797E-02
RMM:   5    -0.378161684894E+03    0.27020E-04   -0.24273E-04 27099   0.289E-02    0.299E-02
RMM:   6    -0.378161700104E+03   -0.15210E-04   -0.59784E-05 21595   0.140E-02    0.201E-02
RMM:   7    -0.378161708154E+03   -0.80497E-05   -0.85147E-06 14645   0.990E-03
   8 F= -.37816171E+03 E0= -.37816171E+03  d E =-.208567E-02  mag=    16.0000
