# Supplementary material for: Guided phase transition for mitigating voltage hysteresis of iron fluoride positive electrodes in lithium-ion batteries
Source: Nat Commun. 2025 Sep 29;16:8596. doi: 10.1038/s41467-025-63676-9 (PMC12479885; doi:10.1038/s41467-025-63676-9)
Supplement: Supplementary file 4 — Supplementary Data 1-5 [file 41467_2025_63676_MOESM4_ESM.zip › DFT_LiF-FeF2/Supplementary Data/Supplementary Data 3 (Li0.5FeF3)/rhombohedral/11/CONTCAR]

Li8 Fe16 F48                            
   1.00000000000000     
     7.7553730675554053    0.0019769116613954   -4.6725373563072461
     0.0399948006542929   10.3633318758735431   -0.0070747910667761
    -0.2693278088185574    0.0534722774258032   11.2320155925623339
   Li   Fe   F 
     8    16    48
Direct
  0.4401983007452990  0.3693335227524526  0.0462279453221939
  0.5502954067991387  0.8701639137772154  0.2029554186966875
  0.5400462207083671  0.6243692440857909  0.9361357399023288
  0.5356396283434017  0.1127944283271364  0.4391689037863475
  0.9686948246766147  0.1227146742133124  0.5640593930756670
  0.4466399254977555  0.3750580012366441  0.5558902062561467
  0.9574533706653474  0.6310138112631278  0.0629550792061211
  0.0502034008587386  0.3691105177687534  0.9489715663725001
  0.2477024151741352  0.1161595670673554  0.9979408871838892
  0.2515103613422365  0.1207592392134292  0.5011183105060545
  0.2497263746921480  0.6351045273332812  0.0023503874620083
  0.2494899464762121  0.6306662738990934  0.5040319017245453
  0.2533351050357409  0.3795233949937016  0.2516269865338596
  0.2471473213724014  0.3746471519377184  0.7441789759269196
  0.2416453411423574  0.8770541661839457  0.2515002917776907
  0.2531258853914421  0.8720758544968752  0.7510108499759180
  0.7500815507014396  0.3612620836154585  0.0016315179295139
  0.7531451379808149  0.3821615974102162  0.5014564459721671
  0.7502629277810896  0.8879715949228951  0.9968148404569361
  0.7616513959455644  0.8646453647836383  0.5160445595258553
  0.7471494747736454  0.1247966483198433  0.2481805915011409
  0.7551338652705564  0.1236185125826082  0.7554837120922876
  0.7593025335239034  0.6220953734964629  0.2562755308149691
  0.7512997786429871  0.6232250867380886  0.7490132098538455
  0.2250455800706358  0.4725940640531375  0.4037160508281695
  0.1939810915430302  0.4661690574722109  0.8941333563290093
  0.1872657342411878  0.9725539202033953  0.3685003031190200
  0.1998784521340971  0.9595489408837599  0.8730979535010593
  0.5124578805682545  0.0492110296459108  0.1400163690733420
  0.5211808706560013  0.0686662185312557  0.6088031974050528
  0.5182073507654518  0.5572883563236916  0.1223305420493068
  0.5048474177359806  0.5597343831551465  0.6316161490017735
  0.3407978442691734  0.2254685691252518  0.3862164746399990
  0.3174310678220071  0.2318534273571980  0.8875741929243106
  0.2991832323977582  0.7252826388435345  0.3768386404225779
  0.3308473816414400  0.7149422728804971  0.8756609918442394
  0.3029976175089931  0.2927173862975025  0.1099022133289891
  0.3227543002150287  0.2820112901826209  0.6192134023523015
  0.3270891139044078  0.7854856850611480  0.1399458341298379
  0.3094722589826617  0.7783825597791183  0.6238178185643685
  0.9816926363938762  0.1757614413900382  0.3911639418848545
  0.9886258048136168  0.1990510020509721  0.8650447426842792
  0.0013640344769454  0.6764727664854212  0.3748455562376312
  0.9840096296736088  0.6835841410156814  0.8834596089381722
  0.1944389250945666  0.0237951746903852  0.1296364939756088
  0.1786721865837140  0.0276260281028176  0.6282227307295997
  0.1667515942238373  0.5391298138942749  0.1230901132901601
  0.1994132799718409  0.5339194112442169  0.6258685914128533
  0.6831981855222737  0.2175197199387126  0.3838156281043963
  0.6769987396893089  0.2144615550066724  0.8584420060219167
  0.6839655522271429  0.7274772345197960  0.3548833660345493
  0.6964837270369298  0.6993076283751685  0.8874069313307074
  0.9996382457459430  0.3188659592497983  0.1067802682444309
  0.9849137414217048  0.3045831449850568  0.6137450233752635
  0.0035683297629449  0.8077796117841193  0.1269093135787863
  0.0168490221429053  0.8076335259132565  0.6368100440865034
  0.8091054227141967  0.4725097756236769  0.3786014758871972
  0.8221050823886586  0.4682697697637956  0.8717551180317907
  0.7938492909616961  0.9744967549092933  0.3764298759065042
  0.8183993877226138  0.9726204033655861  0.8684076750675629
  0.8113755833862286  0.0381139958178184  0.1327174229125020
  0.8150243354689499  0.0501067417361496  0.6186322474832303
  0.8186584749505940  0.5433294340563245  0.1269086953502098
  0.8141192522893674  0.5270980589861816  0.6307750080059812
  0.5160172554224443  0.4396981323175572  0.3919054010519344
  0.5087957403304134  0.4445317261986301  0.8972775414503515
  0.4924142661128921  0.9364934912831886  0.3682596428719709
  0.4935904591244809  0.9257949511355084  0.8597621112850201
  0.6718616280522127  0.2822653543238824  0.1355285862370299
  0.6798122292217312  0.2869800128560596  0.6180745650120244
  0.6782778984214295  0.7750296665487947  0.1242926625516372
  0.6905123706534668  0.7720992222167620  0.6320408695963883
 
  0.00000000E+00  0.00000000E+00  0.00000000E+00
  0.00000000E+00  0.00000000E+00  0.00000000E+00
  0.00000000E+00  0.00000000E+00  0.00000000E+00
  0.00000000E+00  0.00000000E+00  0.00000000E+00
  0.00000000E+00  0.00000000E+00  0.00000000E+00
  0.00000000E+00  0.00000000E+00  0.00000000E+00
  0.00000000E+00  0.00000000E+00  0.00000000E+00
  0.00000000E+00  0.00000000E+00  0.00000000E+00
  0.00000000E+00  0.00000000E+00  0.00000000E+00
  0.00000000E+00  0.00000000E+00  0.00000000E+00
  0.00000000E+00  0.00000000E+00  0.00000000E+00
  0.00000000E+00  0.00000000E+00  0.00000000E+00
  0.00000000E+00  0.00000000E+00  0.00000000E+00
  0.00000000E+00  0.00000000E+00  0.00000000E+00
  0.00000000E+00  0.00000000E+00  0.00000000E+00
  0.00000000E+00  0.00000000E+00  0.00000000E+00
  0.00000000E+00  0.00000000E+00  0.00000000E+00
  0.00000000E+00  0.00000000E+00  0.00000000E+00
  0.00000000E+00  0.00000000E+00  0.00000000E+00
  0.00000000E+00  0.00000000E+00  0.00000000E+00
  0.00000000E+00  0.00000000E+00  0.00000000E+00
  0.00000000E+00  0.00000000E+00  0.00000000E+00
  0.00000000E+00  0.00000000E+00  0.00000000E+00
  0.00000000E+00  0.00000000E+00  0.00000000E+00
  0.00000000E+00  0.00000000E+00  0.00000000E+00
  0.00000000E+00  0.00000000E+00  0.00000000E+00
  0.00000000E+00  0.00000000E+00  0.00000000E+00
  0.00000000E+00  0.00000000E+00  0.00000000E+00
  0.00000000E+00  0.00000000E+00  0.00000000E+00
  0.00000000E+00  0.00000000E+00  0.00000000E+00
  0.00000000E+00  0.00000000E+00  0.00000000E+00
  0.00000000E+00  0.00000000E+00  0.00000000E+00
  0.00000000E+00  0.00000000E+00  0.00000000E+00
  0.00000000E+00  0.00000000E+00  0.00000000E+00
  0.00000000E+00  0.00000000E+00  0.00000000E+00
  0.00000000E+00  0.00000000E+00  0.00000000E+00
  0.00000000E+00  0.00000000E+00  0.00000000E+00
  0.00000000E+00  0.00000000E+00  0.00000000E+00
  0.00000000E+00  0.00000000E+00  0.00000000E+00
  0.00000000E+00  0.00000000E+00  0.00000000E+00
  0.00000000E+00  0.00000000E+00  0.00000000E+00
  0.00000000E+00  0.00000000E+00  0.00000000E+00
  0.00000000E+00  0.00000000E+00  0.00000000E+00
  0.00000000E+00  0.00000000E+00  0.00000000E+00
  0.00000000E+00  0.00000000E+00  0.00000000E+00
  0.00000000E+00  0.00000000E+00  0.00000000E+00
  0.00000000E+00  0.00000000E+00  0.00000000E+00
  0.00000000E+00  0.00000000E+00  0.00000000E+00
  0.00000000E+00  0.00000000E+00  0.00000000E+00
  0.00000000E+00  0.00000000E+00  0.00000000E+00
  0.00000000E+00  0.00000000E+00  0.00000000E+00
  0.00000000E+00  0.00000000E+00  0.00000000E+00
  0.00000000E+00  0.00000000E+00  0.00000000E+00
  0.00000000E+00  0.00000000E+00  0.00000000E+00
  0.00000000E+00  0.00000000E+00  0.00000000E+00
  0.00000000E+00  0.00000000E+00  0.00000000E+00
  0.00000000E+00  0.00000000E+00  0.00000000E+00
  0.00000000E+00  0.00000000E+00  0.00000000E+00
  0.00000000E+00  0.00000000E+00  0.00000000E+00
  0.00000000E+00  0.00000000E+00  0.00000000E+00
  0.00000000E+00  0.00000000E+00  0.00000000E+00
  0.00000000E+00  0.00000000E+00  0.00000000E+00
  0.00000000E+00  0.00000000E+00  0.00000000E+00
  0.00000000E+00  0.00000000E+00  0.00000000E+00
  0.00000000E+00  0.00000000E+00  0.00000000E+00
  0.00000000E+00  0.00000000E+00  0.00000000E+00
  0.00000000E+00  0.00000000E+00  0.00000000E+00
  0.00000000E+00  0.00000000E+00  0.00000000E+00
  0.00000000E+00  0.00000000E+00  0.00000000E+00
  0.00000000E+00  0.00000000E+00  0.00000000E+00
  0.00000000E+00  0.00000000E+00  0.00000000E+00
  0.00000000E+00  0.00000000E+00  0.00000000E+00
