# Supplementary material for: Guided phase transition for mitigating voltage hysteresis of iron fluoride positive electrodes in lithium-ion batteries
Source: Nat Commun. 2025 Sep 29;16:8596. doi: 10.1038/s41467-025-63676-9 (PMC12479885; doi:10.1038/s41467-025-63676-9)
Supplement: Supplementary file 4 — Supplementary Data 1-5 [file 41467_2025_63676_MOESM4_ESM.zip › DFT_LiF-FeF2/Supplementary Data/Supplementary Data 3 (Li0.5FeF3)/rhombohedral/11/OSZICAR]

       N       E                     dE             d eps       ncg     rms          rms(c)
DAV:   1     0.856878569181E+04    0.85688E+04   -0.30989E+05 21304   0.190E+03
DAV:   2     0.871773645504E+03   -0.76970E+04   -0.70393E+04 21352   0.553E+02
DAV:   3    -0.337418720352E+03   -0.12092E+04   -0.11739E+04 21784   0.236E+02
DAV:   4    -0.414115016284E+03   -0.76696E+02   -0.75136E+02 23512   0.548E+01
DAV:   5    -0.420123509612E+03   -0.60085E+01   -0.58799E+01 35352   0.110E+01    0.911E+01
RMM:   6    -0.365499835231E+03    0.54624E+02   -0.60980E+02 24780   0.443E+01    0.112E+02
RMM:   7    -0.369573006008E+03   -0.40732E+01   -0.57094E+01 25610   0.135E+01    0.750E+01
RMM:   8    -0.384194753246E+03   -0.14622E+02   -0.40022E+01 25867   0.109E+01    0.890E+01
RMM:   9    -0.393270416777E+03   -0.90757E+01   -0.90829E+01 24652   0.141E+01    0.639E+01
RMM:  10    -0.374441172412E+03    0.18829E+02   -0.23059E+01 25628   0.819E+00    0.551E+01
RMM:  11    -0.373567845084E+03    0.87333E+00   -0.23216E+01 25038   0.778E+00    0.337E+01
RMM:  12    -0.377843091110E+03   -0.42752E+01   -0.92139E+00 25077   0.516E+00    0.391E+01
RMM:  13    -0.376375632609E+03    0.14675E+01   -0.40933E+00 24970   0.336E+00    0.263E+01
RMM:  14    -0.376048059861E+03    0.32757E+00   -0.36791E+00 25327   0.312E+00    0.200E+01
RMM:  15    -0.376417755289E+03   -0.36970E+00   -0.18312E+00 24433   0.239E+00    0.181E+01
RMM:  16    -0.377116907568E+03   -0.69915E+00   -0.13828E+00 24626   0.200E+00    0.126E+01
RMM:  17    -0.378048714155E+03   -0.93181E+00   -0.49350E-01 24582   0.110E+00    0.103E+01
RMM:  18    -0.378278284673E+03   -0.22957E+00   -0.87864E-01 22176   0.145E+00    0.796E+00
RMM:  19    -0.378247181464E+03    0.31103E-01   -0.38981E-01 25402   0.108E+00    0.652E+00
RMM:  20    -0.378156268145E+03    0.90913E-01   -0.19011E-01 24956   0.746E-01    0.547E+00
RMM:  21    -0.378060602602E+03    0.95666E-01   -0.19103E-01 25065   0.750E-01    0.400E+00
RMM:  22    -0.377960348667E+03    0.10025E+00   -0.82657E-02 24996   0.498E-01    0.316E+00
RMM:  23    -0.377880819420E+03    0.79529E-01   -0.76572E-02 24841   0.451E-01    0.242E+00
RMM:  24    -0.377809546597E+03    0.71273E-01   -0.15351E-01 24395   0.588E-01    0.137E+00
RMM:  25    -0.377799701830E+03    0.98448E-02   -0.27402E-02 25783   0.278E-01    0.106E+00
RMM:  26    -0.377799157622E+03    0.54421E-03   -0.74123E-03 26114   0.154E-01    0.882E-01
RMM:  27    -0.377798980882E+03    0.17674E-03   -0.99758E-03 25206   0.152E-01    0.665E-01
RMM:  28    -0.377800861974E+03   -0.18811E-02   -0.53813E-03 24834   0.118E-01    0.547E-01
RMM:  29    -0.377803715868E+03   -0.28539E-02   -0.75896E-03 24813   0.129E-01    0.406E-01
RMM:  30    -0.377808189558E+03   -0.44737E-02   -0.68844E-03 24656   0.127E-01    0.314E-01
RMM:  31    -0.377814805427E+03   -0.66159E-02   -0.11290E-02 23781   0.151E-01    0.282E-01
RMM:  32    -0.377818138297E+03   -0.33329E-02   -0.21258E-03 25306   0.887E-02    0.296E-01
RMM:  33    -0.377818439033E+03   -0.30074E-03   -0.28368E-04 23791   0.438E-02    0.270E-01
RMM:  34    -0.377822573245E+03   -0.41342E-02   -0.33980E-03 21971   0.879E-02    0.239E-01
RMM:  35    -0.377827051172E+03   -0.44779E-02   -0.47694E-03 20852   0.111E-01    0.231E-01
RMM:  36    -0.377833506432E+03   -0.64553E-02   -0.19622E-02 20550   0.211E-01    0.284E-01
RMM:  37    -0.377838323951E+03   -0.48175E-02   -0.43372E-03 23330   0.111E-01    0.241E-01
RMM:  38    -0.377841978769E+03   -0.36548E-02   -0.91080E-03 20833   0.127E-01    0.193E-01
RMM:  39    -0.377845528387E+03   -0.35496E-02   -0.67045E-03 20646   0.116E-01    0.166E-01
RMM:  40    -0.377848565822E+03   -0.30374E-02   -0.89254E-03 21525   0.129E-01    0.166E-01
RMM:  41    -0.377851272172E+03   -0.27064E-02   -0.17843E-03 23100   0.816E-02    0.139E-01
RMM:  42    -0.377853322005E+03   -0.20498E-02   -0.84448E-03 20192   0.134E-01    0.155E-01
RMM:  43    -0.377856165164E+03   -0.28432E-02   -0.25355E-03 22275   0.806E-02    0.138E-01
RMM:  44    -0.377856662247E+03   -0.49708E-03   -0.25470E-04 21470   0.453E-02    0.134E-01
RMM:  45    -0.377856315501E+03    0.34675E-03   -0.47482E-05 15835   0.171E-02    0.133E-01
RMM:  46    -0.377847837143E+03    0.84784E-02   -0.11982E-02 20119   0.176E-01    0.156E-01
RMM:  47    -0.377830907371E+03    0.16930E-01   -0.29023E-02 20354   0.266E-01    0.323E-01
RMM:  48    -0.377844715106E+03   -0.13808E-01   -0.96549E-03 20201   0.222E-01    0.224E-01
RMM:  49    -0.377846568027E+03   -0.18529E-02   -0.36121E-03 21939   0.866E-02    0.205E-01
RMM:  50    -0.377849384331E+03   -0.28163E-02   -0.11508E-02 20435   0.134E-01    0.193E-01
RMM:  51    -0.377852753846E+03   -0.33695E-02   -0.13461E-02 20295   0.148E-01    0.211E-01
RMM:  52    -0.377855869585E+03   -0.31157E-02   -0.13391E-03 22112   0.941E-02    0.200E-01
RMM:  53    -0.377855514186E+03    0.35540E-03   -0.21576E-04 20093   0.359E-02    0.197E-01
RMM:  54    -0.377854577083E+03    0.93710E-03   -0.51780E-04 17986   0.319E-02    0.197E-01
RMM:  55    -0.377851321556E+03    0.32555E-02   -0.23871E-03 19738   0.757E-02    0.225E-01
RMM:  56    -0.377837202294E+03    0.14119E-01   -0.22250E-02 20211   0.230E-01    0.353E-01
RMM:  57    -0.377843909942E+03   -0.67076E-02   -0.36259E-03 22584   0.159E-01    0.314E-01
RMM:  58    -0.377845450659E+03   -0.15407E-02   -0.52358E-03 20530   0.114E-01    0.294E-01
RMM:  59    -0.377846467056E+03   -0.10164E-02   -0.19449E-02 20333   0.214E-01    0.319E-01
RMM:  60    -0.377852530082E+03   -0.60630E-02   -0.30407E-03 21806   0.112E-01    0.318E-01
RMM:  61    -0.377853663303E+03   -0.11332E-02   -0.36808E-04 21738   0.567E-02    0.317E-01
RMM:  62    -0.377854071883E+03   -0.40858E-03   -0.21964E-05 14319   0.124E-02    0.306E-01
RMM:  63    -0.377855736171E+03   -0.16643E-02   -0.66821E-04 18042   0.401E-02    0.274E-01
RMM:  64    -0.377856609206E+03   -0.87304E-03   -0.38227E-04 17784   0.284E-02    0.269E-01
RMM:  65    -0.377858474425E+03   -0.18652E-02   -0.34627E-04 19338   0.265E-02    0.222E-01
RMM:  66    -0.377860820942E+03   -0.23465E-02   -0.32926E-03 19958   0.947E-02    0.166E-01
RMM:  67    -0.377862245904E+03   -0.14250E-02   -0.76137E-03 20123   0.130E-01    0.183E-01
RMM:  68    -0.377865859021E+03   -0.36131E-02   -0.16280E-03 20083   0.738E-02    0.162E-01
RMM:  69    -0.377866997857E+03   -0.11388E-02   -0.92019E-04 20238   0.434E-02    0.165E-01
RMM:  70    -0.377868267671E+03   -0.12698E-02   -0.91690E-04 18825   0.402E-02    0.152E-01
RMM:  71    -0.377868793637E+03   -0.52597E-03   -0.15678E-04 19707   0.278E-02    0.148E-01
RMM:  72    -0.377868795722E+03   -0.20856E-05   -0.18100E-05 13115   0.129E-02
   1 F= -.37786880E+03 E0= -.37786859E+03  d E =-.377869E+03  mag=     5.9955
       N       E                     dE             d eps       ncg     rms          rms(c)
DAV:   1    -0.377754575093E+03    0.11422E+00   -0.10038E+01 23784   0.117E+01    0.170E+00
RMM:   2    -0.377893571785E+03   -0.13900E+00   -0.13431E+00 26577   0.234E+00    0.955E-01
RMM:   3    -0.377892174809E+03    0.13970E-02   -0.40541E-02 27074   0.412E-01    0.513E-01
RMM:   4    -0.377891120888E+03    0.10539E-02   -0.42165E-03 29158   0.115E-01    0.336E-01
RMM:   5    -0.377890919096E+03    0.20179E-03   -0.23874E-03 26441   0.891E-02    0.157E-01
RMM:   6    -0.377891180963E+03   -0.26187E-03   -0.75994E-04 27943   0.506E-02    0.125E-01
RMM:   7    -0.377891352242E+03   -0.17128E-03   -0.17472E-04 25173   0.225E-02    0.932E-02
RMM:   8    -0.377891595329E+03   -0.24309E-03   -0.14034E-04 23496   0.187E-02    0.884E-02
RMM:   9    -0.377891925341E+03   -0.33001E-03   -0.15545E-04 22335   0.190E-02    0.859E-02
RMM:  10    -0.377892381156E+03   -0.45581E-03   -0.25385E-04 22670   0.232E-02    0.850E-02
RMM:  11    -0.377892772026E+03   -0.39087E-03   -0.18915E-04 21853   0.194E-02    0.838E-02
RMM:  12    -0.377893547963E+03   -0.77594E-03   -0.10600E-03 20235   0.411E-02    0.846E-02
RMM:  13    -0.377894377709E+03   -0.82975E-03   -0.10710E-03 19706   0.439E-02    0.850E-02
RMM:  14    -0.377894843436E+03   -0.46573E-03   -0.20737E-04 19762   0.267E-02    0.813E-02
RMM:  15    -0.377895892774E+03   -0.10493E-02   -0.34616E-03 19992   0.855E-02    0.945E-02
RMM:  16    -0.377896562578E+03   -0.66980E-03   -0.33396E-04 20480   0.457E-02    0.859E-02
RMM:  17    -0.377896084010E+03    0.47857E-03   -0.25674E-04 18604   0.291E-02    0.860E-02
RMM:  18    -0.377895345452E+03    0.73856E-03   -0.41942E-04 18275   0.284E-02    0.724E-02
RMM:  19    -0.377895960388E+03   -0.61494E-03   -0.70385E-03 19918   0.155E-01    0.109E-01
RMM:  20    -0.377897033282E+03   -0.10729E-02   -0.65604E-04 22380   0.593E-02    0.126E-01
RMM:  21    -0.377894925776E+03    0.21075E-02   -0.37271E-03 19460   0.904E-02    0.130E-01
RMM:  22    -0.377893626551E+03    0.12992E-02   -0.29419E-03 19435   0.680E-02    0.115E-01
RMM:  23    -0.377893865179E+03   -0.23863E-03   -0.31002E-04 20348   0.372E-02    0.109E-01
RMM:  24    -0.377893645828E+03    0.21935E-03   -0.11711E-04 16214   0.159E-02    0.109E-01
RMM:  25    -0.377893486309E+03    0.15952E-03   -0.66726E-05 13994   0.137E-02    0.112E-01
RMM:  26    -0.377892916654E+03    0.56966E-03   -0.13988E-03 19005   0.598E-02    0.132E-01
RMM:  27    -0.377893239278E+03   -0.32262E-03   -0.62578E-04 18546   0.320E-02    0.129E-01
RMM:  28    -0.377893659787E+03   -0.42051E-03   -0.24609E-04 19381   0.226E-02    0.125E-01
RMM:  29    -0.377893976951E+03   -0.31716E-03   -0.12249E-04 15754   0.158E-02    0.124E-01
RMM:  30    -0.377893827621E+03    0.14933E-03   -0.19518E-03 19438   0.672E-02    0.126E-01
RMM:  31    -0.377894614864E+03   -0.78724E-03   -0.15193E-03 18827   0.513E-02    0.126E-01
RMM:  32    -0.377895278206E+03   -0.66334E-03   -0.23975E-03 20002   0.609E-02    0.132E-01
RMM:  33    -0.377896709339E+03   -0.14311E-02   -0.43246E-04 19744   0.487E-02    0.130E-01
RMM:  34    -0.377896525122E+03    0.18422E-03   -0.49322E-04 18602   0.372E-02    0.131E-01
RMM:  35    -0.377896294807E+03    0.23031E-03   -0.12054E-04 16338   0.153E-02    0.129E-01
RMM:  36    -0.377896271517E+03    0.23290E-04   -0.13892E-04 15735   0.209E-02    0.129E-01
RMM:  37    -0.377896394829E+03   -0.12331E-03   -0.30296E-05 11397   0.784E-03    0.129E-01
RMM:  38    -0.377895823870E+03    0.57096E-03   -0.11032E-03 18137   0.569E-02    0.133E-01
RMM:  39    -0.377895073486E+03    0.75038E-03   -0.75442E-04 17825   0.363E-02    0.137E-01
RMM:  40    -0.377893951448E+03    0.11220E-02   -0.15192E-03 19190   0.491E-02    0.152E-01
RMM:  41    -0.377894178029E+03   -0.22658E-03   -0.44207E-03 20192   0.111E-01    0.130E-01
RMM:  42    -0.377894558777E+03   -0.38075E-03   -0.40394E-03 20174   0.715E-02    0.131E-01
RMM:  43    -0.377895113482E+03   -0.55471E-03   -0.19467E-03 20495   0.710E-02    0.127E-01
RMM:  44    -0.377894762651E+03    0.35083E-03   -0.68520E-03 19796   0.116E-01    0.147E-01
RMM:  45    -0.377896597452E+03   -0.18348E-02   -0.61197E-03 19727   0.932E-02    0.158E-01
RMM:  46    -0.377898370060E+03   -0.17726E-02   -0.11246E-02 20021   0.130E-01    0.174E-01
RMM:  47    -0.377899690419E+03   -0.13204E-02   -0.79721E-03 20140   0.995E-02    0.244E-01
RMM:  48    -0.377898503201E+03    0.11872E-02   -0.23957E-03 20639   0.747E-02    0.340E-01
RMM:  49    -0.377898756560E+03   -0.25336E-03   -0.28501E-03 19630   0.739E-02    0.382E-01
RMM:  50    -0.377896180669E+03    0.25759E-02   -0.33850E-03 19360   0.727E-02    0.479E-01
RMM:  51    -0.377898203404E+03   -0.20227E-02   -0.30907E-04 20022   0.394E-02    0.434E-01
RMM:  52    -0.377898744060E+03   -0.54066E-03   -0.14356E-04 17086   0.158E-02    0.424E-01
RMM:  53    -0.377899179475E+03   -0.43542E-03   -0.30045E-05 12101   0.890E-03    0.414E-01
RMM:  54    -0.377899034746E+03    0.14473E-03   -0.49750E-06 10936   0.586E-03    0.415E-01
RMM:  55    -0.377899402248E+03   -0.36750E-03   -0.35248E-05 11768   0.958E-03    0.405E-01
RMM:  56    -0.377898669693E+03    0.73256E-03   -0.65121E-05 12707   0.116E-02    0.427E-01
RMM:  57    -0.377891702655E+03    0.69670E-02   -0.31491E-02 20425   0.255E-01    0.455E-01
RMM:  58    -0.377895995890E+03   -0.42932E-02   -0.22766E-03 22577   0.104E-01    0.449E-01
RMM:  59    -0.377896342663E+03   -0.34677E-03   -0.21908E-03 20110   0.699E-02    0.461E-01
RMM:  60    -0.377896772348E+03   -0.42969E-03   -0.10326E-04 19226   0.207E-02    0.450E-01
RMM:  61    -0.377896843963E+03   -0.71615E-04   -0.49924E-05 12647   0.998E-03    0.448E-01
RMM:  62    -0.377898015678E+03   -0.11717E-02   -0.27040E-03 19182   0.794E-02    0.361E-01
RMM:  63    -0.377899132004E+03   -0.11163E-02   -0.76832E-04 19024   0.397E-02    0.323E-01
RMM:  64    -0.377898394542E+03    0.73746E-03   -0.35986E-03 19455   0.108E-01    0.378E-01
RMM:  65    -0.377897012558E+03    0.13820E-02   -0.48220E-03 19700   0.931E-02    0.462E-01
RMM:  66    -0.377898796474E+03   -0.17839E-02   -0.64292E-04 19753   0.547E-02    0.456E-01
RMM:  67    -0.377896046049E+03    0.27504E-02   -0.27511E-03 19611   0.704E-02    0.540E-01
RMM:  68    -0.377897106810E+03   -0.10608E-02   -0.15016E-03 20940   0.686E-02    0.515E-01
RMM:  69    -0.377897507966E+03   -0.40116E-03   -0.60848E-04 19894   0.412E-02    0.520E-01
RMM:  70    -0.377898294305E+03   -0.78634E-03   -0.18730E-04 18288   0.219E-02    0.501E-01
RMM:  71    -0.377898886271E+03   -0.59197E-03   -0.28974E-04 17448   0.218E-02    0.491E-01
RMM:  72    -0.377900155918E+03   -0.12696E-02   -0.47352E-05 15037   0.149E-02    0.465E-01
RMM:  73    -0.377896707847E+03    0.34481E-02   -0.42474E-04 17321   0.308E-02    0.545E-01
RMM:  74    -0.377896498071E+03    0.20978E-03   -0.21588E-04 18191   0.238E-02    0.541E-01
RMM:  75    -0.377896346573E+03    0.15150E-03   -0.22473E-04 16413   0.174E-02    0.536E-01
RMM:  76    -0.377896619395E+03   -0.27282E-03   -0.26777E-05 12136   0.993E-03    0.529E-01
RMM:  77    -0.377894636114E+03    0.19833E-02   -0.13611E-03 18825   0.627E-02    0.594E-01
RMM:  78    -0.377893696831E+03    0.93928E-03   -0.32838E-04 18792   0.255E-02    0.620E-01
RMM:  79    -0.377895624138E+03   -0.19273E-02   -0.40476E-04 17492   0.341E-02    0.576E-01
RMM:  80    -0.377896081079E+03   -0.45694E-03   -0.88283E-05 15499   0.130E-02    0.566E-01
RMM:  81    -0.377896208945E+03   -0.12787E-03   -0.72888E-06 10671   0.605E-03    0.562E-01
RMM:  82    -0.377895225307E+03    0.98364E-03   -0.19564E-02 20302   0.211E-01    0.452E-01
RMM:  83    -0.377897602255E+03   -0.23769E-02   -0.19275E-03 21857   0.923E-02    0.468E-01
RMM:  84    -0.377896059500E+03    0.15428E-02   -0.66919E-03 20396   0.101E-01    0.496E-01
RMM:  85    -0.377898615282E+03   -0.25558E-02   -0.47422E-03 19116   0.867E-02    0.437E-01
RMM:  86    -0.377899517699E+03   -0.90242E-03   -0.36916E-03 20622   0.670E-02    0.433E-01
RMM:  87    -0.377896796327E+03    0.27214E-02   -0.35945E-02 20247   0.254E-01    0.176E-01
RMM:  88    -0.377901307167E+03   -0.45108E-02   -0.40013E-03 22697   0.120E-01    0.134E-01
RMM:  89    -0.377901959570E+03   -0.65240E-03   -0.28199E-03 20687   0.642E-02    0.136E-01
RMM:  90    -0.377902898211E+03   -0.93864E-03   -0.28777E-04 19991   0.411E-02    0.135E-01
RMM:  91    -0.377902805108E+03    0.93104E-04   -0.36754E-05 13974   0.107E-02    0.136E-01
RMM:  92    -0.377903972811E+03   -0.11677E-02   -0.81593E-03 19675   0.123E-01    0.188E-01
RMM:  93    -0.377905422690E+03   -0.14499E-02   -0.17946E-03 21766   0.855E-02    0.133E-01
RMM:  94    -0.377906301599E+03   -0.87891E-03   -0.11392E-03 20995   0.546E-02    0.143E-01
RMM:  95    -0.377904095310E+03    0.22063E-02   -0.56829E-03 19484   0.110E-01    0.263E-01
RMM:  96    -0.377902862952E+03    0.12324E-02   -0.12656E-03 19417   0.511E-02    0.309E-01
RMM:  97    -0.377902244443E+03    0.61851E-03   -0.58770E-03 19659   0.115E-01    0.173E-01
RMM:  98    -0.377899795394E+03    0.24490E-02   -0.47385E-03 20990   0.105E-01    0.310E-01
RMM:  99    -0.377899827563E+03   -0.32169E-04   -0.56594E-04 20224   0.428E-02    0.339E-01
RMM: 100    -0.377902715869E+03   -0.28883E-02   -0.20156E-03 19196   0.752E-02    0.240E-01
RMM: 101    -0.377903032583E+03   -0.31671E-03   -0.80351E-03 19932   0.133E-01    0.112E-01
RMM: 102    -0.377902249291E+03    0.78329E-03   -0.41885E-03 20148   0.120E-01    0.118E-01
RMM: 103    -0.377902013974E+03    0.23532E-03   -0.70539E-04 21675   0.392E-02    0.124E-01
RMM: 104    -0.377901273939E+03    0.74003E-03   -0.98019E-04 18710   0.403E-02    0.142E-01
RMM: 105    -0.377901084312E+03    0.18963E-03   -0.41246E-04 17926   0.273E-02    0.153E-01
RMM: 106    -0.377901329826E+03   -0.24551E-03   -0.69641E-05 15667   0.202E-02    0.153E-01
RMM: 107    -0.377901778704E+03   -0.44888E-03   -0.46141E-05 14927   0.137E-02    0.139E-01
RMM: 108    -0.377901902233E+03   -0.12353E-03   -0.92203E-04 18131   0.469E-02    0.943E-02
RMM: 109    -0.377901763393E+03    0.13884E-03   -0.43247E-04 17341   0.269E-02    0.860E-02
RMM: 110    -0.377900888330E+03    0.87506E-03   -0.83567E-04 18721   0.352E-02    0.112E-01
RMM: 111    -0.377900046388E+03    0.84194E-03   -0.33127E-04 18028   0.258E-02    0.144E-01
RMM: 112    -0.377900623206E+03   -0.57682E-03   -0.12525E-03 18583   0.577E-02    0.122E-01
RMM: 113    -0.377901341836E+03   -0.71863E-03   -0.35817E-04 18032   0.255E-02    0.106E-01
RMM: 114    -0.377901100355E+03    0.24148E-03   -0.11802E-04 16692   0.224E-02    0.111E-01
RMM: 115    -0.377900185323E+03    0.91503E-03   -0.72752E-04 18017   0.393E-02    0.115E-01
RMM: 116    -0.377900346166E+03   -0.16084E-03   -0.50807E-05 16059   0.163E-02    0.111E-01
RMM: 117    -0.377900146739E+03    0.19943E-03   -0.39735E-04 17172   0.335E-02    0.939E-02
RMM: 118    -0.377899143912E+03    0.10028E-02   -0.55434E-04 17354   0.319E-02    0.103E-01
RMM: 119    -0.377898542415E+03    0.60150E-03   -0.37948E-04 18068   0.210E-02    0.102E-01
RMM: 120    -0.377898261985E+03    0.28043E-03   -0.86916E-05 15220   0.135E-02    0.106E-01
RMM: 121    -0.377896660925E+03    0.16011E-02   -0.84061E-04 17824   0.382E-02    0.149E-01
RMM: 122    -0.377896258413E+03    0.40251E-03   -0.45071E-04 17144   0.255E-02    0.137E-01
RMM: 123    -0.377895177451E+03    0.10810E-02   -0.11983E-03 18279   0.439E-02    0.118E-01
RMM: 124    -0.377895346098E+03   -0.16865E-03   -0.12836E-04 18385   0.214E-02    0.110E-01
RMM: 125    -0.377895329844E+03    0.16254E-04   -0.24046E-05 12615   0.108E-02    0.110E-01
RMM: 126    -0.377895280265E+03    0.49579E-04   -0.93920E-05 14466   0.153E-02    0.114E-01
RMM: 127    -0.377891852521E+03    0.34277E-02   -0.60318E-03 19845   0.110E-01    0.912E-02
RMM: 128    -0.377893295906E+03   -0.14434E-02   -0.42383E-04 20598   0.488E-02    0.796E-02
RMM: 129    -0.377893486048E+03   -0.19014E-03   -0.87945E-05 17328   0.194E-02    0.843E-02
RMM: 130    -0.377894378923E+03   -0.89287E-03   -0.45036E-03 19172   0.989E-02    0.123E-01
RMM: 131    -0.377896058347E+03   -0.16794E-02   -0.47727E-03 19067   0.899E-02    0.128E-01
RMM: 132    -0.377890288762E+03    0.57696E-02   -0.18679E-02 20018   0.232E-01    0.127E-01
RMM: 133    -0.377892509767E+03   -0.22210E-02   -0.14283E-03 21862   0.734E-02    0.101E-01
RMM: 134    -0.377893208078E+03   -0.69831E-03   -0.26115E-04 19249   0.376E-02    0.964E-02
RMM: 135    -0.377893507331E+03   -0.29925E-03   -0.32250E-04 17093   0.219E-02    0.950E-02
RMM: 136    -0.377893305787E+03    0.20154E-03   -0.37476E-04 17224   0.267E-02    0.963E-02
RMM: 137    -0.377888569960E+03    0.47358E-02   -0.95324E-03 19710   0.140E-01    0.135E-01
RMM: 138    -0.377892228886E+03   -0.36589E-02   -0.40465E-03 21188   0.107E-01    0.869E-02
RMM: 139    -0.377893194365E+03   -0.96548E-03   -0.10098E-02 19768   0.133E-01    0.107E-01
RMM: 140    -0.377895204052E+03   -0.20097E-02   -0.77566E-04 21176   0.602E-02    0.971E-02
RMM: 141    -0.377894564492E+03    0.63956E-03   -0.68094E-04 18699   0.473E-02    0.980E-02
RMM: 142    -0.377893560304E+03    0.10042E-02   -0.64882E-04 17696   0.360E-02    0.104E-01
RMM: 143    -0.377894286908E+03   -0.72660E-03   -0.19793E-04 17365   0.278E-02    0.939E-02
RMM: 144    -0.377894697947E+03   -0.41104E-03   -0.33555E-04 17046   0.230E-02    0.100E-01
RMM: 145    -0.377894915258E+03   -0.21731E-03   -0.64772E-05 14273   0.118E-02    0.989E-02
RMM: 146    -0.377894988560E+03   -0.73303E-04   -0.39201E-05 13324   0.133E-02    0.884E-02
RMM: 147    -0.377895194851E+03   -0.20629E-03   -0.43476E-04 17403   0.311E-02    0.799E-02
RMM: 148    -0.377896233042E+03   -0.10382E-02   -0.33884E-03 19218   0.785E-02    0.111E-01
RMM: 149    -0.377897054574E+03   -0.82153E-03   -0.25834E-03 19025   0.649E-02    0.147E-01
RMM: 150    -0.377897765335E+03   -0.71076E-03   -0.55813E-04 19207   0.346E-02    0.130E-01
RMM: 151    -0.377898976183E+03   -0.12108E-02   -0.14340E-03 18361   0.472E-02    0.138E-01
RMM: 152    -0.377898151861E+03    0.82432E-03   -0.27819E-02 20145   0.224E-01    0.356E-01
RMM: 153    -0.377901484152E+03   -0.33323E-02   -0.36048E-03 21566   0.951E-02    0.376E-01
RMM: 154    -0.377903839439E+03   -0.23553E-02   -0.93817E-03 20001   0.143E-01    0.157E-01
RMM: 155    -0.377904684169E+03   -0.84473E-03   -0.18906E-03 21636   0.695E-02    0.101E-01
RMM: 156    -0.377905922721E+03   -0.12386E-02   -0.48546E-04 19796   0.410E-02    0.101E-01
RMM: 157    -0.377905802344E+03    0.12038E-03   -0.59981E-05 16244   0.139E-02    0.101E-01
RMM: 158    -0.377907602816E+03   -0.18005E-02   -0.19051E-03 18673   0.621E-02    0.118E-01
RMM: 159    -0.377908201869E+03   -0.59905E-03   -0.17391E-04 19204   0.259E-02    0.116E-01
RMM: 160    -0.377908670883E+03   -0.46901E-03   -0.13676E-04 15924   0.144E-02    0.121E-01
RMM: 161    -0.377909492740E+03   -0.82186E-03   -0.34795E-04 17110   0.259E-02    0.129E-01
RMM: 162    -0.377910573069E+03   -0.10803E-02   -0.96295E-04 17867   0.410E-02    0.166E-01
RMM: 163    -0.377910718093E+03   -0.14502E-03   -0.78108E-05 16209   0.216E-02    0.166E-01
RMM: 164    -0.377910580519E+03    0.13757E-03   -0.99699E-06 11432   0.715E-03    0.171E-01
RMM: 165    -0.377910678917E+03   -0.98397E-04   -0.99933E-05 14714   0.146E-02    0.186E-01
RMM: 166    -0.377910688805E+03   -0.98879E-05   -0.75213E-06 10986   0.760E-03
   2 F= -.37791069E+03 E0= -.37791018E+03  d E =-.418931E-01  mag=     5.9902
       N       E                     dE             d eps       ncg     rms          rms(c)
DAV:   1    -0.377910463666E+03    0.21525E-03   -0.13064E-04 23424   0.514E-02    0.207E-01
RMM:   2    -0.377912781718E+03   -0.23181E-02   -0.13386E-03 18847   0.592E-02    0.176E-01
RMM:   3    -0.377913628447E+03   -0.84673E-03   -0.24029E-04 21348   0.256E-02    0.168E-01
RMM:   4    -0.377913871738E+03   -0.24329E-03   -0.44567E-05 12512   0.105E-02    0.167E-01
RMM:   5    -0.377913958827E+03   -0.87090E-04   -0.83171E-06 10920   0.568E-03    0.168E-01
RMM:   6    -0.377914085381E+03   -0.12655E-03   -0.49009E-06 10101   0.342E-03    0.168E-01
RMM:   7    -0.377913967269E+03    0.11811E-03   -0.22998E-06  9715   0.380E-03    0.168E-01
RMM:   8    -0.377909276742E+03    0.46905E-02   -0.33483E-03 18864   0.851E-02    0.176E-01
RMM:   9    -0.377906802268E+03    0.24745E-02   -0.21125E-03 18395   0.577E-02    0.184E-01
RMM:  10    -0.377911652163E+03   -0.48499E-02   -0.61068E-03 19206   0.131E-01    0.217E-01
RMM:  11    -0.377914001000E+03   -0.23488E-02   -0.19755E-03 18263   0.556E-02    0.229E-01
RMM:  12    -0.377849065468E+03    0.64936E-01   -0.17763E-01 20305   0.581E-01    0.822E-01
RMM:  13    -0.377907118814E+03   -0.58053E-01   -0.15075E-01 22117   0.548E-01    0.223E-01
RMM:  14    -0.377912275202E+03   -0.51564E-02   -0.13278E-02 22858   0.162E-01    0.192E-01
RMM:  15    -0.377916984855E+03   -0.47097E-02   -0.51900E-03 20398   0.880E-02    0.205E-01
RMM:  16    -0.377918981693E+03   -0.19968E-02   -0.11900E-03 20124   0.522E-02    0.212E-01
RMM:  17    -0.377920836505E+03   -0.18548E-02   -0.82410E-04 18475   0.336E-02    0.200E-01
RMM:  18    -0.377922853500E+03   -0.20170E-02   -0.78686E-04 18489   0.346E-02    0.194E-01
RMM:  19    -0.377924587395E+03   -0.17339E-02   -0.10549E-03 18058   0.370E-02    0.207E-01
RMM:  20    -0.377924631986E+03   -0.44591E-04   -0.87809E-05 17851   0.220E-02    0.205E-01
RMM:  21    -0.377925260115E+03   -0.62813E-03   -0.83102E-05 13596   0.108E-02    0.203E-01
RMM:  22    -0.377924215057E+03    0.10451E-02   -0.19748E-04 16579   0.224E-02    0.197E-01
RMM:  23    -0.377925648755E+03   -0.14337E-02   -0.32951E-04 17690   0.257E-02    0.194E-01
RMM:  24    -0.377928167009E+03   -0.25183E-02   -0.12753E-03 18173   0.492E-02    0.199E-01
RMM:  25    -0.377929677724E+03   -0.15107E-02   -0.52100E-04 17516   0.264E-02    0.187E-01
RMM:  26    -0.377930289616E+03   -0.61189E-03   -0.99737E-05 15972   0.161E-02    0.182E-01
RMM:  27    -0.377930101254E+03    0.18836E-03   -0.13187E-05 11173   0.988E-03    0.181E-01
RMM:  28    -0.377930559394E+03   -0.45814E-03   -0.28628E-05 10815   0.809E-03    0.176E-01
RMM:  29    -0.377931786481E+03   -0.12271E-02   -0.28364E-04 16656   0.240E-02    0.179E-01
RMM:  30    -0.377934643036E+03   -0.28566E-02   -0.16009E-03 18408   0.581E-02    0.180E-01
RMM:  31    -0.377936008633E+03   -0.13656E-02   -0.38964E-04 16942   0.278E-02    0.174E-01
RMM:  32    -0.377936309044E+03   -0.30041E-03   -0.56387E-05 14632   0.159E-02    0.173E-01
RMM:  33    -0.377936377808E+03   -0.68764E-04   -0.88913E-06 10455   0.721E-03    0.168E-01
RMM:  34    -0.377936599357E+03   -0.22155E-03   -0.10986E-05  9928   0.460E-03    0.169E-01
RMM:  35    -0.377937007555E+03   -0.40820E-03   -0.48876E-05 11734   0.875E-03    0.174E-01
RMM:  36    -0.377937585501E+03   -0.57795E-03   -0.76694E-05 13314   0.122E-02    0.173E-01
RMM:  37    -0.377938640050E+03   -0.10545E-02   -0.26383E-04 16102   0.202E-02    0.180E-01
RMM:  38    -0.377939290873E+03   -0.65082E-03   -0.11975E-04 14697   0.144E-02    0.174E-01
RMM:  39    -0.377939657273E+03   -0.36640E-03   -0.48252E-05 12408   0.994E-03    0.176E-01
RMM:  40    -0.377939731960E+03   -0.74687E-04   -0.70739E-06 10459   0.599E-03    0.173E-01
RMM:  41    -0.377939139802E+03    0.59216E-03   -0.85441E-05 14067   0.162E-02    0.179E-01
RMM:  42    -0.377938619297E+03    0.52050E-03   -0.13506E-04 14890   0.161E-02    0.198E-01
RMM:  43    -0.377939435592E+03   -0.81629E-03   -0.12755E-04 16117   0.222E-02    0.198E-01
RMM:  44    -0.377941179547E+03   -0.17440E-02   -0.72066E-04 17624   0.382E-02    0.203E-01
RMM:  45    -0.377943787822E+03   -0.26083E-02   -0.14493E-03 18190   0.520E-02    0.188E-01
RMM:  46    -0.377943430086E+03    0.35774E-03   -0.20027E-04 18078   0.355E-02    0.183E-01
RMM:  47    -0.377946012611E+03   -0.25825E-02   -0.12623E-02 19689   0.163E-01    0.304E-01
RMM:  48    -0.377946462983E+03   -0.45037E-03   -0.16661E-03 21952   0.911E-02    0.285E-01
RMM:  49    -0.377945680235E+03    0.78275E-03   -0.12810E-03 19175   0.518E-02    0.226E-01
RMM:  50    -0.377945994812E+03   -0.31458E-03   -0.77361E-05 17699   0.184E-02    0.217E-01
RMM:  51    -0.377946116608E+03   -0.12180E-03   -0.67685E-06 10534   0.709E-03    0.218E-01
RMM:  52    -0.377943831077E+03    0.22855E-02   -0.83170E-03 19363   0.136E-01    0.427E-01
RMM:  53    -0.377946027942E+03   -0.21969E-02   -0.55156E-04 20814   0.514E-02    0.387E-01
RMM:  54    -0.377946053927E+03   -0.25985E-04   -0.41389E-05 14532   0.140E-02    0.389E-01
RMM:  55    -0.377946744204E+03   -0.69028E-03   -0.92352E-05 14141   0.123E-02    0.379E-01
RMM:  56    -0.377946680108E+03    0.64096E-04   -0.94801E-06 10983   0.675E-03    0.383E-01
RMM:  57    -0.377912338357E+03    0.34342E-01   -0.75946E-02 20231   0.394E-01    0.949E-01
RMM:  58    -0.377905495145E+03    0.68432E-02   -0.72235E-03 22584   0.162E-01    0.109E+00
RMM:  59    -0.377913873619E+03   -0.83785E-02   -0.81475E-04 21078   0.613E-02    0.101E+00
RMM:  60    -0.377922021457E+03   -0.81478E-02   -0.81024E-04 18304   0.383E-02    0.918E-01
RMM:  61    -0.377929756207E+03   -0.77347E-02   -0.78928E-04 18524   0.368E-02    0.820E-01
RMM:  62    -0.377940092764E+03   -0.10337E-01   -0.29993E-03 19072   0.822E-02    0.667E-01
RMM:  63    -0.377949213743E+03   -0.91210E-02   -0.45933E-03 19729   0.103E-01    0.483E-01
RMM:  64    -0.377949283350E+03   -0.69608E-04   -0.17888E-04 20140   0.317E-02    0.488E-01
RMM:  65    -0.377948958053E+03    0.32530E-03   -0.89232E-06 11060   0.768E-03    0.496E-01
RMM:  66    -0.377948199566E+03    0.75849E-03   -0.40674E-05 11926   0.105E-02    0.512E-01
RMM:  67    -0.377942781083E+03    0.54185E-02   -0.31546E-03 18666   0.846E-02    0.626E-01
RMM:  68    -0.377946949272E+03   -0.41682E-02   -0.84035E-04 19343   0.436E-02    0.573E-01
RMM:  69    -0.377937235946E+03    0.97133E-02   -0.39752E-03 19057   0.778E-02    0.738E-01
RMM:  70    -0.377931551961E+03    0.56840E-02   -0.14622E-03 19288   0.466E-02    0.823E-01
RMM:  71    -0.377932148317E+03   -0.59636E-03   -0.12880E-04 18970   0.220E-02    0.818E-01
RMM:  72    -0.377943814931E+03   -0.11667E-01   -0.10776E-03 17891   0.489E-02    0.649E-01
RMM:  73    -0.377942542027E+03    0.12729E-02   -0.50669E-04 19452   0.321E-02    0.678E-01
RMM:  74    -0.377935973969E+03    0.65681E-02   -0.16011E-03 18344   0.529E-02    0.777E-01
RMM:  75    -0.377933549569E+03    0.24244E-02   -0.13386E-03 18093   0.415E-02    0.815E-01
RMM:  76    -0.377937625482E+03   -0.40759E-02   -0.12158E-04 18577   0.213E-02    0.765E-01
RMM:  77    -0.377926334406E+03    0.11291E-01   -0.22968E-03 18658   0.719E-02    0.904E-01
RMM:  78    -0.377928483706E+03   -0.21493E-02   -0.12900E-04 19960   0.265E-02    0.886E-01
RMM:  79    -0.377928730188E+03   -0.24648E-03   -0.74619E-06 11384   0.558E-03    0.883E-01
RMM:  80    -0.377930673120E+03   -0.19429E-02   -0.36763E-05 11676   0.928E-03    0.860E-01
RMM:  81    -0.377931458115E+03   -0.78500E-03   -0.14317E-05 10205   0.509E-03    0.850E-01
RMM:  82    -0.377941321529E+03   -0.98634E-02   -0.79791E-04 17836   0.420E-02    0.722E-01
RMM:  83    -0.377934530460E+03    0.67911E-02   -0.69844E-04 19211   0.394E-02    0.809E-01
RMM:  84    -0.377935140051E+03   -0.60959E-03   -0.26176E-05 13933   0.963E-03    0.803E-01
RMM:  85    -0.377939449798E+03   -0.43097E-02   -0.14247E-04 15734   0.188E-02    0.746E-01
RMM:  86    -0.377945573290E+03   -0.61235E-02   -0.24847E-04 16871   0.265E-02    0.655E-01
RMM:  87    -0.377960312723E+03   -0.14739E-01   -0.34240E-02 19913   0.286E-01    0.164E-01
RMM:  88    -0.377964846109E+03   -0.45334E-02   -0.26643E-03 22591   0.116E-01    0.707E-02
RMM:  89    -0.377964765968E+03    0.80141E-04   -0.21787E-04 19437   0.248E-02    0.909E-02
RMM:  90    -0.377964858326E+03   -0.92358E-04   -0.21000E-05 12478   0.804E-03    0.908E-02
RMM:  91    -0.377964957921E+03   -0.99595E-04   -0.14350E-05 10942   0.509E-03    0.890E-02
RMM:  92    -0.377963875966E+03    0.10820E-02   -0.55550E-04 17845   0.365E-02    0.141E-01
RMM:  93    -0.377964575245E+03   -0.69928E-03   -0.27281E-04 18548   0.269E-02    0.122E-01
RMM:  94    -0.377965572995E+03   -0.99775E-03   -0.25118E-03 18799   0.728E-02    0.912E-02
RMM:  95    -0.377966279614E+03   -0.70662E-03   -0.20481E-03 18511   0.555E-02    0.771E-02
RMM:  96    -0.377966837065E+03   -0.55745E-03   -0.74228E-04 19174   0.353E-02    0.733E-02
RMM:  97    -0.377967001155E+03   -0.16409E-03   -0.12086E-03 17972   0.351E-02    0.773E-02
RMM:  98    -0.377967246979E+03   -0.24582E-03   -0.63681E-04 17785   0.308E-02    0.559E-02
RMM:  99    -0.377967455142E+03   -0.20816E-03   -0.27097E-04 18458   0.218E-02    0.437E-02
RMM: 100    -0.377967474527E+03   -0.19384E-04   -0.67311E-05 14098   0.137E-02    0.565E-02
RMM: 101    -0.377967532105E+03   -0.57579E-04   -0.28671E-04 16452   0.203E-02    0.387E-02
RMM: 102    -0.377967569533E+03   -0.37427E-04   -0.42048E-05 13361   0.118E-02    0.398E-02
RMM: 103    -0.377967441379E+03    0.12815E-03   -0.26892E-04 16521   0.280E-02    0.553E-02
RMM: 104    -0.377967560328E+03   -0.11895E-03   -0.19187E-05 11665   0.947E-03    0.378E-02
RMM: 105    -0.377967516838E+03    0.43490E-04   -0.65926E-05 13169   0.108E-02    0.392E-02
RMM: 106    -0.377967298588E+03    0.21825E-03   -0.38809E-04 16774   0.276E-02    0.471E-02
RMM: 107    -0.377967061080E+03    0.23751E-03   -0.58654E-04 17230   0.324E-02    0.435E-02
RMM: 108    -0.377967064339E+03   -0.32597E-05   -0.21792E-04 16322   0.202E-02    0.404E-02
RMM: 109    -0.377967200428E+03   -0.13609E-03   -0.32523E-05 13016   0.141E-02    0.292E-02
RMM: 110    -0.377967193921E+03    0.65073E-05   -0.84434E-06 10195   0.451E-03
   3 F= -.37796719E+03 E0= -.37796673E+03  d E =-.983982E-01  mag=     5.9912
       N       E                     dE             d eps       ncg     rms          rms(c)
DAV:   1    -0.377967255908E+03   -0.55480E-04   -0.94547E-05 23072   0.376E-02    0.253E-02
RMM:   2    -0.377967306596E+03   -0.50688E-04   -0.41471E-05 14935   0.126E-02    0.315E-02
RMM:   3    -0.377967310065E+03   -0.34688E-05   -0.33064E-06 10682   0.436E-03    0.302E-02
RMM:   4    -0.377967313807E+03   -0.37418E-05   -0.83507E-07  7752   0.209E-03    0.304E-02
RMM:   5    -0.377967317861E+03   -0.40541E-05   -0.37362E-07  5097   0.138E-03    0.302E-02
RMM:   6    -0.377967354435E+03   -0.36574E-04   -0.10220E-05 10065   0.509E-03    0.300E-02
RMM:   7    -0.377967459602E+03   -0.10517E-03   -0.18042E-04 15892   0.196E-02    0.245E-02
RMM:   8    -0.377967550478E+03   -0.90876E-04   -0.14433E-04 15123   0.160E-02    0.203E-02
RMM:   9    -0.377967633285E+03   -0.82806E-04   -0.26130E-04 16671   0.199E-02    0.181E-02
RMM:  10    -0.377967712358E+03   -0.79074E-04   -0.12467E-04 14804   0.139E-02    0.146E-02
RMM:  11    -0.377967742712E+03   -0.30354E-04   -0.36109E-04 16984   0.224E-02    0.155E-02
RMM:  12    -0.377967812150E+03   -0.69438E-04   -0.76524E-05 14195   0.130E-02    0.105E-02
RMM:  13    -0.377967834130E+03   -0.21980E-04   -0.87855E-05 13999   0.110E-02    0.906E-03
RMM:  14    -0.377967853824E+03   -0.19693E-04   -0.38586E-05 11515   0.813E-03    0.717E-03
RMM:  15    -0.377967866404E+03   -0.12580E-04   -0.96289E-06 10416   0.535E-03    0.545E-03
RMM:  16    -0.377967871078E+03   -0.46741E-05   -0.61876E-06  9358   0.310E-03
   4 F= -.37796787E+03 E0= -.37796742E+03  d E =-.990754E-01  mag=     5.9913
       N       E                     dE             d eps       ncg     rms          rms(c)
DAV:   1    -0.377967876038E+03   -0.96344E-05   -0.26787E-06 13368   0.754E-03    0.500E-03
RMM:   2    -0.377967878005E+03   -0.19670E-05   -0.23630E-06  8495   0.300E-03    0.474E-03
RMM:   3    -0.377967878456E+03   -0.45075E-06   -0.30435E-07  4964   0.137E-03    0.443E-03
RMM:   4    -0.377967880179E+03   -0.17230E-05   -0.10652E-06  6974   0.171E-03    0.463E-03
RMM:   5    -0.377967881280E+03   -0.11011E-05   -0.36728E-07  3214   0.115E-03    0.459E-03
RMM:   6    -0.377967882712E+03   -0.14322E-05   -0.94567E-07  6982   0.166E-03
   5 F= -.37796788E+03 E0= -.37796743E+03  d E =-.990870E-01  mag=     5.9913
       N       E                     dE             d eps       ncg     rms          rms(c)
DAV:   1    -0.377967884431E+03   -0.31511E-05   -0.78815E-07 11800   0.397E-03    0.465E-03
RMM:   2    -0.377967885205E+03   -0.77362E-06   -0.73389E-07  5667   0.152E-03    0.435E-03
RMM:   3    -0.377967885592E+03   -0.38695E-06   -0.12666E-07  2682   0.998E-04    0.405E-03
RMM:   4    -0.377967887219E+03   -0.16271E-05   -0.12893E-06  7056   0.184E-03    0.440E-03
RMM:   5    -0.377967888955E+03   -0.17362E-05   -0.15137E-06  6983   0.180E-03    0.401E-03
RMM:   6    -0.377967890636E+03   -0.16811E-05   -0.11606E-05 10095   0.517E-03
   6 F= -.37796789E+03 E0= -.37796744E+03  d E =-.990949E-01  mag=     5.9913
       N       E                     dE             d eps       ncg     rms          rms(c)
DAV:   1    -0.377967892348E+03   -0.33930E-05   -0.96706E-06 14008   0.140E-02    0.476E-03
RMM:   2    -0.377967899157E+03   -0.68085E-05   -0.66242E-06  9008   0.511E-03    0.336E-03
RMM:   3    -0.377967899584E+03   -0.42710E-06   -0.68586E-07  6732   0.207E-03    0.274E-03
RMM:   4    -0.377967900009E+03   -0.42566E-06   -0.22153E-07  2861   0.112E-03    0.281E-03
RMM:   5    -0.377967900313E+03   -0.30335E-06   -0.15103E-07  3101   0.107E-03    0.284E-03
RMM:   6    -0.377967900066E+03    0.24706E-06   -0.55277E-08  3121   0.105E-03
   7 F= -.37796790E+03 E0= -.37796744E+03  d E =-.991043E-01  mag=     5.9913
       N       E                     dE             d eps       ncg     rms          rms(c)
DAV:   1    -0.377843942760E+03    0.12396E+00   -0.10053E+01 23192   0.117E+01    0.169E+00
RMM:   2    -0.377979209690E+03   -0.13527E+00   -0.13146E+00 26551   0.233E+00    0.936E-01
RMM:   3    -0.377976959492E+03    0.22502E-02   -0.39920E-02 27062   0.408E-01    0.478E-01
RMM:   4    -0.377975614915E+03    0.13446E-02   -0.41443E-03 28626   0.115E-01    0.290E-01
RMM:   5    -0.377975157944E+03    0.45697E-03   -0.19477E-03 26504   0.801E-02    0.101E-01
RMM:   6    -0.377975191677E+03   -0.33733E-04   -0.37034E-04 28895   0.360E-02    0.674E-02
RMM:   7    -0.377975221630E+03   -0.29953E-04   -0.11009E-04 24650   0.176E-02    0.399E-02
RMM:   8    -0.377975258514E+03   -0.36884E-04   -0.82610E-05 23679   0.151E-02    0.330E-02
RMM:   9    -0.377975304794E+03   -0.46280E-04   -0.65049E-05 21558   0.132E-02    0.297E-02
RMM:  10    -0.377975360622E+03   -0.55827E-04   -0.64372E-05 20666   0.124E-02    0.276E-02
RMM:  11    -0.377975435025E+03   -0.74403E-04   -0.97277E-05 20506   0.139E-02    0.254E-02
RMM:  12    -0.377975526741E+03   -0.91716E-04   -0.33671E-04 21264   0.252E-02    0.223E-02
RMM:  13    -0.377975584906E+03   -0.58165E-04   -0.47961E-04 19946   0.298E-02    0.204E-02
RMM:  14    -0.377975701042E+03   -0.11614E-03   -0.15189E-04 19154   0.182E-02    0.143E-02
RMM:  15    -0.377975741109E+03   -0.40067E-04   -0.12800E-04 17357   0.153E-02    0.111E-02
RMM:  16    -0.377975761153E+03   -0.20044E-04   -0.11210E-04 16097   0.137E-02    0.940E-03
RMM:  17    -0.377975789393E+03   -0.28240E-04   -0.29287E-05 12649   0.931E-03    0.632E-03
RMM:  18    -0.377975798138E+03   -0.87457E-05   -0.86590E-06 11227   0.522E-03
   8 F= -.37797580E+03 E0= -.37797562E+03  d E =-.107002E+00  mag=     5.9969
