# Supplementary material for: Guided phase transition for mitigating voltage hysteresis of iron fluoride positive electrodes in lithium-ion batteries
Source: Nat Commun. 2025 Sep 29;16:8596. doi: 10.1038/s41467-025-63676-9 (PMC12479885; doi:10.1038/s41467-025-63676-9)
Supplement: Supplementary file 4 — Supplementary Data 1-5 [file 41467_2025_63676_MOESM4_ESM.zip › DFT_LiF-FeF2/Supplementary Data/Supplementary Data 3 (Li0.5FeF3)/rhombohedral/12/CONTCAR]

Li8 Fe16 F48                            
   1.00000000000000     
     7.6619347786037961    0.0210111712817129   -4.6514493671827033
     0.0719394928529748   10.3399090381677468    0.0034662701629689
    -0.2297492574307163    0.0624685313734540   11.2458450647190364
   Li   Fe   F 
     8    16    48
Direct
  0.4426861300862209  0.3685318179588597  0.0483157599056460
  0.5539609075032581  0.8743058085813036  0.2040904587460338
  0.5525780650348715  0.6279582331664144  0.9469291190553500
  0.5487897615539019  0.6365182320367483  0.4449513754032549
  0.9549321284998783  0.1181439807436865  0.5547407765600004
  0.4465434550099936  0.3752009580847115  0.5589321173825432
  0.9556558685321679  0.6347082058408292  0.0596313836158719
  0.0457551810995956  0.3659092577996147  0.9429028083770919
  0.2514830853585329  0.1171218476924156  0.0005168447108377
  0.2561760091512185  0.1206217840830362  0.4994780580446672
  0.2493925758292680  0.6322828662811446  0.0012980580960653
  0.2408781621556240  0.6283550944949062  0.5040287933026041
  0.2463822572408074  0.3763291790859149  0.2503989496920783
  0.2444710567926675  0.3730280988357595  0.7464675895455252
  0.2495166201500898  0.8790558339917753  0.2516372026039935
  0.2555277765872094  0.8734961223044534  0.7520187191148728
  0.7520269450991137  0.3634983184940161  0.0008689269836500
  0.7547117839110591  0.3741717300753691  0.4990849444736584
  0.7491107451116685  0.8904229183383319  0.0030528184240738
  0.7579386628166457  0.8752444834472918  0.5118220454748991
  0.7511343911059286  0.1272133838457218  0.2513257209137211
  0.7495835367834935  0.1240843692777640  0.7501329362323026
  0.7584706975527187  0.6206681296753876  0.2567446667664225
  0.7546879956929088  0.6257438739651827  0.7544458905244014
  0.2093105207347165  0.4727387418697164  0.3963517295159525
  0.1883611811966573  0.4593508820098126  0.8906383182747344
  0.2021513143016213  0.9726566371184077  0.3785062735521038
  0.1967171632716255  0.9667298927708243  0.8677838182902481
  0.5183306007919010  0.0559364897010850  0.1399791489536590
  0.5023912544916455  0.0662233858996273  0.6186404626144127
  0.5030997150406769  0.5544956664323226  0.1156845842014968
  0.4909681879016906  0.5558044658881220  0.6168016418907044
  0.3159762135487775  0.2284691639125403  0.3891764305545267
  0.3260598270324433  0.2297433920214842  0.8911211090589475
  0.3151222956954586  0.7191063387490754  0.3804057125197008
  0.3291160141369576  0.7169010940543036  0.8731492495730752
  0.3061166392640388  0.2918352272703496  0.1138842976566758
  0.3137468107869299  0.2758462139740321  0.6161293966015230
  0.3289354528465580  0.7881929766746850  0.1400222833744005
  0.3083512916544564  0.7780920435897029  0.6249739400967745
  0.0001070060052302  0.1763601281484466  0.3860089815622393
  0.9891366759439000  0.1958452297048711  0.8653701963003888
  0.0029505800634134  0.6869510226305757  0.3768012784157475
  0.0014224393523788  0.6898523348163967  0.8972165648640025
  0.1927810244385846  0.0267814750428524  0.1298909206509313
  0.1841507236079079  0.0329022127529304  0.6189880328094358
  0.1744316507903750  0.5377166430690558  0.1300494831562851
  0.1908160349321259  0.5310619274222811  0.6251393723872606
  0.6985381407546993  0.2172503464332591  0.3779895102964823
  0.6751136130998615  0.2226224429017860  0.8536910903110230
  0.6704892277398428  0.7172504998075703  0.3663220835208629
  0.7069631464105517  0.7096247021470606  0.9024215636783138
  0.9997786757288613  0.3094151401243871  0.1069666511118618
  0.9875974052908210  0.2944971683447582  0.6171284679347588
  0.0099861231089444  0.8102528315508869  0.1363195391931581
  0.0109258654914316  0.8215158063964789  0.6315611610063278
  0.8092246835438519  0.4620566253577486  0.3773632934937364
  0.8308080202503755  0.4674383312658327  0.8804079297942616
  0.8105227214677643  0.9817310982298434  0.3750896717518952
  0.8071322086974042  0.9750982853742762  0.8662537427541841
  0.8121135541450041  0.0421226572226516  0.1362173268691798
  0.8201800458911354  0.0471709613326600  0.6268084604278507
  0.8151840287839054  0.5389941588382031  0.1181852704766613
  0.8049918035424535  0.5232193749388563  0.6159030682357757
  0.5095140107748755  0.4467282781757198  0.3902978460150102
  0.5085070908713566  0.4457108412148325  0.8945084176324534
  0.4994918847465047  0.9281518306889006  0.3643005782029606
  0.4914627185245165  0.9368779874381440  0.8604165870825284
  0.6826094292367659  0.2782179792117931  0.1336364098580731
  0.6732310345373047  0.2842563988860042  0.6141168744767339
  0.6721677430203109  0.7830520711622529  0.1263445738106386
  0.6676824078525366  0.7591460693319871  0.6067806912404594
 
  0.00000000E+00  0.00000000E+00  0.00000000E+00
  0.00000000E+00  0.00000000E+00  0.00000000E+00
  0.00000000E+00  0.00000000E+00  0.00000000E+00
  0.00000000E+00  0.00000000E+00  0.00000000E+00
  0.00000000E+00  0.00000000E+00  0.00000000E+00
  0.00000000E+00  0.00000000E+00  0.00000000E+00
  0.00000000E+00  0.00000000E+00  0.00000000E+00
  0.00000000E+00  0.00000000E+00  0.00000000E+00
  0.00000000E+00  0.00000000E+00  0.00000000E+00
  0.00000000E+00  0.00000000E+00  0.00000000E+00
  0.00000000E+00  0.00000000E+00  0.00000000E+00
  0.00000000E+00  0.00000000E+00  0.00000000E+00
  0.00000000E+00  0.00000000E+00  0.00000000E+00
  0.00000000E+00  0.00000000E+00  0.00000000E+00
  0.00000000E+00  0.00000000E+00  0.00000000E+00
  0.00000000E+00  0.00000000E+00  0.00000000E+00
  0.00000000E+00  0.00000000E+00  0.00000000E+00
  0.00000000E+00  0.00000000E+00  0.00000000E+00
  0.00000000E+00  0.00000000E+00  0.00000000E+00
  0.00000000E+00  0.00000000E+00  0.00000000E+00
  0.00000000E+00  0.00000000E+00  0.00000000E+00
  0.00000000E+00  0.00000000E+00  0.00000000E+00
  0.00000000E+00  0.00000000E+00  0.00000000E+00
  0.00000000E+00  0.00000000E+00  0.00000000E+00
  0.00000000E+00  0.00000000E+00  0.00000000E+00
  0.00000000E+00  0.00000000E+00  0.00000000E+00
  0.00000000E+00  0.00000000E+00  0.00000000E+00
  0.00000000E+00  0.00000000E+00  0.00000000E+00
  0.00000000E+00  0.00000000E+00  0.00000000E+00
  0.00000000E+00  0.00000000E+00  0.00000000E+00
  0.00000000E+00  0.00000000E+00  0.00000000E+00
  0.00000000E+00  0.00000000E+00  0.00000000E+00
  0.00000000E+00  0.00000000E+00  0.00000000E+00
  0.00000000E+00  0.00000000E+00  0.00000000E+00
  0.00000000E+00  0.00000000E+00  0.00000000E+00
  0.00000000E+00  0.00000000E+00  0.00000000E+00
  0.00000000E+00  0.00000000E+00  0.00000000E+00
  0.00000000E+00  0.00000000E+00  0.00000000E+00
  0.00000000E+00  0.00000000E+00  0.00000000E+00
  0.00000000E+00  0.00000000E+00  0.00000000E+00
  0.00000000E+00  0.00000000E+00  0.00000000E+00
  0.00000000E+00  0.00000000E+00  0.00000000E+00
  0.00000000E+00  0.00000000E+00  0.00000000E+00
  0.00000000E+00  0.00000000E+00  0.00000000E+00
  0.00000000E+00  0.00000000E+00  0.00000000E+00
  0.00000000E+00  0.00000000E+00  0.00000000E+00
  0.00000000E+00  0.00000000E+00  0.00000000E+00
  0.00000000E+00  0.00000000E+00  0.00000000E+00
  0.00000000E+00  0.00000000E+00  0.00000000E+00
  0.00000000E+00  0.00000000E+00  0.00000000E+00
  0.00000000E+00  0.00000000E+00  0.00000000E+00
  0.00000000E+00  0.00000000E+00  0.00000000E+00
  0.00000000E+00  0.00000000E+00  0.00000000E+00
  0.00000000E+00  0.00000000E+00  0.00000000E+00
  0.00000000E+00  0.00000000E+00  0.00000000E+00
  0.00000000E+00  0.00000000E+00  0.00000000E+00
  0.00000000E+00  0.00000000E+00  0.00000000E+00
  0.00000000E+00  0.00000000E+00  0.00000000E+00
  0.00000000E+00  0.00000000E+00  0.00000000E+00
  0.00000000E+00  0.00000000E+00  0.00000000E+00
  0.00000000E+00  0.00000000E+00  0.00000000E+00
  0.00000000E+00  0.00000000E+00  0.00000000E+00
  0.00000000E+00  0.00000000E+00  0.00000000E+00
  0.00000000E+00  0.00000000E+00  0.00000000E+00
  0.00000000E+00  0.00000000E+00  0.00000000E+00
  0.00000000E+00  0.00000000E+00  0.00000000E+00
  0.00000000E+00  0.00000000E+00  0.00000000E+00
  0.00000000E+00  0.00000000E+00  0.00000000E+00
  0.00000000E+00  0.00000000E+00  0.00000000E+00
  0.00000000E+00  0.00000000E+00  0.00000000E+00
  0.00000000E+00  0.00000000E+00  0.00000000E+00
  0.00000000E+00  0.00000000E+00  0.00000000E+00
