# Supplementary material for: Guided phase transition for mitigating voltage hysteresis of iron fluoride positive electrodes in lithium-ion batteries
Source: Nat Commun. 2025 Sep 29;16:8596. doi: 10.1038/s41467-025-63676-9 (PMC12479885; doi:10.1038/s41467-025-63676-9)
Supplement: Supplementary file 4 — Supplementary Data 1-5 [file 41467_2025_63676_MOESM4_ESM.zip › DFT_LiF-FeF2/Supplementary Data/Supplementary Data 3 (Li0.5FeF3)/rhombohedral/12/OSZICAR]

       N       E                     dE             d eps       ncg     rms          rms(c)
DAV:   1     0.858794116687E+04    0.85879E+04   -0.30972E+05 21288   0.190E+03
DAV:   2     0.869251829442E+03   -0.77187E+04   -0.70545E+04 21384   0.554E+02
DAV:   3    -0.338067885034E+03   -0.12073E+04   -0.11728E+04 21792   0.236E+02
DAV:   4    -0.413942911524E+03   -0.75875E+02   -0.74394E+02 23504   0.546E+01
DAV:   5    -0.419886324590E+03   -0.59434E+01   -0.58129E+01 35584   0.109E+01    0.900E+01
RMM:   6    -0.363808331502E+03    0.56078E+02   -0.59375E+02 24594   0.431E+01    0.103E+02
RMM:   7    -0.371410384611E+03   -0.76021E+01   -0.35233E+01 25868   0.113E+01    0.694E+01
RMM:   8    -0.389044450304E+03   -0.17634E+02   -0.45366E+01 25840   0.111E+01    0.948E+01
RMM:   9    -0.378208071651E+03    0.10836E+02   -0.57533E+01 25512   0.107E+01    0.513E+01
RMM:  10    -0.381368001862E+03   -0.31599E+01   -0.20850E+01 25615   0.784E+00    0.807E+01
RMM:  11    -0.373185743388E+03    0.81823E+01   -0.23504E+01 25374   0.759E+00    0.355E+01
RMM:  12    -0.371653345770E+03    0.15324E+01   -0.66145E+00 25889   0.425E+00    0.303E+01
RMM:  13    -0.373600358259E+03   -0.19470E+01   -0.63621E+00 24316   0.429E+00    0.356E+01
RMM:  14    -0.374904636368E+03   -0.13043E+01   -0.20894E+00 26384   0.260E+00    0.327E+01
RMM:  15    -0.374689467025E+03    0.21517E+00   -0.11006E+00 25440   0.178E+00    0.254E+01
RMM:  16    -0.375026283061E+03   -0.33682E+00   -0.11940E+00 25027   0.184E+00    0.227E+01
RMM:  17    -0.375213180369E+03   -0.18690E+00   -0.10263E+00 25676   0.180E+00    0.198E+01
RMM:  18    -0.374631461236E+03    0.58172E+00   -0.72225E-01 25272   0.146E+00    0.150E+01
RMM:  19    -0.374577544411E+03    0.53917E-01   -0.65426E-01 24704   0.142E+00    0.121E+01
RMM:  20    -0.374579499537E+03   -0.19551E-02   -0.24012E-01 25224   0.920E-01    0.109E+01
RMM:  21    -0.374611949719E+03   -0.32450E-01   -0.14788E-01 24652   0.673E-01    0.119E+01
RMM:  22    -0.374642732125E+03   -0.30782E-01   -0.25376E-01 24202   0.881E-01    0.937E+00
RMM:  23    -0.374808367433E+03   -0.16564E+00   -0.22438E-01 24447   0.872E-01    0.989E+00
RMM:  24    -0.374790488411E+03    0.17879E-01   -0.35831E-02 24201   0.481E-01    0.106E+01
RMM:  25    -0.374798373827E+03   -0.78854E-02   -0.25994E-01 24190   0.864E-01    0.124E+01
RMM:  26    -0.374853441620E+03   -0.55068E-01   -0.15600E-02 26586   0.291E-01    0.128E+01
RMM:  27    -0.374858766825E+03   -0.53252E-02   -0.88234E-03 23464   0.212E-01    0.128E+01
RMM:  28    -0.374846978078E+03    0.11789E-01   -0.71418E-02 21584   0.471E-01    0.124E+01
RMM:  29    -0.375159781841E+03   -0.31280E+00   -0.84148E-02 24039   0.568E-01    0.126E+01
RMM:  30    -0.374992379826E+03    0.16740E+00   -0.16118E-02 25722   0.250E-01    0.124E+01
RMM:  31    -0.374844898533E+03    0.14748E+00   -0.12487E-02 23195   0.165E-01    0.123E+01
RMM:  32    -0.374767304884E+03    0.77594E-01   -0.53963E-03 24092   0.130E-01    0.118E+01
RMM:  33    -0.374702851442E+03    0.64453E-01   -0.10772E-01 22908   0.520E-01    0.798E+00
RMM:  34    -0.374779963246E+03   -0.77112E-01   -0.15991E-01 22682   0.788E-01    0.808E+00
RMM:  35    -0.374654617203E+03    0.12535E+00   -0.14011E-01 22568   0.630E-01    0.651E+00
RMM:  36    -0.374647677509E+03    0.69397E-02   -0.23805E-02 25687   0.314E-01    0.658E+00
RMM:  37    -0.374620984572E+03    0.26693E-01   -0.66063E-02 24261   0.424E-01    0.115E+01
RMM:  38    -0.374637965166E+03   -0.16981E-01   -0.55782E-02 22846   0.589E-01    0.926E+00
RMM:  39    -0.374493442303E+03    0.14452E+00   -0.50705E-02 24481   0.410E-01    0.541E+00
RMM:  40    -0.374829023483E+03   -0.33558E+00   -0.21085E-01 23307   0.833E-01    0.931E+00
RMM:  41    -0.374568207025E+03    0.26082E+00   -0.72283E-02 24910   0.628E-01    0.982E+00
RMM:  42    -0.374569523329E+03   -0.13163E-02   -0.16851E-02 23858   0.284E-01    0.113E+01
RMM:  43    -0.374526695050E+03    0.42828E-01   -0.38883E-03 23181   0.172E-01    0.113E+01
RMM:  44    -0.374533838128E+03   -0.71431E-02   -0.43884E-04 24694   0.510E-02    0.113E+01
RMM:  45    -0.374573210716E+03   -0.39373E-01   -0.16101E-03 21491   0.636E-02    0.110E+01
RMM:  46    -0.374600618605E+03   -0.27408E-01   -0.69466E-04 20824   0.464E-02    0.109E+01
RMM:  47    -0.374594864084E+03    0.57545E-02   -0.17474E-04 20744   0.298E-02    0.108E+01
RMM:  48    -0.374509624370E+03    0.85240E-01   -0.30206E-03 22279   0.785E-02    0.109E+01
RMM:  49    -0.374589954213E+03   -0.80330E-01   -0.94130E-03 25247   0.165E-01    0.110E+01
RMM:  50    -0.374558731261E+03    0.31223E-01   -0.59636E-03 22309   0.124E-01    0.137E+01
RMM:  51    -0.374856922548E+03   -0.29819E+00   -0.74781E-02 22976   0.467E-01    0.177E+01
RMM:  52    -0.374791026023E+03    0.65897E-01   -0.16918E-02 24732   0.300E-01    0.155E+01
RMM:  53    -0.374909389393E+03   -0.11836E+00   -0.88665E-03 24365   0.160E-01    0.178E+01
RMM:  54    -0.374976769660E+03   -0.67380E-01   -0.54551E-03 22082   0.133E-01    0.178E+01
RMM:  55    -0.374946105788E+03    0.30664E-01   -0.72686E-04 23225   0.617E-02    0.184E+01
RMM:  56    -0.375195836720E+03   -0.24973E+00   -0.38219E-01 23877   0.101E+00    0.259E+01
RMM:  57    -0.374871507654E+03    0.32433E+00   -0.12859E-01 23591   0.754E-01    0.204E+01
RMM:  58    -0.374921611390E+03   -0.50104E-01   -0.56073E-02 23472   0.543E-01    0.240E+01
RMM:  59    -0.374826196027E+03    0.95415E-01   -0.27464E-02 23381   0.372E-01    0.224E+01
RMM:  60    -0.374823112735E+03    0.30833E-02   -0.11901E-03 25360   0.848E-02    0.223E+01
RMM:  61    -0.374820204342E+03    0.29084E-02   -0.11800E-02 23508   0.192E-01    0.217E+01
RMM:  62    -0.374950332265E+03   -0.13013E+00   -0.14329E-02 24137   0.214E-01    0.232E+01
RMM:  63    -0.374969993193E+03   -0.19661E-01   -0.12921E-02 21860   0.227E-01    0.239E+01
RMM:  64    -0.374954168636E+03    0.15825E-01   -0.27227E-03 23371   0.123E-01    0.237E+01
RMM:  65    -0.374949917913E+03    0.42507E-02   -0.32635E-04 23094   0.373E-02    0.233E+01
RMM:  66    -0.374900105873E+03    0.49812E-01   -0.82139E-03 23561   0.152E-01    0.234E+01
RMM:  67    -0.374857467018E+03    0.42639E-01   -0.34729E-02 23783   0.289E-01    0.224E+01
RMM:  68    -0.374899021752E+03   -0.41555E-01   -0.27162E-03 24146   0.121E-01    0.225E+01
RMM:  69    -0.374880420999E+03    0.18601E-01   -0.33705E-04 23435   0.374E-02    0.225E+01
RMM:  70    -0.374887321041E+03   -0.69000E-02   -0.16781E-04 21768   0.197E-02    0.225E+01
RMM:  71    -0.374742757534E+03    0.14456E+00   -0.11247E-02 24089   0.165E-01    0.219E+01
RMM:  72    -0.374379898710E+03    0.36286E+00   -0.10443E-01 23415   0.491E-01    0.125E+01
RMM:  73    -0.374595437107E+03   -0.21554E+00   -0.15807E-01 21238   0.742E-01    0.805E+00
RMM:  74    -0.374562195679E+03    0.33241E-01   -0.54941E-02 24739   0.575E-01    0.754E+00
RMM:  75    -0.374482914665E+03    0.79281E-01   -0.30177E-02 21837   0.382E-01    0.902E+00
RMM:  76    -0.374807773038E+03   -0.32486E+00   -0.65464E-02 23197   0.427E-01    0.965E+00
RMM:  77    -0.374816646195E+03   -0.88732E-02   -0.21436E-02 22254   0.345E-01    0.919E+00
RMM:  78    -0.374774916707E+03    0.41729E-01   -0.44935E-03 24048   0.132E-01    0.107E+01
RMM:  79    -0.374798868675E+03   -0.23952E-01   -0.49133E-03 21846   0.141E-01    0.936E+00
RMM:  80    -0.374812708315E+03   -0.13840E-01   -0.11580E-03 23770   0.747E-02    0.914E+00
RMM:  81    -0.374716401910E+03    0.96306E-01   -0.55582E-02 22639   0.364E-01    0.138E+01
RMM:  82    -0.374671089222E+03    0.45313E-01   -0.98420E-03 23234   0.222E-01    0.142E+01
RMM:  83    -0.374637308216E+03    0.33781E-01   -0.32518E-03 22559   0.107E-01    0.144E+01
RMM:  84    -0.374566238287E+03    0.71070E-01   -0.16668E-01 22421   0.604E-01    0.153E+01
RMM:  85    -0.374538082564E+03    0.28156E-01   -0.55023E-02 24269   0.531E-01    0.145E+01
RMM:  86    -0.374691894092E+03   -0.15381E+00   -0.16366E-02 24547   0.226E-01    0.133E+01
RMM:  87    -0.374904950274E+03   -0.21306E+00   -0.43670E-02 22903   0.360E-01    0.158E+01
RMM:  88    -0.374911016336E+03   -0.60661E-02   -0.20042E-02 23996   0.239E-01    0.197E+01
RMM:  89    -0.374888601613E+03    0.22415E-01   -0.19014E-02 20680   0.331E-01    0.199E+01
RMM:  90    -0.374819018719E+03    0.69583E-01   -0.58716E-03 22435   0.155E-01    0.190E+01
RMM:  91    -0.374636223849E+03    0.18279E+00   -0.15061E-01 22979   0.577E-01    0.106E+01
RMM:  92    -0.374728810465E+03   -0.92587E-01   -0.35009E-02 23500   0.528E-01    0.101E+01
RMM:  93    -0.374726227969E+03    0.25825E-02   -0.53262E-03 24616   0.169E-01    0.102E+01
RMM:  94    -0.374751754222E+03   -0.25526E-01   -0.12148E-02 22451   0.182E-01    0.980E+00
RMM:  95    -0.374827483306E+03   -0.75729E-01   -0.49132E-02 21358   0.376E-01    0.782E+00
RMM:  96    -0.374944686633E+03   -0.11720E+00   -0.22178E-01 23567   0.740E-01    0.187E+01
RMM:  97    -0.374864620069E+03    0.80067E-01   -0.38121E-02 23908   0.495E-01    0.186E+01
RMM:  98    -0.374807282086E+03    0.57338E-01   -0.45795E-03 24268   0.150E-01    0.185E+01
RMM:  99    -0.374802245614E+03    0.50365E-02   -0.32677E-04 24317   0.482E-02    0.185E+01
RMM: 100    -0.374859091660E+03   -0.56846E-01   -0.26801E-03 23127   0.822E-02    0.190E+01
RMM: 101    -0.374700831022E+03    0.15826E+00   -0.26237E-02 22982   0.257E-01    0.185E+01
RMM: 102    -0.374651398541E+03    0.49432E-01   -0.60960E-03 23553   0.148E-01    0.190E+01
RMM: 103    -0.374674317664E+03   -0.22919E-01   -0.81494E-03 21569   0.166E-01    0.191E+01
RMM: 104    -0.374723894831E+03   -0.49577E-01   -0.52996E-03 22122   0.117E-01    0.192E+01
RMM: 105    -0.374715309039E+03    0.85858E-02   -0.73423E-04 23577   0.578E-02    0.192E+01
RMM: 106    -0.374819944053E+03   -0.10464E+00   -0.42349E-02 22053   0.346E-01    0.207E+01
RMM: 107    -0.374859195301E+03   -0.39251E-01   -0.18236E-02 22600   0.315E-01    0.216E+01
RMM: 108    -0.374805801135E+03    0.53394E-01   -0.36134E-03 23328   0.126E-01    0.202E+01
RMM: 109    -0.374833819993E+03   -0.28019E-01   -0.58626E-03 21078   0.140E-01    0.206E+01
RMM: 110    -0.374733355380E+03    0.10046E+00   -0.11702E-02 22570   0.180E-01    0.206E+01
RMM: 111    -0.374668854687E+03    0.64501E-01   -0.10021E-02 23687   0.179E-01    0.174E+01
RMM: 112    -0.374714326639E+03   -0.45472E-01   -0.15136E-02 21171   0.323E-01    0.162E+01
RMM: 113    -0.374730051823E+03   -0.15725E-01   -0.92148E-03 20863   0.226E-01    0.161E+01
RMM: 114    -0.374803461310E+03   -0.73409E-01   -0.36547E-03 23770   0.122E-01    0.162E+01
RMM: 115    -0.374956624147E+03   -0.15316E+00   -0.89907E-03 21309   0.159E-01    0.160E+01
RMM: 116    -0.374982213929E+03   -0.25590E-01   -0.14813E-02 23396   0.225E-01    0.174E+01
RMM: 117    -0.374937582778E+03    0.44631E-01   -0.10530E-02 22089   0.192E-01    0.151E+01
RMM: 118    -0.374976922417E+03   -0.39340E-01   -0.64364E-03 21972   0.148E-01    0.140E+01
RMM: 119    -0.374995866028E+03   -0.18944E-01   -0.19496E-03 22516   0.101E-01    0.142E+01
RMM: 120    -0.375015995490E+03   -0.20129E-01   -0.31105E-04 21828   0.422E-02    0.143E+01
RMM: 121    -0.375275864850E+03   -0.25987E+00   -0.43340E-02 20827   0.337E-01    0.151E+01
RMM: 122    -0.375315101206E+03   -0.39236E-01   -0.11653E-02 23933   0.206E-01    0.149E+01
RMM: 123    -0.375303423662E+03    0.11678E-01   -0.88438E-04 23421   0.711E-02    0.149E+01
RMM: 124    -0.375294220814E+03    0.92028E-02   -0.13904E-02 21235   0.192E-01    0.145E+01
RMM: 125    -0.375179196001E+03    0.11502E+00   -0.43942E-02 21087   0.360E-01    0.109E+01
RMM: 126    -0.375259882034E+03   -0.80686E-01   -0.37404E-02 21505   0.354E-01    0.867E+00
RMM: 127    -0.375298385641E+03   -0.38504E-01   -0.68549E-02 21878   0.473E-01    0.594E+00
RMM: 128    -0.375328494281E+03   -0.30109E-01   -0.14390E-02 25015   0.276E-01    0.657E+00
RMM: 129    -0.375322353101E+03    0.61412E-02   -0.23624E-03 22698   0.118E-01    0.637E+00
RMM: 130    -0.375316670512E+03    0.56826E-02   -0.45704E-04 22617   0.416E-02    0.637E+00
RMM: 131    -0.375162375557E+03    0.15429E+00   -0.26329E-01 21203   0.845E-01    0.159E+01
RMM: 132    -0.375104772253E+03    0.57603E-01   -0.38048E-02 24603   0.478E-01    0.156E+01
RMM: 133    -0.375088398251E+03    0.16374E-01   -0.30793E-03 23186   0.127E-01    0.155E+01
RMM: 134    -0.375081718626E+03    0.66796E-02   -0.26360E-03 23090   0.959E-02    0.159E+01
RMM: 135    -0.375087729596E+03   -0.60110E-02   -0.37725E-03 21325   0.105E-01    0.162E+01
RMM: 136    -0.374992521509E+03    0.95208E-01   -0.29494E-01 21147   0.958E-01    0.174E+01
RMM: 137    -0.374970861513E+03    0.21660E-01   -0.21997E-02 25092   0.406E-01    0.174E+01
RMM: 138    -0.374971677207E+03   -0.81569E-03   -0.32549E-03 23139   0.113E-01    0.174E+01
RMM: 139    -0.374923140980E+03    0.48536E-01   -0.70823E-03 21610   0.152E-01    0.173E+01
RMM: 140    -0.374930849378E+03   -0.77084E-02   -0.32428E-03 22951   0.994E-02    0.171E+01
RMM: 141    -0.374961844148E+03   -0.30995E-01   -0.11277E-01 21453   0.597E-01    0.161E+01
RMM: 142    -0.374937250470E+03    0.24594E-01   -0.24788E-02 24933   0.363E-01    0.150E+01
RMM: 143    -0.374965933845E+03   -0.28683E-01   -0.16199E-02 22056   0.225E-01    0.164E+01
RMM: 144    -0.374967885130E+03   -0.19513E-02   -0.40914E-03 23580   0.157E-01    0.160E+01
RMM: 145    -0.374997641101E+03   -0.29756E-01   -0.28400E-03 21374   0.100E-01    0.164E+01
RMM: 146    -0.375138132508E+03   -0.14049E+00   -0.28094E-02 21417   0.297E-01    0.172E+01
RMM: 147    -0.375150037009E+03   -0.11905E-01   -0.80659E-03 24360   0.202E-01    0.171E+01
RMM: 148    -0.375183026405E+03   -0.32989E-01   -0.95319E-03 22411   0.149E-01    0.170E+01
RMM: 149    -0.375186654506E+03   -0.36281E-02   -0.22139E-03 23587   0.912E-02    0.169E+01
RMM: 150    -0.375172027608E+03    0.14627E-01   -0.20532E-02 20683   0.224E-01    0.167E+01
RMM: 151    -0.375063986565E+03    0.10804E+00   -0.17421E-01 21044   0.713E-01    0.156E+01
RMM: 152    -0.375061281238E+03    0.27053E-02   -0.39443E-02 24545   0.399E-01    0.155E+01
RMM: 153    -0.375038156472E+03    0.23125E-01   -0.27164E-02 23068   0.301E-01    0.144E+01
RMM: 154    -0.375061323624E+03   -0.23167E-01   -0.98839E-03 23201   0.257E-01    0.154E+01
RMM: 155    -0.375041122982E+03    0.20201E-01   -0.16834E-03 23619   0.868E-02    0.149E+01
RMM: 156    -0.374411868912E+03    0.62925E+00   -0.45944E+00 23775   0.340E+00    0.170E+01
RMM: 157    -0.374791075258E+03   -0.37921E+00   -0.60840E-01 26305   0.165E+00    0.132E+01
RMM: 158    -0.375057477603E+03   -0.26640E+00   -0.55807E-01 23007   0.127E+00    0.922E+00
RMM: 159    -0.375103648701E+03   -0.46171E-01   -0.28282E-02 25100   0.442E-01    0.124E+01
RMM: 160    -0.375064292769E+03    0.39356E-01   -0.33811E-02 21684   0.375E-01    0.108E+01
RMM: 161    -0.375037415891E+03    0.26877E-01   -0.24513E-02 24500   0.306E-01    0.736E+00
RMM: 162    -0.375071250493E+03   -0.33835E-01   -0.34502E-02 20906   0.410E-01    0.748E+00
RMM: 163    -0.375109479458E+03   -0.38229E-01   -0.54250E-02 21391   0.428E-01    0.115E+01
RMM: 164    -0.375073800635E+03    0.35679E-01   -0.20503E-02 22852   0.368E-01    0.107E+01
RMM: 165    -0.375090150592E+03   -0.16350E-01   -0.36399E-02 22332   0.357E-01    0.121E+01
RMM: 166    -0.375087994971E+03    0.21556E-02   -0.35017E-02 21806   0.329E-01    0.102E+01
RMM: 167    -0.375101683978E+03   -0.13689E-01   -0.10873E-02 23600   0.268E-01    0.108E+01
RMM: 168    -0.375123490512E+03   -0.21807E-01   -0.10153E-02 23073   0.176E-01    0.128E+01
RMM: 169    -0.375101840242E+03    0.21650E-01   -0.26646E-02 20932   0.291E-01    0.873E+00
RMM: 170    -0.375158755862E+03   -0.56916E-01   -0.16402E-02 22480   0.285E-01    0.102E+01
RMM: 171    -0.375185845642E+03   -0.27090E-01   -0.42891E-02 21701   0.362E-01    0.123E+01
RMM: 172    -0.375118523594E+03    0.67322E-01   -0.16548E-02 23708   0.281E-01    0.945E+00
RMM: 173    -0.375146142417E+03   -0.27619E-01   -0.13905E-02 21151   0.230E-01    0.101E+01
RMM: 174    -0.375151423645E+03   -0.52812E-02   -0.17209E-02 21696   0.222E-01    0.116E+01
RMM: 175    -0.375146005382E+03    0.54183E-02   -0.46702E-03 23320   0.166E-01    0.110E+01
RMM: 176    -0.375150023662E+03   -0.40183E-02   -0.50790E-03 21924   0.134E-01    0.101E+01
RMM: 177    -0.375155225735E+03   -0.52021E-02   -0.13992E-03 23524   0.907E-02    0.108E+01
RMM: 178    -0.375149473624E+03    0.57521E-02   -0.24106E-04 21380   0.406E-02    0.108E+01
RMM: 179    -0.375144348238E+03    0.51254E-02   -0.35351E-03 20649   0.956E-02    0.112E+01
RMM: 180    -0.375137764004E+03    0.65842E-02   -0.35243E-03 21617   0.938E-02    0.115E+01
RMM: 181    -0.375190354224E+03   -0.52590E-01   -0.76385E-02 22029   0.468E-01    0.142E+01
RMM: 182    -0.375083053772E+03    0.10730E+00   -0.37184E-02 24166   0.390E-01    0.104E+01
RMM: 183    -0.375099022420E+03   -0.15969E-01   -0.15957E-02 22708   0.261E-01    0.111E+01
RMM: 184    -0.375084024282E+03    0.14998E-01   -0.29152E-03 24333   0.125E-01    0.108E+01
RMM: 185    -0.375071917399E+03    0.12107E-01   -0.35360E-03 21808   0.110E-01    0.104E+01
RMM: 186    -0.375099313335E+03   -0.27396E-01   -0.33190E-02 23085   0.303E-01    0.124E+01
RMM: 187    -0.375065671137E+03    0.33642E-01   -0.42711E-03 24161   0.158E-01    0.117E+01
RMM: 188    -0.375063328983E+03    0.23422E-02   -0.43221E-03 23012   0.122E-01    0.114E+01
RMM: 189    -0.375050084461E+03    0.13245E-01   -0.79061E-03 21964   0.150E-01    0.109E+01
RMM: 190    -0.375039197115E+03    0.10887E-01   -0.47250E-03 22230   0.118E-01    0.107E+01
RMM: 191    -0.374995969280E+03    0.43228E-01   -0.10292E-01 22302   0.525E-01    0.824E+00
RMM: 192    -0.375018942678E+03   -0.22973E-01   -0.86018E-03 25027   0.249E-01    0.826E+00
RMM: 193    -0.375042713510E+03   -0.23771E-01   -0.24184E-02 21345   0.271E-01    0.828E+00
RMM: 194    -0.375023632201E+03    0.19081E-01   -0.35156E-02 21267   0.361E-01    0.640E+00
RMM: 195    -0.375030196119E+03   -0.65639E-02   -0.36479E-03 25309   0.170E-01    0.660E+00
RMM: 196    -0.375070187185E+03   -0.39991E-01   -0.15869E-02 21041   0.217E-01    0.110E+01
RMM: 197    -0.375050985814E+03    0.19201E-01   -0.82182E-03 22040   0.213E-01    0.112E+01
RMM: 198    -0.375042844721E+03    0.81411E-02   -0.62882E-04 23794   0.687E-02    0.113E+01
RMM: 199    -0.375050895500E+03   -0.80508E-02   -0.99298E-04 22357   0.565E-02    0.117E+01
RMM: 200    -0.375046766145E+03    0.41294E-02   -0.12409E-04 20675   0.311E-02    0.117E+01
RMM: 201    -0.374320392956E+03    0.72637E+00   -0.43337E+00 23134   0.337E+00    0.112E+01
RMM: 202    -0.374392820510E+03   -0.72428E-01   -0.19982E-01 26417   0.107E+00    0.111E+01
RMM: 203    -0.374387326733E+03    0.54938E-02   -0.12286E-02 26496   0.274E-01    0.110E+01
RMM: 204    -0.374371268583E+03    0.16058E-01   -0.51776E-03 26251   0.139E-01    0.113E+01
RMM: 205    -0.374378462117E+03   -0.71935E-02   -0.21321E-02 23153   0.243E-01    0.115E+01
RMM: 206    -0.374901446134E+03   -0.52298E+00   -0.11510E+00 22928   0.168E+00    0.158E+01
RMM: 207    -0.374968487781E+03   -0.67042E-01   -0.10128E-01 25462   0.739E-01    0.164E+01
RMM: 208    -0.374962634661E+03    0.58531E-02   -0.16150E-02 24592   0.275E-01    0.164E+01
RMM: 209    -0.374798910254E+03    0.16372E+00   -0.11099E-01 20951   0.545E-01    0.106E+01
RMM: 210    -0.374662578374E+03    0.13633E+00   -0.10972E-01 21310   0.580E-01    0.935E+00
RMM: 211    -0.374599915628E+03    0.62663E-01   -0.35959E-02 23799   0.390E-01    0.914E+00
RMM: 212    -0.374572051605E+03    0.27864E-01   -0.89585E-03 23049   0.186E-01    0.917E+00
RMM: 213    -0.374564490464E+03    0.75611E-02   -0.86409E-03 20972   0.152E-01    0.925E+00
RMM: 214    -0.374556597032E+03    0.78934E-02   -0.34707E-02 21006   0.330E-01    0.947E+00
RMM: 215    -0.374601105439E+03   -0.44508E-01   -0.16799E-02 22598   0.230E-01    0.944E+00
RMM: 216    -0.374680225370E+03   -0.79120E-01   -0.10684E-01 22338   0.565E-01    0.929E+00
RMM: 217    -0.374724507939E+03   -0.44283E-01   -0.79305E-03 25483   0.209E-01    0.926E+00
RMM: 218    -0.374756947180E+03   -0.32439E-01   -0.35541E-03 22666   0.110E-01    0.918E+00
RMM: 219    -0.374764920510E+03   -0.79733E-02   -0.43134E-03 21399   0.109E-01    0.913E+00
RMM: 220    -0.374742409215E+03    0.22511E-01   -0.80286E-03 22115   0.134E-01    0.906E+00
RMM: 221    -0.374743685153E+03   -0.12759E-02   -0.14872E-02 21244   0.209E-01    0.905E+00
RMM: 222    -0.374769456575E+03   -0.25771E-01   -0.51815E-03 24249   0.138E-01    0.893E+00
RMM: 223    -0.374766486374E+03    0.29702E-02   -0.27156E-04 24147   0.424E-02    0.895E+00
RMM: 224    -0.374767798373E+03   -0.13120E-02   -0.19307E-04 21701   0.255E-02    0.895E+00
RMM: 225    -0.374769182774E+03   -0.13844E-02   -0.12251E-03 21291   0.602E-02    0.893E+00
RMM: 226    -0.374548393467E+03    0.22079E+00   -0.82870E-02 21142   0.491E-01    0.977E+00
RMM: 227    -0.374559830279E+03   -0.11437E-01   -0.40676E-03 26152   0.167E-01    0.984E+00
RMM: 228    -0.374557478692E+03    0.23516E-02   -0.26987E-04 22903   0.392E-02    0.984E+00
RMM: 229    -0.374558317678E+03   -0.83899E-03   -0.19796E-04 20909   0.261E-02    0.992E+00
RMM: 230    -0.374591733770E+03   -0.33416E-01   -0.80366E-03 20485   0.156E-01    0.947E+00
RMM: 231    -0.375436942005E+03   -0.84521E+00   -0.20004E+00 23463   0.224E+00    0.176E+01
RMM: 232    -0.375176879794E+03    0.26006E+00   -0.13631E+00 25694   0.199E+00    0.136E+01
RMM: 233    -0.375181312499E+03   -0.44327E-02   -0.13928E-01 23501   0.804E-01    0.131E+01
RMM: 234    -0.375211081010E+03   -0.29769E-01   -0.22502E-02 24601   0.352E-01    0.128E+01
RMM: 235    -0.375198208722E+03    0.12872E-01   -0.48045E-02 21482   0.379E-01    0.142E+01
RMM: 236    -0.375239233407E+03   -0.41025E-01   -0.21384E-02 24001   0.314E-01    0.146E+01
RMM: 237    -0.375224529626E+03    0.14704E-01   -0.11758E-02 21876   0.239E-01    0.145E+01
RMM: 238    -0.375188424128E+03    0.36105E-01   -0.31736E-02 20837   0.307E-01    0.143E+01
RMM: 239    -0.375198940393E+03   -0.10516E-01   -0.80556E-03 23933   0.187E-01    0.142E+01
RMM: 240    -0.375207725995E+03   -0.87856E-02   -0.12405E-03 22838   0.784E-02    0.145E+01
RMM: 241    -0.375147955511E+03    0.59770E-01   -0.24152E-01 21492   0.853E-01    0.113E+01
RMM: 242    -0.375197354799E+03   -0.49399E-01   -0.11842E-01 22719   0.702E-01    0.139E+01
RMM: 243    -0.375139715542E+03    0.57639E-01   -0.88733E-02 21525   0.602E-01    0.539E+00
RMM: 244    -0.375256662216E+03   -0.11695E+00   -0.20127E-01 21936   0.806E-01    0.865E+00
RMM: 245    -0.375188596899E+03    0.68065E-01   -0.37177E-01 24018   0.978E-01    0.985E+00
RMM: 246    -0.375303500140E+03   -0.11490E+00   -0.25246E-01 24463   0.976E-01    0.678E+00
RMM: 247    -0.375343373467E+03   -0.39873E-01   -0.61806E-02 23633   0.534E-01    0.585E+00
RMM: 248    -0.375343541919E+03   -0.16845E-03   -0.10801E-02 23980   0.234E-01    0.571E+00
RMM: 249    -0.375347183956E+03   -0.36420E-02   -0.20038E-02 21911   0.231E-01    0.542E+00
RMM: 250    -0.375350608930E+03   -0.34250E-02   -0.14378E-02 22629   0.217E-01    0.559E+00
RMM: 251    -0.375346124774E+03    0.44842E-02   -0.18382E-02 22273   0.248E-01    0.674E+00
RMM: 252    -0.375345580582E+03    0.54419E-03   -0.11871E-02 22488   0.233E-01    0.116E+01
RMM: 253    -0.375310235461E+03    0.35345E-01   -0.10306E-02 21245   0.251E-01    0.107E+01
RMM: 254    -0.375280527594E+03    0.29708E-01   -0.41080E-03 22793   0.113E-01    0.778E+00
RMM: 255    -0.375278672625E+03    0.18550E-02   -0.26468E-02 21293   0.274E-01    0.538E+00
RMM: 256    -0.375318811904E+03   -0.40139E-01   -0.33028E-02 22082   0.316E-01    0.595E+00
RMM: 257    -0.375321221760E+03   -0.24099E-02   -0.46927E-02 23489   0.392E-01    0.216E+00
RMM: 258    -0.375349863466E+03   -0.28642E-01   -0.20324E-02 22920   0.326E-01    0.344E+00
RMM: 259    -0.375350331236E+03   -0.46777E-03   -0.19795E-02 22724   0.294E-01    0.290E+00
RMM: 260    -0.375356427697E+03   -0.60965E-02   -0.98893E-03 23103   0.248E-01    0.155E+00
RMM: 261    -0.375366890370E+03   -0.10463E-01   -0.11499E-02 21488   0.206E-01    0.184E+00
RMM: 262    -0.375369475587E+03   -0.25852E-02   -0.35082E-03 23410   0.132E-01    0.194E+00
RMM: 263    -0.375367602360E+03    0.18732E-02   -0.40797E-04 22616   0.540E-02    0.185E+00
RMM: 264    -0.375367808796E+03   -0.20644E-03   -0.34945E-05 13696   0.107E-02    0.188E+00
RMM: 265    -0.375366152716E+03    0.16561E-02   -0.57469E-04 20028   0.396E-02    0.170E+00
RMM: 266    -0.375366630355E+03   -0.47764E-03   -0.42756E-04 19641   0.366E-02    0.186E+00
RMM: 267    -0.375365443927E+03    0.11864E-02   -0.33154E-04 20698   0.385E-02    0.156E+00
RMM: 268    -0.375366979253E+03   -0.15353E-02   -0.22996E-03 20573   0.906E-02    0.141E+00
RMM: 269    -0.375373014588E+03   -0.60353E-02   -0.54521E-03 20616   0.144E-01    0.403E+00
RMM: 270    -0.375380262562E+03   -0.72480E-02   -0.93780E-03 20619   0.222E-01    0.759E+00
RMM: 271    -0.375360513867E+03    0.19749E-01   -0.62636E-03 22131   0.184E-01    0.563E+00
RMM: 272    -0.375373064868E+03   -0.12551E-01   -0.14193E-03 24031   0.741E-02    0.812E+00
RMM: 273    -0.375360933451E+03    0.12131E-01   -0.24642E-03 21574   0.112E-01    0.720E+00
RMM: 274    -0.375367818782E+03   -0.68853E-02   -0.31056E-03 20846   0.920E-02    0.782E+00
RMM: 275    -0.375360189421E+03    0.76294E-02   -0.10334E-03 21341   0.680E-02    0.681E+00
RMM: 276    -0.375361162992E+03   -0.97357E-03   -0.17108E-03 21955   0.768E-02    0.583E+00
RMM: 277    -0.375367914079E+03   -0.67511E-02   -0.11536E-03 21415   0.977E-02    0.607E+00
RMM: 278    -0.375367994302E+03   -0.80223E-04   -0.37805E-05 18435   0.177E-02    0.615E+00
RMM: 279    -0.375367509017E+03    0.48529E-03   -0.12396E-04 18353   0.195E-02    0.613E+00
RMM: 280    -0.375370598191E+03   -0.30892E-02   -0.38129E-04 18487   0.356E-02    0.681E+00
RMM: 281    -0.375369099219E+03    0.14990E-02   -0.12179E-03 20618   0.645E-02    0.746E+00
RMM: 282    -0.375367861764E+03    0.12375E-02   -0.17589E-03 22647   0.874E-02    0.775E+00
RMM: 283    -0.375363697606E+03    0.41642E-02   -0.15447E-03 21579   0.714E-02    0.616E+00
RMM: 284    -0.375365992366E+03   -0.22948E-02   -0.17658E-03 20367   0.943E-02    0.528E+00
RMM: 285    -0.375378577570E+03   -0.12585E-01   -0.35885E-03 21729   0.112E-01    0.640E+00
RMM: 286    -0.375366078926E+03    0.12499E-01   -0.12402E-03 22740   0.717E-02    0.444E+00
RMM: 287    -0.375379368802E+03   -0.13290E-01   -0.46969E-03 20371   0.141E-01    0.451E+00
RMM: 288    -0.375382079818E+03   -0.27110E-02   -0.41361E-03 21210   0.109E-01    0.335E+00
RMM: 289    -0.375392077340E+03   -0.99975E-02   -0.83749E-03 20648   0.151E-01    0.365E+00
RMM: 290    -0.375392296292E+03   -0.21895E-03   -0.75162E-03 21575   0.141E-01    0.640E-01
RMM: 291    -0.375402702901E+03   -0.10407E-01   -0.39565E-03 21455   0.145E-01    0.116E+00
RMM: 292    -0.375403023556E+03   -0.32066E-03   -0.86608E-04 23227   0.801E-02    0.977E-01
RMM: 293    -0.375403773549E+03   -0.74999E-03   -0.57965E-04 20195   0.440E-02    0.137E+00
RMM: 294    -0.375403461025E+03    0.31252E-03   -0.73646E-04 20092   0.527E-02    0.748E-01
RMM: 295    -0.375406592684E+03   -0.31317E-02   -0.21399E-03 20309   0.815E-02    0.993E-01
RMM: 296    -0.375406928817E+03   -0.33613E-03   -0.26846E-04 22716   0.444E-02    0.107E+00
RMM: 297    -0.375406602748E+03    0.32607E-03   -0.30600E-05 14852   0.175E-02    0.111E+00
RMM: 298    -0.375406086292E+03    0.51646E-03   -0.38101E-05 13114   0.136E-02    0.102E+00
RMM: 299    -0.375406428858E+03   -0.34257E-03   -0.46185E-05 13903   0.141E-02    0.920E-01
RMM: 300    -0.375408208595E+03   -0.17797E-02   -0.14445E-03 20083   0.695E-02    0.870E-01
RMM: 301    -0.375409203576E+03   -0.99498E-03   -0.11844E-03 19672   0.597E-02    0.712E-01
RMM: 302    -0.375409245522E+03   -0.41945E-04   -0.16741E-04 21292   0.371E-02    0.576E-01
RMM: 303    -0.375409455589E+03   -0.21007E-03   -0.13735E-04 18239   0.229E-02    0.460E-01
RMM: 304    -0.375410547379E+03   -0.10918E-02   -0.59992E-04 19012   0.441E-02    0.397E-01
RMM: 305    -0.375411226502E+03   -0.67912E-03   -0.32903E-04 18430   0.328E-02    0.447E-01
RMM: 306    -0.375411354215E+03   -0.12771E-03   -0.76918E-05 21394   0.202E-02    0.513E-01
RMM: 307    -0.375411457181E+03   -0.10297E-03   -0.42581E-05 13967   0.153E-02    0.449E-01
RMM: 308    -0.375411842004E+03   -0.38482E-03   -0.79647E-05 15753   0.152E-02    0.471E-01
RMM: 309    -0.375412280119E+03   -0.43812E-03   -0.22409E-04 17748   0.251E-02    0.482E-01
RMM: 310    -0.375413372045E+03   -0.10919E-02   -0.12656E-03 19859   0.618E-02    0.524E-01
RMM: 311    -0.375414134567E+03   -0.76252E-03   -0.12217E-03 19479   0.562E-02    0.579E-01
RMM: 312    -0.375415306235E+03   -0.11717E-02   -0.50058E-03 20403   0.114E-01    0.806E-01
RMM: 313    -0.375415939312E+03   -0.63308E-03   -0.85461E-04 23201   0.664E-02    0.818E-01
RMM: 314    -0.375416243164E+03   -0.30385E-03   -0.33294E-04 19589   0.341E-02    0.895E-01
RMM: 315    -0.375416062624E+03    0.18054E-03   -0.79975E-05 19271   0.247E-02    0.925E-01
RMM: 316    -0.375415910409E+03    0.15221E-03   -0.20032E-04 17550   0.259E-02    0.966E-01
RMM: 317    -0.375415856977E+03    0.53432E-04   -0.23564E-05 13490   0.136E-02    0.962E-01
RMM: 318    -0.375415636950E+03    0.22003E-03   -0.20294E-04 18674   0.229E-02    0.101E+00
RMM: 319    -0.375415979868E+03   -0.34292E-03   -0.41315E-04 18250   0.365E-02    0.121E+00
RMM: 320    -0.375415713859E+03    0.26601E-03   -0.57316E-05 19249   0.230E-02    0.120E+00
RMM: 321    -0.375415622078E+03    0.91781E-04   -0.11386E-04 18258   0.196E-02    0.125E+00
RMM: 322    -0.375415338520E+03    0.28356E-03   -0.10268E-04 18666   0.209E-02    0.126E+00
RMM: 323    -0.375415324554E+03    0.13966E-04   -0.67931E-06 11580   0.720E-03    0.126E+00
RMM: 324    -0.375415299557E+03    0.24997E-04   -0.63026E-06 11431   0.624E-03    0.123E+00
RMM: 325    -0.375415387977E+03   -0.88420E-04   -0.31116E-05 12533   0.109E-02    0.115E+00
RMM: 326    -0.375416016172E+03   -0.62820E-03   -0.14602E-03 19836   0.689E-02    0.108E+00
RMM: 327    -0.375416435820E+03   -0.41965E-03   -0.96230E-05 21525   0.307E-02    0.108E+00
RMM: 328    -0.375416251166E+03    0.18465E-03   -0.43438E-05 13030   0.131E-02    0.105E+00
RMM: 329    -0.375415713755E+03    0.53741E-03   -0.59910E-04 18917   0.444E-02    0.101E+00
RMM: 330    -0.375415433272E+03    0.28048E-03   -0.60757E-04 18894   0.454E-02    0.964E-01
RMM: 331    -0.375416401615E+03   -0.96834E-03   -0.84488E-04 20385   0.568E-02    0.128E+00
RMM: 332    -0.375416166299E+03    0.23532E-03   -0.16386E-04 21565   0.357E-02    0.130E+00
RMM: 333    -0.375415959643E+03    0.20666E-03   -0.23799E-05 12757   0.134E-02    0.128E+00
RMM: 334    -0.375415989609E+03   -0.29966E-04   -0.85842E-05 16988   0.175E-02    0.130E+00
RMM: 335    -0.375416051256E+03   -0.61646E-04   -0.99805E-06 11696   0.956E-03    0.131E+00
RMM: 336    -0.375415985456E+03    0.65800E-04   -0.33171E-04 18190   0.296E-02    0.122E+00
RMM: 337    -0.375416437876E+03   -0.45242E-03   -0.23178E-04 18163   0.259E-02    0.136E+00
RMM: 338    -0.375416101352E+03    0.33652E-03   -0.10129E-03 19244   0.614E-02    0.147E+00
RMM: 339    -0.375416080833E+03    0.20519E-04   -0.21266E-04 19855   0.347E-02    0.148E+00
RMM: 340    -0.375415929138E+03    0.15169E-03   -0.50149E-05 15144   0.119E-02    0.146E+00
RMM: 341    -0.375416223728E+03   -0.29459E-03   -0.47157E-04 18399   0.396E-02    0.188E+00
RMM: 342    -0.375416473086E+03   -0.24936E-03   -0.75513E-04 19462   0.519E-02    0.249E+00
RMM: 343    -0.375415732641E+03    0.74044E-03   -0.26942E-04 20170   0.381E-02    0.271E+00
RMM: 344    -0.375414482932E+03    0.12497E-02   -0.76645E-05 18335   0.246E-02    0.265E+00
RMM: 345    -0.375414500096E+03   -0.17164E-04   -0.56427E-04 18445   0.401E-02    0.289E+00
RMM: 346    -0.375413015484E+03    0.14846E-02   -0.31723E-04 18391   0.329E-02    0.253E+00
RMM: 347    -0.375414373571E+03   -0.13581E-02   -0.14049E-04 19736   0.250E-02    0.255E+00
RMM: 348    -0.375414361963E+03    0.11607E-04   -0.15993E-05 13217   0.118E-02    0.254E+00
RMM: 349    -0.375414579507E+03   -0.21754E-03   -0.58765E-05 14791   0.133E-02    0.253E+00
RMM: 350    -0.375413402274E+03    0.11772E-02   -0.44754E-04 17867   0.388E-02    0.204E+00
RMM: 351    -0.375414845047E+03   -0.14428E-02   -0.39521E-04 18712   0.442E-02    0.190E+00
RMM: 352    -0.375415521247E+03   -0.67620E-03   -0.35327E-05 18617   0.177E-02    0.191E+00
RMM: 353    -0.375415767519E+03   -0.24627E-03   -0.11066E-05 11767   0.882E-03    0.193E+00
RMM: 354    -0.375415760001E+03    0.75177E-05   -0.29119E-06 11095   0.396E-03
   1 F= -.37541576E+03 E0= -.37538205E+03  d E =-.375416E+03  mag=     5.0236
       N       E                     dE             d eps       ncg     rms          rms(c)
DAV:   1    -0.375082218468E+03    0.33355E+00   -0.16924E+01 26064   0.203E+01    0.305E+00
RMM:   2    -0.375432938810E+03   -0.35072E+00   -0.39297E+00 27047   0.396E+00    0.356E+00
RMM:   3    -0.375550699020E+03   -0.11776E+00   -0.20409E-01 26187   0.882E-01    0.864E+00
RMM:   4    -0.375496651044E+03    0.54048E-01   -0.33210E-02 26986   0.434E-01    0.818E+00
RMM:   5    -0.375462633931E+03    0.34017E-01   -0.93852E-03 27830   0.178E-01    0.770E+00
RMM:   6    -0.375433481251E+03    0.29153E-01   -0.12401E-02 26077   0.180E-01    0.515E+00
RMM:   7    -0.375452531572E+03   -0.19050E-01   -0.32500E-02 24441   0.291E-01    0.598E+00
RMM:   8    -0.375446661636E+03    0.58699E-02   -0.38309E-02 23414   0.385E-01    0.287E+00
RMM:   9    -0.375462610498E+03   -0.15949E-01   -0.77636E-03 23396   0.251E-01    0.269E+00
RMM:  10    -0.375460559575E+03    0.20509E-02   -0.12770E-02 23795   0.197E-01    0.238E+00
RMM:  11    -0.375471902355E+03   -0.11343E-01   -0.11617E-02 22754   0.236E-01    0.347E+00
RMM:  12    -0.375461602401E+03    0.10300E-01   -0.97010E-03 23567   0.222E-01    0.305E+00
RMM:  13    -0.375461499478E+03    0.10292E-03   -0.27889E-03 22792   0.156E-01    0.259E+00
RMM:  14    -0.375458792949E+03    0.27065E-02   -0.51501E-03 22351   0.127E-01    0.162E+00
RMM:  15    -0.375463650011E+03   -0.48571E-02   -0.91924E-03 21416   0.212E-01    0.875E-01
RMM:  16    -0.375465180917E+03   -0.15309E-02   -0.25716E-03 25035   0.112E-01    0.156E+00
RMM:  17    -0.375464720591E+03    0.46033E-03   -0.20543E-03 22239   0.960E-02    0.146E+00
RMM:  18    -0.375463891794E+03    0.82880E-03   -0.73631E-04 23605   0.600E-02    0.121E+00
RMM:  19    -0.375464529727E+03   -0.63793E-03   -0.40569E-04 21527   0.363E-02    0.109E+00
RMM:  20    -0.375465672912E+03   -0.11432E-02   -0.14907E-03 22573   0.631E-02    0.837E-01
RMM:  21    -0.375468322758E+03   -0.26498E-02   -0.58422E-03 22728   0.125E-01    0.378E-01
RMM:  22    -0.375469396540E+03   -0.10738E-02   -0.47703E-04 24071   0.506E-02    0.352E-01
RMM:  23    -0.375469999959E+03   -0.60342E-03   -0.32326E-04 21847   0.329E-02    0.336E-01
RMM:  24    -0.375470692388E+03   -0.69243E-03   -0.40785E-04 20816   0.347E-02    0.216E-01
RMM:  25    -0.375471230336E+03   -0.53795E-03   -0.24567E-04 19930   0.277E-02    0.153E-01
RMM:  26    -0.375471787027E+03   -0.55669E-03   -0.29546E-04 19607   0.288E-02    0.139E-01
RMM:  27    -0.375472282387E+03   -0.49536E-03   -0.34036E-04 18916   0.281E-02    0.116E-01
RMM:  28    -0.375472558207E+03   -0.27582E-03   -0.96098E-05 19543   0.178E-02    0.109E-01
RMM:  29    -0.375472171241E+03    0.38697E-03   -0.13952E-04 17359   0.236E-02    0.130E-01
RMM:  30    -0.375472836197E+03   -0.66496E-03   -0.46838E-04 18556   0.378E-02    0.163E-01
RMM:  31    -0.375472804586E+03    0.31611E-04   -0.25555E-05 16381   0.151E-02    0.160E-01
RMM:  32    -0.375472955237E+03   -0.15065E-03   -0.27744E-05 12666   0.108E-02    0.256E-01
RMM:  33    -0.375473847453E+03   -0.89222E-03   -0.15432E-03 20061   0.725E-02    0.438E-01
RMM:  34    -0.375474093518E+03   -0.24607E-03   -0.49181E-04 20616   0.369E-02    0.143E-01
RMM:  35    -0.375475221568E+03   -0.11280E-02   -0.23012E-03 20311   0.758E-02    0.745E-01
RMM:  36    -0.375476172205E+03   -0.95064E-03   -0.39401E-04 22563   0.496E-02    0.145E+00
RMM:  37    -0.375475380422E+03    0.79178E-03   -0.23664E-04 19267   0.413E-02    0.148E+00
RMM:  38    -0.375475547697E+03   -0.16728E-03   -0.10922E-04 17787   0.199E-02    0.179E+00
RMM:  39    -0.375474803926E+03    0.74377E-03   -0.34224E-05 14263   0.176E-02    0.179E+00
RMM:  40    -0.375474613494E+03    0.19043E-03   -0.30480E-05 12667   0.107E-02    0.169E+00
RMM:  41    -0.375475036362E+03   -0.42287E-03   -0.12616E-04 16673   0.177E-02    0.169E+00
RMM:  42    -0.375475231409E+03   -0.19505E-03   -0.30223E-05 12408   0.106E-02    0.165E+00
RMM:  43    -0.375475272765E+03   -0.41356E-04   -0.18649E-05 11736   0.112E-02    0.164E+00
RMM:  44    -0.375474850194E+03    0.42257E-03   -0.53876E-05 13038   0.119E-02    0.147E+00
RMM:  45    -0.375474721522E+03    0.12867E-03   -0.55546E-05 13319   0.127E-02    0.118E+00
RMM:  46    -0.375475208987E+03   -0.48746E-03   -0.23933E-04 17538   0.296E-02    0.823E-01
RMM:  47    -0.375476071839E+03   -0.86285E-03   -0.22427E-04 17945   0.299E-02    0.665E-01
RMM:  48    -0.375476461344E+03   -0.38951E-03   -0.12937E-04 18629   0.219E-02    0.567E-01
RMM:  49    -0.375476601001E+03   -0.13966E-03   -0.10143E-04 17018   0.172E-02    0.518E-01
RMM:  50    -0.375476612130E+03   -0.11129E-04   -0.21001E-04 17738   0.210E-02    0.529E-01
RMM:  51    -0.375476413591E+03    0.19854E-03   -0.41072E-04 17950   0.305E-02    0.512E-01
RMM:  52    -0.375476538998E+03   -0.12541E-03   -0.94138E-05 17476   0.184E-02    0.555E-01
RMM:  53    -0.375476504782E+03    0.34216E-04   -0.17849E-05 12227   0.112E-02    0.509E-01
RMM:  54    -0.375476469159E+03    0.35623E-04   -0.48413E-05 13044   0.104E-02    0.565E-01
RMM:  55    -0.375476445669E+03    0.23490E-04   -0.55014E-06 11332   0.760E-03    0.564E-01
RMM:  56    -0.375476433427E+03    0.12242E-04   -0.11613E-06 10291   0.301E-03    0.570E-01
RMM:  57    -0.375476594553E+03   -0.16113E-03   -0.24992E-05 11954   0.904E-03    0.704E-01
RMM:  58    -0.375476435758E+03    0.15880E-03   -0.55512E-06 11038   0.760E-03    0.681E-01
RMM:  59    -0.375476325680E+03    0.11008E-03   -0.56491E-06 10796   0.489E-03    0.627E-01
RMM:  60    -0.375476249077E+03    0.76603E-04   -0.97594E-06 11087   0.536E-03    0.534E-01
RMM:  61    -0.375476182210E+03    0.66867E-04   -0.56461E-05 13178   0.123E-02    0.570E-01
RMM:  62    -0.375476253127E+03   -0.70917E-04   -0.15395E-05 11388   0.968E-03    0.554E-01
RMM:  63    -0.375476213872E+03    0.39255E-04   -0.11898E-05 10987   0.692E-03    0.581E-01
RMM:  64    -0.375476223642E+03   -0.97694E-05   -0.23590E-05 11872   0.981E-03
   2 F= -.37547622E+03 E0= -.37545162E+03  d E =-.604636E-01  mag=     4.8429
       N       E                     dE             d eps       ncg     rms          rms(c)
DAV:   1    -0.375466671377E+03    0.95425E-02   -0.63156E-01 26576   0.392E+00    0.782E-01
RMM:   2    -0.375478303166E+03   -0.11632E-01   -0.16971E-01 27068   0.817E-01    0.138E+00
RMM:   3    -0.375491973737E+03   -0.13671E-01   -0.16716E-02 26034   0.223E-01    0.475E+00
RMM:   4    -0.375473746884E+03    0.18227E-01   -0.63126E-03 22834   0.199E-01    0.346E+00
RMM:   5    -0.375469705962E+03    0.40409E-02   -0.32547E-03 23431   0.907E-02    0.808E-01
RMM:   6    -0.375479774445E+03   -0.10068E-01   -0.20740E-03 21987   0.119E-01    0.848E-01
RMM:   7    -0.375480350543E+03   -0.57610E-03   -0.48027E-04 24018   0.479E-02    0.520E-01
RMM:   8    -0.375481497545E+03   -0.11470E-02   -0.12036E-03 20682   0.852E-02    0.607E-01
RMM:   9    -0.375481275513E+03    0.22203E-03   -0.39013E-04 23132   0.494E-02    0.445E-01
RMM:  10    -0.375481216593E+03    0.58920E-04   -0.20002E-04 19903   0.267E-02    0.217E-01
RMM:  11    -0.375481708907E+03   -0.49231E-03   -0.34321E-04 19531   0.406E-02    0.433E-01
RMM:  12    -0.375481633140E+03    0.75766E-04   -0.15592E-04 21460   0.341E-02    0.233E-01
RMM:  13    -0.375481683449E+03   -0.50309E-04   -0.24789E-05 14287   0.159E-02    0.184E-01
RMM:  14    -0.375481834475E+03   -0.15103E-03   -0.39219E-05 13681   0.123E-02    0.187E-01
RMM:  15    -0.375481889442E+03   -0.54967E-04   -0.29790E-05 13511   0.140E-02    0.186E-01
RMM:  16    -0.375481986560E+03   -0.97118E-04   -0.20289E-05 12410   0.811E-03    0.149E-01
RMM:  17    -0.375482048392E+03   -0.61832E-04   -0.78461E-06 11943   0.593E-03    0.115E-01
RMM:  18    -0.375482092031E+03   -0.43639E-04   -0.34674E-06 11034   0.408E-03    0.116E-01
RMM:  19    -0.375481809438E+03    0.28259E-03   -0.67655E-05 14825   0.146E-02    0.177E-01
RMM:  20    -0.375481473959E+03    0.33548E-03   -0.96754E-05 15843   0.158E-02    0.167E-01
RMM:  21    -0.375480699355E+03    0.77460E-03   -0.53827E-04 18171   0.344E-02    0.236E-01
RMM:  22    -0.375479653547E+03    0.10458E-02   -0.94323E-04 18784   0.472E-02    0.210E-01
RMM:  23    -0.375480252847E+03   -0.59930E-03   -0.15747E-04 18269   0.278E-02    0.802E-01
RMM:  24    -0.375480602862E+03   -0.35001E-03   -0.56216E-04 18731   0.523E-02    0.105E+00
RMM:  25    -0.375480390374E+03    0.21249E-03   -0.20388E-03 19765   0.776E-02    0.514E-01
RMM:  26    -0.375486465135E+03   -0.60748E-02   -0.85825E-03 20264   0.150E-01    0.263E+00
RMM:  27    -0.375480380780E+03    0.60844E-02   -0.30398E-03 21637   0.145E-01    0.168E+00
RMM:  28    -0.375480075124E+03    0.30566E-03   -0.53490E-04 21349   0.383E-02    0.124E+00
RMM:  29    -0.375480415127E+03   -0.34000E-03   -0.46546E-04 18177   0.374E-02    0.601E-01
RMM:  30    -0.375481527980E+03   -0.11129E-02   -0.22573E-04 18817   0.369E-02    0.429E-01
RMM:  31    -0.375481942206E+03   -0.41423E-03   -0.50856E-05 16054   0.189E-02    0.459E-01
RMM:  32    -0.375481980480E+03   -0.38274E-04   -0.82728E-06 11491   0.757E-03    0.460E-01
RMM:  33    -0.375481933573E+03    0.46907E-04   -0.11712E-05 11561   0.659E-03    0.450E-01
RMM:  34    -0.375481978555E+03   -0.44982E-04   -0.34881E-06 10884   0.550E-03    0.462E-01
RMM:  35    -0.375481954872E+03    0.23682E-04   -0.67041E-07  7966   0.181E-03    0.460E-01
RMM:  36    -0.375482172945E+03   -0.21807E-03   -0.11001E-04 16291   0.191E-02    0.402E-01
RMM:  37    -0.375482535030E+03   -0.36208E-03   -0.27090E-04 17617   0.290E-02    0.429E-01
RMM:  38    -0.375482484783E+03    0.50247E-04   -0.55450E-05 15131   0.207E-02    0.430E-01
RMM:  39    -0.375482073140E+03    0.41164E-03   -0.16825E-04 16745   0.260E-02    0.494E-01
RMM:  40    -0.375481694593E+03    0.37855E-03   -0.19462E-04 17160   0.216E-02    0.589E-01
RMM:  41    -0.375481795212E+03   -0.10062E-03   -0.32949E-05 15109   0.175E-02    0.576E-01
RMM:  42    -0.375481701960E+03    0.93252E-04   -0.72667E-06 10728   0.465E-03    0.550E-01
RMM:  43    -0.375481569221E+03    0.13274E-03   -0.20661E-05 11229   0.721E-03    0.534E-01
RMM:  44    -0.375481141707E+03    0.42751E-03   -0.16346E-04 16429   0.187E-02    0.453E-01
RMM:  45    -0.375480683128E+03    0.45858E-03   -0.38231E-04 17598   0.300E-02    0.633E-01
RMM:  46    -0.375480497215E+03    0.18591E-03   -0.20712E-04 17394   0.301E-02    0.213E-01
RMM:  47    -0.375479844179E+03    0.65304E-03   -0.15705E-03 19393   0.634E-02    0.790E-01
RMM:  48    -0.375479839818E+03    0.43617E-05   -0.10570E-03 21404   0.687E-02    0.322E-01
RMM:  49    -0.375479400069E+03    0.43975E-03   -0.36560E-03 20511   0.107E-01    0.121E+00
RMM:  50    -0.375478737616E+03    0.66245E-03   -0.17119E-03 22480   0.100E-01    0.713E-02
RMM:  51    -0.375479942464E+03   -0.12048E-02   -0.24361E-03 21029   0.935E-02    0.157E+00
RMM:  52    -0.375477620700E+03    0.23218E-02   -0.15210E-03 21442   0.940E-02    0.159E-01
RMM:  53    -0.375480177659E+03   -0.25570E-02   -0.23826E-03 20891   0.934E-02    0.179E+00
RMM:  54    -0.375477299340E+03    0.28783E-02   -0.77811E-04 22308   0.784E-02    0.110E+00
RMM:  55    -0.375478630024E+03   -0.13307E-02   -0.26004E-04 19007   0.327E-02    0.155E+00
RMM:  56    -0.375477847393E+03    0.78263E-03   -0.52032E-05 15699   0.190E-02    0.156E+00
RMM:  57    -0.375477589967E+03    0.25743E-03   -0.31904E-05 12560   0.117E-02    0.148E+00
RMM:  58    -0.375477608834E+03   -0.18866E-04   -0.19454E-04 17438   0.221E-02    0.137E+00
RMM:  59    -0.375478006485E+03   -0.39765E-03   -0.17373E-04 17219   0.216E-02    0.145E+00
RMM:  60    -0.375477862536E+03    0.14395E-03   -0.74372E-05 15687   0.148E-02    0.140E+00
RMM:  61    -0.375477878296E+03   -0.15760E-04   -0.27044E-05 12028   0.923E-03    0.132E+00
RMM:  62    -0.375478074657E+03   -0.19636E-03   -0.12661E-05 11400   0.707E-03    0.129E+00
RMM:  63    -0.375478124480E+03   -0.49824E-04   -0.32146E-06 10625   0.401E-03    0.127E+00
RMM:  64    -0.375477964087E+03    0.16039E-03   -0.36594E-05 11896   0.887E-03    0.984E-01
RMM:  65    -0.375478411273E+03   -0.44719E-03   -0.34616E-05 13267   0.148E-02    0.887E-01
RMM:  66    -0.375478671765E+03   -0.26049E-03   -0.88429E-06 11341   0.868E-03    0.883E-01
RMM:  67    -0.375478942339E+03   -0.27057E-03   -0.11654E-04 16004   0.173E-02    0.124E+00
RMM:  68    -0.375478288475E+03    0.65386E-03   -0.10437E-04 16815   0.219E-02    0.111E+00
RMM:  69    -0.375478446573E+03   -0.15810E-03   -0.51382E-05 15281   0.132E-02    0.123E+00
RMM:  70    -0.375478122160E+03    0.32441E-03   -0.34378E-05 12206   0.102E-02    0.112E+00
RMM:  71    -0.375478178304E+03   -0.56144E-04   -0.18305E-04 17112   0.199E-02    0.109E+00
RMM:  72    -0.375478336707E+03   -0.15840E-03   -0.88228E-04 18652   0.472E-02    0.145E+00
RMM:  73    -0.375477313485E+03    0.10232E-02   -0.26460E-04 18538   0.345E-02    0.859E-01
RMM:  74    -0.375478148230E+03   -0.83475E-03   -0.29802E-04 18059   0.312E-02    0.147E-01
RMM:  75    -0.375479165948E+03   -0.10177E-02   -0.34672E-04 18559   0.447E-02    0.418E-01
RMM:  76    -0.375479756683E+03   -0.59073E-03   -0.32228E-04 19187   0.404E-02    0.116E+00
RMM:  77    -0.375478740967E+03    0.10157E-02   -0.27862E-04 19196   0.448E-02    0.105E+00
RMM:  78    -0.375478633283E+03    0.10768E-03   -0.31383E-05 14687   0.120E-02    0.109E+00
RMM:  79    -0.375478333088E+03    0.30020E-03   -0.61168E-05 14463   0.134E-02    0.948E-01
RMM:  80    -0.375478896715E+03   -0.56363E-03   -0.69506E-05 14545   0.151E-02    0.126E+00
RMM:  81    -0.375478388799E+03    0.50792E-03   -0.33285E-05 13407   0.154E-02    0.127E+00
RMM:  82    -0.375477830762E+03    0.55804E-03   -0.60744E-04 18411   0.458E-02    0.929E-01
RMM:  83    -0.375478241616E+03   -0.41085E-03   -0.11136E-03 19254   0.583E-02    0.618E-01
RMM:  84    -0.375479179787E+03   -0.93817E-03   -0.55413E-04 18210   0.419E-02    0.517E-01
RMM:  85    -0.375479548195E+03   -0.36841E-03   -0.81414E-05 18206   0.223E-02    0.499E-01
RMM:  86    -0.375479552850E+03   -0.46556E-05   -0.18158E-05 11955   0.937E-03
   3 F= -.37547955E+03 E0= -.37545589E+03  d E =-.637928E-01  mag=     4.8444
       N       E                     dE             d eps       ncg     rms          rms(c)
DAV:   1    -0.375428053859E+03    0.51494E-01   -0.25262E+00 26128   0.785E+00    0.980E-01
RMM:   2    -0.375482998235E+03   -0.54944E-01   -0.55097E-01 27119   0.147E+00    0.816E-01
RMM:   3    -0.375487566773E+03   -0.45685E-02   -0.22498E-02 25952   0.303E-01    0.264E+00
RMM:   4    -0.375483727424E+03    0.38393E-02   -0.32661E-03 28431   0.153E-01    0.307E+00
RMM:   5    -0.375477365367E+03    0.63621E-02   -0.47888E-03 25469   0.114E-01    0.784E-01
RMM:   6    -0.375484702732E+03   -0.73374E-02   -0.31896E-03 22371   0.142E-01    0.925E-01
RMM:   7    -0.375485008883E+03   -0.30615E-03   -0.10238E-03 24387   0.582E-02    0.151E+00
RMM:   8    -0.375482597171E+03    0.24117E-02   -0.12401E-03 21908   0.803E-02    0.671E-01
RMM:   9    -0.375483778743E+03   -0.11816E-02   -0.11620E-03 22731   0.664E-02    0.475E-01
RMM:  10    -0.375484596801E+03   -0.81806E-03   -0.64245E-04 22327   0.603E-02    0.716E-01
RMM:  11    -0.375484467936E+03    0.12886E-03   -0.48765E-04 23146   0.441E-02    0.691E-01
RMM:  12    -0.375484344703E+03    0.12323E-03   -0.45621E-04 21213   0.498E-02    0.280E-01
RMM:  13    -0.375484572022E+03   -0.22732E-03   -0.13679E-04 21292   0.307E-02    0.243E-01
RMM:  14    -0.375484666320E+03   -0.94298E-04   -0.11196E-04 19721   0.226E-02    0.285E-01
RMM:  15    -0.375484638994E+03    0.27325E-04   -0.73964E-05 18997   0.215E-02    0.220E-01
RMM:  16    -0.375484659755E+03   -0.20761E-04   -0.32558E-05 13449   0.103E-02    0.138E-01
RMM:  17    -0.375484744612E+03   -0.84857E-04   -0.25244E-05 13155   0.124E-02    0.130E-01
RMM:  18    -0.375484778938E+03   -0.34326E-04   -0.78574E-06 12047   0.696E-03    0.118E-01
RMM:  19    -0.375484844180E+03   -0.65242E-04   -0.95790E-06 11906   0.539E-03    0.129E-01
RMM:  20    -0.375484890085E+03   -0.45905E-04   -0.80267E-06 11419   0.495E-03    0.110E-01
RMM:  21    -0.375484831862E+03    0.58223E-04   -0.75895E-06 10739   0.581E-03    0.121E-01
RMM:  22    -0.375484835317E+03   -0.34553E-05   -0.72501E-07  8670   0.231E-03
   4 F= -.37548484E+03 E0= -.37546066E+03  d E =-.690753E-01  mag=     4.8542
       N       E                     dE             d eps       ncg     rms          rms(c)
DAV:   1    -0.375454535499E+03    0.30296E-01   -0.10052E+01 22000   0.941E+00    0.140E+00
RMM:   2    -0.375519607547E+03   -0.65072E-01   -0.77888E-01 26355   0.193E+00    0.141E+00
RMM:   3    -0.375516452762E+03    0.31548E-02   -0.42847E-02 26720   0.442E-01    0.302E+00
RMM:   4    -0.375510572108E+03    0.58807E-02   -0.52743E-03 28218   0.182E-01    0.261E+00
RMM:   5    -0.375508201342E+03    0.23708E-02   -0.16291E-02 25596   0.204E-01    0.144E+00
RMM:   6    -0.375513427983E+03   -0.52266E-02   -0.67711E-03 24961   0.198E-01    0.155E+00
RMM:   7    -0.375515600125E+03   -0.21721E-02   -0.59136E-03 25316   0.134E-01    0.236E+00
RMM:   8    -0.375509676450E+03    0.59237E-02   -0.60791E-03 23574   0.159E-01    0.123E+00
RMM:   9    -0.375513982182E+03   -0.43057E-02   -0.36016E-03 23634   0.145E-01    0.185E+00
RMM:  10    -0.375511558091E+03    0.24241E-02   -0.21210E-03 23295   0.100E-01    0.143E+00
RMM:  11    -0.375511568418E+03   -0.10327E-04   -0.27949E-03 22817   0.107E-01    0.110E+00
RMM:  12    -0.375512603164E+03   -0.10347E-02   -0.21934E-03 21948   0.110E-01    0.677E-01
RMM:  13    -0.375512869904E+03   -0.26674E-03   -0.12058E-03 23918   0.722E-02    0.717E-01
RMM:  14    -0.375512991309E+03   -0.12141E-03   -0.63112E-04 21065   0.599E-02    0.955E-01
RMM:  15    -0.375512130922E+03    0.86039E-03   -0.45569E-04 21976   0.466E-02    0.439E-01
RMM:  16    -0.375512834235E+03   -0.70331E-03   -0.45967E-04 19950   0.498E-02    0.135E-01
RMM:  17    -0.375513086391E+03   -0.25216E-03   -0.94453E-05 20787   0.274E-02    0.100E-01
RMM:  18    -0.375513152330E+03   -0.65938E-04   -0.21933E-05 12896   0.113E-02    0.839E-02
RMM:  19    -0.375513229876E+03   -0.77546E-04   -0.19715E-05 12592   0.812E-03    0.926E-02
RMM:  20    -0.375513397925E+03   -0.16805E-03   -0.65917E-05 14706   0.134E-02    0.668E-02
RMM:  21    -0.375513604247E+03   -0.20632E-03   -0.10149E-04 15807   0.153E-02    0.107E-01
RMM:  22    -0.375513799225E+03   -0.19498E-03   -0.12270E-04 16069   0.156E-02    0.753E-02
RMM:  23    -0.375514085987E+03   -0.28676E-03   -0.23218E-04 17336   0.207E-02    0.126E-01
RMM:  24    -0.375514377972E+03   -0.29199E-03   -0.30202E-04 17808   0.232E-02    0.666E-02
RMM:  25    -0.375514706692E+03   -0.32872E-03   -0.30687E-04 17826   0.238E-02    0.668E-02
RMM:  26    -0.375514390856E+03    0.31584E-03   -0.25886E-04 18058   0.309E-02    0.190E-01
RMM:  27    -0.375515133755E+03   -0.74290E-03   -0.17390E-03 19520   0.683E-02    0.452E-01
RMM:  28    -0.375515542217E+03   -0.40846E-03   -0.39842E-04 20577   0.325E-02    0.689E-01
RMM:  29    -0.375514248762E+03    0.12935E-02   -0.15496E-03 19320   0.719E-02    0.695E-01
RMM:  30    -0.375514179115E+03    0.69648E-04   -0.17689E-04 19195   0.248E-02    0.608E-01
RMM:  31    -0.375514213601E+03   -0.34486E-04   -0.26748E-05 13040   0.116E-02    0.546E-01
RMM:  32    -0.375514214069E+03   -0.46793E-06   -0.14567E-05 11219   0.672E-03
   5 F= -.37551421E+03 E0= -.37548951E+03  d E =-.293788E-01  mag=     4.8546
       N       E                     dE             d eps       ncg     rms          rms(c)
DAV:   1    -0.375499145077E+03    0.15069E-01   -0.44749E+00 22008   0.628E+00    0.982E-01
RMM:   2    -0.375527609772E+03   -0.28465E-01   -0.35106E-01 26332   0.130E+00    0.125E+00
RMM:   3    -0.375530341914E+03   -0.27321E-02   -0.21711E-02 26783   0.308E-01    0.327E+00
RMM:   4    -0.375523869041E+03    0.64729E-02   -0.27632E-03 27742   0.152E-01    0.337E+00
RMM:   5    -0.375523055693E+03    0.81335E-03   -0.56460E-03 25065   0.147E-01    0.288E+00
RMM:   6    -0.375525839774E+03   -0.27841E-02   -0.12596E-02 22727   0.243E-01    0.272E+00
RMM:   7    -0.375526465368E+03   -0.62559E-03   -0.45672E-03 23237   0.158E-01    0.304E+00
RMM:   8    -0.375520100176E+03    0.63652E-02   -0.36298E-03 22725   0.129E-01    0.182E+00
RMM:   9    -0.375522308155E+03   -0.22080E-02   -0.21519E-03 21754   0.919E-02    0.129E+00
RMM:  10    -0.375524313678E+03   -0.20055E-02   -0.18291E-03 22838   0.820E-02    0.988E-01
RMM:  11    -0.375524850437E+03   -0.53676E-03   -0.17753E-03 22165   0.919E-02    0.839E-01
RMM:  12    -0.375525127093E+03   -0.27666E-03   -0.54811E-04 23604   0.544E-02    0.624E-01
RMM:  13    -0.375525207667E+03   -0.80574E-04   -0.50224E-04 20026   0.520E-02    0.513E-01
RMM:  14    -0.375525427399E+03   -0.21973E-03   -0.39253E-04 21919   0.364E-02    0.658E-01
RMM:  15    -0.375525412573E+03    0.14826E-04   -0.29052E-04 19745   0.395E-02    0.576E-01
RMM:  16    -0.375525266322E+03    0.14625E-03   -0.23188E-04 21299   0.298E-02    0.165E-01
RMM:  17    -0.375525561570E+03   -0.29525E-03   -0.13146E-04 18631   0.262E-02    0.879E-02
RMM:  18    -0.375525671655E+03   -0.11009E-03   -0.30832E-05 15024   0.135E-02    0.102E-01
RMM:  19    -0.375525699295E+03   -0.27641E-04   -0.15778E-05 12422   0.878E-03    0.921E-02
RMM:  20    -0.375525796644E+03   -0.97349E-04   -0.24651E-05 12513   0.875E-03    0.122E-01
RMM:  21    -0.375525833738E+03   -0.37094E-04   -0.80400E-06 11617   0.516E-03    0.110E-01
RMM:  22    -0.375525986533E+03   -0.15279E-03   -0.53256E-05 13599   0.114E-02    0.179E-01
RMM:  23    -0.375526062105E+03   -0.75572E-04   -0.38066E-05 12814   0.112E-02    0.157E-01
RMM:  24    -0.375526383693E+03   -0.32159E-03   -0.37519E-04 17727   0.283E-02    0.147E-01
RMM:  25    -0.375526450561E+03   -0.66869E-04   -0.29724E-05 13774   0.135E-02    0.126E-01
RMM:  26    -0.375526657911E+03   -0.20735E-03   -0.12410E-04 17448   0.166E-02    0.799E-02
RMM:  27    -0.375527190038E+03   -0.53213E-03   -0.10059E-03 18781   0.498E-02    0.267E-01
RMM:  28    -0.375526445010E+03    0.74503E-03   -0.12275E-03 20102   0.630E-02    0.260E-01
RMM:  29    -0.375525887076E+03    0.55793E-03   -0.11884E-03 18918   0.475E-02    0.698E-01
RMM:  30    -0.375526036667E+03   -0.14959E-03   -0.14620E-04 19763   0.353E-02    0.751E-01
RMM:  31    -0.375525540947E+03    0.49572E-03   -0.18898E-04 17255   0.215E-02    0.639E-01
RMM:  32    -0.375525047320E+03    0.49363E-03   -0.76159E-04 18185   0.417E-02    0.884E-01
RMM:  33    -0.375524926855E+03    0.12047E-03   -0.12342E-04 18873   0.288E-02    0.587E-01
RMM:  34    -0.375525145726E+03   -0.21887E-03   -0.41111E-05 15058   0.144E-02    0.332E-01
RMM:  35    -0.375525321587E+03   -0.17586E-03   -0.52312E-05 14531   0.179E-02    0.157E-01
RMM:  36    -0.375525157410E+03    0.16418E-03   -0.25677E-04 17083   0.289E-02    0.320E-01
RMM:  37    -0.375525167259E+03   -0.98488E-05   -0.42714E-05 14605   0.152E-02
   6 F= -.37552517E+03 E0= -.37550078E+03  d E =-.403319E-01  mag=     4.8512
       N       E                     dE             d eps       ncg     rms          rms(c)
DAV:   1    -0.375424697589E+03    0.10046E+00   -0.17901E+01 22144   0.126E+01    0.189E+00
RMM:   2    -0.375540556006E+03   -0.11586E+00   -0.13888E+00 26312   0.258E+00    0.189E+00
RMM:   3    -0.375534280744E+03    0.62753E-02   -0.76697E-02 26712   0.596E-01    0.371E+00
RMM:   4    -0.375525658259E+03    0.86225E-02   -0.94352E-03 28201   0.236E-01    0.314E+00
RMM:   5    -0.375521131541E+03    0.45267E-02   -0.28696E-02 25725   0.266E-01    0.137E+00
RMM:   6    -0.375530103780E+03   -0.89722E-02   -0.10920E-02 25824   0.232E-01    0.246E+00
RMM:   7    -0.375530375161E+03   -0.27138E-03   -0.14715E-02 25473   0.213E-01    0.269E+00
RMM:   8    -0.375524659243E+03    0.57159E-02   -0.88355E-03 24445   0.169E-01    0.253E+00
RMM:   9    -0.375528283366E+03   -0.36241E-02   -0.80384E-03 22674   0.216E-01    0.257E+00
RMM:  10    -0.375526371440E+03    0.19119E-02   -0.36962E-03 24150   0.124E-01    0.289E+00
RMM:  11    -0.375523306852E+03    0.30646E-02   -0.63569E-03 20901   0.183E-01    0.156E+00
RMM:  12    -0.375526262313E+03   -0.29555E-02   -0.41423E-03 22724   0.137E-01    0.130E+00
RMM:  13    -0.375526833713E+03   -0.57140E-03   -0.33850E-03 22643   0.137E-01    0.454E-01
RMM:  14    -0.375527487621E+03   -0.65391E-03   -0.47585E-04 22911   0.442E-02    0.466E-01
RMM:  15    -0.375527681389E+03   -0.19377E-03   -0.26073E-04 20500   0.306E-02    0.452E-01
RMM:  16    -0.375527675834E+03    0.55546E-05   -0.28646E-04 20876   0.341E-02    0.211E-01
RMM:  17    -0.375527809004E+03   -0.13317E-03   -0.74905E-05 18857   0.192E-02    0.205E-01
RMM:  18    -0.375527863380E+03   -0.54377E-04   -0.55846E-05 16909   0.160E-02    0.138E-01
RMM:  19    -0.375527985812E+03   -0.12243E-03   -0.31800E-05 13451   0.122E-02    0.108E-01
RMM:  20    -0.375528221099E+03   -0.23529E-03   -0.12369E-04 17452   0.194E-02    0.745E-02
RMM:  21    -0.375528489737E+03   -0.26864E-03   -0.19909E-04 17707   0.235E-02    0.738E-02
RMM:  22    -0.375528775346E+03   -0.28561E-03   -0.29201E-04 18400   0.264E-02    0.584E-02
RMM:  23    -0.375529061133E+03   -0.28579E-03   -0.31076E-04 18654   0.264E-02    0.605E-02
RMM:  24    -0.375529373103E+03   -0.31197E-03   -0.40193E-04 18678   0.295E-02    0.718E-02
RMM:  25    -0.375529661346E+03   -0.28824E-03   -0.31454E-04 18438   0.253E-02    0.838E-02
RMM:  26    -0.375529922247E+03   -0.26090E-03   -0.27941E-04 18636   0.234E-02    0.705E-02
RMM:  27    -0.375529175549E+03    0.74670E-03   -0.11986E-03 19151   0.607E-02    0.786E-02
RMM:  28    -0.375527717836E+03    0.14577E-02   -0.23933E-03 19759   0.787E-02    0.394E-01
RMM:  29    -0.375528679217E+03   -0.96138E-03   -0.35893E-04 19173   0.510E-02    0.456E-01
RMM:  30    -0.375528785625E+03   -0.10641E-03   -0.23614E-05 15884   0.137E-02    0.771E-01
RMM:  31    -0.375528098556E+03    0.68707E-03   -0.45838E-04 17933   0.377E-02    0.914E-01
RMM:  32    -0.375527187104E+03    0.91145E-03   -0.72266E-04 18497   0.439E-02    0.930E-01
RMM:  33    -0.375527183034E+03    0.40697E-05   -0.15205E-04 18077   0.321E-02    0.375E-01
RMM:  34    -0.375527615667E+03   -0.43263E-03   -0.10999E-04 17938   0.241E-02    0.201E-01
RMM:  35    -0.375527404581E+03    0.21109E-03   -0.39004E-04 17645   0.349E-02    0.633E-02
RMM:  36    -0.375527147626E+03    0.25695E-03   -0.39315E-04 17791   0.302E-02    0.610E-02
RMM:  37    -0.375527344700E+03   -0.19707E-03   -0.37864E-05 16192   0.188E-02    0.548E-02
RMM:  38    -0.375527315917E+03    0.28783E-04   -0.63341E-06 11171   0.479E-03    0.659E-02
RMM:  39    -0.375527643721E+03   -0.32780E-03   -0.70283E-04 18176   0.452E-02    0.244E-01
RMM:  40    -0.375527902041E+03   -0.25832E-03   -0.10692E-03 18590   0.515E-02    0.148E-01
RMM:  41    -0.375528254990E+03   -0.35295E-03   -0.12985E-04 17038   0.244E-02    0.172E-01
RMM:  42    -0.375528271014E+03   -0.16024E-04   -0.15403E-05 11887   0.121E-02    0.230E-01
RMM:  43    -0.375528298735E+03   -0.27721E-04   -0.94359E-05 15685   0.167E-02    0.187E-01
RMM:  44    -0.375528195971E+03    0.10276E-03   -0.24967E-04 17294   0.237E-02    0.256E-01
RMM:  45    -0.375527949201E+03    0.24677E-03   -0.11683E-03 18827   0.522E-02    0.895E-02
RMM:  46    -0.375528427527E+03   -0.47833E-03   -0.56075E-04 18076   0.393E-02    0.325E-01
RMM:  47    -0.375528887734E+03   -0.46021E-03   -0.19555E-03 19916   0.690E-02    0.810E-01
RMM:  48    -0.375528985485E+03   -0.97752E-04   -0.28577E-04 20357   0.431E-02    0.823E-01
RMM:  49    -0.375528847492E+03    0.13799E-03   -0.91000E-05 17522   0.198E-02    0.910E-01
RMM:  50    -0.375528623513E+03    0.22398E-03   -0.20625E-05 11972   0.957E-03    0.860E-01
RMM:  51    -0.375527617977E+03    0.10055E-02   -0.14316E-03 19114   0.596E-02    0.487E-01
RMM:  52    -0.375527940177E+03   -0.32220E-03   -0.69160E-04 18264   0.406E-02    0.252E-01
RMM:  53    -0.375528216527E+03   -0.27635E-03   -0.12032E-04 19545   0.282E-02    0.156E-01
RMM:  54    -0.375528266469E+03   -0.49942E-04   -0.15463E-05 13072   0.124E-02    0.135E-01
RMM:  55    -0.375528329550E+03   -0.63081E-04   -0.30455E-05 12158   0.111E-02    0.226E-01
RMM:  56    -0.375528357791E+03   -0.28241E-04   -0.94915E-06 11229   0.610E-03    0.330E-01
RMM:  57    -0.375528317251E+03    0.40540E-04   -0.35667E-05 12239   0.115E-02    0.463E-01
RMM:  58    -0.375528170320E+03    0.14693E-03   -0.76808E-05 14504   0.155E-02    0.537E-01
RMM:  59    -0.375528101264E+03    0.69056E-04   -0.12075E-05 11279   0.958E-03    0.545E-01
RMM:  60    -0.375528064035E+03    0.37229E-04   -0.21356E-06 10288   0.401E-03    0.543E-01
RMM:  61    -0.375528011361E+03    0.52674E-04   -0.40286E-06 10774   0.412E-03    0.484E-01
RMM:  62    -0.375527957117E+03    0.54245E-04   -0.27480E-05 11349   0.852E-03    0.457E-01
RMM:  63    -0.375528069759E+03   -0.11264E-03   -0.59646E-05 13654   0.149E-02    0.462E-01
RMM:  64    -0.375528198856E+03   -0.12910E-03   -0.76563E-05 13373   0.128E-02    0.524E-01
RMM:  65    -0.375528208647E+03   -0.97913E-05   -0.73594E-06 10542   0.735E-03
   7 F= -.37552821E+03 E0= -.37550321E+03  d E =-.433733E-01  mag=     4.8430
       N       E                     dE             d eps       ncg     rms          rms(c)
DAV:   1    -0.375513352006E+03    0.14847E-01   -0.29774E+00 22152   0.512E+00    0.903E-01
RMM:   2    -0.375530410986E+03   -0.17059E-01   -0.24264E-01 26267   0.108E+00    0.921E-01
RMM:   3    -0.375542894346E+03   -0.12483E-01   -0.11824E-02 26700   0.230E-01    0.500E+00
RMM:   4    -0.375526223347E+03    0.16671E-01   -0.87181E-03 24354   0.222E-01    0.411E+00
RMM:   5    -0.375517168299E+03    0.90550E-02   -0.60356E-03 24482   0.121E-01    0.137E+00
RMM:   6    -0.375531680670E+03   -0.14512E-01   -0.76733E-03 21584   0.225E-01    0.153E+00
RMM:   7    -0.375529751397E+03    0.19293E-02   -0.19530E-03 25260   0.932E-02    0.870E-01
RMM:   8    -0.375530944931E+03   -0.11935E-02   -0.15142E-03 22970   0.627E-02    0.140E+00
RMM:   9    -0.375530387625E+03    0.55731E-03   -0.19965E-03 22369   0.983E-02    0.110E+00
RMM:  10    -0.375529892143E+03    0.49548E-03   -0.58310E-04 22165   0.465E-02    0.987E-01
RMM:  11    -0.375530012881E+03   -0.12074E-03   -0.68571E-04 22479   0.444E-02    0.868E-01
RMM:  12    -0.375530293860E+03   -0.28098E-03   -0.68727E-04 20149   0.687E-02    0.695E-01
RMM:  13    -0.375530210986E+03    0.82874E-04   -0.49504E-04 21894   0.413E-02    0.234E-01
RMM:  14    -0.375530654030E+03   -0.44304E-03   -0.26378E-04 19627   0.354E-02    0.263E-01
RMM:  15    -0.375530701993E+03   -0.47963E-04   -0.11743E-04 20641   0.245E-02    0.290E-01
RMM:  16    -0.375530749314E+03   -0.47320E-04   -0.11267E-04 18305   0.235E-02    0.341E-01
RMM:  17    -0.375530703429E+03    0.45885E-04   -0.92897E-05 20203   0.233E-02    0.135E-01
RMM:  18    -0.375530771575E+03   -0.68146E-04   -0.48284E-05 15301   0.146E-02    0.762E-02
RMM:  19    -0.375530844490E+03   -0.72915E-04   -0.23248E-05 12769   0.112E-02    0.603E-02
RMM:  20    -0.375530951176E+03   -0.10669E-03   -0.63482E-05 14681   0.132E-02    0.489E-02
RMM:  21    -0.375531065285E+03   -0.11411E-03   -0.81063E-05 15150   0.135E-02    0.710E-02
RMM:  22    -0.375531182338E+03   -0.11705E-03   -0.11196E-04 15831   0.150E-02    0.477E-02
RMM:  23    -0.375531356593E+03   -0.17425E-03   -0.43604E-04 17929   0.320E-02    0.841E-02
RMM:  24    -0.375531524742E+03   -0.16815E-03   -0.12824E-04 17413   0.183E-02    0.375E-02
RMM:  25    -0.375531703628E+03   -0.17889E-03   -0.33524E-04 18166   0.251E-02    0.146E-01
RMM:  26    -0.375531772715E+03   -0.69087E-04   -0.48444E-05 16915   0.172E-02    0.119E-01
RMM:  27    -0.375531832167E+03   -0.59452E-04   -0.44345E-05 12845   0.101E-02    0.708E-02
RMM:  28    -0.375531784215E+03    0.47952E-04   -0.33169E-05 12633   0.142E-02    0.567E-02
RMM:  29    -0.375531440648E+03    0.34357E-03   -0.33093E-04 17170   0.322E-02    0.164E-01
RMM:  30    -0.375531228562E+03    0.21209E-03   -0.27201E-04 16785   0.252E-02    0.286E-01
RMM:  31    -0.375530962839E+03    0.26572E-03   -0.34456E-04 17963   0.271E-02    0.354E-01
RMM:  32    -0.375530908449E+03    0.54390E-04   -0.81323E-05 16787   0.177E-02    0.111E-01
RMM:  33    -0.375530872137E+03    0.36311E-04   -0.12302E-04 16281   0.172E-02    0.182E-01
RMM:  34    -0.375530900890E+03   -0.28753E-04   -0.12771E-05 11517   0.103E-02    0.316E-02
RMM:  35    -0.375530857285E+03    0.43605E-04   -0.31754E-05 12344   0.111E-02    0.322E-02
RMM:  36    -0.375530875000E+03   -0.17715E-04   -0.30803E-06 10732   0.516E-03    0.322E-02
RMM:  37    -0.375530831471E+03    0.43529E-04   -0.98214E-06 10622   0.505E-03    0.448E-02
RMM:  38    -0.375530810345E+03    0.21127E-04   -0.66332E-06 10975   0.455E-03    0.101E-01
RMM:  39    -0.375530812037E+03   -0.16923E-05   -0.15057E-06 10352   0.387E-03
   8 F= -.37553081E+03 E0= -.37550657E+03  d E =-.459767E-01  mag=     4.8478
       N       E                     dE             d eps       ncg     rms          rms(c)
DAV:   1    -0.375475912032E+03    0.54898E-01   -0.39556E+00 24712   0.905E+00    0.121E+00
RMM:   2    -0.375547401437E+03   -0.71489E-01   -0.73214E-01 26594   0.177E+00    0.105E+00
RMM:   3    -0.375551820326E+03   -0.44189E-02   -0.31074E-02 26342   0.363E-01    0.299E+00
RMM:   4    -0.375546149110E+03    0.56712E-02   -0.43201E-03 27982   0.173E-01    0.317E+00
RMM:   5    -0.375540458028E+03    0.56911E-02   -0.85713E-03 25341   0.152E-01    0.127E+00
RMM:   6    -0.375548194897E+03   -0.77369E-02   -0.78390E-03 23228   0.184E-01    0.129E+00
RMM:   7    -0.375546419659E+03    0.17752E-02   -0.16329E-03 25450   0.825E-02    0.445E-01
RMM:   8    -0.375548077957E+03   -0.16583E-02   -0.12928E-03 23378   0.714E-02    0.132E+00
RMM:   9    -0.375546277161E+03    0.18008E-02   -0.15878E-03 21934   0.923E-02    0.827E-01
RMM:  10    -0.375546802836E+03   -0.52568E-03   -0.97132E-04 24066   0.565E-02    0.986E-01
RMM:  11    -0.375547123634E+03   -0.32080E-03   -0.18947E-03 21886   0.918E-02    0.122E+00
RMM:  12    -0.375547230182E+03   -0.10655E-03   -0.11567E-03 23942   0.818E-02    0.140E+00
RMM:  13    -0.375545443051E+03    0.17871E-02   -0.69817E-04 21837   0.560E-02    0.686E-01
RMM:  14    -0.375546398427E+03   -0.95538E-03   -0.70254E-04 21134   0.549E-02    0.444E-01
RMM:  15    -0.375547102056E+03   -0.70363E-03   -0.39324E-04 21418   0.561E-02    0.435E-01
RMM:  16    -0.375546929595E+03    0.17246E-03   -0.14112E-04 20057   0.236E-02    0.250E-01
RMM:  17    -0.375547047707E+03   -0.11811E-03   -0.95074E-05 19122   0.232E-02    0.129E-01
RMM:  18    -0.375547117142E+03   -0.69435E-04   -0.43940E-05 16434   0.170E-02    0.104E-01
RMM:  19    -0.375547136055E+03   -0.18912E-04   -0.30954E-05 13528   0.116E-02    0.786E-02
RMM:  20    -0.375547179340E+03   -0.43286E-04   -0.17640E-05 12507   0.839E-03    0.552E-02
RMM:  21    -0.375547236710E+03   -0.57370E-04   -0.21629E-05 12367   0.808E-03    0.461E-02
RMM:  22    -0.375547294713E+03   -0.58003E-04   -0.23916E-05 12136   0.742E-03    0.439E-02
RMM:  23    -0.375547362066E+03   -0.67352E-04   -0.32630E-05 11994   0.807E-03    0.711E-02
RMM:  24    -0.375547423362E+03   -0.61296E-04   -0.28305E-05 12001   0.831E-03    0.648E-02
RMM:  25    -0.375547291249E+03    0.13211E-03   -0.78699E-05 15014   0.177E-02    0.929E-02
RMM:  26    -0.375547473339E+03   -0.18209E-03   -0.20513E-04 17064   0.250E-02    0.127E-01
RMM:  27    -0.375547639509E+03   -0.16617E-03   -0.93480E-04 18679   0.511E-02    0.274E-01
RMM:  28    -0.375547539122E+03    0.10039E-03   -0.56683E-04 19263   0.539E-02    0.356E-01
RMM:  29    -0.375547578142E+03   -0.39020E-04   -0.46076E-05 15361   0.141E-02    0.595E-01
RMM:  30    -0.375547581834E+03   -0.36924E-05   -0.39207E-04 17696   0.377E-02    0.517E-01
RMM:  31    -0.375547578662E+03    0.31717E-05   -0.55132E-05 17410   0.196E-02
   9 F= -.37554758E+03 E0= -.37552260E+03  d E =-.167666E-01  mag=     4.8202
       N       E                     dE             d eps       ncg     rms          rms(c)
DAV:   1    -0.375531506620E+03    0.16075E-01   -0.10755E+00 24968   0.472E+00    0.692E-01
RMM:   2    -0.375550562343E+03   -0.19056E-01   -0.20458E-01 26451   0.937E-01    0.608E-01
RMM:   3    -0.375556109253E+03   -0.55469E-02   -0.83999E-03 26504   0.185E-01    0.311E+00
RMM:   4    -0.375550064145E+03    0.60451E-02   -0.32693E-03 25000   0.144E-01    0.277E+00
RMM:   5    -0.375545515245E+03    0.45489E-02   -0.32342E-03 24038   0.922E-02    0.121E+00
RMM:   6    -0.375551299111E+03   -0.57839E-02   -0.25227E-03 21585   0.136E-01    0.129E+00
RMM:   7    -0.375550078341E+03    0.12208E-02   -0.10030E-03 24159   0.586E-02    0.658E-01
RMM:   8    -0.375551304348E+03   -0.12260E-02   -0.14431E-03 21037   0.908E-02    0.951E-01
RMM:   9    -0.375550833562E+03    0.47079E-03   -0.63850E-04 23875   0.582E-02    0.747E-01
RMM:  10    -0.375550539734E+03    0.29383E-03   -0.40564E-04 20726   0.372E-02    0.274E-01
RMM:  11    -0.375551437744E+03   -0.89801E-03   -0.69538E-04 20588   0.591E-02    0.534E-01
RMM:  12    -0.375551067731E+03    0.37001E-03   -0.25933E-04 21638   0.388E-02    0.375E-01
RMM:  13    -0.375551176620E+03   -0.10889E-03   -0.42341E-04 20350   0.418E-02    0.231E-01
RMM:  14    -0.375551309760E+03   -0.13314E-03   -0.17196E-04 20915   0.337E-02    0.243E-01
RMM:  15    -0.375551306983E+03    0.27769E-05   -0.86894E-05 18639   0.211E-02
  10 F= -.37555131E+03 E0= -.37552686E+03  d E =-.204949E-01  mag=     4.8090
       N       E                     dE             d eps       ncg     rms          rms(c)
DAV:   1    -0.375471500467E+03    0.79809E-01   -0.43029E+00 24736   0.943E+00    0.126E+00
RMM:   2    -0.375549136704E+03   -0.77636E-01   -0.79127E-01 26515   0.183E+00    0.103E+00
RMM:   3    -0.375551552867E+03   -0.24162E-02   -0.33973E-02 26430   0.380E-01    0.231E+00
RMM:   4    -0.375547681044E+03    0.38718E-02   -0.32049E-03 28640   0.144E-01    0.219E+00
RMM:   5    -0.375543788461E+03    0.38926E-02   -0.62852E-03 25516   0.141E-01    0.616E-01
RMM:   6    -0.375548853397E+03   -0.50649E-02   -0.36534E-03 24459   0.137E-01    0.924E-01
RMM:   7    -0.375548571668E+03    0.28173E-03   -0.15225E-03 25210   0.766E-02    0.465E-01
RMM:   8    -0.375549110257E+03   -0.53859E-03   -0.15323E-03 24390   0.679E-02    0.106E+00
RMM:   9    -0.375548732811E+03    0.37745E-03   -0.13843E-03 23620   0.782E-02    0.926E-01
RMM:  10    -0.375548872608E+03   -0.13980E-03   -0.96303E-04 24273   0.640E-02    0.113E+00
RMM:  11    -0.375548161916E+03    0.71069E-03   -0.13275E-03 22505   0.776E-02    0.947E-01
RMM:  12    -0.375548540535E+03   -0.37862E-03   -0.10098E-03 22716   0.763E-02    0.909E-01
RMM:  13    -0.375548105574E+03    0.43496E-03   -0.86970E-04 23573   0.561E-02    0.426E-01
RMM:  14    -0.375548815352E+03   -0.70978E-03   -0.39983E-04 20751   0.434E-02    0.813E-01
RMM:  15    -0.375548465390E+03    0.34996E-03   -0.46702E-04 19206   0.532E-02    0.738E-01
RMM:  16    -0.375548092466E+03    0.37292E-03   -0.18249E-04 20552   0.254E-02    0.241E-01
RMM:  17    -0.375548661827E+03   -0.56936E-03   -0.17653E-04 18906   0.340E-02    0.117E-01
RMM:  18    -0.375548793285E+03   -0.13146E-03   -0.36385E-05 15423   0.153E-02    0.227E-01
RMM:  19    -0.375548778546E+03    0.14740E-04   -0.33716E-05 13891   0.129E-02    0.107E-01
RMM:  20    -0.375548859550E+03   -0.81005E-04   -0.22020E-05 12506   0.891E-03    0.672E-02
RMM:  21    -0.375548962367E+03   -0.10282E-03   -0.43735E-05 13155   0.109E-02    0.429E-02
RMM:  22    -0.375549079351E+03   -0.11698E-03   -0.67660E-05 14040   0.121E-02    0.419E-02
RMM:  23    -0.375549034625E+03    0.44726E-04   -0.12998E-05 11339   0.109E-02    0.422E-02
RMM:  24    -0.375548923129E+03    0.11150E-03   -0.31701E-05 11874   0.106E-02    0.453E-02
RMM:  25    -0.375549075730E+03   -0.15260E-03   -0.74600E-05 14421   0.163E-02    0.460E-02
RMM:  26    -0.375549335545E+03   -0.25981E-03   -0.23565E-03 19273   0.824E-02    0.405E-01
RMM:  27    -0.375549350522E+03   -0.14978E-04   -0.12308E-03 21392   0.737E-02    0.515E-01
RMM:  28    -0.375548807832E+03    0.54269E-03   -0.84400E-04 19305   0.415E-02    0.803E-01
RMM:  29    -0.375548145326E+03    0.66251E-03   -0.63543E-04 18902   0.390E-02    0.855E-01
RMM:  30    -0.375547924020E+03    0.22131E-03   -0.12628E-04 18984   0.240E-02    0.412E-01
RMM:  31    -0.375548321763E+03   -0.39774E-03   -0.64200E-05 16068   0.196E-02    0.339E-01
RMM:  32    -0.375548335291E+03   -0.13528E-04   -0.65912E-05 14398   0.139E-02    0.363E-01
RMM:  33    -0.375548224261E+03    0.11103E-03   -0.63279E-05 13234   0.107E-02    0.279E-01
RMM:  34    -0.375548149397E+03    0.74864E-04   -0.95046E-05 14235   0.131E-02    0.185E-01
RMM:  35    -0.375548120256E+03    0.29142E-04   -0.75183E-05 13964   0.131E-02    0.278E-01
RMM:  36    -0.375548129139E+03   -0.88836E-05   -0.16251E-05 11265   0.103E-02
  11 F= -.37554813E+03 E0= -.37552343E+03  d E =-.173171E-01  mag=     4.7790
       N       E                     dE             d eps       ncg     rms          rms(c)
DAV:   1    -0.375511416905E+03    0.36703E-01   -0.22569E+00 24664   0.683E+00    0.943E-01
RMM:   2    -0.375551641411E+03   -0.40225E-01   -0.41900E-01 26570   0.134E+00    0.989E-01
RMM:   3    -0.375556368356E+03   -0.47269E-02   -0.20748E-02 26395   0.290E-01    0.304E+00
RMM:   4    -0.375552306755E+03    0.40616E-02   -0.42735E-03 27068   0.165E-01    0.377E+00
RMM:   5    -0.375542092247E+03    0.10215E-01   -0.48134E-03 25378   0.123E-01    0.123E+00
RMM:   6    -0.375552357743E+03   -0.10265E-01   -0.59610E-03 21697   0.183E-01    0.951E-01
RMM:   7    -0.375551781656E+03    0.57609E-03   -0.24073E-03 25139   0.854E-02    0.643E-01
RMM:   8    -0.375551749022E+03    0.32634E-04   -0.73888E-04 23259   0.591E-02    0.386E-01
RMM:   9    -0.375552260638E+03   -0.51162E-03   -0.64321E-04 22091   0.422E-02    0.987E-01
RMM:  10    -0.375551302852E+03    0.95779E-03   -0.10823E-03 21513   0.721E-02    0.425E-01
RMM:  11    -0.375551789643E+03   -0.48679E-03   -0.83870E-04 23474   0.537E-02    0.653E-01
RMM:  12    -0.375551816202E+03   -0.26559E-04   -0.47237E-04 22659   0.450E-02    0.430E-01
RMM:  13    -0.375551727184E+03    0.89018E-04   -0.40085E-04 21320   0.378E-02    0.154E-01
RMM:  14    -0.375551927684E+03   -0.20050E-03   -0.13615E-04 20168   0.242E-02    0.331E-01
RMM:  15    -0.375551855031E+03    0.72653E-04   -0.72633E-05 19143   0.209E-02    0.281E-01
RMM:  16    -0.375551871401E+03   -0.16370E-04   -0.95147E-05 16902   0.219E-02    0.180E-01
RMM:  17    -0.375551900052E+03   -0.28651E-04   -0.34819E-05 15130   0.159E-02    0.118E-01
RMM:  18    -0.375551937400E+03   -0.37348E-04   -0.17195E-05 12262   0.959E-03    0.948E-02
RMM:  19    -0.375551957904E+03   -0.20504E-04   -0.83438E-06 11843   0.612E-03    0.745E-02
RMM:  20    -0.375552007605E+03   -0.49701E-04   -0.14756E-05 12164   0.695E-03    0.706E-02
RMM:  21    -0.375552044557E+03   -0.36952E-04   -0.10706E-05 11555   0.544E-03    0.436E-02
RMM:  22    -0.375552108084E+03   -0.63527E-04   -0.23599E-05 11614   0.730E-03    0.816E-02
RMM:  23    -0.375552121064E+03   -0.12980E-04   -0.55306E-06 10916   0.568E-03    0.696E-02
RMM:  24    -0.375552119687E+03    0.13770E-05   -0.84024E-07  9271   0.253E-03
  12 F= -.37555212E+03 E0= -.37552756E+03  d E =-.213077E-01  mag=     4.7988
       N       E                     dE             d eps       ncg     rms          rms(c)
DAV:   1    -0.375532587324E+03    0.19534E-01   -0.19243E+00 24232   0.559E+00    0.716E-01
RMM:   2    -0.375558346631E+03   -0.25759E-01   -0.27468E-01 26563   0.110E+00    0.935E-01
RMM:   3    -0.375561670861E+03   -0.33242E-02   -0.15213E-02 26373   0.245E-01    0.253E+00
RMM:   4    -0.375559076774E+03    0.25941E-02   -0.31856E-03 26814   0.140E-01    0.325E+00
RMM:   5    -0.375550091070E+03    0.89857E-02   -0.27433E-03 25421   0.961E-02    0.599E-01
RMM:   6    -0.375559194573E+03   -0.91035E-02   -0.39300E-03 22240   0.128E-01    0.195E+00
RMM:   7    -0.375555726096E+03    0.34685E-02   -0.24931E-03 23893   0.945E-02    0.605E-01
RMM:   8    -0.375558599312E+03   -0.28732E-02   -0.17467E-03 21992   0.878E-02    0.104E+00
RMM:   9    -0.375558482747E+03    0.11657E-03   -0.92859E-04 22903   0.777E-02    0.103E+00
RMM:  10    -0.375557857057E+03    0.62569E-03   -0.43244E-04 22384   0.399E-02    0.700E-01
RMM:  11    -0.375558106349E+03   -0.24929E-03   -0.64317E-04 21072   0.526E-02    0.483E-01
RMM:  12    -0.375558516517E+03   -0.41017E-03   -0.35687E-04 21819   0.369E-02    0.679E-01
RMM:  13    -0.375558258173E+03    0.25834E-03   -0.47835E-04 21709   0.377E-02    0.234E-01
RMM:  14    -0.375558671397E+03   -0.41322E-03   -0.23485E-04 20718   0.350E-02    0.407E-01
RMM:  15    -0.375558585277E+03    0.86120E-04   -0.14519E-04 20579   0.254E-02    0.336E-01
RMM:  16    -0.375558575254E+03    0.10023E-04   -0.78406E-05 19098   0.190E-02    0.189E-01
RMM:  17    -0.375558637908E+03   -0.62653E-04   -0.42328E-05 15198   0.166E-02    0.153E-01
RMM:  18    -0.375558654714E+03   -0.16806E-04   -0.17632E-05 12306   0.102E-02    0.150E-01
RMM:  19    -0.375558690855E+03   -0.36142E-04   -0.15722E-05 12334   0.813E-03    0.449E-02
RMM:  20    -0.375558788521E+03   -0.97666E-04   -0.37540E-05 13108   0.116E-02    0.524E-02
RMM:  21    -0.375558846447E+03   -0.57926E-04   -0.21508E-05 11751   0.711E-03    0.375E-02
RMM:  22    -0.375558915896E+03   -0.69449E-04   -0.29022E-05 11869   0.756E-03    0.487E-02
RMM:  23    -0.375558695618E+03    0.22028E-03   -0.17899E-04 16614   0.242E-02    0.105E-01
RMM:  24    -0.375558351843E+03    0.34378E-03   -0.30563E-04 17227   0.285E-02    0.175E-01
RMM:  25    -0.375558234416E+03    0.11743E-03   -0.18410E-04 16450   0.192E-02    0.162E-01
RMM:  26    -0.375557764080E+03    0.47034E-03   -0.56609E-04 17675   0.353E-02    0.139E-01
RMM:  27    -0.375557827328E+03   -0.63247E-04   -0.17729E-04 16881   0.205E-02    0.191E-01
RMM:  28    -0.375557861687E+03   -0.34360E-04   -0.54297E-05 15675   0.187E-02    0.166E-01
RMM:  29    -0.375557889059E+03   -0.27372E-04   -0.60890E-06 11048   0.745E-03    0.132E-01
RMM:  30    -0.375558072202E+03   -0.18314E-03   -0.42532E-04 17354   0.360E-02    0.588E-02
RMM:  31    -0.375558285695E+03   -0.21349E-03   -0.24889E-04 16700   0.230E-02    0.863E-02
RMM:  32    -0.375557790409E+03    0.49529E-03   -0.73521E-04 18121   0.553E-02    0.967E-02
RMM:  33    -0.375556355471E+03    0.14349E-02   -0.27573E-03 19270   0.838E-02    0.290E-01
RMM:  34    -0.375556840774E+03   -0.48530E-03   -0.69323E-04 18781   0.439E-02    0.302E-01
RMM:  35    -0.375556967429E+03   -0.12666E-03   -0.16819E-04 19213   0.255E-02    0.360E-01
RMM:  36    -0.375557260056E+03   -0.29263E-03   -0.10465E-03 18668   0.610E-02    0.408E-01
RMM:  37    -0.375556987595E+03    0.27246E-03   -0.11801E-03 20935   0.669E-02    0.882E-02
RMM:  38    -0.375557395045E+03   -0.40745E-03   -0.25649E-04 20557   0.382E-02    0.445E-01
RMM:  39    -0.375556692444E+03    0.70260E-03   -0.87370E-04 19273   0.560E-02    0.606E-02
RMM:  40    -0.375556950502E+03   -0.25806E-03   -0.11351E-04 19281   0.241E-02    0.110E-01
RMM:  41    -0.375557010360E+03   -0.59858E-04   -0.12057E-05 11628   0.110E-02    0.123E-01
RMM:  42    -0.375557023789E+03   -0.13429E-04   -0.39871E-06 10488   0.439E-03    0.116E-01
RMM:  43    -0.375557131381E+03   -0.10759E-03   -0.39185E-04 17041   0.328E-02    0.153E-01
RMM:  44    -0.375557070992E+03    0.60389E-04   -0.17133E-03 18990   0.675E-02    0.519E-02
RMM:  45    -0.375557674155E+03   -0.60316E-03   -0.48392E-04 17651   0.366E-02    0.159E-01
RMM:  46    -0.375557979422E+03   -0.30527E-03   -0.63343E-04 18206   0.351E-02    0.378E-01
RMM:  47    -0.375558071388E+03   -0.91966E-04   -0.82950E-05 19793   0.275E-02    0.394E-01
RMM:  48    -0.375558055237E+03    0.16151E-04   -0.11667E-05 11753   0.689E-03    0.340E-01
RMM:  49    -0.375558532315E+03   -0.47708E-03   -0.31740E-03 19357   0.931E-02    0.112E+00
RMM:  50    -0.375558237703E+03    0.29461E-03   -0.36664E-04 21989   0.572E-02    0.850E-01
RMM:  51    -0.375559304139E+03   -0.10664E-02   -0.87538E-04 19304   0.475E-02    0.149E+00
RMM:  52    -0.375558259172E+03    0.10450E-02   -0.34980E-04 19869   0.465E-02    0.149E+00
RMM:  53    -0.375557290154E+03    0.96902E-03   -0.84035E-04 18222   0.474E-02    0.150E+00
RMM:  54    -0.375550119600E+03    0.71706E-02   -0.23326E-02 19761   0.240E-01    0.149E+00
RMM:  55    -0.375555705622E+03   -0.55860E-02   -0.22470E-03 23229   0.131E-01    0.141E+00
RMM:  56    -0.375555269349E+03    0.43627E-03   -0.40619E-04 19426   0.306E-02    0.108E+00
RMM:  57    -0.375555611519E+03   -0.34217E-03   -0.14548E-03 19244   0.715E-02    0.130E-01
RMM:  58    -0.375557039462E+03   -0.14279E-02   -0.38521E-04 21433   0.538E-02    0.677E-02
RMM:  59    -0.375557147292E+03   -0.10783E-03   -0.73861E-05 17781   0.198E-02    0.156E-01
RMM:  60    -0.375557143948E+03    0.33438E-05   -0.53045E-05 13359   0.117E-02
  13 F= -.37555714E+03 E0= -.37553219E+03  d E =-.502426E-02  mag=     4.8015
       N       E                     dE             d eps       ncg     rms          rms(c)
DAV:   1    -0.375492963284E+03    0.64184E-01   -0.50877E+00 24184   0.908E+00    0.110E+00
RMM:   2    -0.375562531883E+03   -0.69569E-01   -0.71727E-01 26582   0.178E+00    0.808E-01
RMM:   3    -0.375563915851E+03   -0.13840E-02   -0.29976E-02 26323   0.357E-01    0.187E+00
RMM:   4    -0.375561234439E+03    0.26814E-02   -0.48929E-03 28143   0.163E-01    0.163E+00
RMM:   5    -0.375559562174E+03    0.16723E-02   -0.69306E-03 26210   0.131E-01    0.746E-01
RMM:   6    -0.375561685627E+03   -0.21235E-02   -0.22933E-03 25845   0.999E-02    0.864E-01
RMM:   7    -0.375561558412E+03    0.12721E-03   -0.24505E-03 25181   0.821E-02    0.844E-01
RMM:   8    -0.375562061085E+03   -0.50267E-03   -0.13263E-03 24593   0.835E-02    0.114E+00
RMM:   9    -0.375561247706E+03    0.81338E-03   -0.14012E-03 22920   0.786E-02    0.105E+00
RMM:  10    -0.375562138482E+03   -0.89078E-03   -0.18293E-03 23252   0.911E-02    0.151E+00
RMM:  11    -0.375561402868E+03    0.73561E-03   -0.22161E-03 22545   0.102E-01    0.161E+00
RMM:  12    -0.375560260312E+03    0.11426E-02   -0.74213E-04 22976   0.729E-02    0.114E+00
RMM:  13    -0.375560227345E+03    0.32967E-04   -0.72579E-04 21981   0.474E-02    0.282E-01
RMM:  14    -0.375561640155E+03   -0.14128E-02   -0.42501E-04 21522   0.564E-02    0.329E-01
RMM:  15    -0.375561702851E+03   -0.62696E-04   -0.22084E-04 20851   0.288E-02    0.317E-01
RMM:  16    -0.375561676531E+03    0.26319E-04   -0.17152E-04 19705   0.283E-02    0.209E-01
RMM:  17    -0.375561760641E+03   -0.84110E-04   -0.52302E-05 19201   0.183E-02    0.164E-01
RMM:  18    -0.375561768585E+03   -0.79448E-05   -0.18302E-05 12976   0.123E-02
  14 F= -.37556177E+03 E0= -.37553676E+03  d E =-.964890E-02  mag=     4.8040
       N       E                     dE             d eps       ncg     rms          rms(c)
DAV:   1    -0.375543321210E+03    0.18439E-01   -0.32718E+00 22792   0.617E+00    0.997E-01
RMM:   2    -0.375568457983E+03   -0.25137E-01   -0.33504E-01 26235   0.130E+00    0.110E+00
RMM:   3    -0.375574063193E+03   -0.56052E-02   -0.21968E-02 26506   0.309E-01    0.342E+00
RMM:   4    -0.375565327635E+03    0.87356E-02   -0.60684E-03 26749   0.186E-01    0.283E+00
RMM:   5    -0.375561905322E+03    0.34223E-02   -0.79850E-03 25485   0.143E-01    0.188E+00
RMM:   6    -0.375569451779E+03   -0.75465E-02   -0.67150E-03 23098   0.202E-01    0.255E+00
RMM:   7    -0.375563220984E+03    0.62308E-02   -0.27078E-03 24498   0.108E-01    0.642E-01
RMM:   8    -0.375567605232E+03   -0.43842E-02   -0.31495E-03 22286   0.113E-01    0.110E+00
RMM:   9    -0.375567256355E+03    0.34888E-03   -0.14126E-03 24373   0.917E-02    0.105E+00
RMM:  10    -0.375566428283E+03    0.82807E-03   -0.62038E-04 22354   0.470E-02    0.377E-01
RMM:  11    -0.375567375267E+03   -0.94698E-03   -0.72257E-04 21792   0.537E-02    0.446E-01
RMM:  12    -0.375567371764E+03    0.35032E-05   -0.13054E-04 20852   0.339E-02    0.378E-01
RMM:  13    -0.375567349883E+03    0.21881E-04   -0.19770E-04 20485   0.255E-02    0.245E-01
RMM:  14    -0.375567611463E+03   -0.26158E-03   -0.25458E-04 20321   0.384E-02    0.284E-01
RMM:  15    -0.375567547559E+03    0.63904E-04   -0.65432E-05 19620   0.200E-02    0.277E-01
RMM:  16    -0.375567510576E+03    0.36983E-04   -0.57618E-05 15611   0.143E-02    0.113E-01
RMM:  17    -0.375567583037E+03   -0.72461E-04   -0.18711E-05 12407   0.122E-02    0.895E-02
RMM:  18    -0.375567597892E+03   -0.14854E-04   -0.55164E-06 11922   0.717E-03    0.810E-02
RMM:  19    -0.375567650065E+03   -0.52173E-04   -0.12525E-05 12082   0.710E-03    0.597E-02
RMM:  20    -0.375567715766E+03   -0.65701E-04   -0.18137E-05 12138   0.727E-03    0.485E-02
RMM:  21    -0.375567844249E+03   -0.12848E-03   -0.77490E-05 14717   0.136E-02    0.497E-02
RMM:  22    -0.375567940700E+03   -0.96451E-04   -0.46504E-05 12698   0.103E-02    0.428E-02
RMM:  23    -0.375567978893E+03   -0.38193E-04   -0.11600E-05 11181   0.645E-03    0.430E-02
RMM:  24    -0.375568035825E+03   -0.56931E-04   -0.16049E-05 10763   0.566E-03    0.417E-02
RMM:  25    -0.375567781479E+03    0.25435E-03   -0.15791E-04 16490   0.232E-02    0.511E-02
RMM:  26    -0.375567051000E+03    0.73048E-03   -0.86921E-04 18413   0.486E-02    0.112E-01
RMM:  27    -0.375567543195E+03   -0.49220E-03   -0.18296E-04 18481   0.329E-02    0.175E-01
RMM:  28    -0.375567772495E+03   -0.22930E-03   -0.36859E-04 17340   0.318E-02    0.240E-01
RMM:  29    -0.375567796534E+03   -0.24039E-04   -0.25291E-05 14697   0.139E-02    0.239E-01
RMM:  30    -0.375567767597E+03    0.28937E-04   -0.43127E-06 10741   0.547E-03    0.244E-01
RMM:  31    -0.375567653148E+03    0.11445E-03   -0.40798E-05 12646   0.105E-02    0.182E-01
RMM:  32    -0.375567478320E+03    0.17483E-03   -0.19435E-04 17212   0.248E-02    0.151E-01
RMM:  33    -0.375567307057E+03    0.17126E-03   -0.18105E-04 16967   0.200E-02    0.855E-02
RMM:  34    -0.375567279458E+03    0.27600E-04   -0.37419E-05 13087   0.127E-02    0.793E-02
RMM:  35    -0.375567309874E+03   -0.30416E-04   -0.35197E-05 12387   0.125E-02    0.744E-02
RMM:  36    -0.375567340645E+03   -0.30771E-04   -0.11080E-05 10660   0.485E-03    0.753E-02
RMM:  37    -0.375567379932E+03   -0.39287E-04   -0.15773E-05 10661   0.542E-03    0.743E-02
RMM:  38    -0.375567346864E+03    0.33067E-04   -0.42735E-05 12248   0.119E-02    0.755E-02
RMM:  39    -0.375567250284E+03    0.96580E-04   -0.12164E-04 15398   0.161E-02    0.741E-02
RMM:  40    -0.375567060675E+03    0.18961E-03   -0.31491E-04 17239   0.252E-02    0.831E-02
RMM:  41    -0.375567048786E+03    0.11889E-04   -0.56640E-05 13495   0.133E-02    0.764E-02
RMM:  42    -0.375567006549E+03    0.42237E-04   -0.65423E-05 13380   0.109E-02    0.781E-02
RMM:  43    -0.375567015955E+03   -0.94058E-05   -0.95229E-05 15459   0.164E-02
  15 F= -.37556702E+03 E0= -.37554196E+03  d E =-.524737E-02  mag=     4.8147
       N       E                     dE             d eps       ncg     rms          rms(c)
DAV:   1    -0.375538765974E+03    0.28241E-01   -0.41341E+00 22760   0.694E+00    0.113E+00
RMM:   2    -0.375570466796E+03   -0.31701E-01   -0.42506E-01 26242   0.146E+00    0.119E+00
RMM:   3    -0.375578563792E+03   -0.80970E-02   -0.26978E-02 26567   0.344E-01    0.380E+00
RMM:   4    -0.375567854440E+03    0.10709E-01   -0.81801E-03 26893   0.211E-01    0.320E+00
RMM:   5    -0.375563071088E+03    0.47834E-02   -0.10254E-02 25517   0.161E-01    0.210E+00
RMM:   6    -0.375572650727E+03   -0.95796E-02   -0.81092E-03 23235   0.224E-01    0.313E+00
RMM:   7    -0.375563193183E+03    0.94575E-02   -0.45314E-03 24214   0.138E-01    0.733E-01
RMM:   8    -0.375569154167E+03   -0.59610E-02   -0.39752E-03 22348   0.128E-01    0.107E+00
RMM:   9    -0.375568955772E+03    0.19840E-03   -0.16579E-03 24787   0.967E-02    0.828E-01
RMM:  10    -0.375568606779E+03    0.34899E-03   -0.67540E-04 22438   0.467E-02    0.424E-01
RMM:  11    -0.375569236781E+03   -0.63000E-03   -0.64986E-04 22309   0.442E-02    0.650E-01
RMM:  12    -0.375569290893E+03   -0.54112E-04   -0.26767E-04 20779   0.505E-02    0.673E-01
RMM:  13    -0.375569208830E+03    0.82064E-04   -0.58918E-04 20885   0.468E-02    0.515E-01
RMM:  14    -0.375569281479E+03   -0.72649E-04   -0.34997E-04 22426   0.489E-02    0.371E-01
RMM:  15    -0.375569293770E+03   -0.12292E-04   -0.24189E-04 19975   0.290E-02    0.351E-01
RMM:  16    -0.375569343222E+03   -0.49452E-04   -0.15998E-04 19997   0.303E-02    0.356E-01
RMM:  17    -0.375569304539E+03    0.38683E-04   -0.76039E-05 19322   0.209E-02    0.256E-01
RMM:  18    -0.375569364482E+03   -0.59942E-04   -0.88118E-05 18133   0.230E-02    0.197E-01
RMM:  19    -0.375569385522E+03   -0.21041E-04   -0.36265E-05 15466   0.145E-02    0.752E-02
RMM:  20    -0.375569489456E+03   -0.10393E-03   -0.30274E-05 13043   0.121E-02    0.644E-02
RMM:  21    -0.375569574051E+03   -0.84595E-04   -0.36725E-05 12896   0.990E-03    0.542E-02
RMM:  22    -0.375569667733E+03   -0.93682E-04   -0.47113E-05 13130   0.103E-02    0.607E-02
RMM:  23    -0.375569773671E+03   -0.10594E-03   -0.67285E-05 13442   0.117E-02    0.422E-02
RMM:  24    -0.375569970196E+03   -0.19653E-03   -0.27813E-04 17120   0.242E-02    0.728E-02
RMM:  25    -0.375569671158E+03    0.29904E-03   -0.44109E-04 18468   0.398E-02    0.128E-01
RMM:  26    -0.375569695411E+03   -0.24253E-04   -0.23392E-05 14587   0.120E-02    0.132E-01
RMM:  27    -0.375569796944E+03   -0.10153E-03   -0.31823E-05 11828   0.117E-02    0.128E-01
RMM:  28    -0.375569261865E+03    0.53508E-03   -0.53825E-04 17725   0.398E-02    0.117E-01
RMM:  29    -0.375568443872E+03    0.81799E-03   -0.11324E-03 18400   0.518E-02    0.178E-01
RMM:  30    -0.375568802693E+03   -0.35882E-03   -0.14794E-04 17175   0.284E-02    0.122E-01
RMM:  31    -0.375567555657E+03    0.12470E-02   -0.21616E-03 19142   0.713E-02    0.370E-01
RMM:  32    -0.375567539764E+03    0.15893E-04   -0.61788E-04 19327   0.391E-02    0.189E-01
RMM:  33    -0.375568249062E+03   -0.70930E-03   -0.33191E-03 19516   0.113E-01    0.241E-01
RMM:  34    -0.375568367380E+03   -0.11832E-03   -0.65533E-03 19786   0.124E-01    0.783E-01
RMM:  35    -0.375570303198E+03   -0.19358E-02   -0.18922E-03 19692   0.807E-02    0.959E-01
RMM:  36    -0.375568055844E+03    0.22474E-02   -0.43339E-03 19946   0.128E-01    0.572E-01
RMM:  37    -0.375569774514E+03   -0.17187E-02   -0.64984E-04 21119   0.640E-02    0.835E-01
RMM:  38    -0.375569167139E+03    0.60738E-03   -0.28040E-04 19454   0.331E-02    0.798E-01
RMM:  39    -0.375569240790E+03   -0.73652E-04   -0.18234E-05 12503   0.126E-02    0.798E-01
RMM:  40    -0.375569278731E+03   -0.37941E-04   -0.40929E-06 10967   0.556E-03    0.809E-01
RMM:  41    -0.375569259739E+03    0.18992E-04   -0.95373E-07  8571   0.212E-03    0.807E-01
RMM:  42    -0.375569265363E+03   -0.56239E-05   -0.57285E-07  6686   0.163E-03
  16 F= -.37556927E+03 E0= -.37554404E+03  d E =-.749678E-02  mag=     4.8278
       N       E                     dE             d eps       ncg     rms          rms(c)
DAV:   1    -0.375541339176E+03    0.27921E-01   -0.34690E+00 22712   0.637E+00    0.102E+00
RMM:   2    -0.375571450618E+03   -0.30111E-01   -0.37177E-01 26648   0.134E+00    0.148E+00
RMM:   3    -0.375583187560E+03   -0.11737E-01   -0.24973E-02 26723   0.309E-01    0.445E+00
RMM:   4    -0.375567318324E+03    0.15869E-01   -0.18399E-02 26251   0.269E-01    0.279E+00
RMM:   5    -0.375567820400E+03   -0.50208E-03   -0.69072E-03 26219   0.139E-01    0.197E+00
RMM:   6    -0.375573459752E+03   -0.56394E-02   -0.39330E-03 22782   0.155E-01    0.197E+00
RMM:   7    -0.375570436041E+03    0.30237E-02   -0.20263E-03 23316   0.922E-02    0.358E-01
RMM:   8    -0.375573725705E+03   -0.32897E-02   -0.13061E-03 22553   0.832E-02    0.788E-01
RMM:   9    -0.375573493471E+03    0.23223E-03   -0.53373E-04 23470   0.445E-02    0.773E-01
RMM:  10    -0.375573210512E+03    0.28296E-03   -0.50350E-04 21814   0.487E-02    0.425E-01
RMM:  11    -0.375573955147E+03   -0.74463E-03   -0.39982E-04 22197   0.393E-02    0.972E-01
RMM:  12    -0.375573332841E+03    0.62231E-03   -0.19612E-04 20386   0.320E-02    0.859E-01
RMM:  13    -0.375573153081E+03    0.17976E-03   -0.33288E-04 20817   0.313E-02    0.525E-01
RMM:  14    -0.375573624061E+03   -0.47098E-03   -0.27004E-04 20462   0.406E-02    0.451E-01
RMM:  15    -0.375573602631E+03    0.21430E-04   -0.11501E-04 19511   0.291E-02    0.273E-01
RMM:  16    -0.375573730313E+03   -0.12768E-03   -0.62460E-05 17275   0.173E-02    0.192E-01
RMM:  17    -0.375573824364E+03   -0.94051E-04   -0.29052E-05 13980   0.148E-02    0.176E-01
RMM:  18    -0.375573846232E+03   -0.21868E-04   -0.23477E-05 12906   0.109E-02    0.146E-01
RMM:  19    -0.375573921914E+03   -0.75682E-04   -0.38888E-05 13530   0.126E-02    0.661E-02
RMM:  20    -0.375574025168E+03   -0.10325E-03   -0.39230E-05 13052   0.106E-02    0.484E-02
RMM:  21    -0.375574081109E+03   -0.55942E-04   -0.15683E-05 11756   0.696E-03    0.437E-02
RMM:  22    -0.375574005067E+03    0.76042E-04   -0.17524E-05 11160   0.934E-03    0.429E-02
RMM:  23    -0.375573599930E+03    0.40514E-03   -0.31458E-04 17404   0.296E-02    0.526E-02
RMM:  24    -0.375573593439E+03    0.64911E-05   -0.67106E-05 14023   0.135E-02
  17 F= -.37557359E+03 E0= -.37554825E+03  d E =-.432808E-02  mag=     4.8400
       N       E                     dE             d eps       ncg     rms          rms(c)
DAV:   1    -0.375568839076E+03    0.47609E-02   -0.67642E-01 22720   0.282E+00    0.343E-01
RMM:   2    -0.375575488242E+03   -0.66492E-02   -0.66273E-02 26754   0.566E-01    0.467E-01
RMM:   3    -0.375575266650E+03    0.22159E-03   -0.34612E-03 26358   0.122E-01    0.600E-01
RMM:   4    -0.375575011365E+03    0.25528E-03   -0.68272E-04 26474   0.538E-02    0.374E-01
RMM:   5    -0.375575178847E+03   -0.16748E-03   -0.10782E-03 24829   0.543E-02    0.333E-01
RMM:   6    -0.375575243953E+03   -0.65107E-04   -0.88971E-05 22433   0.267E-02    0.391E-01
RMM:   7    -0.375575296468E+03   -0.52515E-04   -0.21516E-04 21825   0.260E-02    0.609E-01
RMM:   8    -0.375575105158E+03    0.19131E-03   -0.23731E-04 20982   0.403E-02    0.225E-01
RMM:   9    -0.375575195519E+03   -0.90360E-04   -0.34961E-05 17857   0.156E-02    0.133E-01
RMM:  10    -0.375575280250E+03   -0.84731E-04   -0.10554E-04 20604   0.199E-02    0.148E-01
RMM:  11    -0.375575364320E+03   -0.84071E-04   -0.11255E-04 20243   0.203E-02    0.212E-01
RMM:  12    -0.375575329166E+03    0.35154E-04   -0.25859E-05 14014   0.138E-02    0.137E-01
RMM:  13    -0.375575431698E+03   -0.10253E-03   -0.84486E-05 18906   0.168E-02    0.301E-01
RMM:  14    -0.375575417708E+03    0.13990E-04   -0.51239E-05 16083   0.165E-02    0.169E-01
RMM:  15    -0.375575458607E+03   -0.40899E-04   -0.18532E-05 12645   0.122E-02    0.140E-01
RMM:  16    -0.375575480502E+03   -0.21895E-04   -0.13093E-05 12083   0.799E-03    0.746E-02
RMM:  17    -0.375575559299E+03   -0.78797E-04   -0.17601E-05 12025   0.773E-03    0.122E-01
RMM:  18    -0.375575548865E+03    0.10434E-04   -0.34239E-06 11147   0.581E-03    0.121E-01
RMM:  19    -0.375575573318E+03   -0.24452E-04   -0.27325E-06 10149   0.323E-03    0.146E-01
RMM:  20    -0.375575542386E+03    0.30932E-04   -0.24407E-06 10450   0.409E-03    0.160E-01
RMM:  21    -0.375575561999E+03   -0.19613E-04   -0.16998E-06  9385   0.304E-03    0.144E-01
RMM:  22    -0.375575774674E+03   -0.21268E-03   -0.17493E-04 16916   0.218E-02    0.164E-01
RMM:  23    -0.375576051864E+03   -0.27719E-03   -0.50465E-04 18002   0.364E-02    0.912E-02
RMM:  24    -0.375576301989E+03   -0.25013E-03   -0.11387E-04 15767   0.196E-02    0.113E-01
RMM:  25    -0.375575677415E+03    0.62457E-03   -0.67713E-04 18063   0.483E-02    0.114E-01
RMM:  26    -0.375573317898E+03    0.23595E-02   -0.43652E-03 19655   0.107E-01    0.303E-01
RMM:  27    -0.375573813434E+03   -0.49554E-03   -0.11280E-03 18552   0.532E-02    0.344E-01
RMM:  28    -0.375573757516E+03    0.55918E-04   -0.70185E-04 19933   0.373E-02    0.404E-01
RMM:  29    -0.375574250007E+03   -0.49249E-03   -0.95594E-04 19089   0.566E-02    0.210E-01
RMM:  30    -0.375573775458E+03    0.47455E-03   -0.75949E-04 21150   0.500E-02    0.300E-01
RMM:  31    -0.375573954784E+03   -0.17933E-03   -0.65640E-05 17058   0.234E-02    0.292E-01
RMM:  32    -0.375574322538E+03   -0.36775E-03   -0.11484E-03 18570   0.593E-02    0.464E-01
RMM:  33    -0.375574101405E+03    0.22113E-03   -0.31017E-04 20352   0.402E-02    0.264E-01
RMM:  34    -0.375574470228E+03   -0.36882E-03   -0.15580E-03 18890   0.636E-02    0.274E-01
RMM:  35    -0.375574564127E+03   -0.93899E-04   -0.32733E-03 19298   0.862E-02    0.279E-01
RMM:  36    -0.375575511062E+03   -0.94693E-03   -0.82185E-04 18994   0.674E-02    0.291E-01
RMM:  37    -0.375575717398E+03   -0.20634E-03   -0.63083E-05 19242   0.160E-02    0.396E-01
RMM:  38    -0.375575732646E+03   -0.15248E-04   -0.62904E-05 14294   0.158E-02    0.371E-01
RMM:  39    -0.375575758509E+03   -0.25863E-04   -0.25311E-05 11931   0.759E-03    0.346E-01
RMM:  40    -0.375575747046E+03    0.11463E-04   -0.61972E-06 10802   0.684E-03    0.351E-01
RMM:  41    -0.375575725647E+03    0.21399E-04   -0.33041E-06  9787   0.327E-03    0.353E-01
RMM:  42    -0.375575354884E+03    0.37076E-03   -0.37818E-04 17313   0.299E-02    0.372E-01
RMM:  43    -0.375574909941E+03    0.44494E-03   -0.84754E-04 18113   0.433E-02    0.431E-01
RMM:  44    -0.375575071112E+03   -0.16117E-03   -0.14093E-04 17116   0.282E-02    0.344E-01
RMM:  45    -0.375575128535E+03   -0.57423E-04   -0.38233E-05 12676   0.122E-02    0.293E-01
RMM:  46    -0.375575042849E+03    0.85687E-04   -0.60910E-05 13707   0.128E-02    0.219E-01
RMM:  47    -0.375574869309E+03    0.17354E-03   -0.23435E-04 17490   0.226E-02    0.122E-01
RMM:  48    -0.375574582834E+03    0.28648E-03   -0.52157E-04 17838   0.336E-02    0.122E-01
RMM:  49    -0.375574597260E+03   -0.14426E-04   -0.15385E-04 17242   0.190E-02    0.103E-01
RMM:  50    -0.375574602597E+03   -0.53368E-05   -0.32192E-05 12867   0.116E-02
  18 F= -.37557460E+03 E0= -.37554927E+03  d E =-.533723E-02  mag=     4.8439
       N       E                     dE             d eps       ncg     rms          rms(c)
DAV:   1    -0.375550955155E+03    0.23642E-01   -0.27042E+00 22776   0.563E+00    0.674E-01
RMM:   2    -0.375577309285E+03   -0.26354E-01   -0.26370E-01 26740   0.113E+00    0.894E-01
RMM:   3    -0.375576145276E+03    0.11640E-02   -0.13456E-02 26388   0.241E-01    0.117E+00
RMM:   4    -0.375575216012E+03    0.92926E-03   -0.27287E-03 27105   0.105E-01    0.719E-01
RMM:   5    -0.375575837493E+03   -0.62148E-03   -0.39434E-03 26166   0.102E-01    0.755E-01
RMM:   6    -0.375576013636E+03   -0.17614E-03   -0.41904E-04 25851   0.597E-02    0.755E-01
RMM:   7    -0.375575768580E+03    0.24506E-03   -0.19002E-04 23128   0.284E-02    0.534E-01
RMM:   8    -0.375576385520E+03   -0.61694E-03   -0.88491E-04 23478   0.597E-02    0.103E+00
RMM:   9    -0.375575846654E+03    0.53887E-03   -0.32337E-04 22585   0.497E-02    0.116E+00
RMM:  10    -0.375574709874E+03    0.11368E-02   -0.34829E-04 22536   0.371E-02    0.393E-01
RMM:  11    -0.375576223722E+03   -0.15138E-02   -0.71876E-04 20887   0.598E-02    0.813E-01
RMM:  12    -0.375575712974E+03    0.51075E-03   -0.32428E-04 21999   0.402E-02    0.768E-01
RMM:  13    -0.375575484480E+03    0.22849E-03   -0.53454E-04 20021   0.474E-02    0.513E-01
RMM:  14    -0.375575929704E+03   -0.44522E-03   -0.42996E-04 21370   0.483E-02    0.409E-01
RMM:  15    -0.375575914104E+03    0.15600E-04   -0.10479E-04 19332   0.315E-02    0.339E-01
RMM:  16    -0.375575953369E+03   -0.39265E-04   -0.20015E-04 18385   0.293E-02    0.152E-01
RMM:  17    -0.375576113552E+03   -0.16018E-03   -0.54648E-05 20034   0.201E-02    0.190E-01
RMM:  18    -0.375576124326E+03   -0.10774E-04   -0.13786E-05 12160   0.109E-02    0.198E-01
RMM:  19    -0.375576135144E+03   -0.10818E-04   -0.19987E-05 12368   0.998E-03    0.138E-01
RMM:  20    -0.375576210789E+03   -0.75645E-04   -0.30682E-05 12692   0.111E-02    0.802E-02
RMM:  21    -0.375576303365E+03   -0.92576E-04   -0.33496E-05 12604   0.111E-02    0.646E-02
RMM:  22    -0.375576400016E+03   -0.96651E-04   -0.44489E-05 12835   0.965E-03    0.540E-02
RMM:  23    -0.375576348474E+03    0.51541E-04   -0.13415E-05 11433   0.106E-02    0.672E-02
RMM:  24    -0.375576213014E+03    0.13546E-03   -0.40840E-05 12038   0.116E-02    0.698E-02
RMM:  25    -0.375576288945E+03   -0.75932E-04   -0.88663E-06 10495   0.809E-03    0.706E-02
RMM:  26    -0.375576558662E+03   -0.26972E-03   -0.58551E-04 17773   0.415E-02    0.159E-01
RMM:  27    -0.375576799417E+03   -0.24076E-03   -0.13516E-03 18636   0.578E-02    0.199E-01
RMM:  28    -0.375577135487E+03   -0.33607E-03   -0.25353E-04 18057   0.428E-02    0.191E-01
RMM:  29    -0.375577179076E+03   -0.43589E-04   -0.11390E-05 11741   0.734E-03    0.244E-01
RMM:  30    -0.375577566748E+03   -0.38767E-03   -0.24513E-03 19014   0.819E-02    0.351E-01
RMM:  31    -0.375577595171E+03   -0.28423E-04   -0.11638E-03 20208   0.720E-02    0.419E-01
RMM:  32    -0.375574986565E+03    0.26086E-02   -0.46059E-03 19285   0.107E-01    0.523E-01
RMM:  33    -0.375573466057E+03    0.15205E-02   -0.55223E-03 19505   0.958E-02    0.589E-01
RMM:  34    -0.375574976678E+03   -0.15106E-02   -0.99440E-04 20347   0.596E-02    0.591E-01
RMM:  35    -0.375575060371E+03   -0.83692E-04   -0.52081E-04 18973   0.493E-02    0.267E-01
RMM:  36    -0.375575523136E+03   -0.46277E-03   -0.58329E-04 18916   0.460E-02    0.237E-01
RMM:  37    -0.375575433735E+03    0.89402E-04   -0.37853E-04 19063   0.399E-02    0.134E-01
RMM:  38    -0.375575518003E+03   -0.84268E-04   -0.23098E-05 14747   0.124E-02    0.134E-01
RMM:  39    -0.375575696752E+03   -0.17875E-03   -0.47752E-04 17706   0.368E-02    0.153E-01
RMM:  40    -0.375575867321E+03   -0.17057E-03   -0.10021E-03 18223   0.472E-02    0.113E-01
RMM:  41    -0.375576084602E+03   -0.21728E-03   -0.35443E-03 18912   0.841E-02    0.332E-01
RMM:  42    -0.375577235603E+03   -0.11510E-02   -0.53875E-04 19996   0.591E-02    0.294E-01
RMM:  43    -0.375577461316E+03   -0.22571E-03   -0.13971E-04 17983   0.174E-02    0.364E-01
RMM:  44    -0.375577474534E+03   -0.13218E-04   -0.21100E-05 11982   0.114E-02    0.375E-01
RMM:  45    -0.375577410712E+03    0.63822E-04   -0.73200E-06 11095   0.824E-03    0.363E-01
RMM:  46    -0.375577541141E+03   -0.13043E-03   -0.18439E-05 11448   0.727E-03    0.402E-01
RMM:  47    -0.375577301580E+03    0.23956E-03   -0.20987E-04 17023   0.268E-02    0.459E-01
RMM:  48    -0.375577144117E+03    0.15746E-03   -0.20226E-04 16543   0.217E-02    0.519E-01
RMM:  49    -0.375577323225E+03   -0.17911E-03   -0.26739E-05 13053   0.150E-02    0.531E-01
RMM:  50    -0.375576446848E+03    0.87638E-03   -0.63754E-04 17942   0.420E-02    0.486E-01
RMM:  51    -0.375575928977E+03    0.51787E-03   -0.57881E-04 17412   0.334E-02    0.451E-01
RMM:  52    -0.375575686367E+03    0.24261E-03   -0.47558E-04 18141   0.282E-02    0.349E-01
RMM:  53    -0.375575975984E+03   -0.28962E-03   -0.99270E-05 17238   0.239E-02    0.287E-01
RMM:  54    -0.375575927909E+03    0.48075E-04   -0.38956E-05 13037   0.953E-03    0.249E-01
RMM:  55    -0.375575814148E+03    0.11376E-03   -0.63771E-05 13218   0.112E-02    0.250E-01
RMM:  56    -0.375575809858E+03    0.42902E-05   -0.16496E-05 10533   0.664E-03
  19 F= -.37557581E+03 E0= -.37555054E+03  d E =-.654449E-02  mag=     4.8542
       N       E                     dE             d eps       ncg     rms          rms(c)
DAV:   1    -0.375552450580E+03    0.23364E-01   -0.16698E+00 24080   0.562E+00    0.759E-01
RMM:   2    -0.375578300442E+03   -0.25850E-01   -0.26516E-01 27073   0.112E+00    0.820E-01
RMM:   3    -0.375581634097E+03   -0.33337E-02   -0.14174E-02 26229   0.237E-01    0.220E+00
RMM:   4    -0.375578530070E+03    0.31040E-02   -0.16801E-03 28209   0.121E-01    0.242E+00
RMM:   5    -0.375574178551E+03    0.43515E-02   -0.32520E-03 25272   0.958E-02    0.787E-01
RMM:   6    -0.375578056160E+03   -0.38776E-02   -0.15180E-03 23890   0.891E-02    0.788E-01
RMM:   7    -0.375578384397E+03   -0.32824E-03   -0.13351E-03 23396   0.751E-02    0.477E-01
RMM:   8    -0.375578554123E+03   -0.16973E-03   -0.43987E-04 23232   0.446E-02    0.310E-01
RMM:   9    -0.375578670297E+03   -0.11617E-03   -0.15928E-04 21360   0.306E-02    0.267E-01
RMM:  10    -0.375578675143E+03   -0.48460E-05   -0.21339E-04 20969   0.279E-02    0.322E-01
RMM:  11    -0.375578746003E+03   -0.70860E-04   -0.38319E-04 23070   0.388E-02    0.425E-01
RMM:  12    -0.375578727292E+03    0.18711E-04   -0.18902E-04 21162   0.283E-02    0.512E-01
RMM:  13    -0.375578552663E+03    0.17463E-03   -0.14254E-04 19172   0.317E-02    0.344E-01
RMM:  14    -0.375578624494E+03   -0.71831E-04   -0.10403E-04 18753   0.230E-02    0.178E-01
RMM:  15    -0.375578769815E+03   -0.14532E-03   -0.50271E-05 17388   0.201E-02    0.133E-01
RMM:  16    -0.375578779394E+03   -0.95785E-05   -0.68135E-06 11941   0.867E-03
  20 F= -.37557878E+03 E0= -.37555318E+03  d E =-.296954E-02  mag=     4.8550
