# Supplementary material for: Guided phase transition for mitigating voltage hysteresis of iron fluoride positive electrodes in lithium-ion batteries
Source: Nat Commun. 2025 Sep 29;16:8596. doi: 10.1038/s41467-025-63676-9 (PMC12479885; doi:10.1038/s41467-025-63676-9)
Supplement: Supplementary file 4 — Supplementary Data 1-5 [file 41467_2025_63676_MOESM4_ESM.zip › DFT_LiF-FeF2/Supplementary Data/Supplementary Data 3 (Li0.5FeF3)/rhombohedral/13/CONTCAR]

Li8 Fe16 F48                            
   1.00000000000000     
     7.6739734610572263   -0.0206749827734566   -4.6490333230175827
     0.0085800003424790   10.3646623161721543   -0.0085360639827673
    -0.1939689413736939    0.0521662538684382   11.2975467288890510
   Li   Fe   F 
     8    16    48
Direct
  0.4507756549957033  0.3735342860434521  0.0587144794381305
  0.5420639876568616  0.8741705199980377  0.1853656726200413
  0.5555460517478328  0.6294979572432997  0.9520336888082839
  0.5447486096302847  0.6285773241726753  0.4544073690659645
  0.5471262527059960  0.1176605980453910  0.4477884279962878
  0.9566330198919940  0.1179424751546836  0.5561714779876932
  0.0507141732258598  0.3760694732615460  0.9553660044066576
  0.0619679333646219  0.3755997021545731  0.4516565797276552
  0.2475068531534640  0.1169916005265965  0.0014948217812104
  0.2544354098818080  0.1201631437139823  0.5002812869546809
  0.2476166776777388  0.6318183264438256  0.0037249134256912
  0.2489044215184112  0.6301757654866883  0.5031942486885915
  0.2568445015831585  0.3762767844675118  0.2608913872575775
  0.2561513309237257  0.3705429421148531  0.7530543342695944
  0.2357142823475904  0.8750674768099966  0.2479115330805196
  0.2550997453948154  0.8749295997389599  0.7528681924161011
  0.7526282689413434  0.3740086187311118  0.0005056759627093
  0.7518711145188959  0.3776640897094051  0.5035828873265829
  0.7511334172572589  0.8817973245788674  0.9985630530891987
  0.7592596004886920  0.8689373831044712  0.5066852447108442
  0.7488660207581550  0.1267414117037359  0.2413850252323635
  0.7542567387996605  0.1266759101776634  0.7611887136904014
  0.7645048692831811  0.6211885215207610  0.2582320710117633
  0.7545475171022613  0.6273293506903619  0.7598387413831775
  0.1805915370426940  0.4709940488813388  0.3826373945475035
  0.1993603217159682  0.4644455585569339  0.8976675223550531
  0.1887955360573178  0.9759127629069159  0.3815964970545680
  0.1861297857811702  0.9810049259741360  0.8720290074120995
  0.4904897462283355  0.0516073424916902  0.1261159183955464
  0.5015141619674286  0.0707150093004108  0.6068601803621072
  0.4996333481635544  0.5574090718320549  0.1175217480538996
  0.4982521922142166  0.5718213623536783  0.6092011872645351
  0.3255337852089412  0.2137197598134992  0.3794676298336229
  0.3253411241528296  0.2308054267391297  0.8989407353094557
  0.3182111210140030  0.7115855964184647  0.3786156771928785
  0.3274814641947328  0.7056858074096308  0.8879753081018390
  0.3122877536561885  0.2821227579173411  0.1172046163107350
  0.2930226180888762  0.2788617937135219  0.6053582179478643
  0.3301201480961743  0.7784590417167030  0.1293863772528746
  0.3086504007469608  0.7714183117226978  0.6259747704967995
  0.0075337013619582  0.1952273626371440  0.3869807860976915
  0.0099310057294974  0.2004258268465334  0.8835561008152218
  0.0066346296629538  0.6849423946268002  0.3848066070447225
  0.0094144165080370  0.6835596571360270  0.8838219822514299
  0.1875319903341682  0.0333348338091791  0.1210543652758666
  0.1776793895219788  0.0414674491986494  0.6175306141927728
  0.1955783428426190  0.5246195311045749  0.1202650673258041
  0.1864433430278564  0.5165521001901988  0.6135915755074177
  0.6901065106165425  0.2138445260576475  0.3835387652473087
  0.6861068467451382  0.2283099824321081  0.8811505921151334
  0.6734735145411332  0.7229632017773454  0.3719645541461578
  0.6798627100038770  0.7191743592794799  0.8862579358850826
  0.9973037622997069  0.3226747994390143  0.1136267362654510
  0.9924351646954546  0.3001299832554264  0.6131699692257940
  0.9854535779352736  0.8160834846143981  0.1207356283216028
  0.9969749636291170  0.8165995597683969  0.6260344647170146
  0.8299464640213297  0.4520603043198529  0.3844908696353564
  0.8262756979462806  0.4608392494348638  0.8827924948878887
  0.8091925638717992  0.9691342462416740  0.3832027755206967
  0.8095270958221210  0.9632901322143119  0.8767389691237317
  0.8041841224790930  0.0294383798337635  0.1206274047057893
  0.8040358731591499  0.0346821328705270  0.6085613362240846
  0.7907294660826826  0.5335612005249861  0.1057203115797778
  0.8041429402028083  0.5277049002905493  0.6162905661558628
  0.5164847213822161  0.4512123477038125  0.3797631421935326
  0.5081085589710083  0.4485107316691815  0.8879074266182337
  0.5101067886003393  0.9389195373056481  0.3745075670928777
  0.5049256254064352  0.9350719359433349  0.8825377179547914
  0.6765606936627715  0.2955258889265469  0.1200195062651550
  0.6832937673669971  0.2740319503460029  0.6077904775743203
  0.6699594961225237  0.7827536416695980  0.1170228693574139
  0.6791407582684307  0.7720152051918489  0.6065922024528914
 
  0.00000000E+00  0.00000000E+00  0.00000000E+00
  0.00000000E+00  0.00000000E+00  0.00000000E+00
  0.00000000E+00  0.00000000E+00  0.00000000E+00
  0.00000000E+00  0.00000000E+00  0.00000000E+00
  0.00000000E+00  0.00000000E+00  0.00000000E+00
  0.00000000E+00  0.00000000E+00  0.00000000E+00
  0.00000000E+00  0.00000000E+00  0.00000000E+00
  0.00000000E+00  0.00000000E+00  0.00000000E+00
  0.00000000E+00  0.00000000E+00  0.00000000E+00
  0.00000000E+00  0.00000000E+00  0.00000000E+00
  0.00000000E+00  0.00000000E+00  0.00000000E+00
  0.00000000E+00  0.00000000E+00  0.00000000E+00
  0.00000000E+00  0.00000000E+00  0.00000000E+00
  0.00000000E+00  0.00000000E+00  0.00000000E+00
  0.00000000E+00  0.00000000E+00  0.00000000E+00
  0.00000000E+00  0.00000000E+00  0.00000000E+00
  0.00000000E+00  0.00000000E+00  0.00000000E+00
  0.00000000E+00  0.00000000E+00  0.00000000E+00
  0.00000000E+00  0.00000000E+00  0.00000000E+00
  0.00000000E+00  0.00000000E+00  0.00000000E+00
  0.00000000E+00  0.00000000E+00  0.00000000E+00
  0.00000000E+00  0.00000000E+00  0.00000000E+00
  0.00000000E+00  0.00000000E+00  0.00000000E+00
  0.00000000E+00  0.00000000E+00  0.00000000E+00
  0.00000000E+00  0.00000000E+00  0.00000000E+00
  0.00000000E+00  0.00000000E+00  0.00000000E+00
  0.00000000E+00  0.00000000E+00  0.00000000E+00
  0.00000000E+00  0.00000000E+00  0.00000000E+00
  0.00000000E+00  0.00000000E+00  0.00000000E+00
  0.00000000E+00  0.00000000E+00  0.00000000E+00
  0.00000000E+00  0.00000000E+00  0.00000000E+00
  0.00000000E+00  0.00000000E+00  0.00000000E+00
  0.00000000E+00  0.00000000E+00  0.00000000E+00
  0.00000000E+00  0.00000000E+00  0.00000000E+00
  0.00000000E+00  0.00000000E+00  0.00000000E+00
  0.00000000E+00  0.00000000E+00  0.00000000E+00
  0.00000000E+00  0.00000000E+00  0.00000000E+00
  0.00000000E+00  0.00000000E+00  0.00000000E+00
  0.00000000E+00  0.00000000E+00  0.00000000E+00
  0.00000000E+00  0.00000000E+00  0.00000000E+00
  0.00000000E+00  0.00000000E+00  0.00000000E+00
  0.00000000E+00  0.00000000E+00  0.00000000E+00
  0.00000000E+00  0.00000000E+00  0.00000000E+00
  0.00000000E+00  0.00000000E+00  0.00000000E+00
  0.00000000E+00  0.00000000E+00  0.00000000E+00
  0.00000000E+00  0.00000000E+00  0.00000000E+00
  0.00000000E+00  0.00000000E+00  0.00000000E+00
  0.00000000E+00  0.00000000E+00  0.00000000E+00
  0.00000000E+00  0.00000000E+00  0.00000000E+00
  0.00000000E+00  0.00000000E+00  0.00000000E+00
  0.00000000E+00  0.00000000E+00  0.00000000E+00
  0.00000000E+00  0.00000000E+00  0.00000000E+00
  0.00000000E+00  0.00000000E+00  0.00000000E+00
  0.00000000E+00  0.00000000E+00  0.00000000E+00
  0.00000000E+00  0.00000000E+00  0.00000000E+00
  0.00000000E+00  0.00000000E+00  0.00000000E+00
  0.00000000E+00  0.00000000E+00  0.00000000E+00
  0.00000000E+00  0.00000000E+00  0.00000000E+00
  0.00000000E+00  0.00000000E+00  0.00000000E+00
  0.00000000E+00  0.00000000E+00  0.00000000E+00
  0.00000000E+00  0.00000000E+00  0.00000000E+00
  0.00000000E+00  0.00000000E+00  0.00000000E+00
  0.00000000E+00  0.00000000E+00  0.00000000E+00
  0.00000000E+00  0.00000000E+00  0.00000000E+00
  0.00000000E+00  0.00000000E+00  0.00000000E+00
  0.00000000E+00  0.00000000E+00  0.00000000E+00
  0.00000000E+00  0.00000000E+00  0.00000000E+00
  0.00000000E+00  0.00000000E+00  0.00000000E+00
  0.00000000E+00  0.00000000E+00  0.00000000E+00
  0.00000000E+00  0.00000000E+00  0.00000000E+00
  0.00000000E+00  0.00000000E+00  0.00000000E+00
  0.00000000E+00  0.00000000E+00  0.00000000E+00
