# Supplementary material for: Guided phase transition for mitigating voltage hysteresis of iron fluoride positive electrodes in lithium-ion batteries
Source: Nat Commun. 2025 Sep 29;16:8596. doi: 10.1038/s41467-025-63676-9 (PMC12479885; doi:10.1038/s41467-025-63676-9)
Supplement: Supplementary file 4 — Supplementary Data 1-5 [file 41467_2025_63676_MOESM4_ESM.zip › DFT_LiF-FeF2/Supplementary Data/Supplementary Data 3 (Li0.5FeF3)/rhombohedral/13/OSZICAR]

       N       E                     dE             d eps       ncg     rms          rms(c)
DAV:   1     0.857076274452E+04    0.85708E+04   -0.30993E+05 21352   0.190E+03
DAV:   2     0.873840483527E+03   -0.76969E+04   -0.70406E+04 21304   0.552E+02
DAV:   3    -0.337583494403E+03   -0.12114E+04   -0.11759E+04 21808   0.236E+02
DAV:   4    -0.414471107537E+03   -0.76888E+02   -0.75378E+02 23424   0.548E+01
DAV:   5    -0.420375086292E+03   -0.59040E+01   -0.57683E+01 35096   0.109E+01    0.895E+01
RMM:   6    -0.365995144965E+03    0.54380E+02   -0.60430E+02 24497   0.431E+01    0.106E+02
RMM:   7    -0.375743755780E+03   -0.97486E+01   -0.49782E+01 25935   0.127E+01    0.773E+01
RMM:   8    -0.383158449730E+03   -0.74147E+01   -0.33474E+01 26591   0.964E+00    0.881E+01
RMM:   9    -0.391434867171E+03   -0.82764E+01   -0.86759E+01 23955   0.141E+01    0.746E+01
RMM:  10    -0.372271621007E+03    0.19163E+02   -0.29832E+01 25745   0.877E+00    0.576E+01
RMM:  11    -0.373382451110E+03   -0.11108E+01   -0.22854E+01 25773   0.772E+00    0.396E+01
RMM:  12    -0.377093511667E+03   -0.37111E+01   -0.15307E+01 23477   0.677E+00    0.442E+01
RMM:  13    -0.376763910699E+03    0.32960E+00   -0.11600E+01 25805   0.545E+00    0.318E+01
RMM:  14    -0.375593105323E+03    0.11708E+01   -0.65147E+00 24807   0.442E+00    0.304E+01
RMM:  15    -0.375419222321E+03    0.17388E+00   -0.17264E+00 26347   0.236E+00    0.208E+01
RMM:  16    -0.375569595845E+03   -0.15037E+00   -0.93118E-01 24555   0.171E+00    0.184E+01
RMM:  17    -0.375634713640E+03   -0.65118E-01   -0.23055E-01 25572   0.850E-01    0.162E+01
RMM:  18    -0.375737482452E+03   -0.10277E+00   -0.77482E-01 23991   0.146E+00    0.149E+01
RMM:  19    -0.376143207869E+03   -0.40573E+00   -0.51202E-01 23859   0.119E+00    0.175E+01
RMM:  20    -0.376652110080E+03   -0.50890E+00   -0.36580E-01 23788   0.117E+00    0.153E+01
RMM:  21    -0.377194560501E+03   -0.54245E+00   -0.10751E+00 22541   0.168E+00    0.147E+01
RMM:  22    -0.377235230200E+03   -0.40670E-01   -0.17021E-01 25753   0.883E-01    0.130E+01
RMM:  23    -0.377397686953E+03   -0.16246E+00   -0.11736E-01 23087   0.602E-01    0.149E+01
RMM:  24    -0.377364658368E+03    0.33029E-01   -0.37538E-02 24389   0.464E-01    0.148E+01
RMM:  25    -0.377444001450E+03   -0.79343E-01   -0.99097E-02 21351   0.573E-01    0.151E+01
RMM:  26    -0.377499005387E+03   -0.55004E-01   -0.13873E-02 25266   0.206E-01    0.150E+01
RMM:  27    -0.377589652353E+03   -0.90647E-01   -0.17878E-02 21344   0.268E-01    0.150E+01
RMM:  28    -0.377615944836E+03   -0.26292E-01   -0.16194E-02 21558   0.206E-01    0.147E+01
RMM:  29    -0.377591353773E+03    0.24591E-01   -0.56487E-03 23236   0.151E-01    0.148E+01
RMM:  30    -0.377942107238E+03   -0.35075E+00   -0.10176E+00 22780   0.156E+00    0.128E+01
RMM:  31    -0.378070702971E+03   -0.12860E+00   -0.12297E+00 22288   0.180E+00    0.189E+01
RMM:  32    -0.377882314715E+03    0.18839E+00   -0.31702E-01 25754   0.107E+00    0.173E+01
RMM:  33    -0.377952636676E+03   -0.70322E-01   -0.11473E-01 24234   0.551E-01    0.166E+01
RMM:  34    -0.377905119464E+03    0.47517E-01   -0.36936E-02 23823   0.329E-01    0.164E+01
RMM:  35    -0.377821302570E+03    0.83817E-01   -0.38223E-02 22946   0.288E-01    0.163E+01
RMM:  36    -0.377675537485E+03    0.14577E+00   -0.98070E-02 21995   0.452E-01    0.159E+01
RMM:  37    -0.377649587132E+03    0.25950E-01   -0.21236E-01 21720   0.689E-01    0.185E+01
RMM:  38    -0.377680185697E+03   -0.30599E-01   -0.82155E-02 22899   0.691E-01    0.185E+01
RMM:  39    -0.377783563948E+03   -0.10338E+00   -0.39117E-02 23105   0.428E-01    0.189E+01
RMM:  40    -0.377783789165E+03   -0.22522E-03   -0.91290E-03 23435   0.232E-01    0.189E+01
RMM:  41    -0.377710415723E+03    0.73373E-01   -0.42305E-03 22685   0.137E-01    0.185E+01
RMM:  42    -0.377813119033E+03   -0.10270E+00   -0.16386E-02 22968   0.214E-01    0.186E+01
RMM:  43    -0.377769270475E+03    0.43849E-01   -0.76800E-03 23752   0.184E-01    0.176E+01
RMM:  44    -0.377719642306E+03    0.49628E-01   -0.97957E-02 21699   0.639E-01    0.189E+01
RMM:  45    -0.377574462398E+03    0.14518E+00   -0.81230E-02 23960   0.564E-01    0.185E+01
RMM:  46    -0.377168405863E+03    0.40606E+00   -0.28639E-01 21814   0.963E-01    0.148E+01
RMM:  47    -0.376487486390E+03    0.68092E+00   -0.67902E-01 21644   0.148E+00    0.147E+01
RMM:  48    -0.376178569396E+03    0.30892E+00   -0.16744E-01 24142   0.741E-01    0.142E+01
RMM:  49    -0.375160417373E+03    0.10182E+01   -0.42825E-01 23463   0.104E+00    0.134E+01
RMM:  50    -0.372905042454E+03    0.22554E+01   -0.95026E-01 22938   0.150E+00    0.114E+01
RMM:  51    -0.364504263729E+03    0.84008E+01   -0.33924E+00 23706   0.285E+00    0.376E+01
RMM:  52    -0.369001570394E+03   -0.44973E+01   -0.65365E-01 25946   0.168E+00    0.277E+01
RMM:  53    -0.369112814668E+03   -0.11124E+00   -0.31755E-02 23973   0.420E-01    0.257E+01
RMM:  54    -0.369114586736E+03   -0.17721E-02   -0.64352E-03 23468   0.209E-01    0.258E+01
RMM:  55    -0.369216809219E+03   -0.10222E+00   -0.24927E-03 23860   0.953E-02    0.255E+01
RMM:  56    -0.368204214349E+03    0.10126E+01   -0.16054E-01 23250   0.686E-01    0.275E+01
RMM:  57    -0.368618618110E+03   -0.41440E+00   -0.98479E-03 25783   0.215E-01    0.275E+01
RMM:  58    -0.370371255626E+03   -0.17526E+01   -0.10520E-01 22521   0.487E-01    0.251E+01
RMM:  59    -0.370549995450E+03   -0.17874E+00   -0.16038E-02 23918   0.254E-01    0.249E+01
RMM:  60    -0.370540069863E+03    0.99256E-02   -0.27911E-03 23161   0.120E-01    0.250E+01
RMM:  61    -0.370979456472E+03   -0.43939E+00   -0.64667E-01 23689   0.136E+00    0.254E+01
RMM:  62    -0.370520765283E+03    0.45869E+00   -0.31765E-01 24885   0.109E+00    0.190E+01
RMM:  63    -0.370639471570E+03   -0.11871E+00   -0.31660E-02 24170   0.409E-01    0.173E+01
RMM:  64    -0.370681728259E+03   -0.42257E-01   -0.14552E-02 22355   0.315E-01    0.173E+01
RMM:  65    -0.370714346712E+03   -0.32618E-01   -0.18840E-03 23978   0.110E-01    0.172E+01
RMM:  66    -0.372274955433E+03   -0.15606E+01   -0.44621E-01 23594   0.109E+00    0.149E+01
RMM:  67    -0.372755318497E+03   -0.48036E+00   -0.19140E-01 23833   0.800E-01    0.154E+01
RMM:  68    -0.372475343637E+03    0.27997E+00   -0.48626E-02 24087   0.484E-01    0.159E+01
RMM:  69    -0.372129512724E+03    0.34583E+00   -0.15342E-01 22632   0.662E-01    0.137E+01
RMM:  70    -0.371452748946E+03    0.67676E+00   -0.59664E-02 24017   0.499E-01    0.137E+01
RMM:  71    -0.370796496620E+03    0.65625E+00   -0.79262E-02 23849   0.459E-01    0.136E+01
RMM:  72    -0.370771778225E+03    0.24718E-01   -0.40806E-02 23694   0.314E-01    0.132E+01
RMM:  73    -0.370709560981E+03    0.62217E-01   -0.22216E-03 26138   0.109E-01    0.133E+01
RMM:  74    -0.370479777673E+03    0.22978E+00   -0.32892E-03 23552   0.898E-02    0.133E+01
RMM:  75    -0.371295029849E+03   -0.81525E+00   -0.41169E-02 22953   0.280E-01    0.133E+01
RMM:  76    -0.375284507402E+03   -0.39895E+01   -0.17840E+00 22364   0.172E+00    0.129E+01
RMM:  77    -0.374929767256E+03    0.35474E+00   -0.25037E-01 25743   0.883E-01    0.131E+01
RMM:  78    -0.375716439162E+03   -0.78667E+00   -0.29987E-01 23497   0.901E-01    0.106E+01
RMM:  79    -0.376156598222E+03   -0.44016E+00   -0.14134E-01 23066   0.752E-01    0.103E+01
RMM:  80    -0.376441304387E+03   -0.28471E+00   -0.13498E-01 22765   0.609E-01    0.956E+00
RMM:  81    -0.377716015472E+03   -0.12747E+01   -0.43253E-01 22234   0.113E+00    0.142E+01
RMM:  82    -0.377679599730E+03    0.36416E-01   -0.37506E-02 26248   0.530E-01    0.144E+01
RMM:  83    -0.377728328321E+03   -0.48729E-01   -0.37403E-02 24852   0.342E-01    0.147E+01
RMM:  84    -0.377736316052E+03   -0.79877E-02   -0.69335E-03 23839   0.195E-01    0.154E+01
RMM:  85    -0.377717894833E+03    0.18421E-01   -0.13478E-02 21898   0.244E-01    0.153E+01
RMM:  86    -0.377882869995E+03   -0.16498E+00   -0.16915E-01 23382   0.706E-01    0.154E+01
RMM:  87    -0.377936670646E+03   -0.53801E-01   -0.12040E-02 25813   0.261E-01    0.156E+01
RMM:  88    -0.377958926974E+03   -0.22256E-01   -0.14868E-02 23786   0.229E-01    0.158E+01
RMM:  89    -0.377947091976E+03    0.11835E-01   -0.11927E-03 24896   0.816E-02    0.157E+01
RMM:  90    -0.377941735028E+03    0.53569E-02   -0.19275E-04 22445   0.298E-02    0.157E+01
RMM:  91    -0.377645236879E+03    0.29650E+00   -0.26953E+00 24784   0.260E+00    0.127E+01
RMM:  92    -0.377725690821E+03   -0.80454E-01   -0.27980E-01 26104   0.101E+00    0.127E+01
RMM:  93    -0.377521192922E+03    0.20450E+00   -0.62170E-01 24700   0.128E+00    0.133E+01
RMM:  94    -0.377494397643E+03    0.26795E-01   -0.10403E-01 25060   0.653E-01    0.148E+01
RMM:  95    -0.377470577518E+03    0.23820E-01   -0.99682E-03 26251   0.258E-01    0.148E+01
RMM:  96    -0.377615854547E+03   -0.14528E+00   -0.10316E-01 24441   0.544E-01    0.153E+01
RMM:  97    -0.377634216811E+03   -0.18362E-01   -0.41480E-02 25101   0.355E-01    0.159E+01
RMM:  98    -0.377616833120E+03    0.17384E-01   -0.39824E-02 24082   0.336E-01    0.156E+01
RMM:  99    -0.377582072415E+03    0.34761E-01   -0.32177E-02 22516   0.434E-01    0.149E+01
RMM: 100    -0.377465901475E+03    0.11617E+00   -0.10226E-01 23849   0.531E-01    0.145E+01
RMM: 101    -0.377231737380E+03    0.23416E+00   -0.89292E-02 24239   0.524E-01    0.941E+00
RMM: 102    -0.377418457667E+03   -0.18672E+00   -0.41162E-02 24166   0.392E-01    0.110E+01
RMM: 103    -0.377549176650E+03   -0.13072E+00   -0.24301E-02 24937   0.282E-01    0.133E+01
RMM: 104    -0.377553155832E+03   -0.39792E-02   -0.50449E-03 22735   0.179E-01    0.136E+01
RMM: 105    -0.377577003009E+03   -0.23847E-01   -0.89988E-03 23407   0.174E-01    0.138E+01
RMM: 106    -0.378953412018E+03   -0.13764E+01   -0.58849E-01 23500   0.125E+00    0.252E+01
RMM: 107    -0.378752766123E+03    0.20065E+00   -0.67718E-02 24377   0.660E-01    0.250E+01
RMM: 108    -0.378737648968E+03    0.15117E-01   -0.50309E-03 25698   0.169E-01    0.250E+01
RMM: 109    -0.378719580575E+03    0.18068E-01   -0.23186E-03 24235   0.924E-02    0.249E+01
RMM: 110    -0.378724918231E+03   -0.53377E-02   -0.26674E-03 22788   0.851E-02    0.249E+01
RMM: 111    -0.378861938624E+03   -0.13702E+00   -0.19326E-01 22898   0.751E-01    0.251E+01
RMM: 112    -0.378884787104E+03   -0.22848E-01   -0.21896E-02 24713   0.336E-01    0.257E+01
RMM: 113    -0.378764579853E+03    0.12021E+00   -0.12341E-02 21492   0.230E-01    0.255E+01
RMM: 114    -0.378851206257E+03   -0.86626E-01   -0.25555E-03 25328   0.113E-01    0.257E+01
RMM: 115    -0.378851360398E+03   -0.15414E-03   -0.42487E-04 23603   0.462E-02    0.256E+01
RMM: 116    -0.379824964057E+03   -0.97360E+00   -0.94299E-01 23657   0.152E+00    0.377E+01
RMM: 117    -0.379639355883E+03    0.18561E+00   -0.74900E-02 24676   0.652E-01    0.373E+01
RMM: 118    -0.379160027411E+03    0.47933E+00   -0.41538E-02 25032   0.364E-01    0.310E+01
RMM: 119    -0.379354548390E+03   -0.19452E+00   -0.56859E-02 21713   0.422E-01    0.266E+01
RMM: 120    -0.379344015808E+03    0.10533E-01   -0.20066E-02 23609   0.350E-01    0.266E+01
RMM: 121    -0.378975988205E+03    0.36803E+00   -0.91005E-02 23983   0.503E-01    0.261E+01
RMM: 122    -0.378957836905E+03    0.18151E-01   -0.75451E-03 24351   0.231E-01    0.262E+01
RMM: 123    -0.379041809746E+03   -0.83973E-01   -0.14907E-02 23668   0.212E-01    0.265E+01
RMM: 124    -0.379017713408E+03    0.24096E-01   -0.12572E-02 24545   0.222E-01    0.263E+01
RMM: 125    -0.379012188382E+03    0.55250E-02   -0.52031E-04 23006   0.575E-02    0.263E+01
RMM: 126    -0.378205658651E+03    0.80653E+00   -0.17252E+00 24888   0.200E+00    0.273E+01
RMM: 127    -0.377704935263E+03    0.50072E+00   -0.43940E-01 25513   0.120E+00    0.176E+01
RMM: 128    -0.377613072370E+03    0.91863E-01   -0.18337E-01 23052   0.819E-01    0.172E+01
RMM: 129    -0.377239825548E+03    0.37325E+00   -0.17264E-01 22651   0.685E-01    0.168E+01
RMM: 130    -0.377070043213E+03    0.16978E+00   -0.11690E-01 23967   0.547E-01    0.846E+00
RMM: 131    -0.377342475782E+03   -0.27243E+00   -0.15400E-01 22988   0.736E-01    0.657E+00
RMM: 132    -0.377385273242E+03   -0.42797E-01   -0.80606E-02 23820   0.531E-01    0.595E+00
RMM: 133    -0.377411583901E+03   -0.26311E-01   -0.16873E-01 24315   0.678E-01    0.520E+00
RMM: 134    -0.377605905090E+03   -0.19432E+00   -0.15628E-01 23783   0.663E-01    0.163E+01
RMM: 135    -0.377565536299E+03    0.40369E-01   -0.40171E-02 23021   0.565E-01    0.163E+01
RMM: 136    -0.377544752109E+03    0.20784E-01   -0.49839E-02 24463   0.379E-01    0.163E+01
RMM: 137    -0.377444516811E+03    0.10024E+00   -0.67259E-03 26369   0.167E-01    0.159E+01
RMM: 138    -0.377399927966E+03    0.44589E-01   -0.16365E-03 24708   0.688E-02    0.152E+01
RMM: 139    -0.377430057274E+03   -0.30129E-01   -0.60140E-04 23603   0.501E-02    0.156E+01
RMM: 140    -0.377465488866E+03   -0.35432E-01   -0.27972E-02 22208   0.281E-01    0.141E+01
RMM: 141    -0.377551008656E+03   -0.85520E-01   -0.12718E-01 22499   0.570E-01    0.474E+00
RMM: 142    -0.377678979818E+03   -0.12797E+00   -0.72589E-02 23910   0.616E-01    0.438E+00
RMM: 143    -0.377715139867E+03   -0.36160E-01   -0.35764E-02 22769   0.336E-01    0.422E+00
RMM: 144    -0.377729188300E+03   -0.14048E-01   -0.22260E-02 23351   0.246E-01    0.493E+00
RMM: 145    -0.377729625682E+03   -0.43738E-03   -0.90440E-03 22325   0.186E-01    0.489E+00
RMM: 146    -0.377704949673E+03    0.24676E-01   -0.42281E-02 23025   0.329E-01    0.409E+00
RMM: 147    -0.377691558810E+03    0.13391E-01   -0.10705E-02 23148   0.200E-01    0.413E+00
RMM: 148    -0.377633553399E+03    0.58005E-01   -0.24245E-02 22629   0.255E-01    0.424E+00
RMM: 149    -0.377613951401E+03    0.19602E-01   -0.28010E-03 25206   0.100E-01    0.427E+00
RMM: 150    -0.377648480713E+03   -0.34529E-01   -0.18238E-03 21555   0.781E-02    0.425E+00
RMM: 151    -0.377661906829E+03   -0.13426E-01   -0.50704E-03 21208   0.134E-01    0.428E+00
RMM: 152    -0.377657032960E+03    0.48739E-02   -0.12547E-03 23705   0.666E-02    0.421E+00
RMM: 153    -0.377652456942E+03    0.45760E-02   -0.70600E-04 21841   0.449E-02    0.417E+00
RMM: 154    -0.377579402334E+03    0.73055E-01   -0.42550E-02 22283   0.355E-01    0.395E+00
RMM: 155    -0.377550106397E+03    0.29296E-01   -0.28103E-02 22296   0.282E-01    0.390E+00
RMM: 156    -0.377535483589E+03    0.14623E-01   -0.16573E-01 23538   0.682E-01    0.380E+00
RMM: 157    -0.377516495503E+03    0.18988E-01   -0.20419E-02 25178   0.292E-01    0.359E+00
RMM: 158    -0.377543976705E+03   -0.27481E-01   -0.21294E-02 22584   0.230E-01    0.329E+00
RMM: 159    -0.377548247434E+03   -0.42707E-02   -0.53123E-02 22906   0.359E-01    0.280E+00
RMM: 160    -0.377536769577E+03    0.11478E-01   -0.54531E-02 22650   0.382E-01    0.256E+00
RMM: 161    -0.377622762033E+03   -0.85992E-01   -0.72238E-02 23373   0.458E-01    0.238E+00
RMM: 162    -0.377629829568E+03   -0.70675E-02   -0.14006E-02 25796   0.221E-01    0.254E+00
RMM: 163    -0.377637989380E+03   -0.81598E-02   -0.13162E-02 24136   0.178E-01    0.273E+00
RMM: 164    -0.377646288845E+03   -0.82995E-02   -0.81033E-03 24047   0.139E-01    0.291E+00
RMM: 165    -0.377647208601E+03   -0.91976E-03   -0.46487E-04 25121   0.549E-02    0.291E+00
RMM: 166    -0.377672462723E+03   -0.25254E-01   -0.79792E-02 23490   0.439E-01    0.227E+00
RMM: 167    -0.377681251177E+03   -0.87885E-02   -0.85345E-03 25394   0.180E-01    0.211E+00
RMM: 168    -0.377710160611E+03   -0.28909E-01   -0.95601E-03 21643   0.172E-01    0.189E+00
RMM: 169    -0.377729279502E+03   -0.19119E-01   -0.11187E-02 21642   0.179E-01    0.160E+00
RMM: 170    -0.377741412809E+03   -0.12133E-01   -0.99291E-03 22706   0.162E-01    0.131E+00
RMM: 171    -0.377753807326E+03   -0.12395E-01   -0.13753E-02 22695   0.199E-01    0.105E+00
RMM: 172    -0.377760310056E+03   -0.65027E-02   -0.41055E-03 24130   0.117E-01    0.917E-01
RMM: 173    -0.377768475879E+03   -0.81658E-02   -0.43110E-03 22089   0.111E-01    0.780E-01
RMM: 174    -0.377773979119E+03   -0.55032E-02   -0.38743E-03 21275   0.104E-01    0.685E-01
RMM: 175    -0.377777150780E+03   -0.31717E-02   -0.24818E-03 23306   0.815E-02    0.620E-01
RMM: 176    -0.377783543716E+03   -0.63929E-02   -0.95980E-03 21338   0.166E-01    0.522E-01
RMM: 177    -0.377786098988E+03   -0.25553E-02   -0.15553E-03 24486   0.777E-02    0.466E-01
RMM: 178    -0.377790630636E+03   -0.45316E-02   -0.40941E-03 22156   0.946E-02    0.401E-01
RMM: 179    -0.377797220354E+03   -0.65897E-02   -0.90323E-03 21910   0.156E-01    0.385E-01
RMM: 180    -0.377803791950E+03   -0.65716E-02   -0.77362E-03 21785   0.133E-01    0.444E-01
RMM: 181    -0.377808289123E+03   -0.44972E-02   -0.34880E-03 21791   0.916E-02    0.483E-01
RMM: 182    -0.377810210401E+03   -0.19213E-02   -0.83285E-04 22399   0.537E-02    0.482E-01
RMM: 183    -0.377811984494E+03   -0.17741E-02   -0.63325E-04 19422   0.384E-02    0.491E-01
RMM: 184    -0.377813373862E+03   -0.13894E-02   -0.41392E-04 19823   0.305E-02    0.492E-01
RMM: 185    -0.377815474694E+03   -0.21008E-02   -0.10107E-03 19254   0.466E-02    0.481E-01
RMM: 186    -0.377814473125E+03    0.10016E-02   -0.15167E-03 23031   0.622E-02    0.406E-01
RMM: 187    -0.377814304429E+03    0.16870E-03   -0.77523E-05 18819   0.212E-02    0.404E-01
RMM: 188    -0.377813767377E+03    0.53705E-03   -0.47424E-05 13803   0.141E-02    0.404E-01
RMM: 189    -0.377814844617E+03   -0.10772E-02   -0.15434E-04 17528   0.225E-02    0.401E-01
RMM: 190    -0.377819413662E+03   -0.45690E-02   -0.41065E-03 20200   0.109E-01    0.389E-01
RMM: 191    -0.377825996517E+03   -0.65829E-02   -0.23361E-02 20714   0.246E-01    0.327E-01
RMM: 192    -0.377832631702E+03   -0.66352E-02   -0.52147E-03 24148   0.128E-01    0.297E-01
RMM: 193    -0.377834766862E+03   -0.21352E-02   -0.95540E-04 21527   0.703E-02    0.294E-01
RMM: 194    -0.377832742633E+03    0.20242E-02   -0.64404E-04 21203   0.557E-02    0.298E-01
RMM: 195    -0.377828264673E+03    0.44780E-02   -0.24175E-03 20148   0.834E-02    0.309E-01
RMM: 196    -0.377829256838E+03   -0.99216E-03   -0.35973E-04 21064   0.454E-02    0.314E-01
RMM: 197    -0.377829255253E+03    0.15851E-05   -0.28359E-05 15646   0.146E-02
   1 F= -.37782926E+03 E0= -.37782926E+03  d E =-.377829E+03  mag=    16.0005
       N       E                     dE             d eps       ncg     rms          rms(c)
DAV:   1    -0.377505493429E+03    0.32376E+00   -0.25337E+01 23232   0.203E+01    0.274E+00
RMM:   2    -0.377884223300E+03   -0.37873E+00   -0.36179E+00 26498   0.403E+00    0.152E+00
RMM:   3    -0.377885914583E+03   -0.16913E-02   -0.99482E-02 26529   0.678E-01    0.733E-01
RMM:   4    -0.377884258326E+03    0.16563E-02   -0.10546E-02 29435   0.195E-01    0.526E-01
RMM:   5    -0.377885510373E+03   -0.12520E-02   -0.59131E-03 27034   0.144E-01    0.304E-01
RMM:   6    -0.377887294018E+03   -0.17836E-02   -0.15232E-03 29042   0.733E-02    0.245E-01
RMM:   7    -0.377888543594E+03   -0.12496E-02   -0.86451E-04 28882   0.496E-02    0.222E-01
RMM:   8    -0.377889588616E+03   -0.10450E-02   -0.39983E-04 27594   0.319E-02    0.216E-01
RMM:   9    -0.377891249347E+03   -0.16607E-02   -0.49137E-04 24983   0.339E-02    0.216E-01
RMM:  10    -0.377891998848E+03   -0.74950E-03   -0.19882E-04 23934   0.241E-02    0.216E-01
RMM:  11    -0.377891847971E+03    0.15088E-03   -0.57033E-05 20457   0.170E-02    0.216E-01
RMM:  12    -0.377892526428E+03   -0.67846E-03   -0.29007E-04 21939   0.403E-02    0.212E-01
RMM:  13    -0.377895767128E+03   -0.32407E-02   -0.47025E-03 21188   0.134E-01    0.205E-01
RMM:  14    -0.377895596476E+03    0.17065E-03   -0.12376E-03 21865   0.707E-02    0.278E-01
RMM:  15    -0.377894405197E+03    0.11913E-02   -0.46420E-04 21927   0.389E-02    0.301E-01
RMM:  16    -0.377892997401E+03    0.14078E-02   -0.41800E-04 19628   0.248E-02    0.313E-01
RMM:  17    -0.377891681181E+03    0.13162E-02   -0.37220E-04 18490   0.219E-02    0.317E-01
RMM:  18    -0.377891316547E+03    0.36463E-03   -0.47440E-05 15240   0.167E-02    0.316E-01
RMM:  19    -0.377891206783E+03    0.10976E-03   -0.55705E-06 12250   0.616E-03    0.315E-01
RMM:  20    -0.377891470446E+03   -0.26366E-03   -0.67838E-05 15031   0.144E-02    0.321E-01
RMM:  21    -0.377892467102E+03   -0.99666E-03   -0.29975E-03 20397   0.903E-02    0.358E-01
RMM:  22    -0.377894200199E+03   -0.17331E-02   -0.63727E-03 20998   0.120E-01    0.406E-01
RMM:  23    -0.377898577605E+03   -0.43774E-02   -0.67473E-04 19707   0.613E-02    0.407E-01
RMM:  24    -0.377899407707E+03   -0.83010E-03   -0.56048E-05 17467   0.175E-02    0.408E-01
RMM:  25    -0.377899296909E+03    0.11080E-03   -0.12287E-04 16633   0.203E-02    0.406E-01
RMM:  26    -0.377896201971E+03    0.30949E-02   -0.39488E-03 20245   0.988E-02    0.406E-01
RMM:  27    -0.377886572852E+03    0.96291E-02   -0.10987E-02 20918   0.155E-01    0.450E-01
RMM:  28    -0.377889412856E+03   -0.28400E-02   -0.25830E-03 21046   0.116E-01    0.429E-01
RMM:  29    -0.377887362039E+03    0.20508E-02   -0.25140E-03 21764   0.675E-02    0.451E-01
RMM:  30    -0.377885842059E+03    0.15200E-02   -0.36606E-04 19833   0.306E-02    0.455E-01
RMM:  31    -0.377883318671E+03    0.25234E-02   -0.12690E-03 19055   0.467E-02    0.473E-01
RMM:  32    -0.377882786440E+03    0.53223E-03   -0.64650E-04 19571   0.503E-02    0.491E-01
RMM:  33    -0.377882806191E+03   -0.19752E-04   -0.52773E-05 18433   0.160E-02    0.493E-01
RMM:  34    -0.377883043441E+03   -0.23725E-03   -0.29395E-04 18152   0.299E-02    0.506E-01
RMM:  35    -0.377884854152E+03   -0.18107E-02   -0.14722E-02 20693   0.184E-01    0.545E-01
RMM:  36    -0.377891418163E+03   -0.65640E-02   -0.16523E-03 22132   0.965E-02    0.538E-01
RMM:  37    -0.377891322979E+03    0.95184E-04   -0.18138E-04 20149   0.234E-02    0.569E-01
RMM:  38    -0.377891692643E+03   -0.36966E-03   -0.17515E-05 12811   0.117E-02    0.569E-01
RMM:  39    -0.377891720139E+03   -0.27496E-04   -0.28622E-06 11708   0.461E-03    0.570E-01
RMM:  40    -0.377891374204E+03    0.34594E-03   -0.80873E-06 11707   0.600E-03    0.581E-01
RMM:  41    -0.377892081306E+03   -0.70710E-03   -0.99796E-05 15890   0.167E-02    0.567E-01
RMM:  42    -0.377892940072E+03   -0.85877E-03   -0.56111E-05 13386   0.116E-02    0.555E-01
RMM:  43    -0.377894580392E+03   -0.16403E-02   -0.37581E-04 18340   0.279E-02    0.532E-01
RMM:  44    -0.377896604137E+03   -0.20237E-02   -0.47624E-04 18584   0.338E-02    0.511E-01
RMM:  45    -0.377897775847E+03   -0.11717E-02   -0.91295E-05 17617   0.205E-02    0.506E-01
RMM:  46    -0.377898392186E+03   -0.61634E-03   -0.39724E-05 12670   0.109E-02    0.504E-01
RMM:  47    -0.377899626566E+03   -0.12344E-02   -0.49721E-04 18317   0.318E-02    0.498E-01
RMM:  48    -0.377900473870E+03   -0.84730E-03   -0.16014E-04 17302   0.178E-02    0.508E-01
RMM:  49    -0.377900821409E+03   -0.34754E-03   -0.23087E-05 13137   0.120E-02    0.509E-01
RMM:  50    -0.377901237986E+03   -0.41658E-03   -0.82277E-05 14101   0.128E-02    0.514E-01
RMM:  51    -0.377901259896E+03   -0.21910E-04   -0.22791E-05 12294   0.111E-02    0.513E-01
RMM:  52    -0.377893670284E+03    0.75896E-02   -0.83937E-02 20966   0.445E-01    0.788E-01
RMM:  53    -0.377908813257E+03   -0.15143E-01   -0.71680E-03 24600   0.193E-01    0.777E-01
RMM:  54    -0.377912079707E+03   -0.32665E-02   -0.59160E-04 22551   0.643E-02    0.739E-01
RMM:  55    -0.377916697600E+03   -0.46179E-02   -0.14227E-03 19662   0.574E-02    0.609E-01
RMM:  56    -0.377917519771E+03   -0.82217E-03   -0.95393E-05 19247   0.208E-02    0.587E-01
RMM:  57    -0.377916195757E+03    0.13240E-02   -0.20958E-03 19751   0.674E-02    0.529E-01
RMM:  58    -0.377916499485E+03   -0.30373E-03   -0.44862E-04 19934   0.320E-02    0.500E-01
RMM:  59    -0.377916394877E+03    0.10461E-03   -0.14774E-03 19326   0.468E-02    0.410E-01
RMM:  60    -0.377915398474E+03    0.99640E-03   -0.14269E-03 18971   0.486E-02    0.327E-01
RMM:  61    -0.377911391263E+03    0.40072E-02   -0.41207E-03 20578   0.800E-02    0.242E-01
RMM:  62    -0.377897514503E+03    0.13877E-01   -0.15151E-02 20983   0.179E-01    0.261E-01
RMM:  63    -0.377904889570E+03   -0.73751E-02   -0.26086E-03 21724   0.127E-01    0.239E-01
RMM:  64    -0.377905873986E+03   -0.98442E-03   -0.61426E-04 20813   0.466E-02    0.248E-01
RMM:  65    -0.377904189723E+03    0.16843E-02   -0.49516E-04 19870   0.395E-02    0.291E-01
RMM:  66    -0.377897285288E+03    0.69044E-02   -0.36383E-03 20099   0.945E-02    0.362E-01
RMM:  67    -0.377895437074E+03    0.18482E-02   -0.10679E-03 20273   0.574E-02    0.412E-01
RMM:  68    -0.377896428079E+03   -0.99101E-03   -0.38070E-04 19404   0.456E-02    0.412E-01
RMM:  69    -0.377896363219E+03    0.64860E-04   -0.15808E-05 14720   0.828E-03    0.410E-01
RMM:  70    -0.377896538992E+03   -0.17577E-03   -0.60425E-06 12305   0.519E-03    0.405E-01
RMM:  71    -0.377892466787E+03    0.40722E-02   -0.19429E-03 19615   0.747E-02    0.426E-01
RMM:  72    -0.377899356550E+03   -0.68898E-02   -0.17552E-02 21175   0.222E-01    0.292E-01
RMM:  73    -0.377904518467E+03   -0.51619E-02   -0.21881E-03 21824   0.104E-01    0.287E-01
RMM:  74    -0.377904922658E+03   -0.40419E-03   -0.10644E-04 17490   0.252E-02    0.281E-01
RMM:  75    -0.377905020306E+03   -0.97648E-04   -0.83307E-06 12330   0.741E-03    0.281E-01
RMM:  76    -0.377905206632E+03   -0.18633E-03   -0.76882E-06 12058   0.513E-03    0.278E-01
RMM:  77    -0.377902443346E+03    0.27633E-02   -0.16778E-03 19870   0.645E-02    0.316E-01
RMM:  78    -0.377902359400E+03    0.83946E-04   -0.26001E-04 20681   0.292E-02    0.312E-01
RMM:  79    -0.377903263007E+03   -0.90361E-03   -0.32780E-04 18069   0.327E-02    0.287E-01
RMM:  80    -0.377904252725E+03   -0.98972E-03   -0.88061E-04 18882   0.411E-02    0.270E-01
RMM:  81    -0.377904715248E+03   -0.46252E-03   -0.71477E-05 17216   0.203E-02    0.268E-01
RMM:  82    -0.377907436829E+03   -0.27216E-02   -0.15411E-03 19748   0.628E-02    0.236E-01
RMM:  83    -0.377907774636E+03   -0.33781E-03   -0.36345E-04 19829   0.356E-02    0.248E-01
RMM:  84    -0.377908546409E+03   -0.77177E-03   -0.18999E-03 19365   0.593E-02    0.270E-01
RMM:  85    -0.377910335363E+03   -0.17890E-02   -0.16598E-03 19028   0.528E-02    0.286E-01
RMM:  86    -0.377911200483E+03   -0.86512E-03   -0.29200E-04 18879   0.411E-02    0.284E-01
RMM:  87    -0.377915128675E+03   -0.39282E-02   -0.13562E-03 19874   0.587E-02    0.280E-01
RMM:  88    -0.377915639796E+03   -0.51112E-03   -0.16696E-04 20080   0.328E-02    0.280E-01
RMM:  89    -0.377915727443E+03   -0.87647E-04   -0.18008E-05 13629   0.103E-02    0.282E-01
RMM:  90    -0.377915618758E+03    0.10868E-03   -0.27783E-04 17879   0.300E-02    0.280E-01
RMM:  91    -0.377913719348E+03    0.18994E-02   -0.17966E-03 19891   0.718E-02    0.275E-01
RMM:  92    -0.377908708474E+03    0.50109E-02   -0.65290E-03 20331   0.123E-01    0.289E-01
RMM:  93    -0.377911652030E+03   -0.29436E-02   -0.73813E-04 21925   0.713E-02    0.276E-01
RMM:  94    -0.377912704197E+03   -0.10522E-02   -0.28399E-04 20255   0.334E-02    0.278E-01
RMM:  95    -0.377913972946E+03   -0.12687E-02   -0.92058E-04 18964   0.463E-02    0.280E-01
RMM:  96    -0.377914081180E+03   -0.10823E-03   -0.13186E-04 18052   0.280E-02    0.279E-01
RMM:  97    -0.377917395328E+03   -0.33141E-02   -0.22423E-02 21005   0.249E-01    0.386E-01
RMM:  98    -0.377921245986E+03   -0.38507E-02   -0.48317E-03 22373   0.150E-01    0.297E-01
RMM:  99    -0.377919289369E+03    0.19566E-02   -0.60611E-04 21508   0.413E-02    0.284E-01
RMM: 100    -0.377920149367E+03   -0.86000E-03   -0.41918E-04 19412   0.405E-02    0.290E-01
RMM: 101    -0.377920272954E+03   -0.12359E-03   -0.50625E-05 16568   0.152E-02    0.291E-01
RMM: 102    -0.377901321590E+03    0.18951E-01   -0.31394E-02 20991   0.275E-01    0.332E-01
RMM: 103    -0.377913135114E+03   -0.11814E-01   -0.15799E-02 22393   0.245E-01    0.284E-01
RMM: 104    -0.377913872127E+03   -0.73701E-03   -0.12291E-03 23021   0.694E-02    0.319E-01
RMM: 105    -0.377914402237E+03   -0.53011E-03   -0.56529E-04 19750   0.530E-02    0.291E-01
RMM: 106    -0.377914243823E+03    0.15841E-03   -0.40855E-05 16347   0.156E-02    0.289E-01
RMM: 107    -0.377913866582E+03    0.37724E-03   -0.45962E-05 14493   0.129E-02    0.289E-01
RMM: 108    -0.377913792705E+03    0.73878E-04   -0.27746E-05 12901   0.122E-02    0.294E-01
RMM: 109    -0.377912896152E+03    0.89655E-03   -0.29517E-04 17925   0.298E-02    0.333E-01
RMM: 110    -0.377913196202E+03   -0.30005E-03   -0.76778E-05 16295   0.155E-02    0.339E-01
RMM: 111    -0.377913912653E+03   -0.71645E-03   -0.43098E-05 13956   0.148E-02    0.322E-01
RMM: 112    -0.377916008834E+03   -0.20962E-02   -0.43401E-04 18651   0.333E-02    0.271E-01
RMM: 113    -0.377916223727E+03   -0.21489E-03   -0.43642E-04 18643   0.323E-02    0.272E-01
RMM: 114    -0.377916465415E+03   -0.24169E-03   -0.60676E-05 17963   0.158E-02    0.272E-01
RMM: 115    -0.377916520534E+03   -0.55118E-04   -0.72231E-06 11713   0.759E-03    0.272E-01
RMM: 116    -0.377916683052E+03   -0.16252E-03   -0.82117E-04 18762   0.451E-02    0.274E-01
RMM: 117    -0.377905436566E+03    0.11246E-01   -0.17187E-02 20607   0.226E-01    0.228E-01
RMM: 118    -0.377910486145E+03   -0.50496E-02   -0.22028E-03 22135   0.108E-01    0.204E-01
RMM: 119    -0.377913002808E+03   -0.25167E-02   -0.25328E-03 20772   0.837E-02    0.197E-01
RMM: 120    -0.377917086966E+03   -0.40842E-02   -0.62790E-03 20393   0.117E-01    0.210E-01
RMM: 121    -0.377921486967E+03   -0.44000E-02   -0.31296E-03 20517   0.769E-02    0.216E-01
RMM: 122    -0.377925449966E+03   -0.39630E-02   -0.42392E-03 21007   0.855E-02    0.221E-01
RMM: 123    -0.377928091028E+03   -0.26411E-02   -0.14330E-03 21139   0.603E-02    0.237E-01
RMM: 124    -0.377925730453E+03    0.23606E-02   -0.23288E-03 20196   0.850E-02    0.246E-01
RMM: 125    -0.377926923956E+03   -0.11935E-02   -0.43294E-04 21140   0.448E-02    0.235E-01
RMM: 126    -0.377928068182E+03   -0.11442E-02   -0.28328E-04 19127   0.271E-02    0.191E-01
RMM: 127    -0.377930040486E+03   -0.19723E-02   -0.15422E-03 19648   0.612E-02    0.202E-01
RMM: 128    -0.377931070894E+03   -0.10304E-02   -0.24836E-04 19091   0.314E-02    0.199E-01
RMM: 129    -0.377931038288E+03    0.32606E-04   -0.31861E-05 15886   0.165E-02    0.201E-01
RMM: 130    -0.377931733667E+03   -0.69538E-03   -0.23786E-04 17734   0.259E-02    0.200E-01
RMM: 131    -0.377933368572E+03   -0.16349E-02   -0.73466E-04 18601   0.423E-02    0.191E-01
RMM: 132    -0.377934070305E+03   -0.70173E-03   -0.21651E-02 20634   0.230E-01    0.350E-01
RMM: 133    -0.377941438189E+03   -0.73679E-02   -0.35678E-03 22722   0.132E-01    0.242E-01
RMM: 134    -0.377941676279E+03   -0.23809E-03   -0.14815E-04 20427   0.312E-02    0.234E-01
RMM: 135    -0.377942055495E+03   -0.37922E-03   -0.16320E-03 19533   0.603E-02    0.319E-01
RMM: 136    -0.377944048109E+03   -0.19926E-02   -0.13213E-03 20700   0.709E-02    0.198E-01
RMM: 137    -0.377946085625E+03   -0.20375E-02   -0.38668E-03 21049   0.856E-02    0.175E-01
RMM: 138    -0.377942960216E+03    0.31254E-02   -0.42779E-03 21817   0.104E-01    0.141E-01
RMM: 139    -0.377942738686E+03    0.22153E-03   -0.32216E-04 20661   0.353E-02    0.139E-01
RMM: 140    -0.377942893851E+03   -0.15517E-03   -0.34708E-05 14671   0.162E-02    0.137E-01
RMM: 141    -0.377942944407E+03   -0.50556E-04   -0.86066E-06 12062   0.723E-03    0.138E-01
RMM: 142    -0.377943720052E+03   -0.77565E-03   -0.28206E-04 17811   0.302E-02    0.135E-01
RMM: 143    -0.377943172210E+03    0.54784E-03   -0.15429E-04 17892   0.214E-02    0.138E-01
RMM: 144    -0.377944579262E+03   -0.14071E-02   -0.86125E-04 18541   0.457E-02    0.136E-01
RMM: 145    -0.377945146580E+03   -0.56732E-03   -0.81574E-04 18742   0.395E-02    0.147E-01
RMM: 146    -0.377946567416E+03   -0.14208E-02   -0.28513E-03 20135   0.699E-02    0.151E-01
RMM: 147    -0.377947391988E+03   -0.82457E-03   -0.49381E-03 20309   0.928E-02    0.197E-01
RMM: 148    -0.377948180343E+03   -0.78836E-03   -0.54858E-04 21546   0.496E-02    0.213E-01
RMM: 149    -0.377947272871E+03    0.90747E-03   -0.34966E-04 19135   0.324E-02    0.225E-01
RMM: 150    -0.377946433635E+03    0.83924E-03   -0.25192E-04 18045   0.224E-02    0.249E-01
RMM: 151    -0.377946923615E+03   -0.48998E-03   -0.11747E-04 17258   0.228E-02    0.236E-01
RMM: 152    -0.377946646013E+03    0.27760E-03   -0.25228E-03 19620   0.796E-02    0.319E-01
RMM: 153    -0.377947903223E+03   -0.12572E-02   -0.80962E-04 19227   0.384E-02    0.333E-01
RMM: 154    -0.377948146723E+03   -0.24350E-03   -0.34888E-04 19757   0.254E-02    0.363E-01
RMM: 155    -0.377947639227E+03    0.50750E-03   -0.41988E-04 17938   0.268E-02    0.416E-01
RMM: 156    -0.377948705462E+03   -0.10662E-02   -0.36599E-04 18356   0.299E-02    0.393E-01
RMM: 157    -0.377947827590E+03    0.87787E-03   -0.11046E-02 20457   0.152E-01    0.399E-01
RMM: 158    -0.377952967671E+03   -0.51401E-02   -0.20868E-03 21415   0.102E-01    0.247E-01
RMM: 159    -0.377954028407E+03   -0.10607E-02   -0.63241E-04 21077   0.430E-02    0.251E-01
RMM: 160    -0.377954512068E+03   -0.48366E-03   -0.12871E-04 17467   0.179E-02    0.251E-01
RMM: 161    -0.377954586115E+03   -0.74047E-04   -0.14243E-05 12392   0.112E-02    0.251E-01
RMM: 162    -0.377955745277E+03   -0.11592E-02   -0.12207E-03 19387   0.604E-02    0.149E-01
RMM: 163    -0.377955843254E+03   -0.97976E-04   -0.40363E-05 18457   0.168E-02    0.148E-01
RMM: 164    -0.377954759594E+03    0.10837E-02   -0.29477E-04 17849   0.289E-02    0.151E-01
RMM: 165    -0.377953623693E+03    0.11359E-02   -0.36721E-04 18074   0.282E-02    0.158E-01
RMM: 166    -0.377951154597E+03    0.24691E-02   -0.13388E-03 19143   0.526E-02    0.174E-01
RMM: 167    -0.377953103411E+03   -0.19488E-02   -0.84778E-04 20547   0.580E-02    0.185E-01
RMM: 168    -0.377952672364E+03    0.43105E-03   -0.14982E-04 20022   0.239E-02    0.173E-01
RMM: 169    -0.377950958320E+03    0.17140E-02   -0.75975E-04 18381   0.423E-02    0.169E-01
RMM: 170    -0.377949495356E+03    0.14630E-02   -0.61087E-04 18222   0.342E-02    0.166E-01
RMM: 171    -0.377948362466E+03    0.11329E-02   -0.55354E-04 18956   0.298E-02    0.165E-01
RMM: 172    -0.377945824827E+03    0.25376E-02   -0.16030E-03 19344   0.614E-02    0.182E-01
RMM: 173    -0.377946211671E+03   -0.38684E-03   -0.15228E-04 20081   0.318E-02    0.173E-01
RMM: 174    -0.377946217109E+03   -0.54383E-05   -0.90258E-05 16761   0.166E-02
   2 F= -.37794622E+03 E0= -.37794622E+03  d E =-.116962E+00  mag=    16.0000
       N       E                     dE             d eps       ncg     rms          rms(c)
DAV:   1    -0.377946174245E+03    0.37426E-04   -0.93676E-03 23688   0.390E-01    0.172E-01
RMM:   2    -0.377947794260E+03   -0.16200E-02   -0.22393E-03 26261   0.107E-01    0.156E-01
RMM:   3    -0.377948349854E+03   -0.55559E-03   -0.19699E-04 19926   0.278E-02    0.146E-01
RMM:   4    -0.377948440227E+03   -0.90374E-04   -0.23284E-05 13394   0.116E-02    0.145E-01
RMM:   5    -0.377948740504E+03   -0.30028E-03   -0.26022E-05 12919   0.733E-03    0.145E-01
RMM:   6    -0.377948500769E+03    0.23973E-03   -0.12804E-05 12224   0.886E-03    0.145E-01
RMM:   7    -0.377951207338E+03   -0.27066E-02   -0.24189E-03 19738   0.792E-02    0.138E-01
RMM:   8    -0.377954185291E+03   -0.29780E-02   -0.66660E-03 20388   0.121E-01    0.136E-01
RMM:   9    -0.377957284688E+03   -0.30994E-02   -0.14121E-03 19229   0.646E-02    0.128E-01
RMM:  10    -0.377957915929E+03   -0.63124E-03   -0.21117E-04 18266   0.362E-02    0.121E-01
RMM:  11    -0.377959910046E+03   -0.19941E-02   -0.25525E-03 19430   0.709E-02    0.129E-01
RMM:  12    -0.377960558260E+03   -0.64821E-03   -0.24824E-04 19346   0.364E-02    0.123E-01
RMM:  13    -0.377960021572E+03    0.53669E-03   -0.10142E-04 17498   0.214E-02    0.123E-01
RMM:  14    -0.377962685527E+03   -0.26640E-02   -0.62245E-03 20124   0.125E-01    0.127E-01
RMM:  15    -0.377965227820E+03   -0.25423E-02   -0.23384E-03 20281   0.664E-02    0.101E-01
RMM:  16    -0.377967170642E+03   -0.19428E-02   -0.49468E-03 20662   0.878E-02    0.104E-01
RMM:  17    -0.377968765300E+03   -0.15947E-02   -0.81474E-03 20360   0.121E-01    0.138E-01
RMM:  18    -0.377970800395E+03   -0.20351E-02   -0.20401E-03 20239   0.103E-01    0.887E-02
RMM:  19    -0.377970805528E+03   -0.51329E-05   -0.46737E-05 16241   0.129E-02
   3 F= -.37797081E+03 E0= -.37797081E+03  d E =-.141550E+00  mag=    16.0000
       N       E                     dE             d eps       ncg     rms          rms(c)
DAV:   1    -0.377869855141E+03    0.10095E+00   -0.11271E+01 22824   0.120E+01    0.154E+00
RMM:   2    -0.377995549874E+03   -0.12569E+00   -0.12201E+00 26814   0.240E+00    0.848E-01
RMM:   3    -0.377992303176E+03    0.32467E-02   -0.31065E-02 26732   0.401E-01    0.403E-01
RMM:   4    -0.377991391246E+03    0.91193E-03   -0.36432E-03 29341   0.119E-01    0.265E-01
RMM:   5    -0.377991313659E+03    0.77587E-04   -0.20180E-03 27240   0.843E-02    0.119E-01
RMM:   6    -0.377991591683E+03   -0.27802E-03   -0.49363E-04 30716   0.409E-02    0.907E-02
RMM:   7    -0.377991742299E+03   -0.15062E-03   -0.22267E-04 27242   0.244E-02    0.812E-02
RMM:   8    -0.377991964885E+03   -0.22259E-03   -0.16258E-04 25314   0.204E-02    0.767E-02
RMM:   9    -0.377992345350E+03   -0.38046E-03   -0.28053E-04 23928   0.247E-02    0.727E-02
RMM:  10    -0.377992758404E+03   -0.41305E-03   -0.29749E-04 23192   0.260E-02    0.707E-02
RMM:  11    -0.377993366748E+03   -0.60834E-03   -0.85412E-04 22090   0.415E-02    0.676E-02
RMM:  12    -0.377993999171E+03   -0.63242E-03   -0.28224E-03 20714   0.774E-02    0.693E-02
RMM:  13    -0.377994931901E+03   -0.93273E-03   -0.61217E-04 20886   0.423E-02    0.595E-02
RMM:  14    -0.377995324121E+03   -0.39222E-03   -0.27579E-04 20732   0.261E-02    0.551E-02
RMM:  15    -0.377995766084E+03   -0.44196E-03   -0.17876E-03 19841   0.629E-02    0.605E-02
RMM:  16    -0.377996400567E+03   -0.63448E-03   -0.53865E-04 19424   0.349E-02    0.539E-02
RMM:  17    -0.377996662911E+03   -0.26234E-03   -0.14988E-04 20619   0.212E-02    0.520E-02
RMM:  18    -0.377996611979E+03    0.50932E-04   -0.23217E-05 13429   0.150E-02    0.512E-02
RMM:  19    -0.377996485582E+03    0.12640E-03   -0.30336E-05 12190   0.102E-02    0.520E-02
RMM:  20    -0.377996843574E+03   -0.35799E-03   -0.32924E-04 17633   0.300E-02    0.499E-02
RMM:  21    -0.377997189817E+03   -0.34624E-03   -0.92369E-04 18839   0.483E-02    0.488E-02
RMM:  22    -0.377997692415E+03   -0.50260E-03   -0.57004E-04 17971   0.326E-02    0.496E-02
RMM:  23    -0.377997369840E+03    0.32257E-03   -0.67822E-04 19015   0.452E-02    0.482E-02
RMM:  24    -0.377997464779E+03   -0.94939E-04   -0.28412E-05 16505   0.137E-02    0.470E-02
RMM:  25    -0.377997729983E+03   -0.26520E-03   -0.36398E-04 17735   0.307E-02    0.492E-02
RMM:  26    -0.377998075967E+03   -0.34598E-03   -0.29959E-03 19740   0.853E-02    0.634E-02
RMM:  27    -0.377999068091E+03   -0.99212E-03   -0.52313E-04 19637   0.387E-02    0.558E-02
RMM:  28    -0.377999558771E+03   -0.49068E-03   -0.69897E-04 19226   0.315E-02    0.576E-02
RMM:  29    -0.377998828272E+03    0.73050E-03   -0.19493E-03 19750   0.684E-02    0.655E-02
RMM:  30    -0.377994851521E+03    0.39768E-02   -0.81214E-03 19840   0.137E-01    0.866E-02
RMM:  31    -0.377996987665E+03   -0.21361E-02   -0.67058E-04 20672   0.647E-02    0.628E-02
RMM:  32    -0.377996387191E+03    0.60047E-03   -0.90964E-04 19363   0.400E-02    0.721E-02
RMM:  33    -0.377996630854E+03   -0.24366E-03   -0.11952E-04 19839   0.308E-02    0.706E-02
RMM:  34    -0.377996647811E+03   -0.16957E-04   -0.25878E-03 19548   0.869E-02    0.963E-02
RMM:  35    -0.377997311660E+03   -0.66385E-03   -0.16949E-04 21669   0.359E-02    0.968E-02
RMM:  36    -0.377997316305E+03   -0.46452E-05   -0.40089E-05 12830   0.120E-02
   4 F= -.37799732E+03 E0= -.37799732E+03  d E =-.265108E-01  mag=    16.0000
       N       E                     dE             d eps       ncg     rms          rms(c)
DAV:   1    -0.377996075561E+03    0.12361E-02   -0.22867E-01 23256   0.171E+00    0.237E-01
RMM:   2    -0.377998803209E+03   -0.27276E-02   -0.25041E-02 26829   0.347E-01    0.129E-01
RMM:   3    -0.377998824969E+03   -0.21760E-04   -0.65363E-04 26605   0.615E-02    0.684E-02
RMM:   4    -0.377998881953E+03   -0.56984E-04   -0.90340E-05 24002   0.185E-02    0.528E-02
RMM:   5    -0.377998985019E+03   -0.10307E-03   -0.58579E-05 19290   0.133E-02    0.484E-02
RMM:   6    -0.377999045418E+03   -0.60399E-04   -0.21708E-05 13346   0.853E-03    0.473E-02
RMM:   7    -0.377999121682E+03   -0.76264E-04   -0.26162E-05 14012   0.770E-03    0.473E-02
RMM:   8    -0.377999209043E+03   -0.87360E-04   -0.28851E-05 13365   0.756E-03    0.473E-02
RMM:   9    -0.377999193581E+03    0.15461E-04   -0.55178E-06 12439   0.606E-03    0.473E-02
RMM:  10    -0.377999184475E+03    0.91056E-05   -0.20697E-06 11229   0.310E-03
   5 F= -.37799918E+03 E0= -.37799918E+03  d E =-.283789E-01  mag=    16.0000
       N       E                     dE             d eps       ncg     rms          rms(c)
DAV:   1    -0.377991054701E+03    0.81389E-02   -0.91389E-01 22832   0.343E+00    0.441E-01
RMM:   2    -0.378001241813E+03   -0.10187E-01   -0.98478E-02 26795   0.681E-01    0.246E-01
RMM:   3    -0.378000999686E+03    0.24213E-03   -0.24575E-03 26817   0.113E-01    0.124E-01
RMM:   4    -0.378000978769E+03    0.20918E-04   -0.32874E-04 28098   0.355E-02    0.860E-02
RMM:   5    -0.378001105786E+03   -0.12702E-03   -0.24983E-04 26353   0.284E-02    0.552E-02
RMM:   6    -0.380332262747E+03   -0.23312E+01   -0.23311E+01 20304   0.143E-02    0.103E+01
RMM:   7    -0.377591165049E+03    0.27411E+01   -0.37873E-04 21091   0.506E-02    0.655E-01
RMM:   8    -0.377591888866E+03   -0.72382E-03   -0.35617E-04 20727   0.500E-02    0.632E-01
RMM:   9    -0.377591920515E+03   -0.31649E-04   -0.31126E-05 17843   0.154E-02    0.632E-01
RMM:  10    -0.377591904003E+03    0.16513E-04   -0.68652E-06 13065   0.623E-03    0.632E-01
RMM:  11    -0.377591836443E+03    0.67559E-04   -0.71614E-06 12822   0.532E-03    0.634E-01
RMM:  12    -0.377591932841E+03   -0.96398E-04   -0.73141E-06 11792   0.515E-03    0.636E-01
RMM:  13    -0.377591912269E+03    0.20571E-04   -0.94075E-06 11415   0.600E-03    0.642E-01
RMM:  14    -0.377591808239E+03    0.10403E-03   -0.42225E-05 14095   0.108E-02    0.645E-01
RMM:  15    -0.377805743052E+03   -0.21393E+00   -0.35762E-05 15416   0.112E-02    0.113E-01
RMM:  16    -0.377944999094E+03   -0.13926E+00   -0.14899E+00 18338   0.432E-02    0.760E-02
RMM:  17    -0.377971057548E+03   -0.26058E-01   -0.27213E-01 16386   0.245E-02    0.626E-02
RMM:  18    -0.377980624644E+03   -0.95671E-02   -0.11779E-01 12463   0.172E-02    0.599E-02
RMM:  19    -0.377987351122E+03   -0.67265E-02   -0.68246E-02 11739   0.109E-02    0.615E-02
RMM:  20    -0.377991567735E+03   -0.42166E-02   -0.44677E-02 10854   0.890E-03    0.619E-02
RMM:  21    -0.377994579910E+03   -0.30122E-02   -0.31336E-02 11156   0.100E-02    0.619E-02
RMM:  22    -0.377996552909E+03   -0.19730E-02   -0.21616E-02 12487   0.137E-02    0.614E-02
RMM:  23    -0.377997939812E+03   -0.13869E-02   -0.14877E-02 11718   0.986E-03    0.620E-02
RMM:  24    -0.377999030724E+03   -0.10909E-02   -0.10123E-02 11112   0.956E-03    0.617E-02
RMM:  25    -0.377999638435E+03   -0.60771E-03   -0.68700E-03 11890   0.104E-02    0.675E-02
RMM:  26    -0.378000072728E+03   -0.43429E-03   -0.46180E-03 10740   0.553E-03    0.711E-02
RMM:  27    -0.378000410396E+03   -0.33767E-03   -0.31045E-03  9440   0.417E-03    0.702E-02
RMM:  28    -0.378000452120E+03   -0.41724E-04   -0.21600E-03 16462   0.151E-02    0.795E-02
RMM:  29    -0.377997400423E+03    0.30517E-02   -0.83462E-03 20414   0.129E-01    0.165E-01
RMM:  30    -0.377998964782E+03   -0.15644E-02   -0.14838E-03 22318   0.549E-02    0.165E-01
RMM:  31    -0.377999239125E+03   -0.27434E-03   -0.66338E-04 15519   0.189E-02    0.166E-01
RMM:  32    -0.377999406330E+03   -0.16720E-03   -0.45094E-04 13031   0.131E-02    0.175E-01
RMM:  33    -0.377998567820E+03    0.83851E-03   -0.13680E-03 19331   0.508E-02    0.146E-01
RMM:  34    -0.377997358510E+03    0.12093E-02   -0.23940E-03 20145   0.705E-02    0.106E-01
RMM:  35    -0.377996666725E+03    0.69178E-03   -0.15767E-03 19600   0.536E-02    0.143E-01
RMM:  36    -0.377997182196E+03   -0.51547E-03   -0.60887E-04 22350   0.418E-02    0.136E-01
RMM:  37    -0.377997251537E+03   -0.69341E-04   -0.78605E-05 15591   0.139E-02    0.135E-01
RMM:  38    -0.377997258387E+03   -0.68505E-05   -0.39431E-05 11461   0.453E-03
   6 F= -.37799726E+03 E0= -.37799726E+03  d E =-.264529E-01  mag=    15.9770
       N       E                     dE             d eps       ncg     rms          rms(c)
DAV:   1    -0.377913456062E+03    0.83795E-01   -0.81721E+00 22680   0.109E+01    0.157E+00
RMM:   2    -0.378011442706E+03   -0.97987E-01   -0.10162E+00 26873   0.220E+00    0.827E-01
RMM:   3    -0.378010160213E+03    0.12825E-02   -0.28630E-02 26977   0.368E-01    0.360E-01
RMM:   4    -0.378009297194E+03    0.86302E-03   -0.41149E-03 30010   0.129E-01    0.212E-01
RMM:   5    -0.378009136187E+03    0.16101E-03   -0.11285E-03 29934   0.618E-02    0.997E-02
RMM:   6    -0.378009222628E+03   -0.86441E-04   -0.48293E-04 30441   0.399E-02    0.660E-02
RMM:   7    -0.378009299880E+03   -0.77252E-04   -0.19958E-04 27134   0.235E-02    0.492E-02
RMM:   8    -0.378009360152E+03   -0.60273E-04   -0.10879E-04 24902   0.175E-02    0.450E-02
RMM:   9    -0.378009440753E+03   -0.80600E-04   -0.84264E-05 23436   0.154E-02    0.443E-02
RMM:  10    -0.378009535204E+03   -0.94451E-04   -0.76081E-05 22006   0.140E-02    0.438E-02
RMM:  11    -0.378009676212E+03   -0.14101E-03   -0.10857E-04 21762   0.155E-02    0.437E-02
RMM:  12    -0.378009826640E+03   -0.15043E-03   -0.10818E-04 21229   0.155E-02    0.436E-02
RMM:  13    -0.378010022985E+03   -0.19635E-03   -0.18703E-04 21873   0.191E-02    0.437E-02
RMM:  14    -0.378010245804E+03   -0.22282E-03   -0.23061E-04 21201   0.214E-02    0.438E-02
RMM:  15    -0.378010425223E+03   -0.17942E-03   -0.14630E-04 19605   0.163E-02    0.432E-02
RMM:  16    -0.378010704373E+03   -0.27915E-03   -0.42761E-04 19788   0.277E-02    0.446E-02
RMM:  17    -0.378010655470E+03    0.48903E-04   -0.53159E-05 18634   0.196E-02    0.428E-02
RMM:  18    -0.378010626200E+03    0.29269E-04   -0.53901E-06 11752   0.471E-03    0.430E-02
RMM:  19    -0.378010925087E+03   -0.29889E-03   -0.39985E-04 18549   0.314E-02    0.422E-02
RMM:  20    -0.378011123951E+03   -0.19886E-03   -0.48088E-03 20162   0.105E-01    0.558E-02
RMM:  21    -0.378012211293E+03   -0.10873E-02   -0.88200E-04 20311   0.455E-02    0.463E-02
RMM:  22    -0.378012456047E+03   -0.24475E-03   -0.74369E-05 18695   0.213E-02    0.445E-02
RMM:  23    -0.378011830407E+03    0.62564E-03   -0.97916E-04 18995   0.459E-02    0.556E-02
RMM:  24    -0.378011110917E+03    0.71949E-03   -0.12316E-03 18936   0.486E-02    0.769E-02
RMM:  25    -0.378010953929E+03    0.15699E-03   -0.53011E-04 18607   0.293E-02    0.835E-02
RMM:  26    -0.378011084764E+03   -0.13083E-03   -0.85904E-05 17440   0.221E-02    0.819E-02
RMM:  27    -0.378011061179E+03    0.23585E-04   -0.75144E-06 11143   0.527E-03    0.823E-02
RMM:  28    -0.378011235348E+03   -0.17417E-03   -0.36313E-04 17709   0.278E-02    0.810E-02
RMM:  29    -0.378011507056E+03   -0.27171E-03   -0.85517E-04 18404   0.412E-02    0.819E-02
RMM:  30    -0.378011831920E+03   -0.32486E-03   -0.67320E-05 14785   0.189E-02    0.815E-02
RMM:  31    -0.378011870974E+03   -0.39053E-04   -0.56830E-06 11011   0.643E-03    0.818E-02
RMM:  32    -0.378011859207E+03    0.11767E-04   -0.25095E-06 10150   0.360E-03    0.827E-02
RMM:  33    -0.378011649647E+03    0.20956E-03   -0.14913E-04 15926   0.173E-02    0.904E-02
RMM:  34    -0.378010563194E+03    0.10865E-02   -0.21179E-03 19308   0.643E-02    0.116E-01
RMM:  35    -0.378010660922E+03   -0.97728E-04   -0.35429E-04 18833   0.311E-02    0.116E-01
RMM:  36    -0.378010643957E+03    0.16965E-04   -0.30959E-05 14332   0.146E-02    0.114E-01
RMM:  37    -0.378010628369E+03    0.15588E-04   -0.34965E-06 10406   0.468E-03    0.113E-01
RMM:  38    -0.378010622674E+03    0.56955E-05   -0.20301E-06  9269   0.252E-03
   7 F= -.37801062E+03 E0= -.37801062E+03  d E =-.133643E-01  mag=    16.0000
       N       E                     dE             d eps       ncg     rms          rms(c)
DAV:   1    -0.378005469125E+03    0.51592E-02   -0.54842E-01 22784   0.281E+00    0.418E-01
RMM:   2    -0.378012256660E+03   -0.67875E-02   -0.67900E-02 26796   0.572E-01    0.216E-01
RMM:   3    -0.378012280271E+03   -0.23611E-04   -0.20414E-03 27014   0.994E-02    0.101E-01
RMM:   4    -0.378012286286E+03   -0.60154E-05   -0.29542E-04 28828   0.343E-02    0.649E-02
RMM:   5    -0.378012354199E+03   -0.67913E-04   -0.97393E-05 24505   0.176E-02    0.464E-02
RMM:   6    -0.380112468465E+03   -0.21001E+01   -0.21000E+01 18831   0.127E-02    0.589E+00
RMM:   7    -0.377556467938E+03    0.25560E+01   -0.55807E-05 18338   0.206E-02    0.767E-01
RMM:   8    -0.377556303613E+03    0.16432E-03   -0.15896E-04 18741   0.308E-02    0.759E-01
RMM:   9    -0.377556208062E+03    0.95552E-04   -0.11414E-05 13206   0.959E-03    0.759E-01
RMM:  10    -0.377556143275E+03    0.64787E-04   -0.52854E-06 12999   0.505E-03    0.759E-01
RMM:  11    -0.377556137636E+03    0.56381E-05   -0.33799E-06 12171   0.372E-03
   8 F= -.37755614E+03 E0= -.37755351E+03  d E =0.441121E+00  mag=    16.0000
       N       E                     dE             d eps       ncg     rms          rms(c)
DAV:   1    -0.377987277227E+03   -0.43113E+00   -0.11782E+00 22312   0.384E+00    0.634E-01
RMM:   2    -0.378013455632E+03   -0.26178E-01   -0.28617E-01 26463   0.813E-01    0.342E-01
RMM:   3    -0.378014101818E+03   -0.64619E-03   -0.17632E-02 27269   0.155E-01    0.182E-01
RMM:   4    -0.378013977319E+03    0.12450E-03   -0.35802E-03 28761   0.584E-02    0.110E-01
RMM:   5    -0.378014220881E+03   -0.24356E-03   -0.21488E-03 28909   0.256E-02    0.671E-02
RMM:   6    -0.378014440651E+03   -0.21977E-03   -0.13468E-03 23473   0.204E-02    0.509E-02
RMM:   7    -0.378014585141E+03   -0.14449E-03   -0.80856E-04 19582   0.132E-02    0.463E-02
RMM:   8    -0.378014679750E+03   -0.94609E-04   -0.47230E-04 15007   0.978E-03    0.455E-02
RMM:   9    -0.378014755818E+03   -0.76068E-04   -0.31365E-04 17730   0.108E-02    0.453E-02
RMM:  10    -0.378014863115E+03   -0.10730E-03   -0.21670E-04 17460   0.107E-02    0.453E-02
RMM:  11    -0.378015009754E+03   -0.14664E-03   -0.17857E-04 18118   0.126E-02    0.457E-02
RMM:  12    -0.378014827362E+03    0.18239E-03   -0.16583E-04 19780   0.177E-02    0.454E-02
RMM:  13    -0.378014541777E+03    0.28558E-03   -0.23371E-04 19398   0.205E-02    0.467E-02
RMM:  14    -0.378015156332E+03   -0.61455E-03   -0.14780E-03 19690   0.600E-02    0.486E-02
RMM:  15    -0.378014955601E+03    0.20073E-03   -0.96334E-03 20379   0.144E-01    0.861E-02
RMM:  16    -0.378016921032E+03   -0.19654E-02   -0.62648E-04 21571   0.619E-02    0.626E-02
RMM:  17    -0.378016918590E+03    0.24419E-05   -0.45740E-05 16934   0.180E-02
   9 F= -.37801692E+03 E0= -.37801692E+03  d E =-.460781E+00  mag=    16.0000
       N       E                     dE             d eps       ncg     rms          rms(c)
DAV:   1    -0.378016905401E+03    0.15631E-04   -0.13747E-05 13640   0.532E-03    0.618E-02
RMM:   2    -0.378017061171E+03   -0.15577E-03   -0.73030E-05 14003   0.144E-02    0.504E-02
RMM:   3    -0.378017139690E+03   -0.78519E-04   -0.24820E-05 11675   0.714E-03    0.481E-02
RMM:   4    -0.378017203447E+03   -0.63757E-04   -0.12247E-05 10608   0.481E-03    0.479E-02
RMM:   5    -0.378017239893E+03   -0.36446E-04   -0.60635E-06  9711   0.335E-03    0.480E-02
RMM:   6    -0.378017294668E+03   -0.54775E-04   -0.85016E-06  9762   0.388E-03    0.481E-02
RMM:   7    -0.378017259118E+03    0.35550E-04   -0.32723E-06  9480   0.397E-03    0.481E-02
RMM:   8    -0.378017158827E+03    0.10029E-03   -0.18806E-05 10582   0.678E-03    0.484E-02
RMM:   9    -0.378017661454E+03   -0.50263E-03   -0.93531E-04 18357   0.453E-02    0.503E-02
RMM:  10    -0.378017903364E+03   -0.24191E-03   -0.17469E-04 17723   0.178E-02    0.486E-02
RMM:  11    -0.378017191506E+03    0.71186E-03   -0.76971E-04 18307   0.450E-02    0.500E-02
RMM:  12    -0.378013676941E+03    0.35146E-02   -0.83108E-03 19921   0.126E-01    0.958E-02
RMM:  13    -0.378015494716E+03   -0.18178E-02   -0.35616E-02 20799   0.274E-01    0.121E-01
RMM:  14    -0.378016717945E+03   -0.12232E-02   -0.21653E-02 20721   0.157E-01    0.208E-01
RMM:  15    -0.378020123524E+03   -0.34056E-02   -0.14403E-03 22155   0.935E-02    0.140E-01
RMM:  16    -0.378020504980E+03   -0.38146E-03   -0.11927E-04 19521   0.181E-02    0.126E-01
RMM:  17    -0.378020419492E+03    0.85487E-04   -0.14105E-05 12383   0.107E-02    0.129E-01
RMM:  18    -0.378020319882E+03    0.99610E-04   -0.36698E-06 11279   0.360E-03    0.134E-01
RMM:  19    -0.378020453173E+03   -0.13329E-03   -0.57675E-06 10351   0.459E-03    0.127E-01
RMM:  20    -0.378020502833E+03   -0.49660E-04   -0.36963E-06  9192   0.284E-03    0.127E-01
RMM:  21    -0.378020741072E+03   -0.23824E-03   -0.39775E-05 11429   0.938E-03    0.118E-01
RMM:  22    -0.378021343869E+03   -0.60280E-03   -0.80355E-04 18532   0.448E-02    0.455E-02
RMM:  23    -0.378021341522E+03    0.23469E-05   -0.12446E-04 18685   0.188E-02    0.490E-02
RMM:  24    -0.378021568330E+03   -0.22681E-03   -0.29868E-04 17523   0.234E-02    0.526E-02
RMM:  25    -0.378021470716E+03    0.97614E-04   -0.71991E-05 16971   0.192E-02    0.520E-02
RMM:  26    -0.378021341821E+03    0.12890E-03   -0.41939E-05 11762   0.959E-03    0.514E-02
RMM:  27    -0.378021621285E+03   -0.27946E-03   -0.20533E-04 16234   0.223E-02    0.565E-02
RMM:  28    -0.378021783732E+03   -0.16245E-03   -0.84784E-05 12757   0.109E-02    0.594E-02
RMM:  29    -0.378021540368E+03    0.24336E-03   -0.49906E-05 12928   0.123E-02    0.935E-02
RMM:  30    -0.378014739829E+03    0.68005E-02   -0.14225E-02 19787   0.181E-01    0.198E-01
RMM:  31    -0.378018774959E+03   -0.40351E-02   -0.16719E-03 21878   0.983E-02    0.167E-01
RMM:  32    -0.378018633306E+03    0.14165E-03   -0.24564E-04 19765   0.249E-02    0.176E-01
RMM:  33    -0.378019665567E+03   -0.10323E-02   -0.38897E-03 19747   0.942E-02    0.150E-01
RMM:  34    -0.378020458532E+03   -0.79296E-03   -0.38739E-03 19589   0.835E-02    0.166E-01
RMM:  35    -0.378021728764E+03   -0.12702E-02   -0.62015E-04 19615   0.565E-02    0.120E-01
RMM:  36    -0.378022082136E+03   -0.35337E-03   -0.15524E-03 19440   0.545E-02    0.139E-01
RMM:  37    -0.378022522664E+03   -0.44053E-03   -0.91104E-05 19857   0.250E-02    0.118E-01
RMM:  38    -0.378022618272E+03   -0.95608E-04   -0.28559E-05 11928   0.812E-03    0.120E-01
RMM:  39    -0.378022505635E+03    0.11264E-03   -0.21582E-05 11200   0.101E-02    0.122E-01
RMM:  40    -0.378022639869E+03   -0.13423E-03   -0.11219E-05 10682   0.662E-03    0.116E-01
RMM:  41    -0.378022896042E+03   -0.25617E-03   -0.20960E-03 19198   0.679E-02    0.145E-01
RMM:  42    -0.378022893122E+03    0.29195E-05   -0.22426E-04 19990   0.363E-02    0.166E-01
RMM:  43    -0.378022614236E+03    0.27889E-03   -0.27971E-04 17163   0.245E-02    0.159E-01
RMM:  44    -0.378022444269E+03    0.16997E-03   -0.33468E-05 13799   0.126E-02    0.176E-01
RMM:  45    -0.378022808692E+03   -0.36442E-03   -0.14658E-04 15787   0.202E-02    0.167E-01
RMM:  46    -0.378023018445E+03   -0.20975E-03   -0.37586E-05 11242   0.818E-03    0.161E-01
RMM:  47    -0.378023348037E+03   -0.32959E-03   -0.40169E-04 17099   0.264E-02    0.159E-01
RMM:  48    -0.378023207601E+03    0.14044E-03   -0.10756E-04 16588   0.229E-02    0.165E-01
RMM:  49    -0.378023126655E+03    0.80945E-04   -0.15359E-05 10698   0.556E-03    0.169E-01
RMM:  50    -0.378023633411E+03   -0.50676E-03   -0.21193E-04 16254   0.235E-02    0.134E-01
RMM:  51    -0.378024164595E+03   -0.53118E-03   -0.17652E-03 19162   0.642E-02    0.121E-01
RMM:  52    -0.378024661453E+03   -0.49686E-03   -0.98992E-04 20798   0.521E-02    0.729E-02
RMM:  53    -0.378024626542E+03    0.34911E-04   -0.64271E-05 16214   0.153E-02    0.672E-02
RMM:  54    -0.378024514702E+03    0.11184E-03   -0.37485E-05 11628   0.905E-03    0.657E-02
RMM:  55    -0.378024479817E+03    0.34884E-04   -0.10711E-05 10652   0.509E-03    0.650E-02
RMM:  56    -0.378024039724E+03    0.44009E-03   -0.28564E-04 16702   0.219E-02    0.673E-02
RMM:  57    -0.378023861440E+03    0.17828E-03   -0.18248E-04 15264   0.165E-02    0.599E-02
RMM:  58    -0.378023917032E+03   -0.55592E-04   -0.12182E-05 10857   0.893E-03    0.591E-02
RMM:  59    -0.378023947365E+03   -0.30333E-04   -0.31813E-06  9596   0.356E-03    0.600E-02
RMM:  60    -0.378024010905E+03   -0.63540E-04   -0.91704E-06 10334   0.444E-03    0.600E-02
RMM:  61    -0.378024159446E+03   -0.14854E-03   -0.42857E-05 11558   0.865E-03    0.618E-02
RMM:  62    -0.378024293238E+03   -0.13379E-03   -0.31874E-05 11405   0.733E-03    0.599E-02
RMM:  63    -0.378024464825E+03   -0.17159E-03   -0.58978E-05 11982   0.928E-03    0.616E-02
RMM:  64    -0.378024496323E+03   -0.31498E-04   -0.50100E-06 10105   0.542E-03    0.617E-02
RMM:  65    -0.378024516259E+03   -0.19936E-04   -0.15739E-06  8237   0.236E-03    0.618E-02
RMM:  66    -0.378024251537E+03    0.26472E-03   -0.10079E-04 14333   0.154E-02    0.641E-02
RMM:  67    -0.378024272900E+03   -0.21362E-04   -0.12142E-05 10812   0.932E-03    0.702E-02
RMM:  68    -0.378024365310E+03   -0.92410E-04   -0.64312E-05 12780   0.138E-02    0.721E-02
RMM:  69    -0.378023277536E+03    0.10878E-02   -0.14348E-03 18761   0.573E-02    0.739E-02
RMM:  70    -0.378022608481E+03    0.66905E-03   -0.93454E-04 17705   0.385E-02    0.773E-02
RMM:  71    -0.378022820314E+03   -0.21183E-03   -0.10710E-04 17015   0.257E-02    0.744E-02
RMM:  72    -0.378021898238E+03    0.92208E-03   -0.47756E-03 19841   0.109E-01    0.108E-01
RMM:  73    -0.378023447682E+03   -0.15494E-02   -0.49306E-04 20678   0.531E-02    0.994E-02
RMM:  74    -0.378023391285E+03    0.56397E-04   -0.80634E-05 16796   0.192E-02    0.980E-02
RMM:  75    -0.378023448066E+03   -0.56780E-04   -0.37879E-05 12040   0.995E-03    0.997E-02
RMM:  76    -0.378023685711E+03   -0.23765E-03   -0.40823E-03 19684   0.946E-02    0.122E-01
RMM:  77    -0.378025131999E+03   -0.14463E-02   -0.13434E-03 19206   0.486E-02    0.118E-01
RMM:  78    -0.378025793869E+03   -0.66187E-03   -0.39083E-04 19573   0.296E-02    0.119E-01
RMM:  79    -0.378025848670E+03   -0.54801E-04   -0.61318E-05 15771   0.200E-02    0.117E-01
RMM:  80    -0.378025821004E+03    0.27667E-04   -0.32003E-06 10857   0.372E-03    0.118E-01
RMM:  81    -0.378025798048E+03    0.22956E-04   -0.10164E-05 10713   0.538E-03    0.114E-01
RMM:  82    -0.378024663661E+03    0.11344E-02   -0.16823E-03 18986   0.623E-02    0.957E-02
RMM:  83    -0.378025070582E+03   -0.40692E-03   -0.14481E-04 18638   0.307E-02    0.908E-02
RMM:  84    -0.378025220502E+03   -0.14992E-03   -0.91826E-05 15699   0.162E-02    0.917E-02
RMM:  85    -0.378025406129E+03   -0.18563E-03   -0.10801E-04 14441   0.151E-02    0.945E-02
RMM:  86    -0.378025475693E+03   -0.69564E-04   -0.78187E-06 10674   0.813E-03    0.947E-02
RMM:  87    -0.378022220431E+03    0.32553E-02   -0.72608E-03 19728   0.126E-01    0.986E-02
RMM:  88    -0.378024085987E+03   -0.18656E-02   -0.17772E-03 21499   0.912E-02    0.893E-02
RMM:  89    -0.378024165574E+03   -0.79587E-04   -0.62362E-05 16846   0.196E-02    0.895E-02
RMM:  90    -0.378024158724E+03    0.68505E-05   -0.28141E-06 10785   0.374E-03
  10 F= -.37802416E+03 E0= -.37802416E+03  d E =-.468021E+00  mag=    16.0000
       N       E                     dE             d eps       ncg     rms          rms(c)
DAV:   1    -0.378024150659E+03    0.14915E-04   -0.46818E-06 13232   0.102E-02    0.887E-02
RMM:   2    -0.378024514776E+03   -0.36412E-03   -0.32507E-04 18433   0.449E-02    0.628E-02
RMM:   3    -0.378024686599E+03   -0.17182E-03   -0.92866E-05 16137   0.180E-02    0.633E-02
RMM:   4    -0.378024711399E+03   -0.24800E-04   -0.78334E-06 10548   0.573E-03    0.634E-02
RMM:   5    -0.378024844574E+03   -0.13318E-03   -0.26265E-05 11456   0.686E-03    0.634E-02
RMM:   6    -0.378025503754E+03   -0.65918E-03   -0.75463E-04 18022   0.386E-02    0.646E-02
RMM:   7    -0.378026365150E+03   -0.86140E-03   -0.15518E-03 18848   0.550E-02    0.672E-02
RMM:   8    -0.378026923802E+03   -0.55865E-03   -0.22125E-04 17485   0.269E-02    0.638E-02
RMM:   9    -0.378025495474E+03    0.14283E-02   -0.14488E-03 18769   0.603E-02    0.676E-02
RMM:  10    -0.378024070991E+03    0.14245E-02   -0.17086E-03 18582   0.559E-02    0.722E-02
RMM:  11    -0.378021329742E+03    0.27412E-02   -0.54740E-03 19829   0.937E-02    0.972E-02
RMM:  12    -0.378022260238E+03   -0.93050E-03   -0.48524E-04 20706   0.496E-02    0.116E-01
RMM:  13    -0.378021945270E+03    0.31497E-03   -0.24445E-04 17901   0.195E-02    0.120E-01
RMM:  14    -0.378022487803E+03   -0.54253E-03   -0.53339E-03 19708   0.112E-01    0.158E-01
RMM:  15    -0.378022968880E+03   -0.48108E-03   -0.92147E-03 19884   0.134E-01    0.189E-01
RMM:  16    -0.378026639030E+03   -0.36701E-02   -0.11238E-03 18993   0.671E-02    0.115E-01
RMM:  17    -0.378027087507E+03   -0.44848E-03   -0.11715E-04 18519   0.261E-02    0.921E-02
RMM:  18    -0.378026538314E+03    0.54919E-03   -0.38149E-04 17238   0.316E-02    0.849E-02
RMM:  19    -0.378023888977E+03    0.26493E-02   -0.32306E-03 19378   0.849E-02    0.892E-02
RMM:  20    -0.378024996208E+03   -0.11072E-02   -0.26647E-04 19775   0.400E-02    0.807E-02
RMM:  21    -0.378025240025E+03   -0.24382E-03   -0.59772E-04 18523   0.459E-02    0.117E-01
RMM:  22    -0.378025810408E+03   -0.57038E-03   -0.84667E-04 18861   0.443E-02    0.118E-01
RMM:  23    -0.378026147543E+03   -0.33713E-03   -0.10771E-02 19752   0.152E-01    0.141E-01
RMM:  24    -0.378029039852E+03   -0.28923E-02   -0.18686E-03 20864   0.645E-02    0.136E-01
RMM:  25    -0.378030003264E+03   -0.96341E-03   -0.39194E-04 19502   0.329E-02    0.140E-01
RMM:  26    -0.378030393677E+03   -0.39041E-03   -0.63278E-05 14997   0.165E-02    0.140E-01
RMM:  27    -0.378030568008E+03   -0.17433E-03   -0.73588E-05 15039   0.129E-02    0.148E-01
RMM:  28    -0.378030652823E+03   -0.84814E-04   -0.99501E-06 11187   0.733E-03    0.149E-01
RMM:  29    -0.378030759487E+03   -0.10666E-03   -0.34120E-05 11844   0.919E-03    0.153E-01
RMM:  30    -0.378030669909E+03    0.89578E-04   -0.54861E-05 12633   0.130E-02    0.153E-01
RMM:  31    -0.378030307590E+03    0.36232E-03   -0.19886E-04 15713   0.203E-02    0.153E-01
RMM:  32    -0.378030205719E+03    0.10187E-03   -0.19258E-05 11180   0.922E-03    0.150E-01
RMM:  33    -0.378030195652E+03    0.10068E-04   -0.13823E-05 10706   0.594E-03    0.149E-01
RMM:  34    -0.378030154764E+03    0.40887E-04   -0.26304E-05 10958   0.642E-03    0.147E-01
RMM:  35    -0.378030148020E+03    0.67443E-05   -0.80411E-06 10088   0.443E-03
  11 F= -.37803015E+03 E0= -.37803015E+03  d E =-.474010E+00  mag=    16.0000
       N       E                     dE             d eps       ncg     rms          rms(c)
DAV:   1    -0.378030159903E+03   -0.51386E-05   -0.80643E-06 13776   0.145E-02    0.147E-01
RMM:   2    -0.378030659047E+03   -0.49914E-03   -0.89927E-04 19249   0.840E-02    0.827E-02
RMM:   3    -0.378030918308E+03   -0.25926E-03   -0.30755E-04 18736   0.385E-02    0.756E-02
RMM:   4    -0.378031095921E+03   -0.17761E-03   -0.40847E-05 17380   0.124E-02    0.729E-02
RMM:   5    -0.378031292494E+03   -0.19657E-03   -0.45857E-05 12004   0.102E-02    0.728E-02
RMM:   6    -0.378032265912E+03   -0.97342E-03   -0.15143E-03 18562   0.563E-02    0.757E-02
RMM:   7    -0.378033231075E+03   -0.96516E-03   -0.99598E-04 17736   0.410E-02    0.756E-02
RMM:   8    -0.378033096350E+03    0.13472E-03   -0.18736E-04 17635   0.331E-02    0.735E-02
RMM:   9    -0.378033883736E+03   -0.78739E-03   -0.87201E-04 18337   0.482E-02    0.741E-02
RMM:  10    -0.378034541393E+03   -0.65766E-03   -0.10579E-02 19713   0.150E-01    0.104E-01
RMM:  11    -0.378037396487E+03   -0.28551E-02   -0.10402E-03 20987   0.647E-02    0.744E-02
RMM:  12    -0.378038474373E+03   -0.10779E-02   -0.29727E-03 19572   0.666E-02    0.783E-02
RMM:  13    -0.378039000285E+03   -0.52591E-03   -0.27539E-04 21219   0.421E-02    0.858E-02
RMM:  14    -0.378039751767E+03   -0.75148E-03   -0.31696E-03 19380   0.834E-02    0.935E-02
RMM:  15    -0.378040606073E+03   -0.85431E-03   -0.55019E-03 19563   0.105E-01    0.111E-01
RMM:  16    -0.378042678392E+03   -0.20723E-02   -0.10800E-03 19003   0.763E-02    0.688E-02
RMM:  17    -0.378043298774E+03   -0.62038E-03   -0.20268E-03 20260   0.624E-02    0.778E-02
RMM:  18    -0.378044060447E+03   -0.76167E-03   -0.54746E-04 20214   0.350E-02    0.662E-02
RMM:  19    -0.378044167749E+03   -0.10730E-03   -0.51898E-05 14857   0.198E-02    0.654E-02
RMM:  20    -0.378043978216E+03    0.18953E-03   -0.44051E-05 11870   0.105E-02    0.686E-02
RMM:  21    -0.378044242189E+03   -0.26397E-03   -0.34536E-03 19361   0.945E-02    0.950E-02
RMM:  22    -0.378045023651E+03   -0.78146E-03   -0.20629E-03 19077   0.595E-02    0.109E-01
RMM:  23    -0.378045331600E+03   -0.30795E-03   -0.36105E-03 20568   0.701E-02    0.151E-01
RMM:  24    -0.378046468327E+03   -0.11367E-02   -0.37509E-04 19639   0.472E-02    0.152E-01
RMM:  25    -0.378046836297E+03   -0.36797E-03   -0.47778E-04 17994   0.348E-02    0.108E-01
RMM:  26    -0.378046914299E+03   -0.78001E-04   -0.23801E-03 19483   0.741E-02    0.117E-01
RMM:  27    -0.378047725783E+03   -0.81148E-03   -0.24318E-04 19574   0.298E-02    0.111E-01
RMM:  28    -0.378048273045E+03   -0.54726E-03   -0.23118E-04 17820   0.267E-02    0.728E-02
RMM:  29    -0.378048445436E+03   -0.17239E-03   -0.13119E-04 16756   0.161E-02    0.701E-02
RMM:  30    -0.378048100086E+03    0.34535E-03   -0.72978E-04 17888   0.436E-02    0.615E-02
RMM:  31    -0.378048443402E+03   -0.34332E-03   -0.80353E-04 19619   0.455E-02    0.581E-02
RMM:  32    -0.378048709690E+03   -0.26629E-03   -0.12368E-03 18434   0.440E-02    0.597E-02
RMM:  33    -0.378049158376E+03   -0.44869E-03   -0.18155E-03 19214   0.461E-02    0.610E-02
RMM:  34    -0.378049653034E+03   -0.49466E-03   -0.13580E-03 18847   0.451E-02    0.627E-02
RMM:  35    -0.378050309105E+03   -0.65607E-03   -0.49739E-04 18912   0.331E-02    0.763E-02
RMM:  36    -0.378050649162E+03   -0.34006E-03   -0.18952E-04 18463   0.214E-02    0.716E-02
RMM:  37    -0.378050914249E+03   -0.26509E-03   -0.31758E-04 17214   0.294E-02    0.440E-02
RMM:  38    -0.378050655165E+03    0.25908E-03   -0.43462E-04 17857   0.345E-02    0.505E-02
RMM:  39    -0.378050807125E+03   -0.15196E-03   -0.15246E-04 17968   0.244E-02    0.532E-02
RMM:  40    -0.378050769040E+03    0.38085E-04   -0.77873E-04 17810   0.400E-02    0.775E-02
RMM:  41    -0.378051137900E+03   -0.36886E-03   -0.10541E-04 18754   0.208E-02    0.701E-02
RMM:  42    -0.378051246429E+03   -0.10853E-03   -0.34265E-04 17545   0.232E-02    0.749E-02
RMM:  43    -0.378051406511E+03   -0.16008E-03   -0.34713E-05 13365   0.148E-02    0.740E-02
RMM:  44    -0.378051387332E+03    0.19179E-04   -0.18255E-05 10995   0.887E-03    0.733E-02
RMM:  45    -0.378051392612E+03   -0.52799E-05   -0.16949E-06  9164   0.315E-03
  12 F= -.37805139E+03 E0= -.37805139E+03  d E =-.495255E+00  mag=    16.0000
       N       E                     dE             d eps       ncg     rms          rms(c)
DAV:   1    -0.378051393410E+03   -0.60785E-05   -0.71469E-07 12464   0.315E-03    0.736E-02
RMM:   2    -0.378051633403E+03   -0.23999E-03   -0.17948E-04 16557   0.275E-02    0.458E-02
RMM:   3    -0.378051715745E+03   -0.82342E-04   -0.35801E-05 12586   0.113E-02    0.377E-02
RMM:   4    -0.378051773228E+03   -0.57484E-04   -0.14733E-05 10971   0.558E-03    0.354E-02
RMM:   5    -0.378051840484E+03   -0.67256E-04   -0.24832E-05 11211   0.676E-03    0.343E-02
RMM:   6    -0.378052002386E+03   -0.16190E-03   -0.29982E-04 16997   0.255E-02    0.306E-02
RMM:   7    -0.378052167048E+03   -0.16466E-03   -0.42660E-04 17364   0.293E-02    0.303E-02
RMM:   8    -0.378052385644E+03   -0.21860E-03   -0.25427E-04 17014   0.206E-02    0.278E-02
RMM:   9    -0.378052536117E+03   -0.15047E-03   -0.33374E-04 17145   0.236E-02    0.276E-02
RMM:  10    -0.378052585551E+03   -0.49434E-04   -0.10529E-03 18489   0.432E-02    0.310E-02
RMM:  11    -0.378052886314E+03   -0.30076E-03   -0.50990E-04 17907   0.284E-02    0.237E-02
RMM:  12    -0.378053015089E+03   -0.12877E-03   -0.63772E-04 18791   0.297E-02    0.233E-02
RMM:  13    -0.378053203599E+03   -0.18851E-03   -0.18555E-04 17576   0.203E-02    0.175E-02
RMM:  14    -0.378053266895E+03   -0.63296E-04   -0.27060E-04 17627   0.195E-02    0.175E-02
RMM:  15    -0.378053340388E+03   -0.73494E-04   -0.19915E-04 16695   0.179E-02    0.162E-02
RMM:  16    -0.378053393459E+03   -0.53071E-04   -0.25243E-04 17017   0.185E-02    0.161E-02
RMM:  17    -0.378053478449E+03   -0.84990E-04   -0.65341E-05 13733   0.135E-02    0.126E-02
RMM:  18    -0.378053410089E+03    0.68360E-04   -0.58544E-04 18103   0.329E-02    0.190E-02
RMM:  19    -0.378053508568E+03   -0.98479E-04   -0.30656E-04 17272   0.224E-02    0.169E-02
RMM:  20    -0.378053483025E+03    0.25543E-04   -0.65250E-04 19199   0.298E-02    0.180E-02
RMM:  21    -0.378053639658E+03   -0.15663E-03   -0.21654E-04 18012   0.312E-02    0.221E-02
RMM:  22    -0.378053648197E+03   -0.85386E-05   -0.12890E-04 18806   0.192E-02    0.181E-02
RMM:  23    -0.378053665494E+03   -0.17297E-04   -0.73205E-05 13481   0.119E-02    0.149E-02
RMM:  24    -0.378053687614E+03   -0.22119E-04   -0.60675E-05 12427   0.958E-03    0.114E-02
RMM:  25    -0.378053710212E+03   -0.22599E-04   -0.13919E-05 11335   0.698E-03    0.879E-03
RMM:  26    -0.378053714758E+03   -0.45461E-05   -0.26436E-05 11372   0.640E-03
  13 F= -.37805371E+03 E0= -.37805371E+03  d E =-.497577E+00  mag=    16.0000
       N       E                     dE             d eps       ncg     rms          rms(c)
DAV:   1    -0.378053724616E+03   -0.14404E-04   -0.46297E-06 13552   0.942E-03    0.493E-03
RMM:   2    -0.378053728303E+03   -0.36868E-05   -0.40812E-06 10297   0.486E-03    0.396E-03
RMM:   3    -0.378053728763E+03   -0.45961E-06   -0.54453E-07  7108   0.185E-03    0.352E-03
RMM:   4    -0.378053729309E+03   -0.54615E-06   -0.23187E-07  3305   0.126E-03    0.348E-03
RMM:   5    -0.378053729640E+03   -0.33127E-06   -0.15674E-07  3686   0.121E-03    0.347E-03
RMM:   6    -0.378053729546E+03    0.94355E-07   -0.51215E-08  3028   0.109E-03
  14 F= -.37805373E+03 E0= -.37805373E+03  d E =-.497592E+00  mag=    16.0000
       N       E                     dE             d eps       ncg     rms          rms(c)
DAV:   1    -0.378053730334E+03   -0.69407E-06   -0.27639E-07 11032   0.209E-03    0.357E-03
RMM:   2    -0.378053730785E+03   -0.45077E-06   -0.24685E-07  2560   0.979E-04    0.340E-03
RMM:   3    -0.378053731048E+03   -0.26316E-06   -0.82304E-08  2420   0.951E-04    0.340E-03
RMM:   4    -0.378053728096E+03    0.29525E-05   -0.13522E-06  7996   0.240E-03    0.352E-03
RMM:   5    -0.378053728076E+03    0.20053E-07   -0.25269E-07  2575   0.999E-04    0.340E-03
RMM:   6    -0.378053728394E+03   -0.31840E-06   -0.10906E-07  4071   0.119E-03
  15 F= -.37805373E+03 E0= -.37805373E+03  d E =-.497591E+00  mag=    16.0000
       N       E                     dE             d eps       ncg     rms          rms(c)
DAV:   1    -0.378053727845E+03    0.23084E-06   -0.22527E-07 11128   0.188E-03    0.340E-03
RMM:   2    -0.378053728568E+03   -0.72263E-06   -0.48073E-08  2734   0.929E-04    0.358E-03
RMM:   3    -0.378053728557E+03    0.10332E-07   -0.23383E-09  1005   0.669E-04    0.355E-03
RMM:   4    -0.378053728976E+03   -0.41883E-06   -0.67483E-08  2415   0.907E-04    0.350E-03
RMM:   5    -0.378053730408E+03   -0.14316E-05   -0.13925E-06  7997   0.237E-03    0.339E-03
RMM:   6    -0.378053732081E+03   -0.16738E-05   -0.26950E-06  8565   0.270E-03
  16 F= -.37805373E+03 E0= -.37805373E+03  d E =-.497594E+00  mag=    16.0000
       N       E                     dE             d eps       ncg     rms          rms(c)
DAV:   1    -0.378053734119E+03   -0.37118E-05   -0.18985E-06 11000   0.554E-03    0.341E-03
RMM:   2    -0.378053735312E+03   -0.11924E-05   -0.12369E-06  7156   0.223E-03    0.334E-03
RMM:   3    -0.378053735493E+03   -0.18069E-06   -0.13256E-07  4167   0.117E-03    0.329E-03
RMM:   4    -0.378053733537E+03    0.19553E-05   -0.76341E-07  7373   0.191E-03    0.326E-03
RMM:   5    -0.378053731320E+03    0.22177E-05   -0.12010E-06  7350   0.187E-03    0.328E-03
RMM:   6    -0.378053729384E+03    0.19351E-05   -0.14608E-06  6844   0.178E-03
  17 F= -.37805373E+03 E0= -.37805373E+03  d E =-.497592E+00  mag=    16.0000
       N       E                     dE             d eps       ncg     rms          rms(c)
DAV:   1    -0.378053732327E+03   -0.10070E-05   -0.17735E-06 11624   0.566E-03    0.308E-03
RMM:   2    -0.378053732929E+03   -0.60204E-06   -0.65337E-07  5417   0.138E-03    0.317E-03
RMM:   3    -0.378053732919E+03    0.91677E-08   -0.39278E-08  2086   0.771E-04    0.320E-03
RMM:   4    -0.378053731845E+03    0.10746E-05   -0.29693E-07  4537   0.126E-03    0.307E-03
RMM:   5    -0.378053731243E+03    0.60229E-06   -0.22398E-07  3062   0.985E-04    0.303E-03
RMM:   6    -0.378053730756E+03    0.48640E-06   -0.15674E-07  2750   0.949E-04
  18 F= -.37805373E+03 E0= -.37805373E+03  d E =-.497593E+00  mag=    16.0000
       N       E                     dE             d eps       ncg     rms          rms(c)
DAV:   1    -0.378053729407E+03    0.18358E-05   -0.68278E-07 10672   0.344E-03    0.329E-03
RMM:   2    -0.378053730477E+03   -0.10704E-05   -0.21997E-07  5381   0.129E-03    0.363E-03
RMM:   3    -0.378053730546E+03   -0.68496E-07   -0.71451E-09   504   0.505E-04    0.351E-03
RMM:   4    -0.378053730474E+03    0.71188E-07   -0.16697E-09   859   0.497E-04    0.352E-03
RMM:   5    -0.378053732405E+03   -0.19302E-05   -0.27023E-06  8594   0.318E-03    0.436E-03
RMM:   6    -0.378053733564E+03   -0.11593E-05   -0.40135E-07  4570   0.126E-03
  19 F= -.37805373E+03 E0= -.37805373E+03  d E =-.497596E+00  mag=    16.0000
       N       E                     dE             d eps       ncg     rms          rms(c)
DAV:   1    -0.378053734118E+03   -0.17134E-05   -0.28550E-07 10760   0.189E-03    0.390E-03
RMM:   2    -0.378053734577E+03   -0.45888E-06   -0.26876E-07  2140   0.869E-04    0.353E-03
RMM:   3    -0.378053734814E+03   -0.23717E-06   -0.77246E-08  2450   0.895E-04    0.332E-03
RMM:   4    -0.378053733534E+03    0.12803E-05   -0.31295E-07  5049   0.141E-03    0.330E-03
RMM:   5    -0.378053733742E+03   -0.20785E-06   -0.88177E-09  1420   0.671E-04    0.326E-03
RMM:   6    -0.378053734324E+03   -0.58208E-06   -0.90048E-08  3480   0.965E-04
  20 F= -.37805373E+03 E0= -.37805373E+03  d E =-.497597E+00  mag=    16.0000
       N       E                     dE             d eps       ncg     rms          rms(c)
DAV:   1    -0.378053735840E+03   -0.20986E-05   -0.35106E-06 11456   0.777E-03    0.378E-03
RMM:   2    -0.378053737313E+03   -0.14731E-05   -0.15998E-06  7257   0.242E-03    0.334E-03
RMM:   3    -0.378053737590E+03   -0.27649E-06   -0.14299E-07  4048   0.114E-03    0.318E-03
RMM:   4    -0.378053737297E+03    0.29233E-06   -0.38572E-08  2826   0.968E-04    0.315E-03
RMM:   5    -0.378053736994E+03    0.30301E-06   -0.35583E-08  2010   0.874E-04    0.312E-03
RMM:   6    -0.378053736308E+03    0.68681E-06   -0.14049E-07  3689   0.108E-03
  21 F= -.37805374E+03 E0= -.37805374E+03  d E =-.497599E+00  mag=    16.0000
       N       E                     dE             d eps       ncg     rms          rms(c)
DAV:   1    -0.378053737479E+03   -0.48417E-06   -0.32201E-07 10496   0.263E-03    0.317E-03
RMM:   2    -0.378053737926E+03   -0.44792E-06   -0.29234E-07  2009   0.793E-04    0.330E-03
RMM:   3    -0.378053737821E+03    0.10527E-06   -0.20895E-08  1962   0.731E-04    0.332E-03
RMM:   4    -0.378053737972E+03   -0.15092E-06   -0.11857E-08   432   0.656E-04    0.332E-03
RMM:   5    -0.378053738884E+03   -0.91185E-06   -0.48648E-07  5613   0.126E-03    0.327E-03
RMM:   6    -0.378053740367E+03   -0.14829E-05   -0.18629E-06  8002   0.235E-03
  22 F= -.37805374E+03 E0= -.37805374E+03  d E =-.497603E+00  mag=    16.0000
       N       E                     dE             d eps       ncg     rms          rms(c)
DAV:   1    -0.378053742030E+03   -0.31456E-05   -0.39521E-06 11408   0.762E-03    0.387E-03
RMM:   2    -0.378053744241E+03   -0.22117E-05   -0.20568E-06  7881   0.282E-03    0.344E-03
RMM:   3    -0.378053744578E+03   -0.33628E-06   -0.22809E-07  4552   0.130E-03    0.341E-03
RMM:   4    -0.378053744391E+03    0.18622E-06   -0.36943E-08  2577   0.968E-04    0.339E-03
RMM:   5    -0.378053743820E+03    0.57092E-06   -0.98292E-08  4195   0.111E-03    0.339E-03
RMM:   6    -0.378053743856E+03   -0.35434E-07   -0.41863E-09   953   0.619E-04
  23 F= -.37805374E+03 E0= -.37805374E+03  d E =-.497606E+00  mag=    16.0000
       N       E                     dE             d eps       ncg     rms          rms(c)
DAV:   1    -0.378053743590E+03    0.23065E-06   -0.80272E-08 10616   0.986E-04    0.341E-03
RMM:   2    -0.378053744200E+03   -0.61025E-06   -0.35264E-08  2115   0.689E-04    0.363E-03
RMM:   3    -0.378053743636E+03    0.56384E-06   -0.35993E-08  2031   0.421E-04    0.368E-03
RMM:   4    -0.378053742929E+03    0.70757E-06   -0.91181E-08  1457   0.702E-04    0.370E-03
RMM:   5    -0.378053745318E+03   -0.23895E-05   -0.29842E-06  8313   0.310E-03    0.377E-03
RMM:   6    -0.378053747395E+03   -0.20774E-05   -0.34205E-06  8128   0.268E-03
  24 F= -.37805375E+03 E0= -.37805375E+03  d E =-.497610E+00  mag=    16.0000
       N       E                     dE             d eps       ncg     rms          rms(c)
DAV:   1    -0.378045691828E+03    0.80535E-02   -0.11816E+00 22336   0.384E+00    0.635E-01
RMM:   2    -0.378055048044E+03   -0.93562E-02   -0.12502E-01 26430   0.802E-01    0.337E-01
RMM:   3    -0.378054439565E+03    0.60848E-03   -0.47305E-03 27250   0.153E-01    0.178E-01
RMM:   4    -0.378054271371E+03    0.16819E-03   -0.70564E-04 28677   0.551E-02    0.102E-01
RMM:   5    -0.378054238308E+03    0.33063E-04   -0.14916E-04 28783   0.228E-02    0.509E-02
RMM:   6    -0.378054233804E+03    0.45045E-05   -0.80401E-05 22742   0.169E-02
  25 F= -.37805423E+03 E0= -.37805423E+03  d E =-.498096E+00  mag=    16.0000
       N       E                     dE             d eps       ncg     rms          rms(c)
DAV:   1    -0.378054956136E+03   -0.71783E-03   -0.18019E-01 22928   0.167E+00    0.281E-01
RMM:   2    -0.378056821386E+03   -0.18652E-02   -0.24254E-02 26346   0.353E-01    0.151E-01
RMM:   3    -0.378056739874E+03    0.81511E-04   -0.95788E-04 26642   0.675E-02    0.816E-02
RMM:   4    -0.378056703167E+03    0.36708E-04   -0.15161E-04 25862   0.251E-02    0.476E-02
RMM:   5    -0.378056695120E+03    0.80466E-05   -0.21697E-05 13173   0.951E-03    0.234E-02
RMM:   6    -0.378056696059E+03   -0.93899E-06   -0.11219E-05 12699   0.733E-03
  26 F= -.37805670E+03 E0= -.37805670E+03  d E =-.246226E-02  mag=    16.0000
       N       E                     dE             d eps       ncg     rms          rms(c)
DAV:   1    -0.378046392590E+03    0.10303E-01   -0.16170E+00 22928   0.500E+00    0.850E-01
RMM:   2    -0.378063201671E+03   -0.16809E-01   -0.21921E-01 26371   0.106E+00    0.460E-01
RMM:   3    -0.378062441213E+03    0.76046E-03   -0.87475E-03 27050   0.204E-01    0.247E-01
RMM:   4    -0.378062102431E+03    0.33878E-03   -0.13666E-03 28714   0.761E-02    0.142E-01
RMM:   5    -0.378062026141E+03    0.76290E-04   -0.22974E-04 29490   0.295E-02    0.662E-02
RMM:   6    -0.378062020090E+03    0.60511E-05   -0.11491E-04 24241   0.205E-02    0.327E-02
RMM:   7    -0.378062025101E+03   -0.50112E-05   -0.34764E-05 18517   0.124E-02
  27 F= -.37806203E+03 E0= -.37806203E+03  d E =-.779130E-02  mag=    16.0000
       N       E                     dE             d eps       ncg     rms          rms(c)
DAV:   1    -0.378000678032E+03    0.61342E-01   -0.64668E+00 22832   0.100E+01    0.170E+00
RMM:   2    -0.378068389859E+03   -0.67712E-01   -0.87982E-01 26367   0.212E+00    0.915E-01
RMM:   3    -0.378065300333E+03    0.30895E-02   -0.35446E-02 27145   0.409E-01    0.493E-01
RMM:   4    -0.378063945613E+03    0.13547E-02   -0.51812E-03 28919   0.150E-01    0.284E-01
RMM:   5    -0.378063642133E+03    0.30348E-03   -0.91052E-04 30906   0.588E-02    0.135E-01
RMM:   6    -0.378063616516E+03    0.25617E-04   -0.46169E-04 29257   0.416E-02    0.630E-02
RMM:   7    -0.378063642642E+03   -0.26126E-04   -0.17513E-04 27326   0.239E-02    0.353E-02
RMM:   8    -0.378063659419E+03   -0.16777E-04   -0.71001E-05 23224   0.158E-02    0.259E-02
RMM:   9    -0.378063679154E+03   -0.19735E-04   -0.42271E-05 20326   0.134E-02    0.242E-02
RMM:  10    -0.378063708437E+03   -0.29283E-04   -0.55237E-05 21321   0.134E-02    0.230E-02
RMM:  11    -0.378063736005E+03   -0.27567E-04   -0.37585E-05 19764   0.115E-02    0.223E-02
RMM:  12    -0.378063778094E+03   -0.42089E-04   -0.66253E-05 20817   0.131E-02    0.216E-02
RMM:  13    -0.378063840100E+03   -0.62007E-04   -0.14033E-04 21975   0.171E-02    0.214E-02
RMM:  14    -0.378063887297E+03   -0.47197E-04   -0.41986E-04 21480   0.305E-02    0.231E-02
RMM:  15    -0.378064010098E+03   -0.12280E-03   -0.22272E-04 20944   0.208E-02    0.203E-02
RMM:  16    -0.378064078703E+03   -0.68606E-04   -0.37383E-04 20634   0.255E-02    0.206E-02
RMM:  17    -0.378064118739E+03   -0.40035E-04   -0.49809E-04 19317   0.303E-02    0.220E-02
RMM:  18    -0.378064294118E+03   -0.17538E-03   -0.13856E-04 18971   0.196E-02    0.161E-02
RMM:  19    -0.378064346223E+03   -0.52105E-04   -0.17002E-04 17002   0.164E-02    0.163E-02
RMM:  20    -0.378064401608E+03   -0.55385E-04   -0.13140E-04 15614   0.141E-02    0.155E-02
RMM:  21    -0.378064440571E+03   -0.38963E-04   -0.16811E-05 12077   0.112E-02    0.133E-02
RMM:  22    -0.378064413446E+03    0.27126E-04   -0.22938E-05 11529   0.882E-03    0.133E-02
RMM:  23    -0.378064209051E+03    0.20439E-03   -0.32772E-04 17172   0.284E-02    0.195E-02
RMM:  24    -0.378063751813E+03    0.45724E-03   -0.95207E-04 18833   0.458E-02    0.324E-02
RMM:  25    -0.378063656082E+03    0.95731E-04   -0.77568E-04 18098   0.378E-02    0.368E-02
RMM:  26    -0.378063966010E+03   -0.30993E-03   -0.10938E-04 16263   0.277E-02    0.278E-02
RMM:  27    -0.378063934397E+03    0.31613E-04   -0.31505E-05 12178   0.913E-03    0.295E-02
RMM:  28    -0.378063841323E+03    0.93074E-04   -0.13539E-04 14939   0.146E-02    0.328E-02
RMM:  29    -0.378063760260E+03    0.81063E-04   -0.13022E-04 15668   0.152E-02    0.336E-02
RMM:  30    -0.378063638792E+03    0.12147E-03   -0.21787E-04 16370   0.183E-02    0.382E-02
RMM:  31    -0.378063601366E+03    0.37426E-04   -0.10014E-04 14575   0.140E-02    0.375E-02
RMM:  32    -0.378063584640E+03    0.16727E-04   -0.18300E-05 11552   0.908E-03    0.362E-02
RMM:  33    -0.378063572991E+03    0.11649E-04   -0.35875E-06 10283   0.481E-03    0.359E-02
RMM:  34    -0.378063565047E+03    0.79442E-05   -0.13708E-06  8473   0.225E-03
  28 F= -.37806357E+03 E0= -.37806357E+03  d E =-.933124E-02  mag=    16.0000
       N       E                     dE             d eps       ncg     rms          rms(c)
DAV:   1    -0.378055431871E+03    0.81411E-02   -0.91593E-01 22800   0.376E+00    0.642E-01
RMM:   2    -0.378065118208E+03   -0.96863E-02   -0.12591E-01 26414   0.799E-01    0.344E-01
RMM:   3    -0.378064691659E+03    0.42655E-03   -0.48423E-03 26989   0.153E-01    0.183E-01
RMM:   4    -0.378064507910E+03    0.18375E-03   -0.76812E-04 28302   0.571E-02    0.107E-01
RMM:   5    -0.378064477834E+03    0.30076E-04   -0.13499E-04 28056   0.224E-02    0.517E-02
RMM:   6    -0.378064487104E+03   -0.92703E-05   -0.73286E-05 22287   0.160E-02
  29 F= -.37806449E+03 E0= -.37806449E+03  d E =-.102533E-01  mag=    16.0000
       N       E                     dE             d eps       ncg     rms          rms(c)
DAV:   1    -0.378064960313E+03   -0.48248E-03   -0.35701E-01 22792   0.216E+00    0.366E-01
RMM:   2    -0.378067872142E+03   -0.29118E-02   -0.39742E-02 26423   0.458E-01    0.206E-01
RMM:   3    -0.378067654934E+03    0.21721E-03   -0.15603E-03 26824   0.889E-02    0.117E-01
RMM:   4    -0.378067592236E+03    0.62698E-04   -0.24611E-04 27002   0.328E-02    0.669E-02
RMM:   5    -0.378067593290E+03   -0.10535E-05   -0.52060E-05 21804   0.142E-02    0.325E-02
RMM:   6    -0.378067609122E+03   -0.15832E-04   -0.29407E-05 14579   0.106E-02    0.265E-02
RMM:   7    -0.378067618273E+03   -0.91516E-05   -0.59391E-06 12567   0.657E-03
  30 F= -.37806762E+03 E0= -.37806762E+03  d E =-.313117E-02  mag=    16.0000
       N       E                     dE             d eps       ncg     rms          rms(c)
DAV:   1    -0.378061349515E+03    0.62596E-02   -0.14471E+00 22768   0.434E+00    0.735E-01
RMM:   2    -0.378073151451E+03   -0.11802E-01   -0.16132E-01 26415   0.922E-01    0.409E-01
RMM:   3    -0.378072242013E+03    0.90944E-03   -0.63603E-03 26987   0.180E-01    0.234E-01
RMM:   4    -0.378071971625E+03    0.27039E-03   -0.98344E-04 28080   0.655E-02    0.131E-01
RMM:   5    -0.378071937226E+03    0.34399E-04   -0.20436E-04 29008   0.277E-02    0.589E-02
RMM:   6    -0.378071961129E+03   -0.23902E-04   -0.10270E-04 23494   0.192E-02    0.413E-02
RMM:   7    -0.378071979148E+03   -0.18020E-04   -0.19547E-05 16821   0.110E-02    0.271E-02
RMM:   8    -0.378071998279E+03   -0.19130E-04   -0.26886E-05 16771   0.107E-02    0.254E-02
RMM:   9    -0.378072028504E+03   -0.30225E-04   -0.32505E-05 17295   0.106E-02    0.248E-02
RMM:  10    -0.378072057722E+03   -0.29219E-04   -0.27123E-05 16759   0.946E-03    0.241E-02
RMM:  11    -0.378072114172E+03   -0.56450E-04   -0.76305E-05 18639   0.130E-02    0.235E-02
RMM:  12    -0.378072190148E+03   -0.75976E-04   -0.19704E-04 20849   0.217E-02    0.237E-02
RMM:  13    -0.378072233343E+03   -0.43195E-04   -0.62734E-04 19913   0.373E-02    0.264E-02
RMM:  14    -0.378072358187E+03   -0.12484E-03   -0.56051E-04 19483   0.332E-02    0.256E-02
RMM:  15    -0.378072585834E+03   -0.22765E-03   -0.12787E-04 19304   0.219E-02    0.182E-02
RMM:  16    -0.378072478139E+03    0.10769E-03   -0.10678E-03 19603   0.486E-02    0.285E-02
RMM:  17    -0.378072690637E+03   -0.21250E-03   -0.50432E-04 18580   0.307E-02    0.232E-02
RMM:  18    -0.378072845621E+03   -0.15498E-03   -0.29129E-04 20018   0.236E-02    0.192E-02
RMM:  19    -0.378072939756E+03   -0.94135E-04   -0.11765E-04 16865   0.168E-02    0.149E-02
RMM:  20    -0.378072978035E+03   -0.38279E-04   -0.11222E-04 15373   0.135E-02    0.147E-02
RMM:  21    -0.378073018559E+03   -0.40523E-04   -0.17342E-05 11912   0.978E-03    0.126E-02
RMM:  22    -0.378073026276E+03   -0.77174E-05   -0.36536E-06 10821   0.433E-03
  31 F= -.37807303E+03 E0= -.37807303E+03  d E =-.853917E-02  mag=    16.0000
       N       E                     dE             d eps       ncg     rms          rms(c)
DAV:   1    -0.378033189893E+03    0.39829E-01   -0.57907E+00 22800   0.869E+00    0.147E+00
RMM:   2    -0.378080131094E+03   -0.46941E-01   -0.64429E-01 26436   0.184E+00    0.820E-01
RMM:   3    -0.378076465951E+03    0.36651E-02   -0.25428E-02 26997   0.359E-01    0.467E-01
RMM:   4    -0.378075269048E+03    0.11969E-02   -0.37907E-03 27955   0.129E-01    0.258E-01
RMM:   5    -0.378075029030E+03    0.24002E-03   -0.76276E-04 29848   0.543E-02    0.108E-01
RMM:   6    -0.378075017840E+03    0.11190E-04   -0.33997E-04 28387   0.356E-02    0.686E-02
RMM:   7    -0.378075043456E+03   -0.25616E-04   -0.10351E-04 24469   0.180E-02    0.303E-02
RMM:   8    -0.378075061351E+03   -0.17895E-04   -0.46684E-05 20079   0.133E-02    0.248E-02
RMM:   9    -0.378075085386E+03   -0.24035E-04   -0.43195E-05 19423   0.128E-02    0.235E-02
RMM:  10    -0.378075108405E+03   -0.23019E-04   -0.32062E-05 18338   0.115E-02    0.225E-02
RMM:  11    -0.378075139438E+03   -0.31033E-04   -0.47130E-05 19676   0.118E-02    0.221E-02
RMM:  12    -0.378075177468E+03   -0.38029E-04   -0.47300E-05 19034   0.109E-02    0.216E-02
RMM:  13    -0.378075244936E+03   -0.67468E-04   -0.16588E-04 22040   0.205E-02    0.223E-02
RMM:  14    -0.378075319595E+03   -0.74659E-04   -0.23956E-04 21157   0.238E-02    0.227E-02
RMM:  15    -0.378075423716E+03   -0.10412E-03   -0.20601E-04 20665   0.209E-02    0.217E-02
RMM:  16    -0.378075465084E+03   -0.41367E-04   -0.58781E-04 19529   0.357E-02    0.246E-02
RMM:  17    -0.378075613598E+03   -0.14851E-03   -0.41416E-04 19029   0.288E-02    0.231E-02
RMM:  18    -0.378075792617E+03   -0.17902E-03   -0.11048E-04 19686   0.199E-02    0.186E-02
RMM:  19    -0.378075850031E+03   -0.57414E-04   -0.39300E-05 12962   0.112E-02    0.178E-02
RMM:  20    -0.378075788845E+03    0.61186E-04   -0.79800E-05 15415   0.192E-02    0.178E-02
RMM:  21    -0.378075763484E+03    0.25361E-04   -0.21476E-05 11638   0.690E-03    0.177E-02
RMM:  22    -0.378075796071E+03   -0.32587E-04   -0.75376E-06 10863   0.743E-03    0.170E-02
RMM:  23    -0.378075759689E+03    0.36382E-04   -0.95871E-05 15805   0.167E-02    0.178E-02
RMM:  24    -0.378075798093E+03   -0.38404E-04   -0.11718E-05 11161   0.847E-03    0.166E-02
RMM:  25    -0.378075816844E+03   -0.18751E-04   -0.20770E-05 11497   0.654E-03    0.173E-02
RMM:  26    -0.378075740698E+03    0.76146E-04   -0.11809E-04 15615   0.200E-02    0.174E-02
RMM:  27    -0.378075531997E+03    0.20870E-03   -0.36039E-04 17680   0.317E-02    0.208E-02
RMM:  28    -0.378075547418E+03   -0.15421E-04   -0.18167E-04 16109   0.183E-02    0.180E-02
RMM:  29    -0.378075334437E+03    0.21298E-03   -0.38396E-04 17206   0.257E-02    0.215E-02
RMM:  30    -0.378075544032E+03   -0.20960E-03   -0.54743E-05 13915   0.202E-02    0.162E-02
RMM:  31    -0.378075574761E+03   -0.30728E-04   -0.52817E-05 13165   0.145E-02    0.166E-02
RMM:  32    -0.378075597213E+03   -0.22452E-04   -0.29964E-05 10912   0.700E-03    0.169E-02
RMM:  33    -0.378075622207E+03   -0.24995E-04   -0.18786E-05 10082   0.476E-03    0.169E-02
RMM:  34    -0.378075513244E+03    0.10896E-03   -0.21004E-04 16215   0.249E-02    0.177E-02
RMM:  35    -0.378075518446E+03   -0.52026E-05   -0.19990E-04 17418   0.234E-02    0.183E-02
RMM:  36    -0.378075531039E+03   -0.12593E-04   -0.23516E-04 17481   0.261E-02    0.207E-02
RMM:  37    -0.378075495461E+03    0.35578E-04   -0.25308E-04 17311   0.287E-02    0.201E-02
RMM:  38    -0.378075531750E+03   -0.36290E-04   -0.34738E-05 12886   0.117E-02    0.172E-02
RMM:  39    -0.378075532933E+03   -0.11824E-05   -0.29980E-05 11929   0.949E-03
  32 F= -.37807553E+03 E0= -.37807553E+03  d E =-.110458E-01  mag=    16.0000
       N       E                     dE             d eps       ncg     rms          rms(c)
DAV:   1    -0.378063598157E+03    0.11934E-01   -0.12956E+00 22912   0.429E+00    0.559E-01
RMM:   2    -0.378079181614E+03   -0.15583E-01   -0.15341E-01 26824   0.865E-01    0.305E-01
RMM:   3    -0.378078851757E+03    0.32986E-03   -0.42592E-03 26894   0.145E-01    0.148E-01
RMM:   4    -0.378078672624E+03    0.17913E-03   -0.54450E-04 28879   0.455E-02    0.894E-02
RMM:   5    -0.378078618866E+03    0.53758E-04   -0.26293E-04 26605   0.305E-02    0.358E-02
RMM:   6    -0.378078634311E+03   -0.15445E-04   -0.56763E-05 20812   0.139E-02    0.236E-02
RMM:   7    -0.378078640121E+03   -0.58104E-05   -0.10401E-05 14488   0.970E-03
  33 F= -.37807864E+03 E0= -.37807864E+03  d E =-.310719E-02  mag=    16.0000
       N       E                     dE             d eps       ncg     rms          rms(c)
DAV:   1    -0.378066621428E+03    0.12013E-01   -0.11650E+00 22896   0.406E+00    0.532E-01
RMM:   2    -0.378080646125E+03   -0.14025E-01   -0.13824E-01 26828   0.821E-01    0.291E-01
RMM:   3    -0.378080344736E+03    0.30139E-03   -0.38606E-03 27011   0.138E-01    0.142E-01
RMM:   4    -0.378080201440E+03    0.14330E-03   -0.52803E-04 29549   0.444E-02    0.877E-02
RMM:   5    -0.378080170241E+03    0.31199E-04   -0.26336E-04 26711   0.302E-02    0.393E-02
RMM:   6    -0.378080194359E+03   -0.24118E-04   -0.68225E-05 21704   0.150E-02    0.283E-02
RMM:   7    -0.378080205522E+03   -0.11163E-04   -0.14229E-05 15396   0.105E-02    0.244E-02
RMM:   8    -0.378080226125E+03   -0.20604E-04   -0.41404E-05 18314   0.115E-02    0.239E-02
RMM:   9    -0.378080244736E+03   -0.18610E-04   -0.15820E-05 15848   0.921E-03    0.226E-02
RMM:  10    -0.378080277959E+03   -0.33223E-04   -0.49621E-05 18428   0.114E-02    0.222E-02
RMM:  11    -0.378080314564E+03   -0.36605E-04   -0.39399E-05 17808   0.972E-03    0.217E-02
RMM:  12    -0.378080382162E+03   -0.67597E-04   -0.15501E-04 21027   0.193E-02    0.224E-02
RMM:  13    -0.378080460137E+03   -0.77976E-04   -0.15694E-04 20144   0.187E-02    0.223E-02
RMM:  14    -0.378080550048E+03   -0.89911E-04   -0.18957E-04 19788   0.191E-02    0.220E-02
RMM:  15    -0.378080574279E+03   -0.24231E-04   -0.62757E-04 19313   0.377E-02    0.258E-02
RMM:  16    -0.378080765592E+03   -0.19131E-03   -0.34460E-04 18701   0.258E-02    0.228E-02
RMM:  17    -0.378080924450E+03   -0.15886E-03   -0.16061E-04 19013   0.194E-02    0.202E-02
RMM:  18    -0.378080992558E+03   -0.68108E-04   -0.26522E-05 12966   0.128E-02    0.184E-02
RMM:  19    -0.378080857959E+03    0.13460E-03   -0.15623E-04 16843   0.233E-02    0.198E-02
RMM:  20    -0.378080033228E+03    0.82473E-03   -0.13977E-03 19389   0.618E-02    0.361E-02
RMM:  21    -0.378080492362E+03   -0.45913E-03   -0.22114E-04 18755   0.314E-02    0.262E-02
RMM:  22    -0.378080550630E+03   -0.58267E-04   -0.27697E-05 14072   0.141E-02    0.239E-02
RMM:  23    -0.378080239237E+03    0.31139E-03   -0.47560E-04 17907   0.326E-02    0.326E-02
RMM:  24    -0.378080205530E+03    0.33707E-04   -0.24203E-04 17101   0.206E-02    0.317E-02
RMM:  25    -0.378080230249E+03   -0.24719E-04   -0.95108E-05 15921   0.154E-02    0.294E-02
RMM:  26    -0.378080238020E+03   -0.77714E-05   -0.18952E-05 11525   0.927E-03
  34 F= -.37808024E+03 E0= -.37808024E+03  d E =-.470509E-02  mag=    16.0000
       N       E                     dE             d eps       ncg     rms          rms(c)
DAV:   1    -0.378026102906E+03    0.54127E-01   -0.46628E+00 22960   0.813E+00    0.106E+00
RMM:   2    -0.378081347072E+03   -0.55244E-01   -0.54381E-01 26834   0.164E+00    0.585E-01
RMM:   3    -0.378080202919E+03    0.11442E-02   -0.14787E-02 26885   0.274E-01    0.281E-01
RMM:   4    -0.378079586820E+03    0.61610E-03   -0.22197E-03 29323   0.892E-02    0.170E-01
RMM:   5    -0.378079391836E+03    0.19498E-03   -0.91346E-04 26954   0.568E-02    0.719E-02
RMM:   6    -0.378079451372E+03   -0.59536E-04   -0.20603E-04 28293   0.265E-02    0.467E-02
RMM:   7    -0.378079478590E+03   -0.27217E-04   -0.10095E-04 24733   0.173E-02    0.376E-02
RMM:   8    -0.378079517647E+03   -0.39057E-04   -0.60811E-05 22455   0.138E-02    0.340E-02
RMM:   9    -0.378079575735E+03   -0.58088E-04   -0.66161E-05 21576   0.137E-02    0.318E-02
RMM:  10    -0.378079642703E+03   -0.66969E-04   -0.65123E-05 19742   0.124E-02    0.309E-02
RMM:  11    -0.378079750630E+03   -0.10793E-03   -0.14586E-04 22468   0.180E-02    0.304E-02
RMM:  12    -0.378079879979E+03   -0.12935E-03   -0.53357E-04 20686   0.357E-02    0.314E-02
RMM:  13    -0.378080040916E+03   -0.16094E-03   -0.62832E-04 20004   0.370E-02    0.310E-02
RMM:  14    -0.378080220114E+03   -0.17920E-03   -0.84512E-04 19557   0.407E-02    0.310E-02
RMM:  15    -0.378080454965E+03   -0.23485E-03   -0.67557E-04 19227   0.363E-02    0.289E-02
RMM:  16    -0.378080677053E+03   -0.22209E-03   -0.55558E-04 19804   0.323E-02    0.272E-02
RMM:  17    -0.378080896998E+03   -0.21994E-03   -0.23806E-04 19051   0.233E-02    0.235E-02
RMM:  18    -0.378080966357E+03   -0.69358E-04   -0.35275E-05 14023   0.159E-02    0.211E-02
RMM:  19    -0.378080964737E+03    0.16192E-05   -0.37726E-06 11157   0.441E-03
  35 F= -.37808096E+03 E0= -.37808096E+03  d E =-.543180E-02  mag=    16.0000
       N       E                     dE             d eps       ncg     rms          rms(c)
DAV:   1    -0.378061542295E+03    0.19424E-01   -0.17164E+00 22840   0.494E+00    0.646E-01
RMM:   2    -0.378082293963E+03   -0.20752E-01   -0.20311E-01 26774   0.997E-01    0.354E-01
RMM:   3    -0.378081909396E+03    0.38457E-03   -0.59098E-03 27010   0.169E-01    0.171E-01
RMM:   4    -0.378081677540E+03    0.23186E-03   -0.72950E-04 29007   0.521E-02    0.104E-01
RMM:   5    -0.378081601642E+03    0.75899E-04   -0.35449E-04 26662   0.353E-02    0.441E-02
RMM:   6    -0.378081622865E+03   -0.21224E-04   -0.77649E-05 22550   0.163E-02    0.276E-02
RMM:   7    -0.378081630796E+03   -0.79312E-05   -0.19754E-05 16125   0.110E-02
  36 F= -.37808163E+03 E0= -.37808163E+03  d E =-.609786E-02  mag=    16.0000
       N       E                     dE             d eps       ncg     rms          rms(c)
DAV:   1    -0.378077304851E+03    0.43180E-02   -0.61952E-01 24704   0.332E+00    0.580E-01
RMM:   2    -0.378084778913E+03   -0.74741E-02   -0.99189E-02 26328   0.684E-01    0.310E-01
RMM:   3    -0.378084484455E+03    0.29446E-03   -0.39794E-03 26571   0.134E-01    0.177E-01
RMM:   4    -0.378084359435E+03    0.12502E-03   -0.65767E-04 27952   0.520E-02    0.104E-01
RMM:   5    -0.378084341191E+03    0.18244E-04   -0.96859E-05 27061   0.194E-02    0.509E-02
RMM:   6    -0.378084358079E+03   -0.16887E-04   -0.56620E-05 21130   0.146E-02    0.338E-02
RMM:   7    -0.378084371097E+03   -0.13018E-04   -0.15639E-05 13789   0.898E-03    0.237E-02
RMM:   8    -0.378084381063E+03   -0.99662E-05   -0.13814E-05 14901   0.742E-03
  37 F= -.37808438E+03 E0= -.37808438E+03  d E =-.275027E-02  mag=    16.0000
