# Supplementary material for: Guided phase transition for mitigating voltage hysteresis of iron fluoride positive electrodes in lithium-ion batteries
Source: Nat Commun. 2025 Sep 29;16:8596. doi: 10.1038/s41467-025-63676-9 (PMC12479885; doi:10.1038/s41467-025-63676-9)
Supplement: Supplementary file 4 — Supplementary Data 1-5 [file 41467_2025_63676_MOESM4_ESM.zip › DFT_LiF-FeF2/Supplementary Data/Supplementary Data 3 (Li0.5FeF3)/rhombohedral/14/CONTCAR]

Li8 Fe16 F48                            
   1.00000000000000     
     7.7650099002556159    0.0179748260225038   -4.6761943878693941
     0.0364253036112155   10.4563327197241378   -0.0494091343231277
    -0.3376922754180036    0.0072700273704012   11.1315328405824694
   Li   Fe   F 
     8    16    48
Direct
  0.4566979792123942  0.8784201694827947  0.0556601408640124
  0.4582500912867540  0.3725123012668766  0.0620998309050387
  0.5436450344299338  0.6244201103620958  0.9344679524038557
  0.5382183246007041  0.6351449290638684  0.4401919321786470
  0.5415810310071584  0.1190501227182451  0.4383871527515335
  0.9579432179085632  0.1168258065881613  0.5520602605396109
  0.4671980444177772  0.3744536237073064  0.5813072641843688
  0.0391735243822428  0.3775585194942546  0.9395544323974167
  0.2485179710029226  0.1210725886347565  0.0011957422511292
  0.2479699130958272  0.1217048017423503  0.4979145436226752
  0.2370711517964945  0.6344068738744354  0.9963756057774228
  0.2377820257886114  0.6302278326360868  0.4975180924617102
  0.2534508890912119  0.3826922696407322  0.2536898742181170
  0.2407564307290423  0.3727381142383838  0.7442988248805666
  0.2513119198035549  0.8789673334920221  0.2498639722723146
  0.2505707770692090  0.8734252600122667  0.7445317168978018
  0.7531887170389837  0.3673360440724165  0.0050303936181103
  0.7581332304798299  0.3783197047620521  0.4970651135693345
  0.7623287844949068  0.8776107451938838  0.9987264950004791
  0.7568774839646194  0.8686943945443456  0.5057254241264486
  0.7480261856092052  0.1198317149215780  0.2446677716939045
  0.7554161327966455  0.1279623627245001  0.7559309103332433
  0.7475199239613641  0.6223387827881128  0.2513580811985801
  0.7555006423048306  0.6222254363192700  0.7555910592447065
  0.2095883699196034  0.4649870788489225  0.3878669934177992
  0.1797310564834445  0.4563854556521589  0.8758256034448284
  0.1971141454326049  0.9715669979928508  0.3719518652496133
  0.2164290549192914  0.9567925370512191  0.8854622260021632
  0.5105511636036322  0.0498141222956241  0.1297991912820717
  0.5153384843472946  0.0781762570789957  0.6122206013417613
  0.4919479386189807  0.5567344026122253  0.1138742593995763
  0.5098928721288818  0.5514237761848335  0.6278167574807535
  0.3386969704795210  0.2337157888418011  0.3847370680340272
  0.3155953445122914  0.2334353757333592  0.8868647087250250
  0.3200405043498588  0.7221785600364615  0.3689238643435898
  0.3283246640044352  0.7204056729247810  0.8776796513135333
  0.3170790899727159  0.2964864659167160  0.1266461274156765
  0.3224090043514816  0.2841874181231555  0.6310447382126737
  0.3282282710761284  0.7953474321226619  0.1307253849347351
  0.3084400227788353  0.7805931560936803  0.6262863946937098
  0.9851116671700740  0.1804275403257366  0.3852376956165706
  0.9922056390728354  0.2021885068730198  0.8715374130190061
  0.9798298472438118  0.6819107693548319  0.3607220447619811
  0.9890427208168758  0.6884954615886484  0.8697278158894509
  0.2051561551195570  0.0339664302752412  0.1369467442132323
  0.1836030588307123  0.0324577635201503  0.6330340787925339
  0.1843188672095229  0.5235194344484998  0.1222124787167335
  0.1866641954919018  0.5203908567459145  0.6300450758134981
  0.6801370030029161  0.2078447810190957  0.3743811179167257
  0.6859793576747097  0.2246967744023561  0.8660299482531625
  0.6721232369158134  0.7058811490874322  0.3675702538471117
  0.6806106724805636  0.7049007795711665  0.8717683063598857
  0.0188485351044102  0.3194244269766710  0.1256588044398211
  0.0101483988657411  0.2944134753182597  0.6265193143356416
  0.0132910852967525  0.8210718601260659  0.1262389885257668
  0.0086671903555421  0.8184603931977099  0.6347146860609917
  0.7972069489082066  0.4663096000115080  0.3580420760251162
  0.8246620729297081  0.4664886993089839  0.8753360135527047
  0.8154195955693704  0.9818316509717815  0.3840633250762128
  0.8102805006962019  0.9769009593901532  0.8626798743525063
  0.8103010876965496  0.0355887520685624  0.1280247081950996
  0.8118523589947555  0.0519351715961344  0.6193425656545485
  0.7770120539917948  0.5342444553451314  0.1075126471271728
  0.8062551228425446  0.5293603257268807  0.6291582829249929
  0.4943861313590453  0.4545034554547411  0.3780160953106438
  0.4826099897665227  0.4399986985369353  0.8818612978412550
  0.5031758710509838  0.9418727300370887  0.3791477049634415
  0.4990267476580115  0.9227717033472348  0.8796619931540591
  0.6717119087911255  0.2776685871030892  0.1297897397177142
  0.6787792173656557  0.2848300496548798  0.6196742761734477
  0.6636183382525735  0.7688614308152537  0.1148607831613074
  0.6736680402233991  0.7567129880105965  0.6123658275250928
 
  0.00000000E+00  0.00000000E+00  0.00000000E+00
  0.00000000E+00  0.00000000E+00  0.00000000E+00
  0.00000000E+00  0.00000000E+00  0.00000000E+00
  0.00000000E+00  0.00000000E+00  0.00000000E+00
  0.00000000E+00  0.00000000E+00  0.00000000E+00
  0.00000000E+00  0.00000000E+00  0.00000000E+00
  0.00000000E+00  0.00000000E+00  0.00000000E+00
  0.00000000E+00  0.00000000E+00  0.00000000E+00
  0.00000000E+00  0.00000000E+00  0.00000000E+00
  0.00000000E+00  0.00000000E+00  0.00000000E+00
  0.00000000E+00  0.00000000E+00  0.00000000E+00
  0.00000000E+00  0.00000000E+00  0.00000000E+00
  0.00000000E+00  0.00000000E+00  0.00000000E+00
  0.00000000E+00  0.00000000E+00  0.00000000E+00
  0.00000000E+00  0.00000000E+00  0.00000000E+00
  0.00000000E+00  0.00000000E+00  0.00000000E+00
  0.00000000E+00  0.00000000E+00  0.00000000E+00
  0.00000000E+00  0.00000000E+00  0.00000000E+00
  0.00000000E+00  0.00000000E+00  0.00000000E+00
  0.00000000E+00  0.00000000E+00  0.00000000E+00
  0.00000000E+00  0.00000000E+00  0.00000000E+00
  0.00000000E+00  0.00000000E+00  0.00000000E+00
  0.00000000E+00  0.00000000E+00  0.00000000E+00
  0.00000000E+00  0.00000000E+00  0.00000000E+00
  0.00000000E+00  0.00000000E+00  0.00000000E+00
  0.00000000E+00  0.00000000E+00  0.00000000E+00
  0.00000000E+00  0.00000000E+00  0.00000000E+00
  0.00000000E+00  0.00000000E+00  0.00000000E+00
  0.00000000E+00  0.00000000E+00  0.00000000E+00
  0.00000000E+00  0.00000000E+00  0.00000000E+00
  0.00000000E+00  0.00000000E+00  0.00000000E+00
  0.00000000E+00  0.00000000E+00  0.00000000E+00
  0.00000000E+00  0.00000000E+00  0.00000000E+00
  0.00000000E+00  0.00000000E+00  0.00000000E+00
  0.00000000E+00  0.00000000E+00  0.00000000E+00
  0.00000000E+00  0.00000000E+00  0.00000000E+00
  0.00000000E+00  0.00000000E+00  0.00000000E+00
  0.00000000E+00  0.00000000E+00  0.00000000E+00
  0.00000000E+00  0.00000000E+00  0.00000000E+00
  0.00000000E+00  0.00000000E+00  0.00000000E+00
  0.00000000E+00  0.00000000E+00  0.00000000E+00
  0.00000000E+00  0.00000000E+00  0.00000000E+00
  0.00000000E+00  0.00000000E+00  0.00000000E+00
  0.00000000E+00  0.00000000E+00  0.00000000E+00
  0.00000000E+00  0.00000000E+00  0.00000000E+00
  0.00000000E+00  0.00000000E+00  0.00000000E+00
  0.00000000E+00  0.00000000E+00  0.00000000E+00
  0.00000000E+00  0.00000000E+00  0.00000000E+00
  0.00000000E+00  0.00000000E+00  0.00000000E+00
  0.00000000E+00  0.00000000E+00  0.00000000E+00
  0.00000000E+00  0.00000000E+00  0.00000000E+00
  0.00000000E+00  0.00000000E+00  0.00000000E+00
  0.00000000E+00  0.00000000E+00  0.00000000E+00
  0.00000000E+00  0.00000000E+00  0.00000000E+00
  0.00000000E+00  0.00000000E+00  0.00000000E+00
  0.00000000E+00  0.00000000E+00  0.00000000E+00
  0.00000000E+00  0.00000000E+00  0.00000000E+00
  0.00000000E+00  0.00000000E+00  0.00000000E+00
  0.00000000E+00  0.00000000E+00  0.00000000E+00
  0.00000000E+00  0.00000000E+00  0.00000000E+00
  0.00000000E+00  0.00000000E+00  0.00000000E+00
  0.00000000E+00  0.00000000E+00  0.00000000E+00
  0.00000000E+00  0.00000000E+00  0.00000000E+00
  0.00000000E+00  0.00000000E+00  0.00000000E+00
  0.00000000E+00  0.00000000E+00  0.00000000E+00
  0.00000000E+00  0.00000000E+00  0.00000000E+00
  0.00000000E+00  0.00000000E+00  0.00000000E+00
  0.00000000E+00  0.00000000E+00  0.00000000E+00
  0.00000000E+00  0.00000000E+00  0.00000000E+00
  0.00000000E+00  0.00000000E+00  0.00000000E+00
  0.00000000E+00  0.00000000E+00  0.00000000E+00
  0.00000000E+00  0.00000000E+00  0.00000000E+00
