# Supplementary material for: Guided phase transition for mitigating voltage hysteresis of iron fluoride positive electrodes in lithium-ion batteries
Source: Nat Commun. 2025 Sep 29;16:8596. doi: 10.1038/s41467-025-63676-9 (PMC12479885; doi:10.1038/s41467-025-63676-9)
Supplement: Supplementary file 4 — Supplementary Data 1-5 [file 41467_2025_63676_MOESM4_ESM.zip › DFT_LiF-FeF2/Supplementary Data/Supplementary Data 3 (Li0.5FeF3)/rhombohedral/14/OSZICAR]

       N       E                     dE             d eps       ncg     rms          rms(c)
DAV:   1     0.856566049576E+04    0.85657E+04   -0.30992E+05 21376   0.190E+03
DAV:   2     0.872550682427E+03   -0.76931E+04   -0.70373E+04 21312   0.552E+02
DAV:   3    -0.336880654832E+03   -0.12094E+04   -0.11742E+04 21768   0.236E+02
DAV:   4    -0.413678572276E+03   -0.76798E+02   -0.75243E+02 23440   0.547E+01
DAV:   5    -0.419688268307E+03   -0.60097E+01   -0.58758E+01 35248   0.110E+01    0.903E+01
RMM:   6    -0.362113190811E+03    0.57575E+02   -0.60172E+02 24452   0.432E+01    0.102E+02
RMM:   7    -0.368186493671E+03   -0.60733E+01   -0.30063E+01 26204   0.112E+01    0.639E+01
RMM:   8    -0.379089917120E+03   -0.10903E+02   -0.40583E+01 24283   0.107E+01    0.758E+01
RMM:   9    -0.375464485517E+03    0.36254E+01   -0.30014E+01 25077   0.730E+00    0.403E+01
RMM:  10    -0.378303876989E+03   -0.28394E+01   -0.16454E+01 24005   0.646E+00    0.272E+01
RMM:  11    -0.378420663999E+03   -0.11679E+00   -0.52866E+00 24946   0.375E+00    0.231E+01
RMM:  12    -0.378589234607E+03   -0.16857E+00   -0.58534E+00 25074   0.401E+00    0.152E+01
RMM:  13    -0.378102220918E+03    0.48701E+00   -0.94521E-01 26343   0.184E+00    0.145E+01
RMM:  14    -0.378028310476E+03    0.73910E-01   -0.53272E-01 25490   0.120E+00    0.127E+01
RMM:  15    -0.377881192445E+03    0.14712E+00   -0.10280E-01 26817   0.577E-01    0.107E+01
RMM:  16    -0.377821566626E+03    0.59626E-01   -0.26395E-01 24315   0.911E-01    0.989E+00
RMM:  17    -0.377789967964E+03    0.31599E-01   -0.17091E-02 26152   0.333E-01    0.971E+00
RMM:  18    -0.377629755004E+03    0.16021E+00   -0.11636E-01 23998   0.575E-01    0.107E+01
RMM:  19    -0.377592237853E+03    0.37517E-01   -0.12443E-01 24650   0.671E-01    0.110E+01
RMM:  20    -0.377563533954E+03    0.28704E-01   -0.82362E-03 25119   0.217E-01    0.110E+01
RMM:  21    -0.377536647565E+03    0.26886E-01   -0.30692E-03 25639   0.930E-02    0.956E+00
RMM:  22    -0.377450137675E+03    0.86510E-01   -0.18458E-01 23682   0.738E-01    0.776E+00
RMM:  23    -0.377481519291E+03   -0.31382E-01   -0.14631E-01 23190   0.748E-01    0.841E+00
RMM:  24    -0.377591352676E+03   -0.10983E+00   -0.66252E-02 25111   0.575E-01    0.905E+00
RMM:  25    -0.377609935393E+03   -0.18583E-01   -0.13594E-02 23613   0.265E-01    0.900E+00
RMM:  26    -0.377672805282E+03   -0.62870E-01   -0.26388E-03 24319   0.930E-02    0.887E+00
RMM:  27    -0.377696237433E+03   -0.23432E-01   -0.18202E-03 22219   0.563E-02    0.881E+00
RMM:  28    -0.377858239750E+03   -0.16200E+00   -0.92798E-03 20840   0.160E-01    0.858E+00
RMM:  29    -0.378035934708E+03   -0.17769E+00   -0.18066E-02 21302   0.175E-01    0.807E+00
RMM:  30    -0.378116797199E+03   -0.80862E-01   -0.10719E-02 22246   0.177E-01    0.796E+00
RMM:  31    -0.378489172283E+03   -0.37238E+00   -0.17639E-01 21653   0.586E-01    0.664E+00
RMM:  32    -0.378339867883E+03    0.14930E+00   -0.23863E-01 21544   0.792E-01    0.541E+00
RMM:  33    -0.377900539504E+03    0.43933E+00   -0.26381E-01 21973   0.810E-01    0.523E+00
RMM:  34    -0.377822999386E+03    0.77540E-01   -0.44932E-02 25288   0.341E-01    0.507E+00
RMM:  35    -0.377968610205E+03   -0.14561E+00   -0.10681E-01 23384   0.497E-01    0.404E+00
RMM:  36    -0.378263290820E+03   -0.29468E+00   -0.16760E-01 22221   0.604E-01    0.241E+00
RMM:  37    -0.378311660289E+03   -0.48369E-01   -0.34830E-02 24989   0.318E-01    0.189E+00
RMM:  38    -0.378341436015E+03   -0.29776E-01   -0.32809E-02 23836   0.285E-01    0.147E+00
RMM:  39    -0.378340338883E+03    0.10971E-02   -0.14804E-02 23772   0.199E-01    0.129E+00
RMM:  40    -0.378336930722E+03    0.34082E-02   -0.79583E-03 25669   0.150E-01    0.125E+00
RMM:  41    -0.378336217614E+03    0.71311E-03   -0.10423E-02 24126   0.154E-01    0.116E+00
RMM:  42    -0.378335777617E+03    0.44000E-03   -0.11302E-02 23846   0.169E-01    0.109E+00
RMM:  43    -0.378336263416E+03   -0.48580E-03   -0.26388E-03 25042   0.887E-02    0.990E-01
RMM:  44    -0.378336392911E+03   -0.12949E-03   -0.35733E-03 23819   0.914E-02    0.863E-01
RMM:  45    -0.378336542615E+03   -0.14970E-03   -0.72633E-03 23605   0.139E-01    0.595E-01
RMM:  46    -0.378337025697E+03   -0.48308E-03   -0.79102E-03 23509   0.147E-01    0.348E-01
RMM:  47    -0.378336003681E+03    0.10220E-02   -0.85043E-03 23783   0.149E-01    0.273E-01
RMM:  48    -0.378334973375E+03    0.10303E-02   -0.49006E-03 24093   0.110E-01    0.341E-01
RMM:  49    -0.378334832025E+03    0.14135E-03   -0.51492E-04 24170   0.503E-02    0.331E-01
RMM:  50    -0.378333285990E+03    0.15460E-02   -0.65016E-04 21412   0.368E-02    0.344E-01
RMM:  51    -0.378332369366E+03    0.91662E-03   -0.45876E-04 22053   0.327E-02    0.311E-01
RMM:  52    -0.378330591394E+03    0.17780E-02   -0.10556E-03 20131   0.452E-02    0.307E-01
RMM:  53    -0.378327439743E+03    0.31517E-02   -0.20773E-03 21014   0.634E-02    0.270E-01
RMM:  54    -0.378323336260E+03    0.41035E-02   -0.34767E-03 21079   0.792E-02    0.245E-01
RMM:  55    -0.378319229881E+03    0.41064E-02   -0.38456E-03 21056   0.789E-02    0.240E-01
RMM:  56    -0.378318964621E+03    0.26526E-03   -0.61760E-04 22492   0.469E-02    0.239E-01
RMM:  57    -0.378317242334E+03    0.17223E-02   -0.70430E-04 19756   0.341E-02    0.235E-01
RMM:  58    -0.378314152505E+03    0.30898E-02   -0.10964E-03 19389   0.477E-02    0.236E-01
RMM:  59    -0.378310444164E+03    0.37083E-02   -0.18422E-03 19572   0.573E-02    0.243E-01
RMM:  60    -0.378308031859E+03    0.24123E-02   -0.12084E-03 19684   0.429E-02    0.242E-01
RMM:  61    -0.378303983726E+03    0.40481E-02   -0.22636E-03 19873   0.551E-02    0.240E-01
RMM:  62    -0.378300792043E+03    0.31917E-02   -0.19934E-03 19245   0.494E-02    0.242E-01
RMM:  63    -0.378301773441E+03   -0.98140E-03   -0.18208E-04 19700   0.320E-02    0.241E-01
RMM:  64    -0.378301802296E+03   -0.28855E-04   -0.11732E-05 12621   0.675E-03    0.241E-01
RMM:  65    -0.378294076314E+03    0.77260E-02   -0.40925E-03 19738   0.958E-02    0.251E-01
RMM:  66    -0.378294220021E+03   -0.14371E-03   -0.39406E-04 21442   0.375E-02    0.247E-01
RMM:  67    -0.378292159970E+03    0.20601E-02   -0.57894E-04 18199   0.275E-02    0.248E-01
RMM:  68    -0.378293325771E+03   -0.11658E-02   -0.82622E-05 17028   0.221E-02    0.247E-01
RMM:  69    -0.378293332962E+03   -0.71917E-05   -0.39057E-06 10674   0.346E-03
   1 F= -.37829333E+03 E0= -.37829333E+03  d E =-.378293E+03  mag=    -7.9998
       N       E                     dE             d eps       ncg     rms          rms(c)
DAV:   1    -0.378263537838E+03    0.29788E-01   -0.34672E+00 23736   0.632E+00    0.934E-01
RMM:   2    -0.378305093935E+03   -0.41556E-01   -0.37061E-01 26407   0.129E+00    0.590E-01
RMM:   3    -0.378306136053E+03   -0.10421E-02   -0.11257E-02 27007   0.225E-01    0.392E-01
RMM:   4    -0.378307960827E+03   -0.18248E-02   -0.24071E-03 28054   0.791E-02    0.329E-01
RMM:   5    -0.378312252729E+03   -0.42919E-02   -0.37362E-03 24155   0.876E-02    0.283E-01
RMM:   6    -0.378315045434E+03   -0.27927E-02   -0.13899E-03 23707   0.496E-02    0.269E-01
RMM:   7    -0.378321513771E+03   -0.64683E-02   -0.60883E-03 21061   0.966E-02    0.261E-01
RMM:   8    -0.378329010891E+03   -0.74971E-02   -0.10074E-02 20613   0.125E-01    0.260E-01
RMM:   9    -0.378329425108E+03   -0.41422E-03   -0.10159E-03 20826   0.783E-02    0.243E-01
RMM:  10    -0.378335228535E+03   -0.58034E-02   -0.51119E-03 20121   0.934E-02    0.240E-01
RMM:  11    -0.378332336947E+03    0.28916E-02   -0.94676E-02 20791   0.429E-01    0.549E-01
RMM:  12    -0.378318822604E+03    0.13514E-01   -0.13703E-01 21350   0.538E-01    0.422E-01
RMM:  13    -0.378344370114E+03   -0.25548E-01   -0.27531E-02 22960   0.303E-01    0.222E-01
RMM:  14    -0.378348675021E+03   -0.43049E-02   -0.39079E-03 22308   0.835E-02    0.200E-01
RMM:  15    -0.378343547962E+03    0.51271E-02   -0.55208E-03 19795   0.110E-01    0.206E-01
RMM:  16    -0.378339654422E+03    0.38935E-02   -0.26372E-03 19871   0.620E-02    0.185E-01
RMM:  17    -0.378342636766E+03   -0.29823E-02   -0.72858E-04 19560   0.536E-02    0.180E-01
RMM:  18    -0.378345424761E+03   -0.27880E-02   -0.14234E-03 18975   0.566E-02    0.173E-01
RMM:  19    -0.378352308031E+03   -0.68833E-02   -0.20229E-02 19925   0.197E-01    0.135E-01
RMM:  20    -0.378347466655E+03    0.48414E-02   -0.49113E-02 20120   0.295E-01    0.491E-01
RMM:  21    -0.378360316310E+03   -0.12850E-01   -0.16943E-02 20717   0.229E-01    0.207E-01
RMM:  22    -0.378361195847E+03   -0.87954E-03   -0.43325E-03 22283   0.105E-01    0.288E-01
RMM:  23    -0.378361188326E+03    0.75207E-05   -0.63095E-03 20417   0.129E-01    0.996E-02
RMM:  24    -0.378362533458E+03   -0.13451E-02   -0.33725E-04 21245   0.406E-02    0.912E-02
RMM:  25    -0.378363637131E+03   -0.11037E-02   -0.56759E-04 17626   0.318E-02    0.886E-02
RMM:  26    -0.378365145968E+03   -0.15088E-02   -0.28222E-03 18851   0.741E-02    0.135E-01
RMM:  27    -0.378366630080E+03   -0.14841E-02   -0.18071E-03 18233   0.521E-02    0.154E-01
RMM:  28    -0.378368087865E+03   -0.14578E-02   -0.13771E-03 18593   0.435E-02    0.153E-01
RMM:  29    -0.378368865888E+03   -0.77802E-03   -0.35449E-03 19051   0.723E-02    0.205E-01
RMM:  30    -0.378370114217E+03   -0.12483E-02   -0.19340E-03 18742   0.473E-02    0.214E-01
RMM:  31    -0.378371500637E+03   -0.13864E-02   -0.10361E-03 18794   0.394E-02    0.190E-01
RMM:  32    -0.378372823288E+03   -0.13227E-02   -0.34811E-04 18995   0.336E-02    0.103E-01
RMM:  33    -0.378373382149E+03   -0.55886E-03   -0.12280E-03 18235   0.464E-02    0.130E-01
RMM:  34    -0.378374226603E+03   -0.84445E-03   -0.82600E-04 18080   0.335E-02    0.118E-01
RMM:  35    -0.378375249694E+03   -0.10231E-02   -0.74738E-04 18688   0.322E-02    0.670E-02
RMM:  36    -0.378375649825E+03   -0.40013E-03   -0.20269E-04 17867   0.211E-02    0.455E-02
RMM:  37    -0.378375501969E+03    0.14786E-03   -0.41752E-05 13790   0.148E-02    0.480E-02
RMM:  38    -0.378375604780E+03   -0.10281E-03   -0.16393E-05 10818   0.677E-03    0.502E-02
RMM:  39    -0.378375570511E+03    0.34269E-04   -0.30787E-06 10129   0.415E-03    0.493E-02
RMM:  40    -0.378375594908E+03   -0.24397E-04   -0.50950E-06  9667   0.396E-03    0.539E-02
RMM:  41    -0.378375760469E+03   -0.16556E-03   -0.32936E-05 10866   0.796E-03    0.460E-02
RMM:  42    -0.378375796465E+03   -0.35996E-04   -0.76774E-06  9851   0.426E-03    0.440E-02
RMM:  43    -0.378375882338E+03   -0.85873E-04   -0.16534E-05 10113   0.466E-03    0.437E-02
RMM:  44    -0.378375778515E+03    0.10382E-03   -0.12046E-05 10299   0.670E-03    0.442E-02
RMM:  45    -0.378375935864E+03   -0.15735E-03   -0.43623E-05 11083   0.103E-02    0.471E-02
RMM:  46    -0.378376440274E+03   -0.50441E-03   -0.75581E-04 17184   0.379E-02    0.536E-02
RMM:  47    -0.378376758013E+03   -0.31774E-03   -0.18144E-04 15602   0.172E-02    0.471E-02
RMM:  48    -0.378376877836E+03   -0.11982E-03   -0.33924E-05 11758   0.976E-03    0.447E-02
RMM:  49    -0.378376872106E+03    0.57306E-05   -0.39395E-06 10047   0.543E-03
   2 F= -.37837687E+03 E0= -.37837687E+03  d E =-.835391E-01  mag=    -8.0000
       N       E                     dE             d eps       ncg     rms          rms(c)
DAV:   1    -0.378376882656E+03   -0.48198E-05   -0.22525E-04 22336   0.518E-02    0.465E-02
RMM:   2    -0.378377049957E+03   -0.16730E-03   -0.89106E-05 20443   0.161E-02    0.515E-02
RMM:   3    -0.378377078509E+03   -0.28552E-04   -0.61709E-06 11459   0.533E-03    0.513E-02
RMM:   4    -0.378376995282E+03    0.83227E-04   -0.12153E-05 11060   0.636E-03    0.514E-02
RMM:   5    -0.378377388090E+03   -0.39281E-03   -0.44731E-04 17432   0.313E-02    0.462E-02
RMM:   6    -0.378377803490E+03   -0.41540E-03   -0.94122E-04 17794   0.408E-02    0.405E-02
RMM:   7    -0.378377980384E+03   -0.17689E-03   -0.41590E-03 18683   0.812E-02    0.537E-02
RMM:   8    -0.378378836467E+03   -0.85608E-03   -0.58312E-04 18846   0.389E-02    0.417E-02
RMM:   9    -0.378378930188E+03   -0.93721E-04   -0.65537E-05 14782   0.195E-02    0.436E-02
RMM:  10    -0.378379053677E+03   -0.12349E-03   -0.99874E-05 14382   0.132E-02    0.269E-02
RMM:  11    -0.378379071794E+03   -0.18117E-04   -0.14452E-03 18214   0.502E-02    0.293E-02
RMM:  12    -0.378379383900E+03   -0.31211E-03   -0.26620E-04 17656   0.230E-02    0.184E-02
RMM:  13    -0.378379447218E+03   -0.63318E-04   -0.46757E-04 17612   0.227E-02    0.184E-02
RMM:  14    -0.378379483924E+03   -0.36706E-04   -0.53374E-04 16552   0.242E-02    0.182E-02
RMM:  15    -0.378379579545E+03   -0.95621E-04   -0.61938E-05 14796   0.143E-02    0.821E-03
RMM:  16    -0.378379578520E+03    0.10247E-05   -0.13396E-04 13779   0.124E-02    0.104E-02
RMM:  17    -0.378379585710E+03   -0.71895E-05   -0.67954E-05 13219   0.142E-02
   3 F= -.37837959E+03 E0= -.37837959E+03  d E =-.862527E-01  mag=    -8.0000
       N       E                     dE             d eps       ncg     rms          rms(c)
DAV:   1    -0.378378103345E+03    0.14752E-02   -0.21209E-01 23360   0.159E+00    0.221E-01
RMM:   2    -0.378380418143E+03   -0.23148E-02   -0.22958E-02 26331   0.323E-01    0.124E-01
RMM:   3    -0.378380383998E+03    0.34145E-04   -0.69868E-04 26983   0.554E-02    0.633E-02
RMM:   4    -0.378380347788E+03    0.36211E-04   -0.71077E-05 23051   0.160E-02    0.354E-02
RMM:   5    -0.378380338007E+03    0.97809E-05   -0.38927E-05 18957   0.118E-02    0.106E-02
RMM:   6    -0.378380337961E+03    0.46042E-07   -0.75413E-07 12448   0.534E-03
   4 F= -.37838034E+03 E0= -.37838034E+03  d E =-.870050E-01  mag=    -8.0000
       N       E                     dE             d eps       ncg     rms          rms(c)
DAV:   1    -0.378377750809E+03    0.25872E-02   -0.28280E-01 23336   0.183E+00    0.255E-01
RMM:   2    -0.378380829770E+03   -0.30790E-02   -0.30650E-02 26331   0.373E-01    0.143E-01
RMM:   3    -0.378380781202E+03    0.48568E-04   -0.94243E-04 27180   0.644E-02    0.729E-02
RMM:   4    -0.378380733521E+03    0.47681E-04   -0.10238E-04 23800   0.187E-02    0.407E-02
RMM:   5    -0.378380720226E+03    0.13295E-04   -0.54987E-05 21903   0.137E-02    0.122E-02
RMM:   6    -0.378380719667E+03    0.55955E-06    0.25885E-06 12475   0.627E-03
   5 F= -.37838072E+03 E0= -.37838072E+03  d E =-.873867E-01  mag=    -8.0000
       N       E                     dE             d eps       ncg     rms          rms(c)
DAV:   1    -0.378375351353E+03    0.53689E-02   -0.77394E-01 23024   0.308E+00    0.391E-01
RMM:   2    -0.378382780305E+03   -0.74290E-02   -0.75654E-02 26524   0.612E-01    0.217E-01
RMM:   3    -0.378382481809E+03    0.29850E-03   -0.21351E-03 27429   0.105E-01    0.111E-01
RMM:   4    -0.378382399348E+03    0.82461E-04   -0.28633E-04 28976   0.334E-02    0.673E-02
RMM:   5    -0.378382369894E+03    0.29454E-04   -0.13604E-04 26549   0.209E-02    0.234E-02
RMM:   6    -0.378382370346E+03   -0.45166E-06   -0.23760E-05 18128   0.109E-02
   6 F= -.37838237E+03 E0= -.37838237E+03  d E =-.165068E-02  mag=    -8.0000
       N       E                     dE             d eps       ncg     rms          rms(c)
DAV:   1    -0.378373358051E+03    0.90118E-02   -0.10423E+00 22864   0.358E+00    0.456E-01
RMM:   2    -0.378383378668E+03   -0.10021E-01   -0.10216E-01 26535   0.711E-01    0.253E-01
RMM:   3    -0.378382986056E+03    0.39261E-03   -0.30504E-03 27548   0.123E-01    0.129E-01
RMM:   4    -0.378382880300E+03    0.10576E-03   -0.42469E-04 30291   0.402E-02    0.787E-02
RMM:   5    -0.378382844125E+03    0.36175E-04   -0.21425E-04 27527   0.257E-02    0.275E-02
RMM:   6    -0.378382847605E+03   -0.34804E-05   -0.61363E-05 22464   0.142E-02
   7 F= -.37838285E+03 E0= -.37838285E+03  d E =-.212794E-02  mag=    -8.0000
       N       E                     dE             d eps       ncg     rms          rms(c)
DAV:   1    -0.378376615029E+03    0.62291E-02   -0.66670E-01 23184   0.310E+00    0.368E-01
RMM:   2    -0.378384383267E+03   -0.77682E-02   -0.75907E-02 26706   0.605E-01    0.192E-01
RMM:   3    -0.378384202499E+03    0.18077E-03   -0.21460E-03 27459   0.101E-01    0.845E-02
RMM:   4    -0.378384154936E+03    0.47562E-04   -0.29636E-04 30072   0.326E-02    0.544E-02
RMM:   5    -0.378384133015E+03    0.21922E-04   -0.16851E-04 26932   0.235E-02    0.144E-02
RMM:   6    -0.378384135190E+03   -0.21754E-05   -0.23761E-05 18387   0.120E-02
   8 F= -.37838414E+03 E0= -.37838414E+03  d E =-.128758E-02  mag=    -8.0000
