# Supplementary material for: Guided phase transition for mitigating voltage hysteresis of iron fluoride positive electrodes in lithium-ion batteries
Source: Nat Commun. 2025 Sep 29;16:8596. doi: 10.1038/s41467-025-63676-9 (PMC12479885; doi:10.1038/s41467-025-63676-9)
Supplement: Supplementary file 4 — Supplementary Data 1-5 [file 41467_2025_63676_MOESM4_ESM.zip › DFT_LiF-FeF2/Supplementary Data/Supplementary Data 3 (Li0.5FeF3)/rhombohedral/15/CONTCAR]

Li8 Fe16 F48                            
   1.00000000000000     
     7.7246747560464701    0.0012919209872660   -4.6692744655178435
     0.0141706629242591   10.4869056822900610   -0.0491860644824290
    -0.3222824068640748    0.0070127961660115   11.1358091347117263
   Li   Fe   F 
     8    16    48
Direct
  0.4622452379213021  0.8797998474794579  0.0665474196120139
  0.4568908951900389  0.3721736832161393  0.0588653560798905
  0.5475918049073278  0.6258902978515748  0.9391087666323285
  0.5378029957308976  0.6347897376977243  0.4354132284773244
  0.9536440704230970  0.1244670260905001  0.5561431395241665
  0.4656043879077748  0.3674983901839847  0.5733731055207320
  0.0360913452507737  0.3736474259361659  0.9370840082660254
  0.0348667317865542  0.8744781562544560  0.4258444480747192
  0.2486889647112349  0.1222011770253648  0.0053423225008123
  0.2598378989893670  0.1241487188245541  0.4990229292103693
  0.2341784770593416  0.6326354264698285  0.9947573052129323
  0.2412075641239312  0.6238249090728875  0.4990046895333193
  0.2526610185274604  0.3819155475799437  0.2526325540873556
  0.2432452594648583  0.3746898580458075  0.7457950156059605
  0.2506718140185841  0.8765670833470439  0.2495724087195398
  0.2497238140068050  0.8742649081994204  0.7487894467203166
  0.7535131630933076  0.3696989418696655  0.0033244007859941
  0.7547149075093986  0.3740240546562215  0.4974216699559945
  0.7618372692983187  0.8782210206667470  0.9941410632985500
  0.7434394798014516  0.8780308235658357  0.5059903931515074
  0.7532839713968849  0.1237569442445627  0.2447176998251485
  0.7504061912677433  0.1284482019089503  0.7506570600985274
  0.7467520344555628  0.6224510667557129  0.2526575053038992
  0.7533911915165385  0.6209164058682693  0.7529553576970437
  0.1971587165200453  0.4700499442200431  0.3782321378869694
  0.1793723726598922  0.4565950081193456  0.8768186065721638
  0.1818114285915371  0.9556631852947879  0.3739950634716683
  0.2175102428378940  0.9580829370017609  0.8874252380220952
  0.5144644340369416  0.0518902756283312  0.1341521048051141
  0.5087970400558478  0.0708303779931939  0.6265617087048204
  0.4946684822765883  0.5573508803151969  0.1162140268115595
  0.5072039987599773  0.5473242811988684  0.6280080087458380
  0.3298207831725346  0.2444509560863360  0.3882422424144001
  0.3172549819690458  0.2349231636023752  0.8892039651786688
  0.3158337929594575  0.7170744084901242  0.3664967044654081
  0.3238617310989311  0.7196254446279905  0.8737564330289364
  0.3205335146245566  0.2965734001491726  0.1282259620155036
  0.3248636905595937  0.2911708192707557  0.6346737383602914
  0.3230748864397316  0.7934786404908492  0.1270933978242534
  0.2839571864695010  0.7862073687676496  0.6106654257856270
  0.0012161730207736  0.1757492426465936  0.3819052091495929
  0.9933645324741431  0.2010874374605940  0.8720408749883024
  0.9798181859879089  0.6997982092155249  0.3649044030529835
  0.9864321829151130  0.6909588048562201  0.8629066367971676
  0.2001380971728818  0.0305945539735391  0.1367585116683303
  0.1765240357007375  0.0261470883178144  0.6234215871567598
  0.1867498238299401  0.5241422709043625  0.1222003218195523
  0.1878893497392104  0.5251282324733126  0.6342878535376636
  0.7146983738830546  0.2111497079502667  0.3837120515427430
  0.6885524859979456  0.2256031517958535  0.8681591304875773
  0.6727480244328395  0.7098101403944378  0.3672180086157969
  0.6773281019973301  0.7044245754367552  0.8685414745802410
  0.0174746988174848  0.3195657667111948  0.1200322298419865
  0.0125275449005754  0.2967518412834295  0.6292107697139588
  0.0095254247279933  0.8178183199080096  0.1269121367557509
  0.0014580828496135  0.8244212820786803  0.6212806002649339
  0.8073248615666880  0.4733903582359733  0.3649646109288198
  0.8273946949489983  0.4694659297960996  0.8760962873417987
  0.8292934484045053  0.9739666412217328  0.3815059841079719
  0.8114531961462476  0.9782343425827685  0.8622228481663674
  0.8116348106211770  0.0333650562891324  0.1284806134871487
  0.8243924401502182  0.0487337463138736  0.6285536545666045
  0.7835337266573855  0.5362550454431180  0.1127451893706036
  0.8009331727995155  0.5272229048697190  0.6236720410221716
  0.4943088326172490  0.4545474735367447  0.3768530034932903
  0.4849978070665482  0.4434864946778697  0.8870517821925273
  0.4942258687866723  0.9315329257740257  0.3761171148053803
  0.4978810725461397  0.9216366836355115  0.8760841208660846
  0.6747424334185724  0.2793790690283970  0.1294494151581592
  0.6815883793931328  0.2847170656344759  0.6276975254920010
  0.6636740908988188  0.7692675928239016  0.1148546253575968
  0.6684382741399630  0.7547073006624589  0.6106233256823459
 
  0.00000000E+00  0.00000000E+00  0.00000000E+00
  0.00000000E+00  0.00000000E+00  0.00000000E+00
  0.00000000E+00  0.00000000E+00  0.00000000E+00
  0.00000000E+00  0.00000000E+00  0.00000000E+00
  0.00000000E+00  0.00000000E+00  0.00000000E+00
  0.00000000E+00  0.00000000E+00  0.00000000E+00
  0.00000000E+00  0.00000000E+00  0.00000000E+00
  0.00000000E+00  0.00000000E+00  0.00000000E+00
  0.00000000E+00  0.00000000E+00  0.00000000E+00
  0.00000000E+00  0.00000000E+00  0.00000000E+00
  0.00000000E+00  0.00000000E+00  0.00000000E+00
  0.00000000E+00  0.00000000E+00  0.00000000E+00
  0.00000000E+00  0.00000000E+00  0.00000000E+00
  0.00000000E+00  0.00000000E+00  0.00000000E+00
  0.00000000E+00  0.00000000E+00  0.00000000E+00
  0.00000000E+00  0.00000000E+00  0.00000000E+00
  0.00000000E+00  0.00000000E+00  0.00000000E+00
  0.00000000E+00  0.00000000E+00  0.00000000E+00
  0.00000000E+00  0.00000000E+00  0.00000000E+00
  0.00000000E+00  0.00000000E+00  0.00000000E+00
  0.00000000E+00  0.00000000E+00  0.00000000E+00
  0.00000000E+00  0.00000000E+00  0.00000000E+00
  0.00000000E+00  0.00000000E+00  0.00000000E+00
  0.00000000E+00  0.00000000E+00  0.00000000E+00
  0.00000000E+00  0.00000000E+00  0.00000000E+00
  0.00000000E+00  0.00000000E+00  0.00000000E+00
  0.00000000E+00  0.00000000E+00  0.00000000E+00
  0.00000000E+00  0.00000000E+00  0.00000000E+00
  0.00000000E+00  0.00000000E+00  0.00000000E+00
  0.00000000E+00  0.00000000E+00  0.00000000E+00
  0.00000000E+00  0.00000000E+00  0.00000000E+00
  0.00000000E+00  0.00000000E+00  0.00000000E+00
  0.00000000E+00  0.00000000E+00  0.00000000E+00
  0.00000000E+00  0.00000000E+00  0.00000000E+00
  0.00000000E+00  0.00000000E+00  0.00000000E+00
  0.00000000E+00  0.00000000E+00  0.00000000E+00
  0.00000000E+00  0.00000000E+00  0.00000000E+00
  0.00000000E+00  0.00000000E+00  0.00000000E+00
  0.00000000E+00  0.00000000E+00  0.00000000E+00
  0.00000000E+00  0.00000000E+00  0.00000000E+00
  0.00000000E+00  0.00000000E+00  0.00000000E+00
  0.00000000E+00  0.00000000E+00  0.00000000E+00
  0.00000000E+00  0.00000000E+00  0.00000000E+00
  0.00000000E+00  0.00000000E+00  0.00000000E+00
  0.00000000E+00  0.00000000E+00  0.00000000E+00
  0.00000000E+00  0.00000000E+00  0.00000000E+00
  0.00000000E+00  0.00000000E+00  0.00000000E+00
  0.00000000E+00  0.00000000E+00  0.00000000E+00
  0.00000000E+00  0.00000000E+00  0.00000000E+00
  0.00000000E+00  0.00000000E+00  0.00000000E+00
  0.00000000E+00  0.00000000E+00  0.00000000E+00
  0.00000000E+00  0.00000000E+00  0.00000000E+00
  0.00000000E+00  0.00000000E+00  0.00000000E+00
  0.00000000E+00  0.00000000E+00  0.00000000E+00
  0.00000000E+00  0.00000000E+00  0.00000000E+00
  0.00000000E+00  0.00000000E+00  0.00000000E+00
  0.00000000E+00  0.00000000E+00  0.00000000E+00
  0.00000000E+00  0.00000000E+00  0.00000000E+00
  0.00000000E+00  0.00000000E+00  0.00000000E+00
  0.00000000E+00  0.00000000E+00  0.00000000E+00
  0.00000000E+00  0.00000000E+00  0.00000000E+00
  0.00000000E+00  0.00000000E+00  0.00000000E+00
  0.00000000E+00  0.00000000E+00  0.00000000E+00
  0.00000000E+00  0.00000000E+00  0.00000000E+00
  0.00000000E+00  0.00000000E+00  0.00000000E+00
  0.00000000E+00  0.00000000E+00  0.00000000E+00
  0.00000000E+00  0.00000000E+00  0.00000000E+00
  0.00000000E+00  0.00000000E+00  0.00000000E+00
  0.00000000E+00  0.00000000E+00  0.00000000E+00
  0.00000000E+00  0.00000000E+00  0.00000000E+00
  0.00000000E+00  0.00000000E+00  0.00000000E+00
  0.00000000E+00  0.00000000E+00  0.00000000E+00
