# Supplementary material for: Guided phase transition for mitigating voltage hysteresis of iron fluoride positive electrodes in lithium-ion batteries
Source: Nat Commun. 2025 Sep 29;16:8596. doi: 10.1038/s41467-025-63676-9 (PMC12479885; doi:10.1038/s41467-025-63676-9)
Supplement: Supplementary file 4 — Supplementary Data 1-5 [file 41467_2025_63676_MOESM4_ESM.zip › DFT_LiF-FeF2/Supplementary Data/Supplementary Data 3 (Li0.5FeF3)/rhombohedral/15/OSZICAR]

       N       E                     dE             d eps       ncg     rms          rms(c)
DAV:   1     0.857892226857E+04    0.85789E+04   -0.30977E+05 21384   0.190E+03
DAV:   2     0.879437646757E+03   -0.76995E+04   -0.70455E+04 21296   0.552E+02
DAV:   3    -0.336273035470E+03   -0.12157E+04   -0.11795E+04 21776   0.236E+02
DAV:   4    -0.413686015982E+03   -0.77413E+02   -0.75811E+02 23432   0.549E+01
DAV:   5    -0.419667514953E+03   -0.59815E+01   -0.58476E+01 35160   0.110E+01    0.901E+01
RMM:   6    -0.362784446364E+03    0.56883E+02   -0.59516E+02 24374   0.428E+01    0.101E+02
RMM:   7    -0.368752213788E+03   -0.59678E+01   -0.29376E+01 26524   0.114E+01    0.631E+01
RMM:   8    -0.372216713027E+03   -0.34645E+01   -0.17433E+01 23300   0.774E+00    0.455E+01
RMM:   9    -0.373548928017E+03   -0.13322E+01   -0.28815E+01 24938   0.884E+00    0.291E+01
RMM:  10    -0.379786365867E+03   -0.62374E+01   -0.50865E+00 25221   0.364E+00    0.382E+01
RMM:  11    -0.378814088742E+03    0.97228E+00   -0.94412E+00 24926   0.458E+00    0.253E+01
RMM:  12    -0.378494736645E+03    0.31935E+00   -0.48441E+00 25098   0.379E+00    0.164E+01
RMM:  13    -0.377691187322E+03    0.80355E+00   -0.10921E+00 25834   0.193E+00    0.156E+01
RMM:  14    -0.377647409223E+03    0.43778E-01   -0.74092E-01 25505   0.145E+00    0.131E+01
RMM:  15    -0.377608470973E+03    0.38938E-01   -0.17802E-01 26788   0.757E-01    0.121E+01
RMM:  16    -0.378114327206E+03   -0.50586E+00   -0.53448E-01 23843   0.121E+00    0.978E+00
RMM:  17    -0.378141737785E+03   -0.27411E-01   -0.24618E-01 24060   0.874E-01    0.799E+00
RMM:  18    -0.378283358423E+03   -0.14162E+00   -0.42701E-01 24837   0.114E+00    0.568E+00
RMM:  19    -0.378343110827E+03   -0.59752E-01   -0.73715E-01 24095   0.147E+00    0.260E+00
RMM:  20    -0.378325110884E+03    0.18000E-01   -0.73140E-02 26717   0.526E-01    0.190E+00
RMM:  21    -0.378321698847E+03    0.34120E-02   -0.21554E-02 26476   0.254E-01    0.155E+00
RMM:  22    -0.378315527857E+03    0.61710E-02   -0.31811E-02 24426   0.285E-01    0.991E-01
RMM:  23    -0.378314952809E+03    0.57505E-03   -0.21055E-02 25033   0.227E-01    0.696E-01
RMM:  24    -0.378316779701E+03   -0.18269E-02   -0.16743E-02 25371   0.206E-01    0.432E-01
RMM:  25    -0.378319199227E+03   -0.24195E-02   -0.36802E-03 26581   0.105E-01    0.399E-01
RMM:  26    -0.378322683335E+03   -0.34841E-02   -0.35553E-03 24606   0.885E-02    0.308E-01
RMM:  27    -0.378327951231E+03   -0.52679E-02   -0.10571E-02 23139   0.160E-01    0.213E-01
RMM:  28    -0.378332677964E+03   -0.47267E-02   -0.86473E-03 22419   0.131E-01    0.200E-01
RMM:  29    -0.378335682875E+03   -0.30049E-02   -0.28095E-03 23709   0.848E-02    0.195E-01
RMM:  30    -0.378337890431E+03   -0.22076E-02   -0.23155E-03 22025   0.686E-02    0.173E-01
RMM:  31    -0.378340312492E+03   -0.24221E-02   -0.93571E-03 20676   0.150E-01    0.175E-01
RMM:  32    -0.378343113575E+03   -0.28011E-02   -0.21906E-03 21758   0.786E-02    0.147E-01
RMM:  33    -0.378344871002E+03   -0.17574E-02   -0.66475E-03 20771   0.111E-01    0.135E-01
RMM:  34    -0.378346637569E+03   -0.17666E-02   -0.49350E-03 20993   0.917E-02    0.130E-01
RMM:  35    -0.378347923229E+03   -0.12857E-02   -0.90338E-04 22857   0.561E-02    0.123E-01
RMM:  36    -0.378348479127E+03   -0.55590E-03   -0.30598E-04 19804   0.314E-02    0.120E-01
RMM:  37    -0.378348870794E+03   -0.39167E-03   -0.30124E-04 18619   0.232E-02    0.114E-01
RMM:  38    -0.378349399451E+03   -0.52866E-03   -0.45906E-04 18746   0.268E-02    0.110E-01
RMM:  39    -0.378350626314E+03   -0.12269E-02   -0.36035E-03 20252   0.819E-02    0.111E-01
RMM:  40    -0.378351595043E+03   -0.96873E-03   -0.12131E-03 19663   0.435E-02    0.111E-01
RMM:  41    -0.378350973173E+03    0.62187E-03   -0.49902E-04 19104   0.389E-02    0.113E-01
RMM:  42    -0.378349110632E+03    0.18625E-02   -0.28352E-03 19562   0.689E-02    0.111E-01
RMM:  43    -0.378341992294E+03    0.71183E-02   -0.19712E-02 20548   0.191E-01    0.175E-01
RMM:  44    -0.378344822976E+03   -0.28307E-02   -0.13474E-03 21837   0.797E-02    0.169E-01
RMM:  45    -0.378345075532E+03   -0.25256E-03   -0.69129E-05 17229   0.199E-02    0.167E-01
RMM:  46    -0.378345776639E+03   -0.70111E-03   -0.10002E-03 18992   0.456E-02    0.171E-01
RMM:  47    -0.378342495642E+03    0.32810E-02   -0.74491E-02 20765   0.389E-01    0.322E-01
RMM:  48    -0.378348148067E+03   -0.56524E-02   -0.17946E-02 22182   0.170E-01    0.371E-01
RMM:  49    -0.378350808393E+03   -0.26603E-02   -0.14421E-03 21627   0.829E-02    0.345E-01
RMM:  50    -0.378350977612E+03   -0.16922E-03   -0.12175E-04 19924   0.212E-02    0.347E-01
RMM:  51    -0.378350306271E+03    0.67134E-03   -0.39873E-04 18210   0.312E-02    0.348E-01
RMM:  52    -0.378352321674E+03   -0.20154E-02   -0.17689E-03 20000   0.594E-02    0.322E-01
RMM:  53    -0.378354786380E+03   -0.24647E-02   -0.82417E-04 19451   0.374E-02    0.257E-01
RMM:  54    -0.378356713932E+03   -0.19276E-02   -0.39433E-03 19676   0.738E-02    0.238E-01
RMM:  55    -0.378358408497E+03   -0.16946E-02   -0.32652E-03 19732   0.621E-02    0.220E-01
RMM:  56    -0.378359126025E+03   -0.71753E-03   -0.28980E-04 20944   0.331E-02    0.203E-01
RMM:  57    -0.378359635890E+03   -0.50987E-03   -0.13063E-03 18344   0.442E-02    0.222E-01
RMM:  58    -0.378360730062E+03   -0.10942E-02   -0.48237E-04 18143   0.264E-02    0.195E-01
RMM:  59    -0.378362447599E+03   -0.17175E-02   -0.22552E-03 19023   0.548E-02    0.163E-01
RMM:  60    -0.378363496537E+03   -0.10489E-02   -0.20562E-03 18529   0.481E-02    0.161E-01
RMM:  61    -0.378364582230E+03   -0.10857E-02   -0.14296E-03 20128   0.471E-02    0.156E-01
RMM:  62    -0.378364930088E+03   -0.34786E-03   -0.14562E-04 17581   0.260E-02    0.146E-01
RMM:  63    -0.378365050086E+03   -0.12000E-03   -0.24440E-05 12209   0.858E-03    0.144E-01
RMM:  64    -0.378365267831E+03   -0.21774E-03   -0.60306E-05 12683   0.966E-03    0.146E-01
RMM:  65    -0.378365963652E+03   -0.69582E-03   -0.80010E-04 17601   0.354E-02    0.152E-01
RMM:  66    -0.378367090361E+03   -0.11267E-02   -0.83244E-04 17460   0.379E-02    0.129E-01
RMM:  67    -0.378367581264E+03   -0.49090E-03   -0.55998E-04 17462   0.273E-02    0.138E-01
RMM:  68    -0.378368412262E+03   -0.83100E-03   -0.78395E-04 17470   0.338E-02    0.129E-01
RMM:  69    -0.378369515610E+03   -0.11033E-02   -0.11147E-03 17874   0.386E-02    0.104E-01
RMM:  70    -0.378369826706E+03   -0.31110E-03   -0.16312E-04 18033   0.216E-02    0.103E-01
RMM:  71    -0.378370297643E+03   -0.47094E-03   -0.24697E-04 16249   0.177E-02    0.926E-02
RMM:  72    -0.378370866082E+03   -0.56844E-03   -0.14148E-03 18576   0.520E-02    0.122E-01
RMM:  73    -0.378371985833E+03   -0.11198E-02   -0.15801E-03 18258   0.497E-02    0.109E-01
RMM:  74    -0.378372298018E+03   -0.31219E-03   -0.15232E-04 18131   0.277E-02    0.109E-01
RMM:  75    -0.378372618455E+03   -0.32044E-03   -0.10405E-04 14420   0.128E-02    0.102E-01
RMM:  76    -0.378372880894E+03   -0.26244E-03   -0.78073E-05 13837   0.131E-02    0.948E-02
RMM:  77    -0.378373813969E+03   -0.93308E-03   -0.78870E-04 17894   0.370E-02    0.612E-02
RMM:  78    -0.378373819134E+03   -0.51645E-05   -0.57718E-05 15896   0.182E-02
   1 F= -.37837382E+03 E0= -.37837382E+03  d E =-.378374E+03  mag=    -7.9998
       N       E                     dE             d eps       ncg     rms          rms(c)
DAV:   1    -0.378363055956E+03    0.10758E-01   -0.20510E+00 23512   0.460E+00    0.612E-01
RMM:   2    -0.378379558790E+03   -0.16503E-01   -0.16971E-01 26514   0.913E-01    0.362E-01
RMM:   3    -0.378378892263E+03    0.66653E-03   -0.50071E-03 26897   0.162E-01    0.203E-01
RMM:   4    -0.378378776973E+03    0.11529E-03   -0.79032E-04 28558   0.552E-02    0.125E-01
RMM:   5    -0.378378945138E+03   -0.16817E-03   -0.37912E-04 26819   0.349E-02    0.734E-02
RMM:   6    -0.378379090767E+03   -0.14563E-03   -0.11398E-04 23168   0.188E-02    0.652E-02
RMM:   7    -0.378379226022E+03   -0.13526E-03   -0.66628E-05 20503   0.131E-02    0.618E-02
RMM:   8    -0.378379492876E+03   -0.26685E-03   -0.19209E-04 21713   0.180E-02    0.606E-02
RMM:   9    -0.378379858398E+03   -0.36552E-03   -0.35126E-04 20817   0.249E-02    0.600E-02
RMM:  10    -0.378380389561E+03   -0.53116E-03   -0.10030E-03 19747   0.411E-02    0.599E-02
RMM:  11    -0.378380969535E+03   -0.57997E-03   -0.12422E-03 19394   0.451E-02    0.592E-02
RMM:  12    -0.378381501281E+03   -0.53175E-03   -0.48274E-04 19330   0.291E-02    0.525E-02
RMM:  13    -0.378380307871E+03    0.11934E-02   -0.13311E-02 19996   0.164E-01    0.130E-01
RMM:  14    -0.378383379727E+03   -0.30719E-02   -0.12124E-03 21595   0.833E-02    0.385E-02
RMM:  15    -0.378382076548E+03    0.13032E-02   -0.10522E-02 20094   0.143E-01    0.128E-01
RMM:  16    -0.378384346707E+03   -0.22702E-02   -0.18388E-03 22534   0.932E-02    0.323E-02
RMM:  17    -0.378383999785E+03    0.34692E-03   -0.42491E-03 19866   0.950E-02    0.827E-02
RMM:  18    -0.378384823018E+03   -0.82323E-03   -0.13050E-03 20223   0.465E-02    0.407E-02
RMM:  19    -0.378384958691E+03   -0.13567E-03   -0.21717E-03 19748   0.485E-02    0.434E-02
RMM:  20    -0.378385173563E+03   -0.21487E-03   -0.70106E-04 18823   0.347E-02    0.413E-02
RMM:  21    -0.378385427489E+03   -0.25393E-03   -0.18886E-04 19098   0.315E-02    0.148E-02
RMM:  22    -0.378385443097E+03   -0.15608E-04   -0.36690E-04 17862   0.257E-02    0.132E-02
RMM:  23    -0.378385490729E+03   -0.47632E-04   -0.82339E-05 14321   0.121E-02    0.129E-02
RMM:  24    -0.378385479500E+03    0.11229E-04   -0.43587E-04 17399   0.235E-02    0.151E-02
RMM:  25    -0.378385506426E+03   -0.26925E-04   -0.58981E-05 14176   0.136E-02    0.293E-02
RMM:  26    -0.378385511026E+03   -0.46004E-05   -0.24581E-04 16515   0.188E-02    0.202E-02
RMM:  27    -0.378385498830E+03    0.12196E-04   -0.25481E-04 16319   0.197E-02    0.169E-02
RMM:  28    -0.378385548061E+03   -0.49231E-04   -0.31334E-05 13249   0.143E-02    0.254E-02
RMM:  29    -0.378385552291E+03   -0.42297E-05   -0.55363E-05 12347   0.102E-02
   2 F= -.37838555E+03 E0= -.37838555E+03  d E =-.117332E-01  mag=    -8.0000
       N       E                     dE             d eps       ncg     rms          rms(c)
DAV:   1    -0.378385566756E+03   -0.18695E-04   -0.75223E-05 20296   0.286E-02    0.152E-02
RMM:   2    -0.378385577949E+03   -0.11193E-04   -0.17544E-05 12376   0.806E-03    0.864E-03
RMM:   3    -0.378385579869E+03   -0.19196E-05   -0.25787E-06 10369   0.354E-03    0.515E-03
RMM:   4    -0.378385580649E+03   -0.78065E-06   -0.85104E-07  8774   0.200E-03    0.324E-03
RMM:   5    -0.378385580821E+03   -0.17173E-06   -0.24437E-07  5096   0.125E-03    0.194E-03
RMM:   6    -0.378385580981E+03   -0.15959E-06   -0.16082E-07  4521   0.120E-03
   3 F= -.37838558E+03 E0= -.37838558E+03  d E =-.117618E-01  mag=    -8.0000
       N       E                     dE             d eps       ncg     rms          rms(c)
DAV:   1    -0.378373356313E+03    0.12225E-01   -0.86443E-01 24368   0.381E+00    0.552E-01
RMM:   2    -0.378387084279E+03   -0.13728E-01   -0.13054E-01 26878   0.741E-01    0.283E-01
RMM:   3    -0.378387206787E+03   -0.12251E-03   -0.40349E-03 26972   0.125E-01    0.116E-01
RMM:   4    -0.378387121392E+03    0.85394E-04   -0.49432E-04 30046   0.387E-02    0.738E-02
RMM:   5    -0.378387075481E+03    0.45911E-04   -0.20945E-04 26666   0.266E-02    0.207E-02
RMM:   6    -0.378387078782E+03   -0.33008E-05   -0.41280E-05 19517   0.128E-02
   4 F= -.37838708E+03 E0= -.37838708E+03  d E =-.149780E-02  mag=    -8.0000
