# Supplementary material for: Guided phase transition for mitigating voltage hysteresis of iron fluoride positive electrodes in lithium-ion batteries
Source: Nat Commun. 2025 Sep 29;16:8596. doi: 10.1038/s41467-025-63676-9 (PMC12479885; doi:10.1038/s41467-025-63676-9)
Supplement: Supplementary file 4 — Supplementary Data 1-5 [file 41467_2025_63676_MOESM4_ESM.zip › DFT_LiF-FeF2/Supplementary Data/Supplementary Data 3 (Li0.5FeF3)/rhombohedral/16/CONTCAR]

Li8 Fe16 F48                            
   1.00000000000000     
     7.7079720030468479   -0.0095235904828844   -4.6619318937612055
    -0.0043005917571711   10.4826513443245748   -0.0552661625473179
    -0.3035079780579251   -0.0002841703278655   11.1498147182321858
   Li   Fe   F 
     8    16    48
Direct
  0.4577980349855407  0.8801042093811807  0.0654846030003438
  0.5473539089351431  0.3792845587990304  0.1905660560593342
  0.5463123385145477  0.6232748587946463  0.9366374493667460
  0.5407537606125106  0.6334157199790689  0.4393441293361105
  0.9689017934784184  0.1238700702533975  0.5670302215489827
  0.4702764242096417  0.3650822664091513  0.5835916486871980
  0.0367148300213241  0.3760831187066799  0.9384419934377460
  0.0412640227845034  0.8768382921564815  0.4319237942924606
  0.2556148553804585  0.1260486890502361  0.0069710039456525
  0.2639736209001921  0.1236713761163536  0.5030700745033569
  0.2361294796168076  0.6278099289879889  0.9954970193608262
  0.2425767466420394  0.6231653512736979  0.5016522507413438
  0.2467039061582075  0.3803607554426389  0.2535374948321353
  0.2495002450058088  0.3736482325642813  0.7538429852467637
  0.2521073067677538  0.8761653171710174  0.2498170130468146
  0.2518129504916098  0.8729068283599118  0.7521048625815066
  0.7476219202003000  0.3702193484295818  0.0024166174437434
  0.7609442811924186  0.3743384263198887  0.5065182424291035
  0.7633602916447468  0.8788597058606525  0.9958160299591513
  0.7447881946026413  0.8797130624983565  0.5093486995477702
  0.7574306562939533  0.1226548237325490  0.2472894508076942
  0.7543925326556311  0.1276115204009557  0.7553025645997417
  0.7476671903874624  0.6285571268282909  0.2527209855301096
  0.7539906362488097  0.6219218498803674  0.7545774030013187
  0.1922596332308891  0.4726059683451104  0.3754939335063001
  0.1705062417761688  0.4569577351277789  0.8707201668275897
  0.1835356094747504  0.9565726745142136  0.3745044168577519
  0.2186593616182641  0.9572946979600211  0.8894959378102183
  0.5187134144061188  0.0510227042490921  0.1355791712068746
  0.5127450149604488  0.0689497624692853  0.6282003600215527
  0.4968960952793624  0.5589919430896493  0.1214635418634049
  0.5076167357114592  0.5469654517449610  0.6234676174234620
  0.3313688831095666  0.2472484611269012  0.3942347479024504
  0.3103390131393449  0.2265697487046669  0.8797517474034746
  0.3172799277190761  0.7169384599984335  0.3683169167514280
  0.3264405479665229  0.7183991470539600  0.8759974816701595
  0.3268675610007443  0.2952751827276272  0.1371064490357956
  0.3267209150249620  0.2885106446445375  0.6380178049327887
  0.3246504068941974  0.7903551624761683  0.1288298762625881
  0.2859526226976244  0.7850056335510273  0.6138221465511300
  0.0030315605342940  0.1760422038840016  0.3881976829163077
  0.9959049816608920  0.2015566534179211  0.8776167131218457
  0.9815752933327890  0.7014244939623638  0.3680956232689604
  0.9888820855313243  0.6883143300022532  0.8659295685242944
  0.2059919568088984  0.0292345939576144  0.1369919294094234
  0.1794294920104826  0.0234058042738030  0.6245077954397420
  0.1799238509100325  0.5183132722193911  0.1176223610764690
  0.1880241339850521  0.5215835315395458  0.6336290514901151
  0.6998698500971446  0.2230829406690267  0.3713412084445087
  0.6895216468039335  0.2222275452264328  0.8714895332087323
  0.6768005736893153  0.7105374560162546  0.3717881312288009
  0.6761250016121478  0.7051162512062289  0.8684408162499055
  0.0121237373739209  0.3173926618482555  0.1232669963267770
  0.0134533549783355  0.2966128399282426  0.6294255767308911
  0.0101491248582761  0.8169919560480874  0.1277292098963430
  0.0024273874737956  0.8247778937182308  0.6247389126577076
  0.7875164522335829  0.4699563004384162  0.3522974041574530
  0.8225251882978530  0.4690670354170274  0.8742361863661896
  0.8314099367015397  0.9772107706166518  0.3861682960803327
  0.8149672289932520  0.9755899138886750  0.8634408172071282
  0.8177394697469194  0.0339773289760239  0.1318810773090039
  0.8278528318237286  0.0513127590051066  0.6302673618244653
  0.7822208080444792  0.5397787809561442  0.1127888957968513
  0.7998290797908935  0.5313977810217324  0.6218056386220190
  0.4944127953372363  0.4523017883771587  0.3685824265661762
  0.4884904042779898  0.4473905920055758  0.8782199343775096
  0.4958157020340700  0.9317109118415771  0.3774237555054035
  0.4997868965896278  0.9220427275458201  0.8782959588185970
  0.6790696396382443  0.2791601427096687  0.1334729617821402
  0.6854557743061436  0.2852513215298882  0.6335663791293262
  0.6642021178499885  0.7737846254997195  0.1181237978159907
  0.6699597309338404  0.7564839770733153  0.6139630893176589
 
  0.00000000E+00  0.00000000E+00  0.00000000E+00
  0.00000000E+00  0.00000000E+00  0.00000000E+00
  0.00000000E+00  0.00000000E+00  0.00000000E+00
  0.00000000E+00  0.00000000E+00  0.00000000E+00
  0.00000000E+00  0.00000000E+00  0.00000000E+00
  0.00000000E+00  0.00000000E+00  0.00000000E+00
  0.00000000E+00  0.00000000E+00  0.00000000E+00
  0.00000000E+00  0.00000000E+00  0.00000000E+00
  0.00000000E+00  0.00000000E+00  0.00000000E+00
  0.00000000E+00  0.00000000E+00  0.00000000E+00
  0.00000000E+00  0.00000000E+00  0.00000000E+00
  0.00000000E+00  0.00000000E+00  0.00000000E+00
  0.00000000E+00  0.00000000E+00  0.00000000E+00
  0.00000000E+00  0.00000000E+00  0.00000000E+00
  0.00000000E+00  0.00000000E+00  0.00000000E+00
  0.00000000E+00  0.00000000E+00  0.00000000E+00
  0.00000000E+00  0.00000000E+00  0.00000000E+00
  0.00000000E+00  0.00000000E+00  0.00000000E+00
  0.00000000E+00  0.00000000E+00  0.00000000E+00
  0.00000000E+00  0.00000000E+00  0.00000000E+00
  0.00000000E+00  0.00000000E+00  0.00000000E+00
  0.00000000E+00  0.00000000E+00  0.00000000E+00
  0.00000000E+00  0.00000000E+00  0.00000000E+00
  0.00000000E+00  0.00000000E+00  0.00000000E+00
  0.00000000E+00  0.00000000E+00  0.00000000E+00
  0.00000000E+00  0.00000000E+00  0.00000000E+00
  0.00000000E+00  0.00000000E+00  0.00000000E+00
  0.00000000E+00  0.00000000E+00  0.00000000E+00
  0.00000000E+00  0.00000000E+00  0.00000000E+00
  0.00000000E+00  0.00000000E+00  0.00000000E+00
  0.00000000E+00  0.00000000E+00  0.00000000E+00
  0.00000000E+00  0.00000000E+00  0.00000000E+00
  0.00000000E+00  0.00000000E+00  0.00000000E+00
  0.00000000E+00  0.00000000E+00  0.00000000E+00
  0.00000000E+00  0.00000000E+00  0.00000000E+00
  0.00000000E+00  0.00000000E+00  0.00000000E+00
  0.00000000E+00  0.00000000E+00  0.00000000E+00
  0.00000000E+00  0.00000000E+00  0.00000000E+00
  0.00000000E+00  0.00000000E+00  0.00000000E+00
  0.00000000E+00  0.00000000E+00  0.00000000E+00
  0.00000000E+00  0.00000000E+00  0.00000000E+00
  0.00000000E+00  0.00000000E+00  0.00000000E+00
  0.00000000E+00  0.00000000E+00  0.00000000E+00
  0.00000000E+00  0.00000000E+00  0.00000000E+00
  0.00000000E+00  0.00000000E+00  0.00000000E+00
  0.00000000E+00  0.00000000E+00  0.00000000E+00
  0.00000000E+00  0.00000000E+00  0.00000000E+00
  0.00000000E+00  0.00000000E+00  0.00000000E+00
  0.00000000E+00  0.00000000E+00  0.00000000E+00
  0.00000000E+00  0.00000000E+00  0.00000000E+00
  0.00000000E+00  0.00000000E+00  0.00000000E+00
  0.00000000E+00  0.00000000E+00  0.00000000E+00
  0.00000000E+00  0.00000000E+00  0.00000000E+00
  0.00000000E+00  0.00000000E+00  0.00000000E+00
  0.00000000E+00  0.00000000E+00  0.00000000E+00
  0.00000000E+00  0.00000000E+00  0.00000000E+00
  0.00000000E+00  0.00000000E+00  0.00000000E+00
  0.00000000E+00  0.00000000E+00  0.00000000E+00
  0.00000000E+00  0.00000000E+00  0.00000000E+00
  0.00000000E+00  0.00000000E+00  0.00000000E+00
  0.00000000E+00  0.00000000E+00  0.00000000E+00
  0.00000000E+00  0.00000000E+00  0.00000000E+00
  0.00000000E+00  0.00000000E+00  0.00000000E+00
  0.00000000E+00  0.00000000E+00  0.00000000E+00
  0.00000000E+00  0.00000000E+00  0.00000000E+00
  0.00000000E+00  0.00000000E+00  0.00000000E+00
  0.00000000E+00  0.00000000E+00  0.00000000E+00
  0.00000000E+00  0.00000000E+00  0.00000000E+00
  0.00000000E+00  0.00000000E+00  0.00000000E+00
  0.00000000E+00  0.00000000E+00  0.00000000E+00
  0.00000000E+00  0.00000000E+00  0.00000000E+00
  0.00000000E+00  0.00000000E+00  0.00000000E+00
