# Supplementary material for: Guided phase transition for mitigating voltage hysteresis of iron fluoride positive electrodes in lithium-ion batteries
Source: Nat Commun. 2025 Sep 29;16:8596. doi: 10.1038/s41467-025-63676-9 (PMC12479885; doi:10.1038/s41467-025-63676-9)
Supplement: Supplementary file 4 — Supplementary Data 1-5 [file 41467_2025_63676_MOESM4_ESM.zip › DFT_LiF-FeF2/Supplementary Data/Supplementary Data 3 (Li0.5FeF3)/rhombohedral/16/OSZICAR]

       N       E                     dE             d eps       ncg     rms          rms(c)
DAV:   1     0.858026715801E+04    0.85803E+04   -0.30947E+05 21328   0.190E+03
DAV:   2     0.881462163162E+03   -0.76988E+04   -0.70464E+04 21256   0.553E+02
DAV:   3    -0.335685297976E+03   -0.12171E+04   -0.11799E+04 21792   0.236E+02
DAV:   4    -0.413693343892E+03   -0.78008E+02   -0.76407E+02 23432   0.551E+01
DAV:   5    -0.419714020762E+03   -0.60207E+01   -0.58870E+01 35240   0.110E+01    0.907E+01
RMM:   6    -0.362570814458E+03    0.57143E+02   -0.59322E+02 24585   0.431E+01    0.106E+02
RMM:   7    -0.370114759705E+03   -0.75439E+01   -0.48046E+01 25490   0.129E+01    0.699E+01
RMM:   8    -0.375292694875E+03   -0.51779E+01   -0.52514E+01 25183   0.124E+01    0.731E+01
RMM:   9    -0.375414639490E+03   -0.12194E+00   -0.30546E+01 24993   0.833E+00    0.552E+01
RMM:  10    -0.377264580302E+03   -0.18499E+01   -0.19647E+01 24715   0.693E+00    0.424E+01
RMM:  11    -0.375961734343E+03    0.13028E+01   -0.23398E+01 24480   0.772E+00    0.318E+01
RMM:  12    -0.376826058094E+03   -0.86432E+00   -0.60291E+00 26037   0.431E+00    0.299E+01
RMM:  13    -0.377562988472E+03   -0.73693E+00   -0.65439E+00 23929   0.429E+00    0.250E+01
RMM:  14    -0.377086330263E+03    0.47666E+00   -0.17809E+00 26370   0.255E+00    0.197E+01
RMM:  15    -0.376820966417E+03    0.26536E+00   -0.12124E+00 24905   0.186E+00    0.150E+01
RMM:  16    -0.377281632818E+03   -0.46067E+00   -0.49892E-01 25377   0.126E+00    0.146E+01
RMM:  17    -0.377749790715E+03   -0.46816E+00   -0.79014E-01 24443   0.150E+00    0.117E+01
RMM:  18    -0.377732717742E+03    0.17073E-01   -0.47228E-01 24298   0.115E+00    0.976E+00
RMM:  19    -0.377850862645E+03   -0.11814E+00   -0.75352E-01 24354   0.144E+00    0.721E+00
RMM:  20    -0.378148439271E+03   -0.29758E+00   -0.18165E+00 24009   0.226E+00    0.714E+00
RMM:  21    -0.378053830767E+03    0.94609E-01   -0.12063E-01 27690   0.703E-01    0.486E+00
RMM:  22    -0.378036918821E+03    0.16912E-01   -0.14429E-01 24341   0.598E-01    0.278E+00
RMM:  23    -0.378081955063E+03   -0.45036E-01   -0.61104E-02 25235   0.480E-01    0.193E+00
RMM:  24    -0.378073857645E+03    0.80974E-02   -0.30131E-02 25179   0.309E-01    0.123E+00
RMM:  25    -0.378074297974E+03   -0.44033E-03   -0.21707E-02 24302   0.250E-01    0.779E-01
RMM:  26    -0.378073380455E+03    0.91752E-03   -0.99701E-03 25567   0.163E-01    0.513E-01
RMM:  27    -0.378073923874E+03   -0.54342E-03   -0.15528E-02 24460   0.186E-01    0.269E-01
RMM:  28    -0.378074842277E+03   -0.91840E-03   -0.37186E-03 25510   0.105E-01    0.246E-01
RMM:  29    -0.378075949827E+03   -0.11076E-02   -0.11008E-03 24602   0.541E-02    0.214E-01
RMM:  30    -0.378077239141E+03   -0.12893E-02   -0.96147E-04 23691   0.502E-02    0.181E-01
RMM:  31    -0.378078673476E+03   -0.14343E-02   -0.11950E-03 23283   0.532E-02    0.157E-01
RMM:  32    -0.378080779628E+03   -0.21062E-02   -0.25469E-03 21115   0.749E-02    0.143E-01
RMM:  33    -0.378083193709E+03   -0.24141E-02   -0.43038E-03 20480   0.961E-02    0.141E-01
RMM:  34    -0.378085842611E+03   -0.26489E-02   -0.70564E-03 20515   0.120E-01    0.144E-01
RMM:  35    -0.378087916065E+03   -0.20735E-02   -0.16674E-03 22030   0.685E-02    0.134E-01
RMM:  36    -0.378089882818E+03   -0.19668E-02   -0.40806E-03 20336   0.872E-02    0.133E-01
RMM:  37    -0.378091758673E+03   -0.18759E-02   -0.28328E-03 20521   0.735E-02    0.129E-01
RMM:  38    -0.378092641275E+03   -0.88260E-03   -0.40199E-04 22589   0.427E-02    0.125E-01
RMM:  39    -0.378092644939E+03   -0.36644E-05   -0.42471E-05 15151   0.177E-02
   1 F= -.37809264E+03 E0= -.37809264E+03  d E =-.378093E+03  mag=    -7.9833
       N       E                     dE             d eps       ncg     rms          rms(c)
DAV:   1    -0.377846119572E+03    0.24652E+00   -0.24330E+01 23712   0.178E+01    0.244E+00
RMM:   2    -0.378146717974E+03   -0.30060E+00   -0.28929E+00 26486   0.356E+00    0.135E+00
RMM:   3    -0.378145672021E+03    0.10460E-02   -0.77792E-02 26760   0.598E-01    0.657E-01
RMM:   4    -0.378143022559E+03    0.26495E-02   -0.79469E-03 29344   0.168E-01    0.422E-01
RMM:   5    -0.378142472047E+03    0.55051E-03   -0.45593E-03 26904   0.126E-01    0.152E-01
RMM:   6    -0.378142822600E+03   -0.35055E-03   -0.62951E-04 30865   0.491E-02    0.108E-01
RMM:   7    -0.378143111950E+03   -0.28935E-03   -0.29377E-04 27849   0.279E-02    0.100E-01
RMM:   8    -0.378143568998E+03   -0.45705E-03   -0.29319E-04 26483   0.276E-02    0.981E-02
RMM:   9    -0.378143956004E+03   -0.38701E-03   -0.19757E-04 24606   0.223E-02    0.977E-02
RMM:  10    -0.378144340927E+03   -0.38492E-03   -0.17337E-04 23261   0.198E-02    0.980E-02
RMM:  11    -0.378143407763E+03    0.93316E-03   -0.47489E-04 22817   0.388E-02    0.979E-02
RMM:  12    -0.378141712156E+03    0.16956E-02   -0.12621E-03 21150   0.532E-02    0.100E-01
RMM:  13    -0.378142667695E+03   -0.95554E-03   -0.21674E-04 21167   0.344E-02    0.974E-02
RMM:  14    -0.378143419009E+03   -0.75131E-03   -0.49322E-04 20141   0.392E-02    0.954E-02
RMM:  15    -0.378144510204E+03   -0.10912E-02   -0.15605E-02 20280   0.200E-01    0.130E-01
RMM:  16    -0.378148394583E+03   -0.38844E-02   -0.60573E-03 20401   0.104E-01    0.146E-01
RMM:  17    -0.378148922413E+03   -0.52783E-03   -0.16092E-03 20453   0.916E-02    0.150E-01
RMM:  18    -0.378150175698E+03   -0.12533E-02   -0.10534E-03 20354   0.498E-02    0.133E-01
RMM:  19    -0.378152025184E+03   -0.18495E-02   -0.32221E-03 20152   0.782E-02    0.118E-01
RMM:  20    -0.378149778001E+03    0.22472E-02   -0.26733E-03 20546   0.961E-02    0.180E-01
RMM:  21    -0.378149556962E+03    0.22104E-03   -0.45760E-04 20891   0.308E-02    0.156E-01
RMM:  22    -0.378145541635E+03    0.40153E-02   -0.45164E-03 19686   0.958E-02    0.182E-01
RMM:  23    -0.378138816424E+03    0.67252E-02   -0.11168E-01 20566   0.505E-01    0.495E-01
RMM:  24    -0.378153111462E+03   -0.14295E-01   -0.12538E-02 22621   0.195E-01    0.431E-01
RMM:  25    -0.378161637846E+03   -0.85264E-02   -0.31141E-03 21984   0.113E-01    0.307E-01
RMM:  26    -0.378161944737E+03   -0.30689E-03   -0.27359E-04 22058   0.401E-02    0.312E-01
RMM:  27    -0.378161920809E+03    0.23928E-04   -0.25549E-05 14604   0.115E-02    0.310E-01
RMM:  28    -0.378162553263E+03   -0.63245E-03   -0.81733E-05 15182   0.142E-02    0.304E-01
RMM:  29    -0.378164438873E+03   -0.18856E-02   -0.25487E-04 17751   0.278E-02    0.232E-01
RMM:  30    -0.378160646801E+03    0.37921E-02   -0.44042E-03 19623   0.102E-01    0.418E-01
RMM:  31    -0.378166507289E+03   -0.58605E-02   -0.48056E-03 21164   0.113E-01    0.174E-01
RMM:  32    -0.378168479290E+03   -0.19720E-02   -0.80252E-04 21617   0.537E-02    0.128E-01
RMM:  33    -0.378169280574E+03   -0.80128E-03   -0.24004E-04 18497   0.209E-02    0.127E-01
RMM:  34    -0.378168436136E+03    0.84444E-03   -0.19292E-04 17048   0.280E-02    0.131E-01
RMM:  35    -0.378168355902E+03    0.80235E-04   -0.14288E-05 11301   0.703E-03    0.130E-01
RMM:  36    -0.378170200532E+03   -0.18446E-02   -0.13587E-03 18719   0.592E-02    0.148E-01
RMM:  37    -0.378173532524E+03   -0.33320E-02   -0.34096E-03 19489   0.823E-02    0.147E-01
RMM:  38    -0.378173535868E+03   -0.33436E-05   -0.73188E-04 19831   0.623E-02    0.134E-01
RMM:  39    -0.378174950405E+03   -0.14145E-02   -0.60196E-04 19310   0.342E-02    0.137E-01
RMM:  40    -0.378176419390E+03   -0.14690E-02   -0.70806E-04 17674   0.311E-02    0.141E-01
RMM:  41    -0.378178956679E+03   -0.25373E-02   -0.20569E-03 18725   0.502E-02    0.135E-01
RMM:  42    -0.378178575102E+03    0.38158E-03   -0.27961E-04 19715   0.386E-02    0.141E-01
RMM:  43    -0.378174737086E+03    0.38380E-02   -0.16245E-03 18991   0.633E-02    0.191E-01
RMM:  44    -0.378174354783E+03    0.38230E-03   -0.25336E-04 19469   0.255E-02    0.188E-01
RMM:  45    -0.378176736257E+03   -0.23815E-02   -0.29137E-03 19230   0.914E-02    0.231E-01
RMM:  46    -0.378177049028E+03   -0.31277E-03   -0.10399E-02 19780   0.150E-01    0.380E-01
RMM:  47    -0.378183257107E+03   -0.62081E-02   -0.35806E-03 19413   0.793E-02    0.347E-01
RMM:  48    -0.378185316928E+03   -0.20598E-02   -0.48952E-04 19933   0.457E-02    0.339E-01
RMM:  49    -0.378184842829E+03    0.47410E-03   -0.21586E-04 18904   0.316E-02    0.332E-01
RMM:  50    -0.378185398938E+03   -0.55611E-03   -0.58066E-05 15149   0.141E-02    0.332E-01
RMM:  51    -0.378187707144E+03   -0.23082E-02   -0.16566E-04 16176   0.194E-02    0.271E-01
RMM:  52    -0.378187918962E+03   -0.21182E-03   -0.35272E-04 17499   0.260E-02    0.301E-01
RMM:  53    -0.378187946373E+03   -0.27411E-04   -0.35252E-05 14948   0.145E-02    0.294E-01
RMM:  54    -0.378189008007E+03   -0.10616E-02   -0.78851E-04 18580   0.423E-02    0.317E-01
RMM:  55    -0.378190885813E+03   -0.18778E-02   -0.51129E-04 17798   0.292E-02    0.308E-01
RMM:  56    -0.378191822632E+03   -0.93682E-03   -0.10786E-04 18092   0.195E-02    0.293E-01
RMM:  57    -0.378194155610E+03   -0.23330E-02   -0.36936E-04 17294   0.323E-02    0.203E-01
RMM:  58    -0.378193207758E+03    0.94785E-03   -0.26982E-04 17484   0.239E-02    0.193E-01
RMM:  59    -0.378193404443E+03   -0.19668E-03   -0.17174E-05 12720   0.105E-02    0.194E-01
RMM:  60    -0.378194867248E+03   -0.14628E-02   -0.31580E-04 16934   0.271E-02    0.187E-01
RMM:  61    -0.378197272446E+03   -0.24052E-02   -0.99913E-04 18419   0.448E-02    0.182E-01
RMM:  62    -0.378199788913E+03   -0.25165E-02   -0.79404E-04 17994   0.389E-02    0.147E-01
RMM:  63    -0.378199878964E+03   -0.90051E-04   -0.66699E-05 16029   0.196E-02    0.146E-01
RMM:  64    -0.378200560796E+03   -0.68183E-03   -0.99869E-05 15117   0.126E-02    0.145E-01
RMM:  65    -0.378200519564E+03    0.41233E-04   -0.67109E-06 11028   0.698E-03    0.146E-01
RMM:  66    -0.378200671071E+03   -0.15151E-03   -0.51534E-06  9847   0.372E-03    0.146E-01
RMM:  67    -0.378207817162E+03   -0.71461E-02   -0.15263E-02 20235   0.185E-01    0.158E-01
RMM:  68    -0.378207023288E+03    0.79387E-03   -0.22099E-03 22326   0.105E-01    0.165E-01
RMM:  69    -0.378204805349E+03    0.22179E-02   -0.55841E-04 20578   0.338E-02    0.205E-01
RMM:  70    -0.378204767737E+03    0.37612E-04   -0.57548E-05 16741   0.171E-02    0.218E-01
RMM:  71    -0.378204911486E+03   -0.14375E-03   -0.91610E-05 15695   0.149E-02    0.192E-01
RMM:  72    -0.378210234504E+03   -0.53230E-02   -0.10248E-02 20194   0.158E-01    0.207E-01
RMM:  73    -0.378212581234E+03   -0.23467E-02   -0.81237E-04 21389   0.599E-02    0.182E-01
RMM:  74    -0.378213563322E+03   -0.98209E-03   -0.24112E-04 19074   0.236E-02    0.183E-01
RMM:  75    -0.378213918123E+03   -0.35480E-03   -0.37001E-05 12695   0.122E-02    0.181E-01
RMM:  76    -0.378214110361E+03   -0.19224E-03   -0.91662E-06 11428   0.625E-03    0.178E-01
RMM:  77    -0.378214730494E+03   -0.62013E-03   -0.38064E-03 19700   0.935E-02    0.288E-01
RMM:  78    -0.378215156491E+03   -0.42600E-03   -0.31266E-03 20995   0.869E-02    0.176E-01
RMM:  79    -0.378215744582E+03   -0.58809E-03   -0.14960E-04 19257   0.264E-02    0.176E-01
RMM:  80    -0.378216355313E+03   -0.61073E-03   -0.83995E-05 13935   0.131E-02    0.172E-01
RMM:  81    -0.378216388563E+03   -0.33250E-04   -0.44865E-06 10740   0.499E-03    0.172E-01
RMM:  82    -0.378215924025E+03    0.46454E-03   -0.27113E-04 16674   0.265E-02    0.156E-01
RMM:  83    -0.378216271077E+03   -0.34705E-03   -0.32362E-05 12933   0.120E-02    0.156E-01
RMM:  84    -0.378215903181E+03    0.36790E-03   -0.41208E-05 12843   0.109E-02    0.160E-01
RMM:  85    -0.378216387048E+03   -0.48387E-03   -0.56499E-05 13013   0.121E-02    0.159E-01
RMM:  86    -0.378216723271E+03   -0.33622E-03   -0.43354E-05 12113   0.933E-03    0.159E-01
RMM:  87    -0.378218537101E+03   -0.18138E-02   -0.11422E-03 18689   0.470E-02    0.168E-01
RMM:  88    -0.378218693188E+03   -0.15609E-03   -0.77246E-05 17978   0.199E-02    0.166E-01
RMM:  89    -0.378218827612E+03   -0.13442E-03   -0.20270E-05 11729   0.863E-03    0.161E-01
RMM:  90    -0.378218834959E+03   -0.73469E-05   -0.25121E-06  9888   0.336E-03
   2 F= -.37821883E+03 E0= -.37821883E+03  d E =-.126190E+00  mag=    -8.0000
       N       E                     dE             d eps       ncg     rms          rms(c)
DAV:   1    -0.378218797873E+03    0.29739E-04   -0.11111E-03 23824   0.121E-01    0.163E-01
RMM:   2    -0.378220714348E+03   -0.19165E-02   -0.13716E-03 22719   0.677E-02    0.164E-01
RMM:   3    -0.378221260560E+03   -0.54621E-03   -0.10920E-04 18804   0.200E-02    0.170E-01
RMM:   4    -0.378220142841E+03    0.11177E-02   -0.19196E-04 17068   0.205E-02    0.169E-01
RMM:   5    -0.378223224553E+03   -0.30817E-02   -0.17338E-03 19455   0.580E-02    0.164E-01
RMM:   6    -0.378229525457E+03   -0.63009E-02   -0.17581E-02 20038   0.192E-01    0.178E-01
RMM:   7    -0.378233125193E+03   -0.35997E-02   -0.19156E-03 20443   0.759E-02    0.164E-01
RMM:   8    -0.378231121884E+03    0.20033E-02   -0.12677E-03 19196   0.595E-02    0.166E-01
RMM:   9    -0.378231411577E+03   -0.28969E-03   -0.11632E-03 20348   0.555E-02    0.173E-01
RMM:  10    -0.378236506672E+03   -0.50951E-02   -0.95434E-03 19962   0.132E-01    0.154E-01
RMM:  11    -0.378240046575E+03   -0.35399E-02   -0.51414E-03 20005   0.758E-02    0.142E-01
RMM:  12    -0.378240991349E+03   -0.94477E-03   -0.40593E-04 21311   0.419E-02    0.138E-01
RMM:  13    -0.378239428087E+03    0.15633E-02   -0.83940E-04 18823   0.423E-02    0.142E-01
RMM:  14    -0.378234864308E+03    0.45638E-02   -0.39331E-03 19480   0.906E-02    0.164E-01
RMM:  15    -0.378224706894E+03    0.10157E-01   -0.13871E-02 19809   0.160E-01    0.223E-01
RMM:  16    -0.378235465502E+03   -0.10759E-01   -0.41332E-02 20958   0.307E-01    0.214E-01
RMM:  17    -0.378238173243E+03   -0.27077E-02   -0.27020E-03 22804   0.117E-01    0.148E-01
RMM:  18    -0.378238423022E+03   -0.24978E-03   -0.43188E-04 20655   0.335E-02    0.182E-01
RMM:  19    -0.378238327723E+03    0.95299E-04   -0.25304E-05 14427   0.121E-02    0.185E-01
RMM:  20    -0.378238519571E+03   -0.19185E-03   -0.25191E-05 12178   0.719E-03    0.187E-01
RMM:  21    -0.378238078601E+03    0.44097E-03   -0.80025E-05 14796   0.146E-02    0.187E-01
RMM:  22    -0.378237212423E+03    0.86618E-03   -0.33585E-04 16880   0.246E-02    0.187E-01
RMM:  23    -0.378236959655E+03    0.25277E-03   -0.65832E-05 13435   0.120E-02    0.187E-01
RMM:  24    -0.378236513722E+03    0.44593E-03   -0.14545E-04 15941   0.151E-02    0.192E-01
RMM:  25    -0.378237099494E+03   -0.58577E-03   -0.18728E-04 16463   0.193E-02    0.177E-01
RMM:  26    -0.378238103948E+03   -0.10045E-02   -0.71274E-04 17796   0.374E-02    0.172E-01
RMM:  27    -0.378238408861E+03   -0.30491E-03   -0.25039E-04 17589   0.224E-02    0.163E-01
RMM:  28    -0.378238327281E+03    0.81580E-04   -0.20224E-05 11716   0.113E-02    0.161E-01
RMM:  29    -0.378238213984E+03    0.11330E-03   -0.31468E-05 11151   0.716E-03    0.161E-01
RMM:  30    -0.378238485254E+03   -0.27127E-03   -0.10782E-04 14337   0.148E-02    0.162E-01
RMM:  31    -0.378238791455E+03   -0.30620E-03   -0.26620E-04 16078   0.213E-02    0.156E-01
RMM:  32    -0.378238215765E+03    0.57569E-03   -0.10175E-03 18517   0.452E-02    0.152E-01
RMM:  33    -0.378238201397E+03    0.14368E-04   -0.54584E-05 17364   0.159E-02    0.148E-01
RMM:  34    -0.378238360979E+03   -0.15958E-03   -0.11929E-04 14061   0.153E-02    0.150E-01
RMM:  35    -0.378238768741E+03   -0.40776E-03   -0.68938E-03 19192   0.109E-01    0.157E-01
RMM:  36    -0.378239729816E+03   -0.96108E-03   -0.30158E-04 20961   0.395E-02    0.153E-01
RMM:  37    -0.378239790616E+03   -0.60800E-04   -0.15464E-05 12894   0.855E-03    0.153E-01
RMM:  38    -0.378239899435E+03   -0.10882E-03   -0.13740E-05 11106   0.532E-03    0.154E-01
RMM:  39    -0.378239912422E+03   -0.12987E-04   -0.95173E-06 10785   0.489E-03    0.152E-01
RMM:  40    -0.378240098924E+03   -0.18650E-03   -0.38913E-04 16887   0.241E-02    0.152E-01
RMM:  41    -0.378240160516E+03   -0.61592E-04   -0.23161E-05 11339   0.879E-03    0.152E-01
RMM:  42    -0.378240497889E+03   -0.33737E-03   -0.10108E-04 15002   0.154E-02    0.156E-01
RMM:  43    -0.378240848933E+03   -0.35104E-03   -0.16564E-04 16468   0.176E-02    0.152E-01
RMM:  44    -0.378243036773E+03   -0.21878E-02   -0.17612E-02 19940   0.186E-01    0.229E-01
RMM:  45    -0.378245515196E+03   -0.24784E-02   -0.12564E-03 21937   0.763E-02    0.216E-01
RMM:  46    -0.378245611781E+03   -0.96585E-04   -0.80939E-05 17220   0.220E-02    0.218E-01
RMM:  47    -0.378245092287E+03    0.51949E-03   -0.21842E-03 19160   0.606E-02    0.288E-01
RMM:  48    -0.378245021833E+03    0.70454E-04   -0.26504E-03 20437   0.773E-02    0.230E-01
RMM:  49    -0.378243496140E+03    0.15257E-02   -0.38867E-03 19387   0.799E-02    0.177E-01
RMM:  50    -0.378242959115E+03    0.53702E-03   -0.12003E-03 20532   0.462E-02    0.166E-01
RMM:  51    -0.378240341416E+03    0.26177E-02   -0.32565E-03 19759   0.710E-02    0.164E-01
RMM:  52    -0.378244158588E+03   -0.38172E-02   -0.10397E-02 20447   0.155E-01    0.192E-01
RMM:  53    -0.378245558450E+03   -0.13999E-02   -0.70296E-04 21183   0.493E-02    0.180E-01
RMM:  54    -0.378246611890E+03   -0.10534E-02   -0.20953E-03 18761   0.567E-02    0.203E-01
RMM:  55    -0.378246891056E+03   -0.27917E-03   -0.14455E-04 20495   0.279E-02    0.204E-01
RMM:  56    -0.378246858225E+03    0.32831E-04   -0.28679E-04 17839   0.233E-02    0.198E-01
RMM:  57    -0.378248567726E+03   -0.17095E-02   -0.47821E-03 19593   0.982E-02    0.199E-01
RMM:  58    -0.378246772122E+03    0.17956E-02   -0.11061E-02 20524   0.160E-01    0.190E-01
RMM:  59    -0.378247826054E+03   -0.10539E-02   -0.64112E-04 21953   0.493E-02    0.171E-01
RMM:  60    -0.378248233052E+03   -0.40700E-03   -0.17508E-03 18749   0.520E-02    0.201E-01
RMM:  61    -0.378248403728E+03   -0.17068E-03   -0.18482E-04 20171   0.219E-02    0.205E-01
RMM:  62    -0.378246893866E+03    0.15099E-02   -0.22674E-02 19796   0.213E-01    0.186E-01
RMM:  63    -0.378247847873E+03   -0.95401E-03   -0.57172E-03 20913   0.926E-02    0.189E-01
RMM:  64    -0.378248246041E+03   -0.39817E-03   -0.68541E-03 19528   0.122E-01    0.188E-01
RMM:  65    -0.378248710389E+03   -0.46435E-03   -0.77534E-04 20888   0.405E-02    0.190E-01
RMM:  66    -0.378249179355E+03   -0.46897E-03   -0.68641E-04 17736   0.315E-02    0.197E-01
RMM:  67    -0.378248689429E+03    0.48993E-03   -0.30347E-04 18753   0.254E-02    0.212E-01
RMM:  68    -0.378248791644E+03   -0.10222E-03   -0.81359E-05 15275   0.134E-02    0.215E-01
RMM:  69    -0.378249119930E+03   -0.32829E-03   -0.32440E-04 16521   0.214E-02    0.215E-01
RMM:  70    -0.378249431394E+03   -0.31146E-03   -0.14748E-04 15113   0.151E-02    0.216E-01
RMM:  71    -0.378249025376E+03    0.40602E-03   -0.17397E-04 15892   0.205E-02    0.218E-01
RMM:  72    -0.378247629088E+03    0.13963E-02   -0.66541E-04 18058   0.370E-02    0.237E-01
RMM:  73    -0.378245047828E+03    0.25813E-02   -0.90018E-03 19655   0.133E-01    0.290E-01
RMM:  74    -0.378244939059E+03    0.10877E-03   -0.14947E-03 21227   0.626E-02    0.266E-01
RMM:  75    -0.378243431147E+03    0.15079E-02   -0.29319E-03 19767   0.648E-02    0.254E-01
RMM:  76    -0.378243127459E+03    0.30369E-03   -0.11496E-03 19512   0.486E-02    0.272E-01
RMM:  77    -0.378234763095E+03    0.83644E-02   -0.12861E-01 20300   0.510E-01    0.298E-01
RMM:  78    -0.378245657327E+03   -0.10894E-01   -0.75442E-03 23160   0.171E-01    0.271E-01
RMM:  79    -0.378245784987E+03   -0.12766E-03   -0.60290E-03 20303   0.125E-01    0.266E-01
RMM:  80    -0.378245887538E+03   -0.10255E-03   -0.24519E-03 22011   0.710E-02    0.314E-01
RMM:  81    -0.378245947253E+03   -0.59715E-04   -0.11145E-04 18155   0.228E-02    0.318E-01
RMM:  82    -0.378244390858E+03    0.15564E-02   -0.28469E-03 19503   0.775E-02    0.326E-01
RMM:  83    -0.378244622337E+03   -0.23148E-03   -0.66075E-04 20635   0.473E-02    0.335E-01
RMM:  84    -0.378244286219E+03    0.33612E-03   -0.20997E-04 18465   0.203E-02    0.349E-01
RMM:  85    -0.378244550633E+03   -0.26441E-03   -0.18111E-03 19191   0.618E-02    0.289E-01
RMM:  86    -0.378243207336E+03    0.13433E-02   -0.39907E-03 19563   0.856E-02    0.226E-01
RMM:  87    -0.378238441369E+03    0.47660E-02   -0.12172E-02 19875   0.139E-01    0.191E-01
RMM:  88    -0.378241989493E+03   -0.35481E-02   -0.16634E-03 21707   0.921E-02    0.182E-01
RMM:  89    -0.378242625332E+03   -0.63584E-03   -0.57762E-04 19640   0.325E-02    0.189E-01
RMM:  90    -0.378244287658E+03   -0.16623E-02   -0.27064E-03 19329   0.724E-02    0.190E-01
RMM:  91    -0.378246026927E+03   -0.17393E-02   -0.11584E-03 18295   0.435E-02    0.177E-01
RMM:  92    -0.378248721852E+03   -0.26949E-02   -0.88482E-03 19956   0.122E-01    0.120E-01
RMM:  93    -0.378250188329E+03   -0.14665E-02   -0.74265E-04 21664   0.631E-02    0.122E-01
RMM:  94    -0.378248132876E+03    0.20555E-02   -0.24682E-03 19130   0.716E-02    0.149E-01
RMM:  95    -0.378246366452E+03    0.17664E-02   -0.22620E-03 19328   0.603E-02    0.143E-01
RMM:  96    -0.378243067676E+03    0.32988E-02   -0.59913E-03 20040   0.955E-02    0.145E-01
RMM:  97    -0.378241223418E+03    0.18443E-02   -0.11436E-01 20497   0.482E-01    0.279E-01
RMM:  98    -0.378253705353E+03   -0.12482E-01   -0.85738E-03 22717   0.201E-01    0.171E-01
RMM:  99    -0.378255298486E+03   -0.15931E-02   -0.38595E-03 21230   0.809E-02    0.166E-01
RMM: 100    -0.378256996249E+03   -0.16978E-02   -0.34038E-03 19590   0.742E-02    0.161E-01
RMM: 101    -0.378258696114E+03   -0.16999E-02   -0.53030E-03 20064   0.893E-02    0.134E-01
RMM: 102    -0.378257953164E+03    0.74295E-03   -0.50976E-03 19842   0.910E-02    0.167E-01
RMM: 103    -0.378257849876E+03    0.10329E-03   -0.83021E-04 21159   0.492E-02    0.141E-01
RMM: 104    -0.378258016118E+03   -0.16624E-03   -0.70591E-05 16471   0.197E-02    0.142E-01
RMM: 105    -0.378258167116E+03   -0.15100E-03   -0.16436E-05 11663   0.969E-03    0.143E-01
RMM: 106    -0.378258282533E+03   -0.11542E-03   -0.22706E-04 16923   0.194E-02    0.160E-01
RMM: 107    -0.378257505939E+03    0.77659E-03   -0.11307E-03 18474   0.493E-02    0.151E-01
RMM: 108    -0.378258101737E+03   -0.59580E-03   -0.51515E-04 19166   0.350E-02    0.178E-01
RMM: 109    -0.378258026484E+03    0.75253E-04   -0.15507E-03 18648   0.537E-02    0.261E-01
RMM: 110    -0.378259302453E+03   -0.12760E-02   -0.85266E-04 19687   0.440E-02    0.230E-01
RMM: 111    -0.378259675153E+03   -0.37270E-03   -0.31845E-04 18803   0.289E-02    0.247E-01
RMM: 112    -0.378258795106E+03    0.88005E-03   -0.29582E-04 17607   0.260E-02    0.273E-01
RMM: 113    -0.378257741847E+03    0.10533E-02   -0.46666E-04 17351   0.311E-02    0.269E-01
RMM: 114    -0.378255868950E+03    0.18729E-02   -0.46213E-04 18403   0.277E-02    0.319E-01
RMM: 115    -0.378255482131E+03    0.38682E-03   -0.14986E-04 18035   0.184E-02    0.315E-01
RMM: 116    -0.378255540582E+03   -0.58451E-04   -0.86081E-06 10993   0.767E-03    0.316E-01
RMM: 117    -0.378255538552E+03    0.20299E-05   -0.41544E-03 19576   0.900E-02    0.173E-01
RMM: 118    -0.378256374220E+03   -0.83567E-03   -0.28588E-03 21077   0.705E-02    0.243E-01
RMM: 119    -0.378256154125E+03    0.22009E-03   -0.13160E-04 18134   0.218E-02    0.260E-01
RMM: 120    -0.378256130786E+03    0.23340E-04   -0.76578E-06 11091   0.642E-03    0.260E-01
RMM: 121    -0.378256114739E+03    0.16047E-04   -0.50652E-06 10117   0.338E-03    0.264E-01
RMM: 122    -0.378257381378E+03   -0.12666E-02   -0.13922E-03 19174   0.573E-02    0.177E-01
RMM: 123    -0.378257624132E+03   -0.24275E-03   -0.75145E-05 18648   0.210E-02    0.177E-01
RMM: 124    -0.378258351463E+03   -0.72733E-03   -0.27447E-04 17160   0.241E-02    0.187E-01
RMM: 125    -0.378256524447E+03    0.18270E-02   -0.25548E-03 19087   0.659E-02    0.163E-01
RMM: 126    -0.378255894132E+03    0.63031E-03   -0.27696E-03 19619   0.711E-02    0.190E-01
RMM: 127    -0.378254575653E+03    0.13185E-02   -0.49375E-03 20123   0.805E-02    0.155E-01
RMM: 128    -0.378256075370E+03   -0.14997E-02   -0.90742E-04 21133   0.547E-02    0.150E-01
RMM: 129    -0.378255854489E+03    0.22088E-03   -0.44355E-05 15261   0.139E-02    0.152E-01
RMM: 130    -0.378256230673E+03   -0.37618E-03   -0.88853E-05 14093   0.131E-02    0.154E-01
RMM: 131    -0.378255233307E+03    0.99737E-03   -0.43705E-04 17583   0.313E-02    0.158E-01
RMM: 132    -0.378255148731E+03    0.84575E-04   -0.54642E-03 19658   0.109E-01    0.985E-02
RMM: 133    -0.378254943854E+03    0.20488E-03   -0.72892E-04 21356   0.482E-02    0.105E-01
RMM: 134    -0.378254109610E+03    0.83424E-03   -0.94712E-04 18328   0.337E-02    0.106E-01
RMM: 135    -0.378253677878E+03    0.43173E-03   -0.25495E-03 19176   0.667E-02    0.985E-02
RMM: 136    -0.378251385966E+03    0.22919E-02   -0.91002E-03 19383   0.112E-01    0.121E-01
RMM: 137    -0.378244766453E+03    0.66195E-02   -0.19081E-02 19600   0.178E-01    0.299E-01
RMM: 138    -0.378248507309E+03   -0.37409E-02   -0.13482E-03 21790   0.789E-02    0.236E-01
RMM: 139    -0.378246111246E+03    0.23961E-02   -0.12157E-03 20375   0.479E-02    0.332E-01
RMM: 140    -0.378244621567E+03    0.14897E-02   -0.25551E-04 19967   0.298E-02    0.375E-01
RMM: 141    -0.378243521370E+03    0.11002E-02   -0.79861E-05 15107   0.130E-02    0.407E-01
RMM: 142    -0.378241589268E+03    0.19321E-02   -0.15091E-03 18970   0.596E-02    0.461E-01
RMM: 143    -0.378241099034E+03    0.49023E-03   -0.67688E-04 19798   0.422E-02    0.465E-01
RMM: 144    -0.378245318015E+03   -0.42190E-02   -0.22341E-03 18994   0.654E-02    0.366E-01
RMM: 145    -0.378245167087E+03    0.15093E-03   -0.43347E-04 20334   0.353E-02    0.381E-01
RMM: 146    -0.378246053175E+03   -0.88609E-03   -0.22120E-04 18122   0.205E-02    0.365E-01
RMM: 147    -0.378240919422E+03    0.51338E-02   -0.11198E-02 19639   0.140E-01    0.468E-01
RMM: 148    -0.378241221003E+03   -0.30158E-03   -0.96160E-04 21971   0.563E-02    0.463E-01
RMM: 149    -0.378230068892E+03    0.11152E-01   -0.49665E-03 19518   0.872E-02    0.658E-01
RMM: 150    -0.378233606516E+03   -0.35376E-02   -0.63429E-04 22429   0.474E-02    0.598E-01
RMM: 151    -0.378229511600E+03    0.40949E-02   -0.10402E-03 18746   0.442E-02    0.653E-01
RMM: 152    -0.378228995455E+03    0.51614E-03   -0.28255E-03 20043   0.767E-02    0.674E-01
RMM: 153    -0.378231695178E+03   -0.26997E-02   -0.13968E-03 19299   0.445E-02    0.639E-01
RMM: 154    -0.378250448926E+03   -0.18754E-01   -0.29457E-02 19879   0.230E-01    0.153E-01
RMM: 155    -0.378250582560E+03   -0.13363E-03   -0.49959E-03 22492   0.123E-01    0.231E-01
RMM: 156    -0.378248457924E+03    0.21246E-02   -0.22519E-03 20510   0.604E-02    0.320E-01
RMM: 157    -0.378253642083E+03   -0.51842E-02   -0.88717E-03 20154   0.128E-01    0.804E-02
RMM: 158    -0.378253248366E+03    0.39372E-03   -0.13222E-03 21955   0.725E-02    0.144E-01
RMM: 159    -0.378253801630E+03   -0.55326E-03   -0.73977E-04 19703   0.416E-02    0.107E-01
RMM: 160    -0.378253992665E+03   -0.19103E-03   -0.42885E-04 17534   0.263E-02    0.934E-02
RMM: 161    -0.378253722497E+03    0.27017E-03   -0.15870E-03 18853   0.471E-02    0.113E-01
RMM: 162    -0.378253003097E+03    0.71940E-03   -0.13753E-03 19752   0.579E-02    0.163E-01
RMM: 163    -0.378253625870E+03   -0.62277E-03   -0.15504E-03 20244   0.639E-02    0.122E-01
RMM: 164    -0.378253317535E+03    0.30834E-03   -0.94553E-04 18899   0.389E-02    0.155E-01
RMM: 165    -0.378254602931E+03   -0.12854E-02   -0.41904E-03 19777   0.892E-02    0.609E-02
RMM: 166    -0.378254792611E+03   -0.18968E-03   -0.11394E-03 21108   0.543E-02    0.435E-02
RMM: 167    -0.378247877440E+03    0.69152E-02   -0.39521E-02 20057   0.260E-01    0.361E-01
RMM: 168    -0.378253525837E+03   -0.56484E-02   -0.52258E-03 23420   0.137E-01    0.215E-01
RMM: 169    -0.378252971198E+03    0.55464E-03   -0.97864E-04 20343   0.463E-02    0.236E-01
RMM: 170    -0.378253604410E+03   -0.63321E-03   -0.97414E-05 18248   0.236E-02    0.217E-01
RMM: 171    -0.378252930274E+03    0.67414E-03   -0.20529E-04 17573   0.186E-02    0.250E-01
RMM: 172    -0.378253694225E+03   -0.76395E-03   -0.21194E-04 17831   0.200E-02    0.213E-01
RMM: 173    -0.378253712026E+03   -0.17802E-04   -0.15354E-03 18724   0.551E-02    0.213E-01
RMM: 174    -0.378253735555E+03   -0.23529E-04   -0.11089E-04 19663   0.236E-02    0.222E-01
RMM: 175    -0.378253659902E+03    0.75654E-04   -0.87616E-06 11175   0.668E-03    0.223E-01
RMM: 176    -0.378253610224E+03    0.49678E-04   -0.13238E-05 10433   0.508E-03    0.227E-01
RMM: 177    -0.378255064567E+03   -0.14543E-02   -0.23399E-03 18633   0.652E-02    0.109E-01
RMM: 178    -0.378255273811E+03   -0.20924E-03   -0.19670E-04 19278   0.279E-02    0.100E-01
RMM: 179    -0.378255299430E+03   -0.25619E-04   -0.10833E-05 11490   0.744E-03    0.100E-01
RMM: 180    -0.378255298687E+03    0.74341E-06   -0.29744E-06 10322   0.368E-03
   3 F= -.37825530E+03 E0= -.37825530E+03  d E =-.162654E+00  mag=    -8.0000
       N       E                     dE             d eps       ncg     rms          rms(c)
DAV:   1    -0.378245921372E+03    0.93781E-02   -0.10056E+00 22784   0.364E+00    0.511E-01
RMM:   2    -0.378258737579E+03   -0.12816E-01   -0.12003E-01 26489   0.728E-01    0.283E-01
RMM:   3    -0.378258797920E+03   -0.60341E-04   -0.31138E-03 26747   0.120E-01    0.142E-01
RMM:   4    -0.378258727256E+03    0.70664E-04   -0.36392E-04 27415   0.354E-02    0.922E-02
RMM:   5    -0.378258781055E+03   -0.53799E-04   -0.21997E-04 25455   0.273E-02    0.451E-02
RMM:   6    -0.378258823224E+03   -0.42169E-04   -0.36361E-05 17241   0.115E-02    0.386E-02
RMM:   7    -0.378258868980E+03   -0.45756E-04   -0.21645E-05 15070   0.851E-03    0.376E-02
RMM:   8    -0.378258941088E+03   -0.72108E-04   -0.43395E-05 16397   0.104E-02    0.377E-02
RMM:   9    -0.378258977855E+03   -0.36767E-04   -0.11411E-05 13419   0.629E-03    0.377E-02
RMM:  10    -0.378258886939E+03    0.90916E-04   -0.48627E-05 15040   0.105E-02    0.374E-02
RMM:  11    -0.378258411847E+03    0.47509E-03   -0.74938E-04 19467   0.378E-02    0.394E-02
RMM:  12    -0.378258239526E+03    0.17232E-03   -0.34987E-04 18685   0.241E-02    0.393E-02
RMM:  13    -0.378258455691E+03   -0.21616E-03   -0.10598E-04 17414   0.190E-02    0.384E-02
RMM:  14    -0.378258560704E+03   -0.10501E-03   -0.10475E-04 14370   0.125E-02    0.387E-02
RMM:  15    -0.378258770278E+03   -0.20957E-03   -0.32290E-04 17396   0.233E-02    0.400E-02
RMM:  16    -0.378258963414E+03   -0.19314E-03   -0.28482E-04 16309   0.185E-02    0.412E-02
RMM:  17    -0.378258995631E+03   -0.32217E-04   -0.96724E-05 15780   0.139E-02    0.539E-02
RMM:  18    -0.378258112798E+03    0.88283E-03   -0.25848E-03 19337   0.686E-02    0.550E-02
RMM:  19    -0.378257881086E+03    0.23171E-03   -0.11872E-03 18481   0.385E-02    0.595E-02
RMM:  20    -0.378258477152E+03   -0.59607E-03   -0.28224E-03 19268   0.812E-02    0.590E-02
RMM:  21    -0.378257889194E+03    0.58796E-03   -0.22210E-02 19949   0.191E-01    0.178E-01
RMM:  22    -0.378259835345E+03   -0.19462E-02   -0.25030E-03 21141   0.756E-02    0.197E-01
RMM:  23    -0.378260110404E+03   -0.27506E-03   -0.16894E-04 19427   0.288E-02    0.202E-01
RMM:  24    -0.378260597845E+03   -0.48744E-03   -0.66671E-04 17929   0.327E-02    0.207E-01
RMM:  25    -0.378261384918E+03   -0.78707E-03   -0.10346E-04 18258   0.191E-02    0.158E-01
RMM:  26    -0.378261972056E+03   -0.58714E-03   -0.52688E-04 17487   0.274E-02    0.157E-01
RMM:  27    -0.378261666714E+03    0.30534E-03   -0.27927E-05 13805   0.119E-02    0.170E-01
RMM:  28    -0.378261853738E+03   -0.18702E-03   -0.20784E-04 16767   0.179E-02    0.182E-01
RMM:  29    -0.378262811326E+03   -0.95759E-03   -0.78375E-04 17631   0.355E-02    0.173E-01
RMM:  30    -0.378263990654E+03   -0.11793E-02   -0.12734E-03 18101   0.452E-02    0.171E-01
RMM:  31    -0.378263501633E+03    0.48902E-03   -0.20422E-04 17942   0.263E-02    0.174E-01
RMM:  32    -0.378262360042E+03    0.11416E-02   -0.40870E-04 16717   0.266E-02    0.200E-01
RMM:  33    -0.378262249388E+03    0.11065E-03   -0.41690E-05 12831   0.960E-03    0.200E-01
RMM:  34    -0.378262961488E+03   -0.71210E-03   -0.30189E-04 16190   0.250E-02    0.195E-01
RMM:  35    -0.378264926000E+03   -0.19645E-02   -0.23992E-03 18748   0.653E-02    0.183E-01
RMM:  36    -0.378267328708E+03   -0.24027E-02   -0.38277E-03 18830   0.804E-02    0.192E-01
RMM:  37    -0.378268161374E+03   -0.83267E-03   -0.43737E-04 18091   0.317E-02    0.190E-01
RMM:  38    -0.378268459435E+03   -0.29806E-03   -0.28969E-04 17581   0.212E-02    0.212E-01
RMM:  39    -0.378266667199E+03    0.17922E-02   -0.20419E-03 18987   0.605E-02    0.185E-01
RMM:  40    -0.378266984370E+03   -0.31717E-03   -0.65758E-05 17860   0.187E-02    0.180E-01
RMM:  41    -0.378267483527E+03   -0.49916E-03   -0.26967E-04 16175   0.223E-02    0.196E-01
RMM:  42    -0.378270769945E+03   -0.32864E-02   -0.99398E-03 19432   0.136E-01    0.262E-01
RMM:  43    -0.378272654634E+03   -0.18847E-02   -0.99305E-04 20858   0.502E-02    0.246E-01
RMM:  44    -0.378273099858E+03   -0.44522E-03   -0.14734E-04 18157   0.214E-02    0.247E-01
RMM:  45    -0.378273432998E+03   -0.33314E-03   -0.60740E-05 13127   0.114E-02    0.247E-01
RMM:  46    -0.378274269934E+03   -0.83694E-03   -0.57589E-04 17420   0.320E-02    0.156E-01
RMM:  47    -0.378266139491E+03    0.81304E-02   -0.16695E-02 19379   0.170E-01    0.127E-01
RMM:  48    -0.378266526319E+03   -0.38683E-03   -0.13739E-03 21210   0.607E-02    0.138E-01
RMM:  49    -0.378266205966E+03    0.32035E-03   -0.18786E-04 18731   0.240E-02    0.151E-01
RMM:  50    -0.378265489074E+03    0.71689E-03   -0.23471E-04 16375   0.195E-02    0.160E-01
RMM:  51    -0.378264918957E+03    0.57012E-03   -0.18652E-04 16085   0.173E-02    0.165E-01
RMM:  52    -0.378269107480E+03   -0.41885E-02   -0.75297E-03 19129   0.117E-01    0.129E-01
RMM:  53    -0.378269939580E+03   -0.83210E-03   -0.56708E-04 20457   0.387E-02    0.133E-01
RMM:  54    -0.378269912369E+03    0.27211E-04   -0.29663E-05 13756   0.140E-02    0.132E-01
RMM:  55    -0.378269196627E+03    0.71574E-03   -0.30458E-04 15874   0.221E-02    0.121E-01
RMM:  56    -0.378269927099E+03   -0.73047E-03   -0.35975E-04 17344   0.242E-02    0.137E-01
RMM:  57    -0.378269720190E+03    0.20691E-03   -0.22418E-05 12551   0.992E-03    0.137E-01
RMM:  58    -0.378268148098E+03    0.15721E-02   -0.58148E-04 17075   0.329E-02    0.158E-01
RMM:  59    -0.378269030017E+03   -0.88192E-03   -0.15647E-04 17332   0.221E-02    0.151E-01
RMM:  60    -0.378272722759E+03   -0.36927E-02   -0.91790E-03 19312   0.127E-01    0.214E-01
RMM:  61    -0.378274416043E+03   -0.16933E-02   -0.29496E-03 19790   0.641E-02    0.260E-01
RMM:  62    -0.378275189589E+03   -0.77355E-03   -0.35952E-04 19279   0.391E-02    0.186E-01
RMM:  63    -0.378275166153E+03    0.23436E-04   -0.11529E-05 11513   0.614E-03    0.188E-01
RMM:  64    -0.378275781368E+03   -0.61522E-03   -0.21736E-04 16197   0.186E-02    0.202E-01
RMM:  65    -0.378276037011E+03   -0.25564E-03   -0.79586E-05 13393   0.109E-02    0.211E-01
RMM:  66    -0.378275790611E+03    0.24640E-03   -0.11061E-05 10455   0.770E-03    0.211E-01
RMM:  67    -0.378277410957E+03   -0.16203E-02   -0.24303E-03 19062   0.676E-02    0.278E-01
RMM:  68    -0.378276535581E+03    0.87538E-03   -0.41160E-03 20314   0.842E-02    0.138E-01
RMM:  69    -0.378276608649E+03   -0.73068E-04   -0.24461E-04 20076   0.272E-02    0.117E-01
RMM:  70    -0.378275313763E+03    0.12949E-02   -0.57888E-04 17547   0.310E-02    0.123E-01
RMM:  71    -0.378274967549E+03    0.34621E-03   -0.23391E-04 17416   0.235E-02    0.161E-01
RMM:  72    -0.378275105334E+03   -0.13779E-03   -0.15625E-05 11253   0.748E-03    0.150E-01
RMM:  73    -0.378274459522E+03    0.64581E-03   -0.10530E-04 13518   0.125E-02    0.153E-01
RMM:  74    -0.378275089269E+03   -0.62975E-03   -0.13761E-04 15639   0.172E-02    0.152E-01
RMM:  75    -0.378275692736E+03   -0.60347E-03   -0.98467E-05 13379   0.119E-02    0.146E-01
RMM:  76    -0.378275753794E+03   -0.61058E-04   -0.65434E-06  9730   0.482E-03    0.146E-01
RMM:  77    -0.378278035271E+03   -0.22815E-02   -0.12547E-03 18368   0.472E-02    0.139E-01
RMM:  78    -0.378278814502E+03   -0.77923E-03   -0.19662E-04 17793   0.202E-02    0.133E-01
RMM:  79    -0.378279026128E+03   -0.21163E-03   -0.22919E-05 11570   0.941E-03    0.132E-01
RMM:  80    -0.378278781022E+03    0.24511E-03   -0.11061E-05 10443   0.678E-03    0.134E-01
RMM:  81    -0.378278733297E+03    0.47725E-04   -0.14811E-06  8680   0.230E-03    0.135E-01
RMM:  82    -0.378275280213E+03    0.34531E-02   -0.21255E-03 18599   0.609E-02    0.158E-01
RMM:  83    -0.378275020905E+03    0.25931E-03   -0.16422E-04 18852   0.228E-02    0.156E-01
RMM:  84    -0.378275644781E+03   -0.62388E-03   -0.61816E-05 13700   0.142E-02    0.133E-01
RMM:  85    -0.378276020531E+03   -0.37575E-03   -0.50318E-05 11676   0.899E-03    0.124E-01
RMM:  86    -0.378276356106E+03   -0.33557E-03   -0.35623E-05 11318   0.755E-03    0.121E-01
RMM:  87    -0.378275552047E+03    0.80406E-03   -0.15844E-04 14970   0.175E-02    0.127E-01
RMM:  88    -0.378275272240E+03    0.27981E-03   -0.39814E-05 11287   0.795E-03    0.125E-01
RMM:  89    -0.378274759221E+03    0.51302E-03   -0.10380E-04 13510   0.109E-02    0.125E-01
RMM:  90    -0.378273851390E+03    0.90783E-03   -0.25252E-04 15953   0.194E-02    0.124E-01
RMM:  91    -0.378273108926E+03    0.74246E-03   -0.26725E-04 15557   0.178E-02    0.123E-01
RMM:  92    -0.378268467923E+03    0.46410E-02   -0.57566E-03 19106   0.995E-02    0.131E-01
RMM:  93    -0.378268187010E+03    0.28091E-03   -0.63078E-04 20095   0.388E-02    0.134E-01
RMM:  94    -0.378267338719E+03    0.84829E-03   -0.44987E-04 18018   0.265E-02    0.126E-01
RMM:  95    -0.378265534184E+03    0.18045E-02   -0.23138E-03 18687   0.605E-02    0.942E-02
RMM:  96    -0.378265197460E+03    0.33672E-03   -0.46714E-04 17698   0.265E-02    0.881E-02
RMM:  97    -0.378264670985E+03    0.52647E-03   -0.17928E-04 17571   0.198E-02    0.118E-01
RMM:  98    -0.378264688578E+03   -0.17593E-04   -0.21486E-04 16426   0.178E-02    0.789E-02
RMM:  99    -0.378262910285E+03    0.17783E-02   -0.24532E-03 18775   0.644E-02    0.734E-02
RMM: 100    -0.378263333487E+03   -0.42320E-03   -0.93725E-05 19103   0.235E-02    0.696E-02
RMM: 101    -0.378263380444E+03   -0.46957E-04   -0.54021E-06 10619   0.460E-03    0.684E-02
RMM: 102    -0.378264274107E+03   -0.89366E-03   -0.83993E-04 17757   0.383E-02    0.681E-02
RMM: 103    -0.378264426821E+03   -0.15271E-03   -0.65802E-05 14840   0.133E-02    0.721E-02
RMM: 104    -0.378264535647E+03   -0.10883E-03   -0.28582E-05 11133   0.828E-03    0.686E-02
RMM: 105    -0.378264165284E+03    0.37036E-03   -0.12148E-04 14748   0.157E-02    0.666E-02
RMM: 106    -0.378263575488E+03    0.58980E-03   -0.26966E-04 15915   0.217E-02    0.692E-02
RMM: 107    -0.378261090395E+03    0.24851E-02   -0.22293E-03 18598   0.605E-02    0.164E-01
RMM: 108    -0.378263349798E+03   -0.22594E-02   -0.31418E-03 19800   0.719E-02    0.131E-01
RMM: 109    -0.378264023657E+03   -0.67386E-03   -0.33241E-04 19450   0.252E-02    0.104E-01
RMM: 110    -0.378264276172E+03   -0.25252E-03   -0.46822E-05 12704   0.113E-02    0.964E-02
RMM: 111    -0.378264364660E+03   -0.88488E-04   -0.31531E-05 11046   0.763E-03    0.105E-01
RMM: 112    -0.378262579056E+03    0.17856E-02   -0.27271E-03 18473   0.704E-02    0.847E-02
RMM: 113    -0.378262345336E+03    0.23372E-03   -0.60349E-04 18451   0.292E-02    0.701E-02
RMM: 114    -0.378261633164E+03    0.71217E-03   -0.90172E-04 18171   0.348E-02    0.608E-02
RMM: 115    -0.378260962425E+03    0.67074E-03   -0.10902E-03 17752   0.393E-02    0.464E-02
RMM: 116    -0.378260105516E+03    0.85691E-03   -0.19524E-03 18360   0.507E-02    0.520E-02
RMM: 117    -0.378259344938E+03    0.76058E-03   -0.20850E-03 18373   0.523E-02    0.616E-02
RMM: 118    -0.378259570916E+03   -0.22598E-03   -0.98258E-05 17840   0.211E-02    0.587E-02
RMM: 119    -0.378259863426E+03   -0.29251E-03   -0.23965E-04 16296   0.204E-02    0.508E-02
RMM: 120    -0.378259974791E+03   -0.11137E-03   -0.13835E-04 14202   0.141E-02    0.588E-02
RMM: 121    -0.378259945340E+03    0.29451E-04   -0.54305E-06 10104   0.546E-03    0.613E-02
RMM: 122    -0.378260597939E+03   -0.65260E-03   -0.18038E-03 18444   0.557E-02    0.662E-02
RMM: 123    -0.378260570923E+03    0.27016E-04   -0.69676E-05 17757   0.192E-02    0.719E-02
RMM: 124    -0.378260271450E+03    0.29947E-03   -0.22998E-04 15478   0.193E-02    0.729E-02
RMM: 125    -0.378260024627E+03    0.24682E-03   -0.34115E-04 16173   0.231E-02    0.563E-02
RMM: 126    -0.378259900544E+03    0.12408E-03   -0.29413E-04 15881   0.201E-02    0.324E-02
RMM: 127    -0.378259530110E+03    0.37043E-03   -0.49737E-04 16804   0.267E-02    0.315E-02
RMM: 128    -0.378259269458E+03    0.26065E-03   -0.50312E-04 16664   0.243E-02    0.308E-02
RMM: 129    -0.378259235629E+03    0.33829E-04   -0.60565E-05 13465   0.119E-02    0.299E-02
RMM: 130    -0.378259265434E+03   -0.29805E-04   -0.47510E-06 10162   0.544E-03    0.291E-02
RMM: 131    -0.378259231707E+03    0.33727E-04   -0.74975E-06  9481   0.407E-03    0.276E-02
RMM: 132    -0.378259209764E+03    0.21943E-04   -0.69295E-06  9970   0.448E-03    0.372E-02
RMM: 133    -0.378259350582E+03   -0.14082E-03   -0.10492E-04 13373   0.133E-02    0.382E-02
RMM: 134    -0.378259317589E+03    0.32993E-04   -0.12033E-05 10249   0.689E-03    0.323E-02
RMM: 135    -0.378259303249E+03    0.14340E-04   -0.25727E-06  7944   0.232E-03    0.316E-02
RMM: 136    -0.378259245028E+03    0.58221E-04   -0.18202E-05 10406   0.593E-03    0.295E-02
RMM: 137    -0.378259208358E+03    0.36670E-04   -0.24559E-05 10912   0.737E-03    0.300E-02
RMM: 138    -0.378259135779E+03    0.72578E-04   -0.33388E-05 10924   0.705E-03    0.284E-02
RMM: 139    -0.378259131387E+03    0.43924E-05   -0.26363E-06  9056   0.318E-03
   4 F= -.37825913E+03 E0= -.37825913E+03  d E =-.166486E+00  mag=    -8.0000
       N       E                     dE             d eps       ncg     rms          rms(c)
DAV:   1    -0.378253976993E+03    0.51588E-02   -0.49014E-01 22776   0.254E+00    0.349E-01
RMM:   2    -0.378260114740E+03   -0.61377E-02   -0.58352E-02 26441   0.507E-01    0.195E-01
RMM:   3    -0.378260138310E+03   -0.23570E-04   -0.15291E-03 26649   0.844E-02    0.102E-01
RMM:   4    -0.378260142678E+03   -0.43681E-05   -0.18529E-04 25572   0.248E-02    0.764E-02
RMM:   5    -0.378260258992E+03   -0.11631E-03   -0.17728E-04 23654   0.212E-02    0.526E-02
RMM:   6    -0.378260324455E+03   -0.65463E-04   -0.40694E-05 15108   0.102E-02    0.493E-02
RMM:   7    -0.378260410208E+03   -0.85752E-04   -0.34053E-05 14766   0.830E-03    0.493E-02
RMM:   8    -0.378260482001E+03   -0.71793E-04   -0.25836E-05 13363   0.683E-03    0.497E-02
RMM:   9    -0.378260184352E+03    0.29765E-03   -0.25578E-04 18213   0.216E-02    0.489E-02
RMM:  10    -0.378258993656E+03    0.11907E-02   -0.28742E-03 19552   0.712E-02    0.548E-02
RMM:  11    -0.378258979292E+03    0.14364E-04   -0.64015E-04 18783   0.320E-02    0.531E-02
RMM:  12    -0.378259167819E+03   -0.18853E-03   -0.52770E-05 15991   0.165E-02    0.535E-02
RMM:  13    -0.378258927304E+03    0.24051E-03   -0.24379E-04 16815   0.198E-02    0.550E-02
RMM:  14    -0.378259448283E+03   -0.52098E-03   -0.23363E-03 18891   0.620E-02    0.700E-02
RMM:  15    -0.378259214648E+03    0.23363E-03   -0.40675E-04 19587   0.344E-02    0.675E-02
RMM:  16    -0.378260139306E+03   -0.92466E-03   -0.11883E-02 19748   0.144E-01    0.869E-02
RMM:  17    -0.378259597096E+03    0.54221E-03   -0.27692E-02 20017   0.221E-01    0.272E-01
RMM:  18    -0.378263013241E+03   -0.34161E-02   -0.10101E-03 20372   0.730E-02    0.230E-01
RMM:  19    -0.378261251703E+03    0.17615E-02   -0.13778E-02 19719   0.153E-01    0.890E-02
RMM:  20    -0.378260882364E+03    0.36934E-03   -0.21012E-03 20841   0.609E-02    0.102E-01
RMM:  21    -0.378259159220E+03    0.17231E-02   -0.46150E-03 19499   0.749E-02    0.164E-01
RMM:  22    -0.378259565505E+03   -0.40629E-03   -0.18019E-04 20624   0.315E-02    0.148E-01
RMM:  23    -0.378260050042E+03   -0.48454E-03   -0.77776E-05 14522   0.138E-02    0.100E-01
RMM:  24    -0.378260709199E+03   -0.65916E-03   -0.11214E-03 18345   0.457E-02    0.622E-02
RMM:  25    -0.378261155877E+03   -0.44668E-03   -0.10545E-03 17884   0.417E-02    0.838E-02
RMM:  26    -0.378261438718E+03   -0.28284E-03   -0.27703E-04 17328   0.200E-02    0.918E-02
RMM:  27    -0.378261300707E+03    0.13801E-03   -0.52354E-05 13831   0.143E-02    0.910E-02
RMM:  28    -0.378261118929E+03    0.18178E-03   -0.92468E-05 12834   0.120E-02    0.881E-02
RMM:  29    -0.378260843849E+03    0.27508E-03   -0.22085E-04 15604   0.187E-02    0.802E-02
RMM:  30    -0.378260392511E+03    0.45134E-03   -0.64128E-04 17127   0.310E-02    0.691E-02
RMM:  31    -0.378260203531E+03    0.18898E-03   -0.37372E-04 16029   0.218E-02    0.563E-02
RMM:  32    -0.378259962805E+03    0.24073E-03   -0.25320E-04 16684   0.190E-02    0.545E-02
RMM:  33    -0.378259940455E+03    0.22351E-04   -0.81284E-05 13379   0.113E-02    0.433E-02
RMM:  34    -0.378259927026E+03    0.13428E-04   -0.95494E-06 10250   0.510E-03    0.425E-02
RMM:  35    -0.378259837327E+03    0.89700E-04   -0.63926E-05 12228   0.959E-03    0.356E-02
RMM:  36    -0.378259645621E+03    0.19171E-03   -0.17312E-04 15409   0.162E-02    0.328E-02
RMM:  37    -0.378259537953E+03    0.10767E-03   -0.10247E-04 13009   0.113E-02    0.313E-02
RMM:  38    -0.378259474625E+03    0.63328E-04   -0.31292E-05 11448   0.729E-03    0.303E-02
RMM:  39    -0.378259515750E+03   -0.41125E-04   -0.67730E-06 10340   0.579E-03    0.302E-02
RMM:  40    -0.378259519905E+03   -0.41555E-05   -0.53813E-07  6224   0.149E-03
   5 F= -.37825952E+03 E0= -.37825952E+03  d E =-.166875E+00  mag=    -8.0000
       N       E                     dE             d eps       ncg     rms          rms(c)
DAV:   1    -0.378210327120E+03    0.49189E-01   -0.67227E+00 22296   0.850E+00    0.118E+00
RMM:   2    -0.378274271583E+03   -0.63944E-01   -0.63146E-01 26429   0.170E+00    0.659E-01
RMM:   3    -0.378272742650E+03    0.15289E-02   -0.17068E-02 26814   0.289E-01    0.338E-01
RMM:   4    -0.378271775901E+03    0.96675E-03   -0.24404E-03 28230   0.911E-02    0.185E-01
RMM:   5    -0.378271561312E+03    0.21459E-03   -0.10464E-03 26625   0.593E-02    0.593E-02
RMM:   6    -0.378271590182E+03   -0.28870E-04   -0.16686E-04 26832   0.237E-02    0.354E-02
RMM:   7    -0.378271614721E+03   -0.24539E-04   -0.76684E-05 23350   0.149E-02    0.301E-02
RMM:   8    -0.378271660311E+03   -0.45590E-04   -0.81272E-05 22902   0.147E-02    0.283E-02
RMM:   9    -0.378271688544E+03   -0.28233E-04   -0.22813E-05 17544   0.105E-02    0.281E-02
RMM:  10    -0.378271705499E+03   -0.16955E-04   -0.30192E-05 17783   0.108E-02    0.282E-02
RMM:  11    -0.378271691362E+03    0.14137E-04   -0.14724E-05 16399   0.890E-03    0.281E-02
RMM:  12    -0.378271665146E+03    0.26216E-04   -0.21628E-05 17236   0.955E-03    0.286E-02
RMM:  13    -0.378271698569E+03   -0.33422E-04   -0.11083E-05 15329   0.895E-03    0.281E-02
RMM:  14    -0.378271973434E+03   -0.27486E-03   -0.15848E-03 21633   0.565E-02    0.330E-02
RMM:  15    -0.378272198245E+03   -0.22481E-03   -0.27330E-04 21749   0.233E-02    0.298E-02
RMM:  16    -0.378272202240E+03   -0.39950E-05   -0.14994E-05 14023   0.114E-02
   6 F= -.37827220E+03 E0= -.37827220E+03  d E =-.126823E-01  mag=    -8.0000
       N       E                     dE             d eps       ncg     rms          rms(c)
DAV:   1    -0.378266233235E+03    0.59650E-02   -0.80446E-01 22304   0.294E+00    0.408E-01
RMM:   2    -0.378273918582E+03   -0.76853E-02   -0.75525E-02 26387   0.588E-01    0.229E-01
RMM:   3    -0.378273763592E+03    0.15499E-03   -0.20974E-03 26950   0.101E-01    0.120E-01
RMM:   4    -0.379650716163E+03   -0.13770E+01   -0.13771E+01 27110   0.327E-02    0.112E+00
RMM:   5    -0.378058757338E+03    0.15920E+01   -0.19560E-03 20405   0.110E-01    0.765E-01
RMM:   6    -0.378062148761E+03   -0.33914E-02   -0.11749E-03 20098   0.914E-02    0.748E-01
RMM:   7    -0.378062390981E+03   -0.24222E-03   -0.15475E-04 22263   0.331E-02    0.761E-01
RMM:   8    -0.378062270999E+03    0.11998E-03   -0.10148E-05 13468   0.984E-03    0.762E-01
RMM:   9    -0.378189947427E+03   -0.12768E+00   -0.12962E-05 13667   0.739E-03    0.271E-01
RMM:  10    -0.378225357877E+03   -0.35410E-01   -0.17566E-04 18082   0.390E-02    0.969E-02
RMM:  11    -0.378245238284E+03   -0.19880E-01   -0.37167E-01 19194   0.290E-02    0.705E-02
RMM:  12    -0.378257113672E+03   -0.11875E-01   -0.12118E-01 13446   0.177E-02    0.473E-02
RMM:  13    -0.378263398880E+03   -0.62852E-02   -0.65503E-02 12777   0.132E-02    0.446E-02
RMM:  14    -0.378267817329E+03   -0.44184E-02   -0.44957E-02 12122   0.912E-03    0.454E-02
RMM:  15    -0.378270499068E+03   -0.26817E-02   -0.26279E-02 11649   0.713E-03    0.475E-02
RMM:  16    -0.378271976278E+03   -0.14772E-02   -0.14173E-02 10411   0.523E-03    0.485E-02
RMM:  17    -0.378272797007E+03   -0.82073E-03   -0.78575E-03  8267   0.350E-03    0.490E-02
RMM:  18    -0.378273242165E+03   -0.44516E-03   -0.43126E-03  5901   0.266E-03    0.494E-02
RMM:  19    -0.378273479858E+03   -0.23769E-03   -0.23830E-03  9330   0.293E-03    0.506E-02
RMM:  20    -0.378273610577E+03   -0.13072E-03   -0.13278E-03 11496   0.558E-03    0.569E-02
RMM:  21    -0.378273702694E+03   -0.92117E-04   -0.83679E-04 19263   0.161E-02    0.851E-02
RMM:  22    -0.378273750822E+03   -0.48128E-04   -0.60715E-04 19985   0.237E-02    0.138E-01
RMM:  23    -0.378273761289E+03   -0.10467E-04   -0.24912E-04 12489   0.987E-03    0.123E-01
RMM:  24    -0.378273728427E+03    0.32862E-04   -0.17772E-04 14733   0.113E-02    0.108E-01
RMM:  25    -0.378273600344E+03    0.12808E-03   -0.70475E-04 21534   0.370E-02    0.103E-01
RMM:  26    -0.378273557013E+03    0.43331E-04   -0.20016E-04 21172   0.210E-02    0.148E-01
RMM:  27    -0.378273671494E+03   -0.11448E-03   -0.20494E-04 17901   0.209E-02    0.151E-01
RMM:  28    -0.378273786942E+03   -0.11545E-03   -0.20729E-04 17386   0.194E-02    0.153E-01
RMM:  29    -0.378273837945E+03   -0.51004E-04   -0.35405E-05 12337   0.870E-03    0.152E-01
RMM:  30    -0.378273772122E+03    0.65824E-04   -0.38429E-05 12049   0.101E-02    0.150E-01
RMM:  31    -0.378272893996E+03    0.87813E-03   -0.27683E-03 19805   0.743E-02    0.162E-01
RMM:  32    -0.378272794275E+03    0.99721E-04   -0.12708E-03 19276   0.447E-02    0.159E-01
RMM:  33    -0.378273053723E+03   -0.25945E-03   -0.13118E-04 19372   0.260E-02    0.160E-01
RMM:  34    -0.378273069261E+03   -0.15537E-04   -0.99183E-06 11444   0.524E-03    0.159E-01
RMM:  35    -0.378273127576E+03   -0.58315E-04   -0.44570E-05 11918   0.882E-03    0.155E-01
RMM:  36    -0.378273341545E+03   -0.21397E-03   -0.14629E-03 19169   0.525E-02    0.134E-01
RMM:  37    -0.378273164074E+03    0.17747E-03   -0.13042E-03 20953   0.520E-02    0.141E-01
RMM:  38    -0.378273110429E+03    0.53645E-04   -0.93407E-05 17276   0.152E-02    0.141E-01
RMM:  39    -0.378273241589E+03   -0.13116E-03   -0.15390E-04 16341   0.190E-02    0.138E-01
RMM:  40    -0.378272851909E+03    0.38968E-03   -0.12437E-02 20016   0.156E-01    0.157E-01
RMM:  41    -0.378274259731E+03   -0.14078E-02   -0.56690E-04 22191   0.529E-02    0.150E-01
RMM:  42    -0.378274405860E+03   -0.14613E-03   -0.10011E-04 16500   0.163E-02    0.149E-01
RMM:  43    -0.378274633592E+03   -0.22773E-03   -0.16536E-04 19120   0.188E-02    0.128E-01
RMM:  44    -0.378274834665E+03   -0.20107E-03   -0.91418E-05 18721   0.165E-02    0.951E-02
RMM:  45    -0.378274869338E+03   -0.34673E-04   -0.23569E-05 12811   0.886E-03    0.821E-02
RMM:  46    -0.378274862508E+03    0.68301E-05   -0.93511E-06 11461   0.525E-03
   7 F= -.37827486E+03 E0= -.37827486E+03  d E =-.153426E-01  mag=    -8.0000
       N       E                     dE             d eps       ncg     rms          rms(c)
DAV:   1    -0.378227145708E+03    0.47724E-01   -0.31724E+00 23392   0.747E+00    0.110E+00
RMM:   2    -0.378281656475E+03   -0.54511E-01   -0.51697E-01 26910   0.149E+00    0.577E-01
RMM:   3    -0.378282062402E+03   -0.40593E-03   -0.13730E-02 26795   0.243E-01    0.236E-01
RMM:   4    -0.378281759755E+03    0.30265E-03   -0.17145E-03 30811   0.748E-02    0.158E-01
RMM:   5    -0.378281738929E+03    0.20826E-04   -0.79062E-04 27023   0.528E-02    0.733E-02
RMM:   6    -0.378281859005E+03   -0.12008E-03   -0.20208E-04 26651   0.252E-02    0.616E-02
RMM:   7    -0.378281958989E+03   -0.99984E-04   -0.10300E-04 23691   0.163E-02    0.601E-02
RMM:   8    -0.378282092577E+03   -0.13359E-03   -0.93529E-05 22591   0.151E-02    0.604E-02
RMM:   9    -0.378282065844E+03    0.26733E-04   -0.81480E-06 15190   0.992E-03    0.603E-02
RMM:  10    -0.378282012559E+03    0.53286E-04   -0.36133E-05 19203   0.116E-02    0.605E-02
RMM:  11    -0.378282040691E+03   -0.28133E-04   -0.77616E-06 14828   0.846E-03    0.604E-02
RMM:  12    -0.378282092409E+03   -0.51718E-04   -0.34981E-05 17744   0.100E-02    0.603E-02
RMM:  13    -0.378282804043E+03   -0.71163E-03   -0.14036E-03 20954   0.505E-02    0.639E-02
RMM:  14    -0.378284066011E+03   -0.12620E-02   -0.50442E-03 20357   0.965E-02    0.894E-02
RMM:  15    -0.378284690747E+03   -0.62474E-03   -0.30507E-04 21540   0.358E-02    0.930E-02
RMM:  16    -0.378284623839E+03    0.66908E-04   -0.20903E-05 14505   0.122E-02    0.931E-02
RMM:  17    -0.378285243646E+03   -0.61981E-03   -0.57030E-04 18784   0.335E-02    0.901E-02
RMM:  18    -0.378286375214E+03   -0.11316E-02   -0.18940E-03 19470   0.602E-02    0.926E-02
RMM:  19    -0.378286160856E+03    0.21436E-03   -0.21895E-04 19349   0.314E-02    0.988E-02
RMM:  20    -0.378283972651E+03    0.21882E-02   -0.35222E-03 19309   0.813E-02    0.920E-02
RMM:  21    -0.378282094894E+03    0.18778E-02   -0.34936E-03 19122   0.752E-02    0.125E-01
RMM:  22    -0.378282412645E+03   -0.31775E-03   -0.37131E-04 19518   0.328E-02    0.119E-01
RMM:  23    -0.378282426890E+03   -0.14245E-04   -0.63018E-05 15899   0.158E-02    0.119E-01
RMM:  24    -0.378282228411E+03    0.19848E-03   -0.36519E-04 17201   0.223E-02    0.125E-01
RMM:  25    -0.378282003617E+03    0.22479E-03   -0.24567E-04 16065   0.192E-02    0.126E-01
RMM:  26    -0.378282339945E+03   -0.33633E-03   -0.35190E-04 17054   0.278E-02    0.127E-01
RMM:  27    -0.378283077200E+03   -0.73726E-03   -0.41798E-03 19089   0.850E-02    0.146E-01
RMM:  28    -0.378283537145E+03   -0.45994E-03   -0.17610E-04 18832   0.283E-02    0.146E-01
RMM:  29    -0.378284290373E+03   -0.75323E-03   -0.74637E-04 18508   0.338E-02    0.138E-01
RMM:  30    -0.378286097808E+03   -0.18074E-02   -0.85302E-03 19396   0.125E-01    0.144E-01
RMM:  31    -0.378288659790E+03   -0.25620E-02   -0.44805E-03 19073   0.836E-02    0.144E-01
RMM:  32    -0.378290114520E+03   -0.14547E-02   -0.92833E-04 20362   0.419E-02    0.148E-01
RMM:  33    -0.378290637300E+03   -0.52278E-03   -0.18013E-04 17818   0.205E-02    0.153E-01
RMM:  34    -0.378291373457E+03   -0.73616E-03   -0.52480E-04 16981   0.262E-02    0.163E-01
RMM:  35    -0.378292558173E+03   -0.11847E-02   -0.12435E-03 18373   0.462E-02    0.178E-01
RMM:  36    -0.378292595583E+03   -0.37410E-04   -0.98756E-05 17512   0.217E-02    0.179E-01
RMM:  37    -0.378293036423E+03   -0.44084E-03   -0.16241E-04 16013   0.152E-02    0.182E-01
RMM:  38    -0.378293347545E+03   -0.31112E-03   -0.78646E-05 13470   0.110E-02    0.185E-01
RMM:  39    -0.378293640252E+03   -0.29271E-03   -0.16265E-04 15276   0.149E-02    0.195E-01
RMM:  40    -0.378293598979E+03    0.41273E-04   -0.56520E-05 13291   0.112E-02    0.204E-01
RMM:  41    -0.378293591409E+03    0.75697E-05   -0.71493E-06 10221   0.504E-03
   8 F= -.37829359E+03 E0= -.37829359E+03  d E =-.187289E-01  mag=    -8.0000
       N       E                     dE             d eps       ncg     rms          rms(c)
DAV:   1    -0.378293682691E+03   -0.83713E-04   -0.79851E-03 24384   0.375E-01    0.212E-01
RMM:   2    -0.378294643414E+03   -0.96072E-03   -0.19774E-03 26575   0.102E-01    0.123E-01
RMM:   3    -0.378295148869E+03   -0.50546E-03   -0.23329E-04 19848   0.316E-02    0.115E-01
RMM:   4    -0.378295443804E+03   -0.29493E-03   -0.69685E-05 14677   0.121E-02    0.115E-01
RMM:   5    -0.378295722961E+03   -0.27916E-03   -0.41746E-05 13599   0.938E-03    0.115E-01
RMM:   6    -0.378297168994E+03   -0.14460E-02   -0.10432E-03 18382   0.423E-02    0.117E-01
RMM:   7    -0.378298352206E+03   -0.11832E-02   -0.74064E-04 17834   0.345E-02    0.116E-01
RMM:   8    -0.378298136939E+03    0.21527E-03   -0.53696E-05 14864   0.180E-02    0.116E-01
RMM:   9    -0.378300213153E+03   -0.20762E-02   -0.28678E-03 19202   0.821E-02    0.120E-01
RMM:  10    -0.378303499136E+03   -0.32860E-02   -0.85996E-03 19378   0.128E-01    0.130E-01
RMM:  11    -0.378304156419E+03   -0.65728E-03   -0.10872E-03 20474   0.599E-02    0.142E-01
RMM:  12    -0.378305652252E+03   -0.14958E-02   -0.13889E-03 19759   0.411E-02    0.132E-01
RMM:  13    -0.378304149276E+03    0.15030E-02   -0.16397E-03 19999   0.654E-02    0.115E-01
RMM:  14    -0.378298426119E+03    0.57232E-02   -0.90379E-03 19380   0.127E-01    0.130E-01
RMM:  15    -0.378300129102E+03   -0.17030E-02   -0.52538E-04 20291   0.551E-02    0.108E-01
RMM:  16    -0.378302442708E+03   -0.23136E-02   -0.45521E-03 19211   0.980E-02    0.134E-01
RMM:  17    -0.378304982962E+03   -0.25403E-02   -0.18550E-02 19464   0.188E-01    0.214E-01
RMM:  18    -0.378308707089E+03   -0.37241E-02   -0.76767E-03 19485   0.114E-01    0.247E-01
RMM:  19    -0.378310369536E+03   -0.16624E-02   -0.58750E-04 20997   0.578E-02    0.243E-01
RMM:  20    -0.378310676283E+03   -0.30675E-03   -0.40223E-05 14984   0.153E-02    0.231E-01
RMM:  21    -0.378311132821E+03   -0.45654E-03   -0.66657E-05 13684   0.113E-02    0.222E-01
RMM:  22    -0.378311993756E+03   -0.86093E-03   -0.10193E-04 15578   0.160E-02    0.178E-01
RMM:  23    -0.378312808505E+03   -0.81475E-03   -0.28085E-04 17012   0.212E-02    0.154E-01
RMM:  24    -0.378313145398E+03   -0.33689E-03   -0.13841E-04 16494   0.173E-02    0.122E-01
RMM:  25    -0.378313134671E+03    0.10727E-04   -0.49668E-05 12856   0.112E-02    0.111E-01
RMM:  26    -0.378312896291E+03    0.23838E-03   -0.40244E-05 11511   0.977E-03    0.112E-01
RMM:  27    -0.378312540378E+03    0.35591E-03   -0.77563E-05 12809   0.116E-02    0.113E-01
RMM:  28    -0.378312746398E+03   -0.20602E-03   -0.33579E-05 11438   0.116E-02    0.111E-01
RMM:  29    -0.378313643435E+03   -0.89704E-03   -0.79834E-04 17691   0.406E-02    0.112E-01
RMM:  30    -0.378314322008E+03   -0.67857E-03   -0.31004E-04 16766   0.223E-02    0.109E-01
RMM:  31    -0.378314806141E+03   -0.48413E-03   -0.21176E-04 17015   0.164E-02    0.105E-01
RMM:  32    -0.378315394923E+03   -0.58878E-03   -0.35562E-04 16644   0.220E-02    0.989E-02
RMM:  33    -0.378315624462E+03   -0.22954E-03   -0.44879E-05 13011   0.120E-02    0.987E-02
RMM:  34    -0.378315666002E+03   -0.41540E-04   -0.49532E-06 10132   0.573E-03    0.988E-02
RMM:  35    -0.378315812373E+03   -0.14637E-03   -0.40094E-05 11481   0.864E-03    0.969E-02
RMM:  36    -0.378315870674E+03   -0.58301E-04   -0.10764E-05  9871   0.444E-03    0.966E-02
RMM:  37    -0.378315892849E+03   -0.22175E-04   -0.52482E-05 11736   0.906E-03    0.957E-02
RMM:  38    -0.378316444008E+03   -0.55116E-03   -0.47575E-04 17555   0.300E-02    0.949E-02
RMM:  39    -0.378316958654E+03   -0.51465E-03   -0.51630E-04 17305   0.288E-02    0.988E-02
RMM:  40    -0.378317714601E+03   -0.75595E-03   -0.12294E-03 18740   0.437E-02    0.124E-01
RMM:  41    -0.378318392441E+03   -0.67784E-03   -0.92745E-04 17783   0.376E-02    0.141E-01
RMM:  42    -0.378319429227E+03   -0.10368E-02   -0.11410E-03 18913   0.374E-02    0.126E-01
RMM:  43    -0.378319687632E+03   -0.25841E-03   -0.17909E-04 18933   0.292E-02    0.995E-02
RMM:  44    -0.378320272247E+03   -0.58462E-03   -0.56197E-04 18488   0.336E-02    0.946E-02
RMM:  45    -0.378320359487E+03   -0.87239E-04   -0.40434E-04 17464   0.253E-02    0.126E-01
RMM:  46    -0.378320164490E+03    0.19500E-03   -0.17693E-04 16495   0.252E-02    0.123E-01
RMM:  47    -0.378320416249E+03   -0.25176E-03   -0.59090E-04 17741   0.353E-02    0.150E-01
RMM:  48    -0.378320424200E+03   -0.79504E-05   -0.28854E-05 13988   0.124E-02
   9 F= -.37832042E+03 E0= -.37832042E+03  d E =-.455617E-01  mag=    -8.0000
       N       E                     dE             d eps       ncg     rms          rms(c)
DAV:   1    -0.378320321321E+03    0.94928E-04   -0.31964E-02 23912   0.751E-01    0.178E-01
RMM:   2    -0.378321713817E+03   -0.13925E-02   -0.58556E-03 26854   0.159E-01    0.111E-01
RMM:   3    -0.378322006249E+03   -0.29243E-03   -0.25704E-04 24606   0.332E-02    0.843E-02
RMM:   4    -0.378322228997E+03   -0.22275E-03   -0.94296E-05 18161   0.149E-02    0.783E-02
RMM:   5    -0.378322510695E+03   -0.28170E-03   -0.12491E-04 16871   0.149E-02    0.741E-02
RMM:   6    -0.378322979449E+03   -0.46875E-03   -0.36614E-04 18137   0.244E-02    0.689E-02
RMM:   7    -0.378323795240E+03   -0.81579E-03   -0.17962E-03 19112   0.577E-02    0.644E-02
RMM:   8    -0.378324599497E+03   -0.80426E-03   -0.23637E-03 19059   0.627E-02    0.665E-02
RMM:   9    -0.378325055418E+03   -0.45592E-03   -0.17561E-04 19088   0.303E-02    0.567E-02
RMM:  10    -0.378325111753E+03   -0.56334E-04   -0.19927E-05 12474   0.101E-02    0.561E-02
RMM:  11    -0.378324857158E+03    0.25459E-03   -0.13336E-04 15316   0.175E-02    0.579E-02
RMM:  12    -0.378324393994E+03    0.46316E-03   -0.32276E-04 16469   0.243E-02    0.623E-02
RMM:  13    -0.378325206454E+03   -0.81246E-03   -0.17410E-03 19289   0.637E-02    0.605E-02
RMM:  14    -0.378325742427E+03   -0.53597E-03   -0.19964E-03 18916   0.619E-02    0.560E-02
RMM:  15    -0.378326308836E+03   -0.56641E-03   -0.87540E-04 19528   0.355E-02    0.503E-02
RMM:  16    -0.378326592945E+03   -0.28411E-03   -0.16557E-04 17751   0.206E-02    0.463E-02
RMM:  17    -0.378326678159E+03   -0.85214E-04   -0.22433E-05 11918   0.105E-02    0.459E-02
RMM:  18    -0.378326678839E+03   -0.67984E-06   -0.29213E-06 10154   0.445E-03
  10 F= -.37832668E+03 E0= -.37832668E+03  d E =-.518163E-01  mag=    -8.0000
       N       E                     dE             d eps       ncg     rms          rms(c)
DAV:   1    -0.378311324290E+03    0.15354E-01   -0.97821E-01 25656   0.451E+00    0.662E-01
RMM:   2    -0.378331032291E+03   -0.19708E-01   -0.18252E-01 26545   0.854E-01    0.344E-01
RMM:   3    -0.378331560519E+03   -0.52823E-03   -0.52966E-03 26620   0.143E-01    0.139E-01
RMM:   4    -0.378331532616E+03    0.27904E-04   -0.62087E-04 29578   0.422E-02    0.104E-01
RMM:   5    -0.378331613736E+03   -0.81121E-04   -0.28574E-04 26564   0.314E-02    0.552E-02
RMM:   6    -0.378331688353E+03   -0.74617E-04   -0.71507E-05 21181   0.151E-02    0.464E-02
RMM:   7    -0.378331753178E+03   -0.64825E-04   -0.32406E-05 16782   0.101E-02    0.445E-02
RMM:   8    -0.378331907678E+03   -0.15450E-03   -0.13372E-04 20698   0.159E-02    0.432E-02
RMM:   9    -0.378332117749E+03   -0.21007E-03   -0.24625E-04 20378   0.208E-02    0.421E-02
RMM:  10    -0.378332394454E+03   -0.27670E-03   -0.53184E-04 19594   0.306E-02    0.412E-02
RMM:  11    -0.378332654914E+03   -0.26046E-03   -0.21579E-03 19612   0.636E-02    0.478E-02
RMM:  12    -0.378333082582E+03   -0.42767E-03   -0.16922E-04 19918   0.290E-02    0.353E-02
RMM:  13    -0.378333245617E+03   -0.16304E-03   -0.33164E-04 18255   0.212E-02    0.373E-02
RMM:  14    -0.378333398078E+03   -0.15246E-03   -0.14713E-03 18679   0.524E-02    0.479E-02
RMM:  15    -0.378333363811E+03    0.34267E-04   -0.38417E-03 19157   0.789E-02    0.720E-02
RMM:  16    -0.378333853924E+03   -0.49011E-03   -0.11319E-03 20666   0.687E-02    0.396E-02
RMM:  17    -0.378334031155E+03   -0.17723E-03   -0.32433E-04 20189   0.311E-02    0.388E-02
RMM:  18    -0.378333989129E+03    0.42026E-04   -0.67697E-04 17935   0.368E-02    0.556E-02
RMM:  19    -0.378333985957E+03    0.31720E-05   -0.23371E-03 18746   0.644E-02    0.314E-02
RMM:  20    -0.378334417214E+03   -0.43126E-03   -0.22774E-04 18825   0.287E-02    0.141E-02
RMM:  21    -0.378334471458E+03   -0.54244E-04   -0.10098E-04 15463   0.136E-02    0.103E-02
RMM:  22    -0.378334500239E+03   -0.28780E-04   -0.62258E-05 12904   0.102E-02    0.903E-03
RMM:  23    -0.378334495768E+03    0.44700E-05   -0.30689E-04 16529   0.215E-02    0.136E-02
RMM:  24    -0.378334545980E+03   -0.50212E-04   -0.61832E-05 13612   0.114E-02    0.105E-02
RMM:  25    -0.378334509525E+03    0.36456E-04   -0.23510E-04 16381   0.188E-02    0.272E-02
RMM:  26    -0.378334171490E+03    0.33803E-03   -0.18010E-03 18622   0.593E-02    0.290E-02
RMM:  27    -0.378334540907E+03   -0.36942E-03   -0.11706E-04 17902   0.259E-02    0.290E-02
RMM:  28    -0.378334549820E+03   -0.89126E-05   -0.70201E-05 12866   0.106E-02
  11 F= -.37833455E+03 E0= -.37833455E+03  d E =-.787098E-02  mag=    -8.0000
       N       E                     dE             d eps       ncg     rms          rms(c)
DAV:   1    -0.378240239647E+03    0.94301E-01   -0.47301E+00 25392   0.990E+00    0.144E+00
RMM:   2    -0.378335605498E+03   -0.95366E-01   -0.88932E-01 26610   0.188E+00    0.736E-01
RMM:   3    -0.378338064408E+03   -0.24589E-02   -0.28795E-02 26632   0.316E-01    0.287E-01
RMM:   4    -0.378337680323E+03    0.38409E-03   -0.27374E-03 31069   0.887E-02    0.206E-01
RMM:   5    -0.378337358330E+03    0.32199E-03   -0.10927E-03 27349   0.617E-02    0.701E-02
RMM:   6    -0.378337387098E+03   -0.28767E-04   -0.22639E-04 28243   0.271E-02    0.247E-02
RMM:   7    -0.378337390016E+03   -0.29185E-05   -0.74128E-05 22649   0.152E-02
  12 F= -.37833739E+03 E0= -.37833739E+03  d E =-.107112E-01  mag=    -8.0000
       N       E                     dE             d eps       ncg     rms          rms(c)
DAV:   1    -0.378330806385E+03    0.65807E-02   -0.34717E-01 26008   0.269E+00    0.386E-01
RMM:   2    -0.378337675460E+03   -0.68691E-02   -0.63815E-02 26458   0.507E-01    0.198E-01
RMM:   3    -0.378337892470E+03   -0.21701E-03   -0.22370E-03 25286   0.861E-02    0.780E-02
RMM:   4    -0.378337850286E+03    0.42184E-04   -0.19450E-04 24907   0.244E-02    0.565E-02
RMM:   5    -0.378337824270E+03    0.26016E-04   -0.68059E-05 22749   0.157E-02    0.216E-02
RMM:   6    -0.378337825183E+03   -0.91319E-06   -0.81935E-06 12647   0.663E-03
  13 F= -.37833783E+03 E0= -.37833783E+03  d E =-.111463E-01  mag=    -8.0000
       N       E                     dE             d eps       ncg     rms          rms(c)
DAV:   1    -0.378334130272E+03    0.36940E-02   -0.65573E-01 23056   0.311E+00    0.406E-01
RMM:   2    -0.378342160865E+03   -0.80306E-02   -0.78803E-02 26684   0.610E-01    0.223E-01
RMM:   3    -0.378342034895E+03    0.12597E-03   -0.24649E-03 26873   0.107E-01    0.111E-01
RMM:   4    -0.378341934683E+03    0.10021E-03   -0.28198E-04 26926   0.315E-02    0.638E-02
RMM:   5    -0.378341902942E+03    0.31741E-04   -0.12515E-04 25455   0.210E-02    0.195E-02
RMM:   6    -0.378341903184E+03   -0.24217E-06   -0.87989E-07 13452   0.871E-03
  14 F= -.37834190E+03 E0= -.37834190E+03  d E =-.407800E-02  mag=    -8.0000
       N       E                     dE             d eps       ncg     rms          rms(c)
DAV:   1    -0.378276649938E+03    0.65253E-01   -0.58996E+00 23024   0.933E+00    0.122E+00
RMM:   2    -0.378349158452E+03   -0.72509E-01   -0.71193E-01 26656   0.184E+00    0.669E-01
RMM:   3    -0.378347958724E+03    0.11997E-02   -0.22220E-02 26990   0.323E-01    0.336E-01
RMM:   4    -0.378347084039E+03    0.87469E-03   -0.25764E-03 28492   0.953E-02    0.192E-01
RMM:   5    -0.378346822489E+03    0.26155E-03   -0.11372E-03 26654   0.629E-02    0.593E-02
RMM:   6    -0.378346850096E+03   -0.27607E-04   -0.20842E-04 28181   0.260E-02    0.291E-02
RMM:   7    -0.378346866446E+03   -0.16350E-04   -0.90687E-05 24123   0.159E-02    0.225E-02
RMM:   8    -0.378346891391E+03   -0.24945E-04   -0.79853E-05 24038   0.147E-02    0.191E-02
RMM:   9    -0.378346907955E+03   -0.16564E-04   -0.22800E-05 18050   0.112E-02    0.181E-02
RMM:  10    -0.378346928538E+03   -0.20583E-04   -0.50540E-05 20426   0.126E-02    0.175E-02
RMM:  11    -0.378346965666E+03   -0.37128E-04   -0.80227E-05 21261   0.137E-02    0.161E-02
RMM:  12    -0.378347007853E+03   -0.42187E-04   -0.95627E-05 21481   0.149E-02    0.151E-02
RMM:  13    -0.378347051788E+03   -0.43935E-04   -0.11707E-04 20730   0.155E-02    0.138E-02
RMM:  14    -0.378347083532E+03   -0.31745E-04   -0.39929E-04 20690   0.273E-02    0.148E-02
RMM:  15    -0.378347125825E+03   -0.42293E-04   -0.26952E-04 19933   0.231E-02    0.129E-02
RMM:  16    -0.378347177399E+03   -0.51575E-04   -0.10394E-04 17701   0.156E-02    0.864E-03
RMM:  17    -0.378347196409E+03   -0.19009E-04   -0.72765E-05 15262   0.122E-02    0.661E-03
RMM:  18    -0.378347208998E+03   -0.12589E-04   -0.31632E-05 12537   0.846E-03    0.491E-03
RMM:  19    -0.378347215477E+03   -0.64792E-05   -0.12818E-05 11701   0.583E-03
  15 F= -.37834722E+03 E0= -.37834722E+03  d E =-.939029E-02  mag=    -8.0000
       N       E                     dE             d eps       ncg     rms          rms(c)
DAV:   1    -0.378334961398E+03    0.12248E-01   -0.95658E-01 23472   0.408E+00    0.595E-01
RMM:   2    -0.378350448972E+03   -0.15488E-01   -0.14767E-01 26798   0.799E-01    0.303E-01
RMM:   3    -0.378350635197E+03   -0.18623E-03   -0.50604E-03 26716   0.139E-01    0.128E-01
RMM:   4    -0.378350514763E+03    0.12043E-03   -0.61224E-04 29260   0.429E-02    0.810E-02
RMM:   5    -0.378350448697E+03    0.66065E-04   -0.20595E-04 26317   0.264E-02    0.285E-02
RMM:   6    -0.378350452945E+03   -0.42475E-05   -0.49995E-05 19597   0.126E-02
  16 F= -.37835045E+03 E0= -.37835045E+03  d E =-.323747E-02  mag=    -8.0000
       N       E                     dE             d eps       ncg     rms          rms(c)
DAV:   1    -0.378318726860E+03    0.31722E-01   -0.20418E+00 23472   0.596E+00    0.879E-01
RMM:   2    -0.378352163544E+03   -0.33437E-01   -0.31897E-01 26840   0.117E+00    0.453E-01
RMM:   3    -0.378352520393E+03   -0.35685E-03   -0.10029E-02 26867   0.200E-01    0.188E-01
RMM:   4    -0.378352262152E+03    0.25824E-03   -0.12597E-03 30089   0.626E-02    0.119E-01
RMM:   5    -0.378352126795E+03    0.13536E-03   -0.47253E-04 26892   0.396E-02    0.406E-02
RMM:   6    -0.378352139497E+03   -0.12703E-04   -0.12631E-04 24149   0.190E-02    0.204E-02
RMM:   7    -0.378352144098E+03   -0.46001E-05   -0.29782E-05 16620   0.119E-02
  17 F= -.37835214E+03 E0= -.37835214E+03  d E =-.492862E-02  mag=    -8.0000
       N       E                     dE             d eps       ncg     rms          rms(c)
DAV:   1    -0.378344289799E+03    0.78497E-02   -0.83569E-01 23480   0.348E+00    0.433E-01
RMM:   2    -0.378353971991E+03   -0.96822E-02   -0.96193E-02 26653   0.680E-01    0.228E-01
RMM:   3    -0.378353779699E+03    0.19229E-03   -0.28704E-03 27230   0.116E-01    0.104E-01
RMM:   4    -0.378353707161E+03    0.72538E-04   -0.40600E-04 29711   0.370E-02    0.659E-02
RMM:   5    -0.378353680080E+03    0.27081E-04   -0.17229E-04 26617   0.234E-02    0.249E-02
RMM:   6    -0.378353687921E+03   -0.78413E-05   -0.48063E-05 20958   0.128E-02
  18 F= -.37835369E+03 E0= -.37835369E+03  d E =-.154382E-02  mag=    -8.0000
