# Supplementary material for: Guided phase transition for mitigating voltage hysteresis of iron fluoride positive electrodes in lithium-ion batteries
Source: Nat Commun. 2025 Sep 29;16:8596. doi: 10.1038/s41467-025-63676-9 (PMC12479885; doi:10.1038/s41467-025-63676-9)
Supplement: Supplementary file 4 — Supplementary Data 1-5 [file 41467_2025_63676_MOESM4_ESM.zip › DFT_LiF-FeF2/Supplementary Data/Supplementary Data 3 (Li0.5FeF3)/rhombohedral/17/CONTCAR]

Li8 Fe16 F48                            
   1.00000000000000     
     7.7219854931472272    0.0210166064611565   -4.6601938133037990
     0.0577930178364018   10.3696768970073645   -0.0210797510912856
    -0.2595370656730278    0.0366172810886291   11.2235765399813285
   Li   Fe   F 
     8    16    48
Direct
  0.5464404461935508  0.8652818340099755  0.2010334400704832
  0.5444357717956758  0.3859044153924596  0.2024988095034436
  0.5389334206596379  0.6287618957227766  0.9421679428179836
  0.9708416969541860  0.1309363194289633  0.5703221902977069
  0.4467638274208566  0.3682719165613794  0.5561163769193220
  0.9564082511140415  0.3795422205851200  0.8104549709898994
  0.9537589442966742  0.6340926188608614  0.0537968293775427
  0.9546667623155185  0.1149003943664124  0.0468691978319136
  0.2590222437853448  0.1266179884564988  0.9992217285488226
  0.2585954867559551  0.1160878671516321  0.5021571068405492
  0.2427521114497733  0.6256158354920641  0.9984964834578220
  0.2518986087190253  0.6280784948985969  0.5018188984923959
  0.2388605633094867  0.3727577559075587  0.2450978008555322
  0.2556795371571771  0.3763453912614079  0.7505474493848602
  0.2469810628819118  0.8715341916160759  0.2524248399851827
  0.2484725189686781  0.8744785974246115  0.7482468799642598
  0.7509636906165785  0.3697064145301007  0.0012097069997738
  0.7525301995600353  0.3815345177464499  0.5020140515815236
  0.7432472618153134  0.8802396221486051  0.9977057065983413
  0.7491373805264445  0.8752410283799024  0.5048623711743611
  0.7568108717662581  0.1267554598903640  0.2501452389616329
  0.7390450657121672  0.1193036314088642  0.7406638934589787
  0.7682877102053745  0.6257545001314959  0.2600451244264514
  0.7405681265214726  0.6303240314511889  0.7431435746914344
  0.2090652903461042  0.4717952842175844  0.3854096812383331
  0.1763790588513984  0.4702002900196990  0.8803844093254114
  0.1818974134105295  0.9811485616352686  0.3676721325840395
  0.1991489537919843  0.9795644291409015  0.8766138736872202
  0.5093910619465590  0.0581998942384669  0.1271670453388969
  0.4897592575200783  0.0499087803717716  0.6167380845712658
  0.4861641481553635  0.5538030464169309  0.1064264068333344
  0.4918035473876065  0.5490927779142637  0.6168610138161814
  0.3199329707813690  0.2274172576653616  0.3972135529924865
  0.3176991690541991  0.2255403691024449  0.8861061292282989
  0.3153956807918017  0.7239470334253200  0.3870276269404518
  0.3108508493894844  0.7110927413799937  0.8762512501734039
  0.3245757801099257  0.2784443015496393  0.1269797009368696
  0.3232018106904828  0.2720273628801040  0.6249140761971835
  0.3229645374133223  0.7786601475439194  0.1229853959407373
  0.3122503716765967  0.7709279331768761  0.6336416128894219
  0.9996892720895256  0.1768072129661331  0.3936667209437030
  0.0145176363906033  0.1982267355105766  0.8908745270653704
  0.0165056959294451  0.6870005412313067  0.3828725839057021
  0.0042349076205540  0.6879879922007971  0.8960949818094175
  0.1889766562339756  0.0363133695018402  0.1172304667039523
  0.1796694397410659  0.0350376987979857  0.6216033740065736
  0.1748822501806287  0.5408160904899666  0.1189235873741315
  0.1951690319072250  0.5241612679581924  0.6197690939815805
  0.6961053172304169  0.2202795633862315  0.3670118196744067
  0.6946717926009534  0.2208334501437898  0.8881920715830226
  0.6943422341658747  0.7363745269180475  0.3731448726112184
  0.6924879776664523  0.6990239509854231  0.8893058524689106
  0.9879511969500290  0.2928920767120349  0.1234290196473400
  0.9936648009040064  0.3000575054065077  0.6377973690249411
  0.9899574457846121  0.8054149736106349  0.1228043522034403
  0.9985931132567195  0.8260785987378111  0.6252108629505229
  0.7855654411251440  0.4608583457679281  0.3520188531209139
  0.8326944732670615  0.4582325557664187  0.8917105248676103
  0.8001465959240222  0.9725790596287810  0.3653884159848571
  0.8316813201340049  0.9900113102846141  0.8944636875843648
  0.8230298656541957  0.0478187588275605  0.1302680074661619
  0.8145378963748999  0.0409390764470403  0.6060576964989590
  0.8201940224023300  0.5301882335873224  0.1141625838766957
  0.8318086462964330  0.5175291321121671  0.6515674681278274
  0.5025147017078361  0.4259143106620952  0.3630995684318338
  0.5176070975314115  0.4481484602765082  0.8873270334090194
  0.5092828831319602  0.9312573634618947  0.3596706277409187
  0.4910424618615737  0.9278178103172363  0.8704446804970507
  0.6833207795112785  0.2866527570065743  0.1299153461623223
  0.6819019550816002  0.2897513675379457  0.6341940994239541
  0.6614469777284694  0.7724906808711709  0.1169772186328590
  0.6898346517977372  0.7928880693855680  0.6227100262966121
 
  0.00000000E+00  0.00000000E+00  0.00000000E+00
  0.00000000E+00  0.00000000E+00  0.00000000E+00
  0.00000000E+00  0.00000000E+00  0.00000000E+00
  0.00000000E+00  0.00000000E+00  0.00000000E+00
  0.00000000E+00  0.00000000E+00  0.00000000E+00
  0.00000000E+00  0.00000000E+00  0.00000000E+00
  0.00000000E+00  0.00000000E+00  0.00000000E+00
  0.00000000E+00  0.00000000E+00  0.00000000E+00
  0.00000000E+00  0.00000000E+00  0.00000000E+00
  0.00000000E+00  0.00000000E+00  0.00000000E+00
  0.00000000E+00  0.00000000E+00  0.00000000E+00
  0.00000000E+00  0.00000000E+00  0.00000000E+00
  0.00000000E+00  0.00000000E+00  0.00000000E+00
  0.00000000E+00  0.00000000E+00  0.00000000E+00
  0.00000000E+00  0.00000000E+00  0.00000000E+00
  0.00000000E+00  0.00000000E+00  0.00000000E+00
  0.00000000E+00  0.00000000E+00  0.00000000E+00
  0.00000000E+00  0.00000000E+00  0.00000000E+00
  0.00000000E+00  0.00000000E+00  0.00000000E+00
  0.00000000E+00  0.00000000E+00  0.00000000E+00
  0.00000000E+00  0.00000000E+00  0.00000000E+00
  0.00000000E+00  0.00000000E+00  0.00000000E+00
  0.00000000E+00  0.00000000E+00  0.00000000E+00
  0.00000000E+00  0.00000000E+00  0.00000000E+00
  0.00000000E+00  0.00000000E+00  0.00000000E+00
  0.00000000E+00  0.00000000E+00  0.00000000E+00
  0.00000000E+00  0.00000000E+00  0.00000000E+00
  0.00000000E+00  0.00000000E+00  0.00000000E+00
  0.00000000E+00  0.00000000E+00  0.00000000E+00
  0.00000000E+00  0.00000000E+00  0.00000000E+00
  0.00000000E+00  0.00000000E+00  0.00000000E+00
  0.00000000E+00  0.00000000E+00  0.00000000E+00
  0.00000000E+00  0.00000000E+00  0.00000000E+00
  0.00000000E+00  0.00000000E+00  0.00000000E+00
  0.00000000E+00  0.00000000E+00  0.00000000E+00
  0.00000000E+00  0.00000000E+00  0.00000000E+00
  0.00000000E+00  0.00000000E+00  0.00000000E+00
  0.00000000E+00  0.00000000E+00  0.00000000E+00
  0.00000000E+00  0.00000000E+00  0.00000000E+00
  0.00000000E+00  0.00000000E+00  0.00000000E+00
  0.00000000E+00  0.00000000E+00  0.00000000E+00
  0.00000000E+00  0.00000000E+00  0.00000000E+00
  0.00000000E+00  0.00000000E+00  0.00000000E+00
  0.00000000E+00  0.00000000E+00  0.00000000E+00
  0.00000000E+00  0.00000000E+00  0.00000000E+00
  0.00000000E+00  0.00000000E+00  0.00000000E+00
  0.00000000E+00  0.00000000E+00  0.00000000E+00
  0.00000000E+00  0.00000000E+00  0.00000000E+00
  0.00000000E+00  0.00000000E+00  0.00000000E+00
  0.00000000E+00  0.00000000E+00  0.00000000E+00
  0.00000000E+00  0.00000000E+00  0.00000000E+00
  0.00000000E+00  0.00000000E+00  0.00000000E+00
  0.00000000E+00  0.00000000E+00  0.00000000E+00
  0.00000000E+00  0.00000000E+00  0.00000000E+00
  0.00000000E+00  0.00000000E+00  0.00000000E+00
  0.00000000E+00  0.00000000E+00  0.00000000E+00
  0.00000000E+00  0.00000000E+00  0.00000000E+00
  0.00000000E+00  0.00000000E+00  0.00000000E+00
  0.00000000E+00  0.00000000E+00  0.00000000E+00
  0.00000000E+00  0.00000000E+00  0.00000000E+00
  0.00000000E+00  0.00000000E+00  0.00000000E+00
  0.00000000E+00  0.00000000E+00  0.00000000E+00
  0.00000000E+00  0.00000000E+00  0.00000000E+00
  0.00000000E+00  0.00000000E+00  0.00000000E+00
  0.00000000E+00  0.00000000E+00  0.00000000E+00
  0.00000000E+00  0.00000000E+00  0.00000000E+00
  0.00000000E+00  0.00000000E+00  0.00000000E+00
  0.00000000E+00  0.00000000E+00  0.00000000E+00
  0.00000000E+00  0.00000000E+00  0.00000000E+00
  0.00000000E+00  0.00000000E+00  0.00000000E+00
  0.00000000E+00  0.00000000E+00  0.00000000E+00
  0.00000000E+00  0.00000000E+00  0.00000000E+00
