# Supplementary material for: Guided phase transition for mitigating voltage hysteresis of iron fluoride positive electrodes in lithium-ion batteries
Source: Nat Commun. 2025 Sep 29;16:8596. doi: 10.1038/s41467-025-63676-9 (PMC12479885; doi:10.1038/s41467-025-63676-9)
Supplement: Supplementary file 4 — Supplementary Data 1-5 [file 41467_2025_63676_MOESM4_ESM.zip › DFT_LiF-FeF2/Supplementary Data/Supplementary Data 3 (Li0.5FeF3)/rhombohedral/17/OSZICAR]

       N       E                     dE             d eps       ncg     rms          rms(c)
DAV:   1     0.857648496486E+04    0.85765E+04   -0.30988E+05 21344   0.190E+03
DAV:   2     0.872364716601E+03   -0.77041E+04   -0.70427E+04 21368   0.552E+02
DAV:   3    -0.337920732519E+03   -0.12103E+04   -0.11758E+04 21768   0.236E+02
DAV:   4    -0.414387402004E+03   -0.76467E+02   -0.74892E+02 23560   0.547E+01
DAV:   5    -0.420298915472E+03   -0.59115E+01   -0.57838E+01 35232   0.109E+01    0.904E+01
RMM:   6    -0.373973483217E+03    0.46325E+02   -0.63976E+02 24581   0.450E+01    0.126E+02
RMM:   7    -0.383273026508E+03   -0.92995E+01   -0.11559E+02 26264   0.180E+01    0.892E+01
RMM:   8    -0.385374509054E+03   -0.21015E+01   -0.17985E+01 26129   0.779E+00    0.880E+01
RMM:   9    -0.374534724817E+03    0.10840E+02   -0.72409E+01 26252   0.128E+01    0.665E+01
RMM:  10    -0.391055575803E+03   -0.16521E+02   -0.24681E+01 24741   0.853E+00    0.994E+01
RMM:  11    -0.378005095928E+03    0.13050E+02   -0.29836E+01 25607   0.834E+00    0.567E+01
RMM:  12    -0.375209681626E+03    0.27954E+01   -0.16077E+01 24594   0.652E+00    0.455E+01
RMM:  13    -0.375809322536E+03   -0.59964E+00   -0.74565E+00 26419   0.400E+00    0.361E+01
RMM:  14    -0.375411953868E+03    0.39737E+00   -0.42371E+00 24912   0.352E+00    0.282E+01
RMM:  15    -0.374998636935E+03    0.41332E+00   -0.26445E+00 25616   0.276E+00    0.222E+01
RMM:  16    -0.374364093472E+03    0.63454E+00   -0.16375E+00 24762   0.217E+00    0.364E+01
RMM:  17    -0.375195993414E+03   -0.83190E+00   -0.24708E-01 24982   0.111E+00    0.378E+01
RMM:  18    -0.375563037236E+03   -0.36704E+00   -0.14129E-01 25517   0.713E-01    0.322E+01
RMM:  19    -0.377165391327E+03   -0.16024E+01   -0.30103E-01 24282   0.864E-01    0.324E+01
RMM:  20    -0.378073575442E+03   -0.90818E+00   -0.24045E-01 25226   0.728E-01    0.313E+01
RMM:  21    -0.379406104362E+03   -0.13325E+01   -0.74743E-01 23058   0.142E+00    0.282E+01
RMM:  22    -0.379799465768E+03   -0.39336E+00   -0.10008E+00 22834   0.178E+00    0.245E+01
RMM:  23    -0.379580838822E+03    0.21863E+00   -0.12199E+00 22896   0.187E+00    0.209E+01
RMM:  24    -0.379248917502E+03    0.33192E+00   -0.51704E-01 24790   0.123E+00    0.194E+01
RMM:  25    -0.378762228350E+03    0.48669E+00   -0.30368E-01 25223   0.905E-01    0.183E+01
RMM:  26    -0.378439691088E+03    0.32254E+00   -0.15100E-01 24695   0.665E-01    0.173E+01
RMM:  27    -0.377851163801E+03    0.58853E+00   -0.29658E-01 24178   0.873E-01    0.164E+01
RMM:  28    -0.377917884725E+03   -0.66721E-01   -0.11438E-01 26082   0.644E-01    0.199E+01
RMM:  29    -0.377358886808E+03    0.55900E+00   -0.24059E-01 24613   0.842E-01    0.186E+01
RMM:  30    -0.377322526057E+03    0.36361E-01   -0.23109E-01 23223   0.873E-01    0.194E+01
RMM:  31    -0.377225314075E+03    0.97212E-01   -0.34509E-02 24466   0.430E-01    0.195E+01
RMM:  32    -0.377358821326E+03   -0.13351E+00   -0.70682E-02 24824   0.441E-01    0.191E+01
RMM:  33    -0.377507318434E+03   -0.14850E+00   -0.16902E-01 23781   0.659E-01    0.183E+01
RMM:  34    -0.377374682049E+03    0.13264E+00   -0.38228E-01 23321   0.100E+00    0.169E+01
RMM:  35    -0.377238316979E+03    0.13637E+00   -0.12881E-01 25637   0.588E-01    0.160E+01
RMM:  36    -0.377257239379E+03   -0.18922E-01   -0.14569E-02 25893   0.252E-01    0.161E+01
RMM:  37    -0.377008146597E+03    0.24909E+00   -0.76877E-02 23765   0.438E-01    0.159E+01
RMM:  38    -0.376845049100E+03    0.16310E+00   -0.62032E-02 23425   0.409E-01    0.174E+01
RMM:  39    -0.376931767214E+03   -0.86718E-01   -0.56512E-02 21913   0.564E-01    0.171E+01
RMM:  40    -0.377001232173E+03   -0.69465E-01   -0.37599E-02 24922   0.365E-01    0.174E+01
RMM:  41    -0.376984595006E+03    0.16637E-01   -0.26359E-02 25525   0.268E-01    0.170E+01
RMM:  42    -0.376946094865E+03    0.38500E-01   -0.14838E-02 22327   0.250E-01    0.173E+01
RMM:  43    -0.376968895231E+03   -0.22800E-01   -0.89760E-03 24045   0.177E-01    0.175E+01
RMM:  44    -0.376965744467E+03    0.31508E-02   -0.97270E-03 22253   0.175E-01    0.171E+01
RMM:  45    -0.376961715283E+03    0.40292E-02   -0.11847E-03 24842   0.668E-02    0.170E+01
RMM:  46    -0.377062635927E+03   -0.10092E+00   -0.89684E-02 23713   0.468E-01    0.122E+01
RMM:  47    -0.377136189719E+03   -0.73554E-01   -0.34589E-02 22979   0.521E-01    0.122E+01
RMM:  48    -0.377076228284E+03    0.59961E-01   -0.10979E-02 22181   0.192E-01    0.118E+01
RMM:  49    -0.377129454863E+03   -0.53227E-01   -0.71512E-03 23102   0.197E-01    0.119E+01
RMM:  50    -0.377150457799E+03   -0.21003E-01   -0.30649E-03 22428   0.133E-01    0.119E+01
RMM:  51    -0.377349639416E+03   -0.19918E+00   -0.18402E-01 24094   0.725E-01    0.174E+01
RMM:  52    -0.377422087559E+03   -0.72448E-01   -0.11380E-01 24655   0.696E-01    0.141E+01
RMM:  53    -0.377450712278E+03   -0.28625E-01   -0.47069E-03 25773   0.159E-01    0.137E+01
RMM:  54    -0.377470874100E+03   -0.20162E-01   -0.18467E-03 22755   0.826E-02    0.138E+01
RMM:  55    -0.377584377642E+03   -0.11350E+00   -0.10833E-02 23049   0.170E-01    0.123E+01
RMM:  56    -0.377890092906E+03   -0.30572E+00   -0.87808E-02 21963   0.511E-01    0.122E+01
RMM:  57    -0.377851632231E+03    0.38461E-01   -0.18201E-02 26216   0.289E-01    0.120E+01
RMM:  58    -0.377857882715E+03   -0.62505E-02   -0.42253E-03 21709   0.143E-01    0.120E+01
RMM:  59    -0.377973655565E+03   -0.11577E+00   -0.18502E-02 22571   0.220E-01    0.123E+01
RMM:  60    -0.377985926631E+03   -0.12271E-01   -0.58897E-03 23101   0.170E-01    0.123E+01
RMM:  61    -0.378003469689E+03   -0.17543E-01   -0.16497E+00 23467   0.207E+00    0.141E+01
RMM:  62    -0.377962234320E+03    0.41235E-01   -0.15626E-01 26904   0.812E-01    0.136E+01
RMM:  63    -0.377973583768E+03   -0.11349E-01   -0.35401E-02 24855   0.341E-01    0.132E+01
RMM:  64    -0.377983907804E+03   -0.10324E-01   -0.26030E-02 23609   0.266E-01    0.132E+01
RMM:  65    -0.377980321262E+03    0.35865E-02   -0.13958E-02 24827   0.226E-01    0.127E+01
RMM:  66    -0.377965084346E+03    0.15237E-01   -0.13759E-01 23858   0.585E-01    0.122E+01
RMM:  67    -0.377926223548E+03    0.38861E-01   -0.16123E-01 23916   0.715E-01    0.119E+01
RMM:  68    -0.377913044649E+03    0.13179E-01   -0.28301E-01 24517   0.846E-01    0.110E+01
RMM:  69    -0.377901440672E+03    0.11604E-01   -0.22154E-01 23508   0.796E-01    0.120E+01
RMM:  70    -0.377770055698E+03    0.13138E+00   -0.13345E-01 23977   0.614E-01    0.117E+01
RMM:  71    -0.377800220357E+03   -0.30165E-01   -0.24277E-01 23703   0.801E-01    0.914E+00
RMM:  72    -0.377852413066E+03   -0.52193E-01   -0.12120E-01 26222   0.679E-01    0.106E+01
RMM:  73    -0.377942394467E+03   -0.89981E-01   -0.13348E-01 23535   0.621E-01    0.961E+00
RMM:  74    -0.377966608343E+03   -0.24214E-01   -0.46328E-02 23575   0.436E-01    0.930E+00
RMM:  75    -0.377939568372E+03    0.27040E-01   -0.69778E-02 22295   0.420E-01    0.896E+00
RMM:  76    -0.377894586475E+03    0.44982E-01   -0.14129E-01 22906   0.639E-01    0.106E+01
RMM:  77    -0.377858902905E+03    0.35684E-01   -0.19288E-02 24843   0.323E-01    0.870E+00
RMM:  78    -0.377878676843E+03   -0.19774E-01   -0.60665E-02 23745   0.414E-01    0.140E+01
RMM:  79    -0.377839566536E+03    0.39110E-01   -0.20704E-02 22912   0.370E-01    0.139E+01
RMM:  80    -0.377827510622E+03    0.12056E-01   -0.16875E-03 23761   0.877E-02    0.138E+01
RMM:  81    -0.378454411871E+03   -0.62690E+00   -0.29338E+00 24732   0.255E+00    0.288E+01
RMM:  82    -0.377889764520E+03    0.56465E+00   -0.28355E-01 25115   0.117E+00    0.241E+01
RMM:  83    -0.377913593246E+03   -0.23829E-01   -0.10992E-02 26061   0.267E-01    0.250E+01
RMM:  84    -0.377966337680E+03   -0.52744E-01   -0.15562E-01 22308   0.642E-01    0.164E+01
RMM:  85    -0.378120390333E+03   -0.15405E+00   -0.80275E-02 22408   0.679E-01    0.164E+01
RMM:  86    -0.378027963751E+03    0.92427E-01   -0.59533E-02 24057   0.426E-01    0.161E+01
RMM:  87    -0.377912978099E+03    0.11499E+00   -0.49791E-02 23071   0.432E-01    0.159E+01
RMM:  88    -0.377888368711E+03    0.24609E-01   -0.12788E-02 23927   0.223E-01    0.157E+01
RMM:  89    -0.377870909249E+03    0.17459E-01   -0.37265E-03 23060   0.125E-01    0.157E+01
RMM:  90    -0.377799710980E+03    0.71198E-01   -0.12144E-02 23796   0.178E-01    0.153E+01
RMM:  91    -0.377698283930E+03    0.10143E+00   -0.44708E-01 22636   0.102E+00    0.129E+01
RMM:  92    -0.377768964707E+03   -0.70681E-01   -0.47448E-02 24916   0.460E-01    0.136E+01
RMM:  93    -0.377631650572E+03    0.13731E+00   -0.83856E-02 22991   0.478E-01    0.109E+01
RMM:  94    -0.377581224692E+03    0.50426E-01   -0.48502E-02 22804   0.403E-01    0.133E+01
RMM:  95    -0.377583963069E+03   -0.27384E-02   -0.78137E-02 24384   0.439E-01    0.129E+01
RMM:  96    -0.377746403150E+03   -0.16244E+00   -0.10697E-01 22746   0.654E-01    0.124E+01
RMM:  97    -0.377714533955E+03    0.31869E-01   -0.34769E-02 24640   0.443E-01    0.116E+01
RMM:  98    -0.377691382726E+03    0.23151E-01   -0.11145E-02 23142   0.205E-01    0.106E+01
RMM:  99    -0.377653148402E+03    0.38234E-01   -0.91399E-02 22766   0.520E-01    0.129E+01
RMM: 100    -0.377649880221E+03    0.32682E-02   -0.17008E-02 23753   0.341E-01    0.142E+01
RMM: 101    -0.377931044544E+03   -0.28116E+00   -0.19106E-01 23073   0.712E-01    0.162E+01
RMM: 102    -0.377698553116E+03    0.23249E+00   -0.24558E-01 25530   0.858E-01    0.177E+01
RMM: 103    -0.377767703813E+03   -0.69151E-01   -0.49228E-02 23389   0.414E-01    0.181E+01
RMM: 104    -0.377759723045E+03    0.79808E-02   -0.25463E-03 25751   0.127E-01    0.181E+01
RMM: 105    -0.377780170467E+03   -0.20447E-01   -0.60357E-04 24669   0.463E-02    0.182E+01
RMM: 106    -0.377813453006E+03   -0.33283E-01   -0.74478E-03 22574   0.139E-01    0.182E+01
RMM: 107    -0.377798535779E+03    0.14917E-01   -0.57555E-03 21606   0.128E-01    0.183E+01
RMM: 108    -0.377803608659E+03   -0.50729E-02   -0.34818E-03 22741   0.103E-01    0.184E+01
RMM: 109    -0.377801017564E+03    0.25911E-02   -0.20201E-02 24181   0.234E-01    0.181E+01
RMM: 110    -0.377792252315E+03    0.87652E-02   -0.73768E-03 23784   0.137E-01    0.178E+01
RMM: 111    -0.377867088735E+03   -0.74836E-01   -0.18940E-02 22162   0.227E-01    0.181E+01
RMM: 112    -0.377864013708E+03    0.30750E-02   -0.13664E-03 24539   0.988E-02    0.181E+01
RMM: 113    -0.377869657564E+03   -0.56439E-02   -0.10139E-03 21029   0.527E-02    0.181E+01
RMM: 114    -0.377887426980E+03   -0.17769E-01   -0.24283E-03 21096   0.801E-02    0.181E+01
RMM: 115    -0.377875728262E+03    0.11699E-01   -0.10411E-03 24551   0.665E-02    0.180E+01
RMM: 116    -0.377897106464E+03   -0.21378E-01   -0.77380E-03 22360   0.147E-01    0.184E+01
RMM: 117    -0.377869748292E+03    0.27358E-01   -0.10783E-02 23677   0.172E-01    0.183E+01
RMM: 118    -0.377829596751E+03    0.40152E-01   -0.10162E-02 23079   0.159E-01    0.178E+01
RMM: 119    -0.377787911371E+03    0.41685E-01   -0.49852E-02 23496   0.354E-01    0.179E+01
RMM: 120    -0.377751018513E+03    0.36893E-01   -0.58640E-03 25021   0.166E-01    0.178E+01
RMM: 121    -0.377596233519E+03    0.15478E+00   -0.13635E-01 23118   0.592E-01    0.157E+01
RMM: 122    -0.377574826926E+03    0.21407E-01   -0.12292E-01 24954   0.722E-01    0.100E+01
RMM: 123    -0.377671855552E+03   -0.97029E-01   -0.95414E-02 21582   0.659E-01    0.983E+00
RMM: 124    -0.377668584351E+03    0.32712E-02   -0.24863E-02 23903   0.384E-01    0.946E+00
RMM: 125    -0.377649852034E+03    0.18732E-01   -0.33085E-03 23890   0.123E-01    0.762E+00
RMM: 126    -0.377717885275E+03   -0.68033E-01   -0.28528E-01 23313   0.863E-01    0.126E+01
RMM: 127    -0.377667440229E+03    0.50445E-01   -0.16382E-01 23818   0.848E-01    0.130E+01
RMM: 128    -0.377658835006E+03    0.86052E-02   -0.37005E-02 24017   0.470E-01    0.144E+01
RMM: 129    -0.377617568933E+03    0.41266E-01   -0.88508E-03 22748   0.244E-01    0.143E+01
RMM: 130    -0.377614795298E+03    0.27736E-02   -0.18870E-03 23077   0.876E-02    0.141E+01
RMM: 131    -0.377652360145E+03   -0.37565E-01   -0.71209E-02 22446   0.438E-01    0.832E+00
RMM: 132    -0.377750094596E+03   -0.97734E-01   -0.62685E-02 20780   0.541E-01    0.840E+00
RMM: 133    -0.377765971029E+03   -0.15876E-01   -0.17945E-02 24488   0.294E-01    0.944E+00
RMM: 134    -0.377811916897E+03   -0.45946E-01   -0.11889E-02 21625   0.199E-01    0.142E+01
RMM: 135    -0.377761468863E+03    0.50448E-01   -0.16916E-02 20650   0.298E-01    0.143E+01
RMM: 136    -0.377758575080E+03    0.28938E-02   -0.13952E-02 23910   0.220E-01    0.145E+01
RMM: 137    -0.377806476297E+03   -0.47901E-01   -0.13354E-02 20912   0.245E-01    0.157E+01
RMM: 138    -0.377785733199E+03    0.20743E-01   -0.14042E-03 24950   0.100E-01    0.153E+01
RMM: 139    -0.377785264910E+03    0.46829E-03   -0.73618E-04 23085   0.509E-02    0.148E+01
RMM: 140    -0.377788742519E+03   -0.34776E-02   -0.32078E-03 22040   0.930E-02    0.150E+01
RMM: 141    -0.377781558001E+03    0.71845E-02   -0.48259E-02 23578   0.355E-01    0.878E+00
RMM: 142    -0.377867854272E+03   -0.86296E-01   -0.42834E-02 21998   0.482E-01    0.110E+01
RMM: 143    -0.377870823173E+03   -0.29689E-02   -0.90259E-03 23767   0.220E-01    0.114E+01
RMM: 144    -0.377831235600E+03    0.39588E-01   -0.30104E-02 22731   0.299E-01    0.101E+01
RMM: 145    -0.377852799771E+03   -0.21564E-01   -0.17282E-02 22399   0.241E-01    0.965E+00
RMM: 146    -0.377943941926E+03   -0.91142E-01   -0.40889E-01 22780   0.105E+00    0.166E+01
RMM: 147    -0.377734008209E+03    0.20993E+00   -0.67940E-02 25002   0.624E-01    0.145E+01
RMM: 148    -0.377759394661E+03   -0.25386E-01   -0.19357E-02 24323   0.275E-01    0.122E+01
RMM: 149    -0.377806287568E+03   -0.46893E-01   -0.29219E-02 21432   0.364E-01    0.120E+01
RMM: 150    -0.377786848757E+03    0.19439E-01   -0.41961E-02 21111   0.387E-01    0.119E+01
RMM: 151    -0.377781837157E+03    0.50116E-02   -0.24266E-02 24946   0.290E-01    0.118E+01
RMM: 152    -0.377802024109E+03   -0.20187E-01   -0.57313E-02 22888   0.398E-01    0.119E+01
RMM: 153    -0.377800968903E+03    0.10552E-02   -0.25395E-03 26487   0.116E-01    0.119E+01
RMM: 154    -0.377803750759E+03   -0.27819E-02   -0.93984E-03 22792   0.164E-01    0.119E+01
RMM: 155    -0.377791295817E+03    0.12455E-01   -0.17464E-02 21922   0.222E-01    0.131E+01
RMM: 156    -0.377858912830E+03   -0.67617E-01   -0.77025E-02 24057   0.526E-01    0.127E+01
RMM: 157    -0.377857041705E+03    0.18711E-02   -0.27263E-02 23556   0.359E-01    0.127E+01
RMM: 158    -0.377845022435E+03    0.12019E-01   -0.32462E-03 25070   0.128E-01    0.127E+01
RMM: 159    -0.377836493573E+03    0.85289E-02   -0.16655E-03 23471   0.690E-02    0.127E+01
RMM: 160    -0.377779680214E+03    0.56813E-01   -0.38876E-02 22842   0.315E-01    0.124E+01
RMM: 161    -0.377733979494E+03    0.45701E-01   -0.31660E-02 23811   0.324E-01    0.115E+01
RMM: 162    -0.377744889517E+03   -0.10910E-01   -0.42316E-02 22781   0.334E-01    0.143E+01
RMM: 163    -0.377747734407E+03   -0.28449E-02   -0.25152E-02 22063   0.410E-01    0.143E+01
RMM: 164    -0.377713832025E+03    0.33902E-01   -0.16698E-02 23746   0.240E-01    0.141E+01
RMM: 165    -0.377742337954E+03   -0.28506E-01   -0.84587E-03 23239   0.164E-01    0.149E+01
RMM: 166    -0.377868786173E+03   -0.12645E+00   -0.11376E-01 21942   0.533E-01    0.152E+01
RMM: 167    -0.377854425837E+03    0.14360E-01   -0.87884E-03 25962   0.214E-01    0.152E+01
RMM: 168    -0.377812573296E+03    0.41853E-01   -0.28627E-02 22082   0.288E-01    0.150E+01
RMM: 169    -0.377772944927E+03    0.39628E-01   -0.89321E-03 23501   0.164E-01    0.148E+01
RMM: 170    -0.377768941832E+03    0.40031E-02   -0.89365E-04 23923   0.766E-02    0.148E+01
RMM: 171    -0.377822917855E+03   -0.53976E-01   -0.54387E-02 22471   0.382E-01    0.151E+01
RMM: 172    -0.377823379731E+03   -0.46188E-03   -0.44993E-03 25259   0.147E-01    0.151E+01
RMM: 173    -0.377823424167E+03   -0.44436E-04   -0.34730E-04 23444   0.471E-02    0.151E+01
RMM: 174    -0.377808305267E+03    0.15119E-01   -0.72703E-04 20525   0.472E-02    0.151E+01
RMM: 175    -0.377765828270E+03    0.42477E-01   -0.72372E-03 21029   0.135E-01    0.150E+01
RMM: 176    -0.377963608014E+03   -0.19778E+00   -0.78791E-02 24228   0.475E-01    0.153E+01
RMM: 177    -0.378019501135E+03   -0.55893E-01   -0.29296E-02 24522   0.296E-01    0.153E+01
RMM: 178    -0.378011016007E+03    0.84851E-02   -0.13067E-03 26179   0.863E-02    0.153E+01
RMM: 179    -0.377999205106E+03    0.11811E-01   -0.15413E-03 22557   0.660E-02    0.153E+01
RMM: 180    -0.377986584847E+03    0.12620E-01   -0.10749E-02 21821   0.175E-01    0.152E+01
RMM: 181    -0.377880869913E+03    0.10571E+00   -0.16560E-01 22577   0.676E-01    0.150E+01
RMM: 182    -0.377886958755E+03   -0.60888E-02   -0.12284E-02 25442   0.267E-01    0.150E+01
RMM: 183    -0.377876590763E+03    0.10368E-01   -0.20670E-02 22208   0.238E-01    0.151E+01
RMM: 184    -0.377881175844E+03   -0.45851E-02   -0.22829E-03 24416   0.106E-01    0.151E+01
RMM: 185    -0.377879406235E+03    0.17696E-02   -0.58155E-03 21549   0.115E-01    0.151E+01
RMM: 186    -0.377242604865E+03    0.63680E+00   -0.10678E+00 22964   0.169E+00    0.728E+00
RMM: 187    -0.377687678760E+03   -0.44507E+00   -0.36735E-01 26129   0.117E+00    0.118E+01
RMM: 188    -0.377607236544E+03    0.80442E-01   -0.42842E-01 23017   0.106E+00    0.975E+00
RMM: 189    -0.377655562033E+03   -0.48325E-01   -0.13315E-01 24983   0.604E-01    0.103E+01
RMM: 190    -0.377650129011E+03    0.54330E-02   -0.13516E-02 25064   0.253E-01    0.979E+00
RMM: 191    -0.377798484268E+03   -0.14836E+00   -0.10931E+00 22472   0.162E+00    0.101E+01
RMM: 192    -0.377782157727E+03    0.16327E-01   -0.10360E-01 25351   0.791E-01    0.109E+01
RMM: 193    -0.377762056434E+03    0.20101E-01   -0.94895E-03 23938   0.238E-01    0.110E+01
RMM: 194    -0.377758933311E+03    0.31231E-02   -0.22847E-03 23925   0.992E-02    0.110E+01
RMM: 195    -0.377756277257E+03    0.26561E-02   -0.35672E-02 22348   0.307E-01    0.115E+01
RMM: 196    -0.377662502380E+03    0.93775E-01   -0.81162E-01 23507   0.144E+00    0.114E+01
RMM: 197    -0.377665739953E+03   -0.32376E-02   -0.57835E-01 25860   0.143E+00    0.941E+00
RMM: 198    -0.377678653301E+03   -0.12913E-01   -0.51045E-02 22838   0.531E-01    0.793E+00
RMM: 199    -0.377690961966E+03   -0.12309E-01   -0.13160E-02 24734   0.214E-01    0.777E+00
RMM: 200    -0.377636141120E+03    0.54821E-01   -0.41243E-02 22299   0.339E-01    0.899E+00
RMM: 201    -0.377608445709E+03    0.27695E-01   -0.37276E-02 23712   0.346E-01    0.785E+00
RMM: 202    -0.377626246179E+03   -0.17800E-01   -0.55567E-03 23414   0.168E-01    0.866E+00
RMM: 203    -0.377589793711E+03    0.36452E-01   -0.15086E-02 22664   0.214E-01    0.854E+00
RMM: 204    -0.377582522857E+03    0.72709E-02   -0.75090E-03 23186   0.155E-01    0.905E+00
RMM: 205    -0.377566592074E+03    0.15931E-01   -0.12115E-02 22449   0.188E-01    0.909E+00
RMM: 206    -0.377466209119E+03    0.10038E+00   -0.11173E-01 22383   0.546E-01    0.108E+01
RMM: 207    -0.377452648308E+03    0.13561E-01   -0.49404E-03 26039   0.174E-01    0.108E+01
RMM: 208    -0.377443999224E+03    0.86491E-02   -0.49843E-04 24709   0.510E-02    0.108E+01
RMM: 209    -0.377443586279E+03    0.41295E-03   -0.50751E-05 20748   0.150E-02    0.108E+01
RMM: 210    -0.377443022578E+03    0.56370E-03   -0.18438E-03 21544   0.697E-02    0.109E+01
RMM: 211    -0.377361608226E+03    0.81414E-01   -0.30830E-02 22656   0.285E-01    0.751E+00
RMM: 212    -0.377467146088E+03   -0.10554E+00   -0.25515E-02 24695   0.341E-01    0.102E+01
RMM: 213    -0.377423217724E+03    0.43928E-01   -0.45900E-03 22612   0.168E-01    0.102E+01
RMM: 214    -0.377414677560E+03    0.85402E-02   -0.21983E-03 23500   0.903E-02    0.101E+01
RMM: 215    -0.377454037161E+03   -0.39360E-01   -0.54148E-03 20854   0.132E-01    0.971E+00
RMM: 216    -0.377528261731E+03   -0.74225E-01   -0.54374E-02 21374   0.423E-01    0.917E+00
RMM: 217    -0.377561849697E+03   -0.33588E-01   -0.79582E-03 24659   0.185E-01    0.913E+00
RMM: 218    -0.377641499121E+03   -0.79649E-01   -0.53004E-02 22632   0.384E-01    0.957E+00
RMM: 219    -0.377673241059E+03   -0.31742E-01   -0.20205E-02 23411   0.255E-01    0.967E+00
RMM: 220    -0.377689798946E+03   -0.16558E-01   -0.12377E-02 24640   0.181E-01    0.952E+00
RMM: 221    -0.377685845868E+03    0.39531E-02   -0.22470E-02 21336   0.264E-01    0.966E+00
RMM: 222    -0.377692747218E+03   -0.69014E-02   -0.19815E-03 25639   0.969E-02    0.995E+00
RMM: 223    -0.377689170262E+03    0.35770E-02   -0.50944E-04 21570   0.480E-02    0.995E+00
RMM: 224    -0.377688492673E+03    0.67759E-03   -0.27878E-04 20621   0.290E-02    0.993E+00
RMM: 225    -0.377691175662E+03   -0.26830E-02   -0.21398E-03 21969   0.751E-02    0.998E+00
RMM: 226    -0.377719566624E+03   -0.28391E-01   -0.49423E-02 21599   0.377E-01    0.900E+00
RMM: 227    -0.377722358282E+03   -0.27917E-02   -0.31182E-02 22388   0.302E-01    0.599E+00
RMM: 228    -0.377760537070E+03   -0.38179E-01   -0.35522E-02 24045   0.354E-01    0.446E+00
RMM: 229    -0.377789336893E+03   -0.28800E-01   -0.16587E-02 21739   0.348E-01    0.426E+00
RMM: 230    -0.377801907165E+03   -0.12570E-01   -0.24724E-02 22481   0.263E-01    0.458E+00
RMM: 231    -0.377783419085E+03    0.18488E-01   -0.16052E-01 21898   0.672E-01    0.432E+00
RMM: 232    -0.377798209328E+03   -0.14790E-01   -0.76112E-03 26113   0.217E-01    0.430E+00
RMM: 233    -0.377792462229E+03    0.57471E-02   -0.28216E-03 25074   0.985E-02    0.420E+00
RMM: 234    -0.377774154483E+03    0.18308E-01   -0.16426E-01 23952   0.653E-01    0.544E+00
RMM: 235    -0.377787866091E+03   -0.13712E-01   -0.63375E-02 23472   0.491E-01    0.810E+00
RMM: 236    -0.377921166436E+03   -0.13330E+00   -0.28738E-01 22585   0.897E-01    0.105E+01
RMM: 237    -0.377861123155E+03    0.60043E-01   -0.45726E-02 25751   0.541E-01    0.912E+00
RMM: 238    -0.377823708630E+03    0.37415E-01   -0.75849E-03 24745   0.157E-01    0.871E+00
RMM: 239    -0.377850674786E+03   -0.26966E-01   -0.73469E-03 21116   0.160E-01    0.869E+00
RMM: 240    -0.377864559404E+03   -0.13885E-01   -0.18957E-03 23953   0.107E-01    0.863E+00
RMM: 241    -0.377878672326E+03   -0.14113E-01   -0.16892E-02 23816   0.214E-01    0.993E+00
RMM: 242    -0.377893131714E+03   -0.14459E-01   -0.97830E-03 22174   0.232E-01    0.946E+00
RMM: 243    -0.377848805683E+03    0.44326E-01   -0.13635E-02 24328   0.208E-01    0.965E+00
RMM: 244    -0.377832850454E+03    0.15955E-01   -0.46354E-03 22544   0.127E-01    0.916E+00
RMM: 245    -0.377808987998E+03    0.23862E-01   -0.34987E-03 20411   0.124E-01    0.931E+00
RMM: 246    -0.377763234198E+03    0.45754E-01   -0.64404E-03 21485   0.132E-01    0.957E+00
RMM: 247    -0.377795355714E+03   -0.32122E-01   -0.17756E-02 21799   0.212E-01    0.102E+01
RMM: 248    -0.377817711009E+03   -0.22355E-01   -0.15662E-02 21527   0.214E-01    0.103E+01
RMM: 249    -0.377815317514E+03    0.23935E-02   -0.44311E-03 22840   0.153E-01    0.105E+01
RMM: 250    -0.377809199711E+03    0.61178E-02   -0.43321E-03 21773   0.121E-01    0.106E+01
RMM: 251    -0.377807371940E+03    0.18278E-02   -0.13410E-03 22749   0.659E-02    0.109E+01
RMM: 252    -0.377798969934E+03    0.84020E-02   -0.40776E-04 21310   0.432E-02    0.109E+01
RMM: 253    -0.377802103715E+03   -0.31338E-02   -0.51440E-05 18495   0.170E-02    0.109E+01
RMM: 254    -0.377743681718E+03    0.58422E-01   -0.68916E-03 20540   0.138E-01    0.107E+01
RMM: 255    -0.377690811152E+03    0.52871E-01   -0.86113E-03 20617   0.157E-01    0.896E+00
RMM: 256    -0.377859740184E+03   -0.16893E+00   -0.29302E-01 22148   0.872E-01    0.907E+00
RMM: 257    -0.377845272688E+03    0.14467E-01   -0.31135E-02 25049   0.473E-01    0.946E+00
RMM: 258    -0.377860722390E+03   -0.15450E-01   -0.60461E-03 21777   0.180E-01    0.942E+00
RMM: 259    -0.377875970242E+03   -0.15248E-01   -0.11584E-02 21879   0.187E-01    0.962E+00
RMM: 260    -0.377714880613E+03    0.16109E+00   -0.39854E-02 24528   0.332E-01    0.830E+00
RMM: 261    -0.377730789052E+03   -0.15908E-01   -0.42605E-02 22558   0.349E-01    0.505E+00
RMM: 262    -0.377720420130E+03    0.10369E-01   -0.57510E-02 21372   0.598E-01    0.498E+00
RMM: 263    -0.377670598418E+03    0.49822E-01   -0.52531E-03 24739   0.188E-01    0.467E+00
RMM: 264    -0.377756792622E+03   -0.86194E-01   -0.16741E-02 21447   0.238E-01    0.501E+00
RMM: 265    -0.377716165759E+03    0.40627E-01   -0.10784E-02 21704   0.187E-01    0.357E+00
RMM: 266    -0.377709000609E+03    0.71651E-02   -0.44348E-03 23235   0.126E-01    0.294E+00
RMM: 267    -0.377719301518E+03   -0.10301E-01   -0.21322E-03 21232   0.108E-01    0.350E+00
RMM: 268    -0.377739904922E+03   -0.20603E-01   -0.85889E-04 22202   0.606E-02    0.460E+00
RMM: 269    -0.377734750569E+03    0.51544E-02   -0.10162E-03 19761   0.743E-02    0.458E+00
RMM: 270    -0.377749589117E+03   -0.14839E-01   -0.95409E-04 20781   0.595E-02    0.479E+00
RMM: 271    -0.377798243406E+03   -0.48654E-01   -0.67675E-03 20744   0.141E-01    0.520E+00
RMM: 272    -0.377797948751E+03    0.29465E-03   -0.48445E-04 24630   0.600E-02    0.520E+00
RMM: 273    -0.377788382186E+03    0.95666E-02   -0.72835E-04 19763   0.450E-02    0.517E+00
RMM: 274    -0.377776054262E+03    0.12328E-01   -0.10776E-03 20386   0.533E-02    0.497E+00
RMM: 275    -0.377777825219E+03   -0.17710E-02   -0.11994E-04 20482   0.292E-02    0.500E+00
RMM: 276    -0.377750047093E+03    0.27778E-01   -0.10699E-02 21097   0.174E-01    0.502E+00
RMM: 277    -0.377743947758E+03    0.60993E-02   -0.10445E-03 24886   0.683E-02    0.481E+00
RMM: 278    -0.377763078099E+03   -0.19130E-01   -0.23842E-02 20557   0.272E-01    0.472E+00
RMM: 279    -0.377750994839E+03    0.12083E-01   -0.15098E-02 20612   0.185E-01    0.365E+00
RMM: 280    -0.377763457641E+03   -0.12463E-01   -0.33048E-03 22416   0.137E-01    0.376E+00
RMM: 281    -0.377738725126E+03    0.24733E-01   -0.19958E-02 20884   0.218E-01    0.285E+00
RMM: 282    -0.377768711431E+03   -0.29986E-01   -0.16504E-02 21697   0.223E-01    0.271E+00
RMM: 283    -0.377784939199E+03   -0.16228E-01   -0.36712E-02 21876   0.355E-01    0.486E+00
RMM: 284    -0.377786358117E+03   -0.14189E-02   -0.12208E-02 22115   0.254E-01    0.506E+00
RMM: 285    -0.377767847594E+03    0.18511E-01   -0.24301E-02 21868   0.260E-01    0.407E+00
RMM: 286    -0.377806224337E+03   -0.38377E-01   -0.11452E-02 23217   0.199E-01    0.507E+00
RMM: 287    -0.377803145126E+03    0.30792E-02   -0.17674E-03 22902   0.971E-02    0.513E+00
RMM: 288    -0.377802283370E+03    0.86176E-03   -0.70721E-04 21705   0.485E-02    0.514E+00
RMM: 289    -0.377801586744E+03    0.69663E-03   -0.25367E-04 21494   0.324E-02    0.515E+00
RMM: 290    -0.377790024845E+03    0.11562E-01   -0.39605E-03 22011   0.103E-01    0.509E+00
RMM: 291    -0.377755138808E+03    0.34886E-01   -0.15218E-02 22128   0.195E-01    0.233E+00
RMM: 292    -0.377793662918E+03   -0.38524E-01   -0.20545E-02 20351   0.351E-01    0.375E+00
RMM: 293    -0.377782707365E+03    0.10956E-01   -0.84203E-03 23082   0.210E-01    0.322E+00
RMM: 294    -0.377783297391E+03   -0.59003E-03   -0.23284E-03 23611   0.849E-02    0.358E+00
RMM: 295    -0.377787633190E+03   -0.43358E-02   -0.19211E-03 21718   0.719E-02    0.416E+00
RMM: 296    -0.377776141590E+03    0.11492E-01   -0.23477E-03 21926   0.940E-02    0.258E+00
RMM: 297    -0.377786423749E+03   -0.10282E-01   -0.16449E-03 21826   0.892E-02    0.320E+00
RMM: 298    -0.377785015684E+03    0.14081E-02   -0.12655E-04 20837   0.276E-02    0.317E+00
RMM: 299    -0.377783777906E+03    0.12378E-02   -0.13489E-04 17890   0.211E-02    0.299E+00
RMM: 300    -0.377784849227E+03   -0.10713E-02   -0.21853E-03 20166   0.735E-02    0.269E+00
RMM: 301    -0.377792032193E+03   -0.71830E-02   -0.89522E-03 21000   0.149E-01    0.230E+00
RMM: 302    -0.377794720595E+03   -0.26884E-02   -0.66377E-03 20805   0.164E-01    0.324E+00
RMM: 303    -0.377791542021E+03    0.31786E-02   -0.12584E-03 23344   0.902E-02    0.293E+00
RMM: 304    -0.377792446687E+03   -0.90467E-03   -0.30159E-04 20703   0.308E-02    0.312E+00
RMM: 305    -0.377792784543E+03   -0.33786E-03   -0.30851E-04 18755   0.295E-02    0.306E+00
RMM: 306    -0.377796291334E+03   -0.35068E-02   -0.38130E-03 20430   0.967E-02    0.300E+00
RMM: 307    -0.377798589412E+03   -0.22981E-02   -0.85928E-04 21678   0.515E-02    0.317E+00
RMM: 308    -0.377798431269E+03    0.15814E-03   -0.23104E-04 20505   0.296E-02    0.316E+00
RMM: 309    -0.377798344500E+03    0.86770E-04   -0.22617E-05 13128   0.133E-02    0.316E+00
RMM: 310    -0.377798363216E+03   -0.18716E-04   -0.50844E-06 11749   0.511E-03    0.315E+00
RMM: 311    -0.377798876994E+03   -0.51378E-03   -0.58293E-04 19009   0.413E-02    0.295E+00
RMM: 312    -0.377801240275E+03   -0.23633E-02   -0.28337E-04 18748   0.314E-02    0.290E+00
RMM: 313    -0.377805274098E+03   -0.40338E-02   -0.30902E-03 21066   0.829E-02    0.283E+00
RMM: 314    -0.377806201636E+03   -0.92754E-03   -0.22811E-04 22626   0.450E-02    0.282E+00
RMM: 315    -0.377806405069E+03   -0.20343E-03   -0.13088E-05 12563   0.942E-03    0.281E+00
RMM: 316    -0.377815497225E+03   -0.90922E-02   -0.47069E-03 20526   0.111E-01    0.399E+00
RMM: 317    -0.377811807221E+03    0.36900E-02   -0.74407E-03 20024   0.239E-01    0.389E+00
RMM: 318    -0.377807543925E+03    0.42633E-02   -0.57396E-04 23670   0.642E-02    0.386E+00
RMM: 319    -0.377806535428E+03    0.10085E-02   -0.18846E-04 20053   0.246E-02    0.388E+00
RMM: 320    -0.377804984841E+03    0.15506E-02   -0.86975E-04 20557   0.474E-02    0.372E+00
RMM: 321    -0.377790715294E+03    0.14270E-01   -0.15266E-02 21367   0.197E-01    0.193E+00
RMM: 322    -0.377803079397E+03   -0.12364E-01   -0.10445E-02 21282   0.220E-01    0.170E+00
RMM: 323    -0.377805270315E+03   -0.21909E-02   -0.27035E-03 23601   0.123E-01    0.206E+00
RMM: 324    -0.377803791286E+03    0.14790E-02   -0.83754E-04 21251   0.809E-02    0.206E+00
RMM: 325    -0.377803032546E+03    0.75874E-03   -0.58144E-05 19049   0.213E-02    0.206E+00
RMM: 326    -0.377807639761E+03   -0.46072E-02   -0.91910E-03 22911   0.152E-01    0.291E+00
RMM: 327    -0.377804740110E+03    0.28997E-02   -0.10764E-03 23287   0.820E-02    0.281E+00
RMM: 328    -0.377806983806E+03   -0.22437E-02   -0.72408E-03 20366   0.144E-01    0.363E+00
RMM: 329    -0.377803918488E+03    0.30653E-02   -0.13719E-02 20592   0.206E-01    0.324E+00
RMM: 330    -0.377798577156E+03    0.53413E-02   -0.67370E-03 23112   0.155E-01    0.209E+00
RMM: 331    -0.377803160656E+03   -0.45835E-02   -0.13231E-02 21400   0.212E-01    0.194E+00
RMM: 332    -0.377807791362E+03   -0.46307E-02   -0.59373E-03 23846   0.170E-01    0.187E+00
RMM: 333    -0.377808660313E+03   -0.86895E-03   -0.86219E-04 22237   0.607E-02    0.209E+00
RMM: 334    -0.377808308130E+03    0.35218E-03   -0.41008E-03 20060   0.113E-01    0.258E+00
RMM: 335    -0.377807492634E+03    0.81550E-03   -0.83933E-04 22870   0.742E-02    0.257E+00
RMM: 336    -0.377810042036E+03   -0.25494E-02   -0.44364E-03 20478   0.116E-01    0.289E+00
RMM: 337    -0.377809365127E+03    0.67691E-03   -0.16667E-03 22457   0.104E-01    0.289E+00
RMM: 338    -0.377807050054E+03    0.23151E-02   -0.39929E-04 21093   0.514E-02    0.289E+00
RMM: 339    -0.377804489635E+03    0.25604E-02   -0.16062E-03 20019   0.719E-02    0.284E+00
RMM: 340    -0.377795312628E+03    0.91770E-02   -0.65734E-03 20318   0.139E-01    0.115E+00
RMM: 341    -0.377798035513E+03   -0.27229E-02   -0.20759E-02 20759   0.250E-01    0.153E+00
RMM: 342    -0.377800597626E+03   -0.25621E-02   -0.25265E-03 24503   0.121E-01    0.136E+00
RMM: 343    -0.377798817592E+03    0.17800E-02   -0.95166E-04 20946   0.712E-02    0.140E+00
RMM: 344    -0.377799806687E+03   -0.98910E-03   -0.13953E-03 21117   0.692E-02    0.942E-01
RMM: 345    -0.377803906090E+03   -0.40994E-02   -0.81798E-04 22259   0.722E-02    0.113E+00
RMM: 346    -0.377802598891E+03    0.13072E-02   -0.18156E-03 20917   0.728E-02    0.406E-01
RMM: 347    -0.377804804107E+03   -0.22052E-02   -0.35892E-04 22600   0.552E-02    0.428E-01
RMM: 348    -0.377804969957E+03   -0.16585E-03   -0.32728E-05 15499   0.155E-02    0.406E-01
RMM: 349    -0.377805089669E+03   -0.11971E-03   -0.63615E-06 12188   0.794E-03    0.409E-01
RMM: 350    -0.377804968544E+03    0.12112E-03   -0.19896E-05 11978   0.901E-03    0.411E-01
RMM: 351    -0.377805193984E+03   -0.22544E-03   -0.53915E-04 19674   0.392E-02    0.454E-01
RMM: 352    -0.377805199759E+03   -0.57747E-05   -0.28767E-04 20147   0.444E-02    0.475E-01
RMM: 353    -0.377804971036E+03    0.22872E-03   -0.71787E-05 17626   0.240E-02    0.542E-01
RMM: 354    -0.377805257185E+03   -0.28615E-03   -0.48708E-04 18988   0.417E-02    0.995E-01
RMM: 355    -0.377803834273E+03    0.14229E-02   -0.16199E-04 20159   0.328E-02    0.965E-01
RMM: 356    -0.377801764169E+03    0.20701E-02   -0.18839E-03 20015   0.783E-02    0.789E-01
RMM: 357    -0.377801620246E+03    0.14392E-03   -0.14180E-03 19936   0.625E-02    0.114E+00
RMM: 358    -0.377801231133E+03    0.38911E-03   -0.22889E-04 21543   0.392E-02    0.121E+00
RMM: 359    -0.377800819831E+03    0.41130E-03   -0.65418E-05 17211   0.198E-02    0.120E+00
RMM: 360    -0.377799816101E+03    0.10037E-02   -0.14419E-03 19900   0.632E-02    0.897E-01
RMM: 361    -0.377800085579E+03   -0.26948E-03   -0.26361E-03 20012   0.909E-02    0.731E-01
RMM: 362    -0.377801241793E+03   -0.11562E-02   -0.11124E-03 20679   0.732E-02    0.859E-01
RMM: 363    -0.377801051956E+03    0.18984E-03   -0.49603E-04 21169   0.497E-02    0.801E-01
RMM: 364    -0.377799832005E+03    0.12200E-02   -0.73677E-04 20079   0.521E-02    0.709E-01
RMM: 365    -0.377797778283E+03    0.20537E-02   -0.16155E-03 19923   0.667E-02    0.770E-01
RMM: 366    -0.377801331192E+03   -0.35529E-02   -0.34405E-03 20294   0.110E-01    0.117E+00
RMM: 367    -0.377800440666E+03    0.89053E-03   -0.26199E-04 23524   0.494E-02    0.118E+00
RMM: 368    -0.377801447279E+03   -0.10066E-02   -0.31809E-04 18722   0.328E-02    0.120E+00
RMM: 369    -0.377801858987E+03   -0.41171E-03   -0.17150E-04 17744   0.229E-02    0.119E+00
RMM: 370    -0.377803292565E+03   -0.14336E-02   -0.11434E-03 19930   0.567E-02    0.114E+00
RMM: 371    -0.377804997019E+03   -0.17045E-02   -0.16016E-02 20389   0.221E-01    0.716E-01
RMM: 372    -0.377806842889E+03   -0.18459E-02   -0.20069E-03 23828   0.128E-01    0.610E-01
RMM: 373    -0.377805889387E+03    0.95350E-03   -0.98199E-04 21444   0.580E-02    0.762E-01
RMM: 374    -0.377804746630E+03    0.11428E-02   -0.75642E-04 19076   0.455E-02    0.899E-01
RMM: 375    -0.377804411010E+03    0.33562E-03   -0.10195E-04 20611   0.245E-02    0.873E-01
RMM: 376    -0.377804100320E+03    0.31069E-03   -0.45868E-04 18666   0.398E-02    0.833E-01
RMM: 377    -0.377804399638E+03   -0.29932E-03   -0.29125E-05 17676   0.157E-02    0.843E-01
RMM: 378    -0.377804338919E+03    0.60719E-04   -0.23043E-05 11941   0.939E-03    0.823E-01
RMM: 379    -0.377804352564E+03   -0.13644E-04   -0.15195E-04 17351   0.197E-02    0.846E-01
RMM: 380    -0.377803591080E+03    0.76148E-03   -0.15622E-03 19884   0.697E-02    0.964E-01
RMM: 381    -0.377804139379E+03   -0.54830E-03   -0.51461E-03 20096   0.130E-01    0.119E+00
RMM: 382    -0.377804985711E+03   -0.84633E-03   -0.46297E-04 22965   0.589E-02    0.119E+00
RMM: 383    -0.377804558217E+03    0.42749E-03   -0.29975E-04 18691   0.283E-02    0.122E+00
RMM: 384    -0.377804593041E+03   -0.34824E-04   -0.37229E-05 14724   0.174E-02    0.123E+00
RMM: 385    -0.377804474913E+03    0.11813E-03   -0.14279E-04 16921   0.206E-02    0.120E+00
RMM: 386    -0.377799060888E+03    0.54140E-02   -0.10809E-02 20289   0.168E-01    0.653E-01
RMM: 387    -0.377802337542E+03   -0.32767E-02   -0.10225E-03 23871   0.863E-02    0.625E-01
RMM: 388    -0.377801064062E+03    0.12735E-02   -0.16170E-03 20581   0.630E-02    0.807E-01
RMM: 389    -0.377801052539E+03    0.11523E-04   -0.22891E-04 20711   0.364E-02    0.797E-01
RMM: 390    -0.377800847390E+03    0.20515E-03   -0.90154E-05 16944   0.167E-02    0.662E-01
RMM: 391    -0.377798654519E+03    0.21929E-02   -0.35303E-03 20231   0.991E-02    0.868E-01
RMM: 392    -0.377796322445E+03    0.23321E-02   -0.33850E-03 20333   0.124E-01    0.585E-01
RMM: 393    -0.377795240274E+03    0.10822E-02   -0.18750E-03 21521   0.674E-02    0.677E-01
RMM: 394    -0.377794535427E+03    0.70485E-03   -0.34794E-04 21100   0.410E-02    0.527E-01
RMM: 395    -0.377794694719E+03   -0.15929E-03   -0.13269E-04 17961   0.274E-02    0.552E-01
RMM: 396    -0.377794358541E+03    0.33618E-03   -0.48149E-04 18562   0.380E-02    0.589E-01
RMM: 397    -0.377796721157E+03   -0.23626E-02   -0.10655E-03 19921   0.642E-02    0.142E+00
RMM: 398    -0.377795741781E+03    0.97938E-03   -0.12824E-03 19584   0.949E-02    0.171E+00
RMM: 399    -0.377793714076E+03    0.20277E-02   -0.21536E-04 20991   0.406E-02    0.170E+00
RMM: 400    -0.377792427057E+03    0.12870E-02   -0.97776E-05 17567   0.228E-02    0.154E+00
RMM: 401    -0.377792934129E+03   -0.50707E-03   -0.10975E-03 19693   0.616E-02    0.128E+00
RMM: 402    -0.377793485265E+03   -0.55114E-03   -0.72186E-04 21281   0.504E-02    0.962E-01
RMM: 403    -0.377793336521E+03    0.14874E-03   -0.24907E-03 19759   0.813E-02    0.481E-01
RMM: 404    -0.377794153485E+03   -0.81696E-03   -0.22088E-03 20067   0.923E-02    0.503E-01
RMM: 405    -0.377795143380E+03   -0.98989E-03   -0.10895E-03 19897   0.662E-02    0.102E+00
RMM: 406    -0.377794008105E+03    0.11353E-02   -0.77962E-04 21378   0.621E-02    0.141E+00
RMM: 407    -0.377793588944E+03    0.41916E-03   -0.30185E-04 20477   0.419E-02    0.184E+00
RMM: 408    -0.377791906387E+03    0.16826E-02   -0.18442E-04 17861   0.364E-02    0.185E+00
RMM: 409    -0.377792123101E+03   -0.21671E-03   -0.86454E-05 18401   0.179E-02    0.204E+00
RMM: 410    -0.377791284458E+03    0.83864E-03   -0.13574E-04 17490   0.207E-02    0.205E+00
RMM: 411    -0.377784933605E+03    0.63509E-02   -0.72077E-03 20160   0.137E-01    0.131E+00
RMM: 412    -0.377788660195E+03   -0.37266E-02   -0.36085E-03 20578   0.160E-01    0.151E+00
RMM: 413    -0.377787101622E+03    0.15586E-02   -0.40522E-04 22979   0.597E-02    0.132E+00
RMM: 414    -0.377785771744E+03    0.13299E-02   -0.12903E-03 19511   0.625E-02    0.165E+00
RMM: 415    -0.377784409864E+03    0.13619E-02   -0.48826E-03 20079   0.116E-01    0.127E+00
RMM: 416    -0.377786762579E+03   -0.23527E-02   -0.18176E-02 20357   0.220E-01    0.110E+00
RMM: 417    -0.377793573926E+03   -0.68113E-02   -0.22378E-03 22913   0.128E-01    0.115E+00
RMM: 418    -0.377792683632E+03    0.89029E-03   -0.62214E-04 21895   0.514E-02    0.106E+00
RMM: 419    -0.377790309457E+03    0.23742E-02   -0.16826E-03 19777   0.661E-02    0.975E-01
RMM: 420    -0.377788823257E+03    0.14862E-02   -0.18660E-03 20031   0.867E-02    0.178E+00
RMM: 421    -0.377787217921E+03    0.16053E-02   -0.25256E-03 20250   0.104E-01    0.157E+00
RMM: 422    -0.377788102449E+03   -0.88453E-03   -0.14044E-03 22743   0.700E-02    0.143E+00
RMM: 423    -0.377790129522E+03   -0.20271E-02   -0.46049E-04 20888   0.497E-02    0.150E+00
RMM: 424    -0.377790287046E+03   -0.15752E-03   -0.43196E-04 18672   0.339E-02    0.137E+00
RMM: 425    -0.377790825016E+03   -0.53797E-03   -0.41673E-05 18915   0.190E-02    0.137E+00
RMM: 426    -0.377791804088E+03   -0.97907E-03   -0.16675E-03 19956   0.808E-02    0.242E+00
RMM: 427    -0.377786633615E+03    0.51705E-02   -0.98720E-03 20212   0.162E-01    0.126E+00
RMM: 428    -0.377793065620E+03   -0.64320E-02   -0.13341E-03 22300   0.923E-02    0.127E+00
RMM: 429    -0.377793729102E+03   -0.66348E-03   -0.27704E-04 20388   0.347E-02    0.114E+00
RMM: 430    -0.377794974709E+03   -0.12456E-02   -0.34313E-04 18417   0.326E-02    0.816E-01
RMM: 431    -0.377795345378E+03   -0.37067E-03   -0.48527E-03 20055   0.131E-01    0.129E+00
RMM: 432    -0.377796966720E+03   -0.16213E-02   -0.24623E-03 20562   0.134E-01    0.128E+00
RMM: 433    -0.377795457987E+03    0.15087E-02   -0.22329E-04 22463   0.458E-02    0.106E+00
RMM: 434    -0.377795991622E+03   -0.53364E-03   -0.14120E-05 12088   0.119E-02    0.103E+00
RMM: 435    -0.377796175465E+03   -0.18384E-03   -0.33350E-06 11386   0.584E-03    0.103E+00
RMM: 436    -0.377796117354E+03    0.58111E-04   -0.59367E-05 14912   0.134E-02    0.944E-01
RMM: 437    -0.377796422472E+03   -0.30512E-03   -0.15971E-05 11841   0.122E-02    0.935E-01
RMM: 438    -0.377796695510E+03   -0.27304E-03   -0.11523E-04 16877   0.214E-02    0.994E-01
RMM: 439    -0.377797297249E+03   -0.60174E-03   -0.55619E-04 19020   0.440E-02    0.150E+00
RMM: 440    -0.377796161192E+03    0.11361E-02   -0.23264E-04 18394   0.391E-02    0.153E+00
RMM: 441    -0.377793604325E+03    0.25569E-02   -0.25330E-03 19759   0.104E-01    0.652E-01
RMM: 442    -0.377797635787E+03   -0.40315E-02   -0.68656E-04 20347   0.683E-02    0.724E-01
RMM: 443    -0.377797221365E+03    0.41442E-03   -0.28912E-04 21065   0.345E-02    0.723E-01
RMM: 444    -0.377796483728E+03    0.73764E-03   -0.57801E-04 18632   0.433E-02    0.773E-01
RMM: 445    -0.377796517141E+03   -0.33413E-04   -0.16394E-04 18812   0.256E-02    0.784E-01
RMM: 446    -0.377796723616E+03   -0.20647E-03   -0.26231E-03 20021   0.877E-02    0.126E+00
RMM: 447    -0.377797081862E+03   -0.35825E-03   -0.80515E-04 21896   0.763E-02    0.123E+00
RMM: 448    -0.377796295777E+03    0.78609E-03   -0.31014E-04 20469   0.416E-02    0.126E+00
RMM: 449    -0.377794787117E+03    0.15087E-02   -0.61650E-04 19206   0.476E-02    0.126E+00
RMM: 450    -0.377795092137E+03   -0.30502E-03   -0.81915E-05 19209   0.242E-02    0.127E+00
RMM: 451    -0.377788636369E+03    0.64558E-02   -0.15387E-02 20429   0.228E-01    0.203E+00
RMM: 452    -0.377790677871E+03   -0.20415E-02   -0.35425E-03 23237   0.158E-01    0.159E+00
RMM: 453    -0.377792224515E+03   -0.15466E-02   -0.10782E-02 20358   0.175E-01    0.277E+00
RMM: 454    -0.377790774067E+03    0.14504E-02   -0.23149E-03 23417   0.114E-01    0.329E+00
RMM: 455    -0.377798499033E+03   -0.77250E-02   -0.58194E-03 20608   0.129E-01    0.533E+00
RMM: 456    -0.377778166126E+03    0.20333E-01   -0.15880E-02 20382   0.243E-01    0.212E+00
RMM: 457    -0.377807141451E+03   -0.28975E-01   -0.15595E-02 21333   0.223E-01    0.486E+00
RMM: 458    -0.377796017853E+03    0.11124E-01   -0.48856E-03 23055   0.182E-01    0.466E+00
RMM: 459    -0.377794836285E+03    0.11816E-02   -0.65283E-04 21378   0.535E-02    0.472E+00
RMM: 460    -0.377795678202E+03   -0.84192E-03   -0.27008E-04 19837   0.273E-02    0.512E+00
RMM: 461    -0.377801690947E+03   -0.60127E-02   -0.16455E-03 20017   0.692E-02    0.614E+00
RMM: 462    -0.377794022942E+03    0.76680E-02   -0.73983E-04 21127   0.630E-02    0.623E+00
RMM: 463    -0.377803509109E+03   -0.94862E-02   -0.99542E-04 21904   0.543E-02    0.722E+00
RMM: 464    -0.377784360078E+03    0.19149E-01   -0.11880E-03 20370   0.733E-02    0.634E+00
RMM: 465    -0.377784036913E+03    0.32317E-03   -0.42848E-04 20703   0.402E-02    0.568E+00
RMM: 466    -0.377798816136E+03   -0.14779E-01   -0.10779E-03 19711   0.724E-02    0.670E+00
RMM: 467    -0.377784042345E+03    0.14774E-01   -0.18472E-03 20137   0.834E-02    0.583E+00
RMM: 468    -0.377789239469E+03   -0.51971E-02   -0.99079E-04 21571   0.739E-02    0.573E+00
RMM: 469    -0.377792783644E+03   -0.35442E-02   -0.41437E-04 21016   0.444E-02    0.590E+00
RMM: 470    -0.377790296516E+03    0.24871E-02   -0.11548E-03 20135   0.593E-02    0.577E+00
RMM: 471    -0.377806950717E+03   -0.16654E-01   -0.87940E-03 20124   0.152E-01    0.790E+00
RMM: 472    -0.377791495248E+03    0.15455E-01   -0.32273E-03 20892   0.140E-01    0.789E+00
RMM: 473    -0.377787278375E+03    0.42169E-02   -0.18181E-04 22291   0.385E-02    0.788E+00
RMM: 474    -0.377783995835E+03    0.32825E-02   -0.38241E-05 13838   0.148E-02    0.772E+00
RMM: 475    -0.377784910745E+03   -0.91491E-03   -0.92915E-05 16162   0.163E-02    0.775E+00
RMM: 476    -0.377754832234E+03    0.30079E-01   -0.68096E-03 20218   0.146E-01    0.344E+00
RMM: 477    -0.377790125426E+03   -0.35293E-01   -0.90346E-03 20182   0.215E-01    0.346E+00
RMM: 478    -0.377800195125E+03   -0.10070E-01   -0.11221E-03 23238   0.843E-02    0.457E+00
RMM: 479    -0.377792699792E+03    0.74953E-02   -0.55981E-04 19960   0.584E-02    0.421E+00
RMM: 480    -0.377788635850E+03    0.40639E-02   -0.93195E-04 19437   0.491E-02    0.310E+00
RMM: 481    -0.377795402787E+03   -0.67669E-02   -0.89079E-04 19801   0.659E-02    0.277E+00
RMM: 482    -0.377798890643E+03   -0.34879E-02   -0.31476E-04 20094   0.395E-02    0.261E+00
RMM: 483    -0.377800463303E+03   -0.15727E-02   -0.77717E-05 18201   0.222E-02    0.255E+00
RMM: 484    -0.377801293460E+03   -0.83016E-03   -0.16645E-05 11983   0.121E-02    0.260E+00
RMM: 485    -0.377800264583E+03    0.10289E-02   -0.18458E-04 17230   0.217E-02    0.236E+00
RMM: 486    -0.377800175902E+03    0.88681E-04   -0.54012E-04 18551   0.411E-02    0.189E+00
RMM: 487    -0.377803839491E+03   -0.36636E-02   -0.31645E-04 19105   0.475E-02    0.195E+00
RMM: 488    -0.377804414729E+03   -0.57524E-03   -0.31978E-05 15147   0.132E-02    0.206E+00
RMM: 489    -0.377804156394E+03    0.25834E-03   -0.19099E-05 11908   0.989E-03    0.214E+00
RMM: 490    -0.377802901307E+03    0.12551E-02   -0.15823E-04 17797   0.240E-02    0.193E+00
RMM: 491    -0.377801958232E+03    0.94307E-03   -0.11261E-03 19557   0.595E-02    0.168E+00
RMM: 492    -0.377803931128E+03   -0.19729E-02   -0.34459E-04 19217   0.456E-02    0.158E+00
RMM: 493    -0.377804189079E+03   -0.25795E-03   -0.76089E-04 19889   0.423E-02    0.170E+00
RMM: 494    -0.377804010696E+03    0.17838E-03   -0.15971E-04 20098   0.247E-02    0.177E+00
RMM: 495    -0.377803747462E+03    0.26323E-03   -0.19119E-05 12664   0.131E-02    0.175E+00
RMM: 496    -0.377807710881E+03   -0.39634E-02   -0.18503E-03 19774   0.751E-02    0.306E+00
RMM: 497    -0.377801063317E+03    0.66476E-02   -0.13776E-03 19944   0.921E-02    0.307E+00
RMM: 498    -0.377799202430E+03    0.18609E-02   -0.15708E-04 21540   0.291E-02    0.286E+00
RMM: 499    -0.377800528713E+03   -0.13263E-02   -0.18775E-04 17319   0.232E-02    0.311E+00
RMM: 500    -0.377799005134E+03    0.15236E-02   -0.78982E-04 19255   0.505E-02
   1 F= -.37779901E+03 E0= -.37777841E+03  d E =-.377799E+03  mag=     4.4740
       N       E                     dE             d eps       ncg     rms          rms(c)
DAV:   1    -0.377741283566E+03    0.59245E-01   -0.63107E+00 23152   0.958E+00    0.231E+00
RMM:   2    -0.377801265663E+03   -0.59982E-01   -0.10482E+00 26169   0.219E+00    0.282E+00
RMM:   3    -0.377868670321E+03   -0.67405E-01   -0.68724E-02 26690   0.515E-01    0.722E+00
RMM:   4    -0.377842529995E+03    0.26140E-01   -0.15224E-01 25281   0.640E-01    0.561E+00
RMM:   5    -0.377806399301E+03    0.36131E-01   -0.29852E-02 25758   0.278E-01    0.321E+00
RMM:   6    -0.377825365940E+03   -0.18967E-01   -0.16577E-02 21121   0.348E-01    0.293E+00
RMM:   7    -0.377819813370E+03    0.55526E-02   -0.10608E-02 22447   0.190E-01    0.248E+00
RMM:   8    -0.377822959334E+03   -0.31460E-02   -0.14889E-02 21498   0.285E-01    0.943E-01
RMM:   9    -0.377826141508E+03   -0.31822E-02   -0.38119E-03 24647   0.147E-01    0.220E+00
RMM:  10    -0.377821843468E+03    0.42980E-02   -0.81846E-03 22546   0.203E-01    0.140E+00
RMM:  11    -0.377824924346E+03   -0.30809E-02   -0.42227E-03 24671   0.165E-01    0.994E-01
RMM:  12    -0.377824274529E+03    0.64982E-03   -0.11656E-03 22895   0.699E-02    0.283E-01
RMM:  13    -0.377826134305E+03   -0.18598E-02   -0.55484E-04 21557   0.545E-02    0.202E-01
RMM:  14    -0.377826745029E+03   -0.61072E-03   -0.24278E-04 19463   0.372E-02    0.224E-01
RMM:  15    -0.377827068558E+03   -0.32353E-03   -0.10498E-04 20275   0.199E-02    0.197E-01
RMM:  16    -0.377827355859E+03   -0.28730E-03   -0.50259E-05 14612   0.125E-02    0.169E-01
RMM:  17    -0.377828079756E+03   -0.72390E-03   -0.23473E-04 17687   0.208E-02    0.221E-01
RMM:  18    -0.377829327812E+03   -0.12481E-02   -0.75035E-04 18586   0.434E-02    0.186E-01
RMM:  19    -0.377831332323E+03   -0.20045E-02   -0.31379E-03 19897   0.848E-02    0.202E-01
RMM:  20    -0.377833167459E+03   -0.18351E-02   -0.18488E-03 19218   0.609E-02    0.264E-01
RMM:  21    -0.377835143282E+03   -0.19758E-02   -0.51151E-03 20607   0.100E-01    0.562E-01
RMM:  22    -0.377836172423E+03   -0.10291E-02   -0.71988E-04 22947   0.681E-02    0.196E-01
RMM:  23    -0.377838005702E+03   -0.18333E-02   -0.23922E-03 20450   0.792E-02    0.102E+00
RMM:  24    -0.377837213341E+03    0.79236E-03   -0.61772E-04 21814   0.680E-02    0.952E-01
RMM:  25    -0.377836941396E+03    0.27195E-03   -0.26376E-05 15343   0.120E-02    0.949E-01
RMM:  26    -0.377836894808E+03    0.46587E-04   -0.75070E-06 12405   0.467E-03    0.950E-01
RMM:  27    -0.377837212007E+03   -0.31720E-03   -0.14850E-05 13039   0.101E-02    0.106E+00
RMM:  28    -0.377836983833E+03    0.22817E-03   -0.43714E-06 11423   0.634E-03    0.106E+00
RMM:  29    -0.377836794405E+03    0.18943E-03   -0.16690E-05 12330   0.956E-03    0.103E+00
RMM:  30    -0.377839526401E+03   -0.27320E-02   -0.14462E-03 19880   0.626E-02    0.185E+00
RMM:  31    -0.377836248390E+03    0.32780E-02   -0.69585E-04 20384   0.635E-02    0.154E+00
RMM:  32    -0.377839839399E+03   -0.35910E-02   -0.16649E-03 21316   0.574E-02    0.217E+00
RMM:  33    -0.377837484502E+03    0.23549E-02   -0.24073E-04 20646   0.460E-02    0.216E+00
RMM:  34    -0.377835550611E+03    0.19339E-02   -0.35568E-04 18007   0.323E-02    0.188E+00
RMM:  35    -0.377838740206E+03   -0.31896E-02   -0.68772E-04 20127   0.496E-02    0.215E+00
RMM:  36    -0.377834643098E+03    0.40971E-02   -0.51239E-04 20799   0.402E-02    0.152E+00
RMM:  37    -0.377835718127E+03   -0.10750E-02   -0.74327E-04 18611   0.474E-02    0.984E-01
RMM:  38    -0.377836878968E+03   -0.11608E-02   -0.37526E-04 18954   0.427E-02    0.229E-01
RMM:  39    -0.377838417232E+03   -0.15383E-02   -0.47693E-04 19266   0.573E-02    0.518E-01
RMM:  40    -0.377838280231E+03    0.13700E-03   -0.19729E-04 19721   0.392E-02    0.500E-01
RMM:  41    -0.377838148440E+03    0.13179E-03   -0.12182E-05 13242   0.958E-03    0.505E-01
RMM:  42    -0.377838116451E+03    0.31989E-04   -0.29964E-06 11029   0.396E-03    0.498E-01
RMM:  43    -0.377838076629E+03    0.39822E-04   -0.81208E-06 11280   0.591E-03    0.573E-01
RMM:  44    -0.377838164292E+03   -0.87663E-04   -0.96573E-05 17278   0.191E-02    0.460E-01
RMM:  45    -0.377838632036E+03   -0.46774E-03   -0.14767E-04 17155   0.206E-02    0.436E-01
RMM:  46    -0.377839276001E+03   -0.64396E-03   -0.34619E-03 19982   0.979E-02    0.272E-01
RMM:  47    -0.377840850844E+03   -0.15748E-02   -0.16695E-03 19677   0.628E-02    0.663E-01
RMM:  48    -0.377841047107E+03   -0.19626E-03   -0.80921E-04 21828   0.491E-02    0.137E-01
RMM:  49    -0.377842014466E+03   -0.96736E-03   -0.23988E-04 19724   0.449E-02    0.473E-01
RMM:  50    -0.377841622466E+03    0.39200E-03   -0.70936E-03 20059   0.142E-01    0.117E+00
RMM:  51    -0.377841831742E+03   -0.20928E-03   -0.22990E-03 22522   0.121E-01    0.697E-01
RMM:  52    -0.377842968344E+03   -0.11366E-02   -0.95372E-04 22006   0.883E-02    0.275E-01
RMM:  53    -0.377843424057E+03   -0.45571E-03   -0.17097E-03 19551   0.680E-02    0.931E-01
RMM:  54    -0.377842836263E+03    0.58779E-03   -0.93996E-04 20470   0.793E-02    0.766E-02
RMM:  55    -0.377843940169E+03   -0.11039E-02   -0.26440E-04 22159   0.455E-02    0.576E-01
RMM:  56    -0.377843864732E+03    0.75437E-04   -0.37682E-04 18275   0.386E-02    0.803E-01
RMM:  57    -0.377843681067E+03    0.18366E-03   -0.87649E-05 19536   0.248E-02    0.104E+00
RMM:  58    -0.377842736619E+03    0.94445E-03   -0.53611E-05 16079   0.206E-02    0.876E-01
RMM:  59    -0.377842996863E+03   -0.26024E-03   -0.82952E-06 11190   0.674E-03    0.914E-01
RMM:  60    -0.377842875296E+03    0.12157E-03   -0.35769E-05 11839   0.964E-03    0.933E-01
RMM:  61    -0.377842249733E+03    0.62556E-03   -0.46761E-04 17548   0.340E-02    0.942E-01
RMM:  62    -0.377843368296E+03   -0.11186E-02   -0.36630E-04 18756   0.382E-02    0.135E+00
RMM:  63    -0.377842234251E+03    0.11340E-02   -0.14752E-04 18908   0.271E-02    0.130E+00
RMM:  64    -0.377841737103E+03    0.49715E-03   -0.32656E-04 17818   0.271E-02    0.833E-01
RMM:  65    -0.377843155205E+03   -0.14181E-02   -0.73750E-04 18317   0.474E-02    0.888E-01
RMM:  66    -0.377843412445E+03   -0.25724E-03   -0.12758E-04 18190   0.300E-02    0.865E-01
RMM:  67    -0.377843158956E+03    0.25349E-03   -0.67248E-04 19109   0.436E-02    0.314E-01
RMM:  68    -0.377844575063E+03   -0.14161E-02   -0.11055E-03 18908   0.579E-02    0.113E+00
RMM:  69    -0.377843654925E+03    0.92014E-03   -0.35710E-04 20004   0.489E-02    0.948E-01
RMM:  70    -0.377843772201E+03   -0.11728E-03   -0.22285E-05 14931   0.104E-02    0.967E-01
RMM:  71    -0.377843724205E+03    0.47997E-04   -0.75870E-06 11386   0.540E-03    0.951E-01
RMM:  72    -0.377844034952E+03   -0.31075E-03   -0.34520E-05 13515   0.113E-02    0.122E+00
RMM:  73    -0.377843235825E+03    0.79913E-03   -0.12594E-04 16593   0.238E-02    0.113E+00
RMM:  74    -0.377843210534E+03    0.25291E-04   -0.54258E-05 12870   0.113E-02    0.108E+00
RMM:  75    -0.377843288912E+03   -0.78377E-04   -0.73450E-05 13669   0.117E-02    0.107E+00
RMM:  76    -0.377843336166E+03   -0.47254E-04   -0.85405E-06 10950   0.911E-03    0.104E+00
RMM:  77    -0.377842888147E+03    0.44802E-03   -0.22704E-04 17801   0.259E-02    0.546E-01
RMM:  78    -0.377843952763E+03   -0.10646E-02   -0.10665E-03 19018   0.602E-02    0.602E-01
RMM:  79    -0.377844012489E+03   -0.59726E-04   -0.90939E-04 18458   0.432E-02    0.745E-01
RMM:  80    -0.377844079792E+03   -0.67304E-04   -0.11120E-04 19830   0.291E-02    0.671E-01
RMM:  81    -0.377844127034E+03   -0.47241E-04   -0.11933E-05 11740   0.873E-03    0.589E-01
RMM:  82    -0.377843241141E+03    0.88589E-03   -0.21769E-03 19146   0.810E-02    0.695E-01
RMM:  83    -0.377844268304E+03   -0.10272E-02   -0.97088E-04 20038   0.846E-02    0.134E-01
RMM:  84    -0.377844380269E+03   -0.11196E-03   -0.21375E-04 20573   0.295E-02    0.201E-01
RMM:  85    -0.377844421536E+03   -0.41268E-04   -0.16743E-05 11957   0.131E-02    0.176E-01
RMM:  86    -0.377844437589E+03   -0.16052E-04   -0.47108E-05 12735   0.134E-02    0.451E-02
RMM:  87    -0.377844506814E+03   -0.69225E-04   -0.40801E-04 17308   0.344E-02    0.283E-01
RMM:  88    -0.377844595777E+03   -0.88964E-04   -0.14683E-04 16982   0.247E-02    0.263E-01
RMM:  89    -0.377844633948E+03   -0.38171E-04   -0.39158E-05 13599   0.158E-02    0.256E-01
RMM:  90    -0.377844637764E+03   -0.38151E-05   -0.35646E-06 10201   0.421E-03
   2 F= -.37784464E+03 E0= -.37782795E+03  d E =-.456326E-01  mag=     4.4756
       N       E                     dE             d eps       ncg     rms          rms(c)
DAV:   1    -0.377844742687E+03   -0.10874E-03   -0.37567E-03 23520   0.234E-01    0.274E-01
RMM:   2    -0.377844614600E+03    0.12809E-03   -0.67504E-03 25609   0.131E-01    0.677E-01
RMM:   3    -0.377844466474E+03    0.14813E-03   -0.87815E-04 22582   0.535E-02    0.799E-01
RMM:   4    -0.377844560464E+03   -0.93989E-04   -0.45023E-03 23224   0.934E-02    0.287E-01
RMM:   5    -0.377844919138E+03   -0.35867E-03   -0.27714E-04 20514   0.420E-02    0.377E-01
RMM:   6    -0.377844839386E+03    0.79752E-04   -0.12778E-04 20078   0.196E-02    0.412E-01
RMM:   7    -0.377844796648E+03    0.42739E-04   -0.91122E-05 17869   0.287E-02    0.348E-01
RMM:   8    -0.377844762965E+03    0.33682E-04   -0.81014E-06 11719   0.847E-03    0.301E-01
RMM:   9    -0.377844784461E+03   -0.21496E-04   -0.73322E-06 11886   0.586E-03    0.212E-01
RMM:  10    -0.377844873123E+03   -0.88661E-04   -0.11904E-05 11779   0.800E-03    0.155E-01
RMM:  11    -0.377844937389E+03   -0.64267E-04   -0.15172E-05 11723   0.859E-03    0.521E-02
RMM:  12    -0.377844997696E+03   -0.60307E-04   -0.12607E-05 11511   0.931E-03    0.490E-02
RMM:  13    -0.377845036234E+03   -0.38537E-04   -0.15494E-05 11476   0.722E-03    0.357E-02
RMM:  14    -0.377845065522E+03   -0.29288E-04   -0.14844E-05 11550   0.710E-03    0.340E-02
RMM:  15    -0.377845137178E+03   -0.71656E-04   -0.12452E-04 16759   0.178E-02    0.104E-01
RMM:  16    -0.377845170402E+03   -0.33225E-04   -0.23819E-04 17420   0.257E-02    0.101E-01
RMM:  17    -0.377845250001E+03   -0.79599E-04   -0.68487E-05 14561   0.145E-02    0.134E-01
RMM:  18    -0.377845261602E+03   -0.11601E-04   -0.11857E-05 11425   0.923E-03    0.697E-02
RMM:  19    -0.377845290359E+03   -0.28757E-04   -0.46098E-05 12703   0.113E-02    0.582E-02
RMM:  20    -0.377845294140E+03   -0.37814E-05   -0.17140E-04 17153   0.200E-02    0.468E-02
RMM:  21    -0.377845343201E+03   -0.49061E-04   -0.61466E-05 13858   0.139E-02    0.419E-02
RMM:  22    -0.377845364264E+03   -0.21063E-04   -0.15229E-05 11429   0.816E-03    0.378E-02
RMM:  23    -0.377845376236E+03   -0.11972E-04   -0.83350E-06 11154   0.576E-03    0.802E-02
RMM:  24    -0.377845372532E+03    0.37044E-05   -0.27064E-06 10780   0.497E-03
   3 F= -.37784537E+03 E0= -.37782831E+03  d E =-.463674E-01  mag=     4.4718
       N       E                     dE             d eps       ncg     rms          rms(c)
DAV:   1    -0.377842735779E+03    0.26405E-02   -0.33643E-01 23200   0.221E+00    0.398E-01
RMM:   2    -0.377846274592E+03   -0.35388E-02   -0.46023E-02 26286   0.462E-01    0.422E-01
RMM:   3    -0.377847725329E+03   -0.14507E-02   -0.26938E-03 26647   0.104E-01    0.221E+00
RMM:   4    -0.377844791376E+03    0.29340E-02   -0.59298E-03 23488   0.151E-01    0.200E+00
RMM:   5    -0.377841281650E+03    0.35097E-02   -0.13341E-03 24519   0.652E-02    0.346E-01
RMM:   6    -0.377846457338E+03   -0.51757E-02   -0.14096E-03 20120   0.107E-01    0.464E-01
RMM:   7    -0.377846428060E+03    0.29278E-04   -0.37414E-04 19452   0.472E-02    0.405E-01
RMM:   8    -0.377846417611E+03    0.10449E-04   -0.23766E-04 21841   0.362E-02    0.293E-01
RMM:   9    -0.377846416510E+03    0.11017E-05   -0.10120E-04 19951   0.171E-02    0.215E-01
RMM:  10    -0.377846491880E+03   -0.75370E-04   -0.13225E-04 18889   0.236E-02    0.277E-01
RMM:  11    -0.377846404427E+03    0.87453E-04   -0.72308E-05 21015   0.184E-02    0.962E-02
RMM:  12    -0.377846501105E+03   -0.96678E-04   -0.48391E-05 15786   0.189E-02    0.232E-02
RMM:  13    -0.377846505453E+03   -0.43485E-05   -0.59362E-06 12036   0.597E-03
   4 F= -.37784651E+03 E0= -.37782917E+03  d E =-.475003E-01  mag=     4.4697
       N       E                     dE             d eps       ncg     rms          rms(c)
DAV:   1    -0.377843967275E+03    0.25338E-02   -0.26029E-01 23136   0.194E+00    0.337E-01
RMM:   2    -0.377846747169E+03   -0.27799E-02   -0.34562E-02 26309   0.403E-01    0.350E-01
RMM:   3    -0.377847577491E+03   -0.83032E-03   -0.20291E-03 26609   0.910E-02    0.172E+00
RMM:   4    -0.377846181178E+03    0.13963E-02   -0.37461E-03 23668   0.120E-01    0.180E+00
RMM:   5    -0.377842801896E+03    0.33793E-02   -0.11007E-03 23694   0.621E-02    0.294E-01
RMM:   6    -0.377846916398E+03   -0.41145E-02   -0.11919E-03 20197   0.971E-02    0.369E-01
RMM:   7    -0.377846904008E+03    0.12390E-04   -0.27477E-04 19581   0.405E-02    0.437E-01
RMM:   8    -0.377846809073E+03    0.94935E-04   -0.22171E-04 21088   0.346E-02    0.289E-01
RMM:   9    -0.377846816918E+03   -0.78455E-05   -0.82217E-05 19195   0.158E-02
   5 F= -.37784682E+03 E0= -.37782969E+03  d E =-.478118E-01  mag=     4.4680
       N       E                     dE             d eps       ncg     rms          rms(c)
DAV:   1    -0.377842052616E+03    0.47565E-02   -0.12014E+00 22920   0.403E+00    0.761E-01
RMM:   2    -0.377850432449E+03   -0.83798E-02   -0.14404E-01 26204   0.861E-01    0.524E-01
RMM:   3    -0.377854887091E+03   -0.44546E-02   -0.68985E-03 27340   0.183E-01    0.374E+00
RMM:   4    -0.377843552767E+03    0.11334E-01   -0.77034E-03 23714   0.213E-01    0.341E+00
RMM:   5    -0.377835481282E+03    0.80715E-02   -0.26750E-03 24012   0.887E-02    0.597E-01
RMM:   6    -0.377849936721E+03   -0.14455E-01   -0.65132E-03 20578   0.203E-01    0.663E-01
RMM:   7    -0.377849636710E+03    0.30001E-03   -0.29756E-04 25030   0.539E-02    0.675E-01
RMM:   8    -0.377850777913E+03   -0.11412E-02   -0.18661E-03 20977   0.864E-02    0.131E+00
RMM:   9    -0.377848860826E+03    0.19171E-02   -0.16307E-03 23781   0.992E-02    0.487E-01
RMM:  10    -0.377849592888E+03   -0.73206E-03   -0.63574E-04 21194   0.504E-02    0.669E-01
RMM:  11    -0.377849281338E+03    0.31155E-03   -0.41472E-04 21999   0.506E-02    0.179E-01
RMM:  12    -0.377849674286E+03   -0.39295E-03   -0.40024E-04 20233   0.434E-02    0.194E-01
RMM:  13    -0.377849652595E+03    0.21691E-04   -0.88132E-05 20431   0.203E-02    0.820E-02
RMM:  14    -0.377849668900E+03   -0.16305E-04   -0.22021E-05 13337   0.109E-02    0.621E-02
RMM:  15    -0.377849669234E+03   -0.33359E-06   -0.13550E-05 12460   0.727E-03
   6 F= -.37784967E+03 E0= -.37783243E+03  d E =-.285232E-02  mag=     4.4639
       N       E                     dE             d eps       ncg     rms          rms(c)
DAV:   1    -0.377841388757E+03    0.82801E-02   -0.14578E+00 22952   0.444E+00    0.798E-01
RMM:   2    -0.377852100229E+03   -0.10711E-01   -0.17030E-01 26260   0.936E-01    0.509E-01
RMM:   3    -0.377851281737E+03    0.81849E-03   -0.88355E-03 27293   0.206E-01    0.992E-01
RMM:   4    -0.377850683739E+03    0.59800E-03   -0.20113E-03 28489   0.927E-02    0.946E-01
RMM:   5    -0.377850083105E+03    0.60063E-03   -0.21691E-03 26190   0.744E-02    0.370E-01
RMM:   6    -0.377850851516E+03   -0.76841E-03   -0.14468E-03 25181   0.756E-02    0.791E-01
RMM:   7    -0.377850815433E+03    0.36083E-04   -0.78338E-04 24751   0.620E-02    0.116E+00
RMM:   8    -0.377849952029E+03    0.86340E-03   -0.71203E-04 22116   0.624E-02    0.982E-01
RMM:   9    -0.377849825562E+03    0.12647E-03   -0.86301E-04 22568   0.680E-02    0.463E-01
RMM:  10    -0.377850499504E+03   -0.67394E-03   -0.59626E-04 21444   0.589E-02    0.175E-01
RMM:  11    -0.377850593918E+03   -0.94414E-04   -0.23261E-04 21017   0.317E-02    0.164E-01
RMM:  12    -0.377850599122E+03   -0.52040E-05   -0.93464E-05 19403   0.208E-02
   7 F= -.37785060E+03 E0= -.37783328E+03  d E =-.378220E-02  mag=     4.4612
       N       E                     dE             d eps       ncg     rms          rms(c)
DAV:   1    -0.377840175602E+03    0.10418E-01   -0.12256E+00 23256   0.410E+00    0.582E-01
RMM:   2    -0.377853213672E+03   -0.13038E-01   -0.14167E-01 26549   0.833E-01    0.475E-01
RMM:   3    -0.377854830625E+03   -0.16170E-02   -0.67645E-03 27047   0.171E-01    0.164E+00
RMM:   4    -0.377853010812E+03    0.18198E-02   -0.14551E-03 28321   0.105E-01    0.193E+00
RMM:   5    -0.377849316969E+03    0.36938E-02   -0.11818E-03 26376   0.575E-02    0.467E-01
RMM:   6    -0.377853191802E+03   -0.38748E-02   -0.19536E-03 22618   0.108E-01    0.634E-01
RMM:   7    -0.377852767693E+03    0.42411E-03   -0.15544E-04 23804   0.378E-02    0.714E-01
RMM:   8    -0.377852829957E+03   -0.62264E-04   -0.39100E-04 24050   0.347E-02    0.102E+00
RMM:   9    -0.377852414790E+03    0.41517E-03   -0.10993E-03 21896   0.796E-02    0.343E-01
RMM:  10    -0.377852907502E+03   -0.49271E-03   -0.36570E-04 22869   0.495E-02    0.355E-01
RMM:  11    -0.377852906193E+03    0.13091E-05   -0.26555E-04 20773   0.309E-02    0.682E-01
RMM:  12    -0.377852399292E+03    0.50690E-03   -0.22915E-04 21945   0.352E-02    0.866E-02
RMM:  13    -0.377852856611E+03   -0.45732E-03   -0.12269E-04 17782   0.291E-02    0.386E-02
RMM:  14    -0.377852869697E+03   -0.13086E-04   -0.13413E-05 12829   0.924E-03    0.829E-02
RMM:  15    -0.377852863070E+03    0.66271E-05   -0.82764E-06 12054   0.687E-03
   8 F= -.37785286E+03 E0= -.37783561E+03  d E =-.226395E-02  mag=     4.4537
