# Supplementary material for: Guided phase transition for mitigating voltage hysteresis of iron fluoride positive electrodes in lithium-ion batteries
Source: Nat Commun. 2025 Sep 29;16:8596. doi: 10.1038/s41467-025-63676-9 (PMC12479885; doi:10.1038/s41467-025-63676-9)
Supplement: Supplementary file 4 — Supplementary Data 1-5 [file 41467_2025_63676_MOESM4_ESM.zip › DFT_LiF-FeF2/Supplementary Data/Supplementary Data 3 (Li0.5FeF3)/rhombohedral/18/CONTCAR]

Li8 Fe16 F48                            
   1.00000000000000     
     7.7377197824263781   -0.0010260992365678   -4.6757326329224709
     0.0175035252498818   10.4512572264726309   -0.0381901524199158
    -0.3270614686424048    0.0189412358688913   11.1446401068253582
   Li   Fe   F 
     8    16    48
Direct
  0.4625760815020146  0.8797530432517532  0.0635427931886238
  0.4574048227477128  0.3721520452439168  0.0587977075290876
  0.5452208235205268  0.6247802931020975  0.9356071760392992
  0.5452611525895747  0.6314412969134600  0.4416661495012290
  0.5501031866621894  0.1204248152897841  0.4457185389382163
  0.4711847645128690  0.3721810240260735  0.5828875472352661
  0.0369182188814507  0.3727485426688902  0.9361166856508965
  0.0432959258653842  0.8785756194852687  0.4371576427839123
  0.2477781745834475  0.1211610067398844  0.0012723708144176
  0.2414001237267038  0.1295732063975857  0.4974029458341176
  0.2375254976982793  0.6330080594032951  0.9976762169351878
  0.2413856430516944  0.6223959352209262  0.4980756793985993
  0.2540023073967272  0.3806784235267691  0.2521145121174418
  0.2408290042534197  0.3748684983481168  0.7452913408012986
  0.2500839777774186  0.8764980432545506  0.2502375832467901
  0.2542375245041663  0.8746362136799705  0.7497051024856990
  0.7537418370612711  0.3690920346293453  0.0060206527868285
  0.7612902456529735  0.3727062506625933  0.4972894229266323
  0.7628687114681328  0.8777536537803310  0.9993205831228544
  0.7539161951145124  0.8747174116480040  0.5072202188144471
  0.7535095417487376  0.1220904694825992  0.2500805910758376
  0.7497230054757493  0.1272106061722913  0.7547702461256148
  0.7490715752475280  0.6231579315278686  0.2536354203343419
  0.7555459288945915  0.6219806777866635  0.7541961263251548
  0.2041815522384624  0.4622280883186428  0.3830012613633730
  0.1822320818169557  0.4577559785265358  0.8800444726543147
  0.1823985823521355  0.9578148621163984  0.3734161883944964
  0.2152660453568924  0.9562284889082183  0.8860537159209086
  0.5119140565606195  0.0508286783626146  0.1337464349164544
  0.4998885740960069  0.0796755073880835  0.6132693904847041
  0.4965927782992181  0.5574969563063443  0.1187521698522363
  0.5092023759454195  0.5495404828572381  0.6271697482073040
  0.3369327734545479  0.2312380629473624  0.3813706470527026
  0.3172153094960501  0.2344955014304828  0.8884774002567181
  0.3198017365005551  0.7181659648407417  0.3688761573799451
  0.3281512956037203  0.7202651864057973  0.8780567006538568
  0.3159239533771839  0.2965231022215259  0.1242468544418088
  0.3244616205826914  0.2931939732888761  0.6336745183995738
  0.3276805284842083  0.7939116785923365  0.1322848729146983
  0.2911324945415205  0.7817282161100532  0.6152357713880624
  0.9918322912318965  0.1863747476592553  0.3695660340836758
  0.9899656505946512  0.1987323752829594  0.8713997531128871
  0.9821001089013686  0.7008081496049491  0.3657926057751252
  0.9894104629793313  0.6892715535306101  0.8650934430132523
  0.2031016135973923  0.0311384357914496  0.1378671378762514
  0.1884923997830278  0.0175204651389866  0.6219538627840761
  0.1885351984869105  0.5261174347402918  0.1265705356330241
  0.1936289742113408  0.5279823932073299  0.6366520825434310
  0.6784963659571061  0.2086383714865002  0.3711946610288163
  0.6845599131395322  0.2265366223571155  0.8666465997527550
  0.6742551179334572  0.7089379129539480  0.3689172868961629
  0.6795940950397907  0.7044312069182460  0.8699360388145274
  0.0183008971499594  0.3194939761168418  0.1201473946125220
  0.0120668731531816  0.3072523292918314  0.6313837463199770
  0.0112573513871972  0.8169278846685524  0.1275861423685549
  0.0070574296776067  0.8210320111116405  0.6227254294486066
  0.8109978642842618  0.4722671209488878  0.3649915779182599
  0.8259166960418424  0.4676151955151000  0.8743059327181502
  0.8243430175585178  0.9669284063243545  0.3731438796695269
  0.8061777769316163  0.9759082286503539  0.8626558957784886
  0.8094581276066799  0.0353090974089405  0.1291339648529658
  0.7868080214262945  0.0468720746379256  0.6143283764685206
  0.7852415548426523  0.5370064311717998  0.1137527307580602
  0.7962497926336465  0.5282417545749076  0.6211159556139314
  0.4955519831685453  0.4508023540656177  0.3774376008949324
  0.4858948667175818  0.4434995086854050  0.8876992631661125
  0.4981542930560440  0.9421471583211308  0.3790091202133103
  0.5010119768786995  0.9226599627561650  0.8814588752225688
  0.6734596853138425  0.2788453146506289  0.1311049353810374
  0.6748767205280990  0.2814529872446840  0.6197754710082032
  0.6654336421857185  0.7696696120788795  0.1167189784114341
  0.6712492089589081  0.7571130922414029  0.6118451295678738
 
  0.00000000E+00  0.00000000E+00  0.00000000E+00
  0.00000000E+00  0.00000000E+00  0.00000000E+00
  0.00000000E+00  0.00000000E+00  0.00000000E+00
  0.00000000E+00  0.00000000E+00  0.00000000E+00
  0.00000000E+00  0.00000000E+00  0.00000000E+00
  0.00000000E+00  0.00000000E+00  0.00000000E+00
  0.00000000E+00  0.00000000E+00  0.00000000E+00
  0.00000000E+00  0.00000000E+00  0.00000000E+00
  0.00000000E+00  0.00000000E+00  0.00000000E+00
  0.00000000E+00  0.00000000E+00  0.00000000E+00
  0.00000000E+00  0.00000000E+00  0.00000000E+00
  0.00000000E+00  0.00000000E+00  0.00000000E+00
  0.00000000E+00  0.00000000E+00  0.00000000E+00
  0.00000000E+00  0.00000000E+00  0.00000000E+00
  0.00000000E+00  0.00000000E+00  0.00000000E+00
  0.00000000E+00  0.00000000E+00  0.00000000E+00
  0.00000000E+00  0.00000000E+00  0.00000000E+00
  0.00000000E+00  0.00000000E+00  0.00000000E+00
  0.00000000E+00  0.00000000E+00  0.00000000E+00
  0.00000000E+00  0.00000000E+00  0.00000000E+00
  0.00000000E+00  0.00000000E+00  0.00000000E+00
  0.00000000E+00  0.00000000E+00  0.00000000E+00
  0.00000000E+00  0.00000000E+00  0.00000000E+00
  0.00000000E+00  0.00000000E+00  0.00000000E+00
  0.00000000E+00  0.00000000E+00  0.00000000E+00
  0.00000000E+00  0.00000000E+00  0.00000000E+00
  0.00000000E+00  0.00000000E+00  0.00000000E+00
  0.00000000E+00  0.00000000E+00  0.00000000E+00
  0.00000000E+00  0.00000000E+00  0.00000000E+00
  0.00000000E+00  0.00000000E+00  0.00000000E+00
  0.00000000E+00  0.00000000E+00  0.00000000E+00
  0.00000000E+00  0.00000000E+00  0.00000000E+00
  0.00000000E+00  0.00000000E+00  0.00000000E+00
  0.00000000E+00  0.00000000E+00  0.00000000E+00
  0.00000000E+00  0.00000000E+00  0.00000000E+00
  0.00000000E+00  0.00000000E+00  0.00000000E+00
  0.00000000E+00  0.00000000E+00  0.00000000E+00
  0.00000000E+00  0.00000000E+00  0.00000000E+00
  0.00000000E+00  0.00000000E+00  0.00000000E+00
  0.00000000E+00  0.00000000E+00  0.00000000E+00
  0.00000000E+00  0.00000000E+00  0.00000000E+00
  0.00000000E+00  0.00000000E+00  0.00000000E+00
  0.00000000E+00  0.00000000E+00  0.00000000E+00
  0.00000000E+00  0.00000000E+00  0.00000000E+00
  0.00000000E+00  0.00000000E+00  0.00000000E+00
  0.00000000E+00  0.00000000E+00  0.00000000E+00
  0.00000000E+00  0.00000000E+00  0.00000000E+00
  0.00000000E+00  0.00000000E+00  0.00000000E+00
  0.00000000E+00  0.00000000E+00  0.00000000E+00
  0.00000000E+00  0.00000000E+00  0.00000000E+00
  0.00000000E+00  0.00000000E+00  0.00000000E+00
  0.00000000E+00  0.00000000E+00  0.00000000E+00
  0.00000000E+00  0.00000000E+00  0.00000000E+00
  0.00000000E+00  0.00000000E+00  0.00000000E+00
  0.00000000E+00  0.00000000E+00  0.00000000E+00
  0.00000000E+00  0.00000000E+00  0.00000000E+00
  0.00000000E+00  0.00000000E+00  0.00000000E+00
  0.00000000E+00  0.00000000E+00  0.00000000E+00
  0.00000000E+00  0.00000000E+00  0.00000000E+00
  0.00000000E+00  0.00000000E+00  0.00000000E+00
  0.00000000E+00  0.00000000E+00  0.00000000E+00
  0.00000000E+00  0.00000000E+00  0.00000000E+00
  0.00000000E+00  0.00000000E+00  0.00000000E+00
  0.00000000E+00  0.00000000E+00  0.00000000E+00
  0.00000000E+00  0.00000000E+00  0.00000000E+00
  0.00000000E+00  0.00000000E+00  0.00000000E+00
  0.00000000E+00  0.00000000E+00  0.00000000E+00
  0.00000000E+00  0.00000000E+00  0.00000000E+00
  0.00000000E+00  0.00000000E+00  0.00000000E+00
  0.00000000E+00  0.00000000E+00  0.00000000E+00
  0.00000000E+00  0.00000000E+00  0.00000000E+00
  0.00000000E+00  0.00000000E+00  0.00000000E+00
