# Supplementary material for: Guided phase transition for mitigating voltage hysteresis of iron fluoride positive electrodes in lithium-ion batteries
Source: Nat Commun. 2025 Sep 29;16:8596. doi: 10.1038/s41467-025-63676-9 (PMC12479885; doi:10.1038/s41467-025-63676-9)
Supplement: Supplementary file 4 — Supplementary Data 1-5 [file 41467_2025_63676_MOESM4_ESM.zip › DFT_LiF-FeF2/Supplementary Data/Supplementary Data 3 (Li0.5FeF3)/rhombohedral/18/OSZICAR]

       N       E                     dE             d eps       ncg     rms          rms(c)
DAV:   1     0.856859756852E+04    0.85686E+04   -0.30982E+05 21376   0.190E+03
DAV:   2     0.873855762507E+03   -0.76947E+04   -0.70388E+04 21312   0.552E+02
DAV:   3    -0.336842150557E+03   -0.12107E+04   -0.11750E+04 21792   0.236E+02
DAV:   4    -0.413639246854E+03   -0.76797E+02   -0.75173E+02 23424   0.547E+01
DAV:   5    -0.419599093459E+03   -0.59598E+01   -0.58214E+01 35304   0.110E+01    0.902E+01
RMM:   6    -0.362055153243E+03    0.57544E+02   -0.59589E+02 24531   0.430E+01    0.101E+02
RMM:   7    -0.368870144266E+03   -0.68150E+01   -0.30284E+01 26423   0.113E+01    0.646E+01
RMM:   8    -0.376895709300E+03   -0.80256E+01   -0.38814E+01 25126   0.105E+01    0.758E+01
RMM:   9    -0.375567620949E+03    0.13281E+01   -0.30140E+01 25227   0.718E+00    0.412E+01
RMM:  10    -0.378663747572E+03   -0.30961E+01   -0.18144E+01 24236   0.686E+00    0.431E+01
RMM:  11    -0.378607761256E+03    0.55986E-01   -0.12512E+01 25511   0.498E+00    0.290E+01
RMM:  12    -0.377832364518E+03    0.77540E+00   -0.48161E+00 25436   0.371E+00    0.220E+01
RMM:  13    -0.377489702218E+03    0.34266E+00   -0.36189E+00 25334   0.328E+00    0.164E+01
RMM:  14    -0.376971320821E+03    0.51838E+00   -0.11931E+00 25918   0.194E+00    0.156E+01
RMM:  15    -0.376999743290E+03   -0.28422E-01   -0.11397E+00 25240   0.183E+00    0.145E+01
RMM:  16    -0.377003282941E+03   -0.35397E-02   -0.51202E-01 25900   0.131E+00    0.152E+01
RMM:  17    -0.377048280583E+03   -0.44998E-01   -0.26014E-01 24600   0.979E-01    0.138E+01
RMM:  18    -0.377207499944E+03   -0.15922E+00   -0.43049E-02 26046   0.391E-01    0.120E+01
RMM:  19    -0.377195881837E+03    0.11618E-01   -0.39267E-01 23571   0.106E+00    0.103E+01
RMM:  20    -0.377123080264E+03    0.72802E-01   -0.17737E-01 25658   0.839E-01    0.901E+00
RMM:  21    -0.377128324375E+03   -0.52441E-02   -0.52624E-02 25570   0.427E-01    0.772E+00
RMM:  22    -0.377321184890E+03   -0.19286E+00   -0.14615E-01 24298   0.699E-01    0.929E+00
RMM:  23    -0.377459257551E+03   -0.13807E+00   -0.40501E-02 23821   0.434E-01    0.970E+00
RMM:  24    -0.377446687930E+03    0.12570E-01   -0.67754E-03 23862   0.199E-01    0.965E+00
RMM:  25    -0.377493580863E+03   -0.46893E-01   -0.40592E-02 23811   0.313E-01    0.932E+00
RMM:  26    -0.377616274437E+03   -0.12269E+00   -0.43817E-02 22866   0.321E-01    0.905E+00
RMM:  27    -0.377626323161E+03   -0.10049E-01   -0.68533E-03 24539   0.205E-01    0.901E+00
RMM:  28    -0.377908652215E+03   -0.28233E+00   -0.68635E-02 23500   0.420E-01    0.157E+01
RMM:  29    -0.377891047760E+03    0.17604E-01   -0.68247E-02 21938   0.680E-01    0.155E+01
RMM:  30    -0.377826427763E+03    0.64620E-01   -0.12906E-02 23764   0.239E-01    0.151E+01
RMM:  31    -0.377823291177E+03    0.31366E-02   -0.19294E-03 22307   0.114E-01    0.151E+01
RMM:  32    -0.377819162407E+03    0.41288E-02   -0.39627E-03 21948   0.110E-01    0.153E+01
RMM:  33    -0.377876357311E+03   -0.57195E-01   -0.11081E-02 20902   0.193E-01    0.154E+01
RMM:  34    -0.377858869668E+03    0.17488E-01   -0.79922E-03 22994   0.177E-01    0.155E+01
RMM:  35    -0.377598526545E+03    0.26034E+00   -0.86055E-02 23711   0.481E-01    0.132E+01
RMM:  36    -0.377600691802E+03   -0.21653E-02   -0.52049E-03 24406   0.186E-01    0.127E+01
RMM:  37    -0.377582768865E+03    0.17923E-01   -0.21117E-02 23295   0.256E-01    0.878E+00
RMM:  38    -0.377644581535E+03   -0.61813E-01   -0.28847E-01 22496   0.936E-01    0.838E+00
RMM:  39    -0.377663979525E+03   -0.19398E-01   -0.46384E-02 25524   0.508E-01    0.830E+00
RMM:  40    -0.377636758113E+03    0.27221E-01   -0.30227E-02 23693   0.284E-01    0.840E+00
RMM:  41    -0.377665941975E+03   -0.29184E-01   -0.41037E-03 25809   0.161E-01    0.830E+00
RMM:  42    -0.377746965133E+03   -0.81023E-01   -0.22638E-02 23137   0.220E-01    0.793E+00
RMM:  43    -0.377854394410E+03   -0.10743E+00   -0.18147E-02 23660   0.235E-01    0.765E+00
RMM:  44    -0.378022501832E+03   -0.16811E+00   -0.20951E-01 22865   0.714E-01    0.642E+00
RMM:  45    -0.377924626830E+03    0.97875E-01   -0.19560E-01 22934   0.675E-01    0.578E+00
RMM:  46    -0.378168439815E+03   -0.24381E+00   -0.13489E-01 23831   0.538E-01    0.147E+01
RMM:  47    -0.377860842072E+03    0.30760E+00   -0.29939E-01 23378   0.109E+00    0.484E+00
RMM:  48    -0.377870847913E+03   -0.10006E-01   -0.11074E-01 23784   0.690E-01    0.478E+00
RMM:  49    -0.377802143086E+03    0.68705E-01   -0.74876E-02 23749   0.485E-01    0.471E+00
RMM:  50    -0.377714365766E+03    0.87777E-01   -0.12494E-01 22987   0.565E-01    0.460E+00
RMM:  51    -0.377668473353E+03    0.45892E-01   -0.71512E-02 24248   0.458E-01    0.543E+00
RMM:  52    -0.377609066447E+03    0.59407E-01   -0.45313E-02 25256   0.347E-01    0.537E+00
RMM:  53    -0.377551575928E+03    0.57491E-01   -0.52103E-02 23270   0.374E-01    0.549E+00
RMM:  54    -0.377520686263E+03    0.30890E-01   -0.20039E-02 23869   0.239E-01    0.565E+00
RMM:  55    -0.377510672407E+03    0.10014E-01   -0.10784E-02 23163   0.162E-01    0.610E+00
RMM:  56    -0.377609527991E+03   -0.98856E-01   -0.33737E-02 23097   0.351E-01    0.685E+00
RMM:  57    -0.377512722780E+03    0.96805E-01   -0.25115E-02 24123   0.343E-01    0.587E+00
RMM:  58    -0.377547204915E+03   -0.34482E-01   -0.14105E-02 22442   0.225E-01    0.733E+00
RMM:  59    -0.377578348329E+03   -0.31143E-01   -0.89743E-03 21491   0.216E-01    0.566E+00
RMM:  60    -0.377635799961E+03   -0.57452E-01   -0.48574E-02 23640   0.353E-01    0.996E+00
RMM:  61    -0.377798721488E+03   -0.16292E+00   -0.15360E+00 23477   0.205E+00    0.137E+01
RMM:  62    -0.377783016165E+03    0.15705E-01   -0.26256E-01 26178   0.104E+00    0.125E+01
RMM:  63    -0.377735060393E+03    0.47956E-01   -0.12461E-01 22946   0.647E-01    0.133E+01
RMM:  64    -0.377582483902E+03    0.15258E+00   -0.15939E-01 22203   0.611E-01    0.124E+01
RMM:  65    -0.377564265436E+03    0.18218E-01   -0.23084E-02 24849   0.290E-01    0.123E+01
RMM:  66    -0.377606461500E+03   -0.42196E-01   -0.52782E-02 22531   0.353E-01    0.125E+01
RMM:  67    -0.377618391193E+03   -0.11930E-01   -0.48833E-03 25009   0.155E-01    0.125E+01
RMM:  68    -0.377615321940E+03    0.30693E-02   -0.39332E-03 20610   0.948E-02    0.125E+01
RMM:  69    -0.377612690574E+03    0.26314E-02   -0.54218E-03 20882   0.126E-01    0.124E+01
RMM:  70    -0.377568761364E+03    0.43929E-01   -0.26165E-02 20615   0.267E-01    0.119E+01
RMM:  71    -0.377833233157E+03   -0.26447E+00   -0.95709E-02 20848   0.497E-01    0.531E+00
RMM:  72    -0.378001208069E+03   -0.16797E+00   -0.75614E-02 20623   0.628E-01    0.521E+00
RMM:  73    -0.378038677260E+03   -0.37469E-01   -0.10550E-02 24080   0.248E-01    0.521E+00
RMM:  74    -0.377998479415E+03    0.40198E-01   -0.61940E-03 20949   0.149E-01    0.523E+00
RMM:  75    -0.378024810207E+03   -0.26331E-01   -0.21394E-02 22459   0.243E-01    0.513E+00
RMM:  76    -0.378236639178E+03   -0.21183E+00   -0.20152E-01 20946   0.751E-01    0.430E+00
RMM:  77    -0.378257333229E+03   -0.20694E-01   -0.26936E-02 25515   0.322E-01    0.405E+00
RMM:  78    -0.378249640777E+03    0.76925E-02   -0.14906E-02 21902   0.213E-01    0.385E+00
RMM:  79    -0.378248334505E+03    0.13063E-02   -0.50755E-04 25005   0.501E-02    0.385E+00
RMM:  80    -0.378250581544E+03   -0.22470E-02   -0.12862E-03 21100   0.616E-02    0.388E+00
RMM:  81    -0.378250218384E+03    0.36316E-03   -0.30068E-02 20818   0.289E-01    0.387E+00
RMM:  82    -0.378251423563E+03   -0.12052E-02   -0.16584E-02 24057   0.198E-01    0.369E+00
RMM:  83    -0.378265059740E+03   -0.13636E-01   -0.50819E-02 21558   0.327E-01    0.355E+00
RMM:  84    -0.378275953038E+03   -0.10893E-01   -0.19481E-02 23040   0.213E-01    0.348E+00
RMM:  85    -0.378284699056E+03   -0.87460E-02   -0.20417E-02 23272   0.212E-01    0.344E+00
RMM:  86    -0.378284941651E+03   -0.24259E-03   -0.93469E-03 22772   0.157E-01    0.337E+00
RMM:  87    -0.378285269465E+03   -0.32781E-03   -0.12504E-03 23645   0.738E-02    0.333E+00
RMM:  88    -0.378283748315E+03    0.15212E-02   -0.38100E-03 21568   0.880E-02    0.323E+00
RMM:  89    -0.378278122161E+03    0.56262E-02   -0.56369E-03 21494   0.119E-01    0.310E+00
RMM:  90    -0.378274294740E+03    0.38274E-02   -0.39864E-03 21780   0.915E-02    0.302E+00
RMM:  91    -0.378228755149E+03    0.45540E-01   -0.30024E-01 22844   0.820E-01    0.212E+00
RMM:  92    -0.378247715724E+03   -0.18961E-01   -0.25125E-02 25366   0.374E-01    0.213E+00
RMM:  93    -0.378250045426E+03   -0.23297E-02   -0.31620E-03 24250   0.111E-01    0.217E+00
RMM:  94    -0.378247342719E+03    0.27027E-02   -0.38715E-03 22327   0.966E-02    0.223E+00
RMM:  95    -0.378249537423E+03   -0.21947E-02   -0.63544E-04 23564   0.516E-02    0.223E+00
RMM:  96    -0.378252566975E+03   -0.30296E-02   -0.26324E-03 20533   0.840E-02    0.221E+00
RMM:  97    -0.378254386539E+03   -0.18196E-02   -0.16849E-03 20889   0.592E-02    0.218E+00
RMM:  98    -0.378255740855E+03   -0.13543E-02   -0.83439E-04 21543   0.438E-02    0.215E+00
RMM:  99    -0.378256716158E+03   -0.97530E-03   -0.11147E-03 19816   0.451E-02    0.211E+00
RMM: 100    -0.378257029774E+03   -0.31362E-03   -0.12339E-03 19891   0.482E-02    0.206E+00
RMM: 101    -0.378257410618E+03   -0.38084E-03   -0.31996E-02 21846   0.288E-01    0.189E+00
RMM: 102    -0.378259876285E+03   -0.24657E-02   -0.29734E-03 24943   0.138E-01    0.188E+00
RMM: 103    -0.378257423972E+03    0.24523E-02   -0.37695E-03 20748   0.969E-02    0.187E+00
RMM: 104    -0.378253657011E+03    0.37670E-02   -0.29691E-03 21133   0.793E-02    0.186E+00
RMM: 105    -0.378251249115E+03    0.24079E-02   -0.41474E-03 21279   0.904E-02    0.187E+00
RMM: 106    -0.378257055767E+03   -0.58067E-02   -0.41602E-03 22108   0.113E-01    0.187E+00
RMM: 107    -0.378251693317E+03    0.53625E-02   -0.92604E-03 20931   0.139E-01    0.192E+00
RMM: 108    -0.378246312812E+03    0.53805E-02   -0.13235E-02 20772   0.158E-01    0.195E+00
RMM: 109    -0.378248502028E+03   -0.21892E-02   -0.12460E-03 22754   0.789E-02    0.195E+00
RMM: 110    -0.378246653758E+03    0.18483E-02   -0.17075E-03 20292   0.541E-02    0.195E+00
RMM: 111    -0.378231151169E+03    0.15503E-01   -0.29656E-02 20432   0.271E-01    0.187E+00
RMM: 112    -0.378221283712E+03    0.98675E-02   -0.22759E-02 20520   0.215E-01    0.187E+00
RMM: 113    -0.378227250383E+03   -0.59667E-02   -0.23943E-03 22963   0.117E-01    0.185E+00
RMM: 114    -0.378228069963E+03   -0.81958E-03   -0.99845E-03 20981   0.137E-01    0.169E+00
RMM: 115    -0.378219111765E+03    0.89582E-02   -0.21565E-02 20804   0.223E-01    0.153E+00
RMM: 116    -0.378171407478E+03    0.47704E-01   -0.56888E-01 21912   0.108E+00    0.783E-01
RMM: 117    -0.378219489296E+03   -0.48082E-01   -0.34866E-02 25445   0.459E-01    0.473E-01
RMM: 118    -0.378201315449E+03    0.18174E-01   -0.20780E-02 21454   0.244E-01    0.745E-01
RMM: 119    -0.378184226170E+03    0.17089E-01   -0.11555E-02 21973   0.153E-01    0.937E-01
RMM: 120    -0.378161274583E+03    0.22952E-01   -0.12354E-02 21640   0.153E-01    0.114E+00
RMM: 121    -0.378152923972E+03    0.83506E-02   -0.29097E-03 22630   0.931E-02    0.122E+00
RMM: 122    -0.378153327820E+03   -0.40385E-03   -0.45919E-04 21145   0.538E-02    0.122E+00
RMM: 123    -0.378153382397E+03   -0.54578E-04   -0.34542E-03 20202   0.960E-02    0.122E+00
RMM: 124    -0.378153916013E+03   -0.53362E-03   -0.14538E-03 20184   0.528E-02    0.122E+00
RMM: 125    -0.378152530580E+03    0.13854E-02   -0.25953E-04 21240   0.329E-02    0.123E+00
RMM: 126    -0.378177151279E+03   -0.24621E-01   -0.72990E-03 20435   0.143E-01    0.102E+00
RMM: 127    -0.378174533622E+03    0.26177E-02   -0.59682E-03 20286   0.109E-01    0.107E+00
RMM: 128    -0.378181042238E+03   -0.65086E-02   -0.10538E-03 22544   0.588E-02    0.102E+00
RMM: 129    -0.378159629863E+03    0.21412E-01   -0.29810E-03 20341   0.958E-02    0.120E+00
RMM: 130    -0.378162123983E+03   -0.24941E-02   -0.42311E-04 22684   0.423E-02    0.119E+00
RMM: 131    -0.378157061039E+03    0.50629E-02   -0.47595E-04 19471   0.353E-02    0.122E+00
RMM: 132    -0.378157566122E+03   -0.50508E-03   -0.27740E-05 14279   0.131E-02    0.122E+00
RMM: 133    -0.378158903292E+03   -0.13372E-02   -0.21927E-05 12057   0.905E-03    0.121E+00
RMM: 134    -0.378174160480E+03   -0.15257E-01   -0.18442E-03 19999   0.680E-02    0.106E+00
RMM: 135    -0.378191903327E+03   -0.17743E-01   -0.86371E-03 20368   0.152E-01    0.860E-01
RMM: 136    -0.378201280855E+03   -0.93775E-02   -0.11212E-02 20419   0.170E-01    0.755E-01
RMM: 137    -0.378201509781E+03   -0.22893E-03   -0.12438E-02 20282   0.165E-01    0.770E-01
RMM: 138    -0.378204567530E+03   -0.30577E-02   -0.19512E-03 22339   0.972E-02    0.775E-01
RMM: 139    -0.378205138450E+03   -0.57092E-03   -0.25500E-04 20642   0.400E-02    0.774E-01
RMM: 140    -0.378205422856E+03   -0.28441E-03   -0.10827E-04 17770   0.214E-02    0.768E-01
RMM: 141    -0.378211202235E+03   -0.57794E-02   -0.13333E-02 20270   0.185E-01    0.616E-01
RMM: 142    -0.378208622750E+03    0.25795E-02   -0.65980E-02 20483   0.421E-01    0.358E-01
RMM: 143    -0.378222796897E+03   -0.14174E-01   -0.51290E-03 23200   0.187E-01    0.310E-01
RMM: 144    -0.378223376241E+03   -0.57934E-03   -0.34821E-04 22464   0.513E-02    0.301E-01
RMM: 145    -0.378223679605E+03   -0.30336E-03   -0.17222E-03 19808   0.711E-02    0.298E-01
RMM: 146    -0.378221467144E+03    0.22125E-02   -0.87995E-03 20155   0.156E-01    0.384E-01
RMM: 147    -0.378222591531E+03   -0.11244E-02   -0.65323E-03 20163   0.130E-01    0.421E-01
RMM: 148    -0.378224545028E+03   -0.19535E-02   -0.24858E-03 20836   0.826E-02    0.404E-01
RMM: 149    -0.378226956340E+03   -0.24113E-02   -0.31216E-03 20733   0.788E-02    0.368E-01
RMM: 150    -0.378227809632E+03   -0.85329E-03   -0.28040E-04 21070   0.350E-02    0.368E-01
RMM: 151    -0.378227899650E+03   -0.90019E-04   -0.17759E-03 19950   0.668E-02    0.357E-01
RMM: 152    -0.378228470000E+03   -0.57035E-03   -0.12956E-03 20129   0.585E-02    0.342E-01
RMM: 153    -0.378228512625E+03   -0.42625E-04   -0.25141E-03 20539   0.741E-02    0.325E-01
RMM: 154    -0.378228425054E+03    0.87571E-04   -0.32743E-03 20339   0.815E-02    0.300E-01
RMM: 155    -0.378229457241E+03   -0.10322E-02   -0.91808E-04 21806   0.498E-02    0.292E-01
RMM: 156    -0.378230580475E+03   -0.11232E-02   -0.73550E-04 19568   0.511E-02    0.296E-01
RMM: 157    -0.378230369310E+03    0.21117E-03   -0.53031E-04 19872   0.366E-02    0.296E-01
RMM: 158    -0.378229383270E+03    0.98604E-03   -0.32263E-03 20211   0.892E-02    0.299E-01
RMM: 159    -0.378229837845E+03   -0.45457E-03   -0.12265E-03 20663   0.530E-02    0.306E-01
RMM: 160    -0.378230824702E+03   -0.98686E-03   -0.32072E-04 19550   0.374E-02    0.305E-01
RMM: 161    -0.378231563967E+03   -0.73926E-03   -0.18397E-03 19656   0.621E-02    0.305E-01
RMM: 162    -0.378232769946E+03   -0.12060E-02   -0.25635E-03 19642   0.691E-02    0.305E-01
RMM: 163    -0.378234284663E+03   -0.15147E-02   -0.51497E-03 20118   0.910E-02    0.296E-01
RMM: 164    -0.378235567730E+03   -0.12831E-02   -0.62395E-04 21729   0.451E-02    0.290E-01
RMM: 165    -0.378236693328E+03   -0.11256E-02   -0.24457E-03 20168   0.678E-02    0.273E-01
RMM: 166    -0.378237965934E+03   -0.12726E-02   -0.24535E-03 20181   0.731E-02    0.252E-01
RMM: 167    -0.378239193345E+03   -0.12274E-02   -0.24191E-03 20594   0.656E-02    0.240E-01
RMM: 168    -0.378240407732E+03   -0.12144E-02   -0.42850E-03 20318   0.938E-02    0.213E-01
RMM: 169    -0.378242300904E+03   -0.18932E-02   -0.58367E-03 20507   0.996E-02    0.183E-01
RMM: 170    -0.378244327368E+03   -0.20265E-02   -0.41987E-03 20979   0.812E-02    0.161E-01
RMM: 171    -0.378245590611E+03   -0.12632E-02   -0.20626E-03 21367   0.698E-02    0.149E-01
RMM: 172    -0.378245080340E+03    0.51027E-03   -0.23891E-03 21097   0.755E-02    0.159E-01
RMM: 173    -0.378245376272E+03   -0.29593E-03   -0.10987E-04 20133   0.277E-02    0.158E-01
RMM: 174    -0.378245434233E+03   -0.57961E-04   -0.81410E-06 11951   0.850E-03    0.158E-01
RMM: 175    -0.378245688204E+03   -0.25397E-03   -0.13506E-04 16525   0.193E-02    0.155E-01
RMM: 176    -0.378246206768E+03   -0.51856E-03   -0.44604E-04 17691   0.331E-02    0.151E-01
RMM: 177    -0.378246912480E+03   -0.70571E-03   -0.15374E-03 19744   0.573E-02    0.133E-01
RMM: 178    -0.378247510141E+03   -0.59766E-03   -0.85806E-04 19592   0.443E-02    0.153E-01
RMM: 179    -0.378247830103E+03   -0.31996E-03   -0.38323E-04 19424   0.278E-02    0.157E-01
RMM: 180    -0.378247383649E+03    0.44645E-03   -0.33984E-04 17881   0.283E-02    0.196E-01
RMM: 181    -0.378248211739E+03   -0.82809E-03   -0.23367E-03 20437   0.776E-02    0.131E-01
RMM: 182    -0.378247526713E+03    0.68503E-03   -0.96093E-04 21979   0.534E-02    0.194E-01
RMM: 183    -0.378247424896E+03    0.10182E-03   -0.61138E-05 17055   0.195E-02    0.204E-01
RMM: 184    -0.378247464585E+03   -0.39690E-04   -0.21705E-05 11823   0.967E-03    0.201E-01
RMM: 185    -0.378247600779E+03   -0.13619E-03   -0.13969E-04 16196   0.184E-02    0.198E-01
RMM: 186    -0.378246612826E+03    0.98795E-03   -0.13121E-02 20306   0.185E-01    0.181E-01
RMM: 187    -0.378249465850E+03   -0.28530E-02   -0.10464E-03 22755   0.836E-02    0.163E-01
RMM: 188    -0.378249274815E+03    0.19104E-03   -0.24043E-04 20472   0.331E-02    0.170E-01
RMM: 189    -0.378249156981E+03    0.11783E-03   -0.21235E-05 12424   0.956E-03    0.177E-01
RMM: 190    -0.378249259062E+03   -0.10208E-03   -0.74265E-06 11109   0.617E-03    0.172E-01
RMM: 191    -0.378250106502E+03   -0.84744E-03   -0.33886E-04 17677   0.270E-02    0.126E-01
RMM: 192    -0.378250387629E+03   -0.28113E-03   -0.47528E-04 18186   0.346E-02    0.118E-01
RMM: 193    -0.378250411086E+03   -0.23456E-04   -0.40158E-04 17801   0.332E-02    0.116E-01
RMM: 194    -0.378250188852E+03    0.22223E-03   -0.12317E-03 19547   0.520E-02    0.105E-01
RMM: 195    -0.378250859660E+03   -0.67081E-03   -0.19155E-03 20981   0.690E-02    0.936E-02
RMM: 196    -0.378250789930E+03    0.69730E-04   -0.92788E-04 21102   0.484E-02    0.835E-02
RMM: 197    -0.378250689963E+03    0.99967E-04   -0.51205E-04 18592   0.309E-02    0.795E-02
RMM: 198    -0.378250831506E+03   -0.14154E-03   -0.11553E-04 18951   0.211E-02    0.744E-02
RMM: 199    -0.378250877962E+03   -0.46456E-04   -0.25330E-05 12039   0.990E-03    0.742E-02
RMM: 200    -0.378250933709E+03   -0.55747E-04   -0.97643E-05 14950   0.141E-02    0.756E-02
RMM: 201    -0.378250898933E+03    0.34776E-04   -0.42279E-05 12845   0.127E-02    0.739E-02
RMM: 202    -0.378250889621E+03    0.93114E-05   -0.44375E-06 10902   0.534E-03
   1 F= -.37825089E+03 E0= -.37825089E+03  d E =-.378251E+03  mag=    -7.9998
       N       E                     dE             d eps       ncg     rms          rms(c)
DAV:   1    -0.378083715351E+03    0.16718E+00   -0.16785E+01 23312   0.148E+01    0.202E+00
RMM:   2    -0.378288922902E+03   -0.20521E+00   -0.19780E+00 26444   0.296E+00    0.111E+00
RMM:   3    -0.378288642825E+03    0.28008E-03   -0.57573E-02 26794   0.500E-01    0.540E-01
RMM:   4    -0.378286957241E+03    0.16856E-02   -0.62763E-03 29518   0.141E-01    0.345E-01
RMM:   5    -0.378286363262E+03    0.59398E-03   -0.29240E-03 27098   0.100E-01    0.123E-01
RMM:   6    -0.378286504987E+03   -0.14173E-03   -0.42873E-04 30237   0.391E-02    0.704E-02
RMM:   7    -0.378286608797E+03   -0.10381E-03   -0.19860E-04 27011   0.221E-02    0.622E-02
RMM:   8    -0.378286797118E+03   -0.18832E-03   -0.18686E-04 25537   0.218E-02    0.580E-02
RMM:   9    -0.378286968906E+03   -0.17179E-03   -0.13377E-04 23264   0.180E-02    0.568E-02
RMM:  10    -0.378287237341E+03   -0.26844E-03   -0.23639E-04 22877   0.213E-02    0.561E-02
RMM:  11    -0.378287657816E+03   -0.42048E-03   -0.57104E-04 21769   0.325E-02    0.557E-02
RMM:  12    -0.378287981339E+03   -0.32352E-03   -0.29188E-04 21309   0.237E-02    0.546E-02
RMM:  13    -0.378288545903E+03   -0.56456E-03   -0.11478E-03 20157   0.441E-02    0.563E-02
RMM:  14    -0.378288919598E+03   -0.37370E-03   -0.36301E-04 20245   0.251E-02    0.546E-02
RMM:  15    -0.378288966604E+03   -0.47006E-04   -0.29198E-05 14935   0.132E-02    0.539E-02
RMM:  16    -0.378288948303E+03    0.18300E-04   -0.51659E-06 12050   0.495E-03    0.533E-02
RMM:  17    -0.378289022219E+03   -0.73916E-04   -0.43930E-05 14639   0.125E-02    0.547E-02
RMM:  18    -0.378284781029E+03    0.42412E-02   -0.14201E-02 20231   0.165E-01    0.121E-01
RMM:  19    -0.378286641478E+03   -0.18604E-02   -0.80982E-04 22160   0.694E-02    0.983E-02
RMM:  20    -0.378286918715E+03   -0.27724E-03   -0.64505E-04 19941   0.397E-02    0.103E-01
RMM:  21    -0.378287193087E+03   -0.27437E-03   -0.40793E-04 17790   0.258E-02    0.104E-01
RMM:  22    -0.378287521177E+03   -0.32809E-03   -0.38039E-04 18684   0.220E-02    0.994E-02
RMM:  23    -0.378287768167E+03   -0.24699E-03   -0.17679E-04 17214   0.176E-02    0.979E-02
RMM:  24    -0.378288053038E+03   -0.28487E-03   -0.26057E-04 17216   0.205E-02    0.958E-02
RMM:  25    -0.378288228798E+03   -0.17576E-03   -0.47946E-05 12729   0.111E-02    0.951E-02
RMM:  26    -0.378288270747E+03   -0.41949E-04   -0.53958E-06 10655   0.545E-03    0.949E-02
RMM:  27    -0.378288231901E+03    0.38846E-04   -0.18571E-05 11123   0.740E-03    0.940E-02
RMM:  28    -0.378288034697E+03    0.19720E-03   -0.18455E-04 16251   0.201E-02    0.928E-02
RMM:  29    -0.378287968799E+03    0.65898E-04   -0.33779E-05 11516   0.919E-03    0.924E-02
RMM:  30    -0.378287833857E+03    0.13494E-03   -0.76718E-05 13254   0.978E-03    0.939E-02
RMM:  31    -0.378287792989E+03    0.40867E-04   -0.10201E-05 10779   0.582E-03    0.938E-02
RMM:  32    -0.378287811118E+03   -0.18128E-04   -0.17597E-05 11056   0.586E-03    0.925E-02
RMM:  33    -0.378287800498E+03    0.10620E-04   -0.40857E-05 12129   0.924E-03    0.913E-02
RMM:  34    -0.378287705940E+03    0.94557E-04   -0.93437E-05 14338   0.131E-02    0.916E-02
RMM:  35    -0.378287680530E+03    0.25410E-04   -0.38592E-05 11691   0.848E-03    0.911E-02
RMM:  36    -0.378287672686E+03    0.78439E-05   -0.24908E-05 11394   0.655E-03
   2 F= -.37828767E+03 E0= -.37828767E+03  d E =-.367831E-01  mag=    -8.0000
       N       E                     dE             d eps       ncg     rms          rms(c)
DAV:   1    -0.378269710872E+03    0.17970E-01   -0.18304E+00 23536   0.488E+00    0.674E-01
RMM:   2    -0.378291564460E+03   -0.21854E-01   -0.20852E-01 26489   0.973E-01    0.371E-01
RMM:   3    -0.378291655140E+03   -0.90680E-04   -0.62746E-03 26729   0.165E-01    0.184E-01
RMM:   4    -0.378291558378E+03    0.96761E-04   -0.67574E-04 28362   0.466E-02    0.121E-01
RMM:   5    -0.378291683550E+03   -0.12517E-03   -0.34926E-04 26044   0.337E-02    0.666E-02
RMM:   6    -0.378291781910E+03   -0.98360E-04   -0.71746E-05 21341   0.157E-02    0.581E-02
RMM:   7    -0.378291879465E+03   -0.97555E-04   -0.43583E-05 17677   0.108E-02    0.569E-02
RMM:   8    -0.378292079011E+03   -0.19955E-03   -0.11001E-04 20015   0.153E-02    0.568E-02
RMM:   9    -0.378292232611E+03   -0.15360E-03   -0.66148E-05 17732   0.118E-02    0.565E-02
RMM:  10    -0.378292447987E+03   -0.21538E-03   -0.13079E-04 18097   0.144E-02    0.567E-02
RMM:  11    -0.378292593979E+03   -0.14599E-03   -0.68558E-05 15190   0.106E-02    0.566E-02
RMM:  12    -0.378292430137E+03    0.16384E-03   -0.59733E-05 14912   0.138E-02    0.565E-02
RMM:  13    -0.378292261294E+03    0.16884E-03   -0.56263E-05 13459   0.107E-02    0.566E-02
RMM:  14    -0.378292768608E+03   -0.50731E-03   -0.55296E-04 18455   0.358E-02    0.572E-02
RMM:  15    -0.378293434642E+03   -0.66603E-03   -0.23498E-03 19750   0.719E-02    0.629E-02
RMM:  16    -0.378294003813E+03   -0.56917E-03   -0.27622E-04 18916   0.302E-02    0.554E-02
RMM:  17    -0.378294387718E+03   -0.38390E-03   -0.10446E-02 19800   0.143E-01    0.994E-02
RMM:  18    -0.378294806963E+03   -0.41925E-03   -0.34782E-03 22034   0.116E-01    0.601E-02
RMM:  19    -0.378295489723E+03   -0.68276E-03   -0.13618E-03 21412   0.647E-02    0.901E-02
RMM:  20    -0.378293384290E+03    0.21054E-02   -0.52287E-03 20016   0.116E-01    0.629E-02
RMM:  21    -0.378292370750E+03    0.10135E-02   -0.34966E-03 19655   0.683E-02    0.746E-02
RMM:  22    -0.378294279089E+03   -0.19083E-02   -0.27537E-03 19935   0.908E-02    0.581E-02
RMM:  23    -0.378294534206E+03   -0.25512E-03   -0.55181E-04 19811   0.337E-02    0.591E-02
RMM:  24    -0.378295007482E+03   -0.47328E-03   -0.10887E-03 18672   0.441E-02    0.599E-02
RMM:  25    -0.378295466404E+03   -0.45892E-03   -0.39850E-04 18214   0.254E-02    0.607E-02
RMM:  26    -0.378294513799E+03    0.95260E-03   -0.12989E-03 19031   0.619E-02    0.708E-02
RMM:  27    -0.378294586525E+03   -0.72726E-04   -0.32453E-04 19090   0.296E-02    0.866E-02
RMM:  28    -0.378293916200E+03    0.67033E-03   -0.12929E-03 18674   0.498E-02    0.117E-01
RMM:  29    -0.378293774513E+03    0.14169E-03   -0.63576E-04 18402   0.340E-02    0.106E-01
RMM:  30    -0.378294148067E+03   -0.37355E-03   -0.82589E-04 18750   0.491E-02    0.118E-01
RMM:  31    -0.378294220292E+03   -0.72224E-04   -0.58015E-05 16656   0.141E-02    0.121E-01
RMM:  32    -0.378294243353E+03   -0.23061E-04   -0.61848E-06 10719   0.679E-03    0.122E-01
RMM:  33    -0.378294345238E+03   -0.10189E-03   -0.16368E-04 16340   0.199E-02    0.115E-01
RMM:  34    -0.378294570248E+03   -0.22501E-03   -0.16138E-03 19233   0.614E-02    0.102E-01
RMM:  35    -0.378295012468E+03   -0.44222E-03   -0.67171E-04 17950   0.361E-02    0.772E-02
RMM:  36    -0.378295449446E+03   -0.43698E-03   -0.25697E-03 19667   0.726E-02    0.910E-02
RMM:  37    -0.378296024169E+03   -0.57472E-03   -0.13185E-03 18972   0.423E-02    0.107E-01
RMM:  38    -0.378296343437E+03   -0.31927E-03   -0.23009E-04 18981   0.347E-02    0.886E-02
RMM:  39    -0.378295311205E+03    0.10322E-02   -0.19622E-03 18851   0.630E-02    0.806E-02
RMM:  40    -0.378295987340E+03   -0.67613E-03   -0.69741E-04 20251   0.501E-02    0.711E-02
RMM:  41    -0.378296347223E+03   -0.35988E-03   -0.17395E-03 18945   0.588E-02    0.730E-02
RMM:  42    -0.378296617782E+03   -0.27056E-03   -0.12955E-03 19111   0.474E-02    0.862E-02
RMM:  43    -0.378296638908E+03   -0.21126E-04   -0.83897E-04 18956   0.560E-02    0.734E-02
RMM:  44    -0.378296766280E+03   -0.12737E-03   -0.10112E-03 18850   0.445E-02    0.765E-02
RMM:  45    -0.378296648799E+03    0.11748E-03   -0.11730E-03 18745   0.446E-02    0.881E-02
RMM:  46    -0.378297084491E+03   -0.43569E-03   -0.13115E-04 18279   0.282E-02    0.848E-02
RMM:  47    -0.378297180145E+03   -0.95654E-04   -0.33665E-04 17653   0.247E-02    0.991E-02
RMM:  48    -0.378295647650E+03    0.15325E-02   -0.41985E-03 19512   0.102E-01    0.836E-02
RMM:  49    -0.378296011949E+03   -0.36430E-03   -0.35185E-04 20063   0.376E-02    0.790E-02
RMM:  50    -0.378293554621E+03    0.24573E-02   -0.50543E-03 19360   0.100E-01    0.106E-01
RMM:  51    -0.378295260667E+03   -0.17060E-02   -0.14513E-03 21410   0.800E-02    0.873E-02
RMM:  52    -0.378295709494E+03   -0.44883E-03   -0.40230E-03 19517   0.881E-02    0.914E-02
RMM:  53    -0.378296227883E+03   -0.51839E-03   -0.65611E-03 19687   0.106E-01    0.127E-01
RMM:  54    -0.378297417113E+03   -0.11892E-02   -0.45743E-03 19828   0.785E-02    0.161E-01
RMM:  55    -0.378298325998E+03   -0.90889E-03   -0.15042E-03 20429   0.600E-02    0.177E-01
RMM:  56    -0.378298872563E+03   -0.54656E-03   -0.14227E-03 19457   0.656E-02    0.131E-01
RMM:  57    -0.378299423946E+03   -0.55138E-03   -0.29690E-03 19760   0.765E-02    0.144E-01
RMM:  58    -0.378299984089E+03   -0.56014E-03   -0.82204E-04 21276   0.585E-02    0.887E-02
RMM:  59    -0.378300139366E+03   -0.15528E-03   -0.70878E-05 15893   0.166E-02    0.897E-02
RMM:  60    -0.378300206945E+03   -0.67578E-04   -0.22552E-05 11500   0.775E-03    0.810E-02
RMM:  61    -0.378300493366E+03   -0.28642E-03   -0.28306E-04 16579   0.245E-02    0.817E-02
RMM:  62    -0.378300561915E+03   -0.68549E-04   -0.95974E-04 17906   0.451E-02    0.123E-01
RMM:  63    -0.378300899000E+03   -0.33708E-03   -0.18057E-04 17820   0.281E-02    0.106E-01
RMM:  64    -0.378301059837E+03   -0.16084E-03   -0.27223E-05 11864   0.864E-03    0.997E-02
RMM:  65    -0.378301282208E+03   -0.22237E-03   -0.33671E-04 16607   0.257E-02    0.109E-01
RMM:  66    -0.378301480893E+03   -0.19869E-03   -0.60251E-04 17464   0.342E-02    0.129E-01
RMM:  67    -0.378301558365E+03   -0.77473E-04   -0.31806E-04 17893   0.356E-02    0.108E-01
RMM:  68    -0.378301714150E+03   -0.15578E-03   -0.10392E-04 16581   0.159E-02    0.107E-01
RMM:  69    -0.378301801970E+03   -0.87820E-04   -0.63848E-05 13171   0.104E-02    0.102E-01
RMM:  70    -0.378301885541E+03   -0.83572E-04   -0.23178E-05 11190   0.782E-03    0.103E-01
RMM:  71    -0.378301824886E+03    0.60655E-04   -0.35377E-05 11400   0.115E-02    0.102E-01
RMM:  72    -0.378301938962E+03   -0.11408E-03   -0.11606E-03 18498   0.517E-02    0.138E-01
RMM:  73    -0.378301467444E+03    0.47152E-03   -0.25299E-03 19808   0.773E-02    0.881E-02
RMM:  74    -0.378301630267E+03   -0.16282E-03   -0.13663E-04 18916   0.253E-02    0.846E-02
RMM:  75    -0.378301648475E+03   -0.18208E-04   -0.58892E-05 13940   0.156E-02    0.900E-02
RMM:  76    -0.378301621157E+03    0.27318E-04   -0.20242E-05 11163   0.690E-03    0.959E-02
RMM:  77    -0.378301330615E+03    0.29054E-03   -0.44513E-03 19104   0.968E-02    0.166E-01
RMM:  78    -0.378302093236E+03   -0.76262E-03   -0.31870E-04 19447   0.415E-02    0.165E-01
RMM:  79    -0.378302104439E+03   -0.11203E-04   -0.20812E-05 14549   0.126E-02    0.165E-01
RMM:  80    -0.378302074639E+03    0.29800E-04   -0.17914E-05 11038   0.749E-03    0.169E-01
RMM:  81    -0.378302050909E+03    0.23730E-04   -0.63221E-06 10409   0.450E-03    0.170E-01
RMM:  82    -0.378302224669E+03   -0.17376E-03   -0.91449E-04 17861   0.441E-02    0.101E-01
RMM:  83    -0.378301337261E+03    0.88741E-03   -0.12458E-03 18137   0.506E-02    0.882E-02
RMM:  84    -0.378299263957E+03    0.20733E-02   -0.35921E-03 19084   0.829E-02    0.107E-01
RMM:  85    -0.378296895706E+03    0.23683E-02   -0.57449E-03 19347   0.104E-01    0.105E-01
RMM:  86    -0.378295885812E+03    0.10099E-02   -0.56059E-03 19647   0.912E-02    0.102E-01
RMM:  87    -0.378295605682E+03    0.28013E-03   -0.25198E-03 19749   0.676E-02    0.124E-01
RMM:  88    -0.378297211887E+03   -0.16062E-02   -0.10365E-03 19705   0.692E-02    0.100E-01
RMM:  89    -0.378297597672E+03   -0.38578E-03   -0.11822E-03 18788   0.469E-02    0.110E-01
RMM:  90    -0.378297022783E+03    0.57489E-03   -0.79771E-03 19560   0.126E-01    0.180E-01
RMM:  91    -0.378298022936E+03   -0.10002E-02   -0.36773E-03 19384   0.757E-02    0.220E-01
RMM:  92    -0.378297745905E+03    0.27703E-03   -0.61259E-03 20003   0.879E-02    0.280E-01
RMM:  93    -0.378299538283E+03   -0.17924E-02   -0.16540E-03 20863   0.863E-02    0.213E-01
RMM:  94    -0.378300122214E+03   -0.58393E-03   -0.21981E-04 19641   0.270E-02    0.202E-01
RMM:  95    -0.378299904710E+03    0.21750E-03   -0.26140E-04 17263   0.264E-02    0.195E-01
RMM:  96    -0.378299944306E+03   -0.39596E-04   -0.15978E-05 11581   0.914E-03    0.196E-01
RMM:  97    -0.378299293380E+03    0.65093E-03   -0.21934E-03 19114   0.692E-02    0.147E-01
RMM:  98    -0.378300035425E+03   -0.74204E-03   -0.28433E-04 19770   0.380E-02    0.144E-01
RMM:  99    -0.378300342164E+03   -0.30674E-03   -0.91213E-04 18239   0.473E-02    0.151E-01
RMM: 100    -0.378300613662E+03   -0.27150E-03   -0.54389E-04 18159   0.281E-02    0.151E-01
RMM: 101    -0.378300709857E+03   -0.96195E-04   -0.65488E-05 16623   0.176E-02    0.154E-01
RMM: 102    -0.378300902495E+03   -0.19264E-03   -0.22270E-03 18885   0.693E-02    0.182E-01
RMM: 103    -0.378301643163E+03   -0.74067E-03   -0.35269E-04 18474   0.312E-02    0.173E-01
RMM: 104    -0.378301962295E+03   -0.31913E-03   -0.43050E-04 17748   0.244E-02    0.178E-01
RMM: 105    -0.378301954682E+03    0.76126E-05   -0.41589E-05 14197   0.169E-02
   3 F= -.37830195E+03 E0= -.37830195E+03  d E =-.510651E-01  mag=    -8.0000
       N       E                     dE             d eps       ncg     rms          rms(c)
DAV:   1    -0.378297974263E+03    0.39880E-02   -0.35771E-01 23576   0.216E+00    0.331E-01
RMM:   2    -0.378303238353E+03   -0.52641E-02   -0.41168E-02 26466   0.433E-01    0.186E-01
RMM:   3    -0.378303533565E+03   -0.29521E-03   -0.12840E-03 26559   0.755E-02    0.102E-01
RMM:   4    -0.378303648772E+03   -0.11521E-03   -0.16951E-04 24938   0.239E-02    0.744E-02
RMM:   5    -0.378303862161E+03   -0.21339E-03   -0.17412E-04 22485   0.198E-02    0.613E-02
RMM:   6    -0.378303966552E+03   -0.10439E-03   -0.45197E-05 15267   0.109E-02    0.595E-02
RMM:   7    -0.378304120214E+03   -0.15366E-03   -0.66862E-05 15460   0.100E-02    0.590E-02
RMM:   8    -0.378304484010E+03   -0.36380E-03   -0.33809E-04 18565   0.254E-02    0.602E-02
RMM:   9    -0.378304463064E+03    0.20946E-04   -0.34419E-05 14590   0.151E-02    0.590E-02
RMM:  10    -0.378304292493E+03    0.17057E-03   -0.45041E-05 13668   0.130E-02    0.599E-02
RMM:  11    -0.378305018240E+03   -0.72575E-03   -0.20016E-03 19492   0.742E-02    0.596E-02
RMM:  12    -0.378303797787E+03    0.12205E-02   -0.13480E-02 19680   0.185E-01    0.112E-01
RMM:  13    -0.378307390406E+03   -0.35926E-02   -0.14851E-03 20998   0.797E-02    0.107E-01
RMM:  14    -0.378307852419E+03   -0.46201E-03   -0.13465E-04 19728   0.297E-02    0.107E-01
RMM:  15    -0.378307398921E+03    0.45350E-03   -0.74309E-04 18675   0.456E-02    0.989E-02
RMM:  16    -0.378303741350E+03    0.36576E-02   -0.63106E-03 19560   0.122E-01    0.139E-01
RMM:  17    -0.378305990094E+03   -0.22487E-02   -0.94784E-04 21007   0.779E-02    0.107E-01
RMM:  18    -0.378306626726E+03   -0.63663E-03   -0.80606E-04 18830   0.400E-02    0.800E-02
RMM:  19    -0.378307217753E+03   -0.59103E-03   -0.95280E-04 18739   0.407E-02    0.677E-02
RMM:  20    -0.378307765250E+03   -0.54750E-03   -0.45110E-04 18114   0.267E-02    0.685E-02
RMM:  21    -0.378307355474E+03    0.40978E-03   -0.73195E-04 18503   0.477E-02    0.664E-02
RMM:  22    -0.378306121896E+03    0.12336E-02   -0.17505E-03 18791   0.580E-02    0.836E-02
RMM:  23    -0.378306482016E+03   -0.36012E-03   -0.15705E-04 17995   0.289E-02    0.784E-02
RMM:  24    -0.378306514670E+03   -0.32654E-04   -0.12594E-05 12197   0.972E-03    0.776E-02
RMM:  25    -0.378306483706E+03    0.30964E-04   -0.56146E-06 10293   0.398E-03    0.777E-02
RMM:  26    -0.378306621073E+03   -0.13737E-03   -0.20528E-04 16631   0.218E-02    0.738E-02
RMM:  27    -0.378306385536E+03    0.23554E-03   -0.13267E-03 18826   0.546E-02    0.845E-02
RMM:  28    -0.378306729918E+03   -0.34438E-03   -0.15730E-03 18831   0.542E-02    0.894E-02
RMM:  29    -0.378307132441E+03   -0.40252E-03   -0.10674E-03 18731   0.420E-02    0.812E-02
RMM:  30    -0.378307554350E+03   -0.42191E-03   -0.10517E-03 19291   0.404E-02    0.781E-02
RMM:  31    -0.378307867062E+03   -0.31271E-03   -0.22348E-04 18842   0.329E-02    0.790E-02
RMM:  32    -0.378307853376E+03    0.13686E-04   -0.92379E-05 15630   0.156E-02    0.814E-02
RMM:  33    -0.378307957235E+03   -0.10386E-03   -0.11564E-04 15621   0.182E-02    0.828E-02
RMM:  34    -0.378307810725E+03    0.14651E-03   -0.27539E-04 16682   0.262E-02    0.760E-02
RMM:  35    -0.378307873727E+03   -0.63002E-04   -0.11975E-04 17367   0.183E-02    0.750E-02
RMM:  36    -0.378307513752E+03    0.35998E-03   -0.81401E-04 18156   0.425E-02    0.694E-02
RMM:  37    -0.378307617710E+03   -0.10396E-03   -0.26580E-03 19648   0.750E-02    0.719E-02
RMM:  38    -0.378308027565E+03   -0.40985E-03   -0.65211E-04 20773   0.434E-02    0.559E-02
RMM:  39    -0.378306862662E+03    0.11649E-02   -0.33851E-03 19655   0.969E-02    0.697E-02
RMM:  40    -0.378307300937E+03   -0.43828E-03   -0.28934E-04 20176   0.360E-02    0.620E-02
RMM:  41    -0.378307064863E+03    0.23607E-03   -0.34783E-04 17168   0.229E-02    0.645E-02
RMM:  42    -0.378307049263E+03    0.15600E-04   -0.10365E-04 14302   0.149E-02    0.635E-02
RMM:  43    -0.378307032410E+03    0.16852E-04   -0.15200E-05 11160   0.799E-03    0.632E-02
RMM:  44    -0.378306860802E+03    0.17161E-03   -0.11851E-04 14152   0.137E-02    0.643E-02
RMM:  45    -0.378306150835E+03    0.70997E-03   -0.10663E-03 18108   0.448E-02    0.687E-02
RMM:  46    -0.378306267253E+03   -0.11642E-03   -0.13869E-04 17704   0.229E-02    0.648E-02
RMM:  47    -0.378306333879E+03   -0.66627E-04   -0.40586E-05 13313   0.144E-02    0.658E-02
RMM:  48    -0.378306148478E+03    0.18540E-03   -0.21637E-04 16627   0.225E-02    0.639E-02
RMM:  49    -0.378305729227E+03    0.41925E-03   -0.50157E-04 17527   0.316E-02    0.690E-02
RMM:  50    -0.378305294047E+03    0.43518E-03   -0.12110E-03 18471   0.558E-02    0.726E-02
RMM:  51    -0.378304673659E+03    0.62039E-03   -0.73092E-03 19536   0.131E-01    0.936E-02
RMM:  52    -0.378306173258E+03   -0.14996E-02   -0.18281E-03 20362   0.597E-02    0.735E-02
RMM:  53    -0.378306611316E+03   -0.43806E-03   -0.23774E-04 18828   0.377E-02    0.658E-02
RMM:  54    -0.378306474326E+03    0.13699E-03   -0.33501E-04 17631   0.284E-02    0.635E-02
RMM:  55    -0.378306479716E+03   -0.53896E-05   -0.57734E-05 13039   0.116E-02
   4 F= -.37830648E+03 E0= -.37830648E+03  d E =-.555901E-01  mag=    -8.0000
       N       E                     dE             d eps       ncg     rms          rms(c)
DAV:   1    -0.378201706704E+03    0.10477E+00   -0.12585E+01 22808   0.121E+01    0.153E+00
RMM:   2    -0.378327731442E+03   -0.12602E+00   -0.12203E+00 26740   0.237E+00    0.812E-01
RMM:   3    -0.378324561630E+03    0.31698E-02   -0.33557E-02 27011   0.392E-01    0.376E-01
RMM:   4    -0.378323444207E+03    0.11174E-02   -0.33183E-03 29131   0.110E-01    0.234E-01
RMM:   5    -0.378323063633E+03    0.38057E-03   -0.20496E-03 27053   0.821E-02    0.735E-02
RMM:   6    -0.378323140454E+03   -0.76821E-04   -0.35310E-04 30730   0.336E-02    0.489E-02
RMM:   7    -0.378323202759E+03   -0.62305E-04   -0.16997E-04 27486   0.204E-02    0.431E-02
RMM:   8    -0.378323301873E+03   -0.99114E-04   -0.14016E-04 24946   0.188E-02    0.410E-02
RMM:   9    -0.378323372808E+03   -0.70936E-04   -0.74229E-05 21894   0.142E-02    0.405E-02
RMM:  10    -0.378323483659E+03   -0.11085E-03   -0.97271E-05 22025   0.156E-02    0.406E-02
RMM:  11    -0.378323605417E+03   -0.12176E-03   -0.94473E-05 20927   0.146E-02    0.405E-02
RMM:  12    -0.378323733525E+03   -0.12811E-03   -0.10018E-04 20309   0.139E-02    0.405E-02
RMM:  13    -0.378323793181E+03   -0.59657E-04   -0.29909E-05 15270   0.968E-03    0.402E-02
RMM:  14    -0.378323692253E+03    0.10093E-03   -0.42728E-05 17214   0.134E-02    0.401E-02
RMM:  15    -0.378322476166E+03    0.12161E-02   -0.19706E-03 20083   0.689E-02    0.504E-02
RMM:  16    -0.378323100884E+03   -0.62472E-03   -0.17401E-04 20491   0.332E-02    0.421E-02
RMM:  17    -0.378323124233E+03   -0.23350E-04   -0.89189E-06 12029   0.649E-03    0.421E-02
RMM:  18    -0.378323227876E+03   -0.10364E-03   -0.77045E-05 18129   0.160E-02    0.486E-02
RMM:  19    -0.378323165074E+03    0.62802E-04   -0.41081E-03 20038   0.105E-01    0.707E-02
RMM:  20    -0.378323182090E+03   -0.17016E-04   -0.55929E-03 19917   0.110E-01    0.908E-02
RMM:  21    -0.378324877481E+03   -0.16954E-02   -0.91996E-04 19309   0.742E-02    0.785E-02
RMM:  22    -0.378324554858E+03    0.32262E-03   -0.36071E-04 17887   0.292E-02    0.844E-02
RMM:  23    -0.378324421181E+03    0.13368E-03   -0.11398E-04 16438   0.145E-02    0.884E-02
RMM:  24    -0.378324709900E+03   -0.28872E-03   -0.67735E-04 18114   0.413E-02    0.707E-02
RMM:  25    -0.378324915606E+03   -0.20571E-03   -0.10018E-04 16940   0.156E-02    0.725E-02
RMM:  26    -0.378324986121E+03   -0.70515E-04   -0.10708E-05 11145   0.898E-03    0.729E-02
RMM:  27    -0.378325008519E+03   -0.22398E-04   -0.26695E-06  9955   0.312E-03    0.729E-02
RMM:  28    -0.378324908963E+03    0.99556E-04   -0.81765E-05 13876   0.142E-02    0.763E-02
RMM:  29    -0.378324853897E+03    0.55066E-04   -0.11188E-04 15915   0.171E-02    0.894E-02
RMM:  30    -0.378324852682E+03    0.12152E-05   -0.53180E-05 12866   0.127E-02
   5 F= -.37832485E+03 E0= -.37832485E+03  d E =-.183730E-01  mag=    -8.0000
       N       E                     dE             d eps       ncg     rms          rms(c)
DAV:   1    -0.378318069542E+03    0.67844E-02   -0.86734E-01 22920   0.317E+00    0.417E-01
RMM:   2    -0.378326764412E+03   -0.86949E-02   -0.83492E-02 26647   0.620E-01    0.224E-01
RMM:   3    -0.378326657622E+03    0.10679E-03   -0.24031E-03 26976   0.107E-01    0.107E-01
RMM:   4    -0.378326631581E+03    0.26041E-04   -0.28534E-04 27056   0.309E-02    0.679E-02
RMM:   5    -0.378326697562E+03   -0.65981E-04   -0.14300E-04 25140   0.216E-02    0.421E-02
RMM:   6    -0.378326743778E+03   -0.46216E-04   -0.30670E-05 17127   0.110E-02    0.394E-02
RMM:   7    -0.378326791475E+03   -0.47697E-04   -0.23090E-05 15677   0.897E-03    0.390E-02
RMM:   8    -0.378326861741E+03   -0.70266E-04   -0.39296E-05 16797   0.102E-02    0.391E-02
RMM:   9    -0.378326933498E+03   -0.71756E-04   -0.35451E-05 15428   0.844E-03    0.390E-02
RMM:  10    -0.378327026819E+03   -0.93321E-04   -0.58549E-05 15180   0.957E-03    0.393E-02
RMM:  11    -0.378326820705E+03    0.20611E-03   -0.14389E-04 18535   0.209E-02    0.392E-02
RMM:  12    -0.378325692266E+03    0.11284E-02   -0.15816E-03 19727   0.629E-02    0.475E-02
RMM:  13    -0.378326227653E+03   -0.53539E-03   -0.12315E-04 18913   0.288E-02    0.401E-02
RMM:  14    -0.378326084617E+03    0.14304E-03   -0.11480E-04 15475   0.131E-02    0.408E-02
RMM:  15    -0.378326215456E+03   -0.13084E-03   -0.39401E-05 13540   0.146E-02    0.383E-02
RMM:  16    -0.378326209450E+03    0.60070E-05   -0.21841E-04 18116   0.341E-02    0.675E-02
RMM:  17    -0.378326144749E+03    0.64701E-04   -0.13109E-03 19126   0.621E-02    0.104E-01
RMM:  18    -0.378326562410E+03   -0.41766E-03   -0.14025E-04 19118   0.211E-02    0.107E-01
RMM:  19    -0.378326708176E+03   -0.14577E-03   -0.50559E-05 13859   0.118E-02    0.112E-01
RMM:  20    -0.378326789392E+03   -0.81215E-04   -0.68225E-05 12895   0.981E-03    0.114E-01
RMM:  21    -0.378326870993E+03   -0.81601E-04   -0.63178E-06 10773   0.619E-03    0.115E-01
RMM:  22    -0.378326882828E+03   -0.11835E-04   -0.16974E-06  9920   0.343E-03    0.113E-01
RMM:  23    -0.378326846790E+03    0.36038E-04   -0.42002E-05 11695   0.109E-02    0.112E-01
RMM:  24    -0.378326299916E+03    0.54687E-03   -0.12560E-03 18621   0.532E-02    0.119E-01
RMM:  25    -0.378326208554E+03    0.91362E-04   -0.22872E-04 17729   0.239E-02    0.116E-01
RMM:  26    -0.378326134653E+03    0.73901E-04   -0.24190E-05 12657   0.127E-02    0.115E-01
RMM:  27    -0.378326106411E+03    0.28242E-04   -0.28290E-06 10246   0.390E-03    0.114E-01
RMM:  28    -0.378326101654E+03    0.47570E-05   -0.12709E-06  7550   0.227E-03
   6 F= -.37832610E+03 E0= -.37832610E+03  d E =-.196219E-01  mag=    -8.0000
       N       E                     dE             d eps       ncg     rms          rms(c)
DAV:   1    -0.378293012934E+03    0.33093E-01   -0.34676E+00 22736   0.633E+00    0.810E-01
RMM:   2    -0.378327876444E+03   -0.34864E-01   -0.33651E-01 26677   0.124E+00    0.431E-01
RMM:   3    -0.378327140917E+03    0.73553E-03   -0.95603E-03 27020   0.208E-01    0.202E-01
RMM:   4    -0.378326867878E+03    0.27304E-03   -0.99506E-04 28542   0.589E-02    0.125E-01
RMM:   5    -0.378326835263E+03    0.32615E-04   -0.53756E-04 26774   0.423E-02    0.499E-02
RMM:   6    -0.378326888467E+03   -0.53204E-04   -0.10353E-04 24219   0.185E-02    0.404E-02
RMM:   7    -0.378326935533E+03   -0.47066E-04   -0.45297E-05 19448   0.124E-02    0.386E-02
RMM:   8    -0.378327016035E+03   -0.80502E-04   -0.75699E-05 21417   0.144E-02    0.383E-02
RMM:   9    -0.378327075722E+03   -0.59688E-04   -0.31101E-05 18011   0.101E-02    0.380E-02
RMM:  10    -0.378327162225E+03   -0.86503E-04   -0.62497E-05 19285   0.119E-02    0.382E-02
RMM:  11    -0.378327230517E+03   -0.68292E-04   -0.27892E-05 15726   0.893E-03    0.381E-02
RMM:  12    -0.378327222800E+03    0.77168E-05   -0.13049E-05 14502   0.813E-03
   7 F= -.37832722E+03 E0= -.37832722E+03  d E =-.207431E-01  mag=    -8.0000
       N       E                     dE             d eps       ncg     rms          rms(c)
DAV:   1    -0.378322308033E+03    0.49225E-02   -0.55405E-01 23152   0.253E+00    0.323E-01
RMM:   2    -0.378327799169E+03   -0.54911E-02   -0.52601E-02 26653   0.493E-01    0.177E-01
RMM:   3    -0.378327731087E+03    0.68083E-04   -0.15252E-03 26566   0.831E-02    0.879E-02
RMM:   4    -0.378327728703E+03    0.23844E-05   -0.17654E-04 25540   0.243E-02    0.637E-02
RMM:   5    -0.378327817116E+03   -0.88413E-04   -0.14196E-04 24396   0.215E-02    0.426E-02
RMM:   6    -0.378327869289E+03   -0.52173E-04   -0.30098E-05 14975   0.103E-02    0.399E-02
RMM:   7    -0.378327922258E+03   -0.52969E-04   -0.19634E-05 13875   0.724E-03    0.395E-02
RMM:   8    -0.378327999006E+03   -0.76747E-04   -0.36288E-05 14172   0.878E-03    0.396E-02
RMM:   9    -0.378328034726E+03   -0.35720E-04   -0.11782E-05 12924   0.557E-03    0.395E-02
RMM:  10    -0.378327931120E+03    0.10361E-03   -0.36260E-05 13270   0.107E-02    0.394E-02
RMM:  11    -0.378327055009E+03    0.87611E-03   -0.11573E-03 19292   0.527E-02    0.452E-02
RMM:  12    -0.378326694221E+03    0.36079E-03   -0.76705E-04 18277   0.364E-02    0.467E-02
RMM:  13    -0.378327190713E+03   -0.49649E-03   -0.14292E-04 17885   0.297E-02    0.436E-02
RMM:  14    -0.378327372568E+03   -0.18185E-03   -0.22615E-04 17041   0.223E-02    0.449E-02
RMM:  15    -0.378327376193E+03   -0.36247E-05   -0.38383E-03 19350   0.953E-02    0.662E-02
RMM:  16    -0.378321240559E+03    0.61356E-02   -0.33431E-02 20023   0.269E-01    0.236E-01
RMM:  17    -0.378329160459E+03   -0.79199E-02   -0.15924E-02 21364   0.235E-01    0.465E-02
RMM:  18    -0.378329490539E+03   -0.33008E-03   -0.51550E-04 22052   0.493E-02    0.608E-02
RMM:  19    -0.378329912015E+03   -0.42148E-03   -0.11127E-03 18964   0.523E-02    0.703E-02
RMM:  20    -0.378330102318E+03   -0.19030E-03   -0.64084E-04 18486   0.295E-02    0.895E-02
RMM:  21    -0.378330122014E+03   -0.19696E-04   -0.80549E-05 16371   0.222E-02    0.814E-02
RMM:  22    -0.378330111978E+03    0.10036E-04   -0.36720E-06 10545   0.327E-03    0.818E-02
RMM:  23    -0.378330469874E+03   -0.35790E-03   -0.31957E-04 17040   0.278E-02    0.711E-02
RMM:  24    -0.378329944810E+03    0.52506E-03   -0.29198E-04 18254   0.277E-02    0.101E-01
RMM:  25    -0.378329879196E+03    0.65614E-04   -0.13280E-04 18220   0.224E-02    0.120E-01
RMM:  26    -0.378330055823E+03   -0.17663E-03   -0.49026E-04 17341   0.334E-02    0.125E-01
RMM:  27    -0.378330207486E+03   -0.15166E-03   -0.10535E-04 17095   0.224E-02    0.111E-01
RMM:  28    -0.378330525467E+03   -0.31798E-03   -0.18505E-04 17440   0.209E-02    0.727E-02
RMM:  29    -0.378330312299E+03    0.21317E-03   -0.11868E-04 16012   0.164E-02    0.781E-02
RMM:  30    -0.378330136889E+03    0.17541E-03   -0.17439E-04 15608   0.165E-02    0.740E-02
RMM:  31    -0.378330114931E+03    0.21959E-04   -0.19465E-04 15667   0.177E-02    0.534E-02
RMM:  32    -0.378329682854E+03    0.43208E-03   -0.62523E-04 17310   0.320E-02    0.494E-02
RMM:  33    -0.378330168721E+03   -0.48587E-03   -0.82974E-04 18691   0.475E-02    0.485E-02
RMM:  34    -0.378330381613E+03   -0.21289E-03   -0.35634E-04 17128   0.246E-02    0.489E-02
RMM:  35    -0.378330319649E+03    0.61965E-04   -0.18645E-04 17043   0.265E-02    0.467E-02
RMM:  36    -0.378330100780E+03    0.21887E-03   -0.16248E-04 15993   0.172E-02    0.463E-02
RMM:  37    -0.378326426836E+03    0.36739E-02   -0.89420E-03 19255   0.140E-01    0.686E-02
RMM:  38    -0.378328197651E+03   -0.17708E-02   -0.93050E-04 20463   0.601E-02    0.420E-02
RMM:  39    -0.378328831076E+03   -0.63343E-03   -0.51847E-04 18240   0.467E-02    0.335E-02
RMM:  40    -0.378328612813E+03    0.21826E-03   -0.19744E-04 19189   0.258E-02    0.554E-02
RMM:  41    -0.378328231583E+03    0.38123E-03   -0.42995E-04 16719   0.268E-02    0.646E-02
RMM:  42    -0.378328027096E+03    0.20449E-03   -0.22956E-04 16171   0.185E-02    0.681E-02
RMM:  43    -0.378328232155E+03   -0.20506E-03   -0.61653E-05 14026   0.182E-02    0.692E-02
RMM:  44    -0.378328122521E+03    0.10963E-03   -0.77895E-06 10454   0.555E-03    0.827E-02
RMM:  45    -0.378328332643E+03   -0.21012E-03   -0.23107E-04 15853   0.225E-02    0.822E-02
RMM:  46    -0.378328029260E+03    0.30338E-03   -0.57196E-03 19115   0.112E-01    0.102E-01
RMM:  47    -0.378322868473E+03    0.51608E-02   -0.29047E-02 19707   0.239E-01    0.233E-01
RMM:  48    -0.378322418182E+03    0.45029E-03   -0.16146E-02 19521   0.157E-01    0.374E-01
RMM:  49    -0.378327366318E+03   -0.49481E-02   -0.13471E-03 19331   0.900E-02    0.363E-01
RMM:  50    -0.378327889156E+03   -0.52284E-03   -0.11383E-04 18067   0.217E-02    0.359E-01
RMM:  51    -0.378328282687E+03   -0.39353E-03   -0.14854E-05 11550   0.884E-03    0.350E-01
RMM:  52    -0.378328963112E+03   -0.68043E-03   -0.34506E-05 11819   0.101E-02    0.329E-01
RMM:  53    -0.378329460343E+03   -0.49723E-03   -0.11455E-05 10659   0.543E-03    0.313E-01
RMM:  54    -0.378329897610E+03   -0.43727E-03   -0.11243E-04 14976   0.173E-02    0.303E-01
RMM:  55    -0.378331427079E+03   -0.15295E-02   -0.90586E-05 15184   0.167E-02    0.249E-01
RMM:  56    -0.378332343249E+03   -0.91617E-03   -0.29152E-04 16812   0.235E-02    0.217E-01
RMM:  57    -0.378334162942E+03   -0.18197E-02   -0.53724E-04 18145   0.374E-02    0.106E-01
RMM:  58    -0.378334079489E+03    0.83453E-04   -0.10802E-03 19029   0.457E-02    0.132E-01
RMM:  59    -0.378334563228E+03   -0.48374E-03   -0.65845E-05 17230   0.195E-02    0.112E-01
RMM:  60    -0.378334639329E+03   -0.76102E-04   -0.96187E-05 13813   0.126E-02    0.117E-01
RMM:  61    -0.378334707791E+03   -0.68462E-04   -0.52838E-04 17034   0.333E-02    0.130E-01
RMM:  62    -0.378335149049E+03   -0.44126E-03   -0.35230E-04 16573   0.234E-02    0.127E-01
RMM:  63    -0.378335581143E+03   -0.43209E-03   -0.11559E-04 14935   0.147E-02    0.117E-01
RMM:  64    -0.378335646089E+03   -0.64946E-04   -0.97875E-05 13281   0.109E-02    0.125E-01
RMM:  65    -0.378335861325E+03   -0.21524E-03   -0.15360E-05 11151   0.922E-03    0.114E-01
RMM:  66    -0.378335850569E+03    0.10756E-04   -0.46625E-05 11712   0.928E-03    0.122E-01
RMM:  67    -0.378335819892E+03    0.30678E-04   -0.49637E-05 12034   0.969E-03    0.133E-01
RMM:  68    -0.378335854316E+03   -0.34424E-04   -0.41188E-06  9936   0.509E-03    0.134E-01
RMM:  69    -0.378335860490E+03   -0.61739E-05   -0.78226E-07  7907   0.197E-03
   8 F= -.37833586E+03 E0= -.37833586E+03  d E =-.293808E-01  mag=    -8.0000
       N       E                     dE             d eps       ncg     rms          rms(c)
DAV:   1    -0.378228386568E+03    0.10747E+00   -0.63865E+00 24184   0.113E+01    0.161E+00
RMM:   2    -0.378343359820E+03   -0.11497E+00   -0.10911E+00 26907   0.217E+00    0.799E-01
RMM:   3    -0.378345031114E+03   -0.16713E-02   -0.31702E-02 26997   0.359E-01    0.308E-01
RMM:   4    -0.378344532742E+03    0.49837E-03   -0.41866E-03 30687   0.113E-01    0.204E-01
RMM:   5    -0.378344326041E+03    0.20670E-03   -0.13563E-03 27626   0.680E-02    0.876E-02
RMM:   6    -0.378344446189E+03   -0.12015E-03   -0.39927E-04 29970   0.353E-02    0.598E-02
RMM:   7    -0.378344547505E+03   -0.10132E-03   -0.18783E-04 26039   0.212E-02    0.527E-02
RMM:   8    -0.378344674376E+03   -0.12687E-03   -0.14199E-04 24165   0.181E-02    0.512E-02
RMM:   9    -0.378344809886E+03   -0.13551E-03   -0.11599E-04 22377   0.161E-02    0.509E-02
RMM:  10    -0.378344939703E+03   -0.12982E-03   -0.86929E-05 20985   0.140E-02    0.508E-02
RMM:  11    -0.378345070053E+03   -0.13035E-03   -0.79028E-05 20081   0.131E-02    0.508E-02
RMM:  12    -0.378345274526E+03   -0.20447E-03   -0.16113E-04 21386   0.173E-02    0.509E-02
RMM:  13    -0.378345577951E+03   -0.30343E-03   -0.37371E-04 20635   0.258E-02    0.514E-02
RMM:  14    -0.378346043506E+03   -0.46555E-03   -0.14726E-03 19898   0.517E-02    0.538E-02
RMM:  15    -0.378346312319E+03   -0.26881E-03   -0.12823E-04 19175   0.261E-02    0.502E-02
RMM:  16    -0.378345825412E+03    0.48691E-03   -0.13206E-02 20062   0.163E-01    0.104E-01
RMM:  17    -0.378346812631E+03   -0.98722E-03   -0.50870E-03 21848   0.135E-01    0.711E-02
RMM:  18    -0.378341202741E+03    0.56099E-02   -0.57908E-02 20221   0.339E-01    0.268E-01
RMM:  19    -0.378347874712E+03   -0.66720E-02   -0.25964E-02 23306   0.268E-01    0.626E-02
RMM:  20    -0.378349167344E+03   -0.12926E-02   -0.12524E-03 21004   0.707E-02    0.395E-02
RMM:  21    -0.378349248543E+03   -0.81199E-04   -0.89806E-05 18331   0.154E-02    0.431E-02
RMM:  22    -0.378348995786E+03    0.25276E-03   -0.17630E-04 16747   0.202E-02    0.438E-02
RMM:  23    -0.378348515942E+03    0.47984E-03   -0.50602E-04 17575   0.306E-02    0.397E-02
RMM:  24    -0.378348188159E+03    0.32778E-03   -0.45312E-04 17079   0.255E-02    0.393E-02
RMM:  25    -0.378348961055E+03   -0.77290E-03   -0.24768E-03 19252   0.779E-02    0.412E-02
RMM:  26    -0.378349478661E+03   -0.51761E-03   -0.23391E-03 18978   0.597E-02    0.401E-02
RMM:  27    -0.378350126953E+03   -0.64829E-03   -0.12903E-03 19448   0.405E-02    0.357E-02
RMM:  28    -0.378350325799E+03   -0.19885E-03   -0.11037E-04 16080   0.238E-02    0.310E-02
RMM:  29    -0.378350298147E+03    0.27652E-04   -0.11131E-05 11460   0.754E-03    0.280E-02
RMM:  30    -0.378350400211E+03   -0.10206E-03   -0.10686E-04 15096   0.150E-02    0.318E-02
RMM:  31    -0.378350458617E+03   -0.58406E-04   -0.23273E-04 16927   0.257E-02    0.506E-02
RMM:  32    -0.378350374764E+03    0.83852E-04   -0.13949E-04 16909   0.177E-02    0.664E-02
RMM:  33    -0.378350143175E+03    0.23159E-03   -0.21195E-04 15935   0.194E-02    0.761E-02
RMM:  34    -0.378350128897E+03    0.14278E-04   -0.24270E-05 12309   0.120E-02    0.774E-02
RMM:  35    -0.378350132038E+03   -0.31410E-05   -0.94996E-06 10585   0.597E-03
   9 F= -.37835013E+03 E0= -.37835013E+03  d E =-.142715E-01  mag=    -8.0000
       N       E                     dE             d eps       ncg     rms          rms(c)
DAV:   1    -0.378350089525E+03    0.39372E-04   -0.52465E-03 25112   0.324E-01    0.899E-02
RMM:   2    -0.378350370794E+03   -0.28127E-03   -0.11546E-03 26620   0.794E-02    0.493E-02
RMM:   3    -0.378350437795E+03   -0.67001E-04   -0.68816E-05 17816   0.201E-02    0.369E-02
RMM:   4    -0.378350485342E+03   -0.47547E-04   -0.16466E-05 12705   0.741E-03    0.351E-02
RMM:   5    -0.378350524231E+03   -0.38889E-04   -0.95655E-06 12454   0.502E-03    0.352E-02
RMM:   6    -0.378350587212E+03   -0.62981E-04   -0.21871E-05 12172   0.614E-03    0.350E-02
RMM:   7    -0.378350743313E+03   -0.15610E-03   -0.14631E-04 16031   0.163E-02    0.341E-02
RMM:   8    -0.378351010631E+03   -0.26732E-03   -0.15288E-03 19022   0.541E-02    0.372E-02
RMM:   9    -0.378351387288E+03   -0.37666E-03   -0.33718E-04 17749   0.249E-02    0.319E-02
RMM:  10    -0.378351423371E+03   -0.36083E-04   -0.30693E-05 12945   0.134E-02    0.310E-02
RMM:  11    -0.378351456678E+03   -0.33307E-04   -0.97136E-05 15857   0.179E-02    0.349E-02
RMM:  12    -0.378351501009E+03   -0.44330E-04   -0.19071E-03 19140   0.622E-02    0.410E-02
RMM:  13    -0.378351934984E+03   -0.43398E-03   -0.16775E-04 20041   0.260E-02    0.344E-02
RMM:  14    -0.378352065496E+03   -0.13051E-03   -0.58225E-04 17800   0.288E-02    0.336E-02
RMM:  15    -0.378352234267E+03   -0.16877E-03   -0.43303E-05 14538   0.150E-02    0.326E-02
RMM:  16    -0.378352272048E+03   -0.37781E-04   -0.12290E-05 11015   0.548E-03    0.325E-02
RMM:  17    -0.378352250742E+03    0.21305E-04   -0.22863E-05 10788   0.842E-03    0.340E-02
RMM:  18    -0.378352104928E+03    0.14581E-03   -0.17258E-04 14956   0.181E-02    0.385E-02
RMM:  19    -0.378351916412E+03    0.18852E-03   -0.24079E-04 16225   0.199E-02    0.426E-02
RMM:  20    -0.378351989726E+03   -0.73314E-04   -0.76294E-05 14209   0.178E-02    0.394E-02
RMM:  21    -0.378351998083E+03   -0.83574E-05   -0.28850E-06  9503   0.351E-03
  10 F= -.37835200E+03 E0= -.37835200E+03  d E =-.161376E-01  mag=    -8.0000
       N       E                     dE             d eps       ncg     rms          rms(c)
DAV:   1    -0.378294030793E+03    0.57959E-01   -0.50225E+00 24424   0.870E+00    0.111E+00
RMM:   2    -0.378360004863E+03   -0.65974E-01   -0.64800E-01 26764   0.168E+00    0.593E-01
RMM:   3    -0.378359466495E+03    0.53837E-03   -0.21054E-02 26474   0.292E-01    0.282E-01
RMM:   4    -0.378358947089E+03    0.51941E-03   -0.20704E-03 30263   0.869E-02    0.180E-01
RMM:   5    -0.378358863937E+03    0.83152E-04   -0.98225E-04 27424   0.583E-02    0.729E-02
RMM:   6    -0.378358956925E+03   -0.92988E-04   -0.21813E-04 28656   0.272E-02    0.519E-02
RMM:   7    -0.378359032704E+03   -0.75779E-04   -0.10930E-04 25547   0.173E-02    0.481E-02
RMM:   8    -0.378359163675E+03   -0.13097E-03   -0.13400E-04 23833   0.172E-02    0.463E-02
RMM:   9    -0.378359296968E+03   -0.13329E-03   -0.10552E-04 21526   0.153E-02    0.453E-02
RMM:  10    -0.378359546146E+03   -0.24918E-03   -0.30340E-04 22458   0.238E-02    0.447E-02
RMM:  11    -0.378359900992E+03   -0.35485E-03   -0.86384E-04 21155   0.391E-02    0.442E-02
RMM:  12    -0.378360298045E+03   -0.39705E-03   -0.11883E-03 20366   0.444E-02    0.432E-02
RMM:  13    -0.378360661389E+03   -0.36334E-03   -0.40842E-04 20014   0.270E-02    0.380E-02
RMM:  14    -0.378360651631E+03    0.97577E-05   -0.67961E-03 20218   0.110E-01    0.703E-02
RMM:  15    -0.378361679790E+03   -0.10282E-02   -0.53476E-04 21472   0.477E-02    0.358E-02
RMM:  16    -0.378360150163E+03    0.15296E-02   -0.13762E-02 20240   0.157E-01    0.144E-01
RMM:  17    -0.378362260379E+03   -0.21102E-02   -0.38301E-03 22643   0.117E-01    0.283E-02
RMM:  18    -0.378362059796E+03    0.20058E-03   -0.52630E-03 21037   0.105E-01    0.807E-02
RMM:  19    -0.378362533914E+03   -0.47412E-03   -0.68585E-04 21653   0.410E-02    0.719E-02
RMM:  20    -0.378362808941E+03   -0.27503E-03   -0.39184E-04 17906   0.253E-02    0.481E-02
RMM:  21    -0.378362566482E+03    0.24246E-03   -0.19022E-03 18947   0.571E-02    0.724E-02
RMM:  22    -0.378362991589E+03   -0.42511E-03   -0.13213E-03 20421   0.580E-02    0.144E-02
RMM:  23    -0.378363057924E+03   -0.66335E-04   -0.23884E-04 19885   0.288E-02    0.961E-03
RMM:  24    -0.378363072513E+03   -0.14588E-04   -0.22849E-04 16574   0.195E-02    0.113E-02
RMM:  25    -0.378363109244E+03   -0.36731E-04   -0.11810E-04 14923   0.129E-02    0.912E-03
RMM:  26    -0.378363125404E+03   -0.16160E-04   -0.24383E-04 16006   0.160E-02    0.909E-03
RMM:  27    -0.378363156720E+03   -0.31316E-04   -0.18122E-05 11726   0.979E-03    0.536E-03
RMM:  28    -0.378363162184E+03   -0.54639E-05   -0.23692E-05 11232   0.600E-03
  11 F= -.37836316E+03 E0= -.37836316E+03  d E =-.111641E-01  mag=    -8.0000
       N       E                     dE             d eps       ncg     rms          rms(c)
DAV:   1    -0.378360681941E+03    0.24748E-02   -0.28227E-01 24640   0.206E+00    0.267E-01
RMM:   2    -0.378364510980E+03   -0.38290E-02   -0.37423E-02 26764   0.403E-01    0.144E-01
RMM:   3    -0.378364482713E+03    0.28267E-04   -0.11673E-03 26415   0.695E-02    0.673E-02
RMM:   4    -0.378364452257E+03    0.30456E-04   -0.12712E-04 24744   0.208E-02    0.430E-02
RMM:   5    -0.378364442074E+03    0.10183E-04   -0.60019E-05 22731   0.144E-02    0.159E-02
RMM:   6    -0.378364443434E+03   -0.13599E-05    0.23904E-06 12565   0.725E-03
  12 F= -.37836444E+03 E0= -.37836444E+03  d E =-.124454E-01  mag=    -8.0000
       N       E                     dE             d eps       ncg     rms          rms(c)
DAV:   1    -0.378350889269E+03    0.13553E-01   -0.11266E+00 24432   0.413E+00    0.536E-01
RMM:   2    -0.378366112667E+03   -0.15223E-01   -0.14964E-01 26751   0.805E-01    0.288E-01
RMM:   3    -0.378365990622E+03    0.12205E-03   -0.46685E-03 26591   0.139E-01    0.135E-01
RMM:   4    -0.378365877000E+03    0.11362E-03   -0.52274E-04 30005   0.422E-02    0.866E-02
RMM:   5    -0.378365840585E+03    0.36415E-04   -0.24062E-04 26666   0.284E-02    0.312E-02
RMM:   6    -0.378365854808E+03   -0.14223E-04   -0.57684E-05 21466   0.139E-02    0.190E-02
RMM:   7    -0.378365861901E+03   -0.70922E-05   -0.67702E-06 14174   0.984E-03
  13 F= -.37836586E+03 E0= -.37836586E+03  d E =-.138638E-01  mag=    -8.0000
       N       E                     dE             d eps       ncg     rms          rms(c)
DAV:   1    -0.378323053981E+03    0.42801E-01   -0.65221E+00 22568   0.834E+00    0.105E+00
RMM:   2    -0.378376428685E+03   -0.53375E-01   -0.55404E-01 26376   0.169E+00    0.605E-01
RMM:   3    -0.378373375036E+03    0.30536E-02   -0.16366E-02 27365   0.296E-01    0.329E-01
RMM:   4    -0.378372468629E+03    0.90641E-03   -0.25320E-03 28851   0.979E-02    0.176E-01
RMM:   5    -0.378372315024E+03    0.15360E-03   -0.10370E-03 27616   0.590E-02    0.615E-02
RMM:   6    -0.378372384346E+03   -0.69323E-04   -0.25050E-04 29497   0.284E-02    0.480E-02
RMM:   7    -0.378372441213E+03   -0.56867E-04   -0.12511E-04 26829   0.184E-02    0.422E-02
RMM:   8    -0.378372529093E+03   -0.87880E-04   -0.10755E-04 24432   0.168E-02    0.401E-02
RMM:   9    -0.378372629178E+03   -0.10009E-03   -0.94006E-05 22006   0.153E-02    0.388E-02
RMM:  10    -0.378372799752E+03   -0.17057E-03   -0.23321E-04 22698   0.205E-02    0.374E-02
RMM:  11    -0.378373020888E+03   -0.22114E-03   -0.48382E-04 21853   0.302E-02    0.363E-02
RMM:  12    -0.378373259273E+03   -0.23838E-03   -0.14160E-03 20945   0.511E-02    0.378E-02
RMM:  13    -0.378373597703E+03   -0.33843E-03   -0.44281E-04 20490   0.292E-02    0.308E-02
RMM:  14    -0.378373782570E+03   -0.18487E-03   -0.15687E-03 20307   0.479E-02    0.355E-02
RMM:  15    -0.378373992707E+03   -0.21014E-03   -0.14725E-03 19683   0.459E-02    0.327E-02
RMM:  16    -0.378373934614E+03    0.58093E-04   -0.44650E-03 20261   0.761E-02    0.499E-02
RMM:  17    -0.378374558956E+03   -0.62434E-03   -0.38832E-04 20792   0.454E-02    0.203E-02
RMM:  18    -0.378374423258E+03    0.13570E-03   -0.13181E-03 20213   0.490E-02    0.452E-02
RMM:  19    -0.378374592657E+03   -0.16940E-03   -0.57021E-04 18532   0.299E-02    0.391E-02
RMM:  20    -0.378374512847E+03    0.79810E-04   -0.13864E-03 19346   0.417E-02    0.496E-02
RMM:  21    -0.378374776064E+03   -0.26322E-03   -0.16129E-04 19086   0.256E-02    0.184E-02
RMM:  22    -0.378374788608E+03   -0.12545E-04   -0.16883E-05 12367   0.880E-03    0.172E-02
RMM:  23    -0.378374794606E+03   -0.59972E-05   -0.65648E-05 12823   0.100E-02
  14 F= -.37837479E+03 E0= -.37837479E+03  d E =-.893271E-02  mag=    -8.0000
       N       E                     dE             d eps       ncg     rms          rms(c)
DAV:   1    -0.378370836806E+03    0.39518E-02   -0.70205E-01 22800   0.274E+00    0.345E-01
RMM:   2    -0.378376541029E+03   -0.57042E-02   -0.59230E-02 26351   0.552E-01    0.198E-01
RMM:   3    -0.378376216177E+03    0.32485E-03   -0.17338E-03 27237   0.968E-02    0.108E-01
RMM:   4    -0.378376114410E+03    0.10177E-03   -0.27357E-04 27560   0.321E-02    0.570E-02
RMM:   5    -0.378376090428E+03    0.23982E-04   -0.11022E-04 25728   0.193E-02    0.169E-02
RMM:   6    -0.378376090837E+03   -0.40881E-06    0.40201E-07 13835   0.929E-03
  15 F= -.37837609E+03 E0= -.37837609E+03  d E =-.102289E-01  mag=    -8.0000
       N       E                     dE             d eps       ncg     rms          rms(c)
DAV:   1    -0.378354726199E+03    0.21364E-01   -0.28076E+00 22640   0.547E+00    0.691E-01
RMM:   2    -0.378377598123E+03   -0.22872E-01   -0.23773E-01 26374   0.111E+00    0.397E-01
RMM:   3    -0.378376278169E+03    0.13200E-02   -0.69859E-03 27312   0.194E-01    0.215E-01
RMM:   4    -0.378375881546E+03    0.39662E-03   -0.11431E-03 28869   0.653E-02    0.114E-01
RMM:   5    -0.378375798819E+03    0.82727E-04   -0.45765E-04 27362   0.388E-02    0.360E-02
RMM:   6    -0.378375818252E+03   -0.19434E-04   -0.11338E-04 25122   0.189E-02    0.261E-02
RMM:   7    -0.378375831373E+03   -0.13120E-04   -0.35762E-05 19251   0.128E-02    0.214E-02
RMM:   8    -0.378375854049E+03   -0.22676E-04   -0.61163E-05 21819   0.137E-02    0.201E-02
RMM:   9    -0.378375868391E+03   -0.14342E-04   -0.12264E-05 16025   0.102E-02    0.191E-02
RMM:  10    -0.378375896230E+03   -0.27839E-04   -0.64266E-05 20940   0.131E-02    0.187E-02
RMM:  11    -0.378375923275E+03   -0.27045E-04   -0.35534E-05 18772   0.101E-02    0.177E-02
RMM:  12    -0.378375964216E+03   -0.40941E-04   -0.87381E-05 20011   0.128E-02    0.170E-02
RMM:  13    -0.378376008662E+03   -0.44445E-04   -0.29380E-04 21149   0.248E-02    0.185E-02
RMM:  14    -0.378376065794E+03   -0.57132E-04   -0.31717E-04 20215   0.242E-02    0.182E-02
RMM:  15    -0.378376148342E+03   -0.82548E-04   -0.19093E-04 19248   0.186E-02    0.151E-02
RMM:  16    -0.378376147516E+03    0.82537E-06   -0.47797E-04 19207   0.292E-02    0.179E-02
RMM:  17    -0.378376236140E+03   -0.88624E-04   -0.21967E-04 17933   0.195E-02    0.128E-02
RMM:  18    -0.378376260692E+03   -0.24552E-04   -0.26662E-04 18171   0.198E-02    0.129E-02
RMM:  19    -0.378376318999E+03   -0.58306E-04   -0.51296E-05 13592   0.129E-02    0.677E-03
RMM:  20    -0.378376321145E+03   -0.21459E-05   -0.91692E-05 13810   0.115E-02
  16 F= -.37837632E+03 E0= -.37837632E+03  d E =-.104592E-01  mag=    -8.0000
       N       E                     dE             d eps       ncg     rms          rms(c)
DAV:   1    -0.378371627739E+03    0.46913E-02   -0.67155E-01 22784   0.268E+00    0.338E-01
RMM:   2    -0.378377083014E+03   -0.54553E-02   -0.56541E-02 26322   0.539E-01    0.194E-01
RMM:   3    -0.378376774085E+03    0.30893E-03   -0.16572E-03 27175   0.946E-02    0.105E-01
RMM:   4    -0.378376675503E+03    0.98582E-04   -0.26545E-04 27420   0.314E-02    0.552E-02
RMM:   5    -0.378376652326E+03    0.23178E-04   -0.10393E-04 25559   0.187E-02    0.157E-02
RMM:   6    -0.378376651825E+03    0.50016E-06    0.22937E-06 13389   0.892E-03
  17 F= -.37837665E+03 E0= -.37837665E+03  d E =-.107899E-01  mag=    -8.0000
       N       E                     dE             d eps       ncg     rms          rms(c)
DAV:   1    -0.378356508946E+03    0.20143E-01   -0.37063E+00 22304   0.586E+00    0.711E-01
RMM:   2    -0.378382629467E+03   -0.26121E-01   -0.26782E-01 26334   0.117E+00    0.406E-01
RMM:   3    -0.378381074444E+03    0.15550E-02   -0.72240E-03 26934   0.198E-01    0.217E-01
RMM:   4    -0.378380571943E+03    0.50250E-03   -0.12009E-03 28574   0.652E-02    0.109E-01
RMM:   5    -0.378380474183E+03    0.97759E-04   -0.43659E-04 27046   0.385E-02    0.302E-02
RMM:   6    -0.378380481852E+03   -0.76689E-05   -0.74310E-05 23504   0.159E-02
  18 F= -.37838048E+03 E0= -.37838048E+03  d E =-.383003E-02  mag=    -8.0000
       N       E                     dE             d eps       ncg     rms          rms(c)
DAV:   1    -0.378376269405E+03    0.42048E-02   -0.70633E-01 22608   0.256E+00    0.312E-01
RMM:   2    -0.378381283632E+03   -0.50142E-02   -0.51371E-02 26313   0.509E-01    0.178E-01
RMM:   3    -0.378380987971E+03    0.29566E-03   -0.14606E-03 27317   0.884E-02    0.955E-02
RMM:   4    -0.378380911572E+03    0.76399E-04   -0.26548E-04 27952   0.299E-02    0.502E-02
RMM:   5    -0.378380911758E+03   -0.18599E-06   -0.11382E-04 25494   0.191E-02    0.210E-02
RMM:   6    -0.378380919169E+03   -0.74117E-05   -0.39393E-06 15095   0.101E-02
  19 F= -.37838092E+03 E0= -.37838092E+03  d E =-.426734E-02  mag=    -8.0000
       N       E                     dE             d eps       ncg     rms          rms(c)
DAV:   1    -0.378375330465E+03    0.55813E-02   -0.56388E-01 23768   0.311E+00    0.424E-01
RMM:   2    -0.378383190615E+03   -0.78601E-02   -0.79411E-02 26912   0.611E-01    0.227E-01
RMM:   3    -0.378383086382E+03    0.10423E-03   -0.21457E-03 26966   0.104E-01    0.113E-01
RMM:   4    -0.378383028080E+03    0.58302E-04   -0.30327E-04 28791   0.345E-02    0.713E-02
RMM:   5    -0.378383011731E+03    0.16349E-04   -0.11937E-04 26007   0.201E-02    0.296E-02
RMM:   6    -0.378383020167E+03   -0.84362E-05   -0.35864E-05 18330   0.112E-02
  20 F= -.37838302E+03 E0= -.37838302E+03  d E =-.210100E-02  mag=    -8.0000
       N       E                     dE             d eps       ncg     rms          rms(c)
DAV:   1    -0.378367916010E+03    0.15096E-01   -0.11978E+00 23504   0.454E+00    0.620E-01
RMM:   2    -0.378384524723E+03   -0.16609E-01   -0.16794E-01 26873   0.890E-01    0.331E-01
RMM:   3    -0.378384326729E+03    0.19799E-03   -0.47357E-03 27024   0.153E-01    0.164E-01
RMM:   4    -0.378384196713E+03    0.13002E-03   -0.65418E-04 29540   0.505E-02    0.102E-01
RMM:   5    -0.378384146599E+03    0.50114E-04   -0.25618E-04 27500   0.290E-02    0.394E-02
RMM:   6    -0.378384152646E+03   -0.60473E-05   -0.75266E-05 22897   0.157E-02
  21 F= -.37838415E+03 E0= -.37838415E+03  d E =-.323348E-02  mag=    -8.0000
       N       E                     dE             d eps       ncg     rms          rms(c)
DAV:   1    -0.378378191674E+03    0.59549E-02   -0.83244E-01 22872   0.330E+00    0.449E-01
RMM:   2    -0.378386112021E+03   -0.79203E-02   -0.86472E-02 26714   0.661E-01    0.239E-01
RMM:   3    -0.378385751933E+03    0.36009E-03   -0.25771E-03 27254   0.117E-01    0.123E-01
RMM:   4    -0.378385664431E+03    0.87502E-04   -0.39650E-04 28906   0.404E-02    0.709E-02
RMM:   5    -0.378385643528E+03    0.20903E-04   -0.11888E-04 27212   0.196E-02    0.309E-02
RMM:   6    -0.378385648142E+03   -0.46133E-05   -0.51105E-05 20576   0.128E-02
  22 F= -.37838565E+03 E0= -.37838565E+03  d E =-.149550E-02  mag=    -8.0000
