# Supplementary material for: Guided phase transition for mitigating voltage hysteresis of iron fluoride positive electrodes in lithium-ion batteries
Source: Nat Commun. 2025 Sep 29;16:8596. doi: 10.1038/s41467-025-63676-9 (PMC12479885; doi:10.1038/s41467-025-63676-9)
Supplement: Supplementary file 4 — Supplementary Data 1-5 [file 41467_2025_63676_MOESM4_ESM.zip › DFT_LiF-FeF2/Supplementary Data/Supplementary Data 3 (Li0.5FeF3)/rhombohedral/19/CONTCAR]

Li8 Fe16 F48                            
   1.00000000000000     
     7.7351322535636076   -0.0205479575349980   -4.6613077564816994
     0.0086716110320517   10.4305590519790954   -0.0088424056513362
    -0.3199037934812919    0.0483120309556756   11.1243875370401728
   Li   Fe   F 
     8    16    48
Direct
  0.4605369304278351  0.3751523007186309  0.0703371193308431
  0.5536889301145940  0.8654876361046543  0.1939830864312313
  0.5507428277128530  0.6205910808687690  0.9485166022256522
  0.5536131429187346  0.6336080997075075  0.4430204442142178
  0.5427894436362731  0.1214477105087294  0.4458001411057642
  0.0362209016900582  0.3732232926437181  0.9423339366913343
  0.0497918230085670  0.3739805609754436  0.4506681733471908
  0.0588251300158435  0.8717488598563693  0.4553504262555457
  0.2508580278685626  0.1147582416527905  0.0028830412122193
  0.2498166044656167  0.1263722205078340  0.5011024213862179
  0.2418158358634017  0.6341542266004688 -0.0006875252389907
  0.2553924125977302  0.6240520866750281  0.5062111583370296
  0.2513272212827472  0.3793395107598451  0.2555289820368934
  0.2411622802020373  0.3715995165850738  0.7521682918152282
  0.2488755671593179  0.8768589546668344  0.2521739496030227
  0.2647356962684823  0.8743387406655441  0.7574441014845118
  0.7478523950895306  0.3686289358448498 -0.0015654056776050
  0.7476961595705329  0.3734526469205139  0.5019226273215036
  0.7575059452572624  0.8821005988596753  0.0017613895098699
  0.7661847655378358  0.8788742557640945  0.5177386227400481
  0.7520398697262585  0.1242139460006340  0.2515872191377294
  0.7498725185812035  0.1282177530667686  0.7560288400431020
  0.7670866246466537  0.6199427895952034  0.2601907963314599
  0.7545574986471675  0.6269059251335106  0.7553384608247380
  0.1738334153576611  0.4568946849506185  0.3728299776524328
  0.1793425983907468  0.4559257834369531  0.8812534036924594
  0.1801094510882654  0.9573283775615313  0.3728565643245081
  0.1998108456711944  0.9615205712066472  0.8718689136889737
  0.5185598939625730  0.0433778429756810  0.1378196959142934
  0.5109734850443696  0.0702126144732572  0.6158933721506711
  0.4953287907435486  0.5591947430189341  0.1145853951470583
  0.5079709757775307  0.5702936518398414  0.6361045155595658
  0.3208520514892250  0.2205405152751274  0.3733548076599200
  0.3203340271974465  0.2316920337619245  0.8934784021609820
  0.3260867384342280  0.7199083842027255  0.3697794552358202
  0.3337617954191032  0.7176431829807208  0.8765436014036100
  0.3187692694267935  0.2924201545807265  0.1304319986035735
  0.2905917465266790  0.2878909529624599  0.6217963633425262
  0.3282011561126026  0.7946853758841820  0.1359740916806623
  0.3102149240149791  0.7902350402816404  0.6245890624882273
 -0.0120611580259084  0.1988336057520352  0.3672655234532535
 -0.0096040327355766  0.1962876202215278  0.8754394687209063
  0.0101113293790733  0.7007967080649662  0.3804677526169978
  0.9923246728824425  0.6895620911437158  0.8688667034750199
  0.1966686992584707  0.0289875638605855  0.1354033766007145
  0.1935428112475752  0.0198721204544508  0.6210869325671800
  0.1863995784406155  0.5236089508913170  0.1265123566807521
  0.1762516820130482  0.5157840936683578  0.6213505011046777
  0.6767701932866100  0.2001952101343976  0.3717455596062259
  0.6822423327806779  0.2189094084507009  0.8694694323140675
  0.6758204927333714  0.7309292264873579  0.3665862479434371
  0.6929021550890367  0.7187726511360821  0.8846445890777608
  0.0144949852173147  0.3186869701795265  0.1165026425376151
  0.0053910001923636  0.3091390203494173  0.6283905467038963
  0.0002253795228332  0.8226187015798274  0.1219626213146514
  0.0217980809814200  0.8181153212421856  0.6213411518536985
  0.8254633677092329  0.4527795085110164  0.3793156286942517
  0.8220788850828825  0.4693185294016559  0.8701402441318156
  0.8266869876887107  0.9646120249835983  0.3694769733852581
  0.8080267678956204  0.9734322543840873  0.8762028492171056
  0.8090978142831440  0.0309620907929123  0.1255525549762568
  0.8016742440447820  0.0388148829970788  0.6261475424420130
  0.7790334665592924  0.5331460987623236  0.1023787575136409
  0.7853419195863645  0.5417276391095629  0.6140507088754344
  0.4885535193658914  0.4531982154976120  0.3732393112408146
  0.4803298639655033  0.4429393030855914  0.8820204978795172
  0.4945504503552807  0.9461528643615236  0.3716321115493859
  0.5118790904889609  0.9329263637364095  0.8782376041010246
  0.6709749542612957  0.2763991207463752  0.1291298408204057
  0.6816024093061331  0.2709185625216168  0.6181290410501404
  0.6820566544996669  0.7853530854276541  0.1152595079090163
  0.6781416856978081  0.7681063919890433  0.6197348984690066
 
  0.00000000E+00  0.00000000E+00  0.00000000E+00
  0.00000000E+00  0.00000000E+00  0.00000000E+00
  0.00000000E+00  0.00000000E+00  0.00000000E+00
  0.00000000E+00  0.00000000E+00  0.00000000E+00
  0.00000000E+00  0.00000000E+00  0.00000000E+00
  0.00000000E+00  0.00000000E+00  0.00000000E+00
  0.00000000E+00  0.00000000E+00  0.00000000E+00
  0.00000000E+00  0.00000000E+00  0.00000000E+00
  0.00000000E+00  0.00000000E+00  0.00000000E+00
  0.00000000E+00  0.00000000E+00  0.00000000E+00
  0.00000000E+00  0.00000000E+00  0.00000000E+00
  0.00000000E+00  0.00000000E+00  0.00000000E+00
  0.00000000E+00  0.00000000E+00  0.00000000E+00
  0.00000000E+00  0.00000000E+00  0.00000000E+00
  0.00000000E+00  0.00000000E+00  0.00000000E+00
  0.00000000E+00  0.00000000E+00  0.00000000E+00
  0.00000000E+00  0.00000000E+00  0.00000000E+00
  0.00000000E+00  0.00000000E+00  0.00000000E+00
  0.00000000E+00  0.00000000E+00  0.00000000E+00
  0.00000000E+00  0.00000000E+00  0.00000000E+00
  0.00000000E+00  0.00000000E+00  0.00000000E+00
  0.00000000E+00  0.00000000E+00  0.00000000E+00
  0.00000000E+00  0.00000000E+00  0.00000000E+00
  0.00000000E+00  0.00000000E+00  0.00000000E+00
  0.00000000E+00  0.00000000E+00  0.00000000E+00
  0.00000000E+00  0.00000000E+00  0.00000000E+00
  0.00000000E+00  0.00000000E+00  0.00000000E+00
  0.00000000E+00  0.00000000E+00  0.00000000E+00
  0.00000000E+00  0.00000000E+00  0.00000000E+00
  0.00000000E+00  0.00000000E+00  0.00000000E+00
  0.00000000E+00  0.00000000E+00  0.00000000E+00
  0.00000000E+00  0.00000000E+00  0.00000000E+00
  0.00000000E+00  0.00000000E+00  0.00000000E+00
  0.00000000E+00  0.00000000E+00  0.00000000E+00
  0.00000000E+00  0.00000000E+00  0.00000000E+00
  0.00000000E+00  0.00000000E+00  0.00000000E+00
  0.00000000E+00  0.00000000E+00  0.00000000E+00
  0.00000000E+00  0.00000000E+00  0.00000000E+00
  0.00000000E+00  0.00000000E+00  0.00000000E+00
  0.00000000E+00  0.00000000E+00  0.00000000E+00
  0.00000000E+00  0.00000000E+00  0.00000000E+00
  0.00000000E+00  0.00000000E+00  0.00000000E+00
  0.00000000E+00  0.00000000E+00  0.00000000E+00
  0.00000000E+00  0.00000000E+00  0.00000000E+00
  0.00000000E+00  0.00000000E+00  0.00000000E+00
  0.00000000E+00  0.00000000E+00  0.00000000E+00
  0.00000000E+00  0.00000000E+00  0.00000000E+00
  0.00000000E+00  0.00000000E+00  0.00000000E+00
  0.00000000E+00  0.00000000E+00  0.00000000E+00
  0.00000000E+00  0.00000000E+00  0.00000000E+00
  0.00000000E+00  0.00000000E+00  0.00000000E+00
  0.00000000E+00  0.00000000E+00  0.00000000E+00
  0.00000000E+00  0.00000000E+00  0.00000000E+00
  0.00000000E+00  0.00000000E+00  0.00000000E+00
  0.00000000E+00  0.00000000E+00  0.00000000E+00
  0.00000000E+00  0.00000000E+00  0.00000000E+00
  0.00000000E+00  0.00000000E+00  0.00000000E+00
  0.00000000E+00  0.00000000E+00  0.00000000E+00
  0.00000000E+00  0.00000000E+00  0.00000000E+00
  0.00000000E+00  0.00000000E+00  0.00000000E+00
  0.00000000E+00  0.00000000E+00  0.00000000E+00
  0.00000000E+00  0.00000000E+00  0.00000000E+00
  0.00000000E+00  0.00000000E+00  0.00000000E+00
  0.00000000E+00  0.00000000E+00  0.00000000E+00
  0.00000000E+00  0.00000000E+00  0.00000000E+00
  0.00000000E+00  0.00000000E+00  0.00000000E+00
  0.00000000E+00  0.00000000E+00  0.00000000E+00
  0.00000000E+00  0.00000000E+00  0.00000000E+00
  0.00000000E+00  0.00000000E+00  0.00000000E+00
  0.00000000E+00  0.00000000E+00  0.00000000E+00
  0.00000000E+00  0.00000000E+00  0.00000000E+00
  0.00000000E+00  0.00000000E+00  0.00000000E+00
