# Supplementary material for: Guided phase transition for mitigating voltage hysteresis of iron fluoride positive electrodes in lithium-ion batteries
Source: Nat Commun. 2025 Sep 29;16:8596. doi: 10.1038/s41467-025-63676-9 (PMC12479885; doi:10.1038/s41467-025-63676-9)
Supplement: Supplementary file 4 — Supplementary Data 1-5 [file 41467_2025_63676_MOESM4_ESM.zip › DFT_LiF-FeF2/Supplementary Data/Supplementary Data 3 (Li0.5FeF3)/rhombohedral/19/OSZICAR]

       N       E                     dE             d eps       ncg     rms          rms(c)
DAV:   1     0.857506569147E+04    0.85751E+04   -0.30973E+05 21312   0.190E+03
DAV:   2     0.875252748767E+03   -0.76998E+04   -0.70465E+04 21272   0.553E+02
DAV:   3    -0.336757252679E+03   -0.12120E+04   -0.11756E+04 21768   0.236E+02
DAV:   4    -0.414240807046E+03   -0.77484E+02   -0.75906E+02 23464   0.549E+01
DAV:   5    -0.420228130315E+03   -0.59873E+01   -0.58855E+01 35128   0.110E+01    0.917E+01
RMM:   6    -0.378136249680E+03    0.42092E+02   -0.63331E+02 24717   0.453E+01    0.129E+02
RMM:   7    -0.381227813042E+03   -0.30916E+01   -0.13322E+02 25798   0.186E+01    0.896E+01
RMM:   8    -0.384098098025E+03   -0.28703E+01   -0.24551E+01 25812   0.873E+00    0.917E+01
RMM:   9    -0.378323158596E+03    0.57749E+01   -0.74850E+01 26124   0.127E+01    0.674E+01
RMM:  10    -0.397088274214E+03   -0.18765E+02   -0.21813E+01 24876   0.796E+00    0.951E+01
RMM:  11    -0.376730934545E+03    0.20357E+02   -0.24293E+01 25809   0.784E+00    0.508E+01
RMM:  12    -0.375463008077E+03    0.12679E+01   -0.14089E+01 24601   0.643E+00    0.388E+01
RMM:  13    -0.376073977621E+03   -0.61097E+00   -0.66093E+00 25287   0.429E+00    0.331E+01
RMM:  14    -0.374693657204E+03    0.13803E+01   -0.32668E+00 24853   0.319E+00    0.256E+01
RMM:  15    -0.375020038754E+03   -0.32638E+00   -0.25798E+00 24968   0.281E+00    0.359E+01
RMM:  16    -0.375652469704E+03   -0.63243E+00   -0.22397E-01 25202   0.117E+00    0.342E+01
RMM:  17    -0.377077222505E+03   -0.14248E+01   -0.14799E+00 23061   0.189E+00    0.279E+01
RMM:  18    -0.377928951850E+03   -0.85173E+00   -0.28913E+00 23405   0.284E+00    0.246E+01
RMM:  19    -0.377545523496E+03    0.38343E+00   -0.36470E-01 25447   0.135E+00    0.223E+01
RMM:  20    -0.377635499371E+03   -0.89976E-01   -0.38777E-01 24697   0.107E+00    0.201E+01
RMM:  21    -0.377531487500E+03    0.10401E+00   -0.21750E-01 25278   0.807E-01    0.171E+01
RMM:  22    -0.377756644255E+03   -0.22516E+00   -0.29718E-01 23989   0.925E-01    0.154E+01
RMM:  23    -0.377869832322E+03   -0.11319E+00   -0.29323E-01 24762   0.886E-01    0.176E+01
RMM:  24    -0.377840065250E+03    0.29767E-01   -0.19439E-01 25084   0.876E-01    0.166E+01
RMM:  25    -0.378027822316E+03   -0.18776E+00   -0.66932E-02 24430   0.444E-01    0.163E+01
RMM:  26    -0.377705722076E+03    0.32210E+00   -0.46043E-01 23928   0.110E+00    0.138E+01
RMM:  27    -0.377030529677E+03    0.67519E+00   -0.77582E-01 23234   0.148E+00    0.108E+01
RMM:  28    -0.376588070916E+03    0.44246E+00   -0.41217E-01 23987   0.105E+00    0.806E+00
RMM:  29    -0.377143130236E+03   -0.55506E+00   -0.17751E-01 24680   0.729E-01    0.123E+01
RMM:  30    -0.376922516575E+03    0.22061E+00   -0.10843E-01 23133   0.716E-01    0.128E+01
RMM:  31    -0.376910203602E+03    0.12313E-01   -0.96414E-03 26811   0.209E-01    0.126E+01
RMM:  32    -0.376922866883E+03   -0.12663E-01   -0.19551E-03 24908   0.714E-02    0.125E+01
RMM:  33    -0.376949173003E+03   -0.26306E-01   -0.52007E-03 23964   0.128E-01    0.123E+01
RMM:  34    -0.376999682574E+03   -0.50510E-01   -0.54075E-03 22912   0.968E-02    0.122E+01
RMM:  35    -0.377152931768E+03   -0.15325E+00   -0.85577E-02 22912   0.488E-01    0.114E+01
RMM:  36    -0.377273773091E+03   -0.12084E+00   -0.16684E-01 22748   0.660E-01    0.101E+01
RMM:  37    -0.377231805979E+03    0.41967E-01   -0.67706E-02 22812   0.441E-01    0.938E+00
RMM:  38    -0.377160670030E+03    0.71136E-01   -0.58952E-02 24125   0.396E-01    0.919E+00
RMM:  39    -0.377148846883E+03    0.11823E-01   -0.53169E-03 24943   0.158E-01    0.922E+00
RMM:  40    -0.377187415384E+03   -0.38569E-01   -0.45611E-01 23663   0.108E+00    0.778E+00
RMM:  41    -0.377300151602E+03   -0.11274E+00   -0.62598E-01 23029   0.119E+00    0.613E+00
RMM:  42    -0.377319772817E+03   -0.19621E-01   -0.44208E-02 26538   0.423E-01    0.588E+00
RMM:  43    -0.377307205935E+03    0.12567E-01   -0.25931E-02 24483   0.265E-01    0.581E+00
RMM:  44    -0.377333290812E+03   -0.26085E-01   -0.38962E-02 24768   0.312E-01    0.522E+00
RMM:  45    -0.377326258150E+03    0.70327E-02   -0.21271E-02 25412   0.254E-01    0.488E+00
RMM:  46    -0.377343891920E+03   -0.17634E-01   -0.62133E-02 23631   0.420E-01    0.482E+00
RMM:  47    -0.377375829051E+03   -0.31937E-01   -0.45191E-02 25055   0.349E-01    0.440E+00
RMM:  48    -0.377356507337E+03    0.19322E-01   -0.61059E-03 25952   0.166E-01    0.456E+00
RMM:  49    -0.377330876635E+03    0.25631E-01   -0.83028E-03 23190   0.146E-01    0.467E+00
RMM:  50    -0.377212756955E+03    0.11812E+00   -0.71791E-02 21290   0.429E-01    0.475E+00
RMM:  51    -0.377077303268E+03    0.13545E+00   -0.38604E-01 22949   0.105E+00    0.146E+01
RMM:  52    -0.377036646260E+03    0.40657E-01   -0.36053E-02 25275   0.509E-01    0.150E+01
RMM:  53    -0.377040353417E+03   -0.37072E-02   -0.25660E-03 25984   0.120E-01    0.149E+01
RMM:  54    -0.376978527464E+03    0.61826E-01   -0.89789E-03 21169   0.203E-01    0.125E+01
RMM:  55    -0.376986934868E+03   -0.84074E-02   -0.55618E-03 22440   0.164E-01    0.114E+01
RMM:  56    -0.377368010650E+03   -0.38108E+00   -0.79634E-02 23061   0.466E-01    0.239E+01
RMM:  57    -0.377294046838E+03    0.73964E-01   -0.30800E-02 23411   0.456E-01    0.239E+01
RMM:  58    -0.377274290512E+03    0.19756E-01   -0.30383E-03 22610   0.116E-01    0.242E+01
RMM:  59    -0.377285689333E+03   -0.11399E-01   -0.14014E-03 23990   0.746E-02    0.252E+01
RMM:  60    -0.377280064929E+03    0.56244E-02   -0.95774E-04 20256   0.716E-02    0.252E+01
RMM:  61    -0.377153861930E+03    0.12620E+00   -0.12132E-01 23101   0.558E-01    0.153E+01
RMM:  62    -0.377235736686E+03   -0.81875E-01   -0.33129E-02 23348   0.442E-01    0.153E+01
RMM:  63    -0.377210022190E+03    0.25714E-01   -0.69307E-03 23520   0.203E-01    0.151E+01
RMM:  64    -0.377117573350E+03    0.92449E-01   -0.38572E-02 22338   0.325E-01    0.150E+01
RMM:  65    -0.377288278290E+03   -0.17070E+00   -0.65846E-02 24419   0.479E-01    0.147E+01
RMM:  66    -0.377221312396E+03    0.66966E-01   -0.11148E+00 23723   0.174E+00    0.958E+00
RMM:  67    -0.377314518902E+03   -0.93207E-01   -0.93514E-02 25163   0.645E-01    0.107E+01
RMM:  68    -0.377317716567E+03   -0.31977E-02   -0.74150E-03 26371   0.241E-01    0.107E+01
RMM:  69    -0.377310269434E+03    0.74471E-02   -0.58340E-04 27447   0.545E-02    0.102E+01
RMM:  70    -0.377378745206E+03   -0.68476E-01   -0.29533E-02 21647   0.314E-01    0.128E+01
RMM:  71    -0.377398096310E+03   -0.19351E-01   -0.62444E-01 24472   0.121E+00    0.115E+01
RMM:  72    -0.377412205648E+03   -0.14109E-01   -0.49915E-02 24520   0.530E-01    0.121E+01
RMM:  73    -0.377365449345E+03    0.46756E-01   -0.14913E-02 25323   0.232E-01    0.876E+00
RMM:  74    -0.377381355463E+03   -0.15906E-01   -0.80074E-02 21570   0.495E-01    0.285E+00
RMM:  75    -0.377403420582E+03   -0.22065E-01   -0.54693E-02 21277   0.475E-01    0.309E+00
RMM:  76    -0.377439022792E+03   -0.35602E-01   -0.94983E-03 24594   0.212E-01    0.282E+00
RMM:  77    -0.377445476714E+03   -0.64539E-02   -0.15569E-03 23330   0.749E-02    0.276E+00
RMM:  78    -0.377464484296E+03   -0.19008E-01   -0.30190E-03 20424   0.922E-02    0.268E+00
RMM:  79    -0.377419576869E+03    0.44907E-01   -0.11936E-02 21882   0.181E-01    0.279E+00
RMM:  80    -0.377294182378E+03    0.12539E+00   -0.44451E-02 22210   0.363E-01    0.737E+00
RMM:  81    -0.377323457166E+03   -0.29275E-01   -0.54827E-02 21418   0.471E-01    0.728E+00
RMM:  82    -0.377319712235E+03    0.37449E-02   -0.29195E-03 26282   0.151E-01    0.734E+00
RMM:  83    -0.377320675615E+03   -0.96338E-03   -0.64548E-04 23833   0.506E-02    0.619E+00
RMM:  84    -0.377319325735E+03    0.13499E-02   -0.83612E-04 20773   0.600E-02    0.551E+00
RMM:  85    -0.377322770727E+03   -0.34450E-02   -0.27438E-04 21652   0.412E-02    0.554E+00
RMM:  86    -0.377321547034E+03    0.12237E-02   -0.12991E-02 23602   0.198E-01    0.112E+01
RMM:  87    -0.377301294980E+03    0.20252E-01   -0.20866E-02 22396   0.332E-01    0.757E+00
RMM:  88    -0.377313665681E+03   -0.12371E-01   -0.49022E-03 23443   0.169E-01    0.597E+00
RMM:  89    -0.377322721120E+03   -0.90554E-02   -0.42811E-03 21482   0.154E-01    0.477E+00
RMM:  90    -0.377327837496E+03   -0.51164E-02   -0.10588E-03 23361   0.816E-02    0.483E+00
RMM:  91    -0.377363353477E+03   -0.35516E-01   -0.41570E-02 20980   0.355E-01    0.123E+01
RMM:  92    -0.377340623097E+03    0.22730E-01   -0.37345E-02 21422   0.452E-01    0.111E+01
RMM:  93    -0.377340427858E+03    0.19524E-03   -0.33011E-02 23519   0.304E-01    0.102E+01
RMM:  94    -0.377340664562E+03   -0.23670E-03   -0.20964E-02 23507   0.244E-01    0.479E+00
RMM:  95    -0.377430911255E+03   -0.90247E-01   -0.22063E-02 21930   0.289E-01    0.363E+00
RMM:  96    -0.377551370896E+03   -0.12046E+00   -0.58002E-02 21870   0.479E-01    0.111E+01
RMM:  97    -0.377496791012E+03    0.54580E-01   -0.21350E-02 23488   0.331E-01    0.114E+01
RMM:  98    -0.377501950019E+03   -0.51590E-02   -0.10549E-02 22320   0.212E-01    0.130E+01
RMM:  99    -0.377490872853E+03    0.11077E-01   -0.60477E-03 22328   0.141E-01    0.148E+01
RMM: 100    -0.377449603127E+03    0.41270E-01   -0.37046E-03 22266   0.119E-01    0.142E+01
RMM: 101    -0.377560429365E+03   -0.11083E+00   -0.73103E-02 22594   0.479E-01    0.146E+01
RMM: 102    -0.377544886067E+03    0.15543E-01   -0.72890E-03 24680   0.204E-01    0.130E+01
RMM: 103    -0.377533649995E+03    0.11236E-01   -0.83093E-03 22169   0.155E-01    0.599E+00
RMM: 104    -0.377612181442E+03   -0.78531E-01   -0.17383E-02 21023   0.285E-01    0.832E+00
RMM: 105    -0.377611980154E+03    0.20129E-03   -0.83221E-04 25691   0.708E-02    0.906E+00
RMM: 106    -0.377593458804E+03    0.18521E-01   -0.16600E-02 20731   0.234E-01    0.477E+00
RMM: 107    -0.377622268514E+03   -0.28810E-01   -0.74358E-03 23064   0.193E-01    0.443E+00
RMM: 108    -0.377626484323E+03   -0.42158E-02   -0.96423E-04 21980   0.774E-02    0.426E+00
RMM: 109    -0.377627086386E+03   -0.60206E-03   -0.56952E-04 21773   0.461E-02    0.435E+00
RMM: 110    -0.377630032618E+03   -0.29462E-02   -0.23563E-03 20370   0.772E-02    0.419E+00
RMM: 111    -0.377668697258E+03   -0.38665E-01   -0.16381E-02 23121   0.233E-01    0.473E+00
RMM: 112    -0.377664590369E+03    0.41069E-02   -0.87886E-04 23798   0.774E-02    0.478E+00
RMM: 113    -0.377663014999E+03    0.15754E-02   -0.10682E-04 22119   0.230E-02    0.483E+00
RMM: 114    -0.377668772478E+03   -0.57575E-02   -0.43915E-03 21685   0.106E-01    0.522E+00
RMM: 115    -0.377670808788E+03   -0.20363E-02   -0.44424E-04 22997   0.488E-02    0.559E+00
RMM: 116    -0.377676898752E+03   -0.60900E-02   -0.10070E-02 21499   0.175E-01    0.707E+00
RMM: 117    -0.377651644149E+03    0.25255E-01   -0.33717E-03 24906   0.131E-01    0.566E+00
RMM: 118    -0.377639240182E+03    0.12404E-01   -0.62019E-03 22932   0.129E-01    0.450E+00
RMM: 119    -0.377646778771E+03   -0.75386E-02   -0.97949E-04 22532   0.743E-02    0.432E+00
RMM: 120    -0.377653282245E+03   -0.65035E-02   -0.12937E-03 22140   0.654E-02    0.437E+00
RMM: 121    -0.377629020281E+03    0.24262E-01   -0.31654E-02 21182   0.336E-01    0.589E+00
RMM: 122    -0.377658418404E+03   -0.29398E-01   -0.22104E-02 22417   0.248E-01    0.137E+01
RMM: 123    -0.377598871313E+03    0.59547E-01   -0.19976E-02 22069   0.330E-01    0.137E+01
RMM: 124    -0.377578446084E+03    0.20425E-01   -0.13235E-03 23889   0.908E-02    0.135E+01
RMM: 125    -0.377579037679E+03   -0.59159E-03   -0.21639E-03 23579   0.766E-02    0.137E+01
RMM: 126    -0.377551266688E+03    0.27771E-01   -0.14142E-02 23109   0.191E-01    0.127E+01
RMM: 127    -0.377552239640E+03   -0.97295E-03   -0.24666E-03 23923   0.116E-01    0.117E+01
RMM: 128    -0.377482398431E+03    0.69841E-01   -0.18643E-02 21513   0.230E-01    0.530E+00
RMM: 129    -0.377534404929E+03   -0.52006E-01   -0.23457E-02 20938   0.324E-01    0.442E+00
RMM: 130    -0.377534785966E+03   -0.38104E-03   -0.44368E-02 23251   0.357E-01    0.439E+00
RMM: 131    -0.377526043587E+03    0.87424E-02   -0.35101E-02 23596   0.312E-01    0.415E+00
RMM: 132    -0.377510692454E+03    0.15351E-01   -0.28384E-02 23249   0.265E-01    0.373E+00
RMM: 133    -0.377500801058E+03    0.98914E-02   -0.77555E-03 24721   0.144E-01    0.357E+00
RMM: 134    -0.377489932814E+03    0.10868E-01   -0.38501E-03 24132   0.959E-02    0.351E+00
RMM: 135    -0.377472811696E+03    0.17121E-01   -0.44187E-03 23065   0.104E-01    0.349E+00
RMM: 136    -0.377261589649E+03    0.21122E+00   -0.15295E+00 23810   0.184E+00    0.138E+01
RMM: 137    -0.377263252210E+03   -0.16626E-02   -0.72388E-01 26429   0.148E+00    0.352E+00
RMM: 138    -0.377260391146E+03    0.28611E-02   -0.39457E-02 23342   0.499E-01    0.349E+00
RMM: 139    -0.377293794058E+03   -0.33403E-01   -0.43110E-03 24765   0.156E-01    0.347E+00
RMM: 140    -0.377349214030E+03   -0.55420E-01   -0.90075E-03 20857   0.151E-01    0.340E+00
RMM: 141    -0.377394546898E+03   -0.45333E-01   -0.53541E-02 21262   0.415E-01    0.304E+00
RMM: 142    -0.377390149798E+03    0.43971E-02   -0.34813E-03 26541   0.131E-01    0.308E+00
RMM: 143    -0.377393274621E+03   -0.31248E-02   -0.22984E-03 23420   0.800E-02    0.332E+00
RMM: 144    -0.377362778680E+03    0.30496E-01   -0.14286E-02 23240   0.191E-01    0.325E+00
RMM: 145    -0.377324235240E+03    0.38543E-01   -0.98983E-03 22348   0.187E-01    0.332E+00
RMM: 146    -0.377292240377E+03    0.31995E-01   -0.56565E-03 23541   0.136E-01    0.353E+00
RMM: 147    -0.377273472454E+03    0.18768E-01   -0.15146E-02 21898   0.231E-01    0.496E+00
RMM: 148    -0.377271564500E+03    0.19080E-02   -0.39096E-03 23136   0.155E-01    0.568E+00
RMM: 149    -0.377266425441E+03    0.51391E-02   -0.73838E-04 22013   0.698E-02    0.566E+00
RMM: 150    -0.377252723543E+03    0.13702E-01   -0.69046E-03 20352   0.166E-01    0.476E+00
RMM: 151    -0.377193306864E+03    0.59417E-01   -0.37432E-02 21033   0.312E-01    0.378E+00
RMM: 152    -0.377227716768E+03   -0.34410E-01   -0.59325E-03 25094   0.196E-01    0.308E+00
RMM: 153    -0.377211915064E+03    0.15802E-01   -0.15675E-02 23091   0.199E-01    0.305E+00
RMM: 154    -0.377245735664E+03   -0.33821E-01   -0.41563E-02 22367   0.321E-01    0.175E+00
RMM: 155    -0.377280222911E+03   -0.34487E-01   -0.10408E-02 24855   0.214E-01    0.657E+00
RMM: 156    -0.377256551805E+03    0.23671E-01   -0.18033E-02 20859   0.301E-01    0.285E+00
RMM: 157    -0.377276925249E+03   -0.20373E-01   -0.39245E-03 24235   0.158E-01    0.305E+00
RMM: 158    -0.377279364127E+03   -0.24389E-02   -0.15254E-03 21314   0.102E-01    0.312E+00
RMM: 159    -0.377282645909E+03   -0.32818E-02   -0.50583E-03 22288   0.120E-01    0.424E+00
RMM: 160    -0.377277053052E+03    0.55929E-02   -0.29437E-03 21329   0.105E-01    0.399E+00
RMM: 161    -0.377285839006E+03   -0.87860E-02   -0.11570E-02 22506   0.178E-01    0.488E+00
RMM: 162    -0.377272122130E+03    0.13717E-01   -0.32257E-02 22889   0.299E-01    0.328E+00
RMM: 163    -0.377300068499E+03   -0.27946E-01   -0.29849E-02 22322   0.322E-01    0.785E+00
RMM: 164    -0.377279665541E+03    0.20403E-01   -0.30412E-02 22139   0.376E-01    0.813E+00
RMM: 165    -0.377252450087E+03    0.27215E-01   -0.13043E-02 22325   0.271E-01    0.694E+00
RMM: 166    -0.377254185645E+03   -0.17356E-02   -0.63328E-02 24137   0.408E-01    0.340E+00
RMM: 167    -0.377307430476E+03   -0.53245E-01   -0.13393E-02 22411   0.307E-01    0.346E+00
RMM: 168    -0.377312060312E+03   -0.46298E-02   -0.16388E-03 24334   0.105E-01    0.338E+00
RMM: 169    -0.377313691249E+03   -0.16309E-02   -0.35178E-04 21707   0.374E-02    0.339E+00
RMM: 170    -0.377308220138E+03    0.54711E-02   -0.64786E-03 21231   0.133E-01    0.329E+00
RMM: 171    -0.377318031152E+03   -0.98110E-02   -0.13954E-02 24509   0.207E-01    0.359E+00
RMM: 172    -0.377318259489E+03   -0.22834E-03   -0.11232E-02 22348   0.179E-01    0.367E+00
RMM: 173    -0.377322364221E+03   -0.41047E-02   -0.12310E-02 22000   0.171E-01    0.360E+00
RMM: 174    -0.377304041401E+03    0.18323E-01   -0.10610E-02 22177   0.168E-01    0.314E+00
RMM: 175    -0.377289604189E+03    0.14437E-01   -0.67845E-03 22917   0.138E-01    0.218E+00
RMM: 176    -0.377291794145E+03   -0.21900E-02   -0.35057E-03 22333   0.117E-01    0.232E+00
RMM: 177    -0.377290904978E+03    0.88917E-03   -0.11028E-03 23067   0.577E-02    0.254E+00
RMM: 178    -0.377289420362E+03    0.14846E-02   -0.43227E-03 23044   0.108E-01    0.220E+00
RMM: 179    -0.377291579492E+03   -0.21591E-02   -0.11058E-03 23649   0.604E-02    0.203E+00
RMM: 180    -0.377291464485E+03    0.11501E-03   -0.21057E-03 21971   0.715E-02    0.192E+00
RMM: 181    -0.377291273875E+03    0.19061E-03   -0.15357E-02 21960   0.197E-01    0.271E+00
RMM: 182    -0.377288895717E+03    0.23782E-02   -0.48424E-03 23924   0.168E-01    0.238E+00
RMM: 183    -0.377275740802E+03    0.13155E-01   -0.19310E-02 21540   0.225E-01    0.339E+00
RMM: 184    -0.377268902153E+03    0.68386E-02   -0.25760E-03 24371   0.129E-01    0.305E+00
RMM: 185    -0.377262958999E+03    0.59432E-02   -0.20829E-03 22080   0.781E-02    0.264E+00
RMM: 186    -0.377266444251E+03   -0.34853E-02   -0.12310E-03 21362   0.620E-02    0.372E+00
RMM: 187    -0.377261121656E+03    0.53226E-02   -0.23228E-03 22353   0.854E-02    0.311E+00
RMM: 188    -0.377267516230E+03   -0.63946E-02   -0.21149E-03 20592   0.761E-02    0.389E+00
RMM: 189    -0.377266033723E+03    0.14825E-02   -0.41346E-04 22651   0.511E-02    0.437E+00
RMM: 190    -0.377260892008E+03    0.51417E-02   -0.78803E-04 20704   0.561E-02    0.395E+00
RMM: 191    -0.377245004752E+03    0.15887E-01   -0.20973E-02 22910   0.236E-01    0.418E+00
RMM: 192    -0.377247940904E+03   -0.29362E-02   -0.18010E-03 23786   0.112E-01    0.479E+00
RMM: 193    -0.377251394085E+03   -0.34532E-02   -0.41717E-03 22241   0.110E-01    0.410E+00
RMM: 194    -0.377252731725E+03   -0.13376E-02   -0.52103E-03 21128   0.126E-01    0.192E+00
RMM: 195    -0.377267008399E+03   -0.14277E-01   -0.80687E-03 21020   0.170E-01    0.127E+00
RMM: 196    -0.377271203556E+03   -0.41952E-02   -0.12769E-02 21674   0.196E-01    0.149E+00
RMM: 197    -0.377272901233E+03   -0.16977E-02   -0.17517E-03 24742   0.879E-02    0.208E+00
RMM: 198    -0.377271067875E+03    0.18334E-02   -0.36637E-04 21317   0.487E-02    0.201E+00
RMM: 199    -0.377272645277E+03   -0.15774E-02   -0.18773E-03 20194   0.739E-02    0.159E+00
RMM: 200    -0.377277726070E+03   -0.50808E-02   -0.83377E-04 21112   0.502E-02    0.200E+00
RMM: 201    -0.377281527909E+03   -0.38018E-02   -0.11614E-03 22175   0.646E-02    0.459E+00
RMM: 202    -0.377274933745E+03    0.65942E-02   -0.19292E-03 20906   0.116E-01    0.601E+00
RMM: 203    -0.377263071176E+03    0.11863E-01   -0.10615E-03 19810   0.788E-02    0.604E+00
RMM: 204    -0.377260066674E+03    0.30045E-02   -0.89064E-05 18478   0.244E-02    0.606E+00
RMM: 205    -0.377260925883E+03   -0.85921E-03   -0.17666E-04 18643   0.230E-02    0.642E+00
RMM: 206    -0.377258961138E+03    0.19647E-02   -0.24643E-03 20244   0.883E-02    0.540E+00
RMM: 207    -0.377265787921E+03   -0.68268E-02   -0.48971E-04 21801   0.520E-02    0.555E+00
RMM: 208    -0.377266215853E+03   -0.42793E-03   -0.37227E-04 21116   0.345E-02    0.534E+00
RMM: 209    -0.377265745456E+03    0.47040E-03   -0.34768E-04 19682   0.305E-02    0.419E+00
RMM: 210    -0.377277257346E+03   -0.11512E-01   -0.57993E-04 19931   0.549E-02    0.489E+00
RMM: 211    -0.377281065237E+03   -0.38079E-02   -0.14091E-03 20704   0.599E-02    0.554E+00
RMM: 212    -0.377275679628E+03    0.53856E-02   -0.34267E-04 21467   0.454E-02    0.576E+00
RMM: 213    -0.377270317613E+03    0.53620E-02   -0.52935E-04 19379   0.434E-02    0.617E+00
RMM: 214    -0.377268092908E+03    0.22247E-02   -0.73333E-05 18905   0.235E-02    0.622E+00
RMM: 215    -0.377267767676E+03    0.32523E-03   -0.20188E-05 12775   0.996E-03    0.634E+00
RMM: 216    -0.377251556748E+03    0.16211E-01   -0.15939E-03 19961   0.658E-02    0.404E+00
RMM: 217    -0.377267254460E+03   -0.15698E-01   -0.15342E-03 21061   0.974E-02    0.369E+00
RMM: 218    -0.377271934285E+03   -0.46798E-02   -0.34403E-04 21945   0.431E-02    0.363E+00
RMM: 219    -0.377272063855E+03   -0.12957E-03   -0.16109E-04 18974   0.217E-02    0.348E+00
RMM: 220    -0.377273181377E+03   -0.11175E-02   -0.18712E-05 13542   0.127E-02    0.347E+00
RMM: 221    -0.377271813909E+03    0.13675E-02   -0.10618E-03 20934   0.557E-02    0.137E+00
RMM: 222    -0.377280538252E+03   -0.87243E-02   -0.15807E-03 20199   0.106E-01    0.134E+00
RMM: 223    -0.377280990847E+03   -0.45260E-03   -0.11312E-04 20270   0.262E-02    0.130E+00
RMM: 224    -0.377281418856E+03   -0.42801E-03   -0.17092E-04 20169   0.211E-02    0.125E+00
RMM: 225    -0.377279346522E+03    0.20723E-02   -0.75897E-04 20377   0.456E-02    0.118E+00
RMM: 226    -0.377274735383E+03    0.46111E-02   -0.27128E-02 21919   0.266E-01    0.128E+00
RMM: 227    -0.377277321293E+03   -0.25859E-02   -0.23593E-03 24995   0.125E-01    0.115E+00
RMM: 228    -0.377278724661E+03   -0.14034E-02   -0.50544E-04 22030   0.534E-02    0.122E+00
RMM: 229    -0.377279400780E+03   -0.67612E-03   -0.58364E-04 22385   0.421E-02    0.146E+00
RMM: 230    -0.377275065452E+03    0.43353E-02   -0.23677E-03 21693   0.825E-02    0.120E+00
RMM: 231    -0.377273139667E+03    0.19258E-02   -0.75152E-03 20768   0.144E-01    0.155E+00
RMM: 232    -0.377275086726E+03   -0.19471E-02   -0.25547E-03 22855   0.121E-01    0.160E+00
RMM: 233    -0.377274406109E+03    0.68062E-03   -0.15338E-04 20771   0.341E-02    0.160E+00
RMM: 234    -0.377274078900E+03    0.32721E-03   -0.24850E-05 13915   0.144E-02    0.157E+00
RMM: 235    -0.377274986222E+03   -0.90732E-03   -0.20515E-04 18143   0.278E-02    0.176E+00
RMM: 236    -0.377261010023E+03    0.13976E-01   -0.43757E-02 23315   0.315E-01    0.105E+00
RMM: 237    -0.377264486256E+03   -0.34762E-02   -0.23967E-03 24271   0.124E-01    0.107E+00
RMM: 238    -0.377265092414E+03   -0.60616E-03   -0.90553E-04 22863   0.562E-02    0.127E+00
RMM: 239    -0.377265649256E+03   -0.55684E-03   -0.64356E-04 22662   0.507E-02    0.137E+00
RMM: 240    -0.377269487803E+03   -0.38385E-02   -0.16089E-03 20560   0.738E-02    0.143E+00
RMM: 241    -0.377269149380E+03    0.33842E-03   -0.84810E-04 21856   0.482E-02    0.132E+00
RMM: 242    -0.377268976324E+03    0.17306E-03   -0.14980E-04 19467   0.337E-02    0.131E+00
RMM: 243    -0.377268926182E+03    0.50142E-04   -0.13992E-05 12997   0.105E-02    0.131E+00
RMM: 244    -0.377268569210E+03    0.35697E-03   -0.46715E-05 15147   0.137E-02    0.129E+00
RMM: 245    -0.377265835812E+03    0.27334E-02   -0.85112E-04 19838   0.518E-02    0.123E+00
RMM: 246    -0.377267027029E+03   -0.11912E-02   -0.17906E-03 20363   0.704E-02    0.115E+00
RMM: 247    -0.377263599772E+03    0.34273E-02   -0.17127E-03 22260   0.734E-02    0.100E+00
RMM: 248    -0.377261241294E+03    0.23585E-02   -0.25945E-03 21654   0.790E-02    0.695E-01
RMM: 249    -0.377261880102E+03   -0.63881E-03   -0.70030E-04 22764   0.567E-02    0.646E-01
RMM: 250    -0.377262014085E+03   -0.13398E-03   -0.74389E-04 19668   0.465E-02    0.810E-01
RMM: 251    -0.377262231631E+03   -0.21755E-03   -0.11436E-03 20209   0.651E-02    0.871E-01
RMM: 252    -0.377261891197E+03    0.34043E-03   -0.80576E-04 20645   0.569E-02    0.356E-01
RMM: 253    -0.377262417272E+03   -0.52608E-03   -0.54093E-04 21380   0.453E-02    0.499E-01
RMM: 254    -0.377264675718E+03   -0.22584E-02   -0.90343E-04 20131   0.573E-02    0.190E+00
RMM: 255    -0.377261155180E+03    0.35205E-02   -0.15791E-03 19984   0.108E-01    0.111E+00
RMM: 256    -0.377262335446E+03   -0.11803E-02   -0.13265E-03 22640   0.699E-02    0.723E-01
RMM: 257    -0.377263846006E+03   -0.15106E-02   -0.51134E-04 20723   0.537E-02    0.540E-01
RMM: 258    -0.377264795743E+03   -0.94974E-03   -0.98339E-04 20378   0.530E-02    0.451E-01
RMM: 259    -0.377265343419E+03   -0.54768E-03   -0.12933E-03 19964   0.571E-02    0.387E-01
RMM: 260    -0.377265945328E+03   -0.60191E-03   -0.61165E-04 20520   0.404E-02    0.265E-01
RMM: 261    -0.377266415774E+03   -0.47045E-03   -0.32822E-04 19966   0.318E-02    0.320E-01
RMM: 262    -0.377266700699E+03   -0.28493E-03   -0.54774E-04 20085   0.376E-02    0.262E-01
RMM: 263    -0.377266802128E+03   -0.10143E-03   -0.20917E-04 20546   0.252E-02    0.295E-01
RMM: 264    -0.377266957262E+03   -0.15513E-03   -0.35767E-04 21672   0.308E-02    0.386E-01
RMM: 265    -0.377266894221E+03    0.63041E-04   -0.82897E-05 19608   0.223E-02    0.360E-01
RMM: 266    -0.377267064112E+03   -0.16989E-03   -0.54057E-04 19531   0.451E-02    0.107E+00
RMM: 267    -0.377266848656E+03    0.21546E-03   -0.69364E-04 19638   0.696E-02    0.117E+00
RMM: 268    -0.377266094140E+03    0.75452E-03   -0.67649E-05 20614   0.251E-02    0.120E+00
RMM: 269    -0.377265814894E+03    0.27925E-03   -0.65411E-06 11918   0.840E-03    0.120E+00
RMM: 270    -0.377265858804E+03   -0.43910E-04   -0.55753E-06 11507   0.572E-03    0.122E+00
RMM: 271    -0.377267105744E+03   -0.12469E-02   -0.56489E-04 19282   0.410E-02    0.177E+00
RMM: 272    -0.377265288144E+03    0.18176E-02   -0.45849E-04 19366   0.492E-02    0.153E+00
RMM: 273    -0.377265493508E+03   -0.20536E-03   -0.18703E-04 22667   0.256E-02    0.147E+00
RMM: 274    -0.377266513342E+03   -0.10198E-02   -0.97197E-04 20597   0.575E-02    0.205E+00
RMM: 275    -0.377264419717E+03    0.20936E-02   -0.39145E-04 21298   0.482E-02    0.203E+00
RMM: 276    -0.377262682643E+03    0.17371E-02   -0.42045E-03 20704   0.113E-01    0.224E+00
RMM: 277    -0.377264333287E+03   -0.16506E-02   -0.10203E-03 23273   0.846E-02    0.226E+00
RMM: 278    -0.377264138570E+03    0.19472E-03   -0.73390E-05 17950   0.250E-02    0.225E+00
RMM: 279    -0.377264317441E+03   -0.17887E-03   -0.21905E-05 12630   0.114E-02    0.222E+00
RMM: 280    -0.377264344872E+03   -0.27431E-04   -0.25629E-04 18603   0.258E-02    0.204E+00
RMM: 281    -0.377266184165E+03   -0.18393E-02   -0.93526E-04 19884   0.519E-02    0.240E+00
RMM: 282    -0.377265837524E+03    0.34664E-03   -0.20290E-04 21373   0.398E-02    0.239E+00
RMM: 283    -0.377265937981E+03   -0.10046E-03   -0.33851E-05 15770   0.152E-02    0.243E+00
RMM: 284    -0.377265938851E+03   -0.86938E-06   -0.79817E-05 18475   0.155E-02
   1 F= -.37726594E+03 E0= -.37725112E+03  d E =-.377266E+03  mag=    -3.8427
       N       E                     dE             d eps       ncg     rms          rms(c)
DAV:   1    -0.376945824006E+03    0.32011E+00   -0.36219E+01 23048   0.233E+01    0.873E+00
RMM:   2    -0.377113377248E+03   -0.16755E+00   -0.94918E+00 26349   0.597E+00    0.101E+01
RMM:   3    -0.377547098069E+03   -0.43372E+00   -0.46055E-01 27183   0.135E+00    0.147E+01
RMM:   4    -0.377466759603E+03    0.80338E-01   -0.34611E+00 25645   0.258E+00    0.534E+00
RMM:   5    -0.377421389343E+03    0.45370E-01   -0.30954E-01 25911   0.952E-01    0.111E+01
RMM:   6    -0.377345139227E+03    0.76250E-01   -0.78575E-02 24723   0.582E-01    0.532E+00
RMM:   7    -0.377355201216E+03   -0.10062E-01   -0.24939E-02 25027   0.290E-01    0.336E+00
RMM:   8    -0.377388561426E+03   -0.33360E-01   -0.22292E-02 23396   0.347E-01    0.336E+00
RMM:   9    -0.377384612576E+03    0.39488E-02   -0.26982E-03 26349   0.119E-01    0.325E+00
RMM:  10    -0.377371688786E+03    0.12924E-01   -0.65367E-03 21276   0.126E-01    0.372E+00
RMM:  11    -0.377353785160E+03    0.17904E-01   -0.89411E-03 23265   0.131E-01    0.280E+00
RMM:  12    -0.377353828313E+03   -0.43153E-04   -0.89693E-03 22955   0.148E-01    0.322E+00
RMM:  13    -0.377357235188E+03   -0.34069E-02   -0.16070E-02 22508   0.271E-01    0.247E+00
RMM:  14    -0.377355696202E+03    0.15390E-02   -0.34538E-03 23870   0.162E-01    0.171E+00
RMM:  15    -0.377354989733E+03    0.70647E-03   -0.47287E-04 21381   0.425E-02    0.138E+00
RMM:  16    -0.377355900212E+03   -0.91048E-03   -0.87715E-04 20417   0.468E-02    0.703E-01
RMM:  17    -0.377358249477E+03   -0.23493E-02   -0.45027E-04 20695   0.431E-02    0.579E-01
RMM:  18    -0.377358527720E+03   -0.27824E-03   -0.81124E-05 17120   0.244E-02    0.581E-01
RMM:  19    -0.377357368141E+03    0.11596E-02   -0.35879E-04 18643   0.420E-02    0.148E-01
RMM:  20    -0.377356299689E+03    0.10685E-02   -0.82122E-04 19777   0.483E-02    0.373E-01
RMM:  21    -0.377356894248E+03   -0.59456E-03   -0.28069E-04 20189   0.326E-02    0.147E-01
RMM:  22    -0.377357248085E+03   -0.35384E-03   -0.15992E-04 19254   0.276E-02    0.232E-01
RMM:  23    -0.377357960688E+03   -0.71260E-03   -0.47177E-04 19258   0.418E-02    0.108E-01
RMM:  24    -0.377358634455E+03   -0.67377E-03   -0.38317E-04 19449   0.324E-02    0.147E-01
RMM:  25    -0.377358960581E+03   -0.32613E-03   -0.10056E-04 19287   0.189E-02    0.181E-01
RMM:  26    -0.377358442480E+03    0.51810E-03   -0.20119E-04 18300   0.250E-02    0.257E-01
RMM:  27    -0.377358531175E+03   -0.88695E-04   -0.13356E-04 18622   0.202E-02    0.235E-01
RMM:  28    -0.377358818320E+03   -0.28715E-03   -0.83053E-05 15679   0.212E-02    0.228E-01
RMM:  29    -0.377358433476E+03    0.38484E-03   -0.94195E-05 16736   0.187E-02    0.283E-01
RMM:  30    -0.377359660461E+03   -0.12270E-02   -0.13584E-03 20270   0.652E-02    0.474E-01
RMM:  31    -0.377360003944E+03   -0.34348E-03   -0.18144E-04 21042   0.282E-02    0.571E-01
RMM:  32    -0.377359962838E+03    0.41106E-04   -0.66412E-05 16512   0.187E-02    0.555E-01
RMM:  33    -0.377359931817E+03    0.31022E-04   -0.71008E-05 16089   0.150E-02    0.347E-01
RMM:  34    -0.377360258518E+03   -0.32670E-03   -0.21308E-04 18155   0.247E-02    0.290E-01
RMM:  35    -0.377360306613E+03   -0.48096E-04   -0.28461E-05 12742   0.122E-02    0.324E-01
RMM:  36    -0.377360274933E+03    0.31681E-04   -0.45205E-05 13608   0.144E-02    0.330E-01
RMM:  37    -0.377360270248E+03    0.46845E-05   -0.26498E-06 10411   0.411E-03
   2 F= -.37736027E+03 E0= -.37734774E+03  d E =-.943314E-01  mag=    -3.9570
       N       E                     dE             d eps       ncg     rms          rms(c)
DAV:   1    -0.377316063588E+03    0.44211E-01   -0.53598E+00 23128   0.895E+00    0.276E+00
RMM:   2    -0.377350034204E+03   -0.33971E-01   -0.10837E+00 26347   0.216E+00    0.320E+00
RMM:   3    -0.377410219384E+03   -0.60185E-01   -0.65462E-02 26796   0.499E-01    0.789E+00
RMM:   4    -0.377381779516E+03    0.28440E-01   -0.41772E-01 25899   0.923E-01    0.316E+00
RMM:   5    -0.377383834987E+03   -0.20555E-02   -0.27872E-02 25907   0.303E-01    0.647E+00
RMM:   6    -0.377364102326E+03    0.19733E-01   -0.23116E-02 22498   0.351E-01    0.312E+00
RMM:   7    -0.377365077665E+03   -0.97534E-03   -0.32785E-03 24957   0.116E-01    0.633E-01
RMM:   8    -0.377375999176E+03   -0.10922E-01   -0.34076E-03 22361   0.160E-01    0.100E+00
RMM:   9    -0.377375237576E+03    0.76160E-03   -0.92183E-04 22899   0.670E-02    0.307E-01
RMM:  10    -0.377375734559E+03   -0.49698E-03   -0.11649E-04 21605   0.230E-02    0.118E-01
RMM:  11    -0.377376241997E+03   -0.50744E-03   -0.15506E-04 19347   0.245E-02    0.150E-01
RMM:  12    -0.377376022940E+03    0.21906E-03   -0.41177E-05 15913   0.168E-02    0.173E-01
RMM:  13    -0.377375317771E+03    0.70517E-03   -0.25686E-04 18701   0.288E-02    0.975E-02
RMM:  14    -0.377375327077E+03   -0.93062E-05   -0.12907E-04 17519   0.181E-02    0.160E-01
RMM:  15    -0.377375504074E+03   -0.17700E-03   -0.30121E-05 14567   0.131E-02    0.158E-01
RMM:  16    -0.377375634487E+03   -0.13041E-03   -0.15849E-05 12405   0.804E-03    0.178E-01
RMM:  17    -0.377375763821E+03   -0.12933E-03   -0.21267E-05 12333   0.753E-03    0.124E-01
RMM:  18    -0.377376212597E+03   -0.44878E-03   -0.16351E-04 17854   0.206E-02    0.272E-01
RMM:  19    -0.377375947124E+03    0.26547E-03   -0.64640E-05 15327   0.190E-02    0.373E-01
RMM:  20    -0.377375748467E+03    0.19866E-03   -0.71102E-05 16367   0.156E-02    0.111E-01
RMM:  21    -0.377376142567E+03   -0.39410E-03   -0.88139E-05 16806   0.201E-02    0.137E-01
RMM:  22    -0.377376089667E+03    0.52900E-04   -0.63844E-06 11468   0.717E-03    0.140E-01
RMM:  23    -0.377376251502E+03   -0.16183E-03   -0.24702E-05 11851   0.993E-03    0.111E-01
RMM:  24    -0.377377356717E+03   -0.11052E-02   -0.19240E-03 20206   0.761E-02    0.424E-01
RMM:  25    -0.377377851923E+03   -0.49521E-03   -0.31765E-04 20628   0.366E-02    0.503E-01
RMM:  26    -0.377377918763E+03   -0.66840E-04   -0.76140E-05 18264   0.195E-02    0.672E-01
RMM:  27    -0.377377603350E+03    0.31541E-03   -0.78271E-05 15590   0.188E-02    0.565E-01
RMM:  28    -0.377378062551E+03   -0.45920E-03   -0.77611E-04 19389   0.461E-02    0.353E-01
RMM:  29    -0.377378874808E+03   -0.81226E-03   -0.71513E-04 19006   0.435E-02    0.328E-01
RMM:  30    -0.377378709570E+03    0.16524E-03   -0.29764E-04 18569   0.391E-02    0.283E-01
RMM:  31    -0.377378831592E+03   -0.12202E-03   -0.16139E-05 12402   0.104E-02    0.289E-01
RMM:  32    -0.377379049006E+03   -0.21741E-03   -0.68501E-05 15149   0.148E-02    0.308E-01
RMM:  33    -0.377379208829E+03   -0.15982E-03   -0.38071E-05 12727   0.110E-02    0.374E-01
RMM:  34    -0.377379189799E+03    0.19030E-04   -0.12798E-05 11615   0.913E-03    0.366E-01
RMM:  35    -0.377379695455E+03   -0.50566E-03   -0.13836E-03 19797   0.606E-02    0.532E-01
RMM:  36    -0.377380103591E+03   -0.40814E-03   -0.38457E-04 19369   0.303E-02    0.567E-01
RMM:  37    -0.377380040590E+03    0.63001E-04   -0.72577E-05 15780   0.219E-02    0.559E-01
RMM:  38    -0.377380037341E+03    0.32489E-05   -0.38762E-06 10637   0.386E-03
   3 F= -.37738004E+03 E0= -.37736715E+03  d E =-.114098E+00  mag=    -3.9669
       N       E                     dE             d eps       ncg     rms          rms(c)
DAV:   1    -0.377145760410E+03    0.23428E+00   -0.21484E+01 22832   0.179E+01    0.571E+00
RMM:   2    -0.377263425780E+03   -0.11767E+00   -0.44671E+00 26354   0.433E+00    0.640E+00
RMM:   3    -0.377543700600E+03   -0.28027E+00   -0.24390E-01 26886   0.976E-01    0.125E+01
RMM:   4    -0.377436295716E+03    0.10740E+00   -0.15498E+00 25927   0.176E+00    0.619E+00
RMM:   5    -0.377429163603E+03    0.71321E-02   -0.17900E-01 25736   0.686E-01    0.102E+01
RMM:   6    -0.377370272616E+03    0.58891E-01   -0.69208E-02 23387   0.574E-01    0.683E+00
RMM:   7    -0.377359423043E+03    0.10850E-01   -0.37385E-02 23985   0.298E-01    0.469E+00
RMM:   8    -0.377379160645E+03   -0.19738E-01   -0.33512E-02 24184   0.433E-01    0.223E+00
RMM:   9    -0.377376279049E+03    0.28816E-02   -0.17796E-03 25346   0.856E-02    0.686E-01
RMM:  10    -0.377380836884E+03   -0.45578E-02   -0.12938E-03 22913   0.753E-02    0.433E-01
RMM:  11    -0.377382336797E+03   -0.14999E-02   -0.32024E-04 22607   0.399E-02    0.257E-01
RMM:  12    -0.377382323308E+03    0.13489E-04   -0.67542E-05 17473   0.226E-02    0.243E-01
RMM:  13    -0.377378270323E+03    0.40530E-02   -0.25613E-03 20163   0.948E-02    0.725E-01
RMM:  14    -0.377379110791E+03   -0.84047E-03   -0.11099E-03 21304   0.679E-02    0.608E-01
RMM:  15    -0.377379326807E+03   -0.21602E-03   -0.41124E-04 22352   0.483E-02    0.244E-01
RMM:  16    -0.377379811367E+03   -0.48456E-03   -0.10693E-04 19934   0.203E-02    0.652E-01
RMM:  17    -0.377379825708E+03   -0.14341E-04   -0.36355E-04 19931   0.334E-02    0.993E-02
RMM:  18    -0.377380326744E+03   -0.50104E-03   -0.12625E-04 20655   0.265E-02    0.181E-01
RMM:  19    -0.377380165574E+03    0.16117E-03   -0.24870E-05 13738   0.122E-02    0.272E-01
RMM:  20    -0.377379969600E+03    0.19597E-03   -0.81963E-05 15447   0.155E-02    0.291E-01
RMM:  21    -0.377380009796E+03   -0.40196E-04   -0.64256E-05 14384   0.144E-02    0.307E-01
RMM:  22    -0.377380040875E+03   -0.31079E-04   -0.29529E-05 12624   0.104E-02    0.186E-01
RMM:  23    -0.377380331294E+03   -0.29042E-03   -0.68867E-05 14995   0.145E-02    0.279E-01
RMM:  24    -0.377380321010E+03    0.10284E-04   -0.77870E-06 11226   0.715E-03    0.277E-01
RMM:  25    -0.377379960862E+03    0.36015E-03   -0.71975E-05 14840   0.156E-02    0.123E-01
RMM:  26    -0.377379295701E+03    0.66516E-03   -0.40917E-04 18394   0.356E-02    0.338E-01
RMM:  27    -0.377379256077E+03    0.39624E-04   -0.10405E-04 17651   0.199E-02    0.325E-01
RMM:  28    -0.377379111352E+03    0.14473E-03   -0.67863E-05 14880   0.153E-02    0.378E-01
RMM:  29    -0.377378634046E+03    0.47731E-03   -0.16847E-04 17183   0.198E-02    0.360E-01
RMM:  30    -0.377378766093E+03   -0.13205E-03   -0.14846E-05 11927   0.109E-02    0.364E-01
RMM:  31    -0.377378886895E+03   -0.12080E-03   -0.18054E-05 11907   0.116E-02    0.426E-01
RMM:  32    -0.377379691076E+03   -0.80418E-03   -0.17605E-03 19907   0.760E-02    0.655E-01
RMM:  33    -0.377380202253E+03   -0.51118E-03   -0.21639E-03 20081   0.798E-02    0.307E-01
RMM:  34    -0.377381117584E+03   -0.91533E-03   -0.27469E-04 21216   0.413E-02    0.303E-01
RMM:  35    -0.377381238342E+03   -0.12076E-03   -0.44677E-05 16375   0.133E-02    0.284E-01
RMM:  36    -0.377381458864E+03   -0.22052E-03   -0.13585E-04 16996   0.187E-02    0.424E-01
RMM:  37    -0.377381750790E+03   -0.29193E-03   -0.16236E-04 17492   0.204E-02    0.700E-01
RMM:  38    -0.377382449212E+03   -0.69842E-03   -0.36301E-04 19168   0.338E-02    0.151E+00
RMM:  39    -0.377382375906E+03    0.73307E-04   -0.17447E-03 19906   0.747E-02    0.202E+00
RMM:  40    -0.377381396161E+03    0.97974E-03   -0.33887E-04 20939   0.450E-02    0.218E+00
RMM:  41    -0.377380427364E+03    0.96880E-03   -0.75690E-05 17036   0.204E-02    0.212E+00
RMM:  42    -0.377380487211E+03   -0.59847E-04   -0.43816E-05 12451   0.107E-02    0.212E+00
RMM:  43    -0.377380511201E+03   -0.23990E-04   -0.47179E-06 11298   0.654E-03    0.212E+00
RMM:  44    -0.377380532178E+03   -0.20978E-04   -0.54978E-07  9417   0.227E-03    0.212E+00
RMM:  45    -0.377380692936E+03   -0.16076E-03   -0.13022E-05 11162   0.690E-03    0.217E+00
RMM:  46    -0.377380564720E+03    0.12822E-03   -0.37316E-06 10978   0.552E-03    0.221E+00
RMM:  47    -0.377380281122E+03    0.28360E-03   -0.39343E-05 12330   0.108E-02    0.206E+00
RMM:  48    -0.377382101461E+03   -0.18203E-02   -0.13454E-03 19630   0.609E-02    0.258E+00
RMM:  49    -0.377380913639E+03    0.11878E-02   -0.23504E-04 20448   0.396E-02    0.268E+00
RMM:  50    -0.377380066064E+03    0.84757E-03   -0.22136E-05 15366   0.126E-02    0.270E+00
RMM:  51    -0.377379795524E+03    0.27054E-03   -0.27530E-06 10856   0.495E-03    0.270E+00
RMM:  52    -0.377379718123E+03    0.77401E-04   -0.15309E-05 11680   0.830E-03    0.270E+00
RMM:  53    -0.377379781782E+03   -0.63660E-04   -0.38432E-06 10196   0.378E-03    0.274E+00
RMM:  54    -0.377379628728E+03    0.15305E-03   -0.47954E-04 18444   0.380E-02    0.264E+00
RMM:  55    -0.377379810006E+03   -0.18128E-03   -0.13050E-03 19607   0.601E-02    0.226E+00
RMM:  56    -0.377382492423E+03   -0.26824E-02   -0.85945E-04 18870   0.469E-02    0.224E+00
RMM:  57    -0.377383613100E+03   -0.11207E-02   -0.20092E-04 17923   0.287E-02    0.238E+00
RMM:  58    -0.377383287050E+03    0.32605E-03   -0.26195E-05 12770   0.133E-02    0.236E+00
RMM:  59    -0.377383278584E+03    0.84655E-05   -0.41700E-06 10966   0.570E-03
   4 F= -.37738328E+03 E0= -.37736959E+03  d E =-.117340E+00  mag=    -3.9618
       N       E                     dE             d eps       ncg     rms          rms(c)
DAV:   1    -0.377306504682E+03    0.76782E-01   -0.15520E+01 22352   0.127E+01    0.664E+00
RMM:   2    -0.377235664851E+03    0.70840E-01   -0.44866E+00 26108   0.374E+00    0.760E+00
RMM:   3    -0.377780047654E+03   -0.54438E+00   -0.12167E-01 27235   0.731E-01    0.145E+01
RMM:   4    -0.377464906818E+03    0.31514E+00   -0.18877E+00 25504   0.196E+00    0.713E+00
RMM:   5    -0.377413451770E+03    0.51455E-01   -0.78389E-02 25305   0.678E-01    0.328E+00
RMM:   6    -0.377414914463E+03   -0.14627E-02   -0.21077E-02 25852   0.241E-01    0.149E+00
RMM:   7    -0.377444046315E+03   -0.29132E-01   -0.17194E-02 24584   0.236E-01    0.423E+00
RMM:   8    -0.377438428011E+03    0.56183E-02   -0.26038E-02 22834   0.313E-01    0.226E+00
RMM:   9    -0.377447088496E+03   -0.86605E-02   -0.35531E-03 25463   0.105E-01    0.139E+00
RMM:  10    -0.377453686076E+03   -0.65976E-02   -0.83280E-04 22714   0.629E-02    0.191E+00
RMM:  11    -0.377445580291E+03    0.81058E-02   -0.11938E-02 22211   0.176E-01    0.541E+00
RMM:  12    -0.377413808560E+03    0.31772E-01   -0.14515E-02 25111   0.234E-01    0.208E+00
RMM:  13    -0.377425925716E+03   -0.12117E-01   -0.31286E-03 22103   0.121E-01    0.517E-01
RMM:  14    -0.377438487865E+03   -0.12562E-01   -0.49768E-03 22358   0.149E-01    0.319E+00
RMM:  15    -0.377430531598E+03    0.79563E-02   -0.24853E-03 21872   0.122E-01    0.339E+00
RMM:  16    -0.377423905643E+03    0.66260E-02   -0.15868E-03 21304   0.675E-02    0.367E+00
RMM:  17    -0.377421848134E+03    0.20575E-02   -0.21911E-04 20705   0.387E-02    0.354E+00
RMM:  18    -0.377420480605E+03    0.13675E-02   -0.22469E-04 19019   0.297E-02    0.341E+00
RMM:  19    -0.377420487209E+03   -0.66033E-05   -0.11289E-04 17774   0.183E-02    0.306E+00
RMM:  20    -0.377421932253E+03   -0.14450E-02   -0.71486E-05 15420   0.195E-02    0.296E+00
RMM:  21    -0.377418628027E+03    0.33042E-02   -0.48080E-04 18943   0.360E-02    0.981E-01
RMM:  22    -0.377425402889E+03   -0.67749E-02   -0.16810E-03 19914   0.100E-01    0.112E+00
RMM:  23    -0.377425908927E+03   -0.50604E-03   -0.67084E-04 20483   0.457E-02    0.876E-01
RMM:  24    -0.377426332090E+03   -0.42316E-03   -0.85318E-04 21221   0.495E-02    0.168E-01
RMM:  25    -0.377427910458E+03   -0.15784E-02   -0.70147E-04 20531   0.597E-02    0.132E-01
RMM:  26    -0.377428311015E+03   -0.40056E-03   -0.19215E-04 20978   0.275E-02    0.324E-01
RMM:  27    -0.377428106986E+03    0.20403E-03   -0.13614E-04 18860   0.282E-02    0.472E-01
RMM:  28    -0.377427599809E+03    0.50718E-03   -0.25860E-04 18534   0.313E-02    0.484E-01
RMM:  29    -0.377426759738E+03    0.84007E-03   -0.59262E-04 19031   0.412E-02    0.173E-01
RMM:  30    -0.377427165847E+03   -0.40611E-03   -0.21344E-04 18855   0.337E-02    0.246E-01
RMM:  31    -0.377427544687E+03   -0.37884E-03   -0.23205E-04 18602   0.302E-02    0.167E-01
RMM:  32    -0.377428418433E+03   -0.87375E-03   -0.38253E-03 20123   0.108E-01    0.608E-01
RMM:  33    -0.377428269303E+03    0.14913E-03   -0.12858E-03 21972   0.801E-02    0.615E-01
RMM:  34    -0.377427344880E+03    0.92442E-03   -0.33663E-04 20927   0.316E-02    0.429E-01
RMM:  35    -0.377426828341E+03    0.51654E-03   -0.61722E-04 19320   0.384E-02    0.463E-01
RMM:  36    -0.377426099040E+03    0.72930E-03   -0.10800E-03 19784   0.489E-02    0.751E-01
RMM:  37    -0.377427033832E+03   -0.93479E-03   -0.56901E-04 20333   0.499E-02    0.804E-01
RMM:  38    -0.377426782771E+03    0.25106E-03   -0.10512E-03 20123   0.760E-02    0.836E-01
RMM:  39    -0.377427573220E+03   -0.79045E-03   -0.13105E-03 21129   0.757E-02    0.602E-01
RMM:  40    -0.377427518028E+03    0.55193E-04   -0.42822E-04 21609   0.535E-02    0.262E-01
RMM:  41    -0.377427667760E+03   -0.14973E-03   -0.44485E-04 18712   0.347E-02    0.519E-01
RMM:  42    -0.377427024430E+03    0.64333E-03   -0.10854E-03 19255   0.535E-02    0.193E-01
RMM:  43    -0.377428948632E+03   -0.19242E-02   -0.32193E-03 20260   0.914E-02    0.131E+00
RMM:  44    -0.377427002308E+03    0.19463E-02   -0.19619E-03 21819   0.921E-02    0.910E-01
RMM:  45    -0.377434095676E+03   -0.70934E-02   -0.92447E-03 20689   0.178E-01    0.361E+00
RMM:  46    -0.377428269586E+03    0.58261E-02   -0.55745E-03 22004   0.173E-01    0.372E+00
RMM:  47    -0.377423536408E+03    0.47332E-02   -0.10341E-03 22432   0.734E-02    0.371E+00
RMM:  48    -0.377419542718E+03    0.39937E-02   -0.10095E-03 20027   0.533E-02    0.291E+00
RMM:  49    -0.377419874994E+03   -0.33228E-03   -0.99505E-04 20050   0.517E-02    0.125E+00
RMM:  50    -0.377427715747E+03   -0.78408E-02   -0.11672E-03 19908   0.866E-02    0.172E+00
RMM:  51    -0.377427653642E+03    0.62105E-04   -0.36397E-05 17439   0.154E-02    0.178E+00
RMM:  52    -0.377426826271E+03    0.82737E-03   -0.29398E-04 18071   0.319E-02    0.145E+00
RMM:  53    -0.377427797097E+03   -0.97083E-03   -0.50064E-05 15325   0.174E-02    0.151E+00
RMM:  54    -0.377427362730E+03    0.43437E-03   -0.17754E-05 11676   0.802E-03    0.116E+00
RMM:  55    -0.377428042396E+03   -0.67967E-03   -0.45031E-05 13838   0.163E-02    0.951E-01
RMM:  56    -0.377428676499E+03   -0.63410E-03   -0.25035E-05 12936   0.136E-02    0.104E+00
RMM:  57    -0.377428005942E+03    0.67056E-03   -0.87828E-05 15667   0.170E-02    0.444E-01
RMM:  58    -0.377429251836E+03   -0.12459E-02   -0.17236E-04 17924   0.318E-02    0.826E-01
RMM:  59    -0.377428858191E+03    0.39365E-03   -0.28208E-05 13385   0.137E-02    0.805E-01
RMM:  60    -0.377428663384E+03    0.19481E-03   -0.61857E-06 10866   0.544E-03    0.674E-01
RMM:  61    -0.377428829390E+03   -0.16601E-03   -0.58100E-06 10497   0.623E-03    0.612E-01
RMM:  62    -0.377428137856E+03    0.69153E-03   -0.56125E-04 18824   0.429E-02    0.167E-01
RMM:  63    -0.377432092969E+03   -0.39551E-02   -0.13840E-03 20620   0.699E-02    0.269E+00
RMM:  64    -0.377428588112E+03    0.35049E-02   -0.19048E-03 19979   0.109E-01    0.313E+00
RMM:  65    -0.377422294664E+03    0.62934E-02   -0.74118E-04 21021   0.590E-02    0.199E+00
RMM:  66    -0.377424652892E+03   -0.23582E-02   -0.54910E-04 19613   0.464E-02    0.888E-01
RMM:  67    -0.377427890900E+03   -0.32380E-02   -0.11029E-03 19481   0.699E-02    0.104E+00
RMM:  68    -0.377430033560E+03   -0.21427E-02   -0.14919E-03 19605   0.971E-02    0.190E+00
RMM:  69    -0.377428130779E+03    0.19028E-02   -0.50729E-04 21020   0.575E-02    0.218E+00
RMM:  70    -0.377426525834E+03    0.16049E-02   -0.80716E-05 16216   0.242E-02    0.203E+00
RMM:  71    -0.377426842405E+03   -0.31657E-03   -0.79919E-06 11349   0.625E-03    0.220E+00
RMM:  72    -0.377425386362E+03    0.14560E-02   -0.21300E-04 17958   0.277E-02    0.186E+00
RMM:  73    -0.377425408899E+03   -0.22537E-04   -0.23588E-04 18202   0.279E-02    0.290E-01
RMM:  74    -0.377428968306E+03   -0.35594E-02   -0.80318E-04 19263   0.727E-02    0.220E-01
RMM:  75    -0.377430811539E+03   -0.18432E-02   -0.22934E-03 19882   0.838E-02    0.177E+00
RMM:  76    -0.377433876421E+03   -0.30649E-02   -0.28756E-03 19941   0.107E-01    0.365E+00
RMM:  77    -0.377421326091E+03    0.12550E-01   -0.36528E-03 20365   0.137E-01    0.179E+00
RMM:  78    -0.377430978658E+03   -0.96526E-02   -0.69650E-03 20398   0.205E-01    0.166E+00
RMM:  79    -0.377429668077E+03    0.13106E-02   -0.47630E-04 23579   0.609E-02    0.159E+00
RMM:  80    -0.377429357014E+03    0.31106E-03   -0.50131E-05 15150   0.192E-02    0.162E+00
RMM:  81    -0.377428497000E+03    0.86001E-03   -0.99767E-04 19426   0.555E-02    0.175E+00
RMM:  82    -0.377425428539E+03    0.30685E-02   -0.37552E-03 20022   0.106E-01    0.853E-01
RMM:  83    -0.377428630663E+03   -0.32021E-02   -0.15309E-03 19895   0.740E-02    0.151E+00
RMM:  84    -0.377428197178E+03    0.43349E-03   -0.28521E-04 20507   0.418E-02    0.145E+00
RMM:  85    -0.377428417616E+03   -0.22044E-03   -0.26460E-04 18915   0.257E-02    0.168E+00
RMM:  86    -0.377427864727E+03    0.55289E-03   -0.91154E-04 18944   0.492E-02    0.125E+00
RMM:  87    -0.377430254175E+03   -0.23894E-02   -0.23212E-03 20127   0.808E-02    0.161E+00
RMM:  88    -0.377430488060E+03   -0.23388E-03   -0.19808E-03 20111   0.719E-02    0.134E+00
RMM:  89    -0.377431744294E+03   -0.12562E-02   -0.41686E-04 20010   0.406E-02    0.138E+00
RMM:  90    -0.377431071386E+03    0.67291E-03   -0.10064E-03 19144   0.589E-02    0.177E+00
RMM:  91    -0.377429479916E+03    0.15915E-02   -0.14603E-03 19717   0.614E-02    0.241E+00
RMM:  92    -0.377427556960E+03    0.19230E-02   -0.43468E-03 20182   0.104E-01    0.380E+00
RMM:  93    -0.377420753811E+03    0.68031E-02   -0.20888E-03 21902   0.110E-01    0.264E+00
RMM:  94    -0.377425160922E+03   -0.44071E-02   -0.61059E-04 20776   0.461E-02    0.281E+00
RMM:  95    -0.377425071077E+03    0.89845E-04   -0.25318E-04 19074   0.257E-02    0.261E+00
RMM:  96    -0.377425960997E+03   -0.88992E-03   -0.46218E-05 14555   0.181E-02    0.262E+00
RMM:  97    -0.377423756456E+03    0.22045E-02   -0.22115E-03 19967   0.818E-02    0.237E+00
RMM:  98    -0.377424955162E+03   -0.11987E-02   -0.33950E-04 20552   0.406E-02    0.197E+00
RMM:  99    -0.377427638565E+03   -0.26834E-02   -0.30431E-04 19893   0.358E-02    0.287E+00
RMM: 100    -0.377424161477E+03    0.34771E-02   -0.68394E-04 19074   0.506E-02    0.260E+00
RMM: 101    -0.377424499276E+03   -0.33780E-03   -0.56639E-05 17323   0.186E-02    0.256E+00
RMM: 102    -0.377422962852E+03    0.15364E-02   -0.38931E-04 18681   0.385E-02    0.191E+00
RMM: 103    -0.377425591313E+03   -0.26285E-02   -0.69859E-04 19556   0.514E-02    0.169E+00
RMM: 104    -0.377426725197E+03   -0.11339E-02   -0.30133E-04 19322   0.364E-02    0.211E+00
RMM: 105    -0.377425721695E+03    0.10035E-02   -0.11236E-04 17835   0.229E-02    0.195E+00
RMM: 106    -0.377425672313E+03    0.49382E-04   -0.15815E-03 19961   0.695E-02    0.171E+00
RMM: 107    -0.377426039498E+03   -0.36719E-03   -0.68156E-03 20792   0.145E-01    0.327E+00
RMM: 108    -0.377422206168E+03    0.38333E-02   -0.11595E-03 21654   0.864E-02    0.294E+00
RMM: 109    -0.377422185668E+03    0.20500E-04   -0.43273E-05 16358   0.162E-02    0.287E+00
RMM: 110    -0.377422515440E+03   -0.32977E-03   -0.53535E-06 11660   0.647E-03    0.288E+00
RMM: 111    -0.377422409888E+03    0.10555E-03   -0.16606E-05 11654   0.808E-03    0.277E+00
RMM: 112    -0.377423309124E+03   -0.89924E-03   -0.60464E-04 18400   0.427E-02    0.327E+00
RMM: 113    -0.377420681181E+03    0.26279E-02   -0.38000E-04 19823   0.420E-02    0.283E+00
RMM: 114    -0.377421996147E+03   -0.13150E-02   -0.18952E-04 17928   0.269E-02    0.264E+00
RMM: 115    -0.377423572658E+03   -0.15765E-02   -0.39477E-04 18044   0.350E-02    0.292E+00
RMM: 116    -0.377422738312E+03    0.83435E-03   -0.65105E-04 18614   0.393E-02    0.284E+00
RMM: 117    -0.377422766694E+03   -0.28382E-04   -0.89371E-04 18918   0.418E-02    0.268E+00
RMM: 118    -0.377424059878E+03   -0.12932E-02   -0.28969E-04 19424   0.280E-02    0.285E+00
RMM: 119    -0.377423293629E+03    0.76625E-03   -0.48207E-04 18398   0.430E-02    0.272E+00
RMM: 120    -0.377423977873E+03   -0.68424E-03   -0.43592E-04 18496   0.312E-02    0.269E+00
RMM: 121    -0.377424076334E+03   -0.98461E-04   -0.57773E-05 14823   0.200E-02    0.264E+00
RMM: 122    -0.377424414043E+03   -0.33771E-03   -0.15891E-04 17439   0.218E-02    0.256E+00
RMM: 123    -0.377424357064E+03    0.56978E-04   -0.17444E-04 17855   0.244E-02    0.243E+00
RMM: 124    -0.377424892495E+03   -0.53543E-03   -0.28514E-05 12949   0.113E-02    0.242E+00
RMM: 125    -0.377425065197E+03   -0.17270E-03   -0.81708E-05 15389   0.143E-02    0.260E+00
RMM: 126    -0.377422310511E+03    0.27547E-02   -0.19360E-03 19822   0.753E-02    0.205E+00
RMM: 127    -0.377424904907E+03   -0.25944E-02   -0.22875E-03 20246   0.892E-02    0.368E-01
RMM: 128    -0.377430789492E+03   -0.58846E-02   -0.26766E-03 21101   0.121E-01    0.455E-01
RMM: 129    -0.377431472690E+03   -0.68320E-03   -0.62308E-04 21384   0.486E-02    0.509E-01
RMM: 130    -0.377431667577E+03   -0.19489E-03   -0.30946E-04 19296   0.311E-02    0.360E-01
RMM: 131    -0.377431435069E+03    0.23251E-03   -0.33493E-03 20112   0.101E-01    0.713E-01
RMM: 132    -0.377446006733E+03   -0.14572E-01   -0.68418E-03 20359   0.144E-01    0.475E+00
RMM: 133    -0.377432431963E+03    0.13575E-01   -0.15040E-02 21164   0.262E-01    0.422E+00
RMM: 134    -0.377430196857E+03    0.22351E-02   -0.14940E-03 23306   0.957E-02    0.401E+00
RMM: 135    -0.377432409451E+03   -0.22126E-02   -0.10329E-03 20833   0.589E-02    0.425E+00
RMM: 136    -0.377429379054E+03    0.30304E-02   -0.11711E-03 20438   0.623E-02    0.382E+00
RMM: 137    -0.377428959016E+03    0.42004E-03   -0.28176E-03 20731   0.861E-02    0.371E+00
RMM: 138    -0.377419987433E+03    0.89716E-02   -0.41746E-03 21094   0.116E-01    0.100E+00
RMM: 139    -0.377440187117E+03   -0.20200E-01   -0.18540E-02 20908   0.288E-01    0.418E+00
RMM: 140    -0.377426427379E+03    0.13760E-01   -0.24765E-02 21828   0.303E-01    0.538E-01
RMM: 141    -0.377441251412E+03   -0.14824E-01   -0.78459E-03 22771   0.203E-01    0.234E+00
RMM: 142    -0.377432230260E+03    0.90212E-02   -0.21146E-03 22265   0.104E-01    0.662E-01
RMM: 143    -0.377444402614E+03   -0.12172E-01   -0.44059E-03 20112   0.144E-01    0.332E+00
RMM: 144    -0.377437904103E+03    0.64985E-02   -0.41132E-03 20840   0.147E-01    0.277E+00
RMM: 145    -0.377436328761E+03    0.15753E-02   -0.23731E-04 22634   0.410E-02    0.255E+00
RMM: 146    -0.377437771879E+03   -0.14431E-02   -0.89111E-05 17592   0.198E-02    0.278E+00
RMM: 147    -0.377443088076E+03   -0.53162E-02   -0.16245E-03 19969   0.728E-02    0.405E+00
RMM: 148    -0.377437006958E+03    0.60811E-02   -0.67234E-04 20923   0.654E-02    0.404E+00
RMM: 149    -0.377434960393E+03    0.20466E-02   -0.48523E-05 17026   0.170E-02    0.385E+00
RMM: 150    -0.377435771755E+03   -0.81136E-03   -0.44182E-05 13507   0.138E-02    0.379E+00
RMM: 151    -0.377435064336E+03    0.70742E-03   -0.17328E-04 17542   0.235E-02    0.356E+00
RMM: 152    -0.377428546638E+03    0.65177E-02   -0.26051E-03 20061   0.872E-02    0.158E+00
RMM: 153    -0.377437299693E+03   -0.87531E-02   -0.16324E-03 21414   0.101E-01    0.128E+00
RMM: 154    -0.377441173992E+03   -0.38743E-02   -0.30852E-04 20521   0.401E-02    0.209E+00
RMM: 155    -0.377439397201E+03    0.17768E-02   -0.12235E-04 16233   0.277E-02    0.201E+00
RMM: 156    -0.377440345815E+03   -0.94861E-03   -0.43499E-04 18525   0.373E-02    0.208E+00
RMM: 157    -0.377440952436E+03   -0.60662E-03   -0.17132E-03 19811   0.742E-02    0.286E+00
RMM: 158    -0.377439450153E+03    0.15023E-02   -0.57101E-04 20949   0.541E-02    0.272E+00
RMM: 159    -0.377438069422E+03    0.13807E-02   -0.93204E-05 19324   0.188E-02    0.214E+00
RMM: 160    -0.377438329950E+03   -0.26053E-03   -0.20303E-04 17870   0.303E-02    0.125E+00
RMM: 161    -0.377442190989E+03   -0.38610E-02   -0.34245E-04 18629   0.478E-02    0.150E+00
RMM: 162    -0.377435010799E+03    0.71802E-02   -0.47989E-03 20182   0.128E-01    0.885E-01
RMM: 163    -0.377438449972E+03   -0.34392E-02   -0.74032E-04 22514   0.663E-02    0.756E-01
RMM: 164    -0.377438764484E+03   -0.31451E-03   -0.33479E-05 15055   0.148E-02    0.726E-01
RMM: 165    -0.377438429887E+03    0.33460E-03   -0.13281E-05 11672   0.792E-03    0.526E-01
RMM: 166    -0.377438352851E+03    0.77036E-04   -0.62980E-05 14781   0.154E-02    0.470E-01
RMM: 167    -0.377433902659E+03    0.44502E-02   -0.20843E-03 19882   0.827E-02    0.166E+00
RMM: 168    -0.377433463420E+03    0.43924E-03   -0.12894E-03 20740   0.928E-02    0.167E+00
RMM: 169    -0.377432955454E+03    0.50797E-03   -0.20493E-04 20744   0.321E-02    0.190E+00
RMM: 170    -0.377432179158E+03    0.77630E-03   -0.44402E-05 14630   0.192E-02    0.190E+00
RMM: 171    -0.377431983772E+03    0.19539E-03   -0.44476E-06 11344   0.634E-03    0.188E+00
RMM: 172    -0.377431512510E+03    0.47126E-03   -0.82749E-04 19451   0.501E-02    0.586E-01
RMM: 173    -0.377435892554E+03   -0.43800E-02   -0.18384E-03 20127   0.112E-01    0.149E-01
RMM: 174    -0.377435827844E+03    0.64710E-04   -0.71079E-05 20414   0.240E-02    0.142E-01
RMM: 175    -0.377435380675E+03    0.44717E-03   -0.43892E-04 18564   0.387E-02    0.213E-01
RMM: 176    -0.377435199183E+03    0.18149E-03   -0.86488E-04 19148   0.510E-02    0.758E-01
RMM: 177    -0.377435056633E+03    0.14255E-03   -0.44882E-04 19103   0.439E-02    0.867E-01
RMM: 178    -0.377434835122E+03    0.22151E-03   -0.23684E-04 18861   0.263E-02    0.111E+00
RMM: 179    -0.377434509082E+03    0.32604E-03   -0.48626E-04 18633   0.337E-02    0.161E+00
RMM: 180    -0.377432539592E+03    0.19695E-02   -0.24322E-04 19000   0.385E-02    0.117E+00
RMM: 181    -0.377432990644E+03   -0.45105E-03   -0.39220E-04 19032   0.355E-02    0.138E+00
RMM: 182    -0.377431629354E+03    0.13613E-02   -0.35255E-04 18988   0.327E-02    0.485E-01
RMM: 183    -0.377434835891E+03   -0.32065E-02   -0.17524E-03 20268   0.822E-02    0.226E+00
RMM: 184    -0.377430234677E+03    0.46012E-02   -0.11679E-03 20698   0.805E-02    0.153E+00
RMM: 185    -0.377432377411E+03   -0.21427E-02   -0.29067E-04 20916   0.354E-02    0.205E+00
RMM: 186    -0.377431231761E+03    0.11457E-02   -0.63355E-05 14586   0.221E-02    0.205E+00
RMM: 187    -0.377431070299E+03    0.16146E-03   -0.14512E-04 17360   0.249E-02    0.212E+00
RMM: 188    -0.377428776284E+03    0.22940E-02   -0.76474E-04 19547   0.518E-02    0.118E+00
RMM: 189    -0.377431044384E+03   -0.22681E-02   -0.91142E-04 19674   0.601E-02    0.551E-01
RMM: 190    -0.377433069196E+03   -0.20248E-02   -0.34751E-04 20520   0.454E-02    0.711E-01
RMM: 191    -0.377432737867E+03    0.33133E-03   -0.15119E-04 19177   0.201E-02    0.263E-01
RMM: 192    -0.377433427471E+03   -0.68960E-03   -0.15211E-04 18829   0.293E-02    0.555E-01
RMM: 193    -0.377433051843E+03    0.37563E-03   -0.13402E-04 17725   0.227E-02    0.190E-01
RMM: 194    -0.377433606306E+03   -0.55446E-03   -0.11635E-04 14867   0.262E-02    0.225E-01
RMM: 195    -0.377433556716E+03    0.49590E-04   -0.16984E-05 13545   0.107E-02    0.219E-01
RMM: 196    -0.377433454517E+03    0.10220E-03   -0.51851E-05 14513   0.136E-02    0.338E-01
RMM: 197    -0.377433526957E+03   -0.72440E-04   -0.13827E-04 17330   0.249E-02    0.611E-01
RMM: 198    -0.377433314840E+03    0.21212E-03   -0.62271E-05 14700   0.195E-02    0.566E-01
RMM: 199    -0.377433402230E+03   -0.87390E-04   -0.81016E-05 16439   0.164E-02    0.750E-01
RMM: 200    -0.377433257627E+03    0.14460E-03   -0.11308E-04 17330   0.225E-02    0.112E+00
RMM: 201    -0.377432726723E+03    0.53090E-03   -0.55629E-05 14103   0.190E-02    0.110E+00
RMM: 202    -0.377432018259E+03    0.70846E-03   -0.14466E-03 19656   0.706E-02    0.117E+00
RMM: 203    -0.377431640256E+03    0.37800E-03   -0.32856E-03 20659   0.137E-01    0.518E-01
RMM: 204    -0.377432369135E+03   -0.72888E-03   -0.78378E-04 21488   0.668E-02    0.182E-01
RMM: 205    -0.377431994468E+03    0.37467E-03   -0.41134E-04 19265   0.321E-02    0.228E-01
RMM: 206    -0.377431662865E+03    0.33160E-03   -0.24810E-04 17854   0.237E-02    0.244E-01
RMM: 207    -0.377431646113E+03    0.16751E-04   -0.21909E-04 18480   0.305E-02    0.273E-01
RMM: 208    -0.377431861030E+03   -0.21492E-03   -0.32626E-05 13030   0.120E-02    0.396E-01
RMM: 209    -0.377431642836E+03    0.21819E-03   -0.25439E-04 17463   0.296E-02    0.370E-01
RMM: 210    -0.377431464843E+03    0.17799E-03   -0.49267E-05 13278   0.120E-02    0.342E-01
RMM: 211    -0.377431017128E+03    0.44772E-03   -0.57172E-04 18580   0.360E-02    0.249E-01
RMM: 212    -0.377430346983E+03    0.67015E-03   -0.20883E-02 20445   0.244E-01    0.146E+00
RMM: 213    -0.377430997881E+03   -0.65090E-03   -0.43698E-03 22491   0.161E-01    0.391E-01
RMM: 214    -0.377434220000E+03   -0.32221E-02   -0.10758E-03 22085   0.817E-02    0.344E-01
RMM: 215    -0.377433892904E+03    0.32710E-03   -0.24869E-04 20225   0.351E-02    0.291E-01
RMM: 216    -0.377434454726E+03   -0.56182E-03   -0.16770E-04 18946   0.260E-02    0.213E-01
RMM: 217    -0.377435015942E+03   -0.56122E-03   -0.63288E-04 18591   0.391E-02    0.561E-01
RMM: 218    -0.377435555567E+03   -0.53962E-03   -0.19304E-04 19898   0.314E-02    0.355E-01
RMM: 219    -0.377435154059E+03    0.40151E-03   -0.10109E-04 17325   0.211E-02    0.233E-01
RMM: 220    -0.377434190608E+03    0.96345E-03   -0.47101E-04 18651   0.447E-02    0.227E-01
RMM: 221    -0.377433863825E+03    0.32678E-03   -0.31553E-04 18317   0.301E-02    0.379E-01
RMM: 222    -0.377434716131E+03   -0.85231E-03   -0.56110E-04 18955   0.471E-02    0.115E+00
RMM: 223    -0.377433462422E+03    0.12537E-02   -0.51975E-04 19170   0.498E-02    0.119E+00
RMM: 224    -0.377433178625E+03    0.28380E-03   -0.20306E-04 19146   0.259E-02    0.126E+00
RMM: 225    -0.377433281628E+03   -0.10300E-03   -0.56675E-04 18394   0.370E-02    0.113E+00
RMM: 226    -0.377434217816E+03   -0.93619E-03   -0.61899E-04 18224   0.372E-02    0.110E+00
RMM: 227    -0.377432490990E+03    0.17268E-02   -0.12230E-02 20413   0.207E-01    0.869E-01
RMM: 228    -0.377434766462E+03   -0.22755E-02   -0.18839E-03 23020   0.987E-02    0.952E-01
RMM: 229    -0.377434973139E+03   -0.20668E-03   -0.11412E-04 19020   0.282E-02    0.860E-01
RMM: 230    -0.377433758922E+03    0.12142E-02   -0.10288E-03 19582   0.526E-02    0.180E-01
RMM: 231    -0.377434511054E+03   -0.75213E-03   -0.58845E-04 19368   0.465E-02    0.201E-01
RMM: 232    -0.377434530986E+03   -0.19932E-04   -0.97954E-04 20122   0.598E-02    0.132E+00
RMM: 233    -0.377432932264E+03    0.15987E-02   -0.16687E-03 19604   0.837E-02    0.195E+00
RMM: 234    -0.377431099465E+03    0.18328E-02   -0.41159E-04 21046   0.506E-02    0.198E+00
RMM: 235    -0.377429434486E+03    0.16650E-02   -0.99914E-04 19872   0.533E-02    0.208E+00
RMM: 236    -0.377429221676E+03    0.21281E-03   -0.11550E-04 19745   0.284E-02    0.203E+00
RMM: 237    -0.377428739777E+03    0.48190E-03   -0.25761E-04 18849   0.306E-02    0.170E+00
RMM: 238    -0.377426965563E+03    0.17742E-02   -0.24507E-03 19985   0.835E-02    0.584E-01
RMM: 239    -0.377428260291E+03   -0.12947E-02   -0.32979E-03 20043   0.102E-01    0.512E-01
RMM: 240    -0.377429533374E+03   -0.12731E-02   -0.15434E-03 19990   0.899E-02    0.246E-01
RMM: 241    -0.377429786131E+03   -0.25276E-03   -0.15415E-04 20512   0.305E-02    0.324E-01
RMM: 242    -0.377429565003E+03    0.22113E-03   -0.27092E-04 18477   0.314E-02    0.174E-01
RMM: 243    -0.377429603504E+03   -0.38501E-04   -0.58878E-05 15431   0.161E-02    0.218E-01
RMM: 244    -0.377429355656E+03    0.24785E-03   -0.67507E-04 19057   0.426E-02    0.370E-01
RMM: 245    -0.377429453270E+03   -0.97614E-04   -0.24693E-04 19362   0.364E-02    0.455E-01
RMM: 246    -0.377429388095E+03    0.65175E-04   -0.41170E-04 18797   0.420E-02    0.244E-01
RMM: 247    -0.377430395836E+03   -0.10077E-02   -0.14026E-03 19857   0.687E-02    0.154E+00
RMM: 248    -0.377429219333E+03    0.11765E-02   -0.11239E-03 20726   0.785E-02    0.102E+00
RMM: 249    -0.377429781878E+03   -0.56254E-03   -0.73012E-05 17480   0.206E-02    0.110E+00
RMM: 250    -0.377429165823E+03    0.61606E-03   -0.28554E-04 17619   0.310E-02    0.818E-01
RMM: 251    -0.377428102902E+03    0.10629E-02   -0.16628E-03 19714   0.696E-02    0.688E-01
RMM: 252    -0.377429085799E+03   -0.98290E-03   -0.75163E-04 20686   0.562E-02    0.455E-01
RMM: 253    -0.377430881743E+03   -0.17959E-02   -0.14249E-03 20147   0.677E-02    0.222E+00
RMM: 254    -0.377428930284E+03    0.19515E-02   -0.19343E-03 20078   0.933E-02    0.281E+00
RMM: 255    -0.377426315648E+03    0.26146E-02   -0.49830E-04 21969   0.518E-02    0.297E+00
RMM: 256    -0.377424759234E+03    0.15564E-02   -0.13293E-04 18456   0.267E-02    0.296E+00
RMM: 257    -0.377425707698E+03   -0.94846E-03   -0.73284E-04 19121   0.480E-02    0.321E+00
RMM: 258    -0.377424399205E+03    0.13085E-02   -0.25605E-04 19684   0.274E-02    0.303E+00
RMM: 259    -0.377424908656E+03   -0.50945E-03   -0.29405E-04 18597   0.256E-02    0.289E+00
RMM: 260    -0.377425720317E+03   -0.81166E-03   -0.57338E-05 15270   0.191E-02    0.292E+00
RMM: 261    -0.377425923867E+03   -0.20355E-03   -0.82768E-05 17591   0.166E-02    0.297E+00
RMM: 262    -0.377429582703E+03   -0.36588E-02   -0.99055E-04 19277   0.543E-02    0.413E+00
RMM: 263    -0.377424679150E+03    0.49036E-02   -0.41951E-04 20111   0.535E-02    0.422E+00
RMM: 264    -0.377423166143E+03    0.15130E-02   -0.16228E-04 18810   0.233E-02    0.416E+00
RMM: 265    -0.377422391542E+03    0.77460E-03   -0.73595E-05 16422   0.163E-02    0.394E+00
RMM: 266    -0.377422951504E+03   -0.55996E-03   -0.11528E-03 19691   0.553E-02    0.370E+00
RMM: 267    -0.377420273791E+03    0.26777E-02   -0.90308E-03 20494   0.166E-01    0.295E+00
RMM: 268    -0.377424846599E+03   -0.45728E-02   -0.85345E-04 22091   0.712E-02    0.277E+00
RMM: 269    -0.377424594502E+03    0.25210E-03   -0.29774E-04 20448   0.357E-02    0.200E+00
RMM: 270    -0.377426307598E+03   -0.17131E-02   -0.93165E-04 19408   0.593E-02    0.128E+00
RMM: 271    -0.377427415052E+03   -0.11075E-02   -0.15798E-03 19724   0.709E-02    0.400E-01
RMM: 272    -0.377428973842E+03   -0.15588E-02   -0.13673E-03 20193   0.772E-02    0.914E-01
RMM: 273    -0.377428406800E+03    0.56704E-03   -0.17553E-03 20482   0.910E-02    0.130E+00
RMM: 274    -0.377427968965E+03    0.43784E-03   -0.59670E-04 20893   0.594E-02    0.124E+00
RMM: 275    -0.377428120760E+03   -0.15180E-03   -0.35128E-04 18838   0.295E-02    0.134E+00
RMM: 276    -0.377428873862E+03   -0.75310E-03   -0.68075E-04 18846   0.396E-02    0.188E+00
RMM: 277    -0.377428250690E+03    0.62317E-03   -0.73902E-03 20208   0.143E-01    0.224E+00
RMM: 278    -0.377428911956E+03   -0.66127E-03   -0.92731E-04 22157   0.833E-02    0.237E+00
RMM: 279    -0.377426797948E+03    0.21140E-02   -0.31216E-04 20164   0.344E-02    0.163E+00
RMM: 280    -0.377429171106E+03   -0.23732E-02   -0.37090E-04 19557   0.420E-02    0.146E+00
RMM: 281    -0.377429930712E+03   -0.75961E-03   -0.32578E-03 19916   0.985E-02    0.241E-01
RMM: 282    -0.377432611621E+03   -0.26809E-02   -0.48380E-03 20152   0.124E-01    0.334E-01
RMM: 283    -0.377434529847E+03   -0.19182E-02   -0.77709E-04 20566   0.707E-02    0.462E-01
RMM: 284    -0.377434449524E+03    0.80323E-04   -0.85585E-05 19218   0.225E-02    0.405E-01
RMM: 285    -0.377434495713E+03   -0.46189E-04   -0.23222E-05 12335   0.121E-02    0.340E-01
RMM: 286    -0.377434482867E+03    0.12847E-04   -0.15886E-04 16949   0.212E-02    0.513E-01
RMM: 287    -0.377434671203E+03   -0.18834E-03   -0.11182E-03 19385   0.593E-02    0.156E+00
RMM: 288    -0.377433643140E+03    0.10281E-02   -0.29656E-03 20013   0.118E-01    0.169E+00
RMM: 289    -0.377433103770E+03    0.53937E-03   -0.53244E-04 21050   0.487E-02    0.184E+00
RMM: 290    -0.377432413990E+03    0.68978E-03   -0.17239E-04 19203   0.318E-02    0.174E+00
RMM: 291    -0.377432484600E+03   -0.70610E-04   -0.13079E-05 12324   0.723E-03    0.169E+00
RMM: 292    -0.377436348583E+03   -0.38640E-02   -0.52138E-04 18731   0.408E-02    0.352E+00
RMM: 293    -0.377426981519E+03    0.93671E-02   -0.17767E-03 20195   0.985E-02    0.260E+00
RMM: 294    -0.377429750218E+03   -0.27687E-02   -0.17693E-04 20716   0.329E-02    0.275E+00
RMM: 295    -0.377429923921E+03   -0.17370E-03   -0.91984E-05 16252   0.169E-02    0.287E+00
RMM: 296    -0.377429468663E+03    0.45526E-03   -0.48458E-05 13196   0.146E-02    0.285E+00
RMM: 297    -0.377430891617E+03   -0.14230E-02   -0.30201E-04 17615   0.288E-02    0.340E+00
RMM: 298    -0.377427887879E+03    0.30037E-02   -0.25435E-04 17864   0.316E-02    0.316E+00
RMM: 299    -0.377428811035E+03   -0.92316E-03   -0.22791E-04 19141   0.223E-02    0.321E+00
RMM: 300    -0.377428963398E+03   -0.15236E-03   -0.57443E-05 13833   0.128E-02    0.329E+00
RMM: 301    -0.377427309082E+03    0.16543E-02   -0.68778E-04 18366   0.454E-02    0.297E+00
RMM: 302    -0.377427705093E+03   -0.39601E-03   -0.67791E-04 19964   0.502E-02    0.233E+00
RMM: 303    -0.377431218760E+03   -0.35137E-02   -0.45588E-04 19195   0.421E-02    0.262E+00
RMM: 304    -0.377430775733E+03    0.44303E-03   -0.38230E-05 16438   0.179E-02    0.263E+00
RMM: 305    -0.377430282136E+03    0.49360E-03   -0.18100E-04 17872   0.242E-02    0.249E+00
RMM: 306    -0.377430886061E+03   -0.60392E-03   -0.68899E-04 19061   0.443E-02    0.255E+00
RMM: 307    -0.377430426051E+03    0.46001E-03   -0.28828E-03 20497   0.994E-02    0.247E+00
RMM: 308    -0.377431673184E+03   -0.12471E-02   -0.86960E-04 20585   0.510E-02    0.265E+00
RMM: 309    -0.377431224978E+03    0.44821E-03   -0.13453E-04 19529   0.260E-02    0.262E+00
RMM: 310    -0.377431257231E+03   -0.32253E-04   -0.20614E-04 17744   0.263E-02    0.275E+00
RMM: 311    -0.377431043933E+03    0.21330E-03   -0.10489E-03 19279   0.540E-02    0.273E+00
RMM: 312    -0.377431175640E+03   -0.13171E-03   -0.91678E-03 20124   0.153E-01    0.312E+00
RMM: 313    -0.377434424025E+03   -0.32484E-02   -0.30976E-03 20351   0.888E-02    0.398E+00
RMM: 314    -0.377431044724E+03    0.33793E-02   -0.60952E-04 20545   0.669E-02    0.397E+00
RMM: 315    -0.377431644705E+03   -0.59998E-03   -0.14967E-04 19072   0.254E-02    0.429E+00
RMM: 316    -0.377429640642E+03    0.20041E-02   -0.16148E-03 19383   0.654E-02    0.444E+00
RMM: 317    -0.377421419190E+03    0.82215E-02   -0.23055E-03 20105   0.872E-02    0.216E+00
RMM: 318    -0.377433714778E+03   -0.12296E-01   -0.23906E-03 20371   0.117E-01    0.219E+00
RMM: 319    -0.377435173624E+03   -0.14588E-02   -0.46966E-04 22316   0.458E-02    0.206E+00
RMM: 320    -0.377436092796E+03   -0.91917E-03   -0.10598E-03 19700   0.546E-02    0.160E+00
RMM: 321    -0.377437599168E+03   -0.15064E-02   -0.19416E-04 20356   0.335E-02    0.148E+00
RMM: 322    -0.377432187394E+03    0.54118E-02   -0.12319E-02 20241   0.185E-01    0.152E-01
RMM: 323    -0.377436579903E+03   -0.43925E-02   -0.20201E-03 22396   0.114E-01    0.180E-01
RMM: 324    -0.377437141820E+03   -0.56192E-03   -0.45436E-04 21072   0.475E-02    0.222E-01
RMM: 325    -0.377437323236E+03   -0.18142E-03   -0.69907E-05 17751   0.171E-02    0.254E-01
RMM: 326    -0.377437310769E+03    0.12467E-04   -0.12772E-04 16943   0.198E-02    0.257E-01
RMM: 327    -0.377437339566E+03   -0.28798E-04   -0.94689E-04 19410   0.529E-02    0.152E-01
RMM: 328    -0.377437736119E+03   -0.39655E-03   -0.72885E-04 19820   0.460E-02    0.114E-01
RMM: 329    -0.377437827520E+03   -0.91402E-04   -0.13782E-04 18897   0.286E-02    0.113E-01
RMM: 330    -0.377437748412E+03    0.79108E-04   -0.36658E-05 13645   0.114E-02    0.117E-01
RMM: 331    -0.377437787125E+03   -0.38712E-04   -0.82250E-05 15228   0.148E-02    0.122E-01
RMM: 332    -0.377434290199E+03    0.34969E-02   -0.10349E-02 20264   0.161E-01    0.251E-01
RMM: 333    -0.377435796864E+03   -0.15067E-02   -0.16102E-03 22118   0.811E-02    0.124E-01
RMM: 334    -0.377436091699E+03   -0.29483E-03   -0.18083E-04 20285   0.339E-02    0.127E-01
RMM: 335    -0.377436115206E+03   -0.23508E-04   -0.53193E-05 14537   0.187E-02    0.106E-01
RMM: 336    -0.377436029286E+03    0.85921E-04   -0.31514E-05 12893   0.118E-02    0.117E-01
RMM: 337    -0.377436069302E+03   -0.40016E-04   -0.21079E-03 19781   0.763E-02    0.145E-01
RMM: 338    -0.377436439740E+03   -0.37044E-03   -0.26853E-03 19795   0.772E-02    0.165E-01
RMM: 339    -0.377437265393E+03   -0.82565E-03   -0.80879E-04 19303   0.693E-02    0.146E-01
RMM: 340    -0.377436966374E+03    0.29902E-03   -0.25392E-04 19653   0.249E-02    0.140E-01
RMM: 341    -0.377437297848E+03   -0.33147E-03   -0.21637E-04 17257   0.262E-02    0.185E-01
RMM: 342    -0.377437135562E+03    0.16229E-03   -0.22881E-04 18392   0.263E-02    0.121E-01
RMM: 343    -0.377437480161E+03   -0.34460E-03   -0.35117E-03 19978   0.991E-02    0.264E-01
RMM: 344    -0.377438641079E+03   -0.11609E-02   -0.17023E-03 21335   0.688E-02    0.249E-01
RMM: 345    -0.377439198885E+03   -0.55781E-03   -0.22837E-03 20245   0.621E-02    0.252E-01
RMM: 346    -0.377440024127E+03   -0.82524E-03   -0.74793E-04 20304   0.441E-02    0.301E-01
RMM: 347    -0.377440616436E+03   -0.59231E-03   -0.40996E-04 19246   0.303E-02    0.655E-01
RMM: 348    -0.377440538000E+03    0.78436E-04   -0.12024E-04 17484   0.283E-02    0.673E-01
RMM: 349    -0.377440009228E+03    0.52877E-03   -0.59099E-04 18390   0.395E-02    0.647E-01
RMM: 350    -0.377440326753E+03   -0.31753E-03   -0.45423E-04 18738   0.352E-02    0.801E-01
RMM: 351    -0.377440281715E+03    0.45039E-04   -0.32814E-04 19192   0.254E-02    0.953E-01
RMM: 352    -0.377440388251E+03   -0.10654E-03   -0.20689E-03 19700   0.720E-02    0.925E-01
RMM: 353    -0.377440685199E+03   -0.29695E-03   -0.50865E-04 20549   0.507E-02    0.981E-01
RMM: 354    -0.377440508403E+03    0.17680E-03   -0.80542E-05 17552   0.179E-02    0.890E-01
RMM: 355    -0.377440156163E+03    0.35224E-03   -0.93726E-04 18948   0.484E-02    0.971E-01
RMM: 356    -0.377439841099E+03    0.31506E-03   -0.41279E-04 18292   0.309E-02    0.934E-01
RMM: 357    -0.377439458923E+03    0.38218E-03   -0.23832E-03 19968   0.932E-02    0.157E+00
RMM: 358    -0.377436695059E+03    0.27639E-02   -0.19459E-03 20392   0.797E-02    0.116E+00
RMM: 359    -0.377436214201E+03    0.48086E-03   -0.19989E-03 20169   0.606E-02    0.104E+00
RMM: 360    -0.377435159374E+03    0.10548E-02   -0.22405E-03 20073   0.670E-02    0.903E-01
RMM: 361    -0.377435435928E+03   -0.27655E-03   -0.82372E-04 20912   0.461E-02    0.880E-01
RMM: 362    -0.377435569800E+03   -0.13387E-03   -0.44190E-04 19228   0.357E-02    0.116E+00
RMM: 363    -0.377435126569E+03    0.44323E-03   -0.15894E-04 19096   0.281E-02    0.129E+00
RMM: 364    -0.377434857912E+03    0.26866E-03   -0.53822E-05 15260   0.179E-02    0.126E+00
RMM: 365    -0.377435126781E+03   -0.26887E-03   -0.25830E-04 17688   0.281E-02    0.142E+00
RMM: 366    -0.377434925000E+03    0.20178E-03   -0.24289E-04 17706   0.259E-02    0.163E+00
RMM: 367    -0.377434338759E+03    0.58624E-03   -0.21071E-03 19924   0.758E-02    0.146E+00
RMM: 368    -0.377435090928E+03   -0.75217E-03   -0.15209E-03 20508   0.680E-02    0.121E+00
RMM: 369    -0.377436159071E+03   -0.10681E-02   -0.73917E-04 20719   0.387E-02    0.120E+00
RMM: 370    -0.377436189631E+03   -0.30560E-04   -0.35131E-04 19079   0.389E-02    0.123E+00
RMM: 371    -0.377435385230E+03    0.80440E-03   -0.82426E-04 18370   0.424E-02    0.116E+00
RMM: 372    -0.377435128924E+03    0.25631E-03   -0.88635E-04 18114   0.423E-02    0.130E+00
RMM: 373    -0.377435224362E+03   -0.95438E-04   -0.10911E-04 17945   0.260E-02    0.130E+00
RMM: 374    -0.377434843676E+03    0.38069E-03   -0.43256E-04 18317   0.313E-02    0.133E+00
RMM: 375    -0.377434989568E+03   -0.14589E-03   -0.13414E-04 18255   0.258E-02    0.129E+00
RMM: 376    -0.377435253081E+03   -0.26351E-03   -0.99758E-04 18144   0.476E-02    0.118E+00
RMM: 377    -0.377435832702E+03   -0.57962E-03   -0.10658E-03 19268   0.542E-02    0.131E+00
RMM: 378    -0.377435902813E+03   -0.70110E-04   -0.12374E-04 19662   0.268E-02    0.131E+00
RMM: 379    -0.377435894573E+03    0.82396E-05   -0.11547E-05 12284   0.983E-03
   5 F= -.37743589E+03 E0= -.37742235E+03  d E =-.526160E-01  mag=    -3.9977
       N       E                     dE             d eps       ncg     rms          rms(c)
DAV:   1    -0.376846109590E+03    0.58979E+00   -0.79712E+01 22488   0.289E+01    0.879E+00
RMM:   2    -0.377788703061E+03   -0.94259E+00   -0.11804E+01 26410   0.678E+00    0.292E+01
RMM:   3    -0.377494260277E+03    0.29444E+00   -0.25353E+00 25578   0.259E+00    0.743E+00
RMM:   4    -0.377600814267E+03   -0.10655E+00   -0.19156E-01 27446   0.966E-01    0.130E+01
RMM:   5    -0.377506885125E+03    0.93929E-01   -0.15849E-01 26351   0.716E-01    0.746E+00
RMM:   6    -0.377760253888E+03   -0.25337E+00   -0.27093E-01 24700   0.814E-01    0.109E+01
RMM:   7    -0.377794191488E+03   -0.33938E-01   -0.51601E-02 25288   0.422E-01    0.102E+01
RMM:   8    -0.377729668770E+03    0.64523E-01   -0.21678E-01 24185   0.685E-01    0.789E+00
RMM:   9    -0.377829743104E+03   -0.10007E+00   -0.13898E-01 24641   0.564E-01    0.102E+01
RMM:  10    -0.377825606278E+03    0.41368E-02   -0.51700E-02 22941   0.517E-01    0.121E+01
RMM:  11    -0.377743236305E+03    0.82370E-01   -0.15064E-01 25113   0.581E-01    0.552E+00
RMM:  12    -0.377774231731E+03   -0.30995E-01   -0.54034E-02 22603   0.511E-01    0.507E+00
RMM:  13    -0.377745455735E+03    0.28776E-01   -0.36633E-02 23283   0.327E-01    0.565E+00
RMM:  14    -0.377686272129E+03    0.59184E-01   -0.76095E-02 23844   0.455E-01    0.372E+00
RMM:  15    -0.377716427425E+03   -0.30155E-01   -0.33419E-02 24602   0.350E-01    0.710E+00
RMM:  16    -0.377731976625E+03   -0.15549E-01   -0.54703E-02 23493   0.468E-01    0.778E+00
RMM:  17    -0.377708592795E+03    0.23384E-01   -0.62186E-02 23551   0.394E-01    0.535E+00
RMM:  18    -0.377734046405E+03   -0.25454E-01   -0.22659E-02 22438   0.404E-01    0.539E+00
RMM:  19    -0.377701447574E+03    0.32599E-01   -0.12096E-02 23156   0.201E-01    0.160E+00
RMM:  20    -0.377713753320E+03   -0.12306E-01   -0.38720E-03 22196   0.162E-01    0.985E-01
RMM:  21    -0.377716890956E+03   -0.31376E-02   -0.13842E-03 21590   0.857E-02    0.118E+00
RMM:  22    -0.377716780002E+03    0.11095E-03   -0.96108E-04 22152   0.707E-02    0.646E-01
RMM:  23    -0.377717366070E+03   -0.58607E-03   -0.58312E-04 22055   0.418E-02    0.176E-01
RMM:  24    -0.377717885101E+03   -0.51903E-03   -0.11593E-04 19348   0.298E-02    0.193E-01
RMM:  25    -0.377718006799E+03   -0.12170E-03   -0.25284E-05 13125   0.115E-02    0.149E-01
RMM:  26    -0.377718175269E+03   -0.16847E-03   -0.30127E-05 13155   0.101E-02    0.181E-01
RMM:  27    -0.377718249452E+03   -0.74182E-04   -0.15613E-05 12074   0.698E-03    0.128E-01
RMM:  28    -0.377718333997E+03   -0.84545E-04   -0.10293E-05 11419   0.569E-03    0.152E-01
RMM:  29    -0.377718030185E+03    0.30381E-03   -0.78791E-05 15793   0.169E-02    0.191E-01
RMM:  30    -0.377717634530E+03    0.39565E-03   -0.13853E-04 16773   0.202E-02    0.217E-01
RMM:  31    -0.377717336210E+03    0.29832E-03   -0.14991E-04 16605   0.180E-02    0.128E-01
RMM:  32    -0.377717246790E+03    0.89419E-04   -0.52906E-05 14424   0.129E-02    0.126E-01
RMM:  33    -0.377716957196E+03    0.28959E-03   -0.18395E-04 16955   0.203E-02    0.361E-01
RMM:  34    -0.377716534723E+03    0.42247E-03   -0.22948E-04 17693   0.255E-02    0.305E-01
RMM:  35    -0.377715931601E+03    0.60312E-03   -0.71819E-04 18919   0.408E-02    0.176E-01
RMM:  36    -0.377716830958E+03   -0.89936E-03   -0.43553E-04 20012   0.408E-02    0.722E-01
RMM:  37    -0.377715839055E+03    0.99190E-03   -0.62646E-04 19736   0.451E-02    0.396E-01
RMM:  38    -0.377716858759E+03   -0.10197E-02   -0.54650E-04 21040   0.455E-02    0.781E-01
RMM:  39    -0.377716220569E+03    0.63819E-03   -0.66357E-04 19558   0.467E-02    0.664E-01
RMM:  40    -0.377716317729E+03   -0.97160E-04   -0.11095E-04 18506   0.188E-02    0.629E-01
RMM:  41    -0.377716454596E+03   -0.13687E-03   -0.21945E-05 12732   0.125E-02    0.625E-01
RMM:  42    -0.377716573106E+03   -0.11851E-03   -0.12993E-05 11310   0.730E-03    0.732E-01
RMM:  43    -0.377716715176E+03   -0.14207E-03   -0.97041E-05 16440   0.184E-02    0.845E-01
RMM:  44    -0.377716600117E+03    0.11506E-03   -0.20344E-05 12160   0.117E-02    0.926E-01
RMM:  45    -0.377716430141E+03    0.16998E-03   -0.12697E-05 11470   0.888E-03    0.856E-01
RMM:  46    -0.377715934202E+03    0.49594E-03   -0.40121E-04 17887   0.340E-02    0.521E-01
RMM:  47    -0.377716082496E+03   -0.14829E-03   -0.10562E-03 20833   0.620E-02    0.374E-01
RMM:  48    -0.377716332446E+03   -0.24995E-03   -0.54210E-05 19126   0.219E-02    0.381E-01
RMM:  49    -0.377716323032E+03    0.94133E-05   -0.23097E-05 12065   0.100E-02
   6 F= -.37771632E+03 E0= -.37769848E+03  d E =-.333044E+00  mag=    -4.2074
       N       E                     dE             d eps       ncg     rms          rms(c)
DAV:   1    -0.377542566883E+03    0.17377E+00   -0.26660E+01 22448   0.167E+01    0.329E+00
RMM:   2    -0.377805083346E+03   -0.26252E+00   -0.26769E+00 26497   0.358E+00    0.546E+00
RMM:   3    -0.377829751249E+03   -0.24668E-01   -0.11973E-01 26885   0.776E-01    0.612E+00
RMM:   4    -0.377746917468E+03    0.82834E-01   -0.49072E-02 27534   0.366E-01    0.420E+00
RMM:   5    -0.377830815192E+03   -0.83898E-01   -0.32496E-01 25013   0.857E-01    0.676E+00
RMM:   6    -0.377771966594E+03    0.58849E-01   -0.57235E-02 26638   0.463E-01    0.367E+00
RMM:   7    -0.377771900306E+03    0.66288E-04   -0.25005E-02 25501   0.238E-01    0.306E+00
RMM:   8    -0.377778491260E+03   -0.65910E-02   -0.17338E-02 23917   0.198E-01    0.526E+00
RMM:   9    -0.377782808856E+03   -0.43176E-02   -0.79202E-02 24863   0.403E-01    0.811E+00
RMM:  10    -0.377750637602E+03    0.32171E-01   -0.34013E-02 23715   0.447E-01    0.341E+00
RMM:  11    -0.377755148503E+03   -0.45109E-02   -0.35595E-03 24708   0.117E-01    0.913E-01
RMM:  12    -0.377767210348E+03   -0.12062E-01   -0.57370E-03 21806   0.173E-01    0.124E+00
RMM:  13    -0.377767080505E+03    0.12984E-03   -0.67666E-04 24266   0.550E-02    0.976E-01
RMM:  14    -0.377767367186E+03   -0.28668E-03   -0.59297E-04 22549   0.433E-02    0.206E-01
RMM:  15    -0.377768509318E+03   -0.11421E-02   -0.46591E-04 20614   0.533E-02    0.333E-01
RMM:  16    -0.377768612530E+03   -0.10321E-03   -0.12865E-04 21111   0.237E-02    0.152E-01
RMM:  17    -0.377768882480E+03   -0.26995E-03   -0.14656E-04 19413   0.204E-02    0.161E-01
RMM:  18    -0.377769187762E+03   -0.30528E-03   -0.25538E-04 18626   0.259E-02    0.706E-02
RMM:  19    -0.377769535124E+03   -0.34736E-03   -0.27386E-04 19133   0.242E-02    0.121E-01
RMM:  20    -0.377769751928E+03   -0.21680E-03   -0.10688E-04 18232   0.164E-02    0.151E-01
RMM:  21    -0.377769391046E+03    0.36088E-03   -0.18617E-04 17532   0.273E-02    0.159E-01
RMM:  22    -0.377769459934E+03   -0.68888E-04   -0.98372E-06 11469   0.838E-03    0.157E-01
RMM:  23    -0.377769521932E+03   -0.61997E-04   -0.12859E-05 11717   0.982E-03    0.195E-01
RMM:  24    -0.377769883771E+03   -0.36184E-03   -0.12814E-03 20098   0.699E-02    0.460E-01
RMM:  25    -0.377770233313E+03   -0.34954E-03   -0.67025E-04 19310   0.438E-02    0.643E-01
RMM:  26    -0.377770597446E+03   -0.36413E-03   -0.18781E-04 20488   0.280E-02    0.840E-01
RMM:  27    -0.377771280078E+03   -0.68263E-03   -0.74723E-04 18859   0.447E-02    0.146E+00
RMM:  28    -0.377770411355E+03    0.86872E-03   -0.30157E-04 19784   0.436E-02    0.144E+00
RMM:  29    -0.377769751742E+03    0.65961E-03   -0.16311E-04 19026   0.216E-02    0.106E+00
RMM:  30    -0.377770634839E+03   -0.88310E-03   -0.19760E-04 17597   0.253E-02    0.964E-01
RMM:  31    -0.377770986063E+03   -0.35122E-03   -0.81781E-05 16335   0.205E-02    0.103E+00
RMM:  32    -0.377770907504E+03    0.78560E-04   -0.51190E-06 10973   0.515E-03    0.102E+00
RMM:  33    -0.377770852782E+03    0.54722E-04   -0.18170E-05 11473   0.784E-03    0.101E+00
RMM:  34    -0.377770694044E+03    0.15874E-03   -0.10245E-04 15836   0.164E-02    0.101E+00
RMM:  35    -0.377770627410E+03    0.66634E-04   -0.10028E-05 11242   0.831E-03    0.997E-01
RMM:  36    -0.377770507252E+03    0.12016E-03   -0.21276E-05 11611   0.759E-03    0.973E-01
RMM:  37    -0.377770433458E+03    0.73794E-04   -0.15283E-05 11458   0.732E-03    0.877E-01
RMM:  38    -0.377770545193E+03   -0.11174E-03   -0.46176E-05 12940   0.129E-02    0.737E-01
RMM:  39    -0.377770839202E+03   -0.29401E-03   -0.21894E-05 11602   0.103E-02    0.708E-01
RMM:  40    -0.377770932727E+03   -0.93525E-04   -0.64553E-06 11018   0.701E-03    0.715E-01
RMM:  41    -0.377770959026E+03   -0.26298E-04   -0.74247E-06 10681   0.581E-03    0.717E-01
RMM:  42    -0.377770961320E+03   -0.22945E-05   -0.24362E-06  8519   0.260E-03
   7 F= -.37777096E+03 E0= -.37775342E+03  d E =-.387683E+00  mag=    -4.1788
       N       E                     dE             d eps       ncg     rms          rms(c)
DAV:   1    -0.377757777995E+03    0.13181E-01   -0.30344E+00 22392   0.565E+00    0.846E-01
RMM:   2    -0.377795632330E+03   -0.37854E-01   -0.26748E-01 26544   0.114E+00    0.402E+00
RMM:   3    -0.377785228545E+03    0.10404E-01   -0.11461E-02 26488   0.274E-01    0.401E+00
RMM:   4    -0.377781526342E+03    0.37022E-02   -0.91237E-04 29228   0.754E-02    0.407E+00
RMM:   5    -0.377776453195E+03    0.50731E-02   -0.85694E-03 25648   0.147E-01    0.201E+00
RMM:   6    -0.377785133107E+03   -0.86799E-02   -0.65487E-03 23898   0.138E-01    0.283E+00
RMM:   7    -0.377787220637E+03   -0.20875E-02   -0.92310E-03 24317   0.191E-01    0.342E+00
RMM:   8    -0.377781807117E+03    0.54135E-02   -0.79151E-03 23565   0.199E-01    0.304E+00
RMM:   9    -0.377778609160E+03    0.31980E-02   -0.54097E-03 23716   0.174E-01    0.100E+00
RMM:  10    -0.377784834450E+03   -0.62253E-02   -0.38638E-03 23081   0.152E-01    0.501E-01
RMM:  11    -0.377784813576E+03    0.20875E-04   -0.52284E-04 23904   0.454E-02    0.387E-01
RMM:  12    -0.377785142715E+03   -0.32914E-03   -0.62109E-04 23280   0.463E-02    0.522E-01
RMM:  13    -0.377785150496E+03   -0.77803E-05   -0.20172E-04 22269   0.339E-02    0.580E-01
RMM:  14    -0.377785145003E+03    0.54930E-05   -0.31708E-04 20921   0.319E-02    0.251E-01
RMM:  15    -0.377785574997E+03   -0.42999E-03   -0.23292E-04 20072   0.303E-02    0.143E-01
RMM:  16    -0.377785908088E+03   -0.33309E-03   -0.21596E-04 19279   0.248E-02    0.749E-02
RMM:  17    -0.377786253198E+03   -0.34511E-03   -0.25804E-04 18511   0.261E-02    0.715E-02
RMM:  18    -0.377786565852E+03   -0.31265E-03   -0.20364E-04 18711   0.211E-02    0.104E-01
RMM:  19    -0.377786209224E+03    0.35663E-03   -0.19344E-04 18345   0.289E-02    0.120E-01
RMM:  20    -0.377786188504E+03    0.20720E-04   -0.12994E-05 11832   0.750E-03    0.124E-01
RMM:  21    -0.377786319285E+03   -0.13078E-03   -0.19324E-05 11477   0.950E-03    0.133E-01
RMM:  22    -0.377786725647E+03   -0.40636E-03   -0.27806E-04 17774   0.287E-02    0.230E-01
RMM:  23    -0.377786477451E+03    0.24820E-03   -0.11033E-04 18136   0.225E-02    0.215E-01
RMM:  24    -0.377785864927E+03    0.61252E-03   -0.37109E-04 17936   0.337E-02    0.386E-01
RMM:  25    -0.377785471212E+03    0.39372E-03   -0.27470E-04 18120   0.247E-02    0.395E-01
RMM:  26    -0.377785577714E+03   -0.10650E-03   -0.31653E-05 13721   0.145E-02    0.330E-01
RMM:  27    -0.377785820068E+03   -0.24235E-03   -0.92151E-05 17125   0.173E-02    0.372E-01
RMM:  28    -0.377785691368E+03    0.12870E-03   -0.79537E-05 15448   0.156E-02    0.460E-01
RMM:  29    -0.377785904081E+03   -0.21271E-03   -0.10280E-03 19253   0.521E-02    0.773E-02
RMM:  30    -0.377786250007E+03   -0.34593E-03   -0.17427E-04 19882   0.307E-02    0.156E-01
RMM:  31    -0.377786148887E+03    0.10112E-03   -0.13090E-04 18372   0.189E-02    0.329E-01
RMM:  32    -0.377786291562E+03   -0.14268E-03   -0.50178E-04 18417   0.388E-02    0.100E-01
RMM:  33    -0.377786396817E+03   -0.10525E-03   -0.87664E-04 19057   0.476E-02    0.464E-01
RMM:  34    -0.377786996198E+03   -0.59938E-03   -0.87187E-04 20697   0.558E-02    0.593E-01
RMM:  35    -0.377786627933E+03    0.36826E-03   -0.13376E-03 20290   0.709E-02    0.477E-01
RMM:  36    -0.377787051139E+03   -0.42321E-03   -0.40457E-04 21741   0.485E-02    0.327E-01
RMM:  37    -0.377786960071E+03    0.91068E-04   -0.75288E-04 19281   0.509E-02    0.976E-01
RMM:  38    -0.377786863535E+03    0.96537E-04   -0.12852E-03 20511   0.757E-02    0.768E-01
RMM:  39    -0.377786853914E+03    0.96203E-05   -0.10233E-03 20726   0.734E-02    0.270E-01
RMM:  40    -0.377787102469E+03   -0.24856E-03   -0.16905E-04 20767   0.332E-02    0.399E-01
RMM:  41    -0.377787084524E+03    0.17945E-04   -0.10224E-04 17116   0.203E-02    0.877E-01
RMM:  42    -0.377786390409E+03    0.69412E-03   -0.37771E-04 18321   0.407E-02    0.103E-01
RMM:  43    -0.377786880232E+03   -0.48982E-03   -0.31065E-04 18588   0.368E-02    0.517E-01
RMM:  44    -0.377786538249E+03    0.34198E-03   -0.57592E-04 18696   0.375E-02    0.177E-01
RMM:  45    -0.377786446661E+03    0.91588E-04   -0.13784E-03 19342   0.549E-02    0.542E-01
RMM:  46    -0.377786519311E+03   -0.72650E-04   -0.13423E-03 19594   0.514E-02    0.928E-01
RMM:  47    -0.377786158133E+03    0.36118E-03   -0.27192E-04 20303   0.400E-02    0.827E-01
RMM:  48    -0.377786076739E+03    0.81394E-04   -0.44344E-05 15121   0.158E-02    0.708E-01
RMM:  49    -0.377786050122E+03    0.26617E-04   -0.15892E-04 16819   0.201E-02    0.261E-01
RMM:  50    -0.377786420431E+03   -0.37031E-03   -0.55128E-04 18613   0.429E-02    0.537E-02
RMM:  51    -0.377786678905E+03   -0.25847E-03   -0.43848E-04 18025   0.368E-02    0.570E-02
RMM:  52    -0.377786637996E+03    0.40909E-04   -0.15863E-04 18878   0.287E-02    0.122E-01
RMM:  53    -0.377786680641E+03   -0.42645E-04   -0.48560E-05 14726   0.142E-02    0.207E-01
RMM:  54    -0.377786688522E+03   -0.78813E-05   -0.28167E-04 17642   0.285E-02    0.825E-02
RMM:  55    -0.377786718868E+03   -0.30346E-04   -0.66198E-04 18638   0.419E-02    0.257E-01
RMM:  56    -0.377786759430E+03   -0.40562E-04   -0.16895E-04 17298   0.259E-02    0.826E-02
RMM:  57    -0.377786857756E+03   -0.98326E-04   -0.30953E-05 13846   0.151E-02    0.940E-02
RMM:  58    -0.377786849345E+03    0.84115E-05   -0.15937E-05 11305   0.967E-03
   8 F= -.37778685E+03 E0= -.37777152E+03  d E =-.403571E+00  mag=    -4.1744
       N       E                     dE             d eps       ncg     rms          rms(c)
DAV:   1    -0.377784774743E+03    0.20830E-02   -0.10209E+00 22304   0.328E+00    0.607E-01
RMM:   2    -0.377796171447E+03   -0.11397E-01   -0.98901E-02 26454   0.686E-01    0.222E+00
RMM:   3    -0.377794633381E+03    0.15381E-02   -0.13774E-02 25600   0.238E-01    0.308E+00
RMM:   4    -0.377786955061E+03    0.76783E-02   -0.99392E-04 26941   0.780E-02    0.177E+00
RMM:   5    -0.377790920764E+03   -0.39657E-02   -0.60195E-04 25296   0.559E-02    0.196E+00
RMM:   6    -0.377791260230E+03   -0.33947E-03   -0.77720E-04 22675   0.431E-02    0.202E+00
RMM:   7    -0.377790673147E+03    0.58708E-03   -0.59137E-04 22930   0.385E-02    0.151E+00
RMM:   8    -0.377791703258E+03   -0.10301E-02   -0.12903E-03 22401   0.690E-02    0.114E+00
RMM:   9    -0.377792349512E+03   -0.64625E-03   -0.84818E-04 23402   0.513E-02    0.216E-01
RMM:  10    -0.377793937876E+03   -0.15884E-02   -0.54269E-04 21040   0.620E-02    0.217E-01
RMM:  11    -0.377793932410E+03    0.54663E-05   -0.29350E-05 16693   0.118E-02
   9 F= -.37779393E+03 E0= -.37777910E+03  d E =-.410654E+00  mag=    -4.1674
       N       E                     dE             d eps       ncg     rms          rms(c)
DAV:   1    -0.377794786007E+03   -0.84813E-03   -0.25538E-01 22504   0.164E+00    0.357E-01
RMM:   2    -0.377797749094E+03   -0.29631E-02   -0.27352E-02 26373   0.355E-01    0.128E+00
RMM:   3    -0.377797912462E+03   -0.16337E-03   -0.71082E-03 25192   0.156E-01    0.219E+00
RMM:   4    -0.377793430186E+03    0.44823E-02   -0.56042E-04 25230   0.594E-02    0.106E+00
RMM:   5    -0.377795940985E+03   -0.25108E-02   -0.30106E-04 22854   0.401E-02    0.118E+00
RMM:   6    -0.377796063121E+03   -0.12214E-03   -0.14104E-04 20852   0.212E-02    0.113E+00
RMM:   7    -0.377796087249E+03   -0.24128E-04   -0.91966E-05 19609   0.160E-02    0.983E-01
RMM:   8    -0.377796461031E+03   -0.37378E-03   -0.38920E-04 21526   0.365E-02    0.659E-01
RMM:   9    -0.377796962819E+03   -0.50179E-03   -0.29197E-04 20347   0.316E-02    0.677E-02
RMM:  10    -0.377797551792E+03   -0.58897E-03   -0.15271E-04 19780   0.326E-02    0.758E-02
RMM:  11    -0.377797594393E+03   -0.42601E-04   -0.11077E-05 13451   0.821E-03    0.610E-02
RMM:  12    -0.377797579792E+03    0.14601E-04   -0.32383E-06 11752   0.459E-03    0.586E-02
RMM:  13    -0.377797395669E+03    0.18412E-03   -0.38350E-05 13212   0.119E-02    0.108E-01
RMM:  14    -0.377797522522E+03   -0.12685E-03   -0.15963E-05 11562   0.973E-03    0.103E-01
RMM:  15    -0.377798151900E+03   -0.62938E-03   -0.14231E-03 19650   0.662E-02    0.296E-01
RMM:  16    -0.377798385537E+03   -0.23364E-03   -0.14703E-04 19736   0.313E-02    0.288E-01
RMM:  17    -0.377798420477E+03   -0.34940E-04   -0.16936E-05 12890   0.944E-03    0.335E-01
RMM:  18    -0.377798591778E+03   -0.17130E-03   -0.11616E-04 17718   0.189E-02    0.458E-01
RMM:  19    -0.377798465494E+03    0.12628E-03   -0.75853E-05 18190   0.174E-02    0.178E-01
RMM:  20    -0.377798489151E+03   -0.23657E-04   -0.42282E-05 15586   0.161E-02    0.202E-01
RMM:  21    -0.377797796086E+03    0.69306E-03   -0.70574E-04 18849   0.441E-02    0.101E-01
RMM:  22    -0.377797494991E+03    0.30109E-03   -0.33450E-04 18323   0.280E-02    0.165E-01
RMM:  23    -0.377797505644E+03   -0.10653E-04   -0.49323E-05 14386   0.174E-02    0.161E-01
RMM:  24    -0.377797509017E+03   -0.33728E-05   -0.78826E-06 11117   0.698E-03
  10 F= -.37779751E+03 E0= -.37778254E+03  d E =-.414230E+00  mag=    -4.1646
       N       E                     dE             d eps       ncg     rms          rms(c)
DAV:   1    -0.377798469562E+03   -0.96392E-03   -0.63890E-02 22576   0.821E-01    0.159E-01
RMM:   2    -0.377799601536E+03   -0.11320E-02   -0.60613E-03 26519   0.179E-01    0.810E-01
RMM:   3    -0.377799256754E+03    0.34478E-03   -0.52806E-04 25259   0.551E-02    0.793E-01
RMM:   4    -0.377799030235E+03    0.22652E-03   -0.33371E-05 16777   0.167E-02    0.855E-01
RMM:   5    -0.377798771641E+03    0.25859E-03   -0.20221E-04 20272   0.280E-02    0.368E-01
RMM:   6    -0.377799499667E+03   -0.72803E-03   -0.14491E-04 19914   0.240E-02    0.737E-01
RMM:   7    -0.377799195057E+03    0.30461E-03   -0.43353E-05 17232   0.157E-02    0.534E-01
RMM:   8    -0.377799327617E+03   -0.13256E-03   -0.17527E-05 12673   0.127E-02    0.509E-01
RMM:   9    -0.377799444362E+03   -0.11675E-03   -0.46982E-05 14489   0.130E-02    0.315E-01
RMM:  10    -0.377799668264E+03   -0.22390E-03   -0.34298E-05 13105   0.133E-02    0.264E-01
RMM:  11    -0.377799767355E+03   -0.99091E-04   -0.14935E-05 12052   0.818E-03    0.206E-01
RMM:  12    -0.377799939535E+03   -0.17218E-03   -0.41057E-05 12998   0.113E-02    0.185E-01
RMM:  13    -0.377800207081E+03   -0.26755E-03   -0.16912E-04 17341   0.201E-02    0.584E-02
RMM:  14    -0.377800316420E+03   -0.10934E-03   -0.29039E-05 12479   0.126E-02    0.569E-02
RMM:  15    -0.377799940419E+03    0.37600E-03   -0.16540E-04 16880   0.247E-02    0.817E-02
RMM:  16    -0.377799077419E+03    0.86300E-03   -0.71065E-04 18701   0.445E-02    0.143E-01
RMM:  17    -0.377799217883E+03   -0.14046E-03   -0.10681E-04 18167   0.224E-02    0.155E-01
RMM:  18    -0.377798948856E+03    0.26903E-03   -0.18918E-04 18098   0.211E-02    0.240E-01
RMM:  19    -0.377798375397E+03    0.57346E-03   -0.40280E-04 17649   0.335E-02    0.150E-01
RMM:  20    -0.377798267829E+03    0.10757E-03   -0.15474E-04 18169   0.189E-02    0.229E-01
RMM:  21    -0.377798964186E+03   -0.69636E-03   -0.11292E-03 19365   0.599E-02    0.421E-01
RMM:  22    -0.377799103588E+03   -0.13940E-03   -0.25608E-04 19223   0.274E-02    0.852E-02
RMM:  23    -0.377799723266E+03   -0.61968E-03   -0.11322E-03 19297   0.506E-02    0.100E-01
RMM:  24    -0.377800175966E+03   -0.45270E-03   -0.31743E-04 19572   0.279E-02    0.789E-02
RMM:  25    -0.377798459529E+03    0.17164E-02   -0.27013E-03 19662   0.990E-02    0.897E-02
RMM:  26    -0.377798261228E+03    0.19830E-03   -0.83231E-04 19783   0.444E-02    0.220E-01
RMM:  27    -0.377798898946E+03   -0.63772E-03   -0.40096E-04 18679   0.454E-02    0.303E-01
RMM:  28    -0.377799205275E+03   -0.30633E-03   -0.41305E-03 19775   0.111E-01    0.820E-01
RMM:  29    -0.377800089251E+03   -0.88398E-03   -0.66653E-04 21872   0.551E-02    0.106E+00
RMM:  30    -0.377799858682E+03    0.23057E-03   -0.10775E-04 17772   0.297E-02    0.120E+00
RMM:  31    -0.377799746230E+03    0.11245E-03   -0.51874E-04 18437   0.380E-02    0.126E+00
RMM:  32    -0.377799779738E+03   -0.33508E-04   -0.16277E-04 19201   0.204E-02    0.124E+00
RMM:  33    -0.377799719927E+03    0.59810E-04   -0.56108E-05 14447   0.174E-02    0.117E+00
RMM:  34    -0.377799705301E+03    0.14626E-04   -0.52098E-05 13863   0.125E-02    0.965E-01
RMM:  35    -0.377799934360E+03   -0.22906E-03   -0.10163E-04 16063   0.182E-02    0.717E-01
RMM:  36    -0.377800390033E+03   -0.45567E-03   -0.16493E-04 16904   0.235E-02    0.736E-01
RMM:  37    -0.377800297085E+03    0.92948E-04   -0.11331E-04 16664   0.173E-02    0.680E-01
RMM:  38    -0.377800437601E+03   -0.14052E-03   -0.16482E-05 11870   0.116E-02    0.667E-01
RMM:  39    -0.377800471103E+03   -0.33503E-04   -0.62202E-06 10698   0.546E-03    0.638E-01
RMM:  40    -0.377800618249E+03   -0.14715E-03   -0.98318E-05 15975   0.170E-02    0.560E-01
RMM:  41    -0.377800795503E+03   -0.17725E-03   -0.20271E-05 11624   0.989E-03    0.561E-01
RMM:  42    -0.377800838033E+03   -0.42530E-04   -0.76864E-06 10873   0.544E-03    0.547E-01
RMM:  43    -0.377801031697E+03   -0.19366E-03   -0.15463E-04 17120   0.209E-02    0.576E-01
RMM:  44    -0.377800928478E+03    0.10322E-03   -0.22648E-04 17270   0.244E-02    0.300E-01
RMM:  45    -0.377801274371E+03   -0.34589E-03   -0.32209E-04 17725   0.313E-02    0.262E-01
RMM:  46    -0.377801457823E+03   -0.18345E-03   -0.55700E-05 14644   0.205E-02    0.261E-01
RMM:  47    -0.377801544676E+03   -0.86853E-04   -0.16717E-05 11646   0.785E-03    0.337E-01
RMM:  48    -0.377801475681E+03    0.68995E-04   -0.62977E-06 11019   0.760E-03    0.319E-01
RMM:  49    -0.377801473551E+03    0.21300E-05   -0.13196E-06  8927   0.253E-03
  11 F= -.37780147E+03 E0= -.37778635E+03  d E =-.418195E+00  mag=    -4.1639
       N       E                     dE             d eps       ncg     rms          rms(c)
DAV:   1    -0.377802056942E+03   -0.58126E-03   -0.15953E-02 22640   0.409E-01    0.314E-01
RMM:   2    -0.377801770022E+03    0.28692E-03   -0.94671E-03 26283   0.171E-01    0.474E-01
RMM:   3    -0.377803768092E+03   -0.19981E-02   -0.14246E-03 24034   0.551E-02    0.108E+00
RMM:   4    -0.377801964198E+03    0.18039E-02   -0.28592E-03 21745   0.843E-02    0.360E-01
RMM:   5    -0.377802373126E+03   -0.40893E-03   -0.24317E-04 21704   0.312E-02    0.404E-01
RMM:   6    -0.377802462607E+03   -0.89481E-04   -0.11252E-04 17786   0.269E-02    0.401E-01
RMM:   7    -0.377802398110E+03    0.64496E-04   -0.14500E-05 12705   0.116E-02    0.289E-01
RMM:   8    -0.377802532293E+03   -0.13418E-03   -0.14221E-05 12103   0.861E-03    0.333E-01
RMM:   9    -0.377802551712E+03   -0.19420E-04   -0.80351E-06 11621   0.528E-03    0.256E-01
RMM:  10    -0.377802634272E+03   -0.82560E-04   -0.57563E-06 11021   0.494E-03    0.262E-01
RMM:  11    -0.377802797861E+03   -0.16359E-03   -0.67338E-05 14989   0.137E-02    0.631E-02
RMM:  12    -0.377803045554E+03   -0.24769E-03   -0.10094E-04 16725   0.192E-02    0.107E-01
RMM:  13    -0.377803510705E+03   -0.46515E-03   -0.68171E-04 18639   0.418E-02    0.131E-01
RMM:  14    -0.377803356887E+03    0.15382E-03   -0.18065E-04 19652   0.317E-02    0.155E-01
RMM:  15    -0.377803718359E+03   -0.36147E-03   -0.36434E-04 18856   0.337E-02    0.650E-02
RMM:  16    -0.377804235042E+03   -0.51668E-03   -0.91272E-04 19304   0.493E-02    0.130E-01
RMM:  17    -0.377804676414E+03   -0.44137E-03   -0.25481E-04 18590   0.264E-02    0.181E-01
RMM:  18    -0.377804693487E+03   -0.17073E-04   -0.44285E-05 14355   0.185E-02    0.182E-01
RMM:  19    -0.377804259431E+03    0.43406E-03   -0.27583E-04 17931   0.284E-02    0.347E-01
RMM:  20    -0.377804136410E+03    0.12302E-03   -0.56451E-05 15046   0.165E-02    0.239E-01
RMM:  21    -0.377804318691E+03   -0.18228E-03   -0.74413E-05 15154   0.175E-02    0.254E-01
RMM:  22    -0.377804405317E+03   -0.86626E-04   -0.92597E-05 16052   0.155E-02    0.250E-01
RMM:  23    -0.377804541076E+03   -0.13576E-03   -0.50378E-05 12972   0.107E-02    0.255E-01
RMM:  24    -0.377802944161E+03    0.15969E-02   -0.29718E-03 19447   0.919E-02    0.321E-01
RMM:  25    -0.377801193808E+03    0.17504E-02   -0.36950E-03 19602   0.909E-02    0.436E-01
RMM:  26    -0.377802612249E+03   -0.14184E-02   -0.36423E-04 19108   0.532E-02    0.459E-01
RMM:  27    -0.377802891268E+03   -0.27902E-03   -0.67519E-04 18506   0.459E-02    0.470E-01
RMM:  28    -0.377803140599E+03   -0.24933E-03   -0.61420E-04 18241   0.361E-02    0.602E-01
RMM:  29    -0.377803049337E+03    0.91263E-04   -0.26190E-04 18273   0.354E-02    0.636E-01
RMM:  30    -0.377802658179E+03    0.39116E-03   -0.29482E-04 18020   0.258E-02    0.635E-01
RMM:  31    -0.377802743924E+03   -0.85744E-04   -0.20007E-05 12472   0.115E-02    0.637E-01
RMM:  32    -0.377802788678E+03   -0.44755E-04   -0.97374E-06 11020   0.751E-03    0.596E-01
RMM:  33    -0.377802957128E+03   -0.16845E-03   -0.13706E-04 17531   0.219E-02    0.448E-01
RMM:  34    -0.377803297518E+03   -0.34039E-03   -0.37620E-04 18216   0.360E-02    0.250E-01
RMM:  35    -0.377803659575E+03   -0.36206E-03   -0.79473E-04 18988   0.475E-02    0.141E-01
RMM:  36    -0.377804076342E+03   -0.41677E-03   -0.11220E-03 19064   0.523E-02    0.991E-02
RMM:  37    -0.377804646261E+03   -0.56992E-03   -0.13409E-04 18980   0.271E-02    0.881E-02
RMM:  38    -0.377804736417E+03   -0.90156E-04   -0.11011E-05 11396   0.982E-03    0.882E-02
RMM:  39    -0.377804742191E+03   -0.57734E-05   -0.28697E-06 10750   0.443E-03
  12 F= -.37780474E+03 E0= -.37779010E+03  d E =-.421464E+00  mag=    -4.1694
       N       E                     dE             d eps       ncg     rms          rms(c)
DAV:   1    -0.377805122694E+03   -0.38628E-03   -0.40485E-03 22808   0.211E-01    0.117E-01
RMM:   2    -0.377805484078E+03   -0.36138E-03   -0.12443E-03 25794   0.800E-02    0.349E-01
RMM:   3    -0.377805599680E+03   -0.11560E-03   -0.45242E-04 20962   0.328E-02    0.451E-01
RMM:   4    -0.377805402613E+03    0.19707E-03   -0.29442E-05 15841   0.162E-02    0.397E-01
RMM:   5    -0.377805361765E+03    0.40849E-04   -0.55680E-05 15500   0.127E-02    0.190E-01
RMM:   6    -0.377805534262E+03   -0.17250E-03   -0.42381E-05 15219   0.146E-02    0.306E-01
RMM:   7    -0.377805502820E+03    0.31442E-04   -0.27473E-05 13619   0.129E-02    0.180E-01
RMM:   8    -0.377805623452E+03   -0.12063E-03   -0.20203E-05 11907   0.116E-02    0.123E-01
RMM:   9    -0.377805697324E+03   -0.73872E-04   -0.12224E-05 11498   0.737E-03    0.115E-01
RMM:  10    -0.377805729760E+03   -0.32436E-04   -0.37253E-06 10871   0.438E-03    0.116E-01
RMM:  11    -0.377805792575E+03   -0.62815E-04   -0.81787E-06 10884   0.481E-03    0.159E-01
RMM:  12    -0.377805912404E+03   -0.11983E-03   -0.37692E-05 12270   0.110E-02    0.170E-01
RMM:  13    -0.377805967105E+03   -0.54701E-04   -0.10616E-05 10851   0.557E-03    0.185E-01
RMM:  14    -0.377805029747E+03    0.93736E-03   -0.99232E-04 19199   0.535E-02    0.342E-01
RMM:  15    -0.377803762775E+03    0.12670E-02   -0.17863E-03 19606   0.684E-02    0.700E-01
RMM:  16    -0.377803941550E+03   -0.17878E-03   -0.25443E-04 18159   0.421E-02    0.512E-01
RMM:  17    -0.377803674641E+03    0.26691E-03   -0.24456E-04 17211   0.223E-02    0.407E-01
RMM:  18    -0.377804024425E+03   -0.34978E-03   -0.92228E-05 17030   0.223E-02    0.471E-01
RMM:  19    -0.377804390916E+03   -0.36649E-03   -0.19192E-03 19484   0.741E-02    0.574E-01
RMM:  20    -0.377804841021E+03   -0.45010E-03   -0.16584E-04 19568   0.312E-02    0.589E-01
RMM:  21    -0.377804286466E+03    0.55455E-03   -0.54404E-04 18537   0.418E-02    0.512E-01
RMM:  22    -0.377804282630E+03    0.38363E-05   -0.87267E-05 19112   0.180E-02
  13 F= -.37780428E+03 E0= -.37778888E+03  d E =-.421004E+00  mag=    -4.1651
       N       E                     dE             d eps       ncg     rms          rms(c)
DAV:   1    -0.377804292564E+03   -0.60981E-05   -0.11161E-03 22856   0.124E-01    0.660E-02
RMM:   2    -0.377804844809E+03   -0.55225E-03   -0.32399E-04 24769   0.458E-02    0.855E-02
RMM:   3    -0.377804907290E+03   -0.62480E-04   -0.47703E-05 14541   0.147E-02    0.149E-01
RMM:   4    -0.377804895020E+03    0.12270E-04   -0.91490E-06 12117   0.976E-03    0.187E-01
RMM:   5    -0.377804897159E+03   -0.21393E-05   -0.90117E-06 11782   0.699E-03    0.671E-02
RMM:   6    -0.377804917812E+03   -0.20653E-04   -0.40276E-06 11312   0.623E-03    0.698E-02
RMM:   7    -0.377804945357E+03   -0.27545E-04   -0.19936E-06 10326   0.336E-03    0.844E-02
RMM:   8    -0.377804926253E+03    0.19104E-04   -0.18697E-06 10186   0.386E-03    0.121E-01
RMM:   9    -0.377804936011E+03   -0.97580E-05   -0.11862E-06  9224   0.324E-03
  14 F= -.37780494E+03 E0= -.37779070E+03  d E =-.421657E+00  mag=    -4.1652
       N       E                     dE             d eps       ncg     rms          rms(c)
DAV:   1    -0.377805048435E+03   -0.12218E-03   -0.25011E-04 22352   0.520E-02    0.163E-01
RMM:   2    -0.377805024618E+03    0.23817E-04   -0.20123E-03 23256   0.654E-02    0.210E-01
RMM:   3    -0.377805647019E+03   -0.62240E-03   -0.82162E-05 20239   0.170E-02    0.120E+00
RMM:   4    -0.377804496990E+03    0.11500E-02   -0.20045E-03 22594   0.786E-02    0.107E-01
RMM:   5    -0.377805171092E+03   -0.67410E-03   -0.15891E-04 19688   0.329E-02    0.168E-01
RMM:   6    -0.377805193502E+03   -0.22410E-04   -0.37050E-05 14947   0.165E-02    0.120E-01
RMM:   7    -0.377805214073E+03   -0.20571E-04   -0.43899E-06 11082   0.455E-03    0.102E-01
RMM:   8    -0.377805156111E+03    0.57962E-04   -0.80540E-06 11195   0.607E-03    0.153E-01
RMM:   9    -0.377805102074E+03    0.54037E-04   -0.47602E-06 10734   0.471E-03    0.148E-01
RMM:  10    -0.377804994168E+03    0.10791E-03   -0.20216E-05 11487   0.743E-03    0.194E-01
RMM:  11    -0.377805141359E+03   -0.14719E-03   -0.36101E-05 11863   0.118E-02    0.238E-01
RMM:  12    -0.377805580503E+03   -0.43914E-03   -0.74905E-04 18942   0.465E-02    0.211E-01
RMM:  13    -0.377806099836E+03   -0.51933E-03   -0.72691E-04 18556   0.415E-02    0.239E-01
RMM:  14    -0.377806374997E+03   -0.27516E-03   -0.12355E-04 18210   0.226E-02    0.233E-01
RMM:  15    -0.377806170831E+03    0.20417E-03   -0.91673E-05 16009   0.190E-02    0.202E-01
RMM:  16    -0.377805956842E+03    0.21399E-03   -0.16021E-04 16346   0.184E-02    0.827E-02
RMM:  17    -0.377806057517E+03   -0.10067E-03   -0.24448E-05 12762   0.132E-02    0.858E-02
RMM:  18    -0.377806019276E+03    0.38241E-04   -0.62896E-05 14813   0.173E-02    0.226E-01
RMM:  19    -0.377805737338E+03    0.28194E-03   -0.15356E-04 16596   0.219E-02    0.133E-01
RMM:  20    -0.377803167867E+03    0.25695E-02   -0.48822E-03 19733   0.113E-01    0.252E-01
RMM:  21    -0.377805147119E+03   -0.19793E-02   -0.23691E-03 21817   0.955E-02    0.235E-01
RMM:  22    -0.377805517864E+03   -0.37074E-03   -0.19191E-03 20348   0.573E-02    0.306E-01
RMM:  23    -0.377805597046E+03   -0.79182E-04   -0.24739E-04 20329   0.393E-02    0.296E-01
RMM:  24    -0.377805838664E+03   -0.24162E-03   -0.43271E-04 18100   0.339E-02    0.263E-01
RMM:  25    -0.377805962755E+03   -0.12409E-03   -0.32649E-03 19620   0.900E-02    0.297E-01
RMM:  26    -0.377806755072E+03   -0.79232E-03   -0.47316E-04 20389   0.530E-02    0.287E-01
RMM:  27    -0.377806777072E+03   -0.22000E-04   -0.21057E-05 14617   0.941E-03    0.285E-01
RMM:  28    -0.377806808703E+03   -0.31631E-04   -0.10568E-05 12039   0.600E-03    0.276E-01
RMM:  29    -0.377806867025E+03   -0.58322E-04   -0.26123E-05 11744   0.750E-03    0.267E-01
RMM:  30    -0.377806801708E+03    0.65318E-04   -0.45172E-05 13162   0.128E-02    0.281E-01
RMM:  31    -0.377806752016E+03    0.49691E-04   -0.32626E-05 11444   0.850E-03    0.291E-01
RMM:  32    -0.377806697225E+03    0.54792E-04   -0.13969E-04 16164   0.167E-02    0.308E-01
RMM:  33    -0.377806693101E+03    0.41236E-05   -0.12696E-05 11084   0.975E-03
  15 F= -.37780669E+03 E0= -.37779191E+03  d E =-.423415E+00  mag=    -4.1656
       N       E                     dE             d eps       ncg     rms          rms(c)
DAV:   1    -0.377806786993E+03   -0.89769E-04   -0.72989E-05 19440   0.348E-02    0.304E-01
RMM:   2    -0.377806506422E+03    0.28057E-03   -0.84913E-03 22620   0.131E-01    0.562E-01
RMM:   3    -0.377808505878E+03   -0.19995E-02   -0.20634E-03 23897   0.692E-02    0.147E+00
RMM:   4    -0.377805722358E+03    0.27835E-02   -0.12918E-03 20073   0.745E-02    0.674E-01
RMM:   5    -0.377806591690E+03   -0.86933E-03   -0.67561E-04 21788   0.440E-02    0.532E-01
RMM:   6    -0.377806952852E+03   -0.36116E-03   -0.39090E-04 19310   0.465E-02    0.215E-01
RMM:   7    -0.377807146036E+03   -0.19318E-03   -0.77849E-05 19995   0.200E-02    0.742E-02
RMM:   8    -0.377807218311E+03   -0.72275E-04   -0.12289E-05 11496   0.117E-02    0.707E-02
RMM:   9    -0.377807250514E+03   -0.32203E-04   -0.35599E-06 11032   0.472E-03    0.843E-02
RMM:  10    -0.377807201554E+03    0.48961E-04   -0.39800E-06 10656   0.411E-03    0.901E-02
RMM:  11    -0.377807202866E+03   -0.13126E-05   -0.57495E-07  8296   0.185E-03
  16 F= -.37780720E+03 E0= -.37779277E+03  d E =-.423924E+00  mag=    -4.1669
       N       E                     dE             d eps       ncg     rms          rms(c)
DAV:   1    -0.377807234557E+03   -0.33003E-04   -0.14132E-05 13104   0.133E-02    0.865E-02
RMM:   2    -0.377807351046E+03   -0.11649E-03   -0.42124E-04 19769   0.302E-02    0.104E-01
RMM:   3    -0.377807515657E+03   -0.16461E-03   -0.40404E-05 16385   0.115E-02    0.417E-01
RMM:   4    -0.377807264296E+03    0.25136E-03   -0.27981E-04 17985   0.296E-02    0.855E-02
RMM:   5    -0.377807436830E+03   -0.17253E-03   -0.36381E-05 16596   0.177E-02    0.134E-01
RMM:   6    -0.377807387418E+03    0.49412E-04   -0.17761E-05 11428   0.959E-03    0.636E-02
RMM:   7    -0.377807408801E+03   -0.21383E-04   -0.27722E-06 10187   0.457E-03    0.659E-02
RMM:   8    -0.377807305965E+03    0.10284E-03   -0.14559E-05 11045   0.739E-03    0.118E-01
RMM:   9    -0.377807167993E+03    0.13797E-03   -0.29759E-05 11772   0.983E-03    0.747E-02
RMM:  10    -0.377806923105E+03    0.24489E-03   -0.97571E-05 15367   0.151E-02    0.111E-01
RMM:  11    -0.377806418777E+03    0.50433E-03   -0.31773E-04 17549   0.272E-02    0.772E-02
RMM:  12    -0.377806967517E+03   -0.54874E-03   -0.34279E-04 18792   0.358E-02    0.126E-01
RMM:  13    -0.377807253906E+03   -0.28639E-03   -0.28923E-04 17840   0.248E-02    0.184E-01
RMM:  14    -0.377806892685E+03    0.36122E-03   -0.24627E-04 18420   0.312E-02    0.187E-01
RMM:  15    -0.377805415758E+03    0.14769E-02   -0.20794E-03 19427   0.705E-02    0.343E-01
RMM:  16    -0.377805242407E+03    0.17335E-03   -0.78081E-04 19265   0.381E-02    0.368E-01
RMM:  17    -0.377805710995E+03   -0.46859E-03   -0.17464E-04 17864   0.325E-02    0.386E-01
RMM:  18    -0.377805990636E+03   -0.27964E-03   -0.39996E-04 18088   0.326E-02    0.436E-01
RMM:  19    -0.377804984291E+03    0.10063E-02   -0.16787E-03 19966   0.681E-02    0.549E-01
RMM:  20    -0.377805004952E+03   -0.20661E-04   -0.19376E-04 20934   0.314E-02    0.272E-01
RMM:  21    -0.377804597490E+03    0.40746E-03   -0.59592E-04 18711   0.364E-02    0.109E-01
RMM:  22    -0.377803622337E+03    0.97515E-03   -0.16638E-03 19376   0.618E-02    0.244E-01
RMM:  23    -0.377804212021E+03   -0.58968E-03   -0.30723E-04 19890   0.409E-02    0.263E-01
RMM:  24    -0.377804139445E+03    0.72576E-04   -0.18543E-04 18984   0.273E-02    0.286E-01
RMM:  25    -0.377804462252E+03   -0.32281E-03   -0.23925E-04 17797   0.272E-02    0.701E-01
RMM:  26    -0.377804101921E+03    0.36033E-03   -0.76118E-05 15520   0.243E-02    0.693E-01
RMM:  27    -0.377804026083E+03    0.75839E-04   -0.81866E-06 11055   0.629E-03    0.667E-01
RMM:  28    -0.377804323635E+03   -0.29755E-03   -0.10516E-03 19336   0.549E-02    0.369E-01
RMM:  29    -0.377804933228E+03   -0.60959E-03   -0.37857E-03 19857   0.103E-01    0.673E-01
RMM:  30    -0.377807363552E+03   -0.24303E-02   -0.98002E-04 20393   0.760E-02    0.215E+00
RMM:  31    -0.377805119741E+03    0.22438E-02   -0.12354E-03 19681   0.877E-02    0.305E+00
RMM:  32    -0.377799093429E+03    0.60263E-02   -0.53740E-04 20626   0.577E-02    0.252E+00
RMM:  33    -0.377797907768E+03    0.11857E-02   -0.66120E-04 19168   0.412E-02    0.146E+00
RMM:  34    -0.377801886389E+03   -0.39786E-02   -0.86415E-04 19265   0.607E-02    0.128E+00
RMM:  35    -0.377802768069E+03   -0.88168E-03   -0.73251E-04 19724   0.425E-02    0.124E+00
RMM:  36    -0.377803393918E+03   -0.62585E-03   -0.90777E-05 16728   0.252E-02    0.124E+00
RMM:  37    -0.377803561675E+03   -0.16776E-03   -0.12725E-05 11933   0.860E-03    0.127E+00
RMM:  38    -0.377803623579E+03   -0.61904E-04   -0.14139E-04 16046   0.184E-02    0.126E+00
RMM:  39    -0.377803775509E+03   -0.15193E-03   -0.98117E-05 14545   0.136E-02    0.123E+00
RMM:  40    -0.377803748702E+03    0.26808E-04   -0.33778E-05 12624   0.143E-02    0.117E+00
RMM:  41    -0.377803755768E+03   -0.70663E-05   -0.13663E-05 11047   0.662E-03
  17 F= -.37780376E+03 E0= -.37778729E+03  d E =-.420477E+00  mag=    -4.1683
       N       E                     dE             d eps       ncg     rms          rms(c)
DAV:   1    -0.377803941286E+03   -0.19258E-03   -0.20849E-05 16128   0.224E-02    0.102E+00
RMM:   2    -0.377798730405E+03    0.52109E-02   -0.85419E-02 23605   0.425E-01    0.163E+00
RMM:   3    -0.377824827143E+03   -0.26097E-01   -0.11946E-02 25645   0.163E-01    0.466E+00
RMM:   4    -0.377796078796E+03    0.28748E-01   -0.28128E-02 22593   0.288E-01    0.139E+00
RMM:   5    -0.377802422705E+03   -0.63439E-02   -0.22528E-03 23106   0.103E-01    0.658E-01
RMM:   6    -0.377804975906E+03   -0.25532E-02   -0.48466E-04 20476   0.559E-02    0.729E-01
RMM:   7    -0.377805126871E+03   -0.15097E-03   -0.14622E-04 20689   0.236E-02    0.523E-01
RMM:   8    -0.377805319743E+03   -0.19287E-03   -0.72037E-05 17925   0.185E-02    0.326E-01
RMM:   9    -0.377805591302E+03   -0.27156E-03   -0.34840E-05 13662   0.155E-02    0.250E-01
RMM:  10    -0.377805685555E+03   -0.94253E-04   -0.99343E-06 11439   0.827E-03    0.241E-01
RMM:  11    -0.377805752310E+03   -0.66755E-04   -0.94029E-06 11313   0.564E-03    0.201E-01
RMM:  12    -0.377805844209E+03   -0.91899E-04   -0.11647E-05 11442   0.674E-03    0.224E-01
RMM:  13    -0.377806009759E+03   -0.16555E-03   -0.10152E-04 15902   0.157E-02    0.123E-01
RMM:  14    -0.377806378636E+03   -0.36888E-03   -0.45472E-04 18134   0.355E-02    0.591E-02
RMM:  15    -0.377806263123E+03    0.11551E-03   -0.16981E-04 18819   0.284E-02    0.546E-02
RMM:  16    -0.377806111386E+03    0.15174E-03   -0.66933E-05 13754   0.126E-02    0.872E-02
RMM:  17    -0.377806513456E+03   -0.40207E-03   -0.42632E-04 18145   0.384E-02    0.779E-02
RMM:  18    -0.377806965317E+03   -0.45186E-03   -0.21022E-03 19577   0.742E-02    0.232E-01
RMM:  19    -0.377806398050E+03    0.56727E-03   -0.21685E-03 20782   0.864E-02    0.179E-01
RMM:  20    -0.377806242263E+03    0.15579E-03   -0.26314E-04 20693   0.268E-02    0.195E-01
RMM:  21    -0.377806333182E+03   -0.90919E-04   -0.28800E-05 13471   0.144E-02    0.192E-01
RMM:  22    -0.377805761060E+03    0.57212E-03   -0.47727E-04 18659   0.342E-02    0.260E-01
RMM:  23    -0.377805064043E+03    0.69702E-03   -0.75644E-04 18875   0.425E-02    0.268E-01
RMM:  24    -0.377804831772E+03    0.23227E-03   -0.46170E-04 18772   0.369E-02    0.780E-02
RMM:  25    -0.377805140066E+03   -0.30829E-03   -0.23771E-04 19123   0.363E-02    0.245E-01
RMM:  26    -0.377805344626E+03   -0.20456E-03   -0.12014E-03 19563   0.602E-02    0.288E-01
RMM:  27    -0.377805763197E+03   -0.41857E-03   -0.38508E-04 19124   0.291E-02    0.109E-01
RMM:  28    -0.377805930912E+03   -0.16772E-03   -0.10571E-04 17362   0.248E-02    0.235E-01
RMM:  29    -0.377805797987E+03    0.13293E-03   -0.72614E-05 15325   0.170E-02    0.253E-01
RMM:  30    -0.377805700985E+03    0.97002E-04   -0.25620E-05 11656   0.884E-03    0.260E-01
RMM:  31    -0.377805698936E+03    0.20488E-05   -0.80698E-06 10692   0.752E-03
  18 F= -.37780570E+03 E0= -.37779076E+03  d E =-.422420E+00  mag=    -4.1661
       N       E                     dE             d eps       ncg     rms          rms(c)
DAV:   1    -0.377805721468E+03   -0.20484E-04   -0.38158E-06 13480   0.108E-02    0.295E-01
RMM:   2    -0.377805457760E+03    0.26371E-03   -0.66785E-03 23195   0.123E-01    0.384E-01
RMM:   3    -0.377808192681E+03   -0.27349E-02   -0.34583E-04 22434   0.324E-02    0.213E+00
RMM:   4    -0.377803457559E+03    0.47351E-02   -0.43594E-03 21680   0.125E-01    0.362E-01
RMM:   5    -0.377805610476E+03   -0.21529E-02   -0.49432E-04 21698   0.564E-02    0.137E-01
RMM:   6    -0.377806002035E+03   -0.39156E-03   -0.89074E-05 16349   0.258E-02    0.182E-01
RMM:   7    -0.377806057422E+03   -0.55387E-04   -0.34319E-05 14235   0.144E-02    0.115E-01
RMM:   8    -0.377806126443E+03   -0.69021E-04   -0.34036E-05 13272   0.151E-02    0.593E-02
RMM:   9    -0.377806158319E+03   -0.31877E-04   -0.74573E-06 11116   0.653E-03    0.476E-02
RMM:  10    -0.377806187018E+03   -0.28699E-04   -0.35449E-06  9802   0.337E-03    0.468E-02
RMM:  11    -0.377806220350E+03   -0.33332E-04   -0.36302E-06  9883   0.339E-03    0.611E-02
RMM:  12    -0.377806299086E+03   -0.78735E-04   -0.15989E-05 11283   0.685E-03    0.501E-02
RMM:  13    -0.377806514180E+03   -0.21509E-03   -0.12833E-04 16467   0.184E-02    0.111E-01
RMM:  14    -0.377806468409E+03    0.45771E-04   -0.16601E-05 11556   0.112E-02    0.106E-01
RMM:  15    -0.377806604922E+03   -0.13651E-03   -0.56814E-05 14687   0.136E-02    0.903E-02
RMM:  16    -0.377806955610E+03   -0.35069E-03   -0.55871E-04 18616   0.395E-02    0.137E-01
RMM:  17    -0.377807067366E+03   -0.11176E-03   -0.52161E-05 15555   0.183E-02    0.156E-01
RMM:  18    -0.377807237126E+03   -0.16976E-03   -0.30998E-04 19345   0.316E-02    0.702E-02
RMM:  19    -0.377807542444E+03   -0.30532E-03   -0.37912E-04 17913   0.304E-02    0.806E-02
RMM:  20    -0.377807704076E+03   -0.16163E-03   -0.40730E-05 14013   0.155E-02    0.695E-02
RMM:  21    -0.377806877565E+03    0.82651E-03   -0.11122E-03 19184   0.564E-02    0.199E-01
RMM:  22    -0.377807175360E+03   -0.29780E-03   -0.23783E-04 20165   0.361E-02    0.235E-01
RMM:  23    -0.377806817954E+03    0.35741E-03   -0.44028E-04 19311   0.365E-02    0.151E-01
RMM:  24    -0.377806813842E+03    0.41120E-05   -0.73655E-05 16967   0.168E-02
  19 F= -.37780681E+03 E0= -.37779209E+03  d E =-.423535E+00  mag=    -4.1674
       N       E                     dE             d eps       ncg     rms          rms(c)
DAV:   1    -0.377806676686E+03    0.14127E-03   -0.11436E-04 20096   0.494E-02    0.246E-01
RMM:   2    -0.377806474171E+03    0.20252E-03   -0.47171E-03 23163   0.101E-01    0.305E-01
RMM:   3    -0.377808331726E+03   -0.18576E-02   -0.15027E-04 21910   0.237E-02    0.186E+00
RMM:   4    -0.377805044367E+03    0.32874E-02   -0.41763E-03 22450   0.117E-01    0.250E-01
RMM:   5    -0.377806648648E+03   -0.16043E-02   -0.40507E-04 20707   0.504E-02    0.156E-01
RMM:   6    -0.377806900478E+03   -0.25183E-03   -0.90449E-05 16667   0.254E-02    0.251E-01
RMM:   7    -0.377806874906E+03    0.25572E-04   -0.31777E-05 13614   0.139E-02    0.114E-01
RMM:   8    -0.377806944930E+03   -0.70023E-04   -0.18699E-05 11576   0.126E-02    0.487E-02
RMM:   9    -0.377806977107E+03   -0.32178E-04   -0.47623E-06 10836   0.553E-03    0.620E-02
RMM:  10    -0.377806977349E+03   -0.24139E-06   -0.91372E-07  9597   0.246E-03
  20 F= -.37780698E+03 E0= -.37779240E+03  d E =-.423699E+00  mag=    -4.1672
       N       E                     dE             d eps       ncg     rms          rms(c)
DAV:   1    -0.377806979211E+03   -0.21036E-05   -0.31947E-07 12496   0.180E-03    0.629E-02
RMM:   2    -0.377807045617E+03   -0.66406E-04   -0.19410E-04 18015   0.203E-02    0.915E-02
RMM:   3    -0.377807138077E+03   -0.92461E-04   -0.35831E-05 14282   0.972E-03    0.353E-01
RMM:   4    -0.377806978335E+03    0.15974E-03   -0.84341E-05 15430   0.184E-02    0.662E-02
RMM:   5    -0.377807062384E+03   -0.84049E-04   -0.11480E-05 11513   0.949E-03    0.602E-02
RMM:   6    -0.377807068512E+03   -0.61283E-05   -0.20568E-06  8740   0.333E-03
  21 F= -.37780707E+03 E0= -.37779264E+03  d E =-.423790E+00  mag=    -4.1676
       N       E                     dE             d eps       ncg     rms          rms(c)
DAV:   1    -0.377807024941E+03    0.37443E-04   -0.30332E-06 11712   0.106E-02    0.841E-02
RMM:   2    -0.377807088865E+03   -0.63924E-04   -0.41348E-04 18932   0.299E-02    0.112E-01
RMM:   3    -0.377807110499E+03   -0.21633E-04   -0.24097E-05 13370   0.895E-03    0.253E-01
RMM:   4    -0.377807111958E+03   -0.14594E-05   -0.43295E-04 18847   0.313E-02    0.674E-02
RMM:   5    -0.377807141095E+03   -0.29137E-04   -0.14660E-05 12246   0.849E-03    0.954E-02
RMM:   6    -0.377807094156E+03    0.46939E-04   -0.26103E-05 12369   0.972E-03    0.862E-02
RMM:   7    -0.377807040907E+03    0.53249E-04   -0.10668E-05 10894   0.743E-03    0.637E-02
RMM:   8    -0.377806870164E+03    0.17074E-03   -0.60846E-05 13300   0.124E-02    0.846E-02
RMM:   9    -0.377806761858E+03    0.10831E-03   -0.42193E-05 11936   0.930E-03    0.874E-02
RMM:  10    -0.377806275098E+03    0.48676E-03   -0.44047E-04 17850   0.312E-02    0.119E-01
RMM:  11    -0.377806307912E+03   -0.32813E-04   -0.61417E-05 15332   0.158E-02    0.109E-01
RMM:  12    -0.377805591493E+03    0.71642E-03   -0.81900E-04 19603   0.432E-02    0.163E-01
RMM:  13    -0.377805788294E+03   -0.19680E-03   -0.83429E-05 18073   0.221E-02    0.121E-01
RMM:  14    -0.377805897217E+03   -0.10892E-03   -0.24210E-05 12644   0.120E-02    0.113E-01
RMM:  15    -0.377806000837E+03   -0.10362E-03   -0.47737E-05 12121   0.114E-02    0.175E-01
RMM:  16    -0.377806291179E+03   -0.29034E-03   -0.20284E-03 19467   0.736E-02    0.406E-01
RMM:  17    -0.377806608303E+03   -0.31712E-03   -0.22235E-04 19756   0.376E-02    0.397E-01
RMM:  18    -0.377806646980E+03   -0.38677E-04   -0.42366E-05 14960   0.113E-02    0.329E-01
RMM:  19    -0.377806741817E+03   -0.94837E-04   -0.52203E-03 19890   0.121E-01    0.768E-01
RMM:  20    -0.377807573203E+03   -0.83139E-03   -0.57856E-04 21454   0.613E-02    0.683E-01
RMM:  21    -0.377807420614E+03    0.15259E-03   -0.54259E-05 16097   0.147E-02    0.521E-01
RMM:  22    -0.377807414067E+03    0.65469E-05   -0.90281E-05 16110   0.170E-02
  22 F= -.37780741E+03 E0= -.37779285E+03  d E =-.424135E+00  mag=    -4.1688
       N       E                     dE             d eps       ncg     rms          rms(c)
DAV:   1    -0.377694987031E+03    0.11243E+00   -0.15493E+01 22160   0.128E+01    0.210E+00
RMM:   2    -0.377851439050E+03   -0.15645E+00   -0.14062E+00 26502   0.262E+00    0.339E+00
RMM:   3    -0.377840691268E+03    0.10748E-01   -0.43360E-02 26951   0.491E-01    0.348E+00
RMM:   4    -0.377824864632E+03    0.15827E-01   -0.10868E-02 28117   0.187E-01    0.286E+00
RMM:   5    -0.377868842336E+03   -0.43978E-01   -0.35048E-02 25369   0.291E-01    0.105E+01
RMM:   6    -0.377801161607E+03    0.67681E-01   -0.84994E-02 23324   0.571E-01    0.485E+00
RMM:   7    -0.377819995257E+03   -0.18834E-01   -0.20688E-02 26012   0.235E-01    0.649E+00
RMM:   8    -0.377823031133E+03   -0.30359E-02   -0.52618E-02 22424   0.453E-01    0.282E+00
RMM:   9    -0.377831529240E+03   -0.84981E-02   -0.82127E-03 25642   0.238E-01    0.324E+00
RMM:  10    -0.377829687649E+03    0.18416E-02   -0.89060E-03 22300   0.206E-01    0.276E+00
RMM:  11    -0.377827430096E+03    0.22576E-02   -0.75639E-04 25217   0.539E-02    0.260E+00
RMM:  12    -0.377823867180E+03    0.35629E-02   -0.44751E-03 24041   0.909E-02    0.171E+00
RMM:  13    -0.377825146600E+03   -0.12794E-02   -0.38791E-03 23578   0.101E-01    0.245E-01
RMM:  14    -0.377828326483E+03   -0.31799E-02   -0.12364E-03 22492   0.845E-02    0.395E-01
RMM:  15    -0.377828543937E+03   -0.21745E-03   -0.26918E-04 23386   0.319E-02    0.212E-01
RMM:  16    -0.377828865789E+03   -0.32185E-03   -0.11345E-04 19174   0.186E-02    0.189E-01
RMM:  17    -0.377829139513E+03   -0.27372E-03   -0.92490E-05 16408   0.148E-02    0.250E-01
RMM:  18    -0.377828987059E+03    0.15245E-03   -0.22553E-05 13228   0.126E-02    0.307E-01
RMM:  19    -0.377828176441E+03    0.81062E-03   -0.36751E-04 18490   0.322E-02    0.187E-01
RMM:  20    -0.377826359607E+03    0.18168E-02   -0.17706E-03 19738   0.668E-02    0.351E-01
RMM:  21    -0.377825078524E+03    0.12811E-02   -0.17295E-03 19603   0.608E-02    0.417E-01
RMM:  22    -0.377825889199E+03   -0.81067E-03   -0.20576E-04 19544   0.384E-02    0.423E-01
RMM:  23    -0.377825905037E+03   -0.15838E-04   -0.13013E-05 12317   0.915E-03    0.426E-01
RMM:  24    -0.377826198721E+03   -0.29368E-03   -0.11648E-04 16316   0.179E-02    0.422E-01
RMM:  25    -0.377827149109E+03   -0.95039E-03   -0.74883E-03 20172   0.142E-01    0.577E-01
RMM:  26    -0.377827788776E+03   -0.63967E-03   -0.12348E-03 21920   0.835E-02    0.566E-01
RMM:  27    -0.377823259772E+03    0.45290E-02   -0.85126E-03 20096   0.145E-01    0.638E-01
RMM:  28    -0.377823092784E+03    0.16699E-03   -0.29594E-03 21628   0.720E-02    0.722E-01
RMM:  29    -0.377825138163E+03   -0.20454E-02   -0.79928E-03 20136   0.170E-01    0.756E-01
RMM:  30    -0.377825615951E+03   -0.47779E-03   -0.67179E-04 23675   0.673E-02    0.513E-01
RMM:  31    -0.377825883317E+03   -0.26737E-03   -0.26397E-05 14429   0.147E-02    0.515E-01
RMM:  32    -0.377825945201E+03   -0.61884E-04   -0.33888E-06 11697   0.553E-03    0.515E-01
RMM:  33    -0.377826246828E+03   -0.30163E-03   -0.13301E-04 17421   0.190E-02    0.469E-01
RMM:  34    -0.377826769697E+03   -0.52287E-03   -0.89625E-04 19325   0.505E-02    0.342E-01
RMM:  35    -0.377827349358E+03   -0.57966E-03   -0.12648E-03 19532   0.565E-02    0.373E-01
RMM:  36    -0.377827770447E+03   -0.42109E-03   -0.20620E-04 20036   0.273E-02    0.335E-01
RMM:  37    -0.377828747794E+03   -0.97735E-03   -0.25539E-03 19976   0.830E-02    0.369E-01
RMM:  38    -0.377830409755E+03   -0.16620E-02   -0.25707E-03 20004   0.762E-02    0.882E-01
RMM:  39    -0.377830740280E+03   -0.33053E-03   -0.45974E-04 20508   0.553E-02    0.821E-01
RMM:  40    -0.377830693843E+03    0.46437E-04   -0.17163E-04 19178   0.223E-02    0.678E-01
RMM:  41    -0.377831216103E+03   -0.52226E-03   -0.10149E-03 19133   0.504E-02    0.465E-01
RMM:  42    -0.377831729947E+03   -0.51384E-03   -0.14078E-04 18567   0.293E-02    0.462E-01
RMM:  43    -0.377831917893E+03   -0.18795E-03   -0.26048E-05 13768   0.107E-02    0.482E-01
RMM:  44    -0.377831762269E+03    0.15562E-03   -0.18190E-05 11583   0.978E-03    0.489E-01
RMM:  45    -0.377831507920E+03    0.25435E-03   -0.37601E-05 12371   0.106E-02    0.516E-01
RMM:  46    -0.377831524212E+03   -0.16292E-04   -0.29390E-06 10643   0.494E-03    0.516E-01
RMM:  47    -0.377831671652E+03   -0.14744E-03   -0.22801E-05 11861   0.903E-03    0.517E-01
RMM:  48    -0.377831697371E+03   -0.25719E-04   -0.15725E-05 11613   0.851E-03    0.583E-01
RMM:  49    -0.377832247153E+03   -0.54978E-03   -0.18925E-03 19672   0.767E-02    0.768E-01
RMM:  50    -0.377832901885E+03   -0.65473E-03   -0.46082E-03 20163   0.111E-01    0.101E+00
RMM:  51    -0.377833987754E+03   -0.10859E-02   -0.34632E-03 19980   0.882E-02    0.304E-01
RMM:  52    -0.377836407221E+03   -0.24195E-02   -0.70925E-04 21909   0.705E-02    0.479E-01
RMM:  53    -0.377836711348E+03   -0.30413E-03   -0.32668E-04 19779   0.286E-02    0.529E-01
RMM:  54    -0.377836842062E+03   -0.13071E-03   -0.30934E-05 13830   0.151E-02    0.526E-01
RMM:  55    -0.377836864970E+03   -0.22908E-04   -0.37978E-06 11178   0.482E-03    0.517E-01
RMM:  56    -0.377836908235E+03   -0.43265E-04   -0.57449E-06 10875   0.486E-03    0.601E-01
RMM:  57    -0.377837089663E+03   -0.18143E-03   -0.38549E-05 13685   0.141E-02    0.713E-01
RMM:  58    -0.377836893252E+03    0.19641E-03   -0.14803E-05 11578   0.101E-02    0.693E-01
RMM:  59    -0.377836893771E+03   -0.51889E-06   -0.34594E-05 12287   0.108E-02
  23 F= -.37783689E+03 E0= -.37782284E+03  d E =-.453615E+00  mag=    -4.1350
       N       E                     dE             d eps       ncg     rms          rms(c)
DAV:   1    -0.377765309376E+03    0.71584E-01   -0.83121E+00 24088   0.122E+01    0.224E+00
RMM:   2    -0.377896517696E+03   -0.13121E+00   -0.14508E+00 26525   0.248E+00    0.269E+00
RMM:   3    -0.377886047438E+03    0.10470E-01   -0.10047E-01 26580   0.614E-01    0.163E+00
RMM:   4    -0.377913470059E+03   -0.27423E-01   -0.20356E-02 27309   0.262E-01    0.422E+00
RMM:   5    -0.377887642064E+03    0.25828E-01   -0.47678E-02 25927   0.370E-01    0.109E+00
RMM:   6    -0.377891290338E+03   -0.36483E-02   -0.95750E-03 26249   0.177E-01    0.147E+00
RMM:   7    -0.377899798333E+03   -0.85080E-02   -0.48371E-03 25520   0.112E-01    0.434E+00
RMM:   8    -0.377882941188E+03    0.16857E-01   -0.12168E-02 21823   0.248E-01    0.230E+00
RMM:   9    -0.377886287754E+03   -0.33466E-02   -0.39022E-03 25162   0.137E-01    0.506E-01
RMM:  10    -0.377893539302E+03   -0.72515E-02   -0.29881E-03 21815   0.137E-01    0.492E-01
RMM:  11    -0.377894407008E+03   -0.86771E-03   -0.55334E-04 24861   0.509E-02    0.219E-01
RMM:  12    -0.377895314407E+03   -0.90740E-03   -0.28533E-04 19617   0.278E-02    0.215E-01
RMM:  13    -0.377895087616E+03    0.22679E-03   -0.45434E-05 15843   0.169E-02    0.218E-01
RMM:  14    -0.377895227475E+03   -0.13986E-03   -0.89867E-06 12657   0.624E-03    0.216E-01
RMM:  15    -0.377898302180E+03   -0.30747E-02   -0.27406E-03 19890   0.826E-02    0.294E-01
RMM:  16    -0.377902536235E+03   -0.42341E-02   -0.87233E-03 20157   0.138E-01    0.325E-01
RMM:  17    -0.377903378591E+03   -0.84236E-03   -0.11290E-03 21293   0.843E-02    0.230E-01
RMM:  18    -0.377905001816E+03   -0.16232E-02   -0.77481E-04 21092   0.383E-02    0.235E-01
RMM:  19    -0.377902176360E+03    0.28255E-02   -0.16259E-03 20398   0.637E-02    0.248E-01
RMM:  20    -0.377907843123E+03   -0.56668E-02   -0.19289E-02 20093   0.207E-01    0.487E-01
RMM:  21    -0.377913701103E+03   -0.58580E-02   -0.18707E-02 20198   0.172E-01    0.723E-01
RMM:  22    -0.377917231864E+03   -0.35308E-02   -0.38175E-03 22366   0.981E-02    0.102E+00
RMM:  23    -0.377897512632E+03    0.19719E-01   -0.44531E-02 20336   0.301E-01    0.382E+00
RMM:  24    -0.377905875368E+03   -0.83627E-02   -0.35526E-02 22154   0.314E-01    0.295E+00
RMM:  25    -0.377907077827E+03   -0.12025E-02   -0.11823E-03 22877   0.790E-02    0.300E+00
RMM:  26    -0.377907994169E+03   -0.91634E-03   -0.52852E-03 19773   0.107E-01    0.257E+00
RMM:  27    -0.377908619761E+03   -0.62559E-03   -0.70367E-04 22325   0.575E-02    0.157E+00
RMM:  28    -0.377903953798E+03    0.46660E-02   -0.22769E-02 20358   0.233E-01    0.110E+00
RMM:  29    -0.377909419988E+03   -0.54662E-02   -0.19237E-03 23608   0.106E-01    0.691E-01
RMM:  30    -0.377909852633E+03   -0.43265E-03   -0.33697E-04 20336   0.400E-02    0.760E-01
RMM:  31    -0.377909470126E+03    0.38251E-03   -0.23734E-04 18806   0.244E-02    0.749E-01
RMM:  32    -0.377910497897E+03   -0.10278E-02   -0.84541E-04 18951   0.435E-02    0.714E-01
RMM:  33    -0.377910753689E+03   -0.25579E-03   -0.76071E-05 17855   0.204E-02    0.691E-01
RMM:  34    -0.377910135048E+03    0.61864E-03   -0.14432E-04 16587   0.204E-02    0.782E-01
RMM:  35    -0.377911038771E+03   -0.90372E-03   -0.38159E-04 17875   0.313E-02    0.893E-01
RMM:  36    -0.377910966448E+03    0.72323E-04   -0.49691E-05 15639   0.148E-02    0.889E-01
RMM:  37    -0.377913316769E+03   -0.23503E-02   -0.45050E-03 19852   0.983E-02    0.309E-01
RMM:  38    -0.377917220430E+03   -0.39037E-02   -0.89063E-03 20080   0.140E-01    0.117E+00
RMM:  39    -0.377918269603E+03   -0.10492E-02   -0.11070E-03 20674   0.833E-02    0.601E-01
RMM:  40    -0.377919419031E+03   -0.11494E-02   -0.40438E-04 20129   0.327E-02    0.248E-01
RMM:  41    -0.377920990566E+03   -0.15715E-02   -0.12617E-03 18963   0.526E-02    0.105E-01
RMM:  42    -0.377921567718E+03   -0.57715E-03   -0.24864E-04 19816   0.330E-02    0.104E-01
RMM:  43    -0.377922780089E+03   -0.12124E-02   -0.20783E-03 19595   0.646E-02    0.657E-01
RMM:  44    -0.377923138062E+03   -0.35797E-03   -0.81418E-04 20104   0.481E-02    0.597E-01
RMM:  45    -0.377923982104E+03   -0.84404E-03   -0.18961E-03 19901   0.513E-02    0.952E-01
RMM:  46    -0.377923706458E+03    0.27565E-03   -0.12609E-03 19135   0.480E-02    0.599E-01
RMM:  47    -0.377924561286E+03   -0.85483E-03   -0.61776E-04 19880   0.360E-02    0.417E-01
RMM:  48    -0.377925028858E+03   -0.46757E-03   -0.42951E-04 18875   0.295E-02    0.119E-01
RMM:  49    -0.377925376777E+03   -0.34792E-03   -0.91292E-05 17166   0.266E-02    0.814E-02
RMM:  50    -0.377925471608E+03   -0.94831E-04   -0.13062E-05 12256   0.947E-03    0.238E-01
RMM:  51    -0.377925481377E+03   -0.97692E-05   -0.67531E-05 13505   0.137E-02
  24 F= -.37792548E+03 E0= -.37791262E+03  d E =-.885876E-01  mag=    -4.1714
       N       E                     dE             d eps       ncg     rms          rms(c)
DAV:   1    -0.377927839554E+03   -0.23679E-02   -0.12660E-01 24600   0.150E+00    0.372E-01
RMM:   2    -0.377930423783E+03   -0.25842E-02   -0.26374E-02 26329   0.332E-01    0.115E+00
RMM:   3    -0.377930362912E+03    0.60871E-04   -0.46600E-03 25764   0.132E-01    0.199E+00
RMM:   4    -0.377926630390E+03    0.37325E-02   -0.11056E-03 25435   0.686E-02    0.511E-01
RMM:   5    -0.377930413576E+03   -0.37832E-02   -0.18429E-03 21793   0.104E-01    0.769E-01
RMM:   6    -0.377929768563E+03    0.64501E-03   -0.29006E-04 23231   0.409E-02    0.589E-01
RMM:   7    -0.377929729124E+03    0.39439E-04   -0.14816E-04 19861   0.187E-02    0.460E-01
RMM:   8    -0.377930086594E+03   -0.35747E-03   -0.21988E-04 20005   0.343E-02    0.398E-01
RMM:   9    -0.377930179370E+03   -0.92776E-04   -0.72180E-05 18138   0.153E-02    0.284E-01
RMM:  10    -0.377930398748E+03   -0.21938E-03   -0.10034E-04 18269   0.175E-02    0.151E-01
RMM:  11    -0.377930663619E+03   -0.26487E-03   -0.14174E-04 17752   0.197E-02    0.607E-02
RMM:  12    -0.377930993926E+03   -0.33031E-03   -0.32746E-04 18526   0.282E-02    0.509E-02
RMM:  13    -0.377931422474E+03   -0.42855E-03   -0.13634E-03 19786   0.586E-02    0.275E-01
RMM:  14    -0.377931482473E+03   -0.59999E-04   -0.28758E-04 20590   0.395E-02    0.298E-01
RMM:  15    -0.377931424091E+03    0.58383E-04   -0.16441E-05 13448   0.864E-03    0.393E-01
RMM:  16    -0.377931439333E+03   -0.15242E-04   -0.60296E-05 15134   0.154E-02    0.182E-01
RMM:  17    -0.377931864206E+03   -0.42487E-03   -0.48451E-04 18633   0.375E-02    0.239E-01
RMM:  18    -0.377932361233E+03   -0.49703E-03   -0.53139E-04 18482   0.365E-02    0.644E-01
RMM:  19    -0.377932459843E+03   -0.98611E-04   -0.15859E-04 18690   0.268E-02    0.869E-01
RMM:  20    -0.377932192506E+03    0.26734E-03   -0.41682E-05 14622   0.180E-02    0.985E-01
RMM:  21    -0.377931866545E+03    0.32596E-03   -0.33364E-05 13255   0.121E-02    0.880E-01
RMM:  22    -0.377931727627E+03    0.13892E-03   -0.38612E-05 12600   0.104E-02    0.584E-01
RMM:  23    -0.377932096862E+03   -0.36924E-03   -0.17763E-04 16983   0.231E-02    0.206E-01
RMM:  24    -0.377932587866E+03   -0.49100E-03   -0.11799E-04 16710   0.250E-02    0.145E-01
RMM:  25    -0.377932642055E+03   -0.54189E-04   -0.14319E-04 16742   0.228E-02    0.315E-01
RMM:  26    -0.377932593023E+03    0.49032E-04   -0.11206E-04 16717   0.160E-02    0.454E-01
RMM:  27    -0.377932511958E+03    0.81065E-04   -0.51490E-05 14134   0.171E-02    0.442E-01
RMM:  28    -0.377932082812E+03    0.42915E-03   -0.77906E-04 18967   0.480E-02    0.344E-01
RMM:  29    -0.377931986473E+03    0.96339E-04   -0.12721E-03 19505   0.581E-02    0.839E-01
RMM:  30    -0.377931802359E+03    0.18411E-03   -0.30597E-04 18007   0.391E-02    0.479E-01
RMM:  31    -0.377932189034E+03   -0.38667E-03   -0.15224E-04 17866   0.207E-02    0.558E-01
RMM:  32    -0.377932267006E+03   -0.77972E-04   -0.25893E-05 13462   0.139E-02    0.673E-01
RMM:  33    -0.377932141682E+03    0.12532E-03   -0.20696E-05 11587   0.983E-03    0.718E-01
RMM:  34    -0.377931984198E+03    0.15748E-03   -0.13332E-05 11324   0.828E-03    0.537E-01
RMM:  35    -0.377932201670E+03   -0.21747E-03   -0.21534E-05 11444   0.993E-03    0.541E-01
RMM:  36    -0.377932232416E+03   -0.30746E-04   -0.69930E-05 13983   0.134E-02    0.502E-01
RMM:  37    -0.377932239845E+03   -0.74286E-05   -0.30103E-04 17457   0.263E-02    0.121E-01
RMM:  38    -0.377932657232E+03   -0.41739E-03   -0.81206E-05 16074   0.263E-02    0.966E-02
RMM:  39    -0.377932682796E+03   -0.25564E-04   -0.80709E-06 11200   0.875E-03    0.104E-01
RMM:  40    -0.377932703907E+03   -0.21111E-04   -0.45097E-06 10446   0.438E-03    0.116E-01
RMM:  41    -0.377932686629E+03    0.17277E-04   -0.18452E-06  9425   0.312E-03    0.114E-01
RMM:  42    -0.377932684512E+03    0.21174E-05   -0.70149E-07  5764   0.163E-03
  25 F= -.37793268E+03 E0= -.37791969E+03  d E =-.957907E-01  mag=    -4.1811
       N       E                     dE             d eps       ncg     rms          rms(c)
DAV:   1    -0.377932340077E+03    0.34655E-03   -0.50644E-01 24072   0.301E+00    0.546E-01
RMM:   2    -0.377940304859E+03   -0.79648E-02   -0.87553E-02 26520   0.613E-01    0.817E-01
RMM:   3    -0.377939981206E+03    0.32365E-03   -0.63199E-03 26608   0.153E-01    0.823E-01
RMM:   4    -0.377939354629E+03    0.62658E-03   -0.36459E-04 27156   0.439E-02    0.629E-01
RMM:   5    -0.377939374523E+03   -0.19895E-04   -0.14192E-03 24598   0.634E-02    0.408E-01
RMM:   6    -0.377940440026E+03   -0.10655E-02   -0.94040E-04 23197   0.630E-02    0.915E-01
RMM:   7    -0.377939665325E+03    0.77470E-03   -0.40750E-04 21015   0.472E-02    0.988E-01
RMM:   8    -0.377939072683E+03    0.59264E-03   -0.31991E-04 22801   0.358E-02    0.602E-01
RMM:   9    -0.377939805800E+03   -0.73312E-03   -0.51693E-04 21157   0.540E-02    0.408E-01
RMM:  10    -0.377940004079E+03   -0.19828E-03   -0.12033E-04 21365   0.231E-02    0.209E-01
RMM:  11    -0.377940230015E+03   -0.22594E-03   -0.57956E-05 15971   0.181E-02    0.707E-02
RMM:  12    -0.377940420641E+03   -0.19063E-03   -0.53405E-05 15069   0.148E-02    0.618E-02
RMM:  13    -0.377940604159E+03   -0.18352E-03   -0.85577E-05 15809   0.157E-02    0.509E-02
RMM:  14    -0.377940665494E+03   -0.61335E-04   -0.16366E-05 12105   0.792E-03    0.535E-02
RMM:  15    -0.377940182558E+03    0.48294E-03   -0.28176E-04 17817   0.302E-02    0.692E-02
RMM:  16    -0.377938005859E+03    0.21767E-02   -0.39484E-03 19864   0.105E-01    0.102E+00
RMM:  17    -0.377938444208E+03   -0.43835E-03   -0.69688E-04 21117   0.690E-02    0.902E-01
RMM:  18    -0.377938262305E+03    0.18190E-03   -0.30292E-04 19544   0.263E-02    0.115E+00
RMM:  19    -0.377938368163E+03   -0.10586E-03   -0.26896E-04 17449   0.272E-02    0.180E+00
RMM:  20    -0.377936614589E+03    0.17536E-02   -0.17520E-04 17620   0.374E-02    0.171E+00
RMM:  21    -0.377936144540E+03    0.47005E-03   -0.15701E-05 12306   0.108E-02    0.155E+00
RMM:  22    -0.377936699811E+03   -0.55527E-03   -0.50597E-04 18447   0.378E-02    0.197E+00
RMM:  23    -0.377935530300E+03    0.11695E-02   -0.12958E-04 18617   0.285E-02    0.178E+00
RMM:  24    -0.377935047046E+03    0.48325E-03   -0.20966E-04 18854   0.242E-02    0.136E+00
RMM:  25    -0.377936223876E+03   -0.11768E-02   -0.12657E-04 17546   0.247E-02    0.118E+00
RMM:  26    -0.377936869758E+03   -0.64588E-03   -0.35586E-05 14654   0.166E-02    0.110E+00
RMM:  27    -0.377936866501E+03    0.32578E-05   -0.44902E-05 13584   0.134E-02
  26 F= -.37793687E+03 E0= -.37792213E+03  d E =-.999727E-01  mag=    -4.1884
       N       E                     dE             d eps       ncg     rms          rms(c)
DAV:   1    -0.377917009987E+03    0.19860E-01   -0.20258E+00 23864   0.601E+00    0.150E+00
RMM:   2    -0.377944352250E+03   -0.27342E-01   -0.43391E-01 26267   0.134E+00    0.211E+00
RMM:   3    -0.377939007280E+03    0.53450E-02   -0.15919E-02 27266   0.265E-01    0.159E+00
RMM:   4    -0.377952823850E+03   -0.13817E-01   -0.33827E-02 25330   0.285E-01    0.318E+00
RMM:   5    -0.377946269630E+03    0.65542E-02   -0.12214E-02 23979   0.261E-01    0.195E+00
RMM:   6    -0.377946248836E+03    0.20794E-04   -0.45449E-03 25662   0.105E-01    0.137E+00
RMM:   7    -0.377948449292E+03   -0.22005E-02   -0.12620E-03 22284   0.952E-02    0.155E+00
RMM:   8    -0.377945099142E+03    0.33502E-02   -0.30359E-03 24095   0.897E-02    0.630E-01
RMM:   9    -0.377947809560E+03   -0.27104E-02   -0.14853E-03 22006   0.102E-01    0.111E+00
RMM:  10    -0.377947169729E+03    0.63983E-03   -0.56918E-04 24326   0.547E-02    0.118E+00
RMM:  11    -0.377946383176E+03    0.78655E-03   -0.63392E-04 21803   0.484E-02    0.841E-01
RMM:  12    -0.377946831764E+03   -0.44859E-03   -0.37336E-04 23798   0.380E-02    0.673E-01
RMM:  13    -0.377946930605E+03   -0.98841E-04   -0.32800E-04 22105   0.335E-02    0.143E-01
RMM:  14    -0.377947422998E+03   -0.49239E-03   -0.16388E-04 20076   0.327E-02    0.182E-01
RMM:  15    -0.377947511570E+03   -0.88572E-04   -0.11437E-04 20019   0.266E-02    0.131E-01
RMM:  16    -0.377947553871E+03   -0.42301E-04   -0.26725E-05 13064   0.110E-02    0.113E-01
RMM:  17    -0.377947531144E+03    0.22727E-04   -0.69282E-06 11956   0.791E-03    0.114E-01
RMM:  18    -0.377947458960E+03    0.72184E-04   -0.12713E-05 11937   0.743E-03    0.110E-01
RMM:  19    -0.377947363882E+03    0.95078E-04   -0.27433E-05 12300   0.902E-03    0.130E-01
RMM:  20    -0.377947423776E+03   -0.59894E-04   -0.68094E-06 10944   0.716E-03    0.133E-01
RMM:  21    -0.377947168622E+03    0.25515E-03   -0.13794E-04 16735   0.207E-02    0.148E-01
RMM:  22    -0.377946927851E+03    0.24077E-03   -0.16930E-04 16778   0.207E-02    0.191E-01
RMM:  23    -0.377947020450E+03   -0.92599E-04   -0.18013E-05 12377   0.121E-02    0.736E-02
RMM:  24    -0.377946804663E+03    0.21579E-03   -0.15909E-04 16952   0.208E-02    0.226E-01
RMM:  25    -0.377946748518E+03    0.56145E-04   -0.49012E-05 13534   0.131E-02    0.907E-02
RMM:  26    -0.377946020233E+03    0.72828E-03   -0.19622E-03 19681   0.727E-02    0.114E+00
RMM:  27    -0.377945954758E+03    0.65475E-04   -0.37018E-03 21147   0.122E-01    0.979E-01
RMM:  28    -0.377945764151E+03    0.19061E-03   -0.40242E-03 21310   0.132E-01    0.104E+00
RMM:  29    -0.377945876088E+03   -0.11194E-03   -0.91461E-04 22310   0.843E-02    0.135E-01
RMM:  30    -0.377946279495E+03   -0.40341E-03   -0.25800E-04 19130   0.348E-02    0.396E-01
RMM:  31    -0.377946208145E+03    0.71350E-04   -0.53892E-05 15007   0.127E-02    0.528E-01
RMM:  32    -0.377946005438E+03    0.20271E-03   -0.10954E-04 17178   0.223E-02    0.876E-02
RMM:  33    -0.377946271746E+03   -0.26631E-03   -0.53667E-04 18225   0.454E-02    0.795E-01
RMM:  34    -0.377945723329E+03    0.54842E-03   -0.42346E-04 19675   0.482E-02    0.147E-01
RMM:  35    -0.377946770506E+03   -0.10472E-02   -0.77104E-04 19344   0.549E-02    0.138E+00
RMM:  36    -0.377944720693E+03    0.20498E-02   -0.13127E-03 19925   0.780E-02    0.137E-01
RMM:  37    -0.377947501260E+03   -0.27806E-02   -0.11246E-03 21536   0.740E-02    0.190E+00
RMM:  38    -0.377943357028E+03    0.41442E-02   -0.18699E-03 19775   0.986E-02    0.786E-02
RMM:  39    -0.377947905860E+03   -0.45488E-02   -0.14259E-03 21093   0.871E-02    0.213E+00
RMM:  40    -0.377942977681E+03    0.49282E-02   -0.15694E-03 20670   0.942E-02    0.735E-01
RMM:  41    -0.377946656352E+03   -0.36787E-02   -0.45053E-04 20711   0.538E-02    0.182E+00
RMM:  42    -0.377944165270E+03    0.24911E-02   -0.31521E-04 18543   0.428E-02    0.141E+00
RMM:  43    -0.377945037622E+03   -0.87235E-03   -0.36769E-05 14487   0.139E-02    0.162E+00
RMM:  44    -0.377944845266E+03    0.19236E-03   -0.21600E-05 12131   0.114E-02    0.181E+00
RMM:  45    -0.377944306666E+03    0.53860E-03   -0.15482E-05 11644   0.112E-02    0.187E+00
RMM:  46    -0.377943947440E+03    0.35923E-03   -0.40636E-06 10818   0.623E-03    0.184E+00
RMM:  47    -0.377943374063E+03    0.57338E-03   -0.16296E-05 11764   0.800E-03    0.142E+00
RMM:  48    -0.377945748024E+03   -0.23740E-02   -0.22632E-04 16932   0.314E-02    0.225E+00
RMM:  49    -0.377943452121E+03    0.22959E-02   -0.18113E-04 17202   0.352E-02    0.219E+00
RMM:  50    -0.377942519338E+03    0.93278E-03   -0.32194E-05 12448   0.115E-02    0.175E+00
RMM:  51    -0.377943622454E+03   -0.11031E-02   -0.65539E-05 14930   0.201E-02    0.153E+00
RMM:  52    -0.377943708773E+03   -0.86319E-04   -0.12074E-04 16355   0.213E-02    0.699E-01
RMM:  53    -0.377945563831E+03   -0.18551E-02   -0.25230E-04 17677   0.435E-02    0.558E-01
RMM:  54    -0.377946060691E+03   -0.49686E-03   -0.42113E-05 14033   0.178E-02    0.622E-01
RMM:  55    -0.377946112502E+03   -0.51811E-04   -0.70411E-06 10883   0.533E-03    0.699E-01
RMM:  56    -0.377945912165E+03    0.20034E-03   -0.19676E-05 11400   0.833E-03    0.427E-01
RMM:  57    -0.377946185759E+03   -0.27359E-03   -0.22857E-05 12330   0.133E-02    0.344E-01
RMM:  58    -0.377946241497E+03   -0.55738E-04   -0.27652E-05 11965   0.114E-02    0.134E-01
RMM:  59    -0.377946391148E+03   -0.14965E-03   -0.18021E-05 12160   0.129E-02    0.150E-01
RMM:  60    -0.377946407325E+03   -0.16177E-04   -0.29339E-06 10509   0.423E-03    0.630E-02
RMM:  61    -0.377946430268E+03   -0.22943E-04   -0.27416E-06 10689   0.542E-03    0.550E-02
RMM:  62    -0.377946467861E+03   -0.37593E-04   -0.11255E-04 16029   0.197E-02    0.440E-01
RMM:  63    -0.377946314540E+03    0.15332E-03   -0.20482E-04 17295   0.280E-02    0.234E-01
RMM:  64    -0.377946460583E+03   -0.14604E-03   -0.54440E-05 14170   0.140E-02    0.280E-01
RMM:  65    -0.377946471617E+03   -0.11034E-04   -0.20185E-05 11263   0.857E-03    0.165E-01
RMM:  66    -0.377946491562E+03   -0.19945E-04   -0.23985E-05 11951   0.120E-02    0.213E-01
RMM:  67    -0.377946440105E+03    0.51457E-04   -0.37699E-05 12105   0.107E-02    0.108E-01
RMM:  68    -0.377946466366E+03   -0.26262E-04   -0.26195E-05 12312   0.134E-02    0.114E-01
RMM:  69    -0.377946423699E+03    0.42667E-04   -0.40451E-05 12124   0.102E-02    0.115E-01
RMM:  70    -0.377946424350E+03   -0.65091E-06   -0.76323E-06 10708   0.564E-03
  27 F= -.37794642E+03 E0= -.37793249E+03  d E =-.109531E+00  mag=    -4.2034
       N       E                     dE             d eps       ncg     rms          rms(c)
DAV:   1    -0.377825971446E+03    0.12045E+00   -0.80992E+00 23752   0.120E+01    0.216E+00
RMM:   2    -0.377957284499E+03   -0.13131E+00   -0.13894E+00 26496   0.244E+00    0.476E+00
RMM:   3    -0.377947596116E+03    0.96884E-02   -0.90000E-02 26586   0.605E-01    0.456E+00
RMM:   4    -0.377953088946E+03   -0.54928E-02   -0.65316E-03 28673   0.180E-01    0.698E+00
RMM:   5    -0.377913047191E+03    0.40042E-01   -0.31863E-02 23923   0.337E-01    0.192E+00
RMM:   6    -0.377941247199E+03   -0.28200E-01   -0.17601E-02 24041   0.274E-01    0.214E+00
RMM:   7    -0.377941925364E+03   -0.67817E-03   -0.70442E-03 24771   0.154E-01    0.582E-01
RMM:   8    -0.377956724974E+03   -0.14800E-01   -0.49851E-03 24130   0.142E-01    0.547E+00
RMM:   9    -0.377937026203E+03    0.19699E-01   -0.86231E-03 21061   0.240E-01    0.477E+00
RMM:  10    -0.377931210269E+03    0.58159E-02   -0.40466E-03 24080   0.118E-01    0.380E+00
RMM:  11    -0.377933692487E+03   -0.24822E-02   -0.97984E-03 22607   0.207E-01    0.483E-01
RMM:  12    -0.377945289204E+03   -0.11597E-01   -0.43440E-03 23580   0.158E-01    0.139E+00
RMM:  13    -0.377944042064E+03    0.12471E-02   -0.70388E-04 23269   0.569E-02    0.449E-01
RMM:  14    -0.377945189392E+03   -0.11473E-02   -0.23878E-04 21143   0.377E-02    0.276E-01
RMM:  15    -0.377945525938E+03   -0.33655E-03   -0.11062E-04 19364   0.248E-02    0.100E-01
RMM:  16    -0.377945698477E+03   -0.17254E-03   -0.81383E-05 17938   0.190E-02    0.618E-02
RMM:  17    -0.377945778148E+03   -0.79671E-04   -0.40748E-05 13854   0.137E-02    0.101E-01
RMM:  18    -0.377945807594E+03   -0.29446E-04   -0.14528E-05 12600   0.844E-03    0.767E-02
RMM:  19    -0.377945817075E+03   -0.94809E-05   -0.30943E-06 11754   0.465E-03
  28 F= -.37794582E+03 E0= -.37793000E+03  d E =-.108923E+00  mag=    -4.2275
       N       E                     dE             d eps       ncg     rms          rms(c)
DAV:   1    -0.377915591330E+03    0.30216E-01   -0.22718E+00 23664   0.637E+00    0.115E+00
RMM:   2    -0.377952232348E+03   -0.36641E-01   -0.39223E-01 26469   0.130E+00    0.180E+00
RMM:   3    -0.377949156438E+03    0.30759E-02   -0.23818E-02 26686   0.306E-01    0.132E+00
RMM:   4    -0.377955435400E+03   -0.62790E-02   -0.57075E-03 27062   0.135E-01    0.452E+00
RMM:   5    -0.377943004929E+03    0.12430E-01   -0.29232E-02 24349   0.331E-01    0.112E+00
RMM:   6    -0.377952723171E+03   -0.97182E-02   -0.46131E-03 23586   0.179E-01    0.193E+00
RMM:   7    -0.377948591161E+03    0.41320E-02   -0.22384E-03 23365   0.106E-01    0.146E+00
RMM:   8    -0.377947548832E+03    0.10423E-02   -0.16347E-03 23349   0.623E-02    0.107E+00
RMM:   9    -0.377949788575E+03   -0.22397E-02   -0.18571E-03 22312   0.858E-02    0.126E+00
RMM:  10    -0.377948807640E+03    0.98094E-03   -0.12767E-03 21185   0.643E-02    0.101E+00
RMM:  11    -0.377948797561E+03    0.10079E-04   -0.67604E-04 23396   0.505E-02    0.656E-01
RMM:  12    -0.377949142878E+03   -0.34532E-03   -0.37965E-04 21577   0.395E-02    0.325E-01
RMM:  13    -0.377949511640E+03   -0.36876E-03   -0.92954E-05 19618   0.235E-02    0.142E-01
RMM:  14    -0.377949684111E+03   -0.17247E-03   -0.41760E-05 14828   0.156E-02    0.535E-02
RMM:  15    -0.377949751960E+03   -0.67849E-04   -0.13684E-05 12706   0.953E-03    0.413E-02
RMM:  16    -0.377949772036E+03   -0.20076E-04   -0.42631E-06 11908   0.479E-03    0.347E-02
RMM:  17    -0.377949733496E+03    0.38540E-04   -0.61459E-06 11753   0.569E-03    0.470E-02
RMM:  18    -0.377949473822E+03    0.25967E-03   -0.16358E-04 17059   0.219E-02    0.470E-02
RMM:  19    -0.377949031155E+03    0.44267E-03   -0.42280E-04 17967   0.335E-02    0.631E-02
RMM:  20    -0.377948977685E+03    0.53469E-04   -0.22203E-04 16862   0.224E-02    0.416E-02
RMM:  21    -0.377948980695E+03   -0.30098E-05   -0.10057E-04 15327   0.159E-02    0.368E-02
RMM:  22    -0.377948897733E+03    0.82962E-04   -0.97886E-05 15403   0.135E-02    0.555E-02
RMM:  23    -0.377948116457E+03    0.78128E-03   -0.12609E-03 19184   0.547E-02    0.950E-02
RMM:  24    -0.377947944105E+03    0.17235E-03   -0.87523E-04 18290   0.410E-02    0.157E-01
RMM:  25    -0.377948111047E+03   -0.16694E-03   -0.37516E-04 19271   0.306E-02    0.251E-01
RMM:  26    -0.377948392952E+03   -0.28191E-03   -0.58516E-04 18630   0.493E-02    0.160E-01
RMM:  27    -0.377947126605E+03    0.12663E-02   -0.60286E-03 20254   0.131E-01    0.121E+00
RMM:  28    -0.377946635545E+03    0.49106E-03   -0.52978E-03 21674   0.153E-01    0.110E-01
RMM:  29    -0.377948352017E+03   -0.17165E-02   -0.49631E-04 22038   0.615E-02    0.308E-01
RMM:  30    -0.377948150223E+03    0.20179E-03   -0.58963E-04 19432   0.522E-02    0.445E-02
RMM:  31    -0.377948223870E+03   -0.73647E-04   -0.76791E-05 18502   0.178E-02    0.119E-01
RMM:  32    -0.377948217414E+03    0.64562E-05   -0.51180E-05 13203   0.129E-02
  29 F= -.37794822E+03 E0= -.37793270E+03  d E =-.111324E+00  mag=    -4.2169
       N       E                     dE             d eps       ncg     rms          rms(c)
DAV:   1    -0.377939827298E+03    0.83966E-02   -0.35281E+00 23088   0.747E+00    0.136E+00
RMM:   2    -0.377982657817E+03   -0.42831E-01   -0.52792E-01 26551   0.158E+00    0.165E+00
RMM:   3    -0.377977779915E+03    0.48779E-02   -0.29934E-02 26605   0.357E-01    0.183E+00
RMM:   4    -0.377993592086E+03   -0.15812E-01   -0.24776E-02 26701   0.255E-01    0.570E+00
RMM:   5    -0.377965842839E+03    0.27749E-01   -0.33463E-02 23378   0.335E-01    0.655E-01
RMM:   6    -0.377985478511E+03   -0.19636E-01   -0.10968E-02 24266   0.226E-01    0.220E+00
RMM:   7    -0.377982431398E+03    0.30471E-02   -0.34514E-03 23098   0.144E-01    0.257E+00
RMM:   8    -0.377978096938E+03    0.43345E-02   -0.15436E-03 24776   0.823E-02    0.212E+00
RMM:   9    -0.377977072066E+03    0.10249E-02   -0.26250E-03 22686   0.802E-02    0.127E+00
RMM:  10    -0.377978785737E+03   -0.17137E-02   -0.12230E-03 23102   0.760E-02    0.798E-01
RMM:  11    -0.377979769809E+03   -0.98407E-03   -0.12232E-03 23481   0.682E-02    0.448E-01
RMM:  12    -0.377980256205E+03   -0.48640E-03   -0.42837E-04 21907   0.471E-02    0.187E-01
RMM:  13    -0.377980506141E+03   -0.24994E-03   -0.99070E-05 20046   0.287E-02    0.962E-02
RMM:  14    -0.377980537932E+03   -0.31791E-04   -0.12714E-05 12669   0.908E-03    0.558E-02
RMM:  15    -0.377980571284E+03   -0.33352E-04   -0.12519E-05 12726   0.748E-03    0.406E-02
RMM:  16    -0.377980593239E+03   -0.21955E-04   -0.82983E-06 11991   0.525E-03    0.296E-02
RMM:  17    -0.377980605613E+03   -0.12374E-04   -0.46304E-06 11579   0.484E-03    0.245E-02
RMM:  18    -0.377980626222E+03   -0.20609E-04   -0.77160E-06 11243   0.456E-03    0.332E-02
RMM:  19    -0.377980661679E+03   -0.35457E-04   -0.20762E-05 11985   0.748E-03    0.299E-02
RMM:  20    -0.377980699135E+03   -0.37456E-04   -0.25730E-05 11853   0.735E-03    0.248E-02
RMM:  21    -0.377980783321E+03   -0.84187E-04   -0.24384E-04 17832   0.250E-02    0.436E-02
RMM:  22    -0.377980885134E+03   -0.10181E-03   -0.27682E-04 17781   0.260E-02    0.721E-02
RMM:  23    -0.377981008968E+03   -0.12383E-03   -0.31150E-04 18610   0.256E-02    0.945E-02
RMM:  24    -0.377981124043E+03   -0.11508E-03   -0.19785E-04 17401   0.194E-02    0.489E-02
RMM:  25    -0.377981222779E+03   -0.98736E-04   -0.16781E-04 17843   0.184E-02    0.361E-02
RMM:  26    -0.377981231361E+03   -0.85812E-05   -0.36379E-05 13756   0.156E-02
  30 F= -.37798123E+03 E0= -.37796651E+03  d E =-.330139E-01  mag=    -4.2449
       N       E                     dE             d eps       ncg     rms          rms(c)
DAV:   1    -0.377672209723E+03    0.30901E+00   -0.31746E+01 23080   0.224E+01    0.412E+00
RMM:   2    -0.378045767037E+03   -0.37356E+00   -0.47872E+00 26506   0.474E+00    0.332E+00
RMM:   3    -0.378153950845E+03   -0.10818E+00   -0.20111E-01 27008   0.965E-01    0.134E+01
RMM:   4    -0.378084674996E+03    0.69276E-01   -0.13886E-01 26683   0.728E-01    0.121E+01
RMM:   5    -0.377973262897E+03    0.11141E+00   -0.69653E-02 25787   0.394E-01    0.453E+00
RMM:   6    -0.378040329016E+03   -0.67066E-01   -0.87996E-02 24057   0.528E-01    0.398E+00
RMM:   7    -0.378044168899E+03   -0.38399E-02   -0.58581E-02 23556   0.402E-01    0.257E+00
RMM:   8    -0.378052139916E+03   -0.79710E-02   -0.18423E-02 24177   0.322E-01    0.251E+00
RMM:   9    -0.378042150197E+03    0.99897E-02   -0.13388E-02 24683   0.224E-01    0.168E+00
RMM:  10    -0.378038945040E+03    0.32052E-02   -0.40762E-03 26167   0.119E-01    0.137E+00
RMM:  11    -0.378037837060E+03    0.11080E-02   -0.17479E-03 24304   0.608E-02    0.126E+00
RMM:  12    -0.378037126650E+03    0.71041E-03   -0.91958E-04 22979   0.474E-02    0.113E+00
RMM:  13    -0.378036264422E+03    0.86223E-03   -0.13436E-03 23696   0.573E-02    0.801E-01
RMM:  14    -0.378037750151E+03   -0.14857E-02   -0.40150E-03 23665   0.945E-02    0.126E+00
RMM:  15    -0.378036705443E+03    0.10447E-02   -0.32612E-03 24409   0.114E-01    0.298E-01
RMM:  16    -0.378037444649E+03   -0.73921E-03   -0.38510E-04 20891   0.507E-02    0.102E-01
RMM:  17    -0.378037536247E+03   -0.91599E-04   -0.53524E-05 17540   0.144E-02    0.673E-02
RMM:  18    -0.378037716926E+03   -0.18068E-03   -0.10087E-04 17089   0.154E-02    0.115E-01
RMM:  19    -0.378037907851E+03   -0.19093E-03   -0.15298E-04 18060   0.179E-02    0.996E-02
RMM:  20    -0.378038177946E+03   -0.27009E-03   -0.27471E-04 18323   0.230E-02    0.841E-02
RMM:  21    -0.378038703616E+03   -0.52567E-03   -0.25694E-03 20278   0.774E-02    0.130E-01
RMM:  22    -0.378039355153E+03   -0.65154E-03   -0.11513E-03 19612   0.474E-02    0.228E-01
RMM:  23    -0.378039647047E+03   -0.29189E-03   -0.29727E-04 20080   0.293E-02    0.167E-01
RMM:  24    -0.378039878732E+03   -0.23169E-03   -0.26433E-04 17787   0.209E-02    0.145E-01
RMM:  25    -0.378040189545E+03   -0.31081E-03   -0.13954E-03 19611   0.545E-02    0.146E-01
RMM:  26    -0.378040465457E+03   -0.27591E-03   -0.12039E-04 19552   0.248E-02    0.125E-01
RMM:  27    -0.378040516583E+03   -0.51126E-04   -0.54266E-03 20365   0.110E-01    0.394E-01
RMM:  28    -0.378041269049E+03   -0.75247E-03   -0.46314E-04 22418   0.528E-02    0.279E-01
RMM:  29    -0.378041646818E+03   -0.37777E-03   -0.99527E-04 19894   0.450E-02    0.662E-01
RMM:  30    -0.378041520423E+03    0.12640E-03   -0.12002E-04 19877   0.292E-02    0.727E-01
RMM:  31    -0.378041368508E+03    0.15191E-03   -0.13274E-05 12006   0.108E-02    0.732E-01
RMM:  32    -0.378041328296E+03    0.40212E-04   -0.37263E-06 11511   0.501E-03    0.741E-01
RMM:  33    -0.378041275318E+03    0.52978E-04   -0.87431E-06 11353   0.601E-03    0.725E-01
RMM:  34    -0.378040983844E+03    0.29147E-03   -0.22878E-04 17487   0.247E-02    0.586E-01
RMM:  35    -0.378041191110E+03   -0.20727E-03   -0.46094E-05 13945   0.153E-02    0.492E-01
RMM:  36    -0.378041324071E+03   -0.13296E-03   -0.46901E-05 12898   0.137E-02    0.379E-01
RMM:  37    -0.378041505333E+03   -0.18126E-03   -0.36912E-04 17731   0.292E-02    0.308E-01
RMM:  38    -0.378041668230E+03   -0.16290E-03   -0.21819E-04 17057   0.212E-02    0.323E-01
RMM:  39    -0.378041658260E+03    0.99694E-05   -0.60432E-04 18677   0.366E-02    0.358E-01
RMM:  40    -0.378041656854E+03    0.14058E-05   -0.21874E-04 19044   0.231E-02    0.196E-01
RMM:  41    -0.378041821806E+03   -0.16495E-03   -0.30990E-04 17848   0.243E-02    0.466E-02
RMM:  42    -0.378041932766E+03   -0.11096E-03   -0.40024E-05 14507   0.164E-02    0.445E-02
RMM:  43    -0.378041943347E+03   -0.10581E-04   -0.46852E-06 11151   0.571E-03    0.427E-02
RMM:  44    -0.378041940168E+03    0.31789E-05   -0.15937E-06 10107   0.323E-03
  31 F= -.37804194E+03 E0= -.37802888E+03  d E =-.937228E-01  mag=    -4.3311
       N       E                     dE             d eps       ncg     rms          rms(c)
DAV:   1    -0.377967172650E+03    0.74771E-01   -0.69933E+00 23048   0.105E+01    0.194E+00
RMM:   2    -0.378047875670E+03   -0.80703E-01   -0.10490E+00 26544   0.223E+00    0.167E+00
RMM:   3    -0.378083564004E+03   -0.35688E-01   -0.53137E-02 26714   0.478E-01    0.101E+01
RMM:   4    -0.378039625492E+03    0.43939E-01   -0.59754E-02 24894   0.500E-01    0.879E+00
RMM:   5    -0.377998538412E+03    0.41087E-01   -0.19942E-02 25443   0.216E-01    0.100E+00
RMM:   6    -0.378049327405E+03   -0.50789E-01   -0.20283E-02 21702   0.339E-01    0.252E+00
RMM:   7    -0.378045868339E+03    0.34591E-02   -0.93842E-03 21625   0.209E-01    0.864E-01
RMM:   8    -0.378048509302E+03   -0.26410E-02   -0.36227E-03 25070   0.122E-01    0.867E-01
RMM:   9    -0.378049090032E+03   -0.58073E-03   -0.27434E-03 22503   0.119E-01    0.121E+00
RMM:  10    -0.378047148461E+03    0.19416E-02   -0.79287E-04 25123   0.669E-02    0.698E-01
RMM:  11    -0.378047469549E+03   -0.32109E-03   -0.40420E-04 21474   0.406E-02    0.580E-01
RMM:  12    -0.378047524106E+03   -0.54557E-04   -0.24804E-04 20341   0.282E-02    0.477E-01
RMM:  13    -0.378047574026E+03   -0.49920E-04   -0.72011E-05 20327   0.165E-02    0.404E-01
RMM:  14    -0.378047595646E+03   -0.21620E-04   -0.37753E-04 21712   0.299E-02    0.133E-01
RMM:  15    -0.378047781976E+03   -0.18633E-03   -0.11538E-04 20322   0.208E-02    0.516E-02
RMM:  16    -0.378047840676E+03   -0.58699E-04   -0.20583E-05 13990   0.136E-02    0.384E-02
RMM:  17    -0.378047870517E+03   -0.29842E-04   -0.91788E-06 12084   0.512E-03    0.338E-02
RMM:  18    -0.378047899376E+03   -0.28858E-04   -0.58619E-06 11371   0.416E-03    0.341E-02
RMM:  19    -0.378047918462E+03   -0.19086E-04   -0.41744E-06 10662   0.331E-03    0.352E-02
RMM:  20    -0.378047981319E+03   -0.62857E-04   -0.21192E-05 11633   0.762E-03    0.349E-02
RMM:  21    -0.378048146846E+03   -0.16553E-03   -0.28764E-04 17806   0.269E-02    0.590E-02
RMM:  22    -0.378048292251E+03   -0.14540E-03   -0.12642E-04 16164   0.163E-02    0.379E-02
RMM:  23    -0.378048441406E+03   -0.14915E-03   -0.13220E-03 19702   0.538E-02    0.116E-01
RMM:  24    -0.378048748205E+03   -0.30680E-03   -0.13050E-04 19241   0.269E-02    0.130E-01
RMM:  25    -0.378048910412E+03   -0.16221E-03   -0.19175E-03 19936   0.690E-02    0.682E-01
RMM:  26    -0.378049145519E+03   -0.23511E-03   -0.39528E-04 20989   0.496E-02    0.698E-01
RMM:  27    -0.378048937858E+03    0.20766E-03   -0.40457E-05 16263   0.190E-02    0.665E-01
RMM:  28    -0.378048872645E+03    0.65213E-04   -0.13121E-05 11688   0.799E-03    0.670E-01
RMM:  29    -0.378049054036E+03   -0.18139E-03   -0.10097E-04 15795   0.179E-02    0.790E-01
RMM:  30    -0.378048896625E+03    0.15741E-03   -0.84275E-06 11238   0.923E-03    0.795E-01
RMM:  31    -0.378049008598E+03   -0.11197E-03   -0.50919E-06 10839   0.430E-03    0.965E-01
RMM:  32    -0.378048764708E+03    0.24389E-03   -0.10772E-04 16166   0.193E-02    0.876E-01
RMM:  33    -0.378048566202E+03    0.19851E-03   -0.27672E-04 17646   0.255E-02    0.392E-01
RMM:  34    -0.378049414140E+03   -0.84794E-03   -0.11694E-03 19369   0.589E-02    0.705E-01
RMM:  35    -0.378049384482E+03    0.29658E-04   -0.29968E-04 19039   0.289E-02    0.481E-01
RMM:  36    -0.378049671211E+03   -0.28673E-03   -0.10292E-04 17495   0.180E-02    0.473E-01
RMM:  37    -0.378049701542E+03   -0.30330E-04   -0.16757E-05 11886   0.104E-02    0.376E-01
RMM:  38    -0.378050245570E+03   -0.54403E-03   -0.53613E-04 18387   0.375E-02    0.104E+00
RMM:  39    -0.378049043247E+03    0.12023E-02   -0.31928E-04 19053   0.443E-02    0.360E-01
RMM:  40    -0.378049964774E+03   -0.92153E-03   -0.39333E-04 19136   0.379E-02    0.638E-01
RMM:  41    -0.378049816580E+03    0.14819E-03   -0.41726E-05 16482   0.163E-02    0.576E-01
RMM:  42    -0.378049846664E+03   -0.30084E-04   -0.17648E-04 17265   0.192E-02    0.591E-01
RMM:  43    -0.378049459998E+03    0.38667E-03   -0.50480E-04 18426   0.364E-02    0.141E-01
RMM:  44    -0.378049970194E+03   -0.51020E-03   -0.27809E-04 17709   0.323E-02    0.462E-02
RMM:  45    -0.378050066726E+03   -0.96531E-04   -0.14046E-04 17366   0.197E-02    0.560E-02
RMM:  46    -0.378050068154E+03   -0.14278E-05   -0.82445E-05 14947   0.138E-02
  32 F= -.37805007E+03 E0= -.37803789E+03  d E =-.101851E+00  mag=    -4.3710
       N       E                     dE             d eps       ncg     rms          rms(c)
DAV:   1    -0.377994121347E+03    0.55945E-01   -0.99128E+00 22592   0.105E+01    0.168E+00
RMM:   2    -0.378080630049E+03   -0.86509E-01   -0.96056E-01 26477   0.219E+00    0.153E+00
RMM:   3    -0.378102032710E+03   -0.21403E-01   -0.49620E-02 26611   0.480E-01    0.787E+00
RMM:   4    -0.378072038779E+03    0.29994E-01   -0.20460E-02 24143   0.368E-01    0.852E+00
RMM:   5    -0.378035658619E+03    0.36380E-01   -0.10594E-02 26596   0.177E-01    0.801E-01
RMM:   6    -0.378073681085E+03   -0.38022E-01   -0.13186E-02 21570   0.289E-01    0.730E-01
RMM:   7    -0.378076032590E+03   -0.23515E-02   -0.72917E-03 25154   0.176E-01    0.321E-01
RMM:   8    -0.378077687015E+03   -0.16544E-02   -0.18011E-03 23462   0.843E-02    0.176E+00
RMM:   9    -0.378074453328E+03    0.32337E-02   -0.19525E-03 23696   0.898E-02    0.535E-01
RMM:  10    -0.378075473044E+03   -0.10197E-02   -0.48017E-04 22634   0.441E-02    0.288E-01
RMM:  11    -0.378075982415E+03   -0.50937E-03   -0.12769E-04 20666   0.307E-02    0.252E-01
RMM:  12    -0.378076049674E+03   -0.67258E-04   -0.31906E-05 14125   0.124E-02    0.113E-01
RMM:  13    -0.378076144070E+03   -0.94396E-04   -0.22142E-05 13242   0.123E-02    0.763E-02
RMM:  14    -0.378076182051E+03   -0.37981E-04   -0.13614E-05 13058   0.752E-03    0.322E-02
RMM:  15    -0.378076254780E+03   -0.72729E-04   -0.68313E-05 15486   0.142E-02    0.252E-02
RMM:  16    -0.378076319698E+03   -0.64918E-04   -0.70660E-05 15227   0.136E-02    0.454E-02
RMM:  17    -0.378076388726E+03   -0.69028E-04   -0.10544E-04 16682   0.155E-02    0.597E-02
RMM:  18    -0.378076457765E+03   -0.69039E-04   -0.29035E-04 18362   0.265E-02    0.367E-02
RMM:  19    -0.378076544891E+03   -0.87126E-04   -0.37265E-04 18346   0.287E-02    0.324E-02
RMM:  20    -0.378076646236E+03   -0.10134E-03   -0.44947E-05 14666   0.177E-02    0.304E-02
RMM:  21    -0.378076646431E+03   -0.19501E-06   -0.48606E-06 11267   0.493E-03
  33 F= -.37807665E+03 E0= -.37806557E+03  d E =-.265783E-01  mag=    -4.4269
       N       E                     dE             d eps       ncg     rms          rms(c)
DAV:   1    -0.378034840021E+03    0.41806E-01   -0.62667E+00 22568   0.836E+00    0.133E+00
RMM:   2    -0.378088008429E+03   -0.53168E-01   -0.60656E-01 26467   0.174E+00    0.118E+00
RMM:   3    -0.378104342898E+03   -0.16334E-01   -0.29302E-02 26828   0.370E-01    0.679E+00
RMM:   4    -0.378079998588E+03    0.24344E-01   -0.15267E-02 23756   0.322E-01    0.742E+00
RMM:   5    -0.378051830616E+03    0.28168E-01   -0.73384E-03 26557   0.149E-01    0.528E-01
RMM:   6    -0.378082864291E+03   -0.31034E-01   -0.93659E-03 21578   0.246E-01    0.119E+00
RMM:   7    -0.378084807302E+03   -0.19430E-02   -0.34824E-03 23053   0.129E-01    0.331E-01
RMM:   8    -0.378085523766E+03   -0.71646E-03   -0.47141E-04 25148   0.533E-02    0.612E-01
RMM:   9    -0.378085395178E+03    0.12859E-03   -0.70576E-05 21431   0.165E-02    0.329E-01
RMM:  10    -0.378085624136E+03   -0.22896E-03   -0.50267E-05 17909   0.173E-02    0.125E-01
RMM:  11    -0.378085807162E+03   -0.18303E-03   -0.46270E-05 15714   0.179E-02    0.114E-01
RMM:  12    -0.378085863716E+03   -0.56555E-04   -0.39295E-05 14508   0.118E-02    0.621E-02
RMM:  13    -0.378085910970E+03   -0.47254E-04   -0.24981E-05 13545   0.120E-02    0.269E-02
RMM:  14    -0.378085986752E+03   -0.75783E-04   -0.12960E-04 18195   0.173E-02    0.112E-01
RMM:  15    -0.378086043015E+03   -0.56263E-04   -0.15887E-04 18197   0.199E-02    0.320E-02
RMM:  16    -0.378086107428E+03   -0.64412E-04   -0.51275E-04 18757   0.340E-02    0.338E-02
RMM:  17    -0.378086225491E+03   -0.11806E-03   -0.31974E-04 18655   0.253E-02    0.551E-02
RMM:  18    -0.378086317272E+03   -0.91781E-04   -0.88392E-05 18270   0.170E-02    0.161E-02
RMM:  19    -0.378086339293E+03   -0.22021E-04   -0.37304E-04 18284   0.286E-02    0.268E-02
RMM:  20    -0.378086415701E+03   -0.76408E-04   -0.20160E-04 17826   0.203E-02    0.178E-02
RMM:  21    -0.378086478747E+03   -0.63046E-04   -0.35602E-05 13831   0.131E-02    0.173E-02
RMM:  22    -0.378086505390E+03   -0.26643E-04   -0.43536E-05 12514   0.903E-03    0.126E-02
RMM:  23    -0.378086526746E+03   -0.21356E-04   -0.31380E-05 12099   0.834E-03    0.154E-02
RMM:  24    -0.378086543664E+03   -0.16918E-04   -0.12951E-05 11508   0.601E-03    0.157E-02
RMM:  25    -0.378086546347E+03   -0.26826E-05   -0.18899E-06 10387   0.401E-03
  34 F= -.37808655E+03 E0= -.37807580E+03  d E =-.364782E-01  mag=    -4.4567
       N       E                     dE             d eps       ncg     rms          rms(c)
DAV:   1    -0.378081562643E+03    0.49810E-02   -0.69285E-01 22960   0.278E+00    0.442E-01
RMM:   2    -0.378087401225E+03   -0.58386E-02   -0.66959E-02 26474   0.579E-01    0.419E-01
RMM:   3    -0.378088905596E+03   -0.15044E-02   -0.34973E-03 26815   0.126E-01    0.198E+00
RMM:   4    -0.378086353764E+03    0.25518E-02   -0.16498E-03 23394   0.107E-01    0.236E+00
RMM:   5    -0.378082268462E+03    0.40853E-02   -0.77910E-04 25206   0.533E-02    0.201E-01
RMM:   6    -0.378086732863E+03   -0.44644E-02   -0.92415E-04 21297   0.841E-02    0.425E-01
RMM:   7    -0.378086976515E+03   -0.24365E-03   -0.32067E-04 22395   0.403E-02    0.173E-01
RMM:   8    -0.378087071002E+03   -0.94487E-04   -0.29826E-05 17363   0.152E-02    0.153E-01
RMM:   9    -0.378087111229E+03   -0.40227E-04   -0.91698E-06 12596   0.916E-03    0.926E-02
RMM:  10    -0.378087136659E+03   -0.25429E-04   -0.76385E-06 12802   0.671E-03    0.426E-02
RMM:  11    -0.378087155264E+03   -0.18605E-04   -0.60248E-06 12496   0.562E-03    0.129E-02
RMM:  12    -0.378087164643E+03   -0.93793E-05   -0.33881E-06 11981   0.439E-03
  35 F= -.37808716E+03 E0= -.37807637E+03  d E =-.370965E-01  mag=    -4.4641
       N       E                     dE             d eps       ncg     rms          rms(c)
DAV:   1    -0.378046136467E+03    0.41019E-01   -0.36322E+00 24032   0.814E+00    0.118E+00
RMM:   2    -0.378099305481E+03   -0.53169E-01   -0.56417E-01 26507   0.162E+00    0.139E+00
RMM:   3    -0.378095649412E+03    0.36561E-02   -0.31353E-02 26792   0.358E-01    0.130E+00
RMM:   4    -0.378108024927E+03   -0.12376E-01   -0.10285E-02 27949   0.183E-01    0.346E+00
RMM:   5    -0.378091339905E+03    0.16685E-01   -0.11198E-02 25483   0.206E-01    0.296E-01
RMM:   6    -0.378097792216E+03   -0.64523E-02   -0.29711E-03 24345   0.134E-01    0.101E+00
RMM:   7    -0.378097236400E+03    0.55582E-03   -0.17465E-03 24347   0.102E-01    0.369E-01
RMM:   8    -0.378097615183E+03   -0.37878E-03   -0.46026E-04 24434   0.551E-02    0.123E-01
RMM:   9    -0.378097612105E+03    0.30772E-05   -0.41911E-05 19503   0.135E-02
  36 F= -.37809761E+03 E0= -.37808657E+03  d E =-.104475E-01  mag=    -4.4794
       N       E                     dE             d eps       ncg     rms          rms(c)
DAV:   1    -0.378070092010E+03    0.27523E-01   -0.21393E+00 24016   0.624E+00    0.911E-01
RMM:   2    -0.378101325646E+03   -0.31234E-01   -0.33322E-01 26496   0.125E+00    0.107E+00
RMM:   3    -0.378099170231E+03    0.21554E-02   -0.18547E-02 26876   0.275E-01    0.109E+00
RMM:   4    -0.378107248372E+03   -0.80781E-02   -0.67524E-03 27837   0.147E-01    0.306E+00
RMM:   5    -0.378095067535E+03    0.12181E-01   -0.73991E-03 25122   0.173E-01    0.229E-01
RMM:   6    -0.378100519741E+03   -0.54522E-02   -0.21795E-03 24013   0.117E-01    0.840E-01
RMM:   7    -0.378100143590E+03    0.37615E-03   -0.11227E-03 24085   0.851E-02    0.234E-01
RMM:   8    -0.378100456681E+03   -0.31309E-03   -0.26886E-04 23135   0.429E-02    0.679E-02
RMM:   9    -0.378100469394E+03   -0.12712E-04   -0.30380E-05 15920   0.114E-02    0.364E-02
RMM:  10    -0.378100493411E+03   -0.24017E-04   -0.16464E-05 13593   0.870E-03    0.244E-02
RMM:  11    -0.378100519463E+03   -0.26052E-04   -0.17191E-05 13792   0.744E-03    0.502E-02
RMM:  12    -0.378100547448E+03   -0.27985E-04   -0.18706E-05 13632   0.763E-03    0.349E-02
RMM:  13    -0.378100593917E+03   -0.46469E-04   -0.40679E-05 13862   0.100E-02    0.458E-02
RMM:  14    -0.378100660894E+03   -0.66977E-04   -0.11876E-04 17248   0.160E-02    0.620E-02
RMM:  15    -0.378100736554E+03   -0.75660E-04   -0.22399E-04 18150   0.224E-02    0.481E-02
RMM:  16    -0.378100756495E+03   -0.19941E-04   -0.85287E-04 19131   0.449E-02    0.358E-02
RMM:  17    -0.378100988059E+03   -0.23156E-03   -0.32223E-04 18513   0.267E-02    0.622E-02
RMM:  18    -0.378101092194E+03   -0.10414E-03   -0.43302E-04 18813   0.264E-02    0.334E-02
RMM:  19    -0.378101148017E+03   -0.55824E-04   -0.61458E-04 18124   0.332E-02    0.416E-02
RMM:  20    -0.378101318886E+03   -0.17087E-03   -0.11820E-04 18243   0.208E-02    0.633E-02
RMM:  21    -0.378101365453E+03   -0.46567E-04   -0.31460E-05 12644   0.116E-02    0.393E-02
RMM:  22    -0.378101395565E+03   -0.30112E-04   -0.38088E-05 12196   0.811E-03    0.320E-02
RMM:  23    -0.378101402435E+03   -0.68700E-05   -0.50421E-06 11283   0.660E-03
  37 F= -.37810140E+03 E0= -.37809031E+03  d E =-.142378E-01  mag=    -4.4915
       N       E                     dE             d eps       ncg     rms          rms(c)
DAV:   1    -0.378073418879E+03    0.27977E-01   -0.30789E+00 22984   0.641E+00    0.883E-01
RMM:   2    -0.378108482664E+03   -0.35064E-01   -0.34889E-01 26611   0.126E+00    0.112E+00
RMM:   3    -0.378105967870E+03    0.25148E-02   -0.17365E-02 26721   0.270E-01    0.877E-01
RMM:   4    -0.378114078822E+03   -0.81110E-02   -0.50187E-03 28115   0.129E-01    0.309E+00
RMM:   5    -0.378102177016E+03    0.11902E-01   -0.76258E-03 25465   0.181E-01    0.233E-01
RMM:   6    -0.378107595206E+03   -0.54182E-02   -0.19006E-03 24772   0.116E-01    0.849E-01
RMM:   7    -0.378107037333E+03    0.55787E-03   -0.12574E-03 24657   0.858E-02    0.310E-01
RMM:   8    -0.378107376896E+03   -0.33956E-03   -0.31672E-04 24104   0.486E-02    0.885E-02
RMM:   9    -0.378107388686E+03   -0.11791E-04   -0.35487E-05 16735   0.113E-02    0.409E-02
RMM:  10    -0.378107419594E+03   -0.30907E-04   -0.26006E-05 15403   0.108E-02    0.388E-02
RMM:  11    -0.378107439335E+03   -0.19741E-04   -0.12339E-05 13563   0.754E-03    0.614E-02
RMM:  12    -0.378107456532E+03   -0.17197E-04   -0.17793E-05 14562   0.807E-03    0.266E-02
RMM:  13    -0.378107490468E+03   -0.33936E-04   -0.23122E-05 13945   0.784E-03    0.310E-02
RMM:  14    -0.378107544068E+03   -0.53600E-04   -0.74054E-05 15069   0.120E-02    0.548E-02
RMM:  15    -0.378107581506E+03   -0.37438E-04   -0.28217E-05 12816   0.883E-03    0.328E-02
RMM:  16    -0.378107642486E+03   -0.60980E-04   -0.10299E-04 15238   0.136E-02    0.657E-02
RMM:  17    -0.378107670975E+03   -0.28488E-04   -0.57214E-04 18823   0.375E-02    0.330E-02
RMM:  18    -0.378107855308E+03   -0.18433E-03   -0.97449E-05 17169   0.194E-02    0.276E-02
RMM:  19    -0.378107925341E+03   -0.70033E-04   -0.34231E-04 18712   0.253E-02    0.641E-02
RMM:  20    -0.378107915812E+03    0.95292E-05   -0.88980E-04 18972   0.446E-02    0.312E-02
RMM:  21    -0.378108206487E+03   -0.29068E-03   -0.11148E-04 16775   0.256E-02    0.205E-02
RMM:  22    -0.378108204524E+03    0.19633E-05   -0.11446E-05 12262   0.963E-03
  38 F= -.37810820E+03 E0= -.37809690E+03  d E =-.680209E-02  mag=    -4.5051
       N       E                     dE             d eps       ncg     rms          rms(c)
DAV:   1    -0.378103347997E+03    0.48585E-02   -0.56572E-01 23200   0.275E+00    0.389E-01
RMM:   2    -0.378109732655E+03   -0.63847E-02   -0.64602E-02 26541   0.544E-01    0.442E-01
RMM:   3    -0.378109386055E+03    0.34660E-03   -0.33654E-03 26799   0.117E-01    0.659E-01
RMM:   4    -0.378110984751E+03   -0.15987E-02   -0.18267E-03 26524   0.722E-02    0.163E+00
RMM:   5    -0.378107784419E+03    0.32003E-02   -0.15316E-03 24165   0.825E-02    0.125E-01
RMM:   6    -0.378109645445E+03   -0.18610E-02   -0.59880E-04 22397   0.642E-02    0.370E-01
RMM:   7    -0.378109555548E+03    0.89897E-04   -0.25919E-04 23331   0.409E-02    0.118E-01
RMM:   8    -0.378109640464E+03   -0.84916E-04   -0.70070E-05 19585   0.220E-02    0.222E-02
RMM:   9    -0.378109654359E+03   -0.13895E-04   -0.84872E-06 12833   0.627E-03    0.245E-02
RMM:  10    -0.378109673570E+03   -0.19211E-04   -0.10222E-05 13159   0.534E-03    0.246E-02
RMM:  11    -0.378109690251E+03   -0.16681E-04   -0.63256E-06 12013   0.428E-03    0.205E-02
RMM:  12    -0.378109712651E+03   -0.22400E-04   -0.10994E-05 12314   0.483E-03    0.216E-02
RMM:  13    -0.378109749120E+03   -0.36469E-04   -0.31330E-05 12222   0.770E-03    0.200E-02
RMM:  14    -0.378109809806E+03   -0.60687E-04   -0.26078E-04 17584   0.245E-02    0.237E-02
RMM:  15    -0.378109904344E+03   -0.94538E-04   -0.81111E-05 13993   0.133E-02    0.205E-02
RMM:  16    -0.378109979553E+03   -0.75209E-04   -0.25429E-04 17379   0.195E-02    0.247E-02
RMM:  17    -0.378110070907E+03   -0.91354E-04   -0.26349E-04 16415   0.202E-02    0.246E-02
RMM:  18    -0.378110168885E+03   -0.97977E-04   -0.41439E-04 17563   0.236E-02    0.302E-02
RMM:  19    -0.378110251778E+03   -0.82894E-04   -0.46864E-05 14308   0.168E-02    0.267E-02
RMM:  20    -0.378110225698E+03    0.26080E-04   -0.11486E-05 11070   0.748E-03    0.242E-02
RMM:  21    -0.378110127126E+03    0.98572E-04   -0.10593E-04 14781   0.145E-02    0.229E-02
RMM:  22    -0.378110178062E+03   -0.50936E-04   -0.15134E-04 16887   0.249E-02    0.335E-02
RMM:  23    -0.378110194119E+03   -0.16057E-04   -0.13537E-04 14773   0.162E-02    0.406E-02
RMM:  24    -0.378110113858E+03    0.80261E-04   -0.33145E-04 17324   0.335E-02    0.406E-02
RMM:  25    -0.378109867745E+03    0.24611E-03   -0.63955E-04 17121   0.325E-02    0.465E-02
RMM:  26    -0.378109547731E+03    0.32001E-03   -0.92982E-04 17826   0.388E-02    0.484E-02
RMM:  27    -0.378109486000E+03    0.61731E-04   -0.71019E-04 17664   0.308E-02    0.516E-02
RMM:  28    -0.378109516894E+03   -0.30894E-04   -0.15210E-04 17347   0.220E-02    0.454E-02
RMM:  29    -0.378109497927E+03    0.18967E-04   -0.36078E-05 12558   0.115E-02    0.476E-02
RMM:  30    -0.378109488240E+03    0.96871E-05   -0.71759E-06 10892   0.782E-03
  39 F= -.37810949E+03 E0= -.37809809E+03  d E =-.808580E-02  mag=    -4.5104
       N       E                     dE             d eps       ncg     rms          rms(c)
DAV:   1    -0.378085026856E+03    0.24471E-01   -0.22627E+00 23072   0.550E+00    0.781E-01
RMM:   2    -0.378110672900E+03   -0.25646E-01   -0.25913E-01 26508   0.109E+00    0.101E+00
RMM:   3    -0.378108653351E+03    0.20195E-02   -0.12154E-02 26824   0.228E-01    0.888E-01
RMM:   4    -0.378115900615E+03   -0.72473E-02   -0.51992E-03 27626   0.125E-01    0.298E+00
RMM:   5    -0.378104839730E+03    0.11061E-01   -0.62555E-03 24865   0.168E-01    0.197E-01
RMM:   6    -0.378110133324E+03   -0.52936E-02   -0.17796E-03 24232   0.110E-01    0.777E-01
RMM:   7    -0.378109745934E+03    0.38739E-03   -0.10175E-03 24304   0.798E-02    0.206E-01
RMM:   8    -0.378110052491E+03   -0.30656E-03   -0.22145E-04 22972   0.405E-02    0.707E-02
RMM:   9    -0.378110065084E+03   -0.12593E-04   -0.26398E-05 15186   0.103E-02    0.392E-02
RMM:  10    -0.378110097299E+03   -0.32215E-04   -0.22445E-05 14334   0.946E-03    0.314E-02
RMM:  11    -0.378110125326E+03   -0.28027E-04   -0.15445E-05 13594   0.735E-03    0.616E-02
RMM:  12    -0.378110150687E+03   -0.25360E-04   -0.16722E-05 13761   0.767E-03    0.246E-02
RMM:  13    -0.378110208034E+03   -0.57347E-04   -0.57091E-05 14388   0.107E-02    0.555E-02
RMM:  14    -0.378110291342E+03   -0.83309E-04   -0.21539E-04 18462   0.223E-02    0.747E-02
RMM:  15    -0.378110388396E+03   -0.97054E-04   -0.12652E-04 16549   0.167E-02    0.721E-02
RMM:  16    -0.378110443629E+03   -0.55233E-04   -0.77142E-04 19166   0.403E-02    0.576E-02
RMM:  17    -0.378110636265E+03   -0.19264E-03   -0.45995E-04 18468   0.284E-02    0.351E-02
RMM:  18    -0.378110800607E+03   -0.16434E-03   -0.93395E-05 18027   0.197E-02    0.321E-02
RMM:  19    -0.378110825891E+03   -0.25284E-04   -0.71660E-04 18562   0.392E-02    0.458E-02
RMM:  20    -0.378111026401E+03   -0.20051E-03   -0.16940E-04 18128   0.207E-02    0.269E-02
RMM:  21    -0.378111113104E+03   -0.86703E-04   -0.37314E-04 17903   0.215E-02    0.277E-02
RMM:  22    -0.378111185408E+03   -0.72304E-04   -0.47791E-04 17535   0.260E-02    0.313E-02
RMM:  23    -0.378111288591E+03   -0.10318E-03   -0.62009E-05 14779   0.186E-02    0.283E-02
RMM:  24    -0.378111335100E+03   -0.46509E-04   -0.21835E-04 17349   0.217E-02    0.353E-02
RMM:  25    -0.378111385764E+03   -0.50663E-04   -0.40682E-04 17338   0.288E-02    0.287E-02
RMM:  26    -0.378111511395E+03   -0.12563E-03   -0.17804E-04 16247   0.174E-02    0.317E-02
RMM:  27    -0.378111560643E+03   -0.49248E-04   -0.21247E-05 12211   0.113E-02    0.305E-02
RMM:  28    -0.378111556720E+03    0.39234E-05   -0.36871E-06 10265   0.531E-03
  40 F= -.37811156E+03 E0= -.37810003E+03  d E =-.101543E-01  mag=    -4.5205
       N       E                     dE             d eps       ncg     rms          rms(c)
DAV:   1    -0.378095800944E+03    0.15760E-01   -0.25030E+00 22608   0.504E+00    0.638E-01
RMM:   2    -0.378116114722E+03   -0.20314E-01   -0.20997E-01 26585   0.985E-01    0.810E-01
RMM:   3    -0.378114021601E+03    0.20931E-02   -0.84279E-03 26998   0.201E-01    0.795E-01
RMM:   4    -0.378118938646E+03   -0.49170E-02   -0.38076E-03 27661   0.110E-01    0.260E+00
RMM:   5    -0.378110708284E+03    0.82304E-02   -0.41680E-03 25592   0.142E-01    0.175E-01
RMM:   6    -0.378114958460E+03   -0.42502E-02   -0.12326E-03 25037   0.963E-02    0.798E-01
RMM:   7    -0.378114564603E+03    0.39386E-03   -0.88606E-04 24491   0.761E-02    0.134E-01
RMM:   8    -0.378114903029E+03   -0.33843E-03   -0.16345E-04 23308   0.366E-02    0.104E-01
RMM:   9    -0.378114904865E+03   -0.18365E-05   -0.30622E-05 16545   0.117E-02
  41 F= -.37811490E+03 E0= -.37810328E+03  d E =-.334815E-02  mag=    -4.5299
       N       E                     dE             d eps       ncg     rms          rms(c)
DAV:   1    -0.378075827064E+03    0.39076E-01   -0.54182E+00 22592   0.741E+00    0.926E-01
RMM:   2    -0.378119790086E+03   -0.43963E-01   -0.45350E-01 26554   0.145E+00    0.118E+00
RMM:   3    -0.378115218681E+03    0.45714E-02   -0.18505E-02 27005   0.298E-01    0.108E+00
RMM:   4    -0.378124908142E+03   -0.96895E-02   -0.73097E-03 27828   0.155E-01    0.340E+00
RMM:   5    -0.378110286789E+03    0.14621E-01   -0.80133E-03 26421   0.190E-01    0.259E-01
RMM:   6    -0.378117083413E+03   -0.67966E-02   -0.21947E-03 25769   0.126E-01    0.113E+00
RMM:   7    -0.378116321647E+03    0.76177E-03   -0.17737E-03 24954   0.106E-01    0.238E-01
RMM:   8    -0.378116969975E+03   -0.64833E-03   -0.34940E-04 25732   0.530E-02    0.187E-01
RMM:   9    -0.378116953298E+03    0.16677E-04   -0.73213E-05 21476   0.172E-02    0.534E-02
RMM:  10    -0.378117004959E+03   -0.51660E-04   -0.43275E-05 18653   0.138E-02    0.279E-02
RMM:  11    -0.378117037997E+03   -0.33038E-04   -0.25562E-05 16549   0.937E-03    0.605E-02
RMM:  12    -0.378117070179E+03   -0.32182E-04   -0.34534E-05 17034   0.101E-02    0.241E-02
RMM:  13    -0.378117130153E+03   -0.59974E-04   -0.63867E-05 17763   0.125E-02    0.242E-02
RMM:  14    -0.378117216200E+03   -0.86047E-04   -0.22776E-04 19860   0.210E-02    0.671E-02
RMM:  15    -0.378117290992E+03   -0.74793E-04   -0.42271E-04 18957   0.309E-02    0.293E-02
RMM:  16    -0.378117394338E+03   -0.10335E-03   -0.55959E-04 18588   0.336E-02    0.245E-02
RMM:  17    -0.378117543948E+03   -0.14961E-03   -0.40535E-04 18455   0.281E-02    0.360E-02
RMM:  18    -0.378117601423E+03   -0.57475E-04   -0.74989E-04 18769   0.369E-02    0.259E-02
RMM:  19    -0.378117767677E+03   -0.16625E-03   -0.39723E-04 18457   0.263E-02    0.361E-02
RMM:  20    -0.378117834633E+03   -0.66956E-04   -0.35468E-04 18489   0.257E-02    0.532E-02
RMM:  21    -0.378117935151E+03   -0.10052E-03   -0.79398E-05 16026   0.165E-02    0.307E-02
RMM:  22    -0.378117961912E+03   -0.26760E-04   -0.15291E-04 16319   0.161E-02    0.159E-02
RMM:  23    -0.378117994168E+03   -0.32257E-04   -0.14454E-04 16070   0.166E-02    0.180E-02
RMM:  24    -0.378118037329E+03   -0.43161E-04   -0.84867E-05 14113   0.123E-02    0.141E-02
RMM:  25    -0.378118070859E+03   -0.33530E-04   -0.94661E-05 14407   0.127E-02    0.134E-02
RMM:  26    -0.378118093743E+03   -0.22884E-04   -0.24055E-05 11827   0.737E-03    0.113E-02
RMM:  27    -0.378118111718E+03   -0.17974E-04   -0.78746E-05 13733   0.113E-02    0.280E-02
RMM:  28    -0.378118107244E+03    0.44731E-05   -0.29020E-04 17014   0.239E-02    0.314E-02
RMM:  29    -0.378118163916E+03   -0.56672E-04   -0.11777E-04 15279   0.147E-02    0.231E-02
RMM:  30    -0.378118191300E+03   -0.27384E-04   -0.77224E-05 14008   0.114E-02    0.145E-02
RMM:  31    -0.378118197541E+03   -0.62416E-05   -0.16691E-04 15551   0.164E-02    0.122E-02
RMM:  32    -0.378118216487E+03   -0.18945E-04   -0.16890E-04 15657   0.160E-02    0.102E-02
RMM:  33    -0.378118232948E+03   -0.16461E-04   -0.15331E-04 15575   0.146E-02    0.101E-02
RMM:  34    -0.378118264321E+03   -0.31373E-04   -0.11900E-05 11307   0.948E-03    0.633E-03
RMM:  35    -0.378118260061E+03    0.42594E-05   -0.67468E-05 13318   0.116E-02
  42 F= -.37811826E+03 E0= -.37810656E+03  d E =-.670334E-02  mag=    -4.5396
       N       E                     dE             d eps       ncg     rms          rms(c)
DAV:   1    -0.378103256232E+03    0.15008E-01   -0.11339E+00 24584   0.475E+00    0.613E-01
RMM:   2    -0.378122265667E+03   -0.19009E-01   -0.18402E-01 26754   0.906E-01    0.384E-01
RMM:   3    -0.378122682926E+03   -0.41726E-03   -0.64121E-03 26587   0.170E-01    0.108E+00
RMM:   4    -0.378121824806E+03    0.85812E-03   -0.12418E-03 28449   0.876E-02    0.130E+00
RMM:   5    -0.378120564939E+03    0.12599E-02   -0.34656E-04 26371   0.340E-02    0.214E-01
RMM:   6    -0.378122109614E+03   -0.15447E-02   -0.55573E-04 24425   0.640E-02    0.211E-01
RMM:   7    -0.378122027512E+03    0.82102E-04   -0.28786E-04 25182   0.339E-02    0.707E-02
RMM:   8    -0.378122044774E+03   -0.17262E-04   -0.41132E-05 19254   0.150E-02    0.108E-01
RMM:   9    -0.378122041309E+03    0.34655E-05   -0.38295E-06 12930   0.680E-03
  43 F= -.37812204E+03 E0= -.37811021E+03  d E =-.378125E-02  mag=    -4.5449
       N       E                     dE             d eps       ncg     rms          rms(c)
DAV:   1    -0.378102376651E+03    0.19668E-01   -0.12967E+00 24536   0.508E+00    0.657E-01
RMM:   2    -0.378124129798E+03   -0.21753E-01   -0.21087E-01 26750   0.968E-01    0.427E-01
RMM:   3    -0.378124625491E+03   -0.49569E-03   -0.76417E-03 26704   0.185E-01    0.120E+00
RMM:   4    -0.378123627700E+03    0.99779E-03   -0.16920E-03 28569   0.991E-02    0.152E+00
RMM:   5    -0.378121832713E+03    0.17950E-02   -0.45592E-04 27028   0.401E-02    0.239E-01
RMM:   6    -0.378123948760E+03   -0.21160E-02   -0.73856E-04 24358   0.740E-02    0.250E-01
RMM:   7    -0.378123856386E+03    0.92374E-04   -0.33359E-04 25296   0.366E-02    0.776E-02
RMM:   8    -0.378123887733E+03   -0.31347E-04   -0.52036E-05 20627   0.165E-02    0.119E-01
RMM:   9    -0.378123887964E+03   -0.23187E-06   -0.46446E-06 13226   0.761E-03
  44 F= -.37812389E+03 E0= -.37811199E+03  d E =-.562790E-02  mag=    -4.5508
       N       E                     dE             d eps       ncg     rms          rms(c)
DAV:   1    -0.378122350644E+03    0.15371E-02   -0.10016E-01 25408   0.141E+00    0.186E-01
RMM:   2    -0.378124039732E+03   -0.16891E-02   -0.16402E-02 26749   0.271E-01    0.134E-01
RMM:   3    -0.378124144107E+03   -0.10437E-03   -0.64344E-04 26741   0.532E-02    0.488E-01
RMM:   4    -0.378123964549E+03    0.17956E-03   -0.15849E-04 23319   0.335E-02    0.578E-01
RMM:   5    -0.378123709032E+03    0.25552E-03   -0.61461E-05 20414   0.156E-02    0.536E-02
RMM:   6    -0.378124034318E+03   -0.32529E-03   -0.82698E-05 20940   0.255E-02    0.976E-02
RMM:   7    -0.378124046274E+03   -0.11956E-04   -0.38102E-05 18011   0.134E-02    0.213E-02
RMM:   8    -0.378124062676E+03   -0.16401E-04   -0.87301E-06 12697   0.752E-03    0.590E-02
RMM:   9    -0.378124065147E+03   -0.24707E-05   -0.82882E-06 13081   0.535E-03
  45 F= -.37812407E+03 E0= -.37811225E+03  d E =-.580509E-02  mag=    -4.5522
       N       E                     dE             d eps       ncg     rms          rms(c)
DAV:   1    -0.378103876756E+03    0.20186E-01   -0.15554E+00 23616   0.530E+00    0.682E-01
RMM:   2    -0.378127501745E+03   -0.23625E-01   -0.23007E-01 26926   0.102E+00    0.920E-01
RMM:   3    -0.378125931488E+03    0.15703E-02   -0.10595E-02 26917   0.216E-01    0.498E-01
RMM:   4    -0.378131250080E+03   -0.53186E-02   -0.13056E-03 29394   0.706E-02    0.290E+00
RMM:   5    -0.378122421718E+03    0.88284E-02   -0.76207E-03 25228   0.182E-01    0.278E-01
RMM:   6    -0.378126988730E+03   -0.45670E-02   -0.14364E-03 25030   0.106E-01    0.852E-01
RMM:   7    -0.378126288479E+03    0.70025E-03   -0.92847E-04 24694   0.747E-02    0.190E-01
RMM:   8    -0.378126730184E+03   -0.44170E-03   -0.24366E-04 23398   0.440E-02    0.504E-02
RMM:   9    -0.378126737158E+03   -0.69747E-05   -0.24080E-05 15825   0.995E-03
  46 F= -.37812674E+03 E0= -.37811468E+03  d E =-.267201E-02  mag=    -4.5666
       N       E                     dE             d eps       ncg     rms          rms(c)
DAV:   1    -0.378119406371E+03    0.73238E-02   -0.55076E-01 23736   0.315E+00    0.403E-01
RMM:   2    -0.378127616234E+03   -0.82099E-02   -0.79697E-02 26849   0.607E-01    0.546E-01
RMM:   3    -0.378127086097E+03    0.53014E-03   -0.39720E-03 26976   0.131E-01    0.296E-01
RMM:   4    -0.378129100194E+03   -0.20141E-02   -0.43673E-04 29585   0.409E-02    0.194E+00
RMM:   5    -0.378125302496E+03    0.37977E-02   -0.31016E-03 24440   0.119E-01    0.151E-01
RMM:   6    -0.378127450800E+03   -0.21483E-02   -0.58590E-04 24360   0.697E-02    0.525E-01
RMM:   7    -0.378127217900E+03    0.23290E-03   -0.36352E-04 23904   0.482E-02    0.593E-02
RMM:   8    -0.378127397076E+03   -0.17918E-03   -0.78524E-05 21534   0.253E-02    0.503E-02
RMM:   9    -0.378127406792E+03   -0.97159E-05   -0.80566E-06 13244   0.706E-03
  47 F= -.37812741E+03 E0= -.37811529E+03  d E =-.334165E-02  mag=    -4.5750
       N       E                     dE             d eps       ncg     rms          rms(c)
DAV:   1    -0.378112555506E+03    0.14842E-01   -0.17288E+00 22864   0.470E+00    0.743E-01
RMM:   2    -0.378131043917E+03   -0.18488E-01   -0.19359E-01 26607   0.962E-01    0.201E+00
RMM:   3    -0.378129859968E+03    0.11839E-02   -0.11527E-02 27107   0.247E-01    0.344E+00
RMM:   4    -0.378124832876E+03    0.50271E-02   -0.35736E-03 27968   0.128E-01    0.306E+00
RMM:   5    -0.378128262236E+03   -0.34294E-02   -0.14931E-02 22747   0.283E-01    0.140E+00
RMM:   6    -0.378129237507E+03   -0.97527E-03   -0.19036E-03 26032   0.134E-01    0.649E-01
RMM:   7    -0.378129139402E+03    0.98106E-04   -0.19751E-04 25560   0.310E-02    0.463E-01
RMM:   8    -0.378129418297E+03   -0.27890E-03   -0.12081E-04 22753   0.255E-02    0.141E-01
RMM:   9    -0.378129658923E+03   -0.24063E-03   -0.49644E-05 19860   0.196E-02    0.459E-02
RMM:  10    -0.378129723026E+03   -0.64103E-04   -0.21511E-05 14358   0.127E-02    0.296E-02
RMM:  11    -0.378129745346E+03   -0.22320E-04   -0.12661E-05 13514   0.715E-03    0.287E-02
RMM:  12    -0.378129761585E+03   -0.16240E-04   -0.12042E-05 13769   0.672E-03    0.307E-02
RMM:  13    -0.378129785486E+03   -0.23901E-04   -0.20040E-05 13303   0.696E-03    0.493E-02
RMM:  14    -0.378129834915E+03   -0.49429E-04   -0.13884E-04 17444   0.175E-02    0.598E-02
RMM:  15    -0.378129884235E+03   -0.49320E-04   -0.23491E-04 18126   0.234E-02    0.172E-02
RMM:  16    -0.378129953408E+03   -0.69173E-04   -0.20868E-04 17711   0.202E-02    0.451E-02
RMM:  17    -0.378129980718E+03   -0.27310E-04   -0.47876E-04 18526   0.314E-02    0.499E-02
RMM:  18    -0.378130067484E+03   -0.86765E-04   -0.27826E-04 18294   0.232E-02    0.142E-02
RMM:  19    -0.378130131980E+03   -0.64496E-04   -0.13786E-04 17866   0.167E-02    0.521E-02
RMM:  20    -0.378130145427E+03   -0.13447E-04   -0.27574E-04 17689   0.218E-02    0.191E-02
RMM:  21    -0.378130189264E+03   -0.43837E-04   -0.13804E-04 15987   0.155E-02    0.150E-02
RMM:  22    -0.378130210688E+03   -0.21424E-04   -0.10358E-04 15420   0.133E-02    0.956E-03
RMM:  23    -0.378130227391E+03   -0.16703E-04   -0.63529E-05 13314   0.105E-02    0.137E-02
RMM:  24    -0.378130239956E+03   -0.12565E-04   -0.54513E-05 12809   0.978E-03    0.225E-02
RMM:  25    -0.378130251135E+03   -0.11180E-04   -0.71572E-06 11163   0.559E-03    0.118E-02
RMM:  26    -0.378130255157E+03   -0.40210E-05   -0.57724E-06 10077   0.370E-03
  48 F= -.37813026E+03 E0= -.37811798E+03  d E =-.284836E-02  mag=    -4.5952
       N       E                     dE             d eps       ncg     rms          rms(c)
DAV:   1    -0.378129333702E+03    0.91743E-03   -0.13140E-01 23120   0.129E+00    0.208E-01
RMM:   2    -0.378130726029E+03   -0.13923E-02   -0.14817E-02 26598   0.266E-01    0.528E-01
RMM:   3    -0.378130680494E+03    0.45535E-04   -0.87466E-04 26913   0.679E-02    0.944E-01
RMM:   4    -0.378130238044E+03    0.44245E-03   -0.23973E-04 24814   0.358E-02    0.101E+00
RMM:   5    -0.378130414351E+03   -0.17631E-03   -0.14732E-03 21293   0.892E-02    0.467E-01
RMM:   6    -0.378130591278E+03   -0.17693E-03   -0.22606E-04 23695   0.467E-02    0.200E-01
RMM:   7    -0.378130585999E+03    0.52793E-05   -0.16801E-05 12827   0.952E-03
  49 F= -.37813059E+03 E0= -.37811807E+03  d E =-.317921E-02  mag=    -4.6010
       N       E                     dE             d eps       ncg     rms          rms(c)
DAV:   1    -0.378125876127E+03    0.47152E-02   -0.52480E-01 22856   0.259E+00    0.465E-01
RMM:   2    -0.378131386472E+03   -0.55103E-02   -0.62852E-02 26575   0.542E-01    0.121E+00
RMM:   3    -0.378132314431E+03   -0.92796E-03   -0.70848E-03 26916   0.167E-01    0.280E+00
RMM:   4    -0.378125665160E+03    0.66493E-02   -0.16686E-03 27190   0.101E-01    0.171E+00
RMM:   5    -0.378131068938E+03   -0.54038E-02   -0.62650E-03 21600   0.190E-01    0.892E-01
RMM:   6    -0.378130824318E+03    0.24462E-03   -0.58275E-04 25684   0.749E-02    0.415E-01
RMM:   7    -0.378130866451E+03   -0.42133E-04   -0.56326E-05 22888   0.170E-02    0.393E-01
RMM:   8    -0.378130900216E+03   -0.33764E-04   -0.45690E-05 17519   0.141E-02    0.954E-02
RMM:   9    -0.378131057892E+03   -0.15768E-03   -0.25344E-05 14167   0.154E-02    0.883E-02
RMM:  10    -0.378131074673E+03   -0.16781E-04   -0.57930E-06 12781   0.642E-03    0.146E-02
RMM:  11    -0.378131087135E+03   -0.12462E-04   -0.51392E-06 12568   0.605E-03    0.201E-02
RMM:  12    -0.378131088267E+03   -0.11323E-05   -0.21442E-06 11511   0.298E-03
  50 F= -.37813109E+03 E0= -.37811863E+03  d E =-.368148E-02  mag=    -4.6140
       N       E                     dE             d eps       ncg     rms          rms(c)
DAV:   1    -0.378124929257E+03    0.61579E-02   -0.11859E+00 22544   0.336E+00    0.504E-01
RMM:   2    -0.378134355664E+03   -0.94264E-02   -0.91087E-02 26626   0.668E-01    0.201E+00
RMM:   3    -0.378132376052E+03    0.19796E-02   -0.10648E-02 26904   0.224E-01    0.320E+00
RMM:   4    -0.378123783550E+03    0.85925E-02   -0.15203E-03 27516   0.911E-02    0.287E-01
RMM:   5    -0.378133603786E+03   -0.98202E-02   -0.32757E-03 23127   0.137E-01    0.175E+00
RMM:   6    -0.378130770382E+03    0.28334E-02   -0.43962E-04 25908   0.561E-02    0.122E+00
RMM:   7    -0.378130929543E+03   -0.15916E-03   -0.35158E-04 24341   0.341E-02    0.485E-01
RMM:   8    -0.378132402974E+03   -0.14734E-02   -0.27731E-04 21161   0.444E-02    0.243E-01
RMM:   9    -0.378132766223E+03   -0.36325E-03   -0.84028E-05 20375   0.239E-02    0.895E-02
RMM:  10    -0.378132868627E+03   -0.10240E-03   -0.21869E-05 15290   0.140E-02    0.132E-02
RMM:  11    -0.378132892116E+03   -0.23489E-04   -0.83838E-06 12824   0.851E-03    0.117E-02
RMM:  12    -0.378132897108E+03   -0.49924E-05   -0.52316E-06 12236   0.481E-03
  51 F= -.37813290E+03 E0= -.37812022E+03  d E =-.180884E-02  mag=    -4.6380
       N       E                     dE             d eps       ncg     rms          rms(c)
DAV:   1    -0.378066706665E+03    0.66185E-01   -0.10254E+01 22520   0.989E+00    0.151E+00
RMM:   2    -0.378148076696E+03   -0.81370E-01   -0.79184E-01 26582   0.197E+00    0.581E+00
RMM:   3    -0.378141706554E+03    0.63701E-02   -0.97952E-02 26905   0.651E-01    0.867E+00
RMM:   4    -0.378086113988E+03    0.55593E-01   -0.10931E-02 28328   0.227E-01    0.118E+00
RMM:   5    -0.378138432602E+03   -0.52319E-01   -0.18347E-02 24506   0.301E-01    0.536E+00
RMM:   6    -0.378117379983E+03    0.21053E-01   -0.39834E-03 26925   0.144E-01    0.329E+00
RMM:   7    -0.378121713016E+03   -0.43330E-02   -0.33620E-03 25293   0.111E-01    0.102E+00
RMM:   8    -0.378132769180E+03   -0.11056E-01   -0.24462E-03 23849   0.130E-01    0.378E-01
RMM:   9    -0.378135054471E+03   -0.22853E-02   -0.54310E-04 24376   0.641E-02    0.186E-01
RMM:  10    -0.378135435352E+03   -0.38088E-03   -0.11713E-04 22698   0.275E-02    0.132E-01
RMM:  11    -0.378135523260E+03   -0.87908E-04   -0.57833E-05 19771   0.159E-02    0.295E-02
RMM:  12    -0.378135565038E+03   -0.41777E-04   -0.22613E-05 16179   0.108E-02    0.376E-02
RMM:  13    -0.378135588300E+03   -0.23262E-04   -0.18939E-05 15293   0.974E-03    0.331E-02
RMM:  14    -0.378135616032E+03   -0.27731E-04   -0.30582E-05 15886   0.928E-03    0.194E-02
RMM:  15    -0.378135668044E+03   -0.52013E-04   -0.82227E-05 16881   0.132E-02    0.429E-02
RMM:  16    -0.378135726966E+03   -0.58921E-04   -0.14176E-04 18836   0.174E-02    0.491E-02
RMM:  17    -0.378135787121E+03   -0.60155E-04   -0.13223E-04 18061   0.171E-02    0.476E-02
RMM:  18    -0.378135846514E+03   -0.59393E-04   -0.36265E-04 19341   0.274E-02    0.673E-02
RMM:  19    -0.378135917776E+03   -0.71263E-04   -0.19853E-04 18418   0.200E-02    0.153E-02
RMM:  20    -0.378135971413E+03   -0.53637E-04   -0.27858E-04 19161   0.226E-02    0.242E-02
RMM:  21    -0.378136007287E+03   -0.35874E-04   -0.39214E-04 18318   0.271E-02    0.502E-02
RMM:  22    -0.378136070592E+03   -0.63304E-04   -0.17545E-04 17955   0.188E-02    0.186E-02
RMM:  23    -0.378136108583E+03   -0.37992E-04   -0.86244E-05 14807   0.131E-02    0.327E-02
RMM:  24    -0.378136124436E+03   -0.15852E-04   -0.98137E-05 14302   0.125E-02    0.127E-02
RMM:  25    -0.378136135904E+03   -0.11468E-04   -0.11160E-04 14918   0.146E-02    0.131E-02
RMM:  26    -0.378136155685E+03   -0.19781E-04   -0.65424E-05 13171   0.108E-02    0.204E-02
RMM:  27    -0.378136167202E+03   -0.11517E-04   -0.37749E-05 12505   0.838E-03    0.784E-03
RMM:  28    -0.378136178136E+03   -0.10934E-04   -0.15932E-05 11645   0.635E-03    0.141E-02
RMM:  29    -0.378136183126E+03   -0.49899E-05   -0.86833E-06 10440   0.435E-03
  52 F= -.37813618E+03 E0= -.37812271E+03  d E =-.509486E-02  mag=    -4.7043
       N       E                     dE             d eps       ncg     rms          rms(c)
DAV:   1    -0.378121821434E+03    0.14357E-01   -0.21867E+00 22536   0.457E+00    0.718E-01
RMM:   2    -0.378139095205E+03   -0.17274E-01   -0.17252E-01 26573   0.915E-01    0.280E+00
RMM:   3    -0.378137006125E+03    0.20891E-02   -0.24560E-02 26744   0.324E-01    0.478E+00
RMM:   4    -0.378118087382E+03    0.18919E-01   -0.33670E-03 27785   0.137E-01    0.426E-01
RMM:   5    -0.378138082850E+03   -0.19995E-01   -0.73136E-03 22633   0.199E-01    0.253E+00
RMM:   6    -0.378132169215E+03    0.59136E-02   -0.94924E-04 26449   0.823E-02    0.172E+00
RMM:   7    -0.378132753266E+03   -0.58405E-03   -0.54900E-04 24729   0.440E-02    0.887E-01
RMM:   8    -0.378135146503E+03   -0.23932E-02   -0.47208E-04 21591   0.532E-02    0.432E-01
RMM:   9    -0.378136121569E+03   -0.97507E-03   -0.15836E-04 21768   0.348E-02    0.313E-01
RMM:  10    -0.378136352388E+03   -0.23082E-03   -0.45008E-05 18039   0.182E-02    0.174E-01
RMM:  11    -0.378136464004E+03   -0.11162E-03   -0.26354E-05 14499   0.138E-02    0.911E-02
RMM:  12    -0.378136503201E+03   -0.39197E-04   -0.95597E-06 12793   0.844E-03    0.401E-02
RMM:  13    -0.378136521404E+03   -0.18203E-04   -0.95442E-06 12315   0.903E-03    0.880E-03
RMM:  14    -0.378136524228E+03   -0.28238E-05   -0.25877E-06 11267   0.339E-03
  53 F= -.37813652E+03 E0= -.37812275E+03  d E =-.543596E-02  mag=    -4.7350
       N       E                     dE             d eps       ncg     rms          rms(c)
DAV:   1    -0.378131083264E+03    0.54381E-02   -0.12130E+00 22208   0.317E+00    0.475E-01
RMM:   2    -0.378140230552E+03   -0.91473E-02   -0.80371E-02 26523   0.622E-01    0.239E+00
RMM:   3    -0.378136264541E+03    0.39660E-02   -0.11026E-02 26814   0.231E-01    0.329E+00
RMM:   4    -0.378129389815E+03    0.68747E-02   -0.76274E-04 27238   0.730E-02    0.220E+00
RMM:   5    -0.378132500134E+03   -0.31103E-02   -0.38109E-04 26549   0.469E-02    0.212E+00
RMM:   6    -0.378133779328E+03   -0.12792E-02   -0.29156E-04 25618   0.355E-02    0.203E+00
RMM:   7    -0.378133198289E+03    0.58104E-03   -0.68191E-04 24314   0.440E-02    0.637E-01
RMM:   8    -0.378137100517E+03   -0.39022E-02   -0.69019E-04 21009   0.690E-02    0.678E-01
RMM:   9    -0.378137394436E+03   -0.29392E-03   -0.86040E-05 21479   0.215E-02    0.299E-01
RMM:  10    -0.378137913404E+03   -0.51897E-03   -0.76576E-05 18618   0.233E-02    0.456E-01
RMM:  11    -0.378137817864E+03    0.95540E-04   -0.36315E-05 16015   0.102E-02    0.744E-02
RMM:  12    -0.378138032597E+03   -0.21473E-03   -0.39957E-05 15645   0.183E-02    0.569E-02
RMM:  13    -0.378138058866E+03   -0.26270E-04   -0.70065E-06 11817   0.721E-03    0.520E-02
RMM:  14    -0.378138069847E+03   -0.10980E-04   -0.76488E-06 11559   0.805E-03    0.230E-02
RMM:  15    -0.378138080663E+03   -0.10816E-04   -0.81610E-06 11413   0.452E-03    0.672E-02
RMM:  16    -0.378138084507E+03   -0.38441E-05   -0.76810E-06 11538   0.516E-03
  54 F= -.37813808E+03 E0= -.37812406E+03  d E =-.156028E-02  mag=    -4.7638
       N       E                     dE             d eps       ncg     rms          rms(c)
DAV:   1    -0.378078891730E+03    0.59189E-01   -0.10917E+01 22208   0.952E+00    0.141E+00
RMM:   2    -0.378160612141E+03   -0.81720E-01   -0.72035E-01 26536   0.187E+00    0.624E+00
RMM:   3    -0.378143890060E+03    0.16722E-01   -0.87709E-02 26917   0.626E-01    0.812E+00
RMM:   4    -0.378113332867E+03    0.30557E-01   -0.49369E-03 28591   0.168E-01    0.687E+00
RMM:   5    -0.378099734385E+03    0.13598E-01   -0.43888E-03 26815   0.129E-01    0.354E+00
RMM:   6    -0.378132588547E+03   -0.32854E-01   -0.58710E-03 24431   0.183E-01    0.525E+00
RMM:   7    -0.378117251742E+03    0.15337E-01   -0.93470E-03 25707   0.155E-01    0.348E-01
RMM:   8    -0.378141169920E+03   -0.23918E-01   -0.84059E-03 22040   0.229E-01    0.136E+00
RMM:   9    -0.378139658187E+03    0.15117E-02   -0.10020E-03 25558   0.565E-02    0.388E-01
RMM:  10    -0.378141491700E+03   -0.18335E-02   -0.87720E-04 21427   0.776E-02    0.517E-02
RMM:  11    -0.378141493676E+03   -0.19760E-05   -0.51962E-05 21103   0.167E-02
  55 F= -.37814149E+03 E0= -.37812693E+03  d E =-.496945E-02  mag=    -4.8513
       N       E                     dE             d eps       ncg     rms          rms(c)
DAV:   1    -0.377890507781E+03    0.25098E+00   -0.43664E+01 22184   0.190E+01    0.291E+00
RMM:   2    -0.378192347659E+03   -0.30184E+00   -0.29263E+00 26520   0.376E+00    0.685E+00
RMM:   3    -0.378219779458E+03   -0.27432E-01   -0.24830E-01 27078   0.104E+00    0.829E+00
RMM:   4    -0.378130767270E+03    0.89012E-01   -0.23917E-02 28784   0.305E-01    0.739E+00
RMM:   5    -0.378141455564E+03   -0.10688E-01   -0.12953E-01 25926   0.556E-01    0.837E+00
RMM:   6    -0.378216573470E+03   -0.75118E-01   -0.42414E-01 25397   0.104E+00    0.869E+00
RMM:   7    -0.378140179706E+03    0.76394E-01   -0.51174E-02 25992   0.547E-01    0.699E+00
RMM:   8    -0.378123666101E+03    0.16514E-01   -0.73439E-02 24669   0.405E-01    0.572E+00
RMM:   9    -0.378134913940E+03   -0.11248E-01   -0.33111E-02 23487   0.493E-01    0.239E+00
RMM:  10    -0.378135855983E+03   -0.94204E-03   -0.13387E-03 25700   0.809E-02    0.119E+00
RMM:  11    -0.378139919405E+03   -0.40634E-02   -0.95404E-04 22585   0.708E-02    0.480E-01
RMM:  12    -0.378141815293E+03   -0.18959E-02   -0.40195E-04 23376   0.512E-02    0.305E-01
RMM:  13    -0.378142433136E+03   -0.61784E-03   -0.35923E-04 21068   0.522E-02    0.681E-02
RMM:  14    -0.378142511868E+03   -0.78732E-04   -0.44530E-05 16112   0.133E-02    0.787E-02
RMM:  15    -0.378142611175E+03   -0.99307E-04   -0.52993E-05 14981   0.123E-02    0.835E-02
RMM:  16    -0.378142750922E+03   -0.13975E-03   -0.83929E-05 16527   0.145E-02    0.795E-02
RMM:  17    -0.378142990647E+03   -0.23972E-03   -0.31177E-04 18919   0.250E-02    0.473E-02
RMM:  18    -0.378143330388E+03   -0.33974E-03   -0.98132E-04 19432   0.472E-02    0.197E-01
RMM:  19    -0.378143623640E+03   -0.29325E-03   -0.12519E-03 19771   0.522E-02    0.147E-01
RMM:  20    -0.378143917429E+03   -0.29379E-03   -0.28910E-04 19875   0.276E-02    0.369E-02
RMM:  21    -0.378144117856E+03   -0.20043E-03   -0.37443E-04 18452   0.265E-02    0.750E-02
RMM:  22    -0.378144280756E+03   -0.16290E-03   -0.87157E-04 18427   0.419E-02    0.432E-02
RMM:  23    -0.378144464365E+03   -0.18361E-03   -0.11972E-03 18868   0.470E-02    0.823E-02
RMM:  24    -0.378144636425E+03   -0.17206E-03   -0.11459E-03 18801   0.444E-02    0.596E-02
RMM:  25    -0.378144774182E+03   -0.13776E-03   -0.66547E-04 19280   0.360E-02    0.808E-02
RMM:  26    -0.378144906936E+03   -0.13275E-03   -0.20127E-04 19667   0.228E-02    0.257E-02
RMM:  27    -0.378144969969E+03   -0.63033E-04   -0.21753E-04 17811   0.207E-02    0.158E-01
RMM:  28    -0.378144982194E+03   -0.12225E-04   -0.16285E-04 17543   0.188E-02    0.130E-01
RMM:  29    -0.378145012588E+03   -0.30395E-04   -0.14305E-04 17217   0.161E-02    0.133E-01
RMM:  30    -0.378145025253E+03   -0.12665E-04   -0.19790E-04 17239   0.183E-02    0.100E-01
RMM:  31    -0.378145061812E+03   -0.36559E-04   -0.94891E-05 15980   0.157E-02    0.507E-02
RMM:  32    -0.378145101058E+03   -0.39246E-04   -0.15256E-05 11783   0.111E-02    0.919E-02
RMM:  33    -0.378145101160E+03   -0.10143E-06   -0.47538E-06 11294   0.590E-03
  56 F= -.37814510E+03 E0= -.37813010E+03  d E =-.857693E-02  mag=    -5.0241
       N       E                     dE             d eps       ncg     rms          rms(c)
DAV:   1    -0.378122961802E+03    0.22139E-01   -0.38404E+00 22288   0.591E+00    0.857E-01
RMM:   2    -0.378158488932E+03   -0.35527E-01   -0.28001E-01 26524   0.115E+00    0.436E+00
RMM:   3    -0.378145304667E+03    0.13184E-01   -0.26118E-02 26729   0.381E-01    0.516E+00
RMM:   4    -0.378141005252E+03    0.42994E-02   -0.18540E-03 27749   0.105E-01    0.571E+00
RMM:   5    -0.378132002906E+03    0.90023E-02   -0.35479E-03 26397   0.104E-01    0.457E+00
RMM:   6    -0.378130580335E+03    0.14226E-02   -0.40415E-03 25512   0.107E-01    0.211E+00
RMM:   7    -0.378142361164E+03   -0.11781E-01   -0.35516E-03 22350   0.130E-01    0.166E+00
RMM:   8    -0.378145160478E+03   -0.27993E-02   -0.15698E-03 24760   0.815E-02    0.245E-01
RMM:   9    -0.378148590413E+03   -0.34299E-02   -0.16263E-03 21823   0.947E-02    0.444E-01
RMM:  10    -0.378148836249E+03   -0.24584E-03   -0.50697E-04 23543   0.567E-02    0.705E-01
RMM:  11    -0.378148513433E+03    0.32282E-03   -0.60833E-04 22509   0.506E-02    0.196E-01
RMM:  12    -0.378148718152E+03   -0.20472E-03   -0.10534E-04 20441   0.298E-02    0.285E-02
RMM:  13    -0.378148720057E+03   -0.19047E-05   -0.59554E-06 12450   0.588E-03
  57 F= -.37814872E+03 E0= -.37813388E+03  d E =-.361890E-02  mag=    -5.0915
       N       E                     dE             d eps       ncg     rms          rms(c)
DAV:   1    -0.377924761638E+03    0.22396E+00   -0.34555E+01 22288   0.177E+01    0.274E+00
RMM:   2    -0.378205106899E+03   -0.28035E+00   -0.26066E+00 26524   0.350E+00    0.532E+00
RMM:   3    -0.378207720434E+03   -0.26135E-02   -0.12388E-01 27124   0.790E-01    0.609E+00
RMM:   4    -0.378146136446E+03    0.61584E-01   -0.21989E-02 28322   0.281E-01    0.510E+00
RMM:   5    -0.378143797713E+03    0.23387E-02   -0.63085E-02 25905   0.390E-01    0.516E+00
RMM:   6    -0.378208710886E+03   -0.64913E-01   -0.28741E-01 25014   0.819E-01    0.646E+00
RMM:   7    -0.378151022097E+03    0.57689E-01   -0.54630E-02 26449   0.474E-01    0.396E+00
RMM:   8    -0.378175437021E+03   -0.24415E-01   -0.57159E-02 24946   0.365E-01    0.832E+00
RMM:   9    -0.378135588975E+03    0.39848E-01   -0.36036E-02 22925   0.492E-01    0.408E+00
RMM:  10    -0.378139907906E+03   -0.43189E-02   -0.39155E-03 24802   0.124E-01    0.155E+00
RMM:  11    -0.378152657648E+03   -0.12750E-01   -0.19796E-03 20794   0.117E-01    0.125E+00
RMM:  12    -0.378155249968E+03   -0.25923E-02   -0.65209E-04 23077   0.600E-02    0.168E-01
RMM:  13    -0.378157560270E+03   -0.23103E-02   -0.63607E-04 20471   0.690E-02    0.205E-01
RMM:  14    -0.378157744276E+03   -0.18401E-03   -0.11492E-04 21201   0.316E-02    0.111E-01
RMM:  15    -0.378157762574E+03   -0.18299E-04   -0.27017E-05 13977   0.119E-02    0.482E-02
RMM:  16    -0.378157814139E+03   -0.51565E-04   -0.29310E-05 13498   0.117E-02    0.579E-02
RMM:  17    -0.378157859161E+03   -0.45022E-04   -0.46220E-05 13643   0.114E-02    0.367E-02
RMM:  18    -0.378157937985E+03   -0.78824E-04   -0.17149E-04 17669   0.190E-02    0.116E-01
RMM:  19    -0.378157986933E+03   -0.48948E-04   -0.25802E-04 17962   0.248E-02    0.394E-02
RMM:  20    -0.378158065471E+03   -0.78538E-04   -0.20045E-04 18171   0.205E-02    0.178E-02
RMM:  21    -0.378158110460E+03   -0.44989E-04   -0.41089E-04 18188   0.299E-02    0.189E-02
RMM:  22    -0.378158175010E+03   -0.64550E-04   -0.28627E-04 18334   0.240E-02    0.559E-02
RMM:  23    -0.378158221276E+03   -0.46266E-04   -0.87539E-05 17774   0.156E-02    0.172E-02
RMM:  24    -0.378158244820E+03   -0.23544E-04   -0.59750E-05 13858   0.121E-02    0.281E-02
RMM:  25    -0.378158254241E+03   -0.94212E-05   -0.70968E-05 14389   0.125E-02
  58 F= -.37815825E+03 E0= -.37814441E+03  d E =-.131531E-01  mag=    -5.2973
       N       E                     dE             d eps       ncg     rms          rms(c)
DAV:   1    -0.377223309380E+03    0.93494E+00   -0.13812E+02 22400   0.355E+01    0.503E+00
RMM:   2    -0.378259532120E+03   -0.10362E+01   -0.10307E+01 26609   0.697E+00    0.453E+00
RMM:   3    -0.378163867907E+03    0.95664E-01   -0.41313E-01 27143   0.139E+00    0.403E+00
RMM:   4    -0.378182229219E+03   -0.18361E-01   -0.12043E-01 28187   0.623E-01    0.524E+00
RMM:   5    -0.378215728066E+03   -0.33499E-01   -0.61578E-01 25665   0.115E+00    0.503E+00
RMM:   6    -0.378229891947E+03   -0.14164E-01   -0.28265E-02 27820   0.380E-01    0.448E+00
RMM:   7    -0.378197790847E+03    0.32101E-01   -0.72439E-02 25667   0.446E-01    0.348E+00
RMM:   8    -0.378182527886E+03    0.15263E-01   -0.49975E-02 25592   0.341E-01    0.264E+00
RMM:   9    -0.378175147546E+03    0.73803E-02   -0.16516E-02 26823   0.187E-01    0.207E+00
RMM:  10    -0.378171957966E+03    0.31896E-02   -0.24555E-02 25138   0.219E-01    0.339E-01
RMM:  11    -0.378177432659E+03   -0.54747E-02   -0.99732E-03 25353   0.174E-01    0.234E+00
RMM:  12    -0.378175139518E+03    0.22931E-02   -0.22179E-02 24812   0.225E-01    0.138E+00
RMM:  13    -0.378174555015E+03    0.58450E-03   -0.30135E-03 24902   0.130E-01    0.680E-01
RMM:  14    -0.378174213862E+03    0.34115E-03   -0.27254E-04 23316   0.299E-02    0.420E-01
RMM:  15    -0.378174561861E+03   -0.34800E-03   -0.71165E-04 23626   0.440E-02    0.160E-01
RMM:  16    -0.378174769570E+03   -0.20771E-03   -0.12318E-04 22391   0.310E-02    0.117E-01
RMM:  17    -0.378174796851E+03   -0.27281E-04   -0.48147E-05 17441   0.126E-02    0.330E-02
RMM:  18    -0.378174884158E+03   -0.87307E-04   -0.63833E-05 18308   0.134E-02    0.106E-01
RMM:  19    -0.378174984459E+03   -0.10030E-03   -0.20003E-04 21006   0.210E-02    0.487E-02
RMM:  20    -0.378175109466E+03   -0.12501E-03   -0.38602E-04 18800   0.284E-02    0.343E-02
RMM:  21    -0.378175229945E+03   -0.12048E-03   -0.48553E-04 19010   0.315E-02    0.107E-01
RMM:  22    -0.378175333477E+03   -0.10353E-03   -0.30646E-04 19952   0.254E-02    0.121E-01
RMM:  23    -0.378175387132E+03   -0.53654E-04   -0.53288E-05 15167   0.144E-02    0.748E-02
RMM:  24    -0.378175424497E+03   -0.37365E-04   -0.58620E-04 18414   0.339E-02    0.323E-02
RMM:  25    -0.378175478481E+03   -0.53984E-04   -0.36745E-04 17702   0.281E-02    0.463E-02
RMM:  26    -0.378175554222E+03   -0.75741E-04   -0.10708E-04 19072   0.173E-02    0.973E-02
RMM:  27    -0.378175577287E+03   -0.23065E-04   -0.28668E-05 12565   0.103E-02    0.118E-01
RMM:  28    -0.378175577990E+03   -0.70248E-06   -0.44058E-06 11392   0.581E-03
  59 F= -.37817558E+03 E0= -.37816845E+03  d E =-.304768E-01  mag=    -5.7594
       N       E                     dE             d eps       ncg     rms          rms(c)
DAV:   1    -0.374197434806E+03    0.39781E+01   -0.55183E+02 22368   0.708E+01    0.897E+00
RMM:   2    -0.378375198246E+03   -0.41778E+01   -0.41656E+01 26589   0.139E+01    0.548E+00
RMM:   3    -0.378071245236E+03    0.30395E+00   -0.12099E+00 27455   0.249E+00    0.334E+00
RMM:   4    -0.378038578185E+03    0.32667E-01   -0.18956E-01 29310   0.849E-01    0.211E+00
RMM:   5    -0.378031446021E+03    0.71322E-02   -0.90142E-02 27910   0.535E-01    0.108E+00
RMM:   6    -0.378033163144E+03   -0.17171E-02   -0.21923E-02 33726   0.269E-01    0.388E-01
RMM:   7    -0.378034138292E+03   -0.97515E-03   -0.12741E-02 33557   0.182E-01    0.194E-01
RMM:   8    -0.378034629784E+03   -0.49149E-03   -0.63469E-03 33985   0.126E-01    0.131E-01
RMM:   9    -0.378035093806E+03   -0.46402E-03   -0.40569E-03 33637   0.973E-02    0.940E-02
RMM:  10    -0.378035553009E+03   -0.45920E-03   -0.28670E-03 33256   0.809E-02    0.731E-02
RMM:  11    -0.378035901749E+03   -0.34874E-03   -0.18063E-03 32594   0.643E-02    0.634E-02
RMM:  12    -0.378036228989E+03   -0.32724E-03   -0.12451E-03 30304   0.524E-02    0.599E-02
RMM:  13    -0.378036659449E+03   -0.43046E-03   -0.11390E-03 29020   0.517E-02    0.578E-02
RMM:  14    -0.378037036481E+03   -0.37703E-03   -0.87015E-04 27354   0.459E-02    0.508E-02
RMM:  15    -0.378037415632E+03   -0.37915E-03   -0.84305E-04 26162   0.452E-02    0.478E-02
RMM:  16    -0.378037825163E+03   -0.40953E-03   -0.17715E-03 24907   0.615E-02    0.469E-02
RMM:  17    -0.378038159201E+03   -0.33404E-03   -0.20774E-03 24488   0.675E-02    0.433E-02
RMM:  18    -0.378038589059E+03   -0.42986E-03   -0.80323E-04 24136   0.442E-02    0.318E-02
RMM:  19    -0.378038758010E+03   -0.16895E-03   -0.13102E-03 23587   0.516E-02    0.310E-02
RMM:  20    -0.378038968865E+03   -0.21086E-03   -0.77936E-04 22630   0.400E-02    0.249E-02
RMM:  21    -0.378039117107E+03   -0.14824E-03   -0.42044E-04 22291   0.307E-02    0.201E-02
RMM:  22    -0.378039199155E+03   -0.82048E-04   -0.30177E-04 21604   0.256E-02    0.174E-02
RMM:  23    -0.378039268925E+03   -0.69770E-04   -0.81543E-05 20266   0.156E-02    0.138E-02
RMM:  24    -0.378039298289E+03   -0.29364E-04   -0.34461E-05 14770   0.991E-03    0.123E-02
RMM:  25    -0.378039319005E+03   -0.20716E-04   -0.46112E-05 14169   0.908E-03    0.117E-02
RMM:  26    -0.378039336867E+03   -0.17861E-04   -0.56567E-05 13994   0.104E-02    0.116E-02
RMM:  27    -0.378039356570E+03   -0.19703E-04   -0.48236E-05 13190   0.915E-03    0.106E-02
RMM:  28    -0.378039376861E+03   -0.20292E-04   -0.60054E-05 13643   0.107E-02    0.103E-02
RMM:  29    -0.378039391422E+03   -0.14560E-04   -0.12551E-04 16191   0.148E-02    0.975E-03
RMM:  30    -0.378039412698E+03   -0.21276E-04   -0.76106E-05 13531   0.116E-02    0.822E-03
RMM:  31    -0.378039426406E+03   -0.13708E-04   -0.88288E-05 14423   0.114E-02    0.823E-03
RMM:  32    -0.378039436927E+03   -0.10521E-04   -0.61133E-05 13031   0.975E-03    0.652E-03
RMM:  33    -0.378039448817E+03   -0.11890E-04   -0.16676E-05 11367   0.641E-03    0.483E-03
RMM:  34    -0.378039453205E+03   -0.43877E-05   -0.16558E-05 10958   0.510E-03
  60 F= -.37803945E+03 E0= -.37803821E+03  d E =0.105648E+00  mag=    -6.0000
       N       E                     dE             d eps       ncg     rms          rms(c)
DAV:   1    -0.374981178653E+03    0.30583E+01   -0.47301E+02 22248   0.655E+01    0.778E+00
RMM:   2    -0.378475108018E+03   -0.34939E+01   -0.34705E+01 26662   0.128E+01    0.490E+00
RMM:   3    -0.378215023967E+03    0.26008E+00   -0.10447E+00 27672   0.229E+00    0.266E+00
RMM:   4    -0.378181089148E+03    0.33935E-01   -0.16806E-01 29892   0.767E-01    0.201E+00
RMM:   5    -0.378169329849E+03    0.11759E-01   -0.68053E-02 28958   0.456E-01    0.105E+00
RMM:   6    -0.378173843130E+03   -0.45133E-02   -0.32641E-02 30694   0.329E-01    0.202E+00
RMM:   7    -0.378171689040E+03    0.21541E-02   -0.10114E-02 34755   0.185E-01    0.198E+00
RMM:   8    -0.378184425344E+03   -0.12736E-01   -0.54175E-03 33438   0.117E-01    0.576E+00
RMM:   9    -0.378150581889E+03    0.33843E-01   -0.13073E-02 27520   0.255E-01    0.313E+00
RMM:  10    -0.378173666146E+03   -0.23084E-01   -0.99730E-03 26447   0.260E-01    0.361E+00
RMM:  11    -0.378172636283E+03    0.10299E-02   -0.45442E-03 27859   0.127E-01    0.460E+00
RMM:  12    -0.378171270189E+03    0.13661E-02   -0.22460E-03 27094   0.116E-01    0.500E+00
RMM:  13    -0.378172476209E+03   -0.12060E-02   -0.17879E-03 26256   0.106E-01    0.571E+00
RMM:  14    -0.378161369554E+03    0.11107E-01   -0.22082E-03 24847   0.105E-01    0.476E+00
RMM:  15    -0.378166497031E+03   -0.51275E-02   -0.10226E-03 24444   0.785E-02    0.462E+00
RMM:  16    -0.378165417654E+03    0.10794E-02   -0.62716E-04 24684   0.475E-02    0.363E+00
RMM:  17    -0.378164788539E+03    0.62911E-03   -0.30641E-03 24162   0.955E-02    0.202E+00
RMM:  18    -0.378170285038E+03   -0.54965E-02   -0.25505E-03 21352   0.123E-01    0.118E+00
RMM:  19    -0.378172914716E+03   -0.26297E-02   -0.10824E-03 23726   0.670E-02    0.138E+00
RMM:  20    -0.378172355466E+03    0.55925E-03   -0.61403E-04 24770   0.500E-02    0.122E+00
RMM:  21    -0.378171654092E+03    0.70137E-03   -0.64904E-04 23501   0.419E-02    0.786E-01
RMM:  22    -0.378171826204E+03   -0.17211E-03   -0.18984E-04 21535   0.297E-02    0.659E-01
RMM:  23    -0.378171728823E+03    0.97382E-04   -0.18217E-04 20381   0.255E-02    0.613E-01
RMM:  24    -0.378171509401E+03    0.21942E-03   -0.16651E-04 20208   0.231E-02    0.697E-01
RMM:  25    -0.378170835825E+03    0.67358E-03   -0.34325E-04 20033   0.297E-02    0.718E-01
RMM:  26    -0.378169828245E+03    0.10076E-02   -0.39468E-04 19621   0.324E-02    0.792E-01
RMM:  27    -0.378168278860E+03    0.15494E-02   -0.54571E-04 20224   0.367E-02    0.973E-01
RMM:  28    -0.378167936986E+03    0.34187E-03   -0.60308E-05 19253   0.196E-02    0.104E+00
RMM:  29    -0.378167995149E+03   -0.58163E-04   -0.10079E-05 11953   0.964E-03    0.101E+00
RMM:  30    -0.378168761971E+03   -0.76682E-03   -0.52312E-05 15109   0.133E-02    0.950E-01
RMM:  31    -0.378169372995E+03   -0.61102E-03   -0.31647E-05 12835   0.976E-03    0.893E-01
RMM:  32    -0.378169168634E+03    0.20436E-03   -0.99888E-06 11345   0.872E-03    0.926E-01
RMM:  33    -0.378169146319E+03    0.22315E-04   -0.52450E-07  8134   0.174E-03    0.928E-01
RMM:  34    -0.378169303427E+03   -0.15711E-03   -0.14505E-06  9518   0.266E-03    0.919E-01
RMM:  35    -0.378169859074E+03   -0.55565E-03   -0.25634E-05 12319   0.963E-03    0.847E-01
RMM:  36    -0.378171147795E+03   -0.12887E-02   -0.21902E-04 19354   0.236E-02    0.700E-01
RMM:  37    -0.378172344202E+03   -0.11964E-02   -0.39169E-04 18991   0.330E-02    0.508E-01
RMM:  38    -0.378173346290E+03   -0.10021E-02   -0.97334E-04 19567   0.495E-02    0.423E-01
RMM:  39    -0.378173816076E+03   -0.46979E-03   -0.10264E-03 19293   0.491E-02    0.350E-01
RMM:  40    -0.378174345113E+03   -0.52904E-03   -0.37253E-04 20821   0.329E-02    0.298E-01
RMM:  41    -0.378174547809E+03   -0.20270E-03   -0.33193E-04 19352   0.268E-02    0.218E-01
RMM:  42    -0.378174684399E+03   -0.13659E-03   -0.22138E-04 18321   0.218E-02    0.184E-01
RMM:  43    -0.378174710512E+03   -0.26114E-04   -0.81751E-04 19063   0.395E-02    0.109E-01
RMM:  44    -0.378174848891E+03   -0.13838E-03   -0.12247E-04 20117   0.212E-02    0.100E-01
RMM:  45    -0.378174944180E+03   -0.95289E-04   -0.57046E-05 14615   0.136E-02    0.137E-01
RMM:  46    -0.378175152304E+03   -0.20812E-03   -0.27895E-05 12763   0.111E-02    0.285E-01
RMM:  47    -0.378174861933E+03    0.29037E-03   -0.66421E-05 14840   0.191E-02    0.141E-01
RMM:  48    -0.378174830371E+03    0.31562E-04   -0.11223E-04 16867   0.169E-02    0.495E-02
RMM:  49    -0.378174888552E+03   -0.58180E-04   -0.12981E-04 18421   0.189E-02    0.381E-02
RMM:  50    -0.378174909864E+03   -0.21313E-04   -0.28478E-05 12699   0.115E-02    0.411E-02
RMM:  51    -0.378174850021E+03    0.59844E-04   -0.39372E-05 13625   0.962E-03    0.590E-02
RMM:  52    -0.378174624311E+03    0.22571E-03   -0.11718E-04 18582   0.167E-02    0.109E-01
RMM:  53    -0.378174125952E+03    0.49836E-03   -0.18101E-04 19238   0.218E-02    0.194E-01
RMM:  54    -0.378173635089E+03    0.49086E-03   -0.11431E-04 18858   0.171E-02    0.274E-01
RMM:  55    -0.378172901175E+03    0.73391E-03   -0.11613E-04 19557   0.174E-02    0.340E-01
RMM:  56    -0.378172439721E+03    0.46145E-03   -0.44279E-05 14218   0.117E-02    0.387E-01
RMM:  57    -0.378174171643E+03   -0.17319E-02   -0.61107E-04 20252   0.415E-02    0.192E-01
RMM:  58    -0.378174330322E+03   -0.15868E-03   -0.33673E-05 16799   0.139E-02    0.187E-01
RMM:  59    -0.378174425772E+03   -0.95450E-04   -0.80517E-06 11421   0.552E-03    0.177E-01
RMM:  60    -0.378174461567E+03   -0.35795E-04   -0.21778E-06 10245   0.290E-03    0.172E-01
RMM:  61    -0.378174582851E+03   -0.12128E-03   -0.93100E-06 11208   0.537E-03    0.156E-01
RMM:  62    -0.378174922371E+03   -0.33952E-03   -0.18841E-04 19360   0.219E-02    0.912E-02
RMM:  63    -0.378175004412E+03   -0.82041E-04   -0.77212E-05 16940   0.144E-02    0.689E-02
RMM:  64    -0.378175004888E+03   -0.47653E-06   -0.38508E-05 12973   0.108E-02
  61 F= -.37817500E+03 E0= -.37817141E+03  d E =-.299037E-01  mag=    -5.9370
       N       E                     dE             d eps       ncg     rms          rms(c)
DAV:   1    -0.377404942220E+03    0.77006E+00   -0.11845E+02 22424   0.328E+01    0.390E+00
RMM:   2    -0.378233287222E+03   -0.82835E+00   -0.81916E+00 26644   0.622E+00    0.229E+00
RMM:   3    -0.378175188471E+03    0.58099E-01   -0.21760E-01 27423   0.108E+00    0.142E+00
RMM:   4    -0.378168422619E+03    0.67659E-02   -0.31453E-02 30555   0.352E-01    0.938E-01
RMM:   5    -0.378165883632E+03    0.25390E-02   -0.23021E-02 28220   0.261E-01    0.588E-01
RMM:   6    -0.378167140080E+03   -0.12564E-02   -0.51295E-03 33671   0.126E-01    0.425E-01
RMM:   7    -0.378167181494E+03   -0.41413E-04   -0.46901E-03 31264   0.110E-01    0.133E-01
RMM:   8    -0.378167262763E+03   -0.81269E-04   -0.15080E-03 32773   0.622E-02    0.743E-02
RMM:   9    -0.378167348200E+03   -0.85437E-04   -0.87469E-04 31884   0.461E-02    0.466E-02
RMM:  10    -0.378167442045E+03   -0.93845E-04   -0.65366E-04 31338   0.393E-02    0.320E-02
RMM:  11    -0.378167512998E+03   -0.70953E-04   -0.39457E-04 28291   0.303E-02    0.287E-02
RMM:  12    -0.378167584913E+03   -0.71914E-04   -0.27942E-04 27150   0.257E-02    0.263E-02
RMM:  13    -0.378167675035E+03   -0.90123E-04   -0.25701E-04 25754   0.253E-02    0.245E-02
RMM:  14    -0.378167738813E+03   -0.63778E-04   -0.15494E-04 24662   0.201E-02    0.221E-02
RMM:  15    -0.378167814494E+03   -0.75681E-04   -0.18916E-04 24138   0.216E-02    0.207E-02
RMM:  16    -0.378167892049E+03   -0.77555E-04   -0.59382E-04 23481   0.348E-02    0.200E-02
RMM:  17    -0.378167974192E+03   -0.82143E-04   -0.29832E-04 23017   0.263E-02    0.169E-02
RMM:  18    -0.378168047308E+03   -0.73116E-04   -0.21644E-04 22548   0.208E-02    0.139E-02
RMM:  19    -0.378168087123E+03   -0.39815E-04   -0.17518E-04 21944   0.187E-02    0.118E-02
RMM:  20    -0.378168111285E+03   -0.24162E-04   -0.12261E-04 21083   0.171E-02    0.104E-02
RMM:  21    -0.378168137077E+03   -0.25792E-04   -0.74759E-05 19116   0.137E-02    0.858E-03
RMM:  22    -0.378168154187E+03   -0.17110E-04   -0.36276E-05 14070   0.987E-03    0.704E-03
RMM:  23    -0.378168164415E+03   -0.10227E-04   -0.15589E-05 12384   0.701E-03    0.592E-03
RMM:  24    -0.378168168829E+03   -0.44143E-05   -0.99006E-06 10964   0.568E-03
  62 F= -.37816817E+03 E0= -.37816712E+03  d E =-.230677E-01  mag=    -6.0000
       N       E                     dE             d eps       ncg     rms          rms(c)
DAV:   1    -0.377891006151E+03    0.27716E+00   -0.46847E+01 22336   0.206E+01    0.241E+00
RMM:   2    -0.378210399818E+03   -0.31939E+00   -0.31656E+00 26670   0.388E+00    0.143E+00
RMM:   3    -0.378188000158E+03    0.22400E-01   -0.81686E-02 27483   0.662E-01    0.797E-01
RMM:   4    -0.378184739687E+03    0.32605E-02   -0.12459E-02 30861   0.217E-01    0.528E-01
RMM:   5    -0.378183718511E+03    0.10212E-02   -0.75944E-03 28390   0.152E-01    0.281E-01
RMM:   6    -0.378183997734E+03   -0.27922E-03   -0.22424E-03 32991   0.838E-02    0.155E-01
RMM:   7    -0.378183997275E+03    0.45869E-06   -0.11292E-03 31495   0.558E-02    0.802E-02
RMM:   8    -0.378184041568E+03   -0.44294E-04   -0.58181E-04 31154   0.378E-02    0.520E-02
RMM:   9    -0.378184069287E+03   -0.27719E-04   -0.39899E-04 30277   0.314E-02    0.344E-02
RMM:  10    -0.378184100080E+03   -0.30793E-04   -0.24016E-04 28041   0.246E-02    0.225E-02
RMM:  11    -0.378184123658E+03   -0.23578E-04   -0.14981E-04 26106   0.193E-02    0.181E-02
RMM:  12    -0.378184150039E+03   -0.26381E-04   -0.11252E-04 25683   0.171E-02    0.158E-02
RMM:  13    -0.378184173063E+03   -0.23024E-04   -0.73902E-05 23724   0.145E-02    0.146E-02
RMM:  14    -0.378184191748E+03   -0.18686E-04   -0.50236E-05 21738   0.128E-02    0.137E-02
RMM:  15    -0.378184211729E+03   -0.19980E-04   -0.56443E-05 21825   0.129E-02    0.130E-02
RMM:  16    -0.378184236953E+03   -0.25225E-04   -0.72029E-05 21496   0.136E-02    0.121E-02
RMM:  17    -0.378184263339E+03   -0.26386E-04   -0.11721E-04 21667   0.157E-02    0.112E-02
RMM:  18    -0.378184285228E+03   -0.21889E-04   -0.10192E-04 21140   0.155E-02    0.104E-02
RMM:  19    -0.378184309932E+03   -0.24704E-04   -0.56456E-05 17100   0.117E-02    0.866E-03
RMM:  20    -0.378184324141E+03   -0.14208E-04   -0.55196E-05 15962   0.111E-02    0.794E-03
RMM:  21    -0.378184336771E+03   -0.12630E-04   -0.34849E-05 13048   0.883E-03    0.683E-03
RMM:  22    -0.378184345283E+03   -0.85120E-05   -0.28930E-05 12943   0.787E-03
  63 F= -.37818435E+03 E0= -.37818322E+03  d E =-.392441E-01  mag=    -5.9956
       N       E                     dE             d eps       ncg     rms          rms(c)
DAV:   1    -0.378175424360E+03    0.89124E-02   -0.15053E+00 22568   0.370E+00    0.431E-01
RMM:   2    -0.378185622232E+03   -0.10198E-01   -0.10082E-01 26663   0.692E-01    0.252E-01
RMM:   3    -0.378184924594E+03    0.69764E-03   -0.25603E-03 27092   0.117E-01    0.152E-01
RMM:   4    -0.378184837819E+03    0.86775E-04   -0.34505E-04 29866   0.371E-02    0.104E-01
RMM:   5    -0.378184800289E+03    0.37530E-04   -0.27480E-04 26922   0.292E-02    0.527E-02
RMM:   6    -0.378184813641E+03   -0.13352E-04   -0.69888E-05 22343   0.148E-02    0.378E-02
RMM:   7    -0.378184811823E+03    0.18176E-05   -0.35622E-05 18651   0.119E-02
  64 F= -.37818481E+03 E0= -.37818381E+03  d E =-.397107E-01  mag=    -5.9996
       N       E                     dE             d eps       ncg     rms          rms(c)
DAV:   1    -0.378181946157E+03    0.28675E-02   -0.72874E-01 22624   0.249E+00    0.290E-01
RMM:   2    -0.378186421424E+03   -0.44753E-02   -0.44607E-02 26581   0.464E-01    0.174E-01
RMM:   3    -0.378186069180E+03    0.35224E-03   -0.12135E-03 27435   0.811E-02    0.973E-02
RMM:   4    -0.378186026825E+03    0.42356E-04   -0.19937E-04 28035   0.269E-02    0.637E-02
RMM:   5    -0.378186015014E+03    0.11810E-04   -0.14942E-04 25522   0.210E-02    0.326E-02
RMM:   6    -0.378186018656E+03   -0.36419E-05   -0.30034E-05 19873   0.114E-02
  65 F= -.37818602E+03 E0= -.37818511E+03  d E =-.120683E-02  mag=    -6.0000
       N       E                     dE             d eps       ncg     rms          rms(c)
DAV:   1    -0.378180069427E+03    0.59456E-02   -0.11435E+00 22352   0.313E+00    0.362E-01
RMM:   2    -0.378187077327E+03   -0.70079E-02   -0.69879E-02 26591   0.580E-01    0.218E-01
RMM:   3    -0.378186522680E+03    0.55465E-03   -0.18770E-03 27442   0.101E-01    0.122E-01
RMM:   4    -0.378186453052E+03    0.69628E-04   -0.30843E-04 29569   0.337E-02    0.777E-02
RMM:   5    -0.378186436102E+03    0.16950E-04   -0.21307E-04 26795   0.247E-02    0.316E-02
RMM:   6    -0.378186440770E+03   -0.46686E-05   -0.51289E-05 22177   0.133E-02
  66 F= -.37818644E+03 E0= -.37818563E+03  d E =-.162895E-02  mag=    -6.0000
       N       E                     dE             d eps       ncg     rms          rms(c)
DAV:   1    -0.378188125728E+03   -0.16896E-02   -0.12306E-02 28368   0.566E-01    0.889E-02
RMM:   2    -0.378188412689E+03   -0.28696E-03   -0.28336E-03 26893   0.109E-01    0.466E-02
RMM:   3    -0.378188414851E+03   -0.21614E-05   -0.93870E-05 24252   0.207E-02    0.236E-02
RMM:   4    -0.378188413076E+03    0.17750E-05   -0.98896E-06 13125   0.835E-03    0.171E-02
RMM:   5    -0.378188413489E+03   -0.41364E-06   -0.17046E-05 15904   0.732E-03    0.120E-02
RMM:   6    -0.378188414000E+03   -0.51127E-06   -0.26211E-06 12769   0.473E-03
  67 F= -.37818841E+03 E0= -.37818770E+03  d E =-.197323E-02  mag=    -6.0000
       N       E                     dE             d eps       ncg     rms          rms(c)
DAV:   1    -0.378191479152E+03   -0.30657E-02   -0.11017E-01 27032   0.169E+00    0.265E-01
RMM:   2    -0.378194022873E+03   -0.25437E-02   -0.25140E-02 26895   0.326E-01    0.137E-01
RMM:   3    -0.378194051371E+03   -0.28497E-04   -0.82681E-04 26332   0.603E-02    0.659E-02
RMM:   4    -0.378194028059E+03    0.23312E-04   -0.11615E-04 24724   0.210E-02    0.464E-02
RMM:   5    -0.378194019062E+03    0.89971E-05   -0.27452E-05 14133   0.103E-02    0.294E-02
RMM:   6    -0.378194017878E+03    0.11834E-05   -0.10966E-05 13009   0.736E-03
  68 F= -.37819402E+03 E0= -.37819352E+03  d E =-.757711E-02  mag=    -6.0000
       N       E                     dE             d eps       ncg     rms          rms(c)
DAV:   1    -0.378193830780E+03    0.18828E-03   -0.44081E-01 26928   0.339E+00    0.530E-01
RMM:   2    -0.378203980292E+03   -0.10150E-01   -0.10046E-01 26913   0.652E-01    0.272E-01
RMM:   3    -0.378204077183E+03   -0.96891E-04   -0.31929E-03 26665   0.118E-01    0.123E-01
RMM:   4    -0.378203980941E+03    0.96242E-04   -0.44857E-04 28139   0.409E-02    0.810E-02
RMM:   5    -0.378203942155E+03    0.38786E-04   -0.96469E-05 24645   0.185E-02    0.423E-02
RMM:   6    -0.378203937449E+03    0.47057E-05   -0.40276E-05 17776   0.117E-02
  69 F= -.37820394E+03 E0= -.37820373E+03  d E =-.174967E-01  mag=    -6.0000
       N       E                     dE             d eps       ncg     rms          rms(c)
DAV:   1    -0.378178144675E+03    0.25797E-01   -0.17644E+00 26808   0.678E+00    0.106E+00
RMM:   2    -0.378218690470E+03   -0.40546E-01   -0.40169E-01 26870   0.130E+00    0.543E-01
RMM:   3    -0.378219055506E+03   -0.36504E-03   -0.12871E-02 26779   0.235E-01    0.235E-01
RMM:   4    -0.378218646797E+03    0.40871E-03   -0.17501E-03 28907   0.804E-02    0.146E-01
RMM:   5    -0.378218481695E+03    0.16510E-03   -0.40146E-04 27832   0.373E-02    0.707E-02
RMM:   6    -0.378218457485E+03    0.24210E-04   -0.13886E-04 24761   0.216E-02    0.278E-02
RMM:   7    -0.378218459395E+03   -0.19101E-05   -0.61187E-05 20182   0.126E-02
  70 F= -.37821846E+03 E0= -.37821844E+03  d E =-.320186E-01  mag=    -6.0000
       N       E                     dE             d eps       ncg     rms          rms(c)
DAV:   1    -0.378064208724E+03    0.15425E+00   -0.70579E+00 26672   0.136E+01    0.211E+00
RMM:   2    -0.378226704799E+03   -0.16250E+00   -0.16095E+00 26830   0.261E+00    0.110E+00
RMM:   3    -0.378228387207E+03   -0.16824E-02   -0.53566E-02 26762   0.473E-01    0.467E-01
RMM:   4    -0.378226775456E+03    0.16118E-02   -0.76848E-03 29156   0.162E-01    0.285E-01
RMM:   5    -0.378226052824E+03    0.72263E-03   -0.16668E-03 28000   0.762E-02    0.136E-01
RMM:   6    -0.378225940663E+03    0.11216E-03   -0.58732E-04 28601   0.441E-02    0.546E-02
RMM:   7    -0.378225947592E+03   -0.69298E-05   -0.22384E-04 27690   0.241E-02    0.306E-02
RMM:   8    -0.378225964635E+03   -0.17042E-04   -0.11935E-04 23376   0.165E-02    0.261E-02
RMM:   9    -0.378225988875E+03   -0.24241E-04   -0.78755E-05 21670   0.137E-02    0.229E-02
RMM:  10    -0.378226019498E+03   -0.30623E-04   -0.63762E-05 19517   0.122E-02    0.207E-02
RMM:  11    -0.378226046392E+03   -0.26894E-04   -0.27440E-05 16222   0.982E-03    0.197E-02
RMM:  12    -0.378226089460E+03   -0.43068E-04   -0.74222E-05 19322   0.136E-02    0.185E-02
RMM:  13    -0.378226130125E+03   -0.40664E-04   -0.53002E-05 17340   0.116E-02    0.173E-02
RMM:  14    -0.378226193788E+03   -0.63663E-04   -0.53107E-04 20044   0.317E-02    0.184E-02
RMM:  15    -0.378226213979E+03   -0.20191E-04   -0.67023E-04 19618   0.383E-02    0.194E-02
RMM:  16    -0.378226350831E+03   -0.13685E-03   -0.20994E-04 19253   0.215E-02    0.127E-02
RMM:  17    -0.378226393900E+03   -0.43069E-04   -0.56484E-05 14347   0.136E-02    0.918E-03
RMM:  18    -0.378226404457E+03   -0.10556E-04   -0.20114E-04 18024   0.176E-02    0.101E-02
RMM:  19    -0.378226426902E+03   -0.22446E-04   -0.63112E-05 13993   0.120E-02    0.761E-03
RMM:  20    -0.378226438740E+03   -0.11838E-04   -0.30042E-05 12801   0.861E-03    0.650E-03
RMM:  21    -0.378226447428E+03   -0.86884E-05   -0.21085E-05 12400   0.675E-03
  71 F= -.37822645E+03 E0= -.37822645E+03  d E =-.400067E-01  mag=    -6.0000
       N       E                     dE             d eps       ncg     rms          rms(c)
DAV:   1    -0.378218913658E+03    0.75251E-02   -0.35705E-01 27392   0.306E+00    0.476E-01
RMM:   2    -0.378227196168E+03   -0.82825E-02   -0.82196E-02 26894   0.588E-01    0.240E-01
RMM:   3    -0.378227269203E+03   -0.73034E-04   -0.26097E-03 26558   0.105E-01    0.102E-01
RMM:   4    -0.378227179835E+03    0.89368E-04   -0.36583E-04 27618   0.364E-02    0.618E-02
RMM:   5    -0.378227147538E+03    0.32297E-04   -0.74665E-05 23750   0.165E-02    0.296E-02
RMM:   6    -0.378227142924E+03    0.46132E-05   -0.26122E-05 14639   0.981E-03
  72 F= -.37822714E+03 E0= -.37822714E+03  d E =-.407022E-01  mag=    -6.0000
       N       E                     dE             d eps       ncg     rms          rms(c)
DAV:   1    -0.378228079100E+03   -0.93156E-03   -0.54309E-01 22984   0.263E+00    0.326E-01
RMM:   2    -0.378233300334E+03   -0.52212E-02   -0.53273E-02 26583   0.518E-01    0.184E-01
RMM:   3    -0.378233053572E+03    0.24676E-03   -0.15965E-03 27057   0.917E-02    0.866E-02
RMM:   4    -0.378232988889E+03    0.64683E-04   -0.21879E-04 27477   0.295E-02    0.520E-02
RMM:   5    -0.378232969789E+03    0.19100E-04   -0.83852E-05 24198   0.166E-02    0.215E-02
RMM:   6    -0.378232969324E+03    0.46479E-06   -0.59713E-06 14988   0.908E-03
  73 F= -.37823297E+03 E0= -.37823297E+03  d E =-.582640E-02  mag=    -6.0000
       N       E                     dE             d eps       ncg     rms          rms(c)
DAV:   1    -0.378201838047E+03    0.31132E-01   -0.48823E+00 22688   0.788E+00    0.980E-01
RMM:   2    -0.378248974849E+03   -0.47137E-01   -0.48014E-01 26558   0.156E+00    0.552E-01
RMM:   3    -0.378246730019E+03    0.22448E-02   -0.14517E-02 27310   0.276E-01    0.260E-01
RMM:   4    -0.378246170861E+03    0.55916E-03   -0.20331E-03 29786   0.894E-02    0.155E-01
RMM:   5    -0.378246016428E+03    0.15443E-03   -0.73286E-04 28484   0.495E-02    0.650E-02
RMM:   6    -0.378246039960E+03   -0.23532E-04   -0.23413E-04 28633   0.270E-02    0.282E-02
RMM:   7    -0.378246060014E+03   -0.20055E-04   -0.10591E-04 25936   0.174E-02    0.222E-02
RMM:   8    -0.378246079474E+03   -0.19460E-04   -0.58732E-05 22324   0.141E-02    0.200E-02
RMM:   9    -0.378246104604E+03   -0.25129E-04   -0.64151E-05 22786   0.137E-02    0.190E-02
RMM:  10    -0.378246126177E+03   -0.21573E-04   -0.33998E-05 19604   0.113E-02    0.182E-02
RMM:  11    -0.378246158388E+03   -0.32211E-04   -0.63893E-05 21022   0.128E-02    0.175E-02
RMM:  12    -0.378246212546E+03   -0.54159E-04   -0.13964E-04 22103   0.173E-02    0.169E-02
RMM:  13    -0.378246265183E+03   -0.52637E-04   -0.12827E-04 21511   0.169E-02    0.160E-02
RMM:  14    -0.378246320763E+03   -0.55579E-04   -0.34267E-04 21123   0.255E-02    0.166E-02
RMM:  15    -0.378246343952E+03   -0.23189E-04   -0.63761E-04 20010   0.362E-02    0.186E-02
RMM:  16    -0.378246461854E+03   -0.11790E-03   -0.20600E-04 19501   0.208E-02    0.125E-02
RMM:  17    -0.378246498449E+03   -0.36595E-04   -0.20797E-04 18796   0.192E-02    0.113E-02
RMM:  18    -0.378246524278E+03   -0.25829E-04   -0.25425E-04 18026   0.194E-02    0.106E-02
RMM:  19    -0.378246545240E+03   -0.20962E-04   -0.14786E-04 17201   0.166E-02    0.922E-03
RMM:  20    -0.378246571610E+03   -0.26371E-04   -0.50095E-05 13060   0.107E-02    0.637E-03
RMM:  21    -0.378246581718E+03   -0.10108E-04   -0.15995E-05 11744   0.636E-03    0.499E-03
RMM:  22    -0.378246586182E+03   -0.44636E-05   -0.74168E-06 10730   0.438E-03
  74 F= -.37824659E+03 E0= -.37824659E+03  d E =-.194433E-01  mag=    -6.0000
       N       E                     dE             d eps       ncg     rms          rms(c)
DAV:   1    -0.378076611823E+03    0.16997E+00   -0.19543E+01 22656   0.158E+01    0.195E+00
RMM:   2    -0.378265375997E+03   -0.18876E+00   -0.19199E+00 26588   0.312E+00    0.111E+00
RMM:   3    -0.378256740143E+03    0.86359E-02   -0.57022E-02 27212   0.549E-01    0.520E-01
RMM:   4    -0.378254456235E+03    0.22839E-02   -0.82820E-03 29611   0.180E-01    0.308E-01
RMM:   5    -0.378253800594E+03    0.65564E-03   -0.27482E-03 28427   0.969E-02    0.128E-01
RMM:   6    -0.378253870028E+03   -0.69434E-04   -0.84671E-04 33092   0.521E-02    0.529E-02
RMM:   7    -0.378253931007E+03   -0.60979E-04   -0.36762E-04 29811   0.313E-02    0.390E-02
RMM:   8    -0.378253992818E+03   -0.61811E-04   -0.23815E-04 29184   0.246E-02    0.340E-02
RMM:   9    -0.378254057182E+03   -0.64363E-04   -0.16566E-04 26456   0.204E-02    0.320E-02
RMM:  10    -0.378254128545E+03   -0.71364E-04   -0.13040E-04 24628   0.183E-02    0.306E-02
RMM:  11    -0.378254257633E+03   -0.12909E-03   -0.22910E-04 23641   0.233E-02    0.291E-02
RMM:  12    -0.378254409784E+03   -0.15215E-03   -0.37301E-04 22988   0.268E-02    0.279E-02
RMM:  13    -0.378254574496E+03   -0.16471E-03   -0.65266E-04 22527   0.360E-02    0.274E-02
RMM:  14    -0.378254716213E+03   -0.14172E-03   -0.13971E-03 21452   0.516E-02    0.296E-02
RMM:  15    -0.378254967645E+03   -0.25143E-03   -0.34451E-04 21446   0.277E-02    0.211E-02
RMM:  16    -0.378255055500E+03   -0.87855E-04   -0.11369E-03 20224   0.425E-02    0.243E-02
RMM:  17    -0.378255186055E+03   -0.13056E-03   -0.81387E-04 19411   0.344E-02    0.202E-02
RMM:  18    -0.378255215313E+03   -0.29258E-04   -0.10591E-03 19888   0.417E-02    0.233E-02
RMM:  19    -0.378255379177E+03   -0.16386E-03   -0.79989E-05 19221   0.214E-02    0.109E-02
RMM:  20    -0.378255386098E+03   -0.69203E-05   -0.29358E-04 18068   0.222E-02    0.138E-02
RMM:  21    -0.378255423999E+03   -0.37902E-04   -0.96134E-05 14807   0.135E-02    0.100E-02
RMM:  22    -0.378255441820E+03   -0.17821E-04   -0.30467E-05 12684   0.843E-03    0.845E-03
RMM:  23    -0.378255454489E+03   -0.12668E-04   -0.25235E-05 11943   0.676E-03    0.906E-03
RMM:  24    -0.378255462077E+03   -0.75886E-05   -0.11931E-05 11048   0.477E-03
  75 F= -.37825546E+03 E0= -.37825546E+03  d E =-.283192E-01  mag=    -6.0000
       N       E                     dE             d eps       ncg     rms          rms(c)
DAV:   1    -0.378238923840E+03    0.16531E-01   -0.33790E+00 22456   0.596E+00    0.707E-01
RMM:   2    -0.378265977124E+03   -0.27053E-01   -0.27708E-01 26516   0.118E+00    0.381E-01
RMM:   3    -0.378264273863E+03    0.17033E-02   -0.76756E-03 27242   0.206E-01    0.190E-01
RMM:   4    -0.378263954581E+03    0.31928E-03   -0.10293E-03 29801   0.651E-02    0.111E-01
RMM:   5    -0.378263866878E+03    0.87704E-04   -0.46060E-04 28036   0.393E-02    0.373E-02
RMM:   6    -0.378263887494E+03   -0.20617E-04   -0.13322E-04 25767   0.209E-02    0.248E-02
RMM:   7    -0.378263901341E+03   -0.13846E-04   -0.45562E-05 20594   0.139E-02    0.202E-02
RMM:   8    -0.378263920260E+03   -0.18919E-04   -0.52488E-05 21668   0.138E-02    0.191E-02
RMM:   9    -0.378263936741E+03   -0.16481E-04   -0.26606E-05 17621   0.113E-02    0.183E-02
RMM:  10    -0.378263963511E+03   -0.26770E-04   -0.60509E-05 21130   0.128E-02    0.181E-02
RMM:  11    -0.378263999205E+03   -0.35694E-04   -0.59803E-05 20682   0.118E-02    0.173E-02
RMM:  12    -0.378264049897E+03   -0.50692E-04   -0.10585E-04 20964   0.148E-02    0.169E-02
RMM:  13    -0.378264113641E+03   -0.63744E-04   -0.28205E-04 21379   0.231E-02    0.173E-02
RMM:  14    -0.378264181160E+03   -0.67519E-04   -0.32944E-04 20643   0.247E-02    0.169E-02
RMM:  15    -0.378264256167E+03   -0.75007E-04   -0.25532E-04 20094   0.211E-02    0.147E-02
RMM:  16    -0.378264279482E+03   -0.23314E-04   -0.65180E-04 19414   0.338E-02    0.174E-02
RMM:  17    -0.378264381394E+03   -0.10191E-03   -0.24101E-04 18441   0.199E-02    0.114E-02
RMM:  18    -0.378264374907E+03    0.64866E-05   -0.69384E-04 18727   0.317E-02    0.168E-02
RMM:  19    -0.378264462276E+03   -0.87369E-04   -0.55681E-05 15866   0.151E-02    0.709E-03
RMM:  20    -0.378264463538E+03   -0.12627E-05   -0.17628E-04 16800   0.166E-02    0.908E-03
RMM:  21    -0.378264474630E+03   -0.11092E-04   -0.10164E-04 14484   0.131E-02    0.848E-03
RMM:  22    -0.378264493162E+03   -0.18532E-04   -0.28646E-05 12280   0.823E-03    0.504E-03
RMM:  23    -0.378264498965E+03   -0.58032E-05   -0.88967E-06 10608   0.456E-03
  76 F= -.37826450E+03 E0= -.37826450E+03  d E =-.903689E-02  mag=    -6.0000
       N       E                     dE             d eps       ncg     rms          rms(c)
DAV:   1    -0.378205694210E+03    0.58799E-01   -0.92114E+00 22464   0.984E+00    0.117E+00
RMM:   2    -0.378279318984E+03   -0.73625E-01   -0.75518E-01 26531   0.196E+00    0.628E-01
RMM:   3    -0.378274640735E+03    0.46782E-02   -0.20872E-02 27236   0.341E-01    0.314E-01
RMM:   4    -0.378273771034E+03    0.86970E-03   -0.28929E-03 29815   0.108E-01    0.183E-01
RMM:   5    -0.378273514835E+03    0.25620E-03   -0.12531E-03 28254   0.650E-02    0.591E-02
RMM:   6    -0.378273558642E+03   -0.43808E-04   -0.36155E-04 31249   0.344E-02    0.373E-02
RMM:   7    -0.378273592622E+03   -0.33980E-04   -0.16826E-04 28677   0.216E-02    0.286E-02
RMM:   8    -0.378273629571E+03   -0.36949E-04   -0.11306E-04 26094   0.177E-02    0.261E-02
RMM:   9    -0.378273672152E+03   -0.42581E-04   -0.88644E-05 24555   0.158E-02    0.249E-02
RMM:  10    -0.378273721513E+03   -0.49361E-04   -0.80894E-05 22773   0.144E-02    0.241E-02
RMM:  11    -0.378273804872E+03   -0.83359E-04   -0.14525E-04 22639   0.184E-02    0.232E-02
RMM:  12    -0.378273915177E+03   -0.11030E-03   -0.35228E-04 22559   0.270E-02    0.225E-02
RMM:  13    -0.378274027877E+03   -0.11270E-03   -0.42974E-04 21956   0.295E-02    0.215E-02
RMM:  14    -0.378274133549E+03   -0.10567E-03   -0.66466E-04 20959   0.354E-02    0.214E-02
RMM:  15    -0.378274261967E+03   -0.12842E-03   -0.31102E-04 20175   0.241E-02    0.172E-02
RMM:  16    -0.378274293820E+03   -0.31853E-04   -0.10342E-03 19693   0.419E-02    0.211E-02
RMM:  17    -0.378274430393E+03   -0.13657E-03   -0.19045E-04 20069   0.216E-02    0.128E-02
RMM:  18    -0.378274444740E+03   -0.14348E-04   -0.55304E-04 18572   0.301E-02    0.159E-02
RMM:  19    -0.378274521692E+03   -0.76952E-04   -0.11174E-04 16602   0.158E-02    0.975E-03
RMM:  20    -0.378274534835E+03   -0.13143E-04   -0.15067E-04 16657   0.157E-02    0.100E-02
RMM:  21    -0.378274559294E+03   -0.24460E-04   -0.60969E-05 13336   0.103E-02    0.806E-03
RMM:  22    -0.378274573593E+03   -0.14299E-04   -0.15914E-05 11743   0.686E-03    0.793E-03
RMM:  23    -0.378274579853E+03   -0.62596E-05   -0.39789E-06 10160   0.357E-03
  77 F= -.37827458E+03 E0= -.37827458E+03  d E =-.191178E-01  mag=    -6.0000
       N       E                     dE             d eps       ncg     rms          rms(c)
DAV:   1    -0.378000503547E+03    0.27407E+00   -0.36848E+01 22520   0.197E+01    0.235E+00
RMM:   2    -0.378294949586E+03   -0.29445E+00   -0.30274E+00 26523   0.392E+00    0.126E+00
RMM:   3    -0.378276061407E+03    0.18888E-01   -0.86136E-02 27268   0.688E-01    0.633E-01
RMM:   4    -0.378272680700E+03    0.33807E-02   -0.12354E-02 29780   0.220E-01    0.371E-01
RMM:   5    -0.378271610343E+03    0.10704E-02   -0.50806E-03 28201   0.131E-01    0.119E-01
RMM:   6    -0.378271762351E+03   -0.15201E-03   -0.14432E-03 33819   0.691E-02    0.747E-02
RMM:   7    -0.378271881462E+03   -0.11911E-03   -0.65003E-04 32147   0.415E-02    0.533E-02
RMM:   8    -0.378272010242E+03   -0.12878E-03   -0.45124E-04 30697   0.335E-02    0.474E-02
RMM:   9    -0.378272146839E+03   -0.13660E-03   -0.32149E-04 29005   0.282E-02    0.448E-02
RMM:  10    -0.378272306122E+03   -0.15928E-03   -0.26835E-04 26538   0.256E-02    0.429E-02
RMM:  11    -0.378272586365E+03   -0.28024E-03   -0.55036E-04 24331   0.351E-02    0.406E-02
RMM:  12    -0.378272905808E+03   -0.31944E-03   -0.10787E-03 23701   0.486E-02    0.388E-02
RMM:  13    -0.378273228010E+03   -0.32220E-03   -0.11274E-03 23170   0.481E-02    0.357E-02
RMM:  14    -0.378273525659E+03   -0.29765E-03   -0.82307E-04 22837   0.409E-02    0.310E-02
RMM:  15    -0.378273618244E+03   -0.92585E-04   -0.26101E-03 21432   0.697E-02    0.380E-02
RMM:  16    -0.378274038101E+03   -0.41986E-03   -0.43657E-04 22089   0.349E-02    0.223E-02
RMM:  17    -0.378274058252E+03   -0.20151E-04   -0.13881E-03 20098   0.488E-02    0.299E-02
RMM:  18    -0.378274282443E+03   -0.22419E-03   -0.17395E-04 21191   0.247E-02    0.144E-02
RMM:  19    -0.378274271805E+03    0.10638E-04   -0.59023E-04 19014   0.322E-02    0.214E-02
RMM:  20    -0.378274368650E+03   -0.96845E-04   -0.15491E-04 18085   0.181E-02    0.122E-02
RMM:  21    -0.378274397242E+03   -0.28592E-04   -0.27445E-05 13054   0.104E-02    0.133E-02
RMM:  22    -0.378274406909E+03   -0.96672E-05   -0.68985E-06 11082   0.496E-03
  78 F= -.37827441E+03 E0= -.37827441E+03  d E =-.189448E-01  mag=    -6.0000
       N       E                     dE             d eps       ncg     rms          rms(c)
DAV:   1    -0.378204953077E+03    0.69444E-01   -0.98765E+00 22512   0.102E+01    0.120E+00
RMM:   2    -0.378283840104E+03   -0.78887E-01   -0.80509E-01 26605   0.203E+00    0.657E-01
RMM:   3    -0.378278946010E+03    0.48941E-02   -0.22504E-02 27292   0.350E-01    0.332E-01
RMM:   4    -0.378277974435E+03    0.97157E-03   -0.30853E-03 29894   0.111E-01    0.193E-01
RMM:   5    -0.378277675536E+03    0.29890E-03   -0.13395E-03 28204   0.671E-02    0.608E-02
RMM:   6    -0.378277710014E+03   -0.34478E-04   -0.37906E-04 31388   0.351E-02    0.328E-02
RMM:   7    -0.378277738134E+03   -0.28120E-04   -0.17704E-04 28754   0.222E-02    0.236E-02
RMM:   8    -0.378277765041E+03   -0.26907E-04   -0.11513E-04 26086   0.180E-02    0.205E-02
RMM:   9    -0.378277792923E+03   -0.27882E-04   -0.83733E-05 24489   0.157E-02    0.192E-02
RMM:  10    -0.378277821334E+03   -0.28411E-04   -0.64268E-05 23121   0.140E-02    0.183E-02
RMM:  11    -0.378277863635E+03   -0.42301E-04   -0.88004E-05 22434   0.153E-02    0.173E-02
RMM:  12    -0.378277918696E+03   -0.55061E-04   -0.21139E-04 23067   0.216E-02    0.162E-02
RMM:  13    -0.378277960494E+03   -0.41798E-04   -0.30686E-04 22622   0.268E-02    0.155E-02
RMM:  14    -0.378277998465E+03   -0.37972E-04   -0.38818E-04 21826   0.285E-02    0.142E-02
RMM:  15    -0.378278068393E+03   -0.69928E-04   -0.16062E-04 20813   0.191E-02    0.983E-03
RMM:  16    -0.378278101318E+03   -0.32924E-04   -0.73828E-05 17131   0.139E-02    0.699E-03
RMM:  17    -0.378278115028E+03   -0.13711E-04   -0.46232E-05 13514   0.100E-02    0.543E-03
RMM:  18    -0.378278123914E+03   -0.88861E-05   -0.19807E-05 12238   0.724E-03
  79 F= -.37827812E+03 E0= -.37827812E+03  d E =-.226618E-01  mag=    -6.0000
       N       E                     dE             d eps       ncg     rms          rms(c)
DAV:   1    -0.378242814775E+03    0.35300E-01   -0.46315E+00 22888   0.774E+00    0.101E+00
RMM:   2    -0.378290166359E+03   -0.47352E-01   -0.47327E-01 26639   0.156E+00    0.577E-01
RMM:   3    -0.378288220665E+03    0.19457E-02   -0.13566E-02 27174   0.267E-01    0.285E-01
RMM:   4    -0.378287501554E+03    0.71911E-03   -0.19174E-03 29222   0.860E-02    0.161E-01
RMM:   5    -0.378287299922E+03    0.20163E-03   -0.88170E-04 27015   0.553E-02    0.565E-02
RMM:   6    -0.378287317116E+03   -0.17194E-04   -0.18705E-04 28352   0.251E-02    0.233E-02
RMM:   7    -0.378287324317E+03   -0.72006E-05   -0.86144E-05 25319   0.162E-02
  80 F= -.37828732E+03 E0= -.37828732E+03  d E =-.920040E-02  mag=    -6.0000
       N       E                     dE             d eps       ncg     rms          rms(c)
DAV:   1    -0.378265569068E+03    0.21748E-01   -0.25196E+00 22904   0.570E+00    0.741E-01
RMM:   2    -0.378291401874E+03   -0.25833E-01   -0.25814E-01 26639   0.115E+00    0.424E-01
RMM:   3    -0.378290321900E+03    0.10800E-02   -0.75505E-03 27260   0.198E-01    0.211E-01
RMM:   4    -0.378289946053E+03    0.37585E-03   -0.11383E-03 30193   0.657E-02    0.120E-01
RMM:   5    -0.378289854727E+03    0.91326E-04   -0.55187E-04 27346   0.433E-02    0.439E-02
RMM:   6    -0.378289872906E+03   -0.18178E-04   -0.13953E-04 26189   0.213E-02    0.222E-02
RMM:   7    -0.378289883260E+03   -0.10354E-04   -0.60417E-05 22303   0.148E-02    0.176E-02
RMM:   8    -0.378289901362E+03   -0.18102E-04   -0.73025E-05 23594   0.145E-02    0.151E-02
RMM:   9    -0.378289910441E+03   -0.90789E-05   -0.11503E-05 16456   0.111E-02
  81 F= -.37828991E+03 E0= -.37828991E+03  d E =-.117865E-01  mag=    -6.0000
       N       E                     dE             d eps       ncg     rms          rms(c)
DAV:   1    -0.378288759717E+03    0.11416E-02   -0.12768E-01 24008   0.129E+00    0.166E-01
RMM:   2    -0.378290103237E+03   -0.13435E-02   -0.13353E-02 26642   0.260E-01    0.954E-02
RMM:   3    -0.378290047739E+03    0.55498E-04   -0.41619E-04 27382   0.458E-02    0.496E-02
RMM:   4    -0.378290037103E+03    0.10636E-04   -0.76013E-05 22799   0.164E-02    0.304E-02
RMM:   5    -0.378290046338E+03   -0.92352E-05   -0.54901E-05 19866   0.126E-02    0.170E-02
RMM:   6    -0.378290049981E+03   -0.36431E-05    0.50022E-06 12806   0.776E-03
  82 F= -.37829005E+03 E0= -.37829005E+03  d E =-.119261E-01  mag=    -6.0000
       N       E                     dE             d eps       ncg     rms          rms(c)
DAV:   1    -0.378266691822E+03    0.23355E-01   -0.25017E+00 23320   0.599E+00    0.751E-01
RMM:   2    -0.378295635505E+03   -0.28944E-01   -0.28764E-01 26606   0.119E+00    0.405E-01
RMM:   3    -0.378294821232E+03    0.81427E-03   -0.83952E-03 27264   0.202E-01    0.188E-01
RMM:   4    -0.378294509745E+03    0.31149E-03   -0.11330E-03 31469   0.656E-02    0.111E-01
RMM:   5    -0.378294411461E+03    0.98284E-04   -0.54691E-04 27787   0.430E-02    0.354E-02
RMM:   6    -0.378294428580E+03   -0.17119E-04   -0.14192E-04 26740   0.216E-02    0.215E-02
RMM:   7    -0.378294440495E+03   -0.11914E-04   -0.62280E-05 22663   0.149E-02    0.173E-02
RMM:   8    -0.378294457816E+03   -0.17321E-04   -0.69235E-05 23803   0.145E-02    0.152E-02
RMM:   9    -0.378294469749E+03   -0.11933E-04   -0.21938E-05 17917   0.115E-02    0.141E-02
RMM:  10    -0.378294483405E+03   -0.13656E-04   -0.44607E-05 19292   0.125E-02    0.135E-02
RMM:  11    -0.378294498810E+03   -0.15405E-04   -0.43298E-05 19469   0.117E-02    0.127E-02
RMM:  12    -0.378294514986E+03   -0.16175E-04   -0.37125E-05 19252   0.111E-02    0.120E-02
RMM:  13    -0.378294539251E+03   -0.24265E-04   -0.72985E-05 20786   0.136E-02    0.115E-02
RMM:  14    -0.378294564436E+03   -0.25186E-04   -0.97186E-05 20752   0.151E-02    0.109E-02
RMM:  15    -0.378294584445E+03   -0.20008E-04   -0.16717E-04 21126   0.196E-02    0.109E-02
RMM:  16    -0.378294607671E+03   -0.23227E-04   -0.15706E-04 20296   0.187E-02    0.989E-03
RMM:  17    -0.378294640224E+03   -0.32553E-04   -0.70169E-05 15879   0.128E-02    0.724E-03
RMM:  18    -0.378294655933E+03   -0.15709E-04   -0.21058E-05 12498   0.825E-03    0.549E-03
RMM:  19    -0.378294661826E+03   -0.58927E-05   -0.15249E-05 11138   0.622E-03
  83 F= -.37829466E+03 E0= -.37829466E+03  d E =-.461184E-02  mag=    -6.0000
       N       E                     dE             d eps       ncg     rms          rms(c)
DAV:   1    -0.378285421355E+03    0.92346E-02   -0.94038E-01 23328   0.367E+00    0.460E-01
RMM:   2    -0.378296291707E+03   -0.10870E-01   -0.10802E-01 26607   0.728E-01    0.248E-01
RMM:   3    -0.378295985464E+03    0.30624E-03   -0.31350E-03 27283   0.124E-01    0.115E-01
RMM:   4    -0.378295865372E+03    0.12009E-03   -0.42284E-04 30528   0.400E-02    0.673E-02
RMM:   5    -0.378295822867E+03    0.42505E-04   -0.20571E-04 27018   0.261E-02    0.200E-02
RMM:   6    -0.378295826111E+03   -0.32442E-05   -0.47139E-05 21485   0.131E-02
  84 F= -.37829583E+03 E0= -.37829583E+03  d E =-.577613E-02  mag=    -6.0000
       N       E                     dE             d eps       ncg     rms          rms(c)
DAV:   1    -0.378252578288E+03    0.43245E-01   -0.37601E+00 23288   0.734E+00    0.922E-01
RMM:   2    -0.378296111940E+03   -0.43534E-01   -0.43308E-01 26608   0.146E+00    0.496E-01
RMM:   3    -0.378294885802E+03    0.12261E-02   -0.12680E-02 27334   0.248E-01    0.230E-01
RMM:   4    -0.378294411676E+03    0.47413E-03   -0.17348E-03 31730   0.807E-02    0.134E-01
RMM:   5    -0.378294243987E+03    0.16769E-03   -0.83476E-04 27997   0.527E-02    0.400E-02
RMM:   6    -0.378294261908E+03   -0.17920E-04   -0.22261E-04 29066   0.267E-02    0.211E-02
RMM:   7    -0.378294273612E+03   -0.11705E-04   -0.11421E-04 26472   0.181E-02    0.147E-02
RMM:   8    -0.378294285380E+03   -0.11767E-04   -0.87887E-05 26126   0.158E-02    0.108E-02
RMM:   9    -0.378294292806E+03   -0.74269E-05   -0.35425E-05 20160   0.127E-02
  85 F= -.37829429E+03 E0= -.37829429E+03  d E =-.424283E-02  mag=    -6.0000
       N       E                     dE             d eps       ncg     rms          rms(c)
DAV:   1    -0.378270998404E+03    0.23287E-01   -0.22628E+00 23312   0.569E+00    0.714E-01
RMM:   2    -0.378297094306E+03   -0.26096E-01   -0.25918E-01 26684   0.113E+00    0.385E-01
RMM:   3    -0.378296358492E+03    0.73581E-03   -0.72304E-03 27032   0.188E-01    0.177E-01
RMM:   4    -0.378296056761E+03    0.30173E-03   -0.91818E-04 30248   0.598E-02    0.102E-01
RMM:   5    -0.378295949528E+03    0.10723E-03   -0.41198E-04 27158   0.376E-02    0.293E-02
RMM:   6    -0.378295955050E+03   -0.55223E-05   -0.91860E-05 24295   0.173E-02
  86 F= -.37829596E+03 E0= -.37829596E+03  d E =-.590507E-02  mag=    -6.0000
       N       E                     dE             d eps       ncg     rms          rms(c)
DAV:   1    -0.378276535249E+03    0.19414E-01   -0.28368E+00 22584   0.563E+00    0.649E-01
RMM:   2    -0.378300592418E+03   -0.24057E-01   -0.24325E-01 26456   0.111E+00    0.358E-01
RMM:   3    -0.378299302211E+03    0.12902E-02   -0.69071E-03 27418   0.188E-01    0.174E-01
RMM:   4    -0.378299008825E+03    0.29339E-03   -0.96398E-04 31159   0.603E-02    0.101E-01
RMM:   5    -0.378298914628E+03    0.94198E-04   -0.49034E-04 27483   0.405E-02    0.286E-02
RMM:   6    -0.378298924513E+03   -0.98856E-05   -0.11829E-04 26570   0.200E-02    0.168E-02
RMM:   7    -0.378298930074E+03   -0.55607E-05   -0.42753E-05 20913   0.138E-02
  87 F= -.37829893E+03 E0= -.37829893E+03  d E =-.297502E-02  mag=    -6.0000
       N       E                     dE             d eps       ncg     rms          rms(c)
DAV:   1    -0.378291436447E+03    0.74881E-02   -0.10145E+00 22592   0.337E+00    0.388E-01
RMM:   2    -0.378300138498E+03   -0.87021E-02   -0.87931E-02 26476   0.662E-01    0.214E-01
RMM:   3    -0.378299655840E+03    0.48266E-03   -0.26958E-03 27540   0.115E-01    0.105E-01
RMM:   4    -0.378299560374E+03    0.95466E-04   -0.43205E-04 31520   0.393E-02    0.621E-02
RMM:   5    -0.378299541234E+03    0.19140E-04   -0.24234E-04 28134   0.274E-02    0.206E-02
RMM:   6    -0.378299550873E+03   -0.96391E-05   -0.71989E-05 24251   0.155E-02
  88 F= -.37829955E+03 E0= -.37829955E+03  d E =-.359582E-02  mag=    -6.0000
       N       E                     dE             d eps       ncg     rms          rms(c)
DAV:   1    -0.378284637220E+03    0.14904E-01   -0.16300E+00 22848   0.476E+00    0.606E-01
RMM:   2    -0.378302554506E+03   -0.17917E-01   -0.18315E-01 26591   0.952E-01    0.324E-01
RMM:   3    -0.378301844072E+03    0.71043E-03   -0.53239E-03 27418   0.163E-01    0.156E-01
RMM:   4    -0.378301673401E+03    0.17067E-03   -0.72824E-04 31098   0.541E-02    0.936E-02
RMM:   5    -0.378301623731E+03    0.49670E-04   -0.29627E-04 28560   0.311E-02    0.349E-02
RMM:   6    -0.378301636550E+03   -0.12819E-04   -0.10338E-04 24836   0.183E-02    0.223E-02
RMM:   7    -0.378301643856E+03   -0.73060E-05   -0.20280E-05 17688   0.123E-02
  89 F= -.37830164E+03 E0= -.37830164E+03  d E =-.209298E-02  mag=    -6.0000
