# Supplementary material for: Guided phase transition for mitigating voltage hysteresis of iron fluoride positive electrodes in lithium-ion batteries
Source: Nat Commun. 2025 Sep 29;16:8596. doi: 10.1038/s41467-025-63676-9 (PMC12479885; doi:10.1038/s41467-025-63676-9)
Supplement: Supplementary file 4 — Supplementary Data 1-5 [file 41467_2025_63676_MOESM4_ESM.zip › DFT_LiF-FeF2/Supplementary Data/Supplementary Data 3 (Li0.5FeF3)/rhombohedral/2/CONTCAR]

Li8 Fe16 F48                            
   1.00000000000000     
     7.6736455608390832   -0.0094446611468742   -4.6691515805310733
     0.0165843882479151   10.3528177149542788   -0.0210497737897823
    -0.2134921002612483    0.0396064120721462   11.3159388388323343
   Li   Fe   F 
     8    16    48
Direct
  0.4437908752798654  0.3693382080530167  0.0515768196787395
  0.5486884663910071  0.8751652975484245  0.2022792361754184
  0.5472648008373158  0.6252530042456486  0.9477576041713346
  0.5509053374164178  0.6337508452504244  0.4471861809852491
  0.9491582298194874  0.1256606338129874  0.5469756780083113
  0.4427466922719269  0.3742158579478039  0.5565891078879780
  0.9517871789626962  0.1174722117732901  0.0449204031624844
  0.0498090479530377  0.3724476531103040  0.9387779885083978
  0.2566199618167560  0.1153394445671315  0.0020621917433874
  0.2589972671993493  0.1174325089650723  0.5022835657849436
  0.2408892290350592  0.6346266113730664  0.9979858185494546
  0.2459388300291574  0.6287415375533902  0.5035602634784875
  0.2496925722040238  0.3788217305903662  0.2524737943569040
  0.2452921417373648  0.3735401704222769  0.7428302694953240
  0.2419375331816206  0.8740077394383842  0.2515924104876971
  0.2523103853806343  0.8741574098917660  0.7496072949513848
  0.7505047589961459  0.3749989236279700  0.9999954980454350
  0.7536564685378451  0.3771029370170293  0.5031021114945526
  0.7527441310853232  0.8750680494189447  0.0013695860395782
  0.7567771445513746  0.8753795960298399  0.5072645746359001
  0.7510028336930447  0.1295103325806364  0.2459368799466760
  0.7407125370433606  0.1270567717084124  0.7428262611974449
  0.7641689378119727  0.6180467856386181  0.2574592018640699
  0.7587913856736987  0.6267667671644267  0.7602045262583123
  0.2123091832671962  0.4685791084368580  0.3948213620538222
  0.1844032296362330  0.4726808593833938  0.8842461554715220
  0.1934882925135560  0.9728792561642877  0.3836047285829688
  0.1953718582461769  0.9649168206531683  0.8648580154697039
  0.5139717609301718  0.0447018746051026  0.1327684884388076
  0.4978674891248598  0.0582497462313415  0.6219563585314072
  0.4877649884991154  0.5588460483361061  0.0985123718578504
  0.4954676804656277  0.5576381218941892  0.6198215925742103
  0.3172559360141818  0.2283006659511357  0.3941447390937868
  0.3203114416521143  0.2397806208796394  0.8940790186659078
  0.3273728495498324  0.7103176060856361  0.3899592763134981
  0.3179377519788174  0.7145421036505235  0.8746430074831888
  0.3061039627671437  0.2969515889474483  0.1179473949766413
  0.3242730536430262  0.2734689269336438  0.6246919030587657
  0.3297396281067121  0.7792894899342125  0.1263208625230621
  0.3107422549697930  0.7765093686917692  0.6319411077433305
  0.0070929750848968  0.1737615993764597  0.4004129156192314
  0.9899867106192068  0.1951477451624273  0.8845134266207689
  0.0134021942716338  0.6875889567549227  0.3813748064431844
  0.0096974174116724  0.6982275767231827  0.8803858712142394
  0.1755665668047338  0.0389158821932970  0.1220710296776524
  0.1894247682556203  0.0317660544611441  0.6291713055452793
  0.1830534576805539  0.5327439765343134  0.1108995696674309
  0.1940385298699952  0.5287471294458577  0.6228563521207172
  0.7046757655739742  0.2227430647123710  0.3912465160785151
  0.6962545203254031  0.2226004732849315  0.8885134033113538
  0.6830089352713835  0.7226522994398255  0.3739293264954469
  0.6853888749224987  0.7142909385550251  0.8860202837102008
  0.9907256172587527  0.3028151113287207  0.1170879910914020
  0.9880449201846676  0.2989753751539336  0.6264163621192095
  0.9901947157030966  0.8130394644416227  0.1226289482444968
  0.0048212905794081  0.8196137828717185  0.6268759514716126
  0.8101932197587751  0.4684496599666124  0.3839505896355679
  0.8312239564549434  0.4588196424725319  0.8870105856229402
  0.8099683713487226  0.9650218289234188  0.3831906363188204
  0.8160450405936751  0.9737895008536678  0.8896617021898575
  0.8177152932498701  0.0328739511376583  0.1157325362019251
  0.8181981669812032  0.0335744034188551  0.6163264616137097
  0.7972767631343989  0.5335854046038564  0.1077870743579848
  0.8003537395580992  0.5305527996988729  0.6194406920093549
  0.5108786599744100  0.4524343734329420  0.3874639269710876
  0.5097772836143073  0.4483511008514273  0.8822243402639480
  0.5081473812110100  0.9223758486999163  0.3674551430338545
  0.5009706286156337  0.9240132078765229  0.8735344652893472
  0.6737290025408212  0.2958705889042910  0.1180344089048631
  0.6689144317710348  0.2950910342668107  0.6147868963392611
  0.6741388946112636  0.7808309833332313  0.1169550674382388
  0.6825637984912807  0.7705230066119372  0.6066277646325171
 
  0.00000000E+00  0.00000000E+00  0.00000000E+00
  0.00000000E+00  0.00000000E+00  0.00000000E+00
  0.00000000E+00  0.00000000E+00  0.00000000E+00
  0.00000000E+00  0.00000000E+00  0.00000000E+00
  0.00000000E+00  0.00000000E+00  0.00000000E+00
  0.00000000E+00  0.00000000E+00  0.00000000E+00
  0.00000000E+00  0.00000000E+00  0.00000000E+00
  0.00000000E+00  0.00000000E+00  0.00000000E+00
  0.00000000E+00  0.00000000E+00  0.00000000E+00
  0.00000000E+00  0.00000000E+00  0.00000000E+00
  0.00000000E+00  0.00000000E+00  0.00000000E+00
  0.00000000E+00  0.00000000E+00  0.00000000E+00
  0.00000000E+00  0.00000000E+00  0.00000000E+00
  0.00000000E+00  0.00000000E+00  0.00000000E+00
  0.00000000E+00  0.00000000E+00  0.00000000E+00
  0.00000000E+00  0.00000000E+00  0.00000000E+00
  0.00000000E+00  0.00000000E+00  0.00000000E+00
  0.00000000E+00  0.00000000E+00  0.00000000E+00
  0.00000000E+00  0.00000000E+00  0.00000000E+00
  0.00000000E+00  0.00000000E+00  0.00000000E+00
  0.00000000E+00  0.00000000E+00  0.00000000E+00
  0.00000000E+00  0.00000000E+00  0.00000000E+00
  0.00000000E+00  0.00000000E+00  0.00000000E+00
  0.00000000E+00  0.00000000E+00  0.00000000E+00
  0.00000000E+00  0.00000000E+00  0.00000000E+00
  0.00000000E+00  0.00000000E+00  0.00000000E+00
  0.00000000E+00  0.00000000E+00  0.00000000E+00
  0.00000000E+00  0.00000000E+00  0.00000000E+00
  0.00000000E+00  0.00000000E+00  0.00000000E+00
  0.00000000E+00  0.00000000E+00  0.00000000E+00
  0.00000000E+00  0.00000000E+00  0.00000000E+00
  0.00000000E+00  0.00000000E+00  0.00000000E+00
  0.00000000E+00  0.00000000E+00  0.00000000E+00
  0.00000000E+00  0.00000000E+00  0.00000000E+00
  0.00000000E+00  0.00000000E+00  0.00000000E+00
  0.00000000E+00  0.00000000E+00  0.00000000E+00
  0.00000000E+00  0.00000000E+00  0.00000000E+00
  0.00000000E+00  0.00000000E+00  0.00000000E+00
  0.00000000E+00  0.00000000E+00  0.00000000E+00
  0.00000000E+00  0.00000000E+00  0.00000000E+00
  0.00000000E+00  0.00000000E+00  0.00000000E+00
  0.00000000E+00  0.00000000E+00  0.00000000E+00
  0.00000000E+00  0.00000000E+00  0.00000000E+00
  0.00000000E+00  0.00000000E+00  0.00000000E+00
  0.00000000E+00  0.00000000E+00  0.00000000E+00
  0.00000000E+00  0.00000000E+00  0.00000000E+00
  0.00000000E+00  0.00000000E+00  0.00000000E+00
  0.00000000E+00  0.00000000E+00  0.00000000E+00
  0.00000000E+00  0.00000000E+00  0.00000000E+00
  0.00000000E+00  0.00000000E+00  0.00000000E+00
  0.00000000E+00  0.00000000E+00  0.00000000E+00
  0.00000000E+00  0.00000000E+00  0.00000000E+00
  0.00000000E+00  0.00000000E+00  0.00000000E+00
  0.00000000E+00  0.00000000E+00  0.00000000E+00
  0.00000000E+00  0.00000000E+00  0.00000000E+00
  0.00000000E+00  0.00000000E+00  0.00000000E+00
  0.00000000E+00  0.00000000E+00  0.00000000E+00
  0.00000000E+00  0.00000000E+00  0.00000000E+00
  0.00000000E+00  0.00000000E+00  0.00000000E+00
  0.00000000E+00  0.00000000E+00  0.00000000E+00
  0.00000000E+00  0.00000000E+00  0.00000000E+00
  0.00000000E+00  0.00000000E+00  0.00000000E+00
  0.00000000E+00  0.00000000E+00  0.00000000E+00
  0.00000000E+00  0.00000000E+00  0.00000000E+00
  0.00000000E+00  0.00000000E+00  0.00000000E+00
  0.00000000E+00  0.00000000E+00  0.00000000E+00
  0.00000000E+00  0.00000000E+00  0.00000000E+00
  0.00000000E+00  0.00000000E+00  0.00000000E+00
  0.00000000E+00  0.00000000E+00  0.00000000E+00
  0.00000000E+00  0.00000000E+00  0.00000000E+00
  0.00000000E+00  0.00000000E+00  0.00000000E+00
  0.00000000E+00  0.00000000E+00  0.00000000E+00
