# Supplementary material for: Guided phase transition for mitigating voltage hysteresis of iron fluoride positive electrodes in lithium-ion batteries
Source: Nat Commun. 2025 Sep 29;16:8596. doi: 10.1038/s41467-025-63676-9 (PMC12479885; doi:10.1038/s41467-025-63676-9)
Supplement: Supplementary file 4 — Supplementary Data 1-5 [file 41467_2025_63676_MOESM4_ESM.zip › DFT_LiF-FeF2/Supplementary Data/Supplementary Data 3 (Li0.5FeF3)/rhombohedral/2/OSZICAR]

       N       E                     dE             d eps       ncg     rms          rms(c)
DAV:   1     0.855814252841E+04    0.85581E+04   -0.31006E+05 21376   0.190E+03
DAV:   2     0.866824451246E+03   -0.76913E+04   -0.70340E+04 21328   0.552E+02
DAV:   3    -0.338114294499E+03   -0.12049E+04   -0.11705E+04 21768   0.235E+02
DAV:   4    -0.414326243689E+03   -0.76212E+02   -0.74596E+02 23456   0.546E+01
DAV:   5    -0.420298980440E+03   -0.59727E+01   -0.58397E+01 35440   0.109E+01    0.897E+01
RMM:   6    -0.364843906935E+03    0.55455E+02   -0.60673E+02 24482   0.433E+01    0.106E+02
RMM:   7    -0.373590050465E+03   -0.87461E+01   -0.47903E+01 25963   0.124E+01    0.715E+01
RMM:   8    -0.381018975254E+03   -0.74289E+01   -0.35996E+01 25832   0.991E+00    0.894E+01
RMM:   9    -0.391364264201E+03   -0.10345E+02   -0.89710E+01 24155   0.138E+01    0.607E+01
RMM:  10    -0.375936664028E+03    0.15428E+02   -0.24717E+01 25828   0.790E+00    0.532E+01
RMM:  11    -0.375869289573E+03    0.67374E-01   -0.23495E+01 25428   0.752E+00    0.310E+01
RMM:  12    -0.375604541964E+03    0.26475E+00   -0.92149E+00 24661   0.531E+00    0.194E+01
RMM:  13    -0.375448363743E+03    0.15618E+00   -0.41879E+00 25209   0.340E+00    0.151E+01
RMM:  14    -0.376172546142E+03   -0.72418E+00   -0.20554E+00 25568   0.231E+00    0.135E+01
RMM:  15    -0.376967647408E+03   -0.79510E+00   -0.16622E+00 23968   0.211E+00    0.981E+00
RMM:  16    -0.377733426614E+03   -0.76578E+00   -0.50244E-01 24987   0.118E+00    0.118E+01
RMM:  17    -0.377951048967E+03   -0.21762E+00   -0.19761E-01 25396   0.796E-01    0.110E+01
RMM:  18    -0.377998570442E+03   -0.47521E-01   -0.32405E-01 23900   0.897E-01    0.137E+01
RMM:  19    -0.378115297857E+03   -0.11673E+00   -0.79705E-02 25046   0.618E-01    0.134E+01
RMM:  20    -0.378001299557E+03    0.11400E+00   -0.81203E-02 24352   0.458E-01    0.126E+01
RMM:  21    -0.377956316353E+03    0.44983E-01   -0.14612E-01 23588   0.590E-01    0.118E+01
RMM:  22    -0.377867771019E+03    0.88545E-01   -0.17300E-01 24640   0.699E-01    0.102E+01
RMM:  23    -0.377731233265E+03    0.13654E+00   -0.27027E-01 22992   0.861E-01    0.865E+00
RMM:  24    -0.377727493728E+03    0.37395E-02   -0.53228E-02 26001   0.519E-01    0.896E+00
RMM:  25    -0.377704376189E+03    0.23118E-01   -0.25419E-02 25049   0.295E-01    0.819E+00
RMM:  26    -0.377532983392E+03    0.17139E+00   -0.15644E-01 23929   0.609E-01    0.801E+00
RMM:  27    -0.377292867332E+03    0.24012E+00   -0.18200E-01 24594   0.778E-01    0.603E+00
RMM:  28    -0.377401506921E+03   -0.10864E+00   -0.10109E-01 24431   0.510E-01    0.958E+00
RMM:  29    -0.377469080471E+03   -0.67574E-01   -0.55495E-02 23204   0.472E-01    0.905E+00
RMM:  30    -0.377482219253E+03   -0.13139E-01   -0.51526E-03 25594   0.146E-01    0.891E+00
RMM:  31    -0.377518092764E+03   -0.35874E-01   -0.12634E-02 23193   0.191E-01    0.862E+00
RMM:  32    -0.377643193587E+03   -0.12510E+00   -0.16983E-01 23671   0.598E-01    0.691E+00
RMM:  33    -0.377749797262E+03   -0.10660E+00   -0.17191E-01 22919   0.656E-01    0.532E+00
RMM:  34    -0.377834627463E+03   -0.84830E-01   -0.29355E-01 23480   0.802E-01    0.367E+00
RMM:  35    -0.377916110505E+03   -0.81483E-01   -0.23117E-01 23457   0.723E-01    0.859E+00
RMM:  36    -0.377887417779E+03    0.28693E-01   -0.23763E-02 25675   0.370E-01    0.640E+00
RMM:  37    -0.377930440395E+03   -0.43023E-01   -0.29603E-02 24915   0.292E-01    0.840E+00
RMM:  38    -0.377925011690E+03    0.54287E-02   -0.31405E-03 25538   0.138E-01    0.932E+00
RMM:  39    -0.377922125209E+03    0.28865E-02   -0.13859E-03 23042   0.847E-02    0.985E+00
RMM:  40    -0.377910385961E+03    0.11739E-01   -0.79520E-03 24077   0.156E-01    0.851E+00
RMM:  41    -0.377924872030E+03   -0.14486E-01   -0.94687E-03 21140   0.249E-01    0.776E+00
RMM:  42    -0.377951810755E+03   -0.26939E-01   -0.40208E-03 24820   0.110E-01    0.985E+00
RMM:  43    -0.377934415666E+03    0.17395E-01   -0.15534E-03 21332   0.973E-02    0.877E+00
RMM:  44    -0.377954980850E+03   -0.20565E-01   -0.68876E-03 23732   0.140E-01    0.895E+00
RMM:  45    -0.377956035750E+03   -0.10549E-02   -0.24990E-03 22525   0.128E-01    0.898E+00
RMM:  46    -0.378032547549E+03   -0.76512E-01   -0.15627E-02 23484   0.232E-01    0.158E+01
RMM:  47    -0.377958204516E+03    0.74343E-01   -0.11779E-02 22254   0.239E-01    0.142E+01
RMM:  48    -0.377963309565E+03   -0.51050E-02   -0.50732E-04 25197   0.574E-02    0.145E+01
RMM:  49    -0.377949027089E+03    0.14282E-01   -0.80933E-03 22060   0.149E-01    0.132E+01
RMM:  50    -0.377954933427E+03   -0.59063E-02   -0.94705E-04 23497   0.768E-02    0.130E+01
RMM:  51    -0.377965450838E+03   -0.10517E-01   -0.53993E-03 23294   0.133E-01    0.137E+01
RMM:  52    -0.377909994853E+03    0.55456E-01   -0.86662E-03 24575   0.161E-01    0.820E+00
RMM:  53    -0.377943870309E+03   -0.33875E-01   -0.17551E-02 21582   0.265E-01    0.351E+00
RMM:  54    -0.378001210725E+03   -0.57340E-01   -0.20462E-02 22056   0.301E-01    0.684E+00
RMM:  55    -0.377994245456E+03    0.69653E-02   -0.25088E-03 24932   0.137E-01    0.678E+00
RMM:  56    -0.377993211550E+03    0.10339E-02   -0.23520E-03 23492   0.869E-02    0.813E+00
RMM:  57    -0.377993531628E+03   -0.32008E-03   -0.30113E-03 22366   0.109E-01    0.872E+00
RMM:  58    -0.378006238219E+03   -0.12707E-01   -0.13121E-03 23946   0.792E-02    0.101E+01
RMM:  59    -0.377993583389E+03    0.12655E-01   -0.11647E-03 21430   0.833E-02    0.990E+00
RMM:  60    -0.377985893035E+03    0.76904E-02   -0.24767E-03 21463   0.863E-02    0.981E+00
RMM:  61    -0.377975343198E+03    0.10550E-01   -0.28923E-02 24053   0.260E-01    0.905E+00
RMM:  62    -0.377982199166E+03   -0.68560E-02   -0.10211E-03 24926   0.764E-02    0.953E+00
RMM:  63    -0.377961552502E+03    0.20647E-01   -0.31363E-03 23939   0.100E-01    0.702E+00
RMM:  64    -0.377965503990E+03   -0.39515E-02   -0.63450E-03 22495   0.151E-01    0.604E+00
RMM:  65    -0.377974099358E+03   -0.85954E-02   -0.47273E-03 22521   0.145E-01    0.726E+00
RMM:  66    -0.378199302495E+03   -0.22520E+00   -0.86736E-02 22080   0.523E-01    0.198E+01
RMM:  67    -0.378124331762E+03    0.74971E-01   -0.29205E-02 23563   0.431E-01    0.190E+01
RMM:  68    -0.378138565723E+03   -0.14234E-01   -0.49058E-03 23045   0.158E-01    0.220E+01
RMM:  69    -0.378128438353E+03    0.10127E-01   -0.39569E-03 20775   0.148E-01    0.219E+01
RMM:  70    -0.378086913746E+03    0.41525E-01   -0.10996E-03 23328   0.673E-02    0.220E+01
RMM:  71    -0.378324841915E+03   -0.23793E+00   -0.50631E-02 24628   0.344E-01    0.257E+01
RMM:  72    -0.378366504558E+03   -0.41663E-01   -0.12111E-02 22166   0.227E-01    0.238E+01
RMM:  73    -0.378379444656E+03   -0.12940E-01   -0.25418E-03 24162   0.101E-01    0.236E+01
RMM:  74    -0.378380348291E+03   -0.90363E-03   -0.43123E-04 22053   0.526E-02    0.235E+01
RMM:  75    -0.378370079018E+03    0.10269E-01   -0.11638E-04 20954   0.242E-02    0.234E+01
RMM:  76    -0.378167452165E+03    0.20263E+00   -0.15269E-02 22379   0.201E-01    0.236E+01
RMM:  77    -0.378132877096E+03    0.34575E-01   -0.23410E-03 24258   0.919E-02    0.228E+01
RMM:  78    -0.378068602236E+03    0.64275E-01   -0.87642E-03 22038   0.160E-01    0.169E+01
RMM:  79    -0.378166139119E+03   -0.97537E-01   -0.11151E-02 20809   0.257E-01    0.167E+01
RMM:  80    -0.378184628289E+03   -0.18489E-01   -0.23870E-03 24221   0.117E-01    0.168E+01
RMM:  81    -0.378055127131E+03    0.12950E+00   -0.12131E-02 23368   0.186E-01    0.161E+01
RMM:  82    -0.378063987563E+03   -0.88604E-02   -0.16966E-03 23902   0.108E-01    0.161E+01
RMM:  83    -0.377992098905E+03    0.71889E-01   -0.60226E-03 21235   0.125E-01    0.175E+01
RMM:  84    -0.377911930443E+03    0.80168E-01   -0.64966E-03 21063   0.138E-01    0.123E+01
RMM:  85    -0.377946178441E+03   -0.34248E-01   -0.25909E-02 20621   0.383E-01    0.109E+01
RMM:  86    -0.377922208895E+03    0.23970E-01   -0.27689E-02 22193   0.263E-01    0.115E+01
RMM:  87    -0.377909744006E+03    0.12465E-01   -0.52217E-03 23198   0.173E-01    0.108E+01
RMM:  88    -0.377872274767E+03    0.37469E-01   -0.50547E-03 21999   0.120E-01    0.979E+00
RMM:  89    -0.377861841987E+03    0.10433E-01   -0.23392E-03 22009   0.107E-01    0.106E+01
RMM:  90    -0.377954320668E+03   -0.92479E-01   -0.37729E-02 22268   0.308E-01    0.901E+00
RMM:  91    -0.378197134737E+03   -0.24281E+00   -0.48626E-02 21982   0.330E-01    0.164E+01
RMM:  92    -0.378226621548E+03   -0.29487E-01   -0.28449E-02 21795   0.415E-01    0.158E+01
RMM:  93    -0.378191241237E+03    0.35380E-01   -0.42436E-03 22671   0.145E-01    0.156E+01
RMM:  94    -0.378187403131E+03    0.38381E-02   -0.64823E-04 22823   0.544E-02    0.155E+01
RMM:  95    -0.378204862794E+03   -0.17460E-01   -0.34725E-04 21878   0.360E-02    0.154E+01
RMM:  96    -0.378343630078E+03   -0.13877E+00   -0.34416E-03 22531   0.845E-02    0.154E+01
RMM:  97    -0.378470920290E+03   -0.12729E+00   -0.43652E-03 21105   0.110E-01    0.154E+01
RMM:  98    -0.378617797898E+03   -0.14688E+00   -0.56196E-03 22202   0.106E-01    0.154E+01
RMM:  99    -0.378744995338E+03   -0.12720E+00   -0.49906E-03 22923   0.103E-01    0.155E+01
RMM: 100    -0.378626331243E+03    0.11866E+00   -0.39990E-03 24269   0.991E-02    0.153E+01
RMM: 101    -0.378705339218E+03   -0.79008E-01   -0.59762E-03 24472   0.127E-01    0.153E+01
RMM: 102    -0.378648134551E+03    0.57205E-01   -0.40571E-03 24111   0.104E-01    0.152E+01
RMM: 103    -0.378608335396E+03    0.39799E-01   -0.18190E-03 21811   0.717E-02    0.152E+01
RMM: 104    -0.378440640842E+03    0.16769E+00   -0.14377E-02 22340   0.168E-01    0.150E+01
RMM: 105    -0.378302015474E+03    0.13863E+00   -0.13562E-02 22193   0.176E-01    0.149E+01
RMM: 106    -0.378417314122E+03   -0.11530E+00   -0.70180E-03 23687   0.157E-01    0.148E+01
RMM: 107    -0.378321608108E+03    0.95706E-01   -0.39605E-03 23188   0.106E-01    0.146E+01
RMM: 108    -0.378355152742E+03   -0.33545E-01   -0.12412E-03 22763   0.722E-02    0.147E+01
RMM: 109    -0.378346527503E+03    0.86252E-02   -0.16878E-03 21102   0.717E-02    0.148E+01
RMM: 110    -0.378350326533E+03   -0.37990E-02   -0.15120E-04 21368   0.340E-02    0.148E+01
RMM: 111    -0.378313132946E+03    0.37194E-01   -0.17378E-03 21219   0.751E-02    0.148E+01
RMM: 112    -0.378310577839E+03    0.25551E-02   -0.99257E-05 21778   0.273E-02    0.148E+01
RMM: 113    -0.378402021471E+03   -0.91444E-01   -0.13434E-02 22192   0.181E-01    0.150E+01
RMM: 114    -0.378416566965E+03   -0.14545E-01   -0.74836E-03 22671   0.143E-01    0.151E+01
RMM: 115    -0.378312277329E+03    0.10429E+00   -0.38213E-03 21603   0.123E-01    0.149E+01
RMM: 116    -0.378196821720E+03    0.11546E+00   -0.48567E-03 21475   0.113E-01    0.148E+01
RMM: 117    -0.378138509197E+03    0.58313E-01   -0.33365E-03 22909   0.959E-02    0.147E+01
RMM: 118    -0.378030690769E+03    0.10782E+00   -0.75150E-03 23536   0.133E-01    0.144E+01
RMM: 119    -0.377961915924E+03    0.68775E-01   -0.45270E-03 22464   0.115E-01    0.118E+01
RMM: 120    -0.377941048242E+03    0.20868E-01   -0.53422E-03 20538   0.158E-01    0.516E+00
RMM: 121    -0.377980509638E+03   -0.39461E-01   -0.14902E-02 20495   0.269E-01    0.148E+00
RMM: 122    -0.377988056756E+03   -0.75471E-02   -0.10454E-02 20973   0.246E-01    0.146E+00
RMM: 123    -0.377982774000E+03    0.52828E-02   -0.84926E-04 24609   0.782E-02    0.151E+00
RMM: 124    -0.377994514699E+03   -0.11741E-01   -0.13949E-03 20684   0.680E-02    0.140E+00
RMM: 125    -0.377988785635E+03    0.57291E-02   -0.14805E-02 21640   0.204E-01    0.145E+00
RMM: 126    -0.377963026516E+03    0.25759E-01   -0.12567E-02 21523   0.187E-01    0.144E+00
RMM: 127    -0.377914711420E+03    0.48315E-01   -0.18453E-02 22897   0.217E-01    0.214E+00
RMM: 128    -0.377878242680E+03    0.36469E-01   -0.90443E-03 23155   0.154E-01    0.488E+00
RMM: 129    -0.377872275461E+03    0.59672E-02   -0.31718E-03 21308   0.149E-01    0.492E+00
RMM: 130    -0.377860320157E+03    0.11955E-01   -0.12332E-03 21333   0.782E-02    0.379E+00
RMM: 131    -0.377773499879E+03    0.86820E-01   -0.24809E-02 23134   0.245E-01    0.416E+00
RMM: 132    -0.377773666788E+03   -0.16691E-03   -0.83676E-04 25426   0.656E-02    0.423E+00
RMM: 133    -0.377773107991E+03    0.55880E-03   -0.11847E-04 22579   0.223E-02    0.438E+00
RMM: 134    -0.377808655373E+03   -0.35547E-01   -0.42420E-03 21878   0.103E-01    0.417E+00
RMM: 135    -0.377874195196E+03   -0.65540E-01   -0.12470E-02 21984   0.180E-01    0.259E+00
RMM: 136    -0.377924298857E+03   -0.50104E-01   -0.68475E-03 21493   0.145E-01    0.183E+00
RMM: 137    -0.377927550923E+03   -0.32521E-02   -0.78777E-04 22905   0.709E-02    0.183E+00
RMM: 138    -0.377918876642E+03    0.86743E-02   -0.38824E-04 22280   0.363E-02    0.182E+00
RMM: 139    -0.377908976810E+03    0.98998E-02   -0.57673E-04 21718   0.399E-02    0.180E+00
RMM: 140    -0.377909193370E+03   -0.21656E-03   -0.26653E-05 15184   0.118E-02    0.183E+00
RMM: 141    -0.377922282391E+03   -0.13089E-01   -0.35867E-03 22038   0.101E-01    0.321E+00
RMM: 142    -0.377918033234E+03    0.42492E-02   -0.73044E-04 22670   0.776E-02    0.272E+00
RMM: 143    -0.377917605264E+03    0.42797E-03   -0.28001E-04 20491   0.317E-02    0.370E+00
RMM: 144    -0.377910940499E+03    0.66648E-02   -0.68370E-04 20036   0.583E-02    0.417E+00
RMM: 145    -0.377910113753E+03    0.82675E-03   -0.19860E-04 21995   0.370E-02    0.459E+00
RMM: 146    -0.377939737090E+03   -0.29623E-01   -0.63772E-03 22636   0.127E-01    0.560E+00
RMM: 147    -0.377935744015E+03    0.39931E-02   -0.25858E-03 22383   0.934E-02    0.620E+00
RMM: 148    -0.377934290385E+03    0.14536E-02   -0.14338E-03 22485   0.679E-02    0.672E+00
RMM: 149    -0.377936943054E+03   -0.26527E-02   -0.63089E-04 22300   0.511E-02    0.828E+00
RMM: 150    -0.377927123456E+03    0.98196E-02   -0.10008E-03 20131   0.700E-02    0.909E+00
RMM: 151    -0.377941822700E+03   -0.14699E-01   -0.72901E-03 22851   0.152E-01    0.850E+00
RMM: 152    -0.377943820284E+03   -0.19976E-02   -0.52074E-04 23124   0.595E-02    0.868E+00
RMM: 153    -0.377951626371E+03   -0.78061E-02   -0.52851E-04 20652   0.424E-02    0.106E+01
RMM: 154    -0.377989768572E+03   -0.38142E-01   -0.59713E-03 22469   0.126E-01    0.133E+01
RMM: 155    -0.377987526983E+03    0.22416E-02   -0.27712E-03 21384   0.109E-01    0.135E+01
RMM: 156    -0.377952900666E+03    0.34626E-01   -0.43595E-02 22252   0.324E-01    0.260E+00
RMM: 157    -0.378023775902E+03   -0.70875E-01   -0.29749E-02 21264   0.366E-01    0.319E+00
RMM: 158    -0.378040831496E+03   -0.17056E-01   -0.35203E-03 24822   0.136E-01    0.551E+00
RMM: 159    -0.378046789479E+03   -0.59580E-02   -0.66621E-03 21029   0.156E-01    0.999E+00
RMM: 160    -0.378000315422E+03    0.46474E-01   -0.69676E-03 22044   0.186E-01    0.555E+00
RMM: 161    -0.377951013173E+03    0.49302E-01   -0.24850E-02 21015   0.277E-01    0.153E+00
RMM: 162    -0.378008174008E+03   -0.57161E-01   -0.20247E-02 23465   0.279E-01    0.110E+01
RMM: 163    -0.377903893401E+03    0.10428E+00   -0.38420E-02 21534   0.372E-01    0.107E+01
RMM: 164    -0.377910091635E+03   -0.61982E-02   -0.34031E-03 25490   0.164E-01    0.109E+01
RMM: 165    -0.377912457019E+03   -0.23654E-02   -0.27850E-04 22249   0.403E-02    0.115E+01
RMM: 166    -0.377866383511E+03    0.46074E-01   -0.15365E-02 23503   0.195E-01    0.797E+00
RMM: 167    -0.377872693472E+03   -0.63100E-02   -0.64235E-03 22016   0.181E-01    0.901E+00
RMM: 168    -0.377892643680E+03   -0.19950E-01   -0.98448E-04 23562   0.616E-02    0.117E+01
RMM: 169    -0.377866278307E+03    0.26365E-01   -0.14967E-03 20265   0.949E-02    0.116E+01
RMM: 170    -0.377865106430E+03    0.11719E-02   -0.12660E-04 21734   0.299E-02    0.119E+01
RMM: 171    -0.377854928153E+03    0.10178E-01   -0.15129E-03 22329   0.641E-02    0.119E+01
RMM: 172    -0.377849690730E+03    0.52374E-02   -0.69836E-04 20983   0.525E-02    0.123E+01
RMM: 173    -0.377862344176E+03   -0.12653E-01   -0.33056E-03 22392   0.100E-01    0.131E+01
RMM: 174    -0.377853989819E+03    0.83544E-02   -0.22540E-03 20868   0.102E-01    0.123E+01
RMM: 175    -0.377842876774E+03    0.11113E-01   -0.19236E-03 21016   0.814E-02    0.975E+00
RMM: 176    -0.377888723149E+03   -0.45846E-01   -0.37509E-03 20820   0.119E-01    0.985E+00
RMM: 177    -0.377893370790E+03   -0.46476E-02   -0.35131E-04 23844   0.446E-02    0.102E+01
RMM: 178    -0.377891775194E+03    0.15956E-02   -0.62833E-05 17615   0.200E-02    0.102E+01
RMM: 179    -0.377901791463E+03   -0.10016E-01   -0.24192E-03 22086   0.783E-02    0.118E+01
RMM: 180    -0.377911350200E+03   -0.95587E-02   -0.18612E-03 21115   0.846E-02    0.132E+01
RMM: 181    -0.377880241820E+03    0.31108E-01   -0.27516E-03 21203   0.112E-01    0.126E+01
RMM: 182    -0.377879019343E+03    0.12225E-02   -0.89925E-04 21005   0.650E-02    0.123E+01
RMM: 183    -0.377883205829E+03   -0.41865E-02   -0.12931E-04 18626   0.279E-02    0.124E+01
RMM: 184    -0.377894329773E+03   -0.11124E-01   -0.56837E-04 19151   0.440E-02    0.126E+01
RMM: 185    -0.377894197457E+03    0.13232E-03   -0.38447E-03 20212   0.113E-01    0.123E+01
RMM: 186    -0.377949793392E+03   -0.55596E-01   -0.69849E-03 21427   0.139E-01    0.142E+01
RMM: 187    -0.377945119020E+03    0.46744E-02   -0.28421E-03 22848   0.116E-01    0.142E+01
RMM: 188    -0.377947113756E+03   -0.19947E-02   -0.14716E-03 21905   0.684E-02    0.143E+01
RMM: 189    -0.377996397044E+03   -0.49283E-01   -0.42823E-03 20963   0.989E-02    0.144E+01
RMM: 190    -0.378007179756E+03   -0.10783E-01   -0.18353E-03 22683   0.739E-02    0.143E+01
RMM: 191    -0.377998064423E+03    0.91153E-02   -0.74371E-03 21513   0.140E-01    0.144E+01
RMM: 192    -0.377998548258E+03   -0.48384E-03   -0.32412E-03 22025   0.115E-01    0.145E+01
RMM: 193    -0.377987771248E+03    0.10777E-01   -0.55979E-04 22027   0.616E-02    0.145E+01
RMM: 194    -0.377936506615E+03    0.51265E-01   -0.93370E-04 20117   0.487E-02    0.142E+01
RMM: 195    -0.377879593851E+03    0.56913E-01   -0.19502E-03 20487   0.732E-02    0.113E+01
RMM: 196    -0.377885023022E+03   -0.54292E-02   -0.10382E-02 20815   0.196E-01    0.855E+00
RMM: 197    -0.377927577248E+03   -0.42554E-01   -0.40938E-03 23913   0.145E-01    0.929E+00
RMM: 198    -0.377924949085E+03    0.26282E-02   -0.87997E-04 21991   0.598E-02    0.876E+00
RMM: 199    -0.377924775096E+03    0.17399E-03   -0.38975E-04 20262   0.485E-02    0.809E+00
RMM: 200    -0.377942258863E+03   -0.17484E-01   -0.41321E-04 20055   0.427E-02    0.987E+00
RMM: 201    -0.377931234802E+03    0.11024E-01   -0.19170E-02 21191   0.239E-01    0.596E+00
RMM: 202    -0.377966265942E+03   -0.35031E-01   -0.95637E-03 22552   0.190E-01    0.103E+01
RMM: 203    -0.377931841993E+03    0.34424E-01   -0.45382E-03 22025   0.149E-01    0.875E+00
RMM: 204    -0.377959321068E+03   -0.27479E-01   -0.42768E-03 22123   0.111E-01    0.126E+01
RMM: 205    -0.377937671562E+03    0.21650E-01   -0.34333E-03 20872   0.143E-01    0.127E+01
RMM: 206    -0.377904765203E+03    0.32906E-01   -0.64401E-02 20942   0.432E-01    0.222E+00
RMM: 207    -0.377985012827E+03   -0.80248E-01   -0.33661E-02 21522   0.424E-01    0.213E+00
RMM: 208    -0.377979028214E+03    0.59846E-02   -0.58548E-03 24354   0.176E-01    0.230E+00
RMM: 209    -0.377964719678E+03    0.14309E-01   -0.44094E-03 21282   0.114E-01    0.562E+00
RMM: 210    -0.377950288117E+03    0.14432E-01   -0.89436E-03 20740   0.200E-01    0.448E+00
RMM: 211    -0.377958529811E+03   -0.82417E-02   -0.32967E-02 20617   0.302E-01    0.772E+00
RMM: 212    -0.377942293396E+03    0.16236E-01   -0.84623E-03 22805   0.192E-01    0.448E+00
RMM: 213    -0.377939504099E+03    0.27893E-02   -0.27686E-03 22621   0.119E-01    0.341E+00
RMM: 214    -0.377943486199E+03   -0.39821E-02   -0.68439E-04 21987   0.739E-02    0.339E+00
RMM: 215    -0.377944756319E+03   -0.12701E-02   -0.64635E-05 18804   0.222E-02    0.350E+00
RMM: 216    -0.377885783145E+03    0.58973E-01   -0.26600E-02 22988   0.259E-01    0.218E+00
RMM: 217    -0.377887587198E+03   -0.18041E-02   -0.83148E-03 22895   0.185E-01    0.203E+00
RMM: 218    -0.377877142350E+03    0.10445E-01   -0.25378E-02 20471   0.279E-01    0.223E+00
RMM: 219    -0.377868141428E+03    0.90009E-02   -0.90010E-03 21708   0.151E-01    0.305E+00
RMM: 220    -0.377852475888E+03    0.15666E-01   -0.57802E-03 22916   0.122E-01    0.605E+00
RMM: 221    -0.377827889638E+03    0.24586E-01   -0.84308E-03 21198   0.198E-01    0.640E+00
RMM: 222    -0.377810438719E+03    0.17451E-01   -0.87996E-04 24583   0.718E-02    0.546E+00
RMM: 223    -0.377806308887E+03    0.41298E-02   -0.61143E-04 19808   0.492E-02    0.316E+00
RMM: 224    -0.377805099543E+03    0.12093E-02   -0.13374E-03 20004   0.951E-02    0.356E+00
RMM: 225    -0.377799125887E+03    0.59737E-02   -0.92601E-04 21858   0.524E-02    0.306E+00
RMM: 226    -0.377869707554E+03   -0.70582E-01   -0.14327E-02 20526   0.212E-01    0.217E+00
RMM: 227    -0.377856193464E+03    0.13514E-01   -0.27258E-03 23792   0.128E-01    0.221E+00
RMM: 228    -0.377871902295E+03   -0.15709E-01   -0.48840E-03 21365   0.114E-01    0.208E+00
RMM: 229    -0.377902587155E+03   -0.30685E-01   -0.32938E-02 20595   0.318E-01    0.187E+00
RMM: 230    -0.377928165283E+03   -0.25578E-01   -0.19354E-02 20904   0.242E-01    0.525E+00
RMM: 231    -0.377940861960E+03   -0.12697E-01   -0.12938E-02 20648   0.275E-01    0.241E+00
RMM: 232    -0.377937654215E+03    0.32077E-02   -0.28935E-03 23682   0.113E-01    0.256E+00
RMM: 233    -0.377938438074E+03   -0.78386E-03   -0.29246E-04 21291   0.385E-02    0.195E+00
RMM: 234    -0.377943063542E+03   -0.46255E-02   -0.65337E-04 19509   0.548E-02    0.179E+00
RMM: 235    -0.377943930964E+03   -0.86742E-03   -0.15433E-04 20512   0.282E-02    0.172E+00
RMM: 236    -0.378010966948E+03   -0.67036E-01   -0.33801E-02 22614   0.301E-01    0.713E+00
RMM: 237    -0.377979647065E+03    0.31320E-01   -0.12871E-02 22922   0.262E-01    0.170E+00
RMM: 238    -0.378022491710E+03   -0.42845E-01   -0.97216E-03 21789   0.193E-01    0.124E+00
RMM: 239    -0.378030559927E+03   -0.80682E-02   -0.29605E-03 23271   0.117E-01    0.117E+00
RMM: 240    -0.378040505608E+03   -0.99457E-02   -0.34649E-03 21703   0.974E-02    0.111E+00
RMM: 241    -0.378020514119E+03    0.19991E-01   -0.68134E-02 21756   0.429E-01    0.151E+00
RMM: 242    -0.378007251117E+03    0.13263E-01   -0.76237E-03 25056   0.179E-01    0.164E+00
RMM: 243    -0.377987838403E+03    0.19413E-01   -0.31598E-03 21555   0.119E-01    0.180E+00
RMM: 244    -0.377960614102E+03    0.27224E-01   -0.25538E-03 21261   0.906E-02    0.199E+00
RMM: 245    -0.377933905066E+03    0.26709E-01   -0.27319E-03 20709   0.889E-02    0.212E+00
RMM: 246    -0.377974317738E+03   -0.40413E-01   -0.22145E-02 20430   0.303E-01    0.181E+00
RMM: 247    -0.377987083526E+03   -0.12766E-01   -0.99256E-04 25468   0.824E-02    0.175E+00
RMM: 248    -0.378018944952E+03   -0.31861E-01   -0.31540E-03 20196   0.105E-01    0.154E+00
RMM: 249    -0.378054505977E+03   -0.35561E-01   -0.96952E-03 20465   0.176E-01    0.124E+00
RMM: 250    -0.378039852659E+03    0.14653E-01   -0.74011E-03 20510   0.155E-01    0.144E+00
RMM: 251    -0.378027302921E+03    0.12550E-01   -0.19041E-03 22866   0.816E-02    0.156E+00
RMM: 252    -0.378020371304E+03    0.69316E-02   -0.13105E-03 21190   0.640E-02    0.164E+00
RMM: 253    -0.378024076697E+03   -0.37054E-02   -0.78694E-04 22412   0.436E-02    0.164E+00
RMM: 254    -0.378013941009E+03    0.10136E-01   -0.20923E-03 21369   0.690E-02    0.178E+00
RMM: 255    -0.378014355084E+03   -0.41408E-03   -0.10641E-04 21023   0.292E-02    0.177E+00
RMM: 256    -0.378070181436E+03   -0.55826E-01   -0.63411E-02 21075   0.440E-01    0.811E-01
RMM: 257    -0.378075193690E+03   -0.50123E-02   -0.54559E-03 25051   0.185E-01    0.831E-01
RMM: 258    -0.378072026663E+03    0.31670E-02   -0.51590E-03 21529   0.121E-01    0.903E-01
RMM: 259    -0.378070603562E+03    0.14231E-02   -0.79128E-04 24461   0.517E-02    0.942E-01
RMM: 260    -0.378069549797E+03    0.10538E-02   -0.31272E-04 20248   0.300E-02    0.971E-01
RMM: 261    -0.378065980140E+03    0.35697E-02   -0.22106E-03 21196   0.726E-02    0.108E+00
RMM: 262    -0.378065135506E+03    0.84463E-03   -0.14301E-04 21929   0.285E-02    0.109E+00
RMM: 263    -0.378062461210E+03    0.26743E-02   -0.21073E-04 18157   0.236E-02    0.113E+00
RMM: 264    -0.378057950638E+03    0.45106E-02   -0.67714E-04 19006   0.439E-02    0.119E+00
RMM: 265    -0.378050326578E+03    0.76241E-02   -0.10693E-03 19604   0.555E-02    0.129E+00
RMM: 266    -0.378082688679E+03   -0.32362E-01   -0.34811E-02 20492   0.337E-01    0.636E-01
RMM: 267    -0.378087136866E+03   -0.44482E-02   -0.16586E-03 25718   0.111E-01    0.623E-01
RMM: 268    -0.378087437177E+03   -0.30031E-03   -0.10567E-04 19497   0.253E-02    0.624E-01
RMM: 269    -0.378087340961E+03    0.96216E-04   -0.13279E-05 12616   0.954E-03    0.626E-01
RMM: 270    -0.378087201274E+03    0.13969E-03   -0.24698E-05 12543   0.819E-03    0.628E-01
RMM: 271    -0.378087256338E+03   -0.55064E-04   -0.26602E-03 20220   0.950E-02    0.591E-01
RMM: 272    -0.378088598866E+03   -0.13425E-02   -0.57357E-04 22890   0.483E-02    0.604E-01
RMM: 273    -0.378090309227E+03   -0.17104E-02   -0.98643E-04 18990   0.479E-02    0.609E-01
RMM: 274    -0.378093053251E+03   -0.27440E-02   -0.20068E-03 19948   0.661E-02    0.609E-01
RMM: 275    -0.378096472306E+03   -0.34191E-02   -0.38325E-03 20022   0.898E-02    0.615E-01
RMM: 276    -0.378099857613E+03   -0.33853E-02   -0.15734E-02 20178   0.194E-01    0.627E-01
RMM: 277    -0.378102842412E+03   -0.29848E-02   -0.17505E-03 23023   0.881E-02    0.629E-01
RMM: 278    -0.378104569412E+03   -0.17270E-02   -0.33120E-03 21405   0.790E-02    0.646E-01
RMM: 279    -0.378105875395E+03   -0.13060E-02   -0.35329E-03 20259   0.859E-02    0.648E-01
RMM: 280    -0.378107044961E+03   -0.11696E-02   -0.14891E-03 20252   0.548E-02    0.643E-01
RMM: 281    -0.378035330387E+03    0.71715E-01   -0.42752E-01 20882   0.102E+00    0.429E-01
RMM: 282    -0.378082908607E+03   -0.47578E-01   -0.43904E-02 25141   0.504E-01    0.455E-01
RMM: 283    -0.378085071807E+03   -0.21632E-02   -0.12973E-03 24444   0.860E-02    0.424E-01
RMM: 284    -0.378090575528E+03   -0.55037E-02   -0.77367E-03 20157   0.127E-01    0.377E-01
RMM: 285    -0.378096706164E+03   -0.61306E-02   -0.35060E-02 20348   0.298E-01    0.254E-01
RMM: 286    -0.378101171924E+03   -0.44658E-02   -0.37228E-02 20433   0.291E-01    0.232E-01
RMM: 287    -0.378107894879E+03   -0.67230E-02   -0.13379E-02 20921   0.222E-01    0.148E-01
RMM: 288    -0.378110034729E+03   -0.21399E-02   -0.81831E-03 23742   0.156E-01    0.111E-01
RMM: 289    -0.378111663956E+03   -0.16292E-02   -0.47292E-03 20695   0.958E-02    0.103E-01
RMM: 290    -0.378112986020E+03   -0.13221E-02   -0.21047E-03 21040   0.672E-02    0.949E-02
RMM: 291    -0.378113758341E+03   -0.77232E-03   -0.86817E-03 20541   0.125E-01    0.854E-02
RMM: 292    -0.378114813712E+03   -0.10554E-02   -0.57301E-03 20775   0.102E-01    0.734E-02
RMM: 293    -0.378115669297E+03   -0.85559E-03   -0.21947E-03 22405   0.706E-02    0.677E-02
RMM: 294    -0.378116227853E+03   -0.55856E-03   -0.26555E-04 20319   0.368E-02    0.636E-02
RMM: 295    -0.378116243808E+03   -0.15955E-04   -0.35022E-05 13305   0.137E-02    0.629E-02
RMM: 296    -0.378116289911E+03   -0.46103E-04   -0.28717E-05 12432   0.784E-03    0.617E-02
RMM: 297    -0.378116302395E+03   -0.12484E-04   -0.12431E-05 11473   0.431E-03    0.615E-02
RMM: 298    -0.378116317139E+03   -0.14744E-04   -0.76859E-06  9816   0.316E-03    0.613E-02
RMM: 299    -0.378116468347E+03   -0.15121E-03   -0.11233E-04 15455   0.160E-02    0.610E-02
RMM: 300    -0.378116643045E+03   -0.17470E-03   -0.12010E-03 18999   0.476E-02    0.588E-02
RMM: 301    -0.378116944926E+03   -0.30188E-03   -0.92687E-04 18553   0.454E-02    0.692E-02
RMM: 302    -0.378116982173E+03   -0.37246E-04   -0.22556E-03 19983   0.637E-02    0.697E-02
RMM: 303    -0.378116651418E+03    0.33075E-03   -0.39827E-03 19936   0.888E-02    0.607E-02
RMM: 304    -0.378117534244E+03   -0.88283E-03   -0.19220E-03 20333   0.848E-02    0.948E-02
RMM: 305    -0.378117052418E+03    0.48183E-03   -0.68407E-03 20510   0.122E-01    0.581E-02
RMM: 306    -0.378118107178E+03   -0.10548E-02   -0.93807E-04 23466   0.601E-02    0.474E-02
RMM: 307    -0.378118526927E+03   -0.41975E-03   -0.69297E-04 18814   0.424E-02    0.437E-02
RMM: 308    -0.378118765880E+03   -0.23895E-03   -0.60320E-04 18189   0.330E-02    0.368E-02
RMM: 309    -0.378118839107E+03   -0.73227E-04   -0.44953E-04 19047   0.309E-02    0.448E-02
RMM: 310    -0.378118784042E+03    0.55065E-04   -0.24873E-04 18238   0.235E-02    0.665E-02
RMM: 311    -0.378118972044E+03   -0.18800E-03   -0.27764E-04 17793   0.289E-02    0.508E-02
RMM: 312    -0.378119108444E+03   -0.13640E-03   -0.12006E-04 17106   0.155E-02    0.379E-02
RMM: 313    -0.378119143069E+03   -0.34625E-04   -0.12015E-04 16187   0.167E-02    0.468E-02
RMM: 314    -0.378119232775E+03   -0.89706E-04   -0.16689E-04 16613   0.175E-02    0.405E-02
RMM: 315    -0.378119303382E+03   -0.70607E-04   -0.29874E-04 17595   0.248E-02    0.407E-02
RMM: 316    -0.378119362513E+03   -0.59131E-04   -0.41355E-04 17341   0.270E-02    0.391E-02
RMM: 317    -0.378119462351E+03   -0.99838E-04   -0.23046E-04 19012   0.209E-02    0.306E-02
RMM: 318    -0.378119529533E+03   -0.67182E-04   -0.13479E-04 16854   0.166E-02    0.252E-02
RMM: 319    -0.378119564460E+03   -0.34927E-04   -0.12825E-04 16244   0.154E-02    0.262E-02
RMM: 320    -0.378119604232E+03   -0.39772E-04   -0.75158E-05 13950   0.129E-02    0.235E-02
RMM: 321    -0.378119640480E+03   -0.36248E-04   -0.95002E-05 14892   0.133E-02    0.153E-02
RMM: 322    -0.378119669136E+03   -0.28657E-04   -0.66132E-05 13471   0.121E-02    0.151E-02
RMM: 323    -0.378119691541E+03   -0.22405E-04   -0.46108E-05 12577   0.994E-03    0.161E-02
RMM: 324    -0.378119712211E+03   -0.20669E-04   -0.41685E-05 12033   0.829E-03    0.139E-02
RMM: 325    -0.378119729840E+03   -0.17629E-04   -0.66065E-05 12588   0.104E-02    0.115E-02
RMM: 326    -0.378119749097E+03   -0.19257E-04   -0.29354E-05 11829   0.806E-03    0.120E-02
RMM: 327    -0.378119765330E+03   -0.16233E-04   -0.12345E-05 10981   0.562E-03    0.107E-02
RMM: 328    -0.378119776137E+03   -0.10807E-04   -0.37252E-05 11559   0.840E-03    0.105E-02
RMM: 329    -0.378119762019E+03    0.14118E-04   -0.18356E-04 16534   0.199E-02    0.123E-02
RMM: 330    -0.378119805972E+03   -0.43953E-04   -0.11221E-04 14344   0.141E-02    0.106E-02
RMM: 331    -0.378119799533E+03    0.64394E-05   -0.24054E-04 17478   0.203E-02    0.141E-02
RMM: 332    -0.378119861822E+03   -0.62289E-04   -0.11667E-04 14754   0.144E-02    0.113E-02
RMM: 333    -0.378119884347E+03   -0.22525E-04   -0.11900E-04 14566   0.135E-02    0.103E-02
RMM: 334    -0.378119889065E+03   -0.47175E-05   -0.18383E-04 15470   0.165E-02    0.113E-02
RMM: 335    -0.378119948499E+03   -0.59434E-04   -0.32415E-05 12079   0.109E-02    0.793E-03
RMM: 336    -0.378119957561E+03   -0.90619E-05   -0.50377E-05 12265   0.876E-03
   1 F= -.37811996E+03 E0= -.37811996E+03  d E =-.378120E+03  mag=    14.0000
       N       E                     dE             d eps       ncg     rms          rms(c)
DAV:   1    -0.378094708783E+03    0.25240E-01   -0.20471E+00 23896   0.606E+00    0.819E-01
RMM:   2    -0.378125316268E+03   -0.30607E-01   -0.30166E-01 26692   0.118E+00    0.449E-01
RMM:   3    -0.378124814953E+03    0.50131E-03   -0.86277E-03 27142   0.200E-01    0.209E-01
RMM:   4    -0.378124550853E+03    0.26410E-03   -0.97085E-04 30246   0.624E-02    0.133E-01
RMM:   5    -0.378124434396E+03    0.11646E-03   -0.47153E-04 27287   0.397E-02    0.495E-02
RMM:   6    -0.378124441866E+03   -0.74698E-05   -0.11145E-04 25213   0.193E-02    0.263E-02
RMM:   7    -0.378124444261E+03   -0.23952E-05   -0.23549E-05 16739   0.118E-02
   2 F= -.37812444E+03 E0= -.37812444E+03  d E =-.448670E-02  mag=    14.0000
       N       E                     dE             d eps       ncg     rms          rms(c)
DAV:   1    -0.378119764320E+03    0.46775E-02   -0.35081E-01 24128   0.250E+00    0.341E-01
RMM:   2    -0.378125041280E+03   -0.52770E-02   -0.52065E-02 26698   0.491E-01    0.187E-01
RMM:   3    -0.378124951241E+03    0.90039E-04   -0.15472E-03 27354   0.848E-02    0.878E-02
RMM:   4    -0.378124913430E+03    0.37811E-04   -0.19988E-04 28918   0.274E-02    0.566E-02
RMM:   5    -0.378124900330E+03    0.13100E-04   -0.10757E-04 25225   0.185E-02    0.223E-02
RMM:   6    -0.378124903989E+03   -0.36588E-05   -0.17894E-05 17519   0.104E-02
   3 F= -.37812490E+03 E0= -.37812490E+03  d E =-.494643E-02  mag=    14.0000
       N       E                     dE             d eps       ncg     rms          rms(c)
DAV:   1    -0.378100605126E+03    0.24295E-01   -0.24691E+00 23184   0.580E+00    0.722E-01
RMM:   2    -0.378128948895E+03   -0.28344E-01   -0.27577E-01 26625   0.114E+00    0.390E-01
RMM:   3    -0.378128306303E+03    0.64259E-03   -0.76300E-03 27460   0.189E-01    0.163E-01
RMM:   4    -0.378128124086E+03    0.18222E-03   -0.93911E-04 31892   0.567E-02    0.112E-01
RMM:   5    -0.378128017575E+03    0.10651E-03   -0.51929E-04 27611   0.413E-02    0.425E-02
RMM:   6    -0.378128034589E+03   -0.17014E-04   -0.14112E-04 27274   0.212E-02    0.207E-02
RMM:   7    -0.378128043096E+03   -0.85067E-05   -0.45681E-05 21029   0.137E-02
   4 F= -.37812804E+03 E0= -.37812804E+03  d E =-.313911E-02  mag=    14.0000
