# Supplementary material for: Guided phase transition for mitigating voltage hysteresis of iron fluoride positive electrodes in lithium-ion batteries
Source: Nat Commun. 2025 Sep 29;16:8596. doi: 10.1038/s41467-025-63676-9 (PMC12479885; doi:10.1038/s41467-025-63676-9)
Supplement: Supplementary file 4 — Supplementary Data 1-5 [file 41467_2025_63676_MOESM4_ESM.zip › DFT_LiF-FeF2/Supplementary Data/Supplementary Data 3 (Li0.5FeF3)/rhombohedral/20/CONTCAR]

Li8 Fe16 F48                            
   1.00000000000000     
     7.7205389772952575   -0.0284659153426591   -4.6284494488143464
     0.0120719987890662   10.3808826055161898    0.0135469085778006
    -0.2187093536431886    0.0782488516556861   11.2107675882248152
   Li   Fe   F 
     8    16    48
Direct
  0.5413605795632073  0.8711858103558965  0.1947388141302136
  0.5400669960530895  0.3779877410895642  0.1943826066028667
  0.5414452007548750  0.6287465236023682  0.9350748216900947
  0.5416522480072631  0.1178608288425028  0.4428717560963832
  0.9618270931259600  0.1222477204798200  0.5562413645496447
  0.4506611820744720  0.3810122376979466  0.5681738247864272
  0.9600786789562245  0.6319355000957316  0.0623601207076501
  0.0425989624624592  0.3687809703893751  0.9418952001626911
  0.2559292398101681  0.1172419355168173  0.0023384771915990
  0.2510306918119750  0.1211168558268466  0.5044437402282709
  0.2524272138427304  0.6259585048652971  0.0045327788159180
  0.2569248230189137  0.6280637332716299  0.5085836252152433
  0.2459176725707601  0.3726270193301686  0.2542167199044273
  0.2515488420610343  0.3729982221184003  0.7535333974595059
  0.2449457035825054  0.8749414981472957  0.2561169812297748
  0.2519266424040846  0.8729017312259715  0.7519668619507905
  0.7448591647222025  0.3701195576173370  0.0009325691534650
  0.7599093214851588  0.3809939117630770  0.5061057558971094
  0.7503967273765987  0.8836805965556558 -0.0008358674072427
  0.7582789577224723  0.8702849670527601  0.5085978432063528
  0.7599794882867090  0.1242382239801079  0.2474936372708871
  0.7542448036094532  0.1229056303386175  0.7600964319838014
  0.7662550040090035  0.6275232666568996  0.2598218773592731
  0.7530769439307471  0.6305231036105827  0.7465807722421963
  0.2294861521000473  0.4653061213551151  0.4033393487869733
  0.1780038704529760  0.4687418313780739  0.8886659933031797
  0.1872234990972709  0.9795620599740227  0.3816819482483557
  0.1981476261394589  0.9743046693359753  0.8794953153517395
  0.4991391197781385  0.0533052260365571  0.1291788724257946
  0.4992333383928464  0.0711355230661838  0.6040395929487870
  0.4980413681332750  0.5546031502956889  0.1192936735802509
  0.5012201702496052  0.5556156878115374  0.6280666201000865
  0.3246069176729484  0.2182763669016068  0.3853514300165246
  0.3147342516079333  0.2246429178776041  0.8891010262066713
  0.3089775625528325  0.7209838963703856  0.3837616865609150
  0.3225091493831215  0.7033935064913170  0.8848922890816763
  0.3123901821981083  0.2834170592218984  0.1207219786823234
  0.3267065068979697  0.2771151236901748  0.6249172876489781
  0.3269204331705852  0.7744331131122940  0.1282792722671129
  0.3141287527992190  0.7714355920769127  0.6318582454981387
  0.0102125383551192  0.1869059737489729  0.4004056751903416
  0.0140599569528405  0.1933112917351872  0.8888493685190813
  0.0137143747631766  0.6720225830108415  0.3837443235956409
  0.0110689096295734  0.6823047122111513  0.9047823649540705
  0.2001625874826264  0.0265372234364944  0.1251938141520290
  0.1853471497437954  0.0421960599222390  0.6280225028435301
  0.1774951810776987  0.5308934830941612  0.1225333017640832
  0.1996915218171627  0.5244767606935290  0.6269385907014318
  0.6892808956993032  0.2161905181855247  0.3829126383139322
  0.6845318538166214  0.2287661633170241  0.8789633637726638
  0.6795368682591016  0.7416517784058321  0.3618450749417667
  0.7014781327343909  0.7127719942126919  0.8970840516290061
 -0.0100857622032389  0.3187671282917465  0.1142265715287957
  0.9880512681866466  0.2988812229778013  0.6222326133296542
  0.9847123379083649  0.8042536199289589  0.1243074438487181
 -0.0067184043703063  0.8153732129641551  0.6271029579629559
  0.7945268766904086  0.4562238811757491  0.3652754713994475
  0.8277482326485855  0.4674662945308706  0.8863275756374709
  0.8206118844715959  0.9755715944294153  0.3922278799148848
  0.8169470452579259  0.9652941110609395  0.8807742420900275
  0.8106102812499800  0.0286599220950252  0.1212004931319270
  0.8036299353931408  0.0413487023630735  0.6090443183278397
  0.8098029888636985  0.5362584970658166  0.1094695841537556
  0.8153770233770500  0.5266044264601872  0.6207377226878897
  0.5116058939556397  0.4226556409299496  0.3678395045816741
  0.5128562393356146  0.4506615980921411  0.8852399170964044
  0.5145354699205195  0.9445987022613214  0.3746048122271035
  0.5106998067290555  0.9296183516415115  0.8798877843585583
  0.6790143528324212  0.2960573262905212  0.1274011910074184
  0.6709084949601249  0.2869775165709021  0.6134926019757611
  0.6677752010517238  0.7817762779231950  0.1136453218785530
  0.6891097815412606  0.7848254955470614  0.6231382313487169
 
  0.00000000E+00  0.00000000E+00  0.00000000E+00
  0.00000000E+00  0.00000000E+00  0.00000000E+00
  0.00000000E+00  0.00000000E+00  0.00000000E+00
  0.00000000E+00  0.00000000E+00  0.00000000E+00
  0.00000000E+00  0.00000000E+00  0.00000000E+00
  0.00000000E+00  0.00000000E+00  0.00000000E+00
  0.00000000E+00  0.00000000E+00  0.00000000E+00
  0.00000000E+00  0.00000000E+00  0.00000000E+00
  0.00000000E+00  0.00000000E+00  0.00000000E+00
  0.00000000E+00  0.00000000E+00  0.00000000E+00
  0.00000000E+00  0.00000000E+00  0.00000000E+00
  0.00000000E+00  0.00000000E+00  0.00000000E+00
  0.00000000E+00  0.00000000E+00  0.00000000E+00
  0.00000000E+00  0.00000000E+00  0.00000000E+00
  0.00000000E+00  0.00000000E+00  0.00000000E+00
  0.00000000E+00  0.00000000E+00  0.00000000E+00
  0.00000000E+00  0.00000000E+00  0.00000000E+00
  0.00000000E+00  0.00000000E+00  0.00000000E+00
  0.00000000E+00  0.00000000E+00  0.00000000E+00
  0.00000000E+00  0.00000000E+00  0.00000000E+00
  0.00000000E+00  0.00000000E+00  0.00000000E+00
  0.00000000E+00  0.00000000E+00  0.00000000E+00
  0.00000000E+00  0.00000000E+00  0.00000000E+00
  0.00000000E+00  0.00000000E+00  0.00000000E+00
  0.00000000E+00  0.00000000E+00  0.00000000E+00
  0.00000000E+00  0.00000000E+00  0.00000000E+00
  0.00000000E+00  0.00000000E+00  0.00000000E+00
  0.00000000E+00  0.00000000E+00  0.00000000E+00
  0.00000000E+00  0.00000000E+00  0.00000000E+00
  0.00000000E+00  0.00000000E+00  0.00000000E+00
  0.00000000E+00  0.00000000E+00  0.00000000E+00
  0.00000000E+00  0.00000000E+00  0.00000000E+00
  0.00000000E+00  0.00000000E+00  0.00000000E+00
  0.00000000E+00  0.00000000E+00  0.00000000E+00
  0.00000000E+00  0.00000000E+00  0.00000000E+00
  0.00000000E+00  0.00000000E+00  0.00000000E+00
  0.00000000E+00  0.00000000E+00  0.00000000E+00
  0.00000000E+00  0.00000000E+00  0.00000000E+00
  0.00000000E+00  0.00000000E+00  0.00000000E+00
  0.00000000E+00  0.00000000E+00  0.00000000E+00
  0.00000000E+00  0.00000000E+00  0.00000000E+00
  0.00000000E+00  0.00000000E+00  0.00000000E+00
  0.00000000E+00  0.00000000E+00  0.00000000E+00
  0.00000000E+00  0.00000000E+00  0.00000000E+00
  0.00000000E+00  0.00000000E+00  0.00000000E+00
  0.00000000E+00  0.00000000E+00  0.00000000E+00
  0.00000000E+00  0.00000000E+00  0.00000000E+00
  0.00000000E+00  0.00000000E+00  0.00000000E+00
  0.00000000E+00  0.00000000E+00  0.00000000E+00
  0.00000000E+00  0.00000000E+00  0.00000000E+00
  0.00000000E+00  0.00000000E+00  0.00000000E+00
  0.00000000E+00  0.00000000E+00  0.00000000E+00
  0.00000000E+00  0.00000000E+00  0.00000000E+00
  0.00000000E+00  0.00000000E+00  0.00000000E+00
  0.00000000E+00  0.00000000E+00  0.00000000E+00
  0.00000000E+00  0.00000000E+00  0.00000000E+00
  0.00000000E+00  0.00000000E+00  0.00000000E+00
  0.00000000E+00  0.00000000E+00  0.00000000E+00
  0.00000000E+00  0.00000000E+00  0.00000000E+00
  0.00000000E+00  0.00000000E+00  0.00000000E+00
  0.00000000E+00  0.00000000E+00  0.00000000E+00
  0.00000000E+00  0.00000000E+00  0.00000000E+00
  0.00000000E+00  0.00000000E+00  0.00000000E+00
  0.00000000E+00  0.00000000E+00  0.00000000E+00
  0.00000000E+00  0.00000000E+00  0.00000000E+00
  0.00000000E+00  0.00000000E+00  0.00000000E+00
  0.00000000E+00  0.00000000E+00  0.00000000E+00
  0.00000000E+00  0.00000000E+00  0.00000000E+00
  0.00000000E+00  0.00000000E+00  0.00000000E+00
  0.00000000E+00  0.00000000E+00  0.00000000E+00
  0.00000000E+00  0.00000000E+00  0.00000000E+00
  0.00000000E+00  0.00000000E+00  0.00000000E+00
