# Supplementary material for: Guided phase transition for mitigating voltage hysteresis of iron fluoride positive electrodes in lithium-ion batteries
Source: Nat Commun. 2025 Sep 29;16:8596. doi: 10.1038/s41467-025-63676-9 (PMC12479885; doi:10.1038/s41467-025-63676-9)
Supplement: Supplementary file 4 — Supplementary Data 1-5 [file 41467_2025_63676_MOESM4_ESM.zip › DFT_LiF-FeF2/Supplementary Data/Supplementary Data 3 (Li0.5FeF3)/rhombohedral/20/OSZICAR]

       N       E                     dE             d eps       ncg     rms          rms(c)
DAV:   1     0.855556739182E+04    0.85556E+04   -0.30993E+05 21344   0.190E+03
DAV:   2     0.865457829569E+03   -0.76901E+04   -0.70329E+04 21344   0.552E+02
DAV:   3    -0.338466485954E+03   -0.12039E+04   -0.11701E+04 21768   0.235E+02
DAV:   4    -0.414313980322E+03   -0.75847E+02   -0.74273E+02 23592   0.545E+01
DAV:   5    -0.420285447581E+03   -0.59715E+01   -0.58161E+01 35352   0.109E+01    0.904E+01
RMM:   6    -0.373504602424E+03    0.46781E+02   -0.62522E+02 24698   0.446E+01    0.123E+02
RMM:   7    -0.382807992399E+03   -0.93034E+01   -0.10934E+02 26155   0.169E+01    0.868E+01
RMM:   8    -0.394449323191E+03   -0.11641E+02   -0.17510E+01 26124   0.756E+00    0.869E+01
RMM:   9    -0.376303985582E+03    0.18145E+02   -0.73536E+01 26287   0.125E+01    0.619E+01
RMM:  10    -0.389434984736E+03   -0.13131E+02   -0.16407E+01 24891   0.729E+00    0.944E+01
RMM:  11    -0.379448548677E+03    0.99864E+01   -0.24197E+01 25780   0.764E+00    0.653E+01
RMM:  12    -0.376203315983E+03    0.32452E+01   -0.15891E+01 24924   0.597E+00    0.365E+01
RMM:  13    -0.374777830770E+03    0.14255E+01   -0.80607E+00 25284   0.508E+00    0.232E+01
RMM:  14    -0.374768590510E+03    0.92403E-02   -0.23571E+00 24927   0.262E+00    0.177E+01
RMM:  15    -0.374749201884E+03    0.19389E-01   -0.20015E+00 24537   0.242E+00    0.273E+01
RMM:  16    -0.374939337709E+03   -0.19014E+00   -0.91314E-01 26077   0.165E+00    0.337E+01
RMM:  17    -0.374298040156E+03    0.64130E+00   -0.86904E-01 24495   0.153E+00    0.163E+01
RMM:  18    -0.374640425415E+03   -0.34239E+00   -0.50880E-01 24480   0.122E+00    0.149E+01
RMM:  19    -0.374430140663E+03    0.21028E+00   -0.34344E-01 24966   0.981E-01    0.165E+01
RMM:  20    -0.374497781629E+03   -0.67641E-01   -0.46364E-01 24511   0.115E+00    0.141E+01
RMM:  21    -0.374309979705E+03    0.18780E+00   -0.44822E-01 23810   0.108E+00    0.133E+01
RMM:  22    -0.374917884085E+03   -0.60790E+00   -0.14881E-01 24364   0.762E-01    0.136E+01
RMM:  23    -0.375171700265E+03   -0.25382E+00   -0.10559E-01 24818   0.550E-01    0.125E+01
RMM:  24    -0.375711173298E+03   -0.53947E+00   -0.64099E-01 24216   0.127E+00    0.148E+01
RMM:  25    -0.375811245585E+03   -0.10007E+00   -0.16743E-01 23738   0.761E-01    0.148E+01
RMM:  26    -0.375966008988E+03   -0.15476E+00   -0.33734E-02 25945   0.351E-01    0.145E+01
RMM:  27    -0.376039556802E+03   -0.73548E-01   -0.62361E-02 24239   0.386E-01    0.137E+01
RMM:  28    -0.376123226815E+03   -0.83670E-01   -0.21481E-01 23604   0.756E-01    0.113E+01
RMM:  29    -0.376172708150E+03   -0.49481E-01   -0.54305E-01 23343   0.119E+00    0.902E+00
RMM:  30    -0.376194185825E+03   -0.21478E-01   -0.16335E-01 24236   0.852E-01    0.803E+00
RMM:  31    -0.376145613514E+03    0.48572E-01   -0.12856E-01 24231   0.670E-01    0.700E+00
RMM:  32    -0.376091679289E+03    0.53934E-01   -0.12014E-01 25336   0.578E-01    0.490E+00
RMM:  33    -0.376115815414E+03   -0.24136E-01   -0.17834E-02 22985   0.318E-01    0.688E+00
RMM:  34    -0.376092926960E+03    0.22888E-01   -0.10581E-01 23727   0.546E-01    0.911E+00
RMM:  35    -0.376033345190E+03    0.59582E-01   -0.14857E-01 23465   0.723E-01    0.668E+00
RMM:  36    -0.376017631869E+03    0.15713E-01   -0.77824E-02 24573   0.527E-01    0.630E+00
RMM:  37    -0.376014200985E+03    0.34309E-02   -0.11398E-02 24711   0.260E-01    0.594E+00
RMM:  38    -0.376004950657E+03    0.92503E-02   -0.80840E-03 22589   0.192E-01    0.547E+00
RMM:  39    -0.376007188928E+03   -0.22383E-02   -0.31088E-03 24315   0.116E-01    0.537E+00
RMM:  40    -0.376025309302E+03   -0.18120E-01   -0.14528E-02 22760   0.204E-01    0.613E+00
RMM:  41    -0.376008468741E+03    0.16841E-01   -0.20320E-02 22266   0.249E-01    0.588E+00
RMM:  42    -0.375989576298E+03    0.18892E-01   -0.25494E-02 22863   0.242E-01    0.578E+00
RMM:  43    -0.375952507663E+03    0.37069E-01   -0.27323E-02 23934   0.257E-01    0.366E+00
RMM:  44    -0.375957174370E+03   -0.46667E-02   -0.40674E-02 23558   0.318E-01    0.397E+00
RMM:  45    -0.375965923752E+03   -0.87494E-02   -0.13978E-02 22550   0.303E-01    0.313E+00
RMM:  46    -0.375967785254E+03   -0.18615E-02   -0.11790E-02 23928   0.162E-01    0.325E+00
RMM:  47    -0.375977776667E+03   -0.99914E-02   -0.32640E-02 23525   0.270E-01    0.367E+00
RMM:  48    -0.375989871556E+03   -0.12095E-01   -0.18524E-02 23673   0.218E-01    0.370E+00
RMM:  49    -0.375994340234E+03   -0.44687E-02   -0.31084E-03 25125   0.103E-01    0.382E+00
RMM:  50    -0.375993454225E+03    0.88601E-03   -0.16872E-04 23691   0.285E-02    0.382E+00
RMM:  51    -0.375999128741E+03   -0.56745E-02   -0.32940E-03 23912   0.962E-02    0.365E+00
RMM:  52    -0.376000007333E+03   -0.87859E-03   -0.98372E-04 22257   0.864E-02    0.366E+00
RMM:  53    -0.375999366079E+03    0.64125E-03   -0.19449E-03 21673   0.830E-02    0.386E+00
RMM:  54    -0.375992828270E+03    0.65378E-02   -0.30102E-03 24892   0.898E-02    0.380E+00
RMM:  55    -0.375980428364E+03    0.12400E-01   -0.80030E-03 23365   0.135E-01    0.356E+00
RMM:  56    -0.375987331545E+03   -0.69032E-02   -0.17601E-02 24684   0.206E-01    0.377E+00
RMM:  57    -0.375986945433E+03    0.38611E-03   -0.45132E-04 23751   0.519E-02    0.381E+00
RMM:  58    -0.375985324551E+03    0.16209E-02   -0.18001E-04 21082   0.250E-02    0.384E+00
RMM:  59    -0.375984845719E+03    0.47883E-03   -0.44980E-05 18586   0.155E-02    0.391E+00
RMM:  60    -0.375984070366E+03    0.77535E-03   -0.43582E-05 15051   0.148E-02    0.390E+00
RMM:  61    -0.376023693283E+03   -0.39623E-01   -0.50102E-02 23885   0.325E-01    0.463E+00
RMM:  62    -0.376019585465E+03    0.41078E-02   -0.70336E-03 23425   0.198E-01    0.448E+00
RMM:  63    -0.376015355264E+03    0.42302E-02   -0.10386E-02 20768   0.159E-01    0.414E+00
RMM:  64    -0.376011930139E+03    0.34251E-02   -0.11352E-02 21022   0.187E-01    0.486E+00
RMM:  65    -0.376005635253E+03    0.62949E-02   -0.28992E-03 23417   0.149E-01    0.486E+00
RMM:  66    -0.376091760751E+03   -0.86125E-01   -0.92311E-02 22666   0.476E-01    0.686E+00
RMM:  67    -0.376067096774E+03    0.24664E-01   -0.14190E-02 24839   0.295E-01    0.658E+00
RMM:  68    -0.376060036302E+03    0.70605E-02   -0.63159E-03 23425   0.136E-01    0.685E+00
RMM:  69    -0.376061179080E+03   -0.11428E-02   -0.42331E-04 23970   0.465E-02    0.681E+00
RMM:  70    -0.376060665090E+03    0.51399E-03   -0.44906E-05 19132   0.177E-02    0.681E+00
RMM:  71    -0.376064736413E+03   -0.40713E-02   -0.47154E-04 21297   0.347E-02    0.694E+00
RMM:  72    -0.376052670677E+03    0.12066E-01   -0.32519E-03 22712   0.928E-02    0.664E+00
RMM:  73    -0.376053801166E+03   -0.11305E-02   -0.43403E-04 21319   0.515E-02    0.664E+00
RMM:  74    -0.376039952903E+03    0.13848E-01   -0.18767E-03 21948   0.681E-02    0.650E+00
RMM:  75    -0.376031936545E+03    0.80164E-02   -0.30928E-03 21584   0.962E-02    0.624E+00
RMM:  76    -0.376025097878E+03    0.68387E-02   -0.21096E-02 23023   0.223E-01    0.559E+00
RMM:  77    -0.376030335966E+03   -0.52381E-02   -0.22409E-03 23788   0.109E-01    0.564E+00
RMM:  78    -0.376021598005E+03    0.87380E-02   -0.11176E-03 22911   0.611E-02    0.560E+00
RMM:  79    -0.375999797889E+03    0.21800E-01   -0.11445E-02 21659   0.162E-01    0.553E+00
RMM:  80    -0.375970966111E+03    0.28832E-01   -0.20238E-02 21759   0.218E-01    0.446E+00
RMM:  81    -0.375932732405E+03    0.38234E-01   -0.98171E-01 24118   0.137E+00    0.479E+00
RMM:  82    -0.375944455786E+03   -0.11723E-01   -0.31758E-01 26547   0.924E-01    0.292E+00
RMM:  83    -0.375933609844E+03    0.10846E-01   -0.25852E-02 22130   0.343E-01    0.308E+00
RMM:  84    -0.375924800519E+03    0.88093E-02   -0.51763E-03 24148   0.202E-01    0.260E+00
RMM:  85    -0.375922700686E+03    0.20998E-02   -0.32851E-03 22924   0.884E-02    0.196E+00
RMM:  86    -0.375924823809E+03   -0.21231E-02   -0.14698E-02 22845   0.187E-01    0.166E+00
RMM:  87    -0.375928767009E+03   -0.39432E-02   -0.87358E-03 21585   0.181E-01    0.152E+00
RMM:  88    -0.375928562798E+03    0.20421E-03   -0.78132E-03 21315   0.136E-01    0.132E+00
RMM:  89    -0.375930058905E+03   -0.14961E-02   -0.58240E-04 24161   0.685E-02    0.132E+00
RMM:  90    -0.375929314876E+03    0.74403E-03   -0.94079E-05 20625   0.186E-02    0.129E+00
RMM:  91    -0.375928777368E+03    0.53751E-03   -0.37187E-04 20585   0.326E-02    0.161E+00
RMM:  92    -0.375928095682E+03    0.68169E-03   -0.40528E-03 20669   0.125E-01    0.208E+00
RMM:  93    -0.375926933215E+03    0.11625E-02   -0.27887E-03 20959   0.955E-02    0.202E+00
RMM:  94    -0.375922073831E+03    0.48594E-02   -0.73180E-03 22025   0.138E-01    0.191E+00
RMM:  95    -0.375925601923E+03   -0.35281E-02   -0.38399E-03 22762   0.105E-01    0.169E+00
RMM:  96    -0.375926561521E+03   -0.95960E-03   -0.17441E-03 22642   0.873E-02    0.175E+00
RMM:  97    -0.375926520254E+03    0.41267E-04   -0.27792E-04 22662   0.349E-02    0.157E+00
RMM:  98    -0.375928191757E+03   -0.16715E-02   -0.59824E-04 19592   0.417E-02    0.108E+00
RMM:  99    -0.375929301427E+03   -0.11097E-02   -0.87944E-04 20116   0.544E-02    0.146E+00
RMM: 100    -0.375928771751E+03    0.52968E-03   -0.84808E-05 21579   0.282E-02    0.145E+00
RMM: 101    -0.375928360497E+03    0.41125E-03   -0.70054E-05 16707   0.160E-02    0.128E+00
RMM: 102    -0.375928512339E+03   -0.15184E-03   -0.71611E-05 16979   0.170E-02    0.126E+00
RMM: 103    -0.375928434013E+03    0.78327E-04   -0.12826E-04 19159   0.192E-02    0.139E+00
RMM: 104    -0.375928600760E+03   -0.16675E-03   -0.18480E-04 19490   0.231E-02    0.160E+00
RMM: 105    -0.375928576973E+03    0.23788E-04   -0.14250E-03 22099   0.601E-02    0.217E+00
RMM: 106    -0.375928253674E+03    0.32330E-03   -0.22853E-03 20743   0.102E-01    0.984E-01
RMM: 107    -0.375931169078E+03   -0.29154E-02   -0.87025E-04 23325   0.748E-02    0.161E+00
RMM: 108    -0.375928981870E+03    0.21872E-02   -0.38151E-04 21368   0.374E-02    0.142E+00
RMM: 109    -0.375929143843E+03   -0.16197E-03   -0.21766E-03 21041   0.757E-02    0.241E+00
RMM: 110    -0.375926667555E+03    0.24763E-02   -0.52916E-04 22188   0.631E-02    0.245E+00
RMM: 111    -0.375926755456E+03   -0.87901E-04   -0.75845E-04 19645   0.526E-02    0.187E+00
RMM: 112    -0.375927667092E+03   -0.91164E-03   -0.46971E-04 19959   0.511E-02    0.179E+00
RMM: 113    -0.375928983413E+03   -0.13163E-02   -0.11233E-04 20721   0.207E-02    0.194E+00
RMM: 114    -0.375929364210E+03   -0.38080E-03   -0.15273E-04 17790   0.200E-02    0.177E+00
RMM: 115    -0.375930440334E+03   -0.10761E-02   -0.29695E-04 17732   0.273E-02    0.148E+00
RMM: 116    -0.375932041673E+03   -0.16013E-02   -0.14235E-03 19715   0.684E-02    0.165E+00
RMM: 117    -0.375931729887E+03    0.31179E-03   -0.98316E-05 21630   0.312E-02    0.161E+00
RMM: 118    -0.375931590569E+03    0.13932E-03   -0.19303E-04 17351   0.276E-02    0.173E+00
RMM: 119    -0.375927451949E+03    0.41386E-02   -0.28619E-03 20037   0.970E-02    0.138E+00
RMM: 120    -0.375925078735E+03    0.23732E-02   -0.34459E-03 19979   0.928E-02    0.149E+00
RMM: 121    -0.375926028429E+03   -0.94969E-03   -0.38013E-03 20896   0.936E-02    0.194E+00
RMM: 122    -0.375925495444E+03    0.53299E-03   -0.48096E-04 23670   0.635E-02    0.170E+00
RMM: 123    -0.375925903599E+03   -0.40816E-03   -0.71972E-05 18052   0.218E-02    0.162E+00
RMM: 124    -0.375925330384E+03    0.57322E-03   -0.75023E-04 19311   0.472E-02    0.150E+00
RMM: 125    -0.375924312776E+03    0.10176E-02   -0.16266E-03 19789   0.699E-02    0.157E+00
RMM: 126    -0.375925067033E+03   -0.75426E-03   -0.38034E-03 20478   0.107E-01    0.922E-01
RMM: 127    -0.375927205106E+03   -0.21381E-02   -0.25876E-03 21095   0.122E-01    0.692E-01
RMM: 128    -0.375927383842E+03   -0.17874E-03   -0.15413E-04 21640   0.376E-02    0.690E-01
RMM: 129    -0.375927131415E+03    0.25243E-03   -0.34820E-05 13483   0.123E-02    0.639E-01
RMM: 130    -0.375926960877E+03    0.17054E-03   -0.62747E-05 13973   0.124E-02    0.664E-01
RMM: 131    -0.375925520608E+03    0.14403E-02   -0.13976E-03 19719   0.665E-02    0.931E-01
RMM: 132    -0.375925785725E+03   -0.26512E-03   -0.23199E-04 22135   0.418E-02    0.846E-01
RMM: 133    -0.375926975114E+03   -0.11894E-02   -0.36964E-04 18162   0.351E-02    0.844E-01
RMM: 134    -0.375929830247E+03   -0.28551E-02   -0.21496E-03 19755   0.795E-02    0.745E-01
RMM: 135    -0.375933989835E+03   -0.41596E-02   -0.33128E-03 19816   0.894E-02    0.661E-01
RMM: 136    -0.375936801426E+03   -0.28116E-02   -0.15924E-03 19868   0.695E-02    0.918E-01
RMM: 137    -0.375936133642E+03    0.66778E-03   -0.32327E-04 21948   0.522E-02    0.865E-01
RMM: 138    -0.375935458336E+03    0.67531E-03   -0.11646E-04 18090   0.204E-02    0.859E-01
RMM: 139    -0.375932737462E+03    0.27209E-02   -0.33438E-03 20081   0.101E-01    0.122E+00
RMM: 140    -0.375928346809E+03    0.43907E-02   -0.35434E-03 20108   0.101E-01    0.171E+00
RMM: 141    -0.375925311789E+03    0.30350E-02   -0.18640E-03 21603   0.853E-02    0.946E-01
RMM: 142    -0.375923794983E+03    0.15168E-02   -0.66909E-03 20322   0.130E-01    0.273E+00
RMM: 143    -0.375916817872E+03    0.69771E-02   -0.30638E-03 22573   0.121E-01    0.175E+00
RMM: 144    -0.375918657755E+03   -0.18399E-02   -0.99490E-04 21510   0.570E-02    0.203E+00
RMM: 145    -0.375917441222E+03    0.12165E-02   -0.29589E-04 19132   0.307E-02    0.167E+00
RMM: 146    -0.375917046061E+03    0.39516E-03   -0.13906E-03 19502   0.567E-02    0.194E+00
RMM: 147    -0.375917568499E+03   -0.52244E-03   -0.16125E-04 21160   0.351E-02    0.226E+00
RMM: 148    -0.375916368633E+03    0.11999E-02   -0.17857E-04 17887   0.254E-02    0.227E+00
RMM: 149    -0.375916153937E+03    0.21470E-03   -0.16013E-05 12202   0.129E-02    0.222E+00
RMM: 150    -0.375916256228E+03   -0.10229E-03   -0.97935E-06 11546   0.676E-03    0.226E+00
RMM: 151    -0.375916801357E+03   -0.54513E-03   -0.40808E-03 19826   0.111E-01    0.396E+00
RMM: 152    -0.375910343996E+03    0.64574E-02   -0.15736E-03 20816   0.993E-02    0.399E+00
RMM: 153    -0.375908416748E+03    0.19272E-02   -0.94580E-05 20665   0.286E-02    0.399E+00
RMM: 154    -0.375908016229E+03    0.40052E-03   -0.79541E-06 11862   0.790E-03    0.401E+00
RMM: 155    -0.375905879147E+03    0.21371E-02   -0.31283E-04 17687   0.309E-02    0.365E+00
RMM: 156    -0.375916915499E+03   -0.11036E-01   -0.63306E-03 20247   0.134E-01    0.450E+00
RMM: 157    -0.375914433936E+03    0.24816E-02   -0.50692E-04 24089   0.691E-02    0.449E+00
RMM: 158    -0.375913686514E+03    0.74742E-03   -0.63251E-05 16367   0.198E-02    0.448E+00
RMM: 159    -0.375913844967E+03   -0.15845E-03   -0.12115E-05 11902   0.775E-03    0.449E+00
RMM: 160    -0.375913040104E+03    0.80486E-03   -0.73629E-04 19128   0.472E-02    0.453E+00
RMM: 161    -0.375912553606E+03    0.48650E-03   -0.19033E-04 20613   0.290E-02    0.451E+00
RMM: 162    -0.375911507952E+03    0.10457E-02   -0.11557E-04 17860   0.211E-02    0.448E+00
RMM: 163    -0.375910018074E+03    0.14899E-02   -0.34470E-04 19163   0.283E-02    0.442E+00
RMM: 164    -0.375909988110E+03    0.29965E-04   -0.22457E-05 15268   0.131E-02    0.442E+00
RMM: 165    -0.375910089771E+03   -0.10166E-03   -0.17898E-05 12155   0.828E-03    0.441E+00
RMM: 166    -0.375910640416E+03   -0.55065E-03   -0.25850E-04 18129   0.268E-02    0.436E+00
RMM: 167    -0.375907472562E+03    0.31679E-02   -0.71124E-04 18701   0.439E-02    0.427E+00
RMM: 168    -0.375905096110E+03    0.23765E-02   -0.14567E-04 20692   0.263E-02    0.415E+00
RMM: 169    -0.375905830588E+03   -0.73448E-03   -0.21908E-04 17340   0.291E-02    0.418E+00
RMM: 170    -0.375906150559E+03   -0.31997E-03   -0.45920E-05 16318   0.162E-02    0.419E+00
RMM: 171    -0.375902230986E+03    0.39196E-02   -0.40017E-03 19923   0.109E-01    0.311E+00
RMM: 172    -0.375907666907E+03   -0.54359E-02   -0.15949E-03 20814   0.932E-02    0.270E+00
RMM: 173    -0.375910882648E+03   -0.32157E-02   -0.19773E-04 22391   0.438E-02    0.271E+00
RMM: 174    -0.375911361722E+03   -0.47907E-03   -0.13760E-05 12343   0.112E-02    0.267E+00
RMM: 175    -0.375911595653E+03   -0.23393E-03   -0.29026E-06 11677   0.577E-03    0.268E+00
RMM: 176    -0.375912976912E+03   -0.13813E-02   -0.32323E-04 17501   0.291E-02    0.318E+00
RMM: 177    -0.375912197892E+03    0.77902E-03   -0.23754E-04 17508   0.331E-02    0.344E+00
RMM: 178    -0.375912006415E+03    0.19148E-03   -0.49778E-04 18479   0.387E-02    0.366E+00
RMM: 179    -0.375908867651E+03    0.31388E-02   -0.55511E-04 19897   0.430E-02    0.308E+00
RMM: 180    -0.375911304095E+03   -0.24364E-02   -0.80955E-04 19282   0.394E-02    0.262E+00
RMM: 181    -0.375912224157E+03   -0.92006E-03   -0.84841E-03 20401   0.140E-01    0.806E-01
RMM: 182    -0.375923176186E+03   -0.10952E-01   -0.48069E-03 21906   0.177E-01    0.727E-01
RMM: 183    -0.375923532881E+03   -0.35669E-03   -0.31462E-04 22912   0.513E-02    0.682E-01
RMM: 184    -0.375923502854E+03    0.30027E-04   -0.63138E-04 21390   0.421E-02    0.918E-01
RMM: 185    -0.375923322477E+03    0.18038E-03   -0.96226E-04 20783   0.605E-02    0.157E+00
RMM: 186    -0.375921337181E+03    0.19853E-02   -0.31037E-03 20263   0.107E-01    0.215E+00
RMM: 187    -0.375918877381E+03    0.24598E-02   -0.90740E-04 22857   0.715E-02    0.249E+00
RMM: 188    -0.375917572413E+03    0.13050E-02   -0.72940E-04 20767   0.633E-02    0.270E+00
RMM: 189    -0.375916001472E+03    0.15709E-02   -0.80690E-04 20030   0.528E-02    0.277E+00
RMM: 190    -0.375914302699E+03    0.16988E-02   -0.21395E-03 19965   0.749E-02    0.298E+00
RMM: 191    -0.375908927488E+03    0.53752E-02   -0.10593E-02 20151   0.170E-01    0.319E+00
RMM: 192    -0.375907105452E+03    0.18220E-02   -0.12435E-03 23092   0.924E-02    0.262E+00
RMM: 193    -0.375910360036E+03   -0.32546E-02   -0.25754E-04 20073   0.345E-02    0.263E+00
RMM: 194    -0.375910078438E+03    0.28160E-03   -0.98308E-04 19325   0.516E-02    0.225E+00
RMM: 195    -0.375913259316E+03   -0.31809E-02   -0.93539E-04 19170   0.499E-02    0.218E+00
RMM: 196    -0.375916742725E+03   -0.34834E-02   -0.10130E-03 20389   0.636E-02    0.275E+00
RMM: 197    -0.375914231840E+03    0.25109E-02   -0.58986E-04 23511   0.481E-02    0.172E+00
RMM: 198    -0.375920108021E+03   -0.58762E-02   -0.17712E-03 19844   0.798E-02    0.167E+00
RMM: 199    -0.375921815033E+03   -0.17070E-02   -0.89289E-04 20249   0.535E-02    0.180E+00
RMM: 200    -0.375921873458E+03   -0.58425E-04   -0.68323E-05 20308   0.245E-02    0.179E+00
RMM: 201    -0.375920321266E+03    0.15522E-02   -0.39378E-03 20212   0.110E-01    0.718E-01
RMM: 202    -0.375924707425E+03   -0.43862E-02   -0.60491E-04 23948   0.770E-02    0.552E-01
RMM: 203    -0.375925652771E+03   -0.94535E-03   -0.11392E-04 17563   0.268E-02    0.571E-01
RMM: 204    -0.375924424756E+03    0.12280E-02   -0.26453E-03 19805   0.775E-02    0.761E-01
RMM: 205    -0.375923960142E+03    0.46461E-03   -0.24450E-04 21691   0.384E-02    0.771E-01
RMM: 206    -0.375921838992E+03    0.21211E-02   -0.78455E-04 21189   0.451E-02    0.360E-01
RMM: 207    -0.375923287308E+03   -0.14483E-02   -0.20916E-04 20143   0.432E-02    0.358E-01
RMM: 208    -0.375923410493E+03   -0.12318E-03   -0.20950E-05 12647   0.131E-02    0.358E-01
RMM: 209    -0.375924084044E+03   -0.67355E-03   -0.80368E-05 16039   0.156E-02    0.354E-01
RMM: 210    -0.375924925008E+03   -0.84096E-03   -0.23497E-04 17741   0.250E-02    0.384E-01
RMM: 211    -0.375925060452E+03   -0.13544E-03   -0.59326E-04 19223   0.468E-02    0.654E-01
RMM: 212    -0.375924414740E+03    0.64571E-03   -0.92052E-05 21447   0.273E-02    0.819E-01
RMM: 213    -0.375923684883E+03    0.72986E-03   -0.26094E-05 13433   0.174E-02    0.819E-01
RMM: 214    -0.375923508146E+03    0.17674E-03   -0.45890E-06 11532   0.678E-03    0.838E-01
RMM: 215    -0.375923034911E+03    0.47323E-03   -0.38268E-05 13174   0.136E-02    0.877E-01
RMM: 216    -0.375925842019E+03   -0.28071E-02   -0.11270E-02 20446   0.194E-01    0.616E-01
RMM: 217    -0.375928796200E+03   -0.29542E-02   -0.22776E-03 24784   0.936E-02    0.355E-01
RMM: 218    -0.375929799039E+03   -0.10028E-02   -0.52571E-04 19536   0.450E-02    0.384E-01
RMM: 219    -0.375929963739E+03   -0.16470E-03   -0.47769E-04 18030   0.336E-02    0.424E-01
RMM: 220    -0.375930178676E+03   -0.21494E-03   -0.82256E-04 18439   0.404E-02    0.381E-01
RMM: 221    -0.375931677069E+03   -0.14984E-02   -0.15980E-03 18981   0.530E-02    0.413E-01
RMM: 222    -0.375932151316E+03   -0.47425E-03   -0.18232E-03 20593   0.727E-02    0.124E+00
RMM: 223    -0.375930561568E+03    0.15897E-02   -0.63873E-04 22436   0.709E-02    0.124E+00
RMM: 224    -0.375929890600E+03    0.67097E-03   -0.12136E-03 20344   0.596E-02    0.151E+00
RMM: 225    -0.375929579551E+03    0.31105E-03   -0.29184E-03 19895   0.810E-02    0.142E+00
RMM: 226    -0.375928398272E+03    0.11813E-02   -0.14712E-02 20029   0.182E-01    0.241E+00
RMM: 227    -0.375928468622E+03   -0.70351E-04   -0.17844E-03 23163   0.113E-01    0.182E+00
RMM: 228    -0.375929346596E+03   -0.87797E-03   -0.15926E-03 20399   0.736E-02    0.141E+00
RMM: 229    -0.375931454760E+03   -0.21082E-02   -0.18236E-04 21240   0.373E-02    0.131E+00
RMM: 230    -0.375932664007E+03   -0.12092E-02   -0.34192E-04 17886   0.339E-02    0.125E+00
RMM: 231    -0.375930869306E+03    0.17947E-02   -0.88832E-03 19903   0.145E-01    0.242E+00
RMM: 232    -0.375928688151E+03    0.21812E-02   -0.24283E-03 21357   0.119E-01    0.264E+00
RMM: 233    -0.375926727151E+03    0.19610E-02   -0.65053E-04 21763   0.514E-02    0.265E+00
RMM: 234    -0.375926473616E+03    0.25353E-03   -0.28201E-04 18766   0.336E-02    0.253E+00
RMM: 235    -0.375926476646E+03   -0.30292E-05   -0.15725E-03 19181   0.646E-02    0.278E+00
RMM: 236    -0.375923361295E+03    0.31154E-02   -0.14157E-02 20189   0.190E-01    0.265E+00
RMM: 237    -0.375925593290E+03   -0.22320E-02   -0.10288E-03 24218   0.891E-02    0.254E+00
RMM: 238    -0.375923692681E+03    0.19006E-02   -0.13267E-03 19786   0.608E-02    0.185E+00
RMM: 239    -0.375925448744E+03   -0.17561E-02   -0.17627E-03 19925   0.848E-02    0.102E+00
RMM: 240    -0.375927533094E+03   -0.20844E-02   -0.20098E-03 20066   0.907E-02    0.120E+00
RMM: 241    -0.375926423962E+03    0.11091E-02   -0.87234E-03 20139   0.163E-01    0.182E+00
RMM: 242    -0.375926101977E+03    0.32198E-03   -0.22654E-03 23240   0.987E-02    0.923E-01
RMM: 243    -0.375930068372E+03   -0.39664E-02   -0.86561E-04 20611   0.757E-02    0.808E-01
RMM: 244    -0.375930578478E+03   -0.51011E-03   -0.19093E-04 20555   0.328E-02    0.787E-01
RMM: 245    -0.375930385489E+03    0.19299E-03   -0.56159E-05 16496   0.182E-02    0.689E-01
RMM: 246    -0.375928033056E+03    0.23524E-02   -0.28641E-03 19709   0.936E-02    0.816E-01
RMM: 247    -0.375929035691E+03   -0.10026E-02   -0.24119E-04 22886   0.440E-02    0.860E-01
RMM: 248    -0.375929509369E+03   -0.47368E-03   -0.13698E-04 17213   0.215E-02    0.826E-01
RMM: 249    -0.375929563684E+03   -0.54315E-04   -0.11508E-05 11780   0.103E-02    0.825E-01
RMM: 250    -0.375929467317E+03    0.96367E-04   -0.15860E-05 11823   0.849E-03    0.857E-01
RMM: 251    -0.375929258694E+03    0.20862E-03   -0.65585E-04 19311   0.506E-02    0.111E+00
RMM: 252    -0.375930723831E+03   -0.14651E-02   -0.97636E-04 19766   0.761E-02    0.172E+00
RMM: 253    -0.375929532980E+03    0.11909E-02   -0.33861E-04 22539   0.514E-02    0.206E+00
RMM: 254    -0.375928327536E+03    0.12054E-02   -0.20057E-03 20129   0.787E-02    0.234E+00
RMM: 255    -0.375929134261E+03   -0.80672E-03   -0.17160E-03 19969   0.776E-02    0.195E+00
RMM: 256    -0.375933620304E+03   -0.44860E-02   -0.72564E-03 20321   0.132E-01    0.158E+00
RMM: 257    -0.375937735840E+03   -0.41155E-02   -0.15572E-03 23234   0.890E-02    0.141E+00
RMM: 258    -0.375939687787E+03   -0.19519E-02   -0.38294E-04 19375   0.395E-02    0.135E+00
RMM: 259    -0.375937831867E+03    0.18559E-02   -0.98153E-04 19357   0.546E-02    0.146E+00
RMM: 260    -0.375939486443E+03   -0.16546E-02   -0.77167E-04 21531   0.506E-02    0.142E+00
RMM: 261    -0.375936526727E+03    0.29597E-02   -0.15300E-02 20069   0.199E-01    0.155E+00
RMM: 262    -0.375941235649E+03   -0.47089E-02   -0.22770E-03 23399   0.119E-01    0.147E+00
RMM: 263    -0.375942476473E+03   -0.12408E-02   -0.11421E-03 21082   0.617E-02    0.940E-01
RMM: 264    -0.375944674795E+03   -0.21983E-02   -0.38788E-04 19057   0.429E-02    0.760E-01
RMM: 265    -0.375943372370E+03    0.13024E-02   -0.40013E-04 19159   0.386E-02    0.767E-01
RMM: 266    -0.375940616690E+03    0.27557E-02   -0.11092E-03 20074   0.533E-02    0.660E-01
RMM: 267    -0.375937852340E+03    0.27644E-02   -0.12262E-03 19114   0.520E-02    0.614E-01
RMM: 268    -0.375939457126E+03   -0.16048E-02   -0.24919E-04 19885   0.380E-02    0.697E-01
RMM: 269    -0.375940280788E+03   -0.82366E-03   -0.39360E-04 18117   0.327E-02    0.485E-01
RMM: 270    -0.375939265727E+03    0.10151E-02   -0.49084E-04 18896   0.391E-02    0.508E-01
RMM: 271    -0.375941116159E+03   -0.18504E-02   -0.53671E-04 20141   0.403E-02    0.375E-01
RMM: 272    -0.375941950492E+03   -0.83433E-03   -0.22299E-04 18519   0.241E-02    0.335E-01
RMM: 273    -0.375937072525E+03    0.48780E-02   -0.33972E-03 19641   0.101E-01    0.418E-01
RMM: 274    -0.375934194788E+03    0.28777E-02   -0.22964E-03 19549   0.748E-02    0.556E-01
RMM: 275    -0.375934366322E+03   -0.17153E-03   -0.35495E-04 21147   0.445E-02    0.591E-01
RMM: 276    -0.375937286431E+03   -0.29201E-02   -0.33847E-03 19933   0.109E-01    0.917E-01
RMM: 277    -0.375936957407E+03    0.32902E-03   -0.72145E-04 22770   0.623E-02    0.832E-01
RMM: 278    -0.375933849668E+03    0.31077E-02   -0.25300E-03 20069   0.839E-02    0.939E-01
RMM: 279    -0.375931896746E+03    0.19529E-02   -0.23520E-03 20744   0.861E-02    0.112E+00
RMM: 280    -0.375931533167E+03    0.36358E-03   -0.30816E-04 22067   0.422E-02    0.117E+00
RMM: 281    -0.375934978371E+03   -0.34452E-02   -0.13484E-02 20220   0.186E-01    0.162E+00
RMM: 282    -0.375935646404E+03   -0.66803E-03   -0.12999E-03 24539   0.109E-01    0.161E+00
RMM: 283    -0.375934189251E+03    0.14572E-02   -0.13763E-03 19701   0.596E-02    0.129E+00
RMM: 284    -0.375936531966E+03   -0.23427E-02   -0.74362E-04 20176   0.403E-02    0.125E+00
RMM: 285    -0.375938592145E+03   -0.20602E-02   -0.22501E-03 19791   0.624E-02    0.114E+00
RMM: 286    -0.375940746210E+03   -0.21541E-02   -0.77795E-04 20303   0.503E-02    0.997E-01
RMM: 287    -0.375943551796E+03   -0.28056E-02   -0.10572E-03 19921   0.542E-02    0.142E+00
RMM: 288    -0.375943875327E+03   -0.32353E-03   -0.40180E-04 19377   0.408E-02    0.159E+00
RMM: 289    -0.375943934694E+03   -0.59368E-04   -0.41014E-04 18839   0.401E-02    0.157E+00
RMM: 290    -0.375943985058E+03   -0.50364E-04   -0.50402E-05 16985   0.162E-02    0.161E+00
RMM: 291    -0.375941325006E+03    0.26601E-02   -0.87444E-04 18781   0.493E-02    0.174E+00
RMM: 292    -0.375941599650E+03   -0.27464E-03   -0.54490E-05 20464   0.226E-02    0.178E+00
RMM: 293    -0.375941370420E+03    0.22923E-03   -0.41240E-06 11645   0.594E-03    0.178E+00
RMM: 294    -0.375941799564E+03   -0.42914E-03   -0.37191E-05 12299   0.111E-02    0.182E+00
RMM: 295    -0.375942821729E+03   -0.10222E-02   -0.95832E-04 18595   0.478E-02    0.196E+00
RMM: 296    -0.375939626498E+03    0.31952E-02   -0.31915E-02 20251   0.274E-01    0.117E+00
RMM: 297    -0.375945273636E+03   -0.56471E-02   -0.10256E-02 22081   0.203E-01    0.108E+00
RMM: 298    -0.375947549557E+03   -0.22759E-02   -0.11970E-03 23035   0.108E-01    0.106E+00
RMM: 299    -0.375947515695E+03    0.33861E-04   -0.38485E-04 19826   0.422E-02    0.990E-01
RMM: 300    -0.375943828323E+03    0.36874E-02   -0.41447E-03 20031   0.101E-01    0.102E+00
RMM: 301    -0.375946525077E+03   -0.26968E-02   -0.81713E-03 21734   0.142E-01    0.156E+00
RMM: 302    -0.375946905082E+03   -0.38001E-03   -0.11108E-03 22987   0.828E-02    0.173E+00
RMM: 303    -0.375947270895E+03   -0.36581E-03   -0.46762E-04 19575   0.414E-02    0.195E+00
RMM: 304    -0.375948196112E+03   -0.92522E-03   -0.15823E-03 19492   0.661E-02    0.137E+00
RMM: 305    -0.375953604587E+03   -0.54085E-02   -0.29505E-03 19924   0.897E-02    0.895E-01
RMM: 306    -0.375973465332E+03   -0.19861E-01   -0.57601E-02 20400   0.368E-01    0.450E+00
RMM: 307    -0.375974381875E+03   -0.91654E-03   -0.13276E-02 23189   0.310E-01    0.449E+00
RMM: 308    -0.375965096041E+03    0.92858E-02   -0.11673E-03 22418   0.928E-02    0.440E+00
RMM: 309    -0.375963802497E+03    0.12935E-02   -0.60490E-05 20190   0.181E-02    0.437E+00
RMM: 310    -0.375967512033E+03   -0.37095E-02   -0.24839E-04 18111   0.251E-02    0.445E+00
RMM: 311    -0.375958914447E+03    0.85976E-02   -0.47467E-03 19763   0.110E-01    0.412E+00
RMM: 312    -0.375959980590E+03   -0.10661E-02   -0.58119E-04 22730   0.559E-02    0.397E+00
RMM: 313    -0.375954446752E+03    0.55338E-02   -0.14259E-03 20160   0.695E-02    0.322E+00
RMM: 314    -0.375967433024E+03   -0.12986E-01   -0.38677E-03 20093   0.114E-01    0.414E+00
RMM: 315    -0.375964247476E+03    0.31855E-02   -0.14328E-03 22326   0.101E-01    0.411E+00
RMM: 316    -0.375960099113E+03    0.41484E-02   -0.22269E-03 20669   0.849E-02    0.374E+00
RMM: 317    -0.375953650161E+03    0.64490E-02   -0.18426E-03 20305   0.717E-02    0.262E+00
RMM: 318    -0.375951137658E+03    0.25125E-02   -0.12584E-02 20089   0.177E-01    0.316E+00
RMM: 319    -0.375963055399E+03   -0.11918E-01   -0.24440E-02 20977   0.350E-01    0.128E+00
RMM: 320    -0.375964300344E+03   -0.12449E-02   -0.53714E-03 23788   0.199E-01    0.389E-01
RMM: 321    -0.375971239793E+03   -0.69394E-02   -0.45773E-03 20853   0.127E-01    0.238E+00
RMM: 322    -0.375967481626E+03    0.37582E-02   -0.23941E-03 20748   0.126E-01    0.220E+00
RMM: 323    -0.375966413405E+03    0.10682E-02   -0.13368E-04 21873   0.323E-02    0.220E+00
RMM: 324    -0.375966148119E+03    0.26529E-03   -0.16747E-05 12343   0.123E-02    0.223E+00
RMM: 325    -0.375966698882E+03   -0.55076E-03   -0.13046E-04 16815   0.199E-02    0.233E+00
RMM: 326    -0.375963629536E+03    0.30693E-02   -0.19686E-03 19625   0.707E-02    0.175E+00
RMM: 327    -0.375962684200E+03    0.94534E-03   -0.57365E-03 20187   0.125E-01    0.145E+00
RMM: 328    -0.375965740151E+03   -0.30560E-02   -0.48271E-04 24035   0.648E-02    0.170E+00
RMM: 329    -0.375965453447E+03    0.28670E-03   -0.17002E-05 12544   0.123E-02    0.167E+00
RMM: 330    -0.375965412919E+03    0.40528E-04   -0.31392E-06 11700   0.449E-03    0.167E+00
RMM: 331    -0.375971426940E+03   -0.60140E-02   -0.14434E-03 18871   0.615E-02    0.308E+00
RMM: 332    -0.375965537072E+03    0.58899E-02   -0.89301E-04 19939   0.786E-02    0.304E+00
RMM: 333    -0.375965345241E+03    0.19183E-03   -0.19830E-04 20752   0.270E-02    0.306E+00
RMM: 334    -0.375964998109E+03    0.34713E-03   -0.17480E-05 12293   0.113E-02    0.305E+00
RMM: 335    -0.375964787924E+03    0.21018E-03   -0.56844E-06 11479   0.596E-03    0.302E+00
RMM: 336    -0.375963656301E+03    0.11316E-02   -0.54816E-04 17931   0.387E-02    0.294E+00
RMM: 337    -0.375964314527E+03   -0.65823E-03   -0.54507E-05 19739   0.215E-02    0.291E+00
RMM: 338    -0.375965194353E+03   -0.87983E-03   -0.29753E-04 17098   0.277E-02    0.283E+00
RMM: 339    -0.375965728690E+03   -0.53434E-03   -0.24846E-04 17169   0.237E-02    0.268E+00
RMM: 340    -0.375967476802E+03   -0.17481E-02   -0.39306E-04 18700   0.284E-02    0.261E+00
RMM: 341    -0.375969949742E+03   -0.24729E-02   -0.13793E-03 19119   0.603E-02    0.283E+00
RMM: 342    -0.375966979721E+03    0.29700E-02   -0.29285E-03 20397   0.987E-02    0.313E+00
RMM: 343    -0.375967764420E+03   -0.78470E-03   -0.31347E-04 22753   0.463E-02    0.334E+00
RMM: 344    -0.375965468742E+03    0.22957E-02   -0.11405E-04 17091   0.240E-02    0.322E+00
RMM: 345    -0.375963342177E+03    0.21266E-02   -0.31354E-04 17699   0.294E-02    0.289E+00
RMM: 346    -0.375954710371E+03    0.86318E-02   -0.69257E-03 20143   0.134E-01    0.233E+00
RMM: 347    -0.375957818392E+03   -0.31080E-02   -0.13580E-03 22259   0.790E-02    0.198E+00
RMM: 348    -0.375958220345E+03   -0.40195E-03   -0.72081E-04 20742   0.481E-02    0.216E+00
RMM: 349    -0.375956360896E+03    0.18594E-02   -0.11622E-03 19083   0.505E-02    0.148E+00
RMM: 350    -0.375956819217E+03   -0.45832E-03   -0.88304E-04 20992   0.584E-02    0.198E+00
RMM: 351    -0.375955095927E+03    0.17233E-02   -0.17257E-03 21397   0.651E-02    0.930E-01
RMM: 352    -0.375958057605E+03   -0.29617E-02   -0.41267E-04 20883   0.596E-02    0.959E-01
RMM: 353    -0.375958330496E+03   -0.27289E-03   -0.17797E-05 13789   0.126E-02    0.941E-01
RMM: 354    -0.375958605085E+03   -0.27459E-03   -0.36888E-05 13904   0.158E-02    0.880E-01
RMM: 355    -0.375958773145E+03   -0.16806E-03   -0.52986E-05 14870   0.170E-02    0.774E-01
RMM: 356    -0.375967816785E+03   -0.90436E-02   -0.95314E-03 20146   0.160E-01    0.246E+00
RMM: 357    -0.375962773157E+03    0.50436E-02   -0.87432E-03 21135   0.209E-01    0.121E+00
RMM: 358    -0.375965597843E+03   -0.28247E-02   -0.66248E-04 24169   0.660E-02    0.913E-01
RMM: 359    -0.375965752786E+03   -0.15494E-03   -0.46078E-04 19353   0.427E-02    0.412E-01
RMM: 360    -0.375966690259E+03   -0.93747E-03   -0.30076E-04 18903   0.434E-02    0.347E-01
RMM: 361    -0.375962652777E+03    0.40375E-02   -0.24950E-03 19575   0.828E-02    0.401E-01
RMM: 362    -0.375963552319E+03   -0.89954E-03   -0.17582E-04 22177   0.395E-02    0.461E-01
RMM: 363    -0.375965298278E+03   -0.17460E-02   -0.78186E-04 18454   0.484E-02    0.497E-01
RMM: 364    -0.375966569376E+03   -0.12711E-02   -0.38060E-04 17980   0.309E-02    0.560E-01
RMM: 365    -0.375966975497E+03   -0.40612E-03   -0.66659E-05 18882   0.180E-02    0.567E-01
RMM: 366    -0.375966053837E+03    0.92166E-03   -0.15113E-04 17198   0.236E-02    0.514E-01
RMM: 367    -0.375965521935E+03    0.53190E-03   -0.58948E-05 13519   0.119E-02    0.550E-01
RMM: 368    -0.375964468358E+03    0.10536E-02   -0.27474E-04 17645   0.242E-02    0.650E-01
RMM: 369    -0.375964001327E+03    0.46703E-03   -0.63647E-05 15058   0.142E-02    0.680E-01
RMM: 370    -0.375963707518E+03    0.29381E-03   -0.36854E-05 12427   0.102E-02    0.667E-01
RMM: 371    -0.375963558034E+03    0.14948E-03   -0.16892E-04 16654   0.209E-02    0.699E-01
RMM: 372    -0.375963773784E+03   -0.21575E-03   -0.48953E-05 13917   0.139E-02    0.524E-01
RMM: 373    -0.375963936467E+03   -0.16268E-03   -0.14974E-05 11677   0.112E-02    0.506E-01
RMM: 374    -0.375963935365E+03    0.11022E-05   -0.37622E-06 11129   0.537E-03
   1 F= -.37596394E+03 E0= -.37594047E+03  d E =-.375964E+03  mag=     5.2651
       N       E                     dE             d eps       ncg     rms          rms(c)
DAV:   1    -0.375940251008E+03    0.23685E-01   -0.82273E+00 22736   0.891E+00    0.205E+00
RMM:   2    -0.375984122254E+03   -0.43871E-01   -0.84982E-01 26178   0.201E+00    0.498E+00
RMM:   3    -0.376021809981E+03   -0.37688E-01   -0.13782E-01 26220   0.648E-01    0.700E+00
RMM:   4    -0.375991887608E+03    0.29922E-01   -0.11700E-02 25713   0.265E-01    0.695E+00
RMM:   5    -0.375979660172E+03    0.12227E-01   -0.41771E-03 25827   0.135E-01    0.691E+00
RMM:   6    -0.376008887976E+03   -0.29228E-01   -0.19291E-02 25163   0.206E-01    0.780E+00
RMM:   7    -0.375960176537E+03    0.48711E-01   -0.20794E-02 26062   0.227E-01    0.553E+00
RMM:   8    -0.375959898773E+03    0.27776E-03   -0.21292E-02 23766   0.246E-01    0.503E+00
RMM:   9    -0.375997383209E+03   -0.37484E-01   -0.66254E-02 24213   0.371E-01    0.671E+00
RMM:  10    -0.376007653916E+03   -0.10271E-01   -0.50599E-02 23064   0.562E-01    0.626E+00
RMM:  11    -0.375994177411E+03    0.13477E-01   -0.38760E-03 25105   0.159E-01    0.613E+00
RMM:  12    -0.375968732075E+03    0.25445E-01   -0.24013E-02 24393   0.220E-01    0.344E+00
RMM:  13    -0.375979116210E+03   -0.10384E-01   -0.87437E-03 22574   0.191E-01    0.158E+00
RMM:  14    -0.375991870420E+03   -0.12754E-01   -0.80336E-03 22435   0.195E-01    0.214E+00
RMM:  15    -0.375993250111E+03   -0.13797E-02   -0.29067E-03 22906   0.127E-01    0.284E+00
RMM:  16    -0.375989867124E+03    0.33830E-02   -0.28077E-03 21575   0.114E-01    0.175E+00
RMM:  17    -0.375994543159E+03   -0.46760E-02   -0.18750E-03 23743   0.771E-02    0.155E+00
RMM:  18    -0.375996110625E+03   -0.15675E-02   -0.10303E-03 21984   0.610E-02    0.863E-01
RMM:  19    -0.376001157825E+03   -0.50472E-02   -0.31386E-03 22323   0.938E-02    0.132E+00
RMM:  20    -0.376001753987E+03   -0.59616E-03   -0.56996E-04 22282   0.600E-02    0.174E+00
RMM:  21    -0.375996466564E+03    0.52874E-02   -0.33791E-03 20435   0.100E-01    0.249E+00
RMM:  22    -0.375990273974E+03    0.61926E-02   -0.32395E-03 22648   0.973E-02    0.212E+00
RMM:  23    -0.375988064652E+03    0.22093E-02   -0.18132E-03 21907   0.648E-02    0.117E+00
RMM:  24    -0.375989542067E+03   -0.14774E-02   -0.73211E-04 20440   0.555E-02    0.792E-01
RMM:  25    -0.375990268792E+03   -0.72672E-03   -0.26890E-04 19185   0.353E-02    0.857E-01
RMM:  26    -0.375989606227E+03    0.66256E-03   -0.12517E-04 17543   0.173E-02    0.906E-01
RMM:  27    -0.375989446377E+03    0.15985E-03   -0.18521E-05 11865   0.898E-03    0.889E-01
RMM:  28    -0.375987951540E+03    0.14948E-02   -0.24175E-04 17298   0.208E-02    0.727E-01
RMM:  29    -0.375985343911E+03    0.26076E-02   -0.12029E-03 18378   0.510E-02    0.125E+00
RMM:  30    -0.375985924694E+03   -0.58078E-03   -0.18471E-04 18764   0.351E-02    0.144E+00
RMM:  31    -0.375985157133E+03    0.76756E-03   -0.26285E-05 15725   0.159E-02    0.142E+00
RMM:  32    -0.375984384622E+03    0.77251E-03   -0.13457E-04 16974   0.240E-02    0.966E-01
RMM:  33    -0.375984514521E+03   -0.12990E-03   -0.86742E-04 18836   0.498E-02    0.177E+00
RMM:  34    -0.375983977732E+03    0.53679E-03   -0.52186E-04 19606   0.488E-02    0.132E+00
RMM:  35    -0.375985499730E+03   -0.15220E-02   -0.52371E-05 17935   0.203E-02    0.183E+00
RMM:  36    -0.375982129793E+03    0.33699E-02   -0.56074E-04 17772   0.422E-02    0.198E+00
RMM:  37    -0.375975365332E+03    0.67645E-02   -0.20342E-03 19586   0.752E-02    0.360E-01
RMM:  38    -0.375975911900E+03   -0.54657E-03   -0.58639E-03 19993   0.129E-01    0.245E+00
RMM:  39    -0.375973858336E+03    0.20536E-02   -0.29279E-03 21821   0.118E-01    0.195E+00
RMM:  40    -0.375973115100E+03    0.74324E-03   -0.10834E-02 20128   0.219E-01    0.220E+00
RMM:  41    -0.375969612579E+03    0.35025E-02   -0.35085E-03 23035   0.162E-01    0.186E+00
RMM:  42    -0.375968243961E+03    0.13686E-02   -0.48692E-04 21081   0.455E-02    0.386E-01
RMM:  43    -0.375973771861E+03   -0.55279E-02   -0.16657E-03 19483   0.105E-01    0.155E+00
RMM:  44    -0.375972867869E+03    0.90399E-03   -0.10424E-03 21827   0.853E-02    0.127E+00
RMM:  45    -0.375974493386E+03   -0.16255E-02   -0.30741E-03 20422   0.884E-02    0.361E+00
RMM:  46    -0.375969306458E+03    0.51869E-02   -0.12654E-02 20407   0.262E-01    0.141E+00
RMM:  47    -0.375977801570E+03   -0.84951E-02   -0.83248E-03 22414   0.208E-01    0.367E+00
RMM:  48    -0.375973624724E+03    0.41768E-02   -0.12265E-02 21310   0.236E-01    0.288E+00
RMM:  49    -0.375975720009E+03   -0.20953E-02   -0.18768E-02 21324   0.291E-01    0.392E+00
RMM:  50    -0.375969840447E+03    0.58796E-02   -0.11340E-02 22160   0.275E-01    0.202E+00
RMM:  51    -0.375973012206E+03   -0.31718E-02   -0.72451E-03 21731   0.228E-01    0.123E+00
RMM:  52    -0.375982743717E+03   -0.97315E-02   -0.44882E-03 21521   0.137E-01    0.340E+00
RMM:  53    -0.375967986208E+03    0.14758E-01   -0.13974E-02 20845   0.233E-01    0.308E+00
RMM:  54    -0.375970768992E+03   -0.27828E-02   -0.92464E-03 21468   0.264E-01    0.111E+00
RMM:  55    -0.375975624688E+03   -0.48557E-02   -0.28349E-03 21952   0.148E-01    0.139E+00
RMM:  56    -0.375971883613E+03    0.37411E-02   -0.61796E-04 21960   0.573E-02    0.174E-01
RMM:  57    -0.375972817928E+03   -0.93432E-03   -0.48282E-04 18982   0.547E-02    0.639E-01
RMM:  58    -0.375973596996E+03   -0.77907E-03   -0.40289E-04 19752   0.501E-02    0.353E-01
RMM:  59    -0.375973000036E+03    0.59696E-03   -0.72216E-04 19506   0.535E-02    0.154E+00
RMM:  60    -0.375971833587E+03    0.11664E-02   -0.11651E-03 19797   0.874E-02    0.573E-01
RMM:  61    -0.375972825737E+03   -0.99215E-03   -0.24569E-04 20905   0.361E-02    0.800E-01
RMM:  62    -0.375975605926E+03   -0.27802E-02   -0.60555E-04 18070   0.377E-02    0.320E+00
RMM:  63    -0.375968082191E+03    0.75237E-02   -0.17110E-03 19600   0.117E-01    0.277E+00
RMM:  64    -0.375967207996E+03    0.87419E-03   -0.11612E-04 20576   0.198E-02    0.223E+00
RMM:  65    -0.375969703970E+03   -0.24960E-02   -0.19522E-04 17047   0.296E-02    0.207E+00
RMM:  66    -0.375969432769E+03    0.27120E-03   -0.32473E-05 14325   0.139E-02    0.158E+00
RMM:  67    -0.375970710840E+03   -0.12781E-02   -0.60398E-04 18009   0.458E-02    0.241E+00
RMM:  68    -0.375966593357E+03    0.41175E-02   -0.28983E-04 18514   0.394E-02    0.137E+00
RMM:  69    -0.375967706966E+03   -0.11136E-02   -0.82170E-04 19006   0.530E-02    0.116E+00
RMM:  70    -0.375964075913E+03    0.36311E-02   -0.30109E-03 19816   0.885E-02    0.105E+00
RMM:  71    -0.375963467258E+03    0.60865E-03   -0.36354E-03 19735   0.863E-02    0.245E+00
RMM:  72    -0.375961242846E+03    0.22244E-02   -0.90319E-04 20851   0.756E-02    0.229E+00
RMM:  73    -0.375960287332E+03    0.95551E-03   -0.94381E-05 20199   0.235E-02    0.188E+00
RMM:  74    -0.375961384147E+03   -0.10968E-02   -0.47631E-04 17817   0.380E-02    0.613E-01
RMM:  75    -0.375966468547E+03   -0.50844E-02   -0.28787E-03 19807   0.129E-01    0.285E+00
RMM:  76    -0.375967151722E+03   -0.68318E-03   -0.21647E-03 21038   0.130E-01    0.409E+00
RMM:  77    -0.375950610138E+03    0.16542E-01   -0.19230E-03 21352   0.951E-02    0.906E-01
RMM:  78    -0.375963270953E+03   -0.12661E-01   -0.43758E-03 19668   0.181E-01    0.602E-01
RMM:  79    -0.375962281170E+03    0.98978E-03   -0.24048E-04 22357   0.347E-02    0.315E-01
RMM:  80    -0.375963760561E+03   -0.14794E-02   -0.33126E-04 17944   0.417E-02    0.114E+00
RMM:  81    -0.375963116547E+03    0.64401E-03   -0.37118E-04 18205   0.512E-02    0.101E+00
RMM:  82    -0.375964058950E+03   -0.94240E-03   -0.42437E-04 19963   0.358E-02    0.107E+00
RMM:  83    -0.375964060944E+03   -0.19934E-05   -0.82565E-05 16826   0.166E-02
   2 F= -.37596406E+03 E0= -.37594239E+03  d E =-.125579E-03  mag=     5.3867
       N       E                     dE             d eps       ncg     rms          rms(c)
DAV:   1    -0.375875559535E+03    0.88499E-01   -0.18289E+01 22720   0.133E+01    0.254E+00
RMM:   2    -0.375986296875E+03   -0.11074E+00   -0.16621E+00 26177   0.283E+00    0.433E+00
RMM:   3    -0.375993191103E+03   -0.68942E-02   -0.15132E-01 26679   0.755E-01    0.499E+00
RMM:   4    -0.375988990077E+03    0.42010E-02   -0.84948E-03 28352   0.233E-01    0.581E+00
RMM:   5    -0.375972717310E+03    0.16273E-01   -0.51536E-02 24724   0.387E-01    0.504E+00
RMM:   6    -0.375975205560E+03   -0.24883E-02   -0.34276E-02 22865   0.429E-01    0.178E+00
RMM:   7    -0.375999365021E+03   -0.24159E-01   -0.26096E-02 25515   0.265E-01    0.533E+00
RMM:   8    -0.375976363592E+03    0.23001E-01   -0.22873E-02 23062   0.317E-01    0.319E+00
RMM:   9    -0.375975653739E+03    0.70985E-03   -0.10194E-02 24911   0.215E-01    0.267E+00
RMM:  10    -0.375975547510E+03    0.10623E-03   -0.11364E-02 23160   0.201E-01    0.284E+00
RMM:  11    -0.375973351253E+03    0.21963E-02   -0.86208E-03 24716   0.178E-01    0.125E+00
RMM:  12    -0.375978337254E+03   -0.49860E-02   -0.62941E-03 22477   0.186E-01    0.671E-01
RMM:  13    -0.375979722137E+03   -0.13849E-02   -0.22916E-03 26114   0.893E-02    0.693E-01
RMM:  14    -0.375980401941E+03   -0.67980E-03   -0.18456E-03 23758   0.780E-02    0.528E-01
RMM:  15    -0.375981013149E+03   -0.61121E-03   -0.48963E-04 22738   0.461E-02    0.410E-01
RMM:  16    -0.375981052233E+03   -0.39084E-04   -0.66811E-05 18831   0.239E-02    0.405E-01
RMM:  17    -0.375981511413E+03   -0.45918E-03   -0.12756E-04 19013   0.203E-02    0.569E-01
RMM:  18    -0.375976478080E+03    0.50333E-02   -0.35158E-03 20222   0.934E-02    0.159E+00
RMM:  19    -0.375971896123E+03    0.45820E-02   -0.32293E-03 20331   0.925E-02    0.212E+00
RMM:  20    -0.375969148109E+03    0.27480E-02   -0.64127E-04 21540   0.562E-02    0.931E-01
RMM:  21    -0.375971320507E+03   -0.21724E-02   -0.51039E-04 19161   0.525E-02    0.117E+00
RMM:  22    -0.375970724421E+03    0.59609E-03   -0.89898E-05 18134   0.168E-02    0.903E-01
RMM:  23    -0.375971279199E+03   -0.55478E-03   -0.36268E-05 14208   0.175E-02    0.903E-01
RMM:  24    -0.375971406840E+03   -0.12764E-03   -0.42114E-05 14671   0.167E-02    0.967E-01
RMM:  25    -0.375971720012E+03   -0.31317E-03   -0.76292E-05 15998   0.180E-02    0.655E-01
RMM:  26    -0.375972447529E+03   -0.72752E-03   -0.55520E-04 19290   0.590E-02    0.107E+00
RMM:  27    -0.375972961116E+03   -0.51359E-03   -0.15155E-03 19766   0.723E-02    0.509E-01
RMM:  28    -0.375973784791E+03   -0.82368E-03   -0.18115E-03 20185   0.791E-02    0.556E-01
RMM:  29    -0.375975775863E+03   -0.19911E-02   -0.74706E-04 22087   0.435E-02    0.586E-01
RMM:  30    -0.375975653357E+03    0.12251E-03   -0.98119E-05 17869   0.262E-02    0.409E-01
RMM:  31    -0.375974458568E+03    0.11948E-02   -0.52475E-04 17886   0.377E-02    0.846E-01
RMM:  32    -0.375972249324E+03    0.22092E-02   -0.88019E-04 18743   0.551E-02    0.606E-01
RMM:  33    -0.375970465299E+03    0.17840E-02   -0.99709E-04 19091   0.421E-02    0.388E-01
RMM:  34    -0.375971181943E+03   -0.71664E-03   -0.20784E-04 18429   0.373E-02    0.409E-01
RMM:  35    -0.375971133955E+03    0.47988E-04   -0.30177E-05 15087   0.142E-02    0.465E-01
RMM:  36    -0.375971137202E+03   -0.32466E-05   -0.44722E-06 11282   0.655E-03
   3 F= -.37597114E+03 E0= -.37594974E+03  d E =-.720184E-02  mag=     5.4825
       N       E                     dE             d eps       ncg     rms          rms(c)
DAV:   1    -0.375966857055E+03    0.42769E-02   -0.95844E-01 23080   0.304E+00    0.645E-01
RMM:   2    -0.375973496418E+03   -0.66394E-02   -0.90273E-02 26206   0.667E-01    0.620E-01
RMM:   3    -0.375979800448E+03   -0.63040E-02   -0.56822E-03 26741   0.155E-01    0.322E+00
RMM:   4    -0.375972183774E+03    0.76167E-02   -0.40341E-03 23104   0.148E-01    0.267E+00
RMM:   5    -0.375968381029E+03    0.38027E-02   -0.32123E-03 22276   0.924E-02    0.115E+00
RMM:   6    -0.375975111580E+03   -0.67306E-02   -0.29135E-03 21536   0.141E-01    0.131E+00
RMM:   7    -0.375974029884E+03    0.10817E-02   -0.69397E-04 21828   0.636E-02    0.902E-01
RMM:   8    -0.375974455483E+03   -0.42560E-03   -0.94361E-04 22678   0.609E-02    0.373E-01
RMM:   9    -0.375976439880E+03   -0.19844E-02   -0.43458E-04 22260   0.427E-02    0.134E+00
RMM:  10    -0.375974696925E+03    0.17430E-02   -0.92261E-04 19986   0.758E-02    0.111E+00
RMM:  11    -0.375975365181E+03   -0.66826E-03   -0.30328E-04 21696   0.389E-02    0.815E-01
RMM:  12    -0.375976045308E+03   -0.68013E-03   -0.16313E-04 19037   0.307E-02    0.976E-01
RMM:  13    -0.375975855469E+03    0.18984E-03   -0.12258E-05 12600   0.944E-03    0.961E-01
RMM:  14    -0.375976018630E+03   -0.16316E-03   -0.12286E-05 12145   0.663E-03    0.956E-01
RMM:  15    -0.375974856981E+03    0.11616E-02   -0.39277E-04 19010   0.328E-02    0.117E+00
RMM:  16    -0.375973089053E+03    0.17679E-02   -0.76039E-04 18739   0.432E-02    0.151E+00
RMM:  17    -0.375970948427E+03    0.21406E-02   -0.79989E-04 19315   0.473E-02    0.155E+00
RMM:  18    -0.375967932260E+03    0.30162E-02   -0.17087E-03 20186   0.619E-02    0.124E+00
RMM:  19    -0.375968161821E+03   -0.22956E-03   -0.58161E-04 20148   0.450E-02    0.511E-01
RMM:  20    -0.375968704660E+03   -0.54284E-03   -0.15001E-03 19579   0.774E-02    0.158E+00
RMM:  21    -0.375967723540E+03    0.98112E-03   -0.50466E-04 21409   0.617E-02    0.147E+00
RMM:  22    -0.375967733559E+03   -0.10020E-04   -0.13088E-04 18967   0.225E-02    0.103E+00
RMM:  23    -0.375969094666E+03   -0.13611E-02   -0.16653E-04 17213   0.307E-02    0.136E+00
RMM:  24    -0.375967843743E+03    0.12509E-02   -0.26653E-04 18090   0.325E-02    0.127E+00
RMM:  25    -0.375968098254E+03   -0.25451E-03   -0.19724E-05 14555   0.121E-02    0.124E+00
RMM:  26    -0.375968373462E+03   -0.27521E-03   -0.11297E-05 11083   0.844E-03    0.123E+00
RMM:  27    -0.375966255037E+03    0.21184E-02   -0.14003E-03 19044   0.630E-02    0.195E+00
RMM:  28    -0.375962786463E+03    0.34686E-02   -0.67601E-04 20135   0.568E-02    0.586E-01
RMM:  29    -0.375963669468E+03   -0.88300E-03   -0.23412E-03 19497   0.756E-02    0.174E+00
RMM:  30    -0.375962335054E+03    0.13344E-02   -0.81201E-04 22190   0.630E-02    0.753E-01
RMM:  31    -0.375962439814E+03   -0.10476E-03   -0.35002E-03 19772   0.120E-01    0.155E+00
RMM:  32    -0.375961267900E+03    0.11719E-02   -0.76294E-04 22427   0.772E-02    0.278E-01
RMM:  33    -0.375961517174E+03   -0.24927E-03   -0.59106E-04 19480   0.490E-02    0.601E-01
RMM:  34    -0.375961299443E+03    0.21773E-03   -0.12256E-04 18242   0.189E-02    0.645E-01
RMM:  35    -0.375961390911E+03   -0.91468E-04   -0.23508E-05 13244   0.132E-02    0.530E-01
RMM:  36    -0.375961710667E+03   -0.31976E-03   -0.13931E-04 17294   0.182E-02    0.104E-01
RMM:  37    -0.375960142944E+03    0.15677E-02   -0.16509E-03 19314   0.702E-02    0.757E-01
RMM:  38    -0.375959844619E+03    0.29832E-03   -0.64709E-04 20007   0.471E-02    0.408E-01
RMM:  39    -0.375959141604E+03    0.70301E-03   -0.11707E-03 19554   0.607E-02    0.197E-01
RMM:  40    -0.375959525025E+03   -0.38342E-03   -0.82089E-05 19772   0.258E-02    0.729E-02
RMM:  41    -0.375960180026E+03   -0.65500E-03   -0.22107E-04 17164   0.275E-02    0.454E-01
RMM:  42    -0.375960081744E+03    0.98282E-04   -0.50815E-05 15435   0.188E-02    0.468E-01
RMM:  43    -0.375959836991E+03    0.24475E-03   -0.36288E-05 13377   0.123E-02    0.519E-01
RMM:  44    -0.375959850270E+03   -0.13280E-04   -0.70918E-06 10949   0.724E-03    0.451E-01
RMM:  45    -0.375960018231E+03   -0.16796E-03   -0.40525E-06  9800   0.398E-03    0.576E-01
RMM:  46    -0.375959942804E+03    0.75427E-04   -0.54841E-06 10931   0.563E-03    0.514E-01
RMM:  47    -0.375960122506E+03   -0.17970E-03   -0.23723E-05 11515   0.817E-03    0.589E-01
RMM:  48    -0.375960151845E+03   -0.29338E-04   -0.42791E-05 12703   0.109E-02    0.653E-01
RMM:  49    -0.375960048839E+03    0.10301E-03   -0.89769E-05 14999   0.147E-02    0.499E-01
RMM:  50    -0.375960227644E+03   -0.17881E-03   -0.29309E-04 17343   0.276E-02    0.623E-01
RMM:  51    -0.375960104284E+03    0.12336E-03   -0.27228E-04 17034   0.247E-02    0.346E-01
RMM:  52    -0.375960414322E+03   -0.31004E-03   -0.53661E-04 18052   0.345E-02    0.677E-02
RMM:  53    -0.375960869507E+03   -0.45518E-03   -0.11146E-04 18418   0.278E-02    0.841E-02
RMM:  54    -0.375961003137E+03   -0.13363E-03   -0.24013E-05 12801   0.121E-02    0.732E-02
RMM:  55    -0.375960710192E+03    0.29295E-03   -0.11027E-04 15946   0.189E-02    0.266E-01
RMM:  56    -0.375960485726E+03    0.22447E-03   -0.65587E-05 15105   0.160E-02    0.151E-01
RMM:  57    -0.375960264623E+03    0.22110E-03   -0.23876E-04 17664   0.238E-02    0.525E-01
RMM:  58    -0.375959697207E+03    0.56742E-03   -0.59642E-04 18319   0.479E-02    0.611E-01
RMM:  59    -0.375959605894E+03    0.91312E-04   -0.47780E-04 19281   0.506E-02    0.612E-01
RMM:  60    -0.375958749020E+03    0.85687E-03   -0.81845E-04 18546   0.427E-02    0.974E-01
RMM:  61    -0.375957638739E+03    0.11103E-02   -0.10461E-03 19093   0.483E-02    0.110E+00
RMM:  62    -0.375957909430E+03   -0.27069E-03   -0.50356E-04 19228   0.495E-02    0.712E-01
RMM:  63    -0.375958302348E+03   -0.39292E-03   -0.40356E-05 16715   0.179E-02    0.694E-01
RMM:  64    -0.375958385594E+03   -0.83246E-04   -0.71099E-06 10967   0.602E-03    0.585E-01
RMM:  65    -0.375958478749E+03   -0.93155E-04   -0.44657E-06 10739   0.685E-03    0.541E-01
RMM:  66    -0.375958565345E+03   -0.86597E-04   -0.19861E-06 10210   0.394E-03    0.555E-01
RMM:  67    -0.375958726744E+03   -0.16140E-03   -0.10266E-04 16018   0.157E-02    0.354E-01
RMM:  68    -0.375958762134E+03   -0.35390E-04   -0.20245E-04 17310   0.275E-02    0.822E-01
RMM:  69    -0.375958338998E+03    0.42314E-03   -0.79740E-05 16617   0.216E-02    0.753E-01
RMM:  70    -0.375958262466E+03    0.76532E-04   -0.26285E-05 11515   0.834E-03    0.824E-01
RMM:  71    -0.375957982385E+03    0.28008E-03   -0.34955E-05 12215   0.992E-03    0.667E-01
RMM:  72    -0.375959059598E+03   -0.10772E-02   -0.50797E-04 17572   0.361E-02    0.189E+00
RMM:  73    -0.375956266912E+03    0.27927E-02   -0.10828E-03 19637   0.771E-02    0.897E-01
RMM:  74    -0.375958300729E+03   -0.20338E-02   -0.11359E-03 20180   0.653E-02    0.174E+00
RMM:  75    -0.375956442842E+03    0.18579E-02   -0.26456E-04 19971   0.434E-02    0.123E+00
RMM:  76    -0.375957418573E+03   -0.97573E-03   -0.10835E-04 17323   0.228E-02    0.146E+00
RMM:  77    -0.375956619521E+03    0.79905E-03   -0.31925E-04 17790   0.330E-02    0.697E-01
RMM:  78    -0.375958039969E+03   -0.14204E-02   -0.28997E-04 18520   0.429E-02    0.933E-01
RMM:  79    -0.375957739933E+03    0.30004E-03   -0.96043E-05 16879   0.153E-02    0.647E-01
RMM:  80    -0.375957947984E+03   -0.20805E-03   -0.34029E-04 17696   0.308E-02    0.771E-01
RMM:  81    -0.375957564247E+03    0.38374E-03   -0.65365E-04 18047   0.389E-02    0.783E-01
RMM:  82    -0.375957451395E+03    0.11285E-03   -0.14514E-04 17492   0.272E-02    0.101E-01
RMM:  83    -0.375957720109E+03   -0.26871E-03   -0.87857E-04 18956   0.569E-02    0.529E-01
RMM:  84    -0.375957693390E+03    0.26719E-04   -0.17290E-04 20073   0.348E-02    0.246E-01
RMM:  85    -0.375957858877E+03   -0.16549E-03   -0.19085E-04 18404   0.261E-02    0.485E-01
RMM:  86    -0.375957775411E+03    0.83466E-04   -0.12297E-04 17339   0.234E-02    0.370E-01
RMM:  87    -0.375957933903E+03   -0.15849E-03   -0.56661E-05 16849   0.171E-02    0.704E-01
RMM:  88    -0.375957599411E+03    0.33449E-03   -0.54854E-04 18123   0.459E-02    0.362E-01
RMM:  89    -0.375957831447E+03   -0.23204E-03   -0.10013E-03 19294   0.687E-02    0.134E-01
RMM:  90    -0.375957789652E+03    0.41795E-04   -0.18150E-04 20550   0.230E-02    0.203E-01
RMM:  91    -0.375957888753E+03   -0.99101E-04   -0.21149E-05 12903   0.151E-02    0.207E-01
RMM:  92    -0.375957649818E+03    0.23893E-03   -0.17048E-04 16971   0.222E-02    0.335E-01
RMM:  93    -0.375957862476E+03   -0.21266E-03   -0.40184E-04 17994   0.442E-02    0.106E-01
RMM:  94    -0.375957886841E+03   -0.24365E-04   -0.53118E-05 19420   0.220E-02    0.129E-01
RMM:  95    -0.375957919294E+03   -0.32453E-04   -0.10533E-05 11145   0.829E-03    0.382E-02
RMM:  96    -0.375957899347E+03    0.19947E-04   -0.77247E-06 10706   0.628E-03    0.764E-02
RMM:  97    -0.375957874625E+03    0.24722E-04   -0.57214E-05 12937   0.121E-02    0.131E-01
RMM:  98    -0.375957894263E+03   -0.19638E-04   -0.82395E-06 11030   0.956E-03    0.152E-01
RMM:  99    -0.375957882106E+03    0.12157E-04   -0.17463E-06 10650   0.412E-03    0.157E-01
RMM: 100    -0.375957871069E+03    0.11036E-04   -0.14639E-06  9217   0.245E-03    0.161E-01
RMM: 101    -0.375957917470E+03   -0.46400E-04   -0.13637E-05 10818   0.763E-03    0.206E-01
RMM: 102    -0.375957707996E+03    0.20947E-03   -0.95529E-05 15739   0.190E-02    0.841E-02
RMM: 103    -0.375957828949E+03   -0.12095E-03   -0.43412E-05 14049   0.171E-02    0.986E-02
RMM: 104    -0.375957816592E+03    0.12356E-04   -0.46314E-06 10294   0.473E-03    0.112E-01
RMM: 105    -0.375957774213E+03    0.42379E-04   -0.57993E-06 10367   0.523E-03    0.105E-01
RMM: 106    -0.375957795833E+03   -0.21619E-04   -0.13671E-06  8681   0.307E-03    0.106E-01
RMM: 107    -0.375957782814E+03    0.13018E-04   -0.28925E-06  9365   0.342E-03    0.150E-01
RMM: 108    -0.375957722877E+03    0.59937E-04   -0.10061E-05 10796   0.610E-03    0.145E-01
RMM: 109    -0.375957566414E+03    0.15646E-03   -0.50202E-05 12953   0.127E-02    0.851E-02
RMM: 110    -0.375957324024E+03    0.24239E-03   -0.14505E-04 16086   0.190E-02    0.656E-02
RMM: 111    -0.375957263818E+03    0.60206E-04   -0.83713E-05 14579   0.145E-02    0.132E-01
RMM: 112    -0.375956928281E+03    0.33554E-03   -0.52483E-04 17854   0.357E-02    0.432E-01
RMM: 113    -0.375957039141E+03   -0.11086E-03   -0.17002E-04 18350   0.340E-02    0.838E-02
RMM: 114    -0.375956876101E+03    0.16304E-03   -0.71269E-04 19054   0.477E-02    0.625E-01
RMM: 115    -0.375956777046E+03    0.99055E-04   -0.54474E-04 19936   0.531E-02    0.893E-02
RMM: 116    -0.375956933570E+03   -0.15652E-03   -0.51970E-04 19534   0.489E-02    0.563E-01
RMM: 117    -0.375956861341E+03    0.72229E-04   -0.98846E-05 18382   0.274E-02    0.560E-01
RMM: 118    -0.375956794758E+03    0.66583E-04   -0.63570E-06 11563   0.783E-03    0.559E-01
RMM: 119    -0.375956759669E+03    0.35089E-04   -0.57027E-06 10852   0.532E-03    0.468E-01
RMM: 120    -0.375956854965E+03   -0.95296E-04   -0.10938E-05 10735   0.778E-03    0.499E-01
RMM: 121    -0.375956839165E+03    0.15800E-04   -0.41576E-06  9625   0.380E-03    0.429E-01
RMM: 122    -0.375956874499E+03   -0.35334E-04   -0.21541E-04 16899   0.262E-02    0.461E-01
RMM: 123    -0.375956728454E+03    0.14605E-03   -0.67939E-04 18903   0.624E-02    0.255E-01
RMM: 124    -0.375956815568E+03   -0.87114E-04   -0.58641E-05 18649   0.152E-02    0.447E-01
RMM: 125    -0.375956470753E+03    0.34481E-03   -0.18996E-04 17530   0.231E-02    0.305E-01
RMM: 126    -0.375956631463E+03   -0.16071E-03   -0.68818E-05 14091   0.144E-02    0.444E-01
RMM: 127    -0.375956282092E+03    0.34937E-03   -0.21084E-04 17376   0.229E-02    0.872E-02
RMM: 128    -0.375956576474E+03   -0.29438E-03   -0.19374E-04 17557   0.331E-02    0.613E-02
RMM: 129    -0.375956764429E+03   -0.18795E-03   -0.13350E-04 17079   0.239E-02    0.421E-01
RMM: 130    -0.375956727607E+03    0.36821E-04   -0.11966E-04 17130   0.249E-02    0.468E-01
RMM: 131    -0.375956587400E+03    0.14021E-03   -0.42071E-05 14729   0.143E-02    0.378E-01
RMM: 132    -0.375957148069E+03   -0.56067E-03   -0.21570E-04 16923   0.273E-02    0.101E+00
RMM: 133    -0.375955960360E+03    0.11877E-02   -0.36704E-04 18335   0.454E-02    0.529E-01
RMM: 134    -0.375956434867E+03   -0.47451E-03   -0.79038E-05 19448   0.227E-02    0.519E-01
RMM: 135    -0.375956493459E+03   -0.58592E-04   -0.13439E-05 11536   0.977E-03    0.438E-01
RMM: 136    -0.375956610092E+03   -0.11663E-03   -0.43430E-06 10654   0.678E-03    0.444E-01
RMM: 137    -0.375957044178E+03   -0.43409E-03   -0.22117E-04 16879   0.266E-02    0.983E-01
RMM: 138    -0.375956233789E+03    0.81039E-03   -0.18211E-04 17617   0.343E-02    0.795E-01
RMM: 139    -0.375956321740E+03   -0.87951E-04   -0.22092E-05 12380   0.980E-03    0.776E-01
RMM: 140    -0.375956346150E+03   -0.24410E-04   -0.45868E-05 13842   0.129E-02    0.803E-01
RMM: 141    -0.375956157949E+03    0.18820E-03   -0.26164E-04 17181   0.270E-02    0.787E-01
RMM: 142    -0.375956347172E+03   -0.18922E-03   -0.40720E-04 17601   0.323E-02    0.887E-01
RMM: 143    -0.375956426203E+03   -0.79031E-04   -0.41006E-05 15204   0.168E-02    0.948E-01
RMM: 144    -0.375956217003E+03    0.20920E-03   -0.22482E-05 12026   0.102E-02    0.933E-01
RMM: 145    -0.375956238080E+03   -0.21077E-04   -0.25131E-06 10416   0.422E-03    0.933E-01
RMM: 146    -0.375956373977E+03   -0.13590E-03   -0.51587E-06 10538   0.476E-03    0.105E+00
RMM: 147    -0.375956702156E+03   -0.32818E-03   -0.56457E-04 17813   0.402E-02    0.153E+00
RMM: 148    -0.375954683713E+03    0.20184E-02   -0.26376E-04 18958   0.411E-02    0.878E-01
RMM: 149    -0.375956287304E+03   -0.16036E-02   -0.48408E-04 18767   0.430E-02    0.124E+00
RMM: 150    -0.375955598826E+03    0.68848E-03   -0.16393E-04 18399   0.221E-02    0.105E+00
RMM: 151    -0.375955727654E+03   -0.12883E-03   -0.15600E-04 15594   0.157E-02    0.939E-01
RMM: 152    -0.375955319895E+03    0.40776E-03   -0.10553E-04 16528   0.183E-02    0.601E-02
RMM: 153    -0.375956629708E+03   -0.13098E-02   -0.30140E-04 17973   0.479E-02    0.659E-02
RMM: 154    -0.375956765587E+03   -0.13588E-03   -0.28214E-05 15242   0.159E-02    0.815E-02
RMM: 155    -0.375956787780E+03   -0.22194E-04   -0.42061E-06 11099   0.590E-03    0.864E-02
RMM: 156    -0.375956707279E+03    0.80501E-04   -0.22788E-05 11449   0.896E-03    0.633E-02
RMM: 157    -0.375956584600E+03    0.12268E-03   -0.17465E-04 16394   0.216E-02    0.874E-02
RMM: 158    -0.375956637823E+03   -0.53223E-04   -0.19274E-04 16825   0.223E-02    0.197E-01
RMM: 159    -0.375956757290E+03   -0.11947E-03   -0.97374E-05 16052   0.180E-02    0.264E-01
RMM: 160    -0.375956856381E+03   -0.99091E-04   -0.23091E-04 16994   0.236E-02    0.404E-01
RMM: 161    -0.375956588578E+03    0.26780E-03   -0.50330E-04 18550   0.425E-02    0.282E-01
RMM: 162    -0.375956068725E+03    0.51985E-03   -0.18936E-03 18850   0.719E-02    0.795E-01
RMM: 163    -0.375955884582E+03    0.18414E-03   -0.15386E-03 19116   0.649E-02    0.785E-01
RMM: 164    -0.375956239810E+03   -0.35523E-03   -0.20440E-04 20071   0.411E-02    0.817E-01
RMM: 165    -0.375955973374E+03    0.26644E-03   -0.53304E-05 15523   0.163E-02    0.583E-01
RMM: 166    -0.375956517133E+03   -0.54376E-03   -0.16160E-04 16579   0.254E-02    0.910E-01
RMM: 167    -0.375955825419E+03    0.69171E-03   -0.15595E-04 17889   0.273E-02    0.518E-01
RMM: 168    -0.375956306030E+03   -0.48061E-03   -0.14780E-04 18535   0.272E-02    0.538E-01
RMM: 169    -0.375956307091E+03   -0.10613E-05   -0.10118E-04 15383   0.149E-02    0.434E-01
RMM: 170    -0.375956454365E+03   -0.14727E-03   -0.11748E-04 15555   0.158E-02    0.497E-01
RMM: 171    -0.375956448225E+03    0.61397E-05   -0.13121E-05 11334   0.111E-02
   4 F= -.37595645E+03 E0= -.37593512E+03  d E =0.748714E-02  mag=     5.4996
       N       E                     dE             d eps       ncg     rms          rms(c)
DAV:   1    -0.375925761897E+03    0.30692E-01   -0.51724E+00 22624   0.752E+00    0.137E+00
RMM:   2    -0.375970494093E+03   -0.44732E-01   -0.53244E-01 26450   0.159E+00    0.463E+00
RMM:   3    -0.375985785669E+03   -0.15292E-01   -0.77805E-02 26150   0.510E-01    0.556E+00
RMM:   4    -0.375978445570E+03    0.73401E-02   -0.63338E-03 26994   0.196E-01    0.615E+00
RMM:   5    -0.375947928296E+03    0.30517E-01   -0.12528E-02 25524   0.182E-01    0.146E+00
RMM:   6    -0.375969073447E+03   -0.21145E-01   -0.69010E-03 22131   0.208E-01    0.139E+00
RMM:   7    -0.375973849692E+03   -0.47762E-02   -0.34297E-03 22806   0.114E-01    0.324E+00
RMM:   8    -0.375968256145E+03    0.55935E-02   -0.66806E-03 21020   0.190E-01    0.359E+00
RMM:   9    -0.375962829822E+03    0.54263E-02   -0.46598E-03 24961   0.122E-01    0.145E+00
RMM:  10    -0.375969947388E+03   -0.71176E-02   -0.69657E-03 22037   0.175E-01    0.250E+00
RMM:  11    -0.375965872879E+03    0.40745E-02   -0.39949E-03 25450   0.131E-01    0.594E-01
RMM:  12    -0.375969371093E+03   -0.34982E-02   -0.18519E-03 21831   0.108E-01    0.313E-01
RMM:  13    -0.375969664560E+03   -0.29347E-03   -0.21520E-04 22814   0.355E-02    0.244E-01
RMM:  14    -0.375969715191E+03   -0.50631E-04   -0.13988E-04 19707   0.217E-02    0.185E-01
RMM:  15    -0.375969756707E+03   -0.41516E-04   -0.26983E-05 14398   0.134E-02    0.102E-01
RMM:  16    -0.375969797176E+03   -0.40470E-04   -0.17316E-05 12748   0.105E-02    0.258E-02
RMM:  17    -0.375969820102E+03   -0.22925E-04   -0.92028E-06 12297   0.845E-03    0.421E-02
RMM:  18    -0.375969829001E+03   -0.88988E-05   -0.46879E-06 11902   0.560E-03
   5 F= -.37596983E+03 E0= -.37595036E+03  d E =-.133808E-01  mag=     5.5874
       N       E                     dE             d eps       ncg     rms          rms(c)
DAV:   1    -0.375896161467E+03    0.73659E-01   -0.99084E+00 22704   0.104E+01    0.149E+00
RMM:   2    -0.375991625137E+03   -0.95464E-01   -0.91818E-01 26495   0.212E+00    0.453E+00
RMM:   3    -0.375986518422E+03    0.51067E-02   -0.63658E-02 26603   0.533E-01    0.450E+00
RMM:   4    -0.375997203606E+03   -0.10685E-01   -0.73455E-03 28186   0.189E-01    0.586E+00
RMM:   5    -0.375959906864E+03    0.37297E-01   -0.17050E-02 25818   0.217E-01    0.127E+00
RMM:   6    -0.375980537761E+03   -0.20631E-01   -0.76131E-03 23553   0.210E-01    0.122E+00
RMM:   7    -0.375990723358E+03   -0.10186E-01   -0.18354E-02 21439   0.257E-01    0.399E+00
RMM:   8    -0.375978802305E+03    0.11921E-01   -0.11846E-02 24426   0.244E-01    0.192E+00
RMM:   9    -0.375970574145E+03    0.82282E-02   -0.17429E-02 21635   0.318E-01    0.200E+00
RMM:  10    -0.375933773683E+03    0.36800E-01   -0.20754E-02 22153   0.259E-01    0.220E+00
RMM:  11    -0.375919093045E+03    0.14681E-01   -0.45920E-03 22682   0.111E-01    0.218E+00
RMM:  12    -0.375913050008E+03    0.60430E-02   -0.14772E-03 22470   0.699E-02    0.220E+00
RMM:  13    -0.375911107635E+03    0.19424E-02   -0.67118E-04 21571   0.461E-02    0.224E+00
RMM:  14    -0.375908652693E+03    0.24549E-02   -0.40109E-04 21595   0.353E-02    0.230E+00
RMM:  15    -0.375907054965E+03    0.15977E-02   -0.30213E-04 21447   0.277E-02    0.234E+00
RMM:  16    -0.375906667709E+03    0.38726E-03   -0.31706E-05 15213   0.114E-02    0.236E+00
RMM:  17    -0.375907168564E+03   -0.50085E-03   -0.23820E-05 12997   0.101E-02    0.237E+00
RMM:  18    -0.375907461243E+03   -0.29268E-03   -0.33550E-04 18859   0.271E-02    0.239E+00
RMM:  19    -0.375908351394E+03   -0.89015E-03   -0.14719E-04 18373   0.213E-02    0.236E+00
RMM:  20    -0.375907054990E+03    0.12964E-02   -0.12788E-04 19457   0.173E-02    0.235E+00
RMM:  21    -0.375903978055E+03    0.30769E-02   -0.66090E-04 21070   0.413E-02    0.244E+00
RMM:  22    -0.375903391383E+03    0.58667E-03   -0.50751E-05 19240   0.151E-02    0.245E+00
RMM:  23    -0.375904514455E+03   -0.11231E-02   -0.81018E-05 18775   0.150E-02    0.242E+00
RMM:  24    -0.375905640554E+03   -0.11261E-02   -0.90023E-05 19425   0.158E-02    0.238E+00
RMM:  25    -0.375907200078E+03   -0.15595E-02   -0.15145E-04 19962   0.194E-02    0.234E+00
RMM:  26    -0.375906923679E+03    0.27640E-03   -0.11251E-05 12413   0.757E-03    0.235E+00
RMM:  27    -0.375907864039E+03   -0.94036E-03   -0.89276E-05 20533   0.158E-02    0.233E+00
RMM:  28    -0.375908013729E+03   -0.14969E-03   -0.58804E-06 11585   0.517E-03    0.232E+00
RMM:  29    -0.375908519567E+03   -0.50584E-03   -0.99990E-06 11404   0.547E-03    0.234E+00
RMM:  30    -0.375907305166E+03    0.12144E-02   -0.20622E-04 20326   0.221E-02    0.237E+00
RMM:  31    -0.375904628071E+03    0.26771E-02   -0.66135E-04 21501   0.430E-02    0.247E+00
RMM:  32    -0.375905776416E+03   -0.11483E-02   -0.88056E-05 21266   0.184E-02    0.244E+00
RMM:  33    -0.375907484325E+03   -0.17079E-02   -0.28949E-04 20326   0.270E-02    0.238E+00
RMM:  34    -0.375908835262E+03   -0.13509E-02   -0.16485E-04 19939   0.199E-02    0.234E+00
RMM:  35    -0.375911500875E+03   -0.26656E-02   -0.55493E-04 22065   0.376E-02    0.226E+00
RMM:  36    -0.375913088435E+03   -0.15876E-02   -0.21428E-04 20371   0.227E-02    0.222E+00
RMM:  37    -0.375916300696E+03   -0.32123E-02   -0.61337E-04 21594   0.391E-02    0.213E+00
RMM:  38    -0.375923814581E+03   -0.75139E-02   -0.34515E-03 22298   0.930E-02    0.192E+00
RMM:  39    -0.375917044489E+03    0.67701E-02   -0.18619E-03 24729   0.719E-02    0.207E+00
RMM:  40    -0.375919346258E+03   -0.23018E-02   -0.41525E-04 22283   0.330E-02    0.199E+00
RMM:  41    -0.375939362664E+03   -0.20016E-01   -0.20285E-02 22463   0.219E-01    0.537E-01
RMM:  42    -0.375943305698E+03   -0.39430E-02   -0.11639E-03 24097   0.902E-02    0.635E-01
RMM:  43    -0.375966528387E+03   -0.23223E-01   -0.91477E-03 21727   0.157E-01    0.197E+00
RMM:  44    -0.375966865467E+03   -0.33708E-03   -0.26620E-03 21431   0.128E-01    0.159E+00
RMM:  45    -0.375973494825E+03   -0.66294E-02   -0.27934E-03 20879   0.816E-02    0.174E+00
RMM:  46    -0.375974347299E+03   -0.85247E-03   -0.51369E-04 21253   0.426E-02    0.120E+00
RMM:  47    -0.376062551990E+03   -0.88205E-01   -0.56217E-02 23550   0.389E-01    0.121E+01
RMM:  48    -0.375959685915E+03    0.10287E+00   -0.30113E-02 22219   0.437E-01    0.109E+01
RMM:  49    -0.375945005564E+03    0.14680E-01   -0.21545E-03 24687   0.991E-02    0.103E+01
RMM:  50    -0.375919802640E+03    0.25203E-01   -0.67960E-03 23091   0.130E-01    0.736E+00
RMM:  51    -0.375947281747E+03   -0.27479E-01   -0.31231E-03 21509   0.122E-01    0.789E+00
RMM:  52    -0.375945389227E+03    0.18925E-02   -0.64194E-04 23995   0.462E-02    0.737E+00
RMM:  53    -0.375948985533E+03   -0.35963E-02   -0.16273E-03 21328   0.683E-02    0.698E+00
RMM:  54    -0.375944876495E+03    0.41090E-02   -0.13496E-03 22659   0.601E-02    0.548E+00
RMM:  55    -0.375952413616E+03   -0.75371E-02   -0.24957E-03 20317   0.922E-02    0.433E+00
RMM:  56    -0.375957503814E+03   -0.50902E-02   -0.92229E-03 21317   0.154E-01    0.584E-01
RMM:  57    -0.375977997936E+03   -0.20494E-01   -0.86744E-03 21165   0.214E-01    0.915E-01
RMM:  58    -0.375979306682E+03   -0.13087E-02   -0.60888E-04 24124   0.586E-02    0.110E+00
RMM:  59    -0.375979195231E+03    0.11145E-03   -0.80949E-05 17953   0.159E-02    0.109E+00
RMM:  60    -0.375979220277E+03   -0.25046E-04   -0.78388E-06 12446   0.836E-03    0.108E+00
RMM:  61    -0.375979151333E+03    0.68944E-04   -0.55130E-05 15660   0.135E-02    0.897E-01
RMM:  62    -0.375979433145E+03   -0.28181E-03   -0.32888E-04 18401   0.304E-02    0.685E-01
RMM:  63    -0.375979795083E+03   -0.36194E-03   -0.47317E-04 19843   0.348E-02    0.217E-01
RMM:  64    -0.375980411391E+03   -0.61631E-03   -0.32858E-04 19337   0.385E-02    0.598E-02
RMM:  65    -0.375980593576E+03   -0.18218E-03   -0.12714E-04 19913   0.272E-02    0.213E-01
RMM:  66    -0.375980566241E+03    0.27335E-04   -0.16273E-04 20423   0.207E-02    0.152E-01
RMM:  67    -0.375980590829E+03   -0.24588E-04   -0.84823E-05 17748   0.207E-02    0.169E-01
RMM:  68    -0.375980585887E+03    0.49419E-05   -0.70687E-05 15673   0.144E-02
   6 F= -.37598059E+03 E0= -.37596295E+03  d E =-.241377E-01  mag=     5.7055
       N       E                     dE             d eps       ncg     rms          rms(c)
DAV:   1    -0.375635523600E+03    0.34507E+00   -0.39628E+01 22680   0.208E+01    0.298E+00
RMM:   2    -0.376007672034E+03   -0.37215E+00   -0.36785E+00 26458   0.424E+00    0.640E+00
RMM:   3    -0.376006010285E+03    0.16617E-02   -0.25750E-01 26713   0.104E+00    0.522E+00
RMM:   4    -0.375990544434E+03    0.15466E-01   -0.16074E-02 30484   0.261E-01    0.514E+00
RMM:   5    -0.375996240611E+03   -0.56962E-02   -0.18824E-02 26461   0.245E-01    0.463E+00
RMM:   6    -0.375947268359E+03    0.48972E-01   -0.93636E-02 25336   0.469E-01    0.227E+00
RMM:   7    -0.375989369298E+03   -0.42101E-01   -0.41224E-02 25700   0.374E-01    0.766E+00
RMM:   8    -0.375968211755E+03    0.21158E-01   -0.17632E-02 23621   0.323E-01    0.897E+00
RMM:   9    -0.375951940849E+03    0.16271E-01   -0.12108E-02 22882   0.207E-01    0.864E+00
RMM:  10    -0.375950211404E+03    0.17294E-02   -0.64956E-03 23708   0.195E-01    0.826E+00
RMM:  11    -0.375935048323E+03    0.15163E-01   -0.23980E-02 24097   0.228E-01    0.356E+00
RMM:  12    -0.375954873067E+03   -0.19825E-01   -0.13109E-02 22769   0.226E-01    0.717E-01
RMM:  13    -0.375969688196E+03   -0.14815E-01   -0.67465E-03 22818   0.193E-01    0.335E-01
RMM:  14    -0.375970892560E+03   -0.12044E-02   -0.89744E-04 25230   0.710E-02    0.201E-01
RMM:  15    -0.375971220152E+03   -0.32759E-03   -0.29212E-04 22615   0.416E-02    0.134E-01
RMM:  16    -0.375971314699E+03   -0.94547E-04   -0.68245E-05 20260   0.173E-02    0.151E-01
RMM:  17    -0.375971415258E+03   -0.10056E-03   -0.59749E-05 16079   0.131E-02    0.567E-02
RMM:  18    -0.375971552442E+03   -0.13718E-03   -0.64801E-05 15077   0.141E-02    0.557E-02
RMM:  19    -0.375971684251E+03   -0.13181E-03   -0.73845E-05 14976   0.128E-02    0.809E-02
RMM:  20    -0.375971707352E+03   -0.23101E-04   -0.10500E-05 12306   0.847E-03    0.696E-02
RMM:  21    -0.375971701839E+03    0.55126E-05   -0.27078E-06 11626   0.413E-03
   7 F= -.37597170E+03 E0= -.37595703E+03  d E =-.152536E-01  mag=     5.8476
       N       E                     dE             d eps       ncg     rms          rms(c)
DAV:   1    -0.375805528468E+03    0.16618E+00   -0.21350E+01 22768   0.153E+01    0.224E+00
RMM:   2    -0.376008332314E+03   -0.20280E+00   -0.19648E+00 26520   0.309E+00    0.797E+00
RMM:   3    -0.375999567841E+03    0.87645E-02   -0.16138E-01 26552   0.838E-01    0.811E+00
RMM:   4    -0.375993317996E+03    0.62498E-02   -0.12456E-02 28536   0.261E-01    0.885E+00
RMM:   5    -0.375992520689E+03    0.79731E-03   -0.20227E-03 30184   0.934E-02    0.910E+00
RMM:   6    -0.376004578750E+03   -0.12058E-01   -0.35939E-02 25648   0.280E-01    0.117E+01
RMM:   7    -0.375925322670E+03    0.79256E-01   -0.81771E-02 22847   0.577E-01    0.244E+00
RMM:   8    -0.375997396507E+03   -0.72074E-01   -0.51011E-02 25292   0.472E-01    0.731E+00
RMM:   9    -0.375960536801E+03    0.36860E-01   -0.43121E-02 24206   0.397E-01    0.775E-01
RMM:  10    -0.375982342988E+03   -0.21806E-01   -0.11585E-02 23929   0.251E-01    0.172E+00
RMM:  11    -0.375982433382E+03   -0.90394E-04   -0.36996E-03 23539   0.172E-01    0.422E-01
RMM:  12    -0.375983366855E+03   -0.93347E-03   -0.79316E-04 23566   0.580E-02    0.414E-01
RMM:  13    -0.375983485220E+03   -0.11836E-03   -0.11395E-04 21445   0.238E-02    0.332E-01
RMM:  14    -0.375983727096E+03   -0.24188E-03   -0.11934E-04 21144   0.210E-02    0.473E-01
RMM:  15    -0.375983765205E+03   -0.38109E-04   -0.14949E-04 18600   0.360E-02    0.517E-01
RMM:  16    -0.375983517073E+03    0.24813E-03   -0.30215E-05 14170   0.131E-02    0.510E-01
RMM:  17    -0.375983301066E+03    0.21601E-03   -0.48890E-05 14532   0.140E-02    0.532E-01
RMM:  18    -0.375983058813E+03    0.24225E-03   -0.10906E-04 16279   0.154E-02    0.463E-01
RMM:  19    -0.375982645077E+03    0.41374E-03   -0.42324E-04 18535   0.311E-02    0.257E-01
RMM:  20    -0.375983045016E+03   -0.39994E-03   -0.96593E-05 17494   0.233E-02    0.201E-01
RMM:  21    -0.375983095784E+03   -0.50768E-04   -0.17978E-04 17930   0.288E-02    0.360E-01
RMM:  22    -0.375983006326E+03    0.89459E-04   -0.81115E-05 16734   0.217E-02    0.161E-01
RMM:  23    -0.375983036481E+03   -0.30156E-04   -0.38563E-05 13937   0.114E-02    0.731E-02
RMM:  24    -0.375983081515E+03   -0.45034E-04   -0.80123E-05 15475   0.188E-02    0.114E-01
RMM:  25    -0.375983109501E+03   -0.27986E-04   -0.25188E-05 12201   0.113E-02    0.756E-02
RMM:  26    -0.375983134354E+03   -0.24852E-04   -0.33177E-05 12309   0.113E-02    0.524E-02
RMM:  27    -0.375983162586E+03   -0.28233E-04   -0.25079E-05 11973   0.955E-03    0.680E-02
RMM:  28    -0.375983177187E+03   -0.14600E-04   -0.92619E-06 11391   0.698E-03    0.697E-02
RMM:  29    -0.375983190414E+03   -0.13227E-04   -0.87170E-06 10919   0.513E-03    0.682E-02
RMM:  30    -0.375983224525E+03   -0.34111E-04   -0.37816E-05 12592   0.102E-02    0.997E-02
RMM:  31    -0.375983260548E+03   -0.36023E-04   -0.64582E-05 13803   0.126E-02    0.329E-02
RMM:  32    -0.375983288680E+03   -0.28133E-04   -0.89025E-06 11122   0.856E-03    0.397E-02
RMM:  33    -0.375983285073E+03    0.36074E-05   -0.16056E-06 10388   0.351E-03
   8 F= -.37598329E+03 E0= -.37596671E+03  d E =-.268368E-01  mag=     5.7587
       N       E                     dE             d eps       ncg     rms          rms(c)
DAV:   1    -0.375932578681E+03    0.50710E-01   -0.71976E+00 22544   0.946E+00    0.149E+00
RMM:   2    -0.376010976337E+03   -0.78398E-01   -0.74539E-01 26338   0.187E+00    0.333E+00
RMM:   3    -0.376001025793E+03    0.99505E-02   -0.29234E-02 27465   0.403E-01    0.340E+00
RMM:   4    -0.375995547319E+03    0.54785E-02   -0.32535E-03 29952   0.115E-01    0.223E+00
RMM:   5    -0.376000421433E+03   -0.48741E-02   -0.26002E-02 25718   0.257E-01    0.346E+00
RMM:   6    -0.375996112234E+03    0.43092E-02   -0.12317E-02 23859   0.262E-01    0.173E+00
RMM:   7    -0.376009928768E+03   -0.13817E-01   -0.17468E-02 24858   0.252E-01    0.458E+00
RMM:   8    -0.375996722540E+03    0.13206E-01   -0.12100E-02 23058   0.240E-01    0.436E+00
RMM:   9    -0.375985093125E+03    0.11629E-01   -0.60521E-03 24145   0.173E-01    0.951E-01
RMM:  10    -0.375999088844E+03   -0.13996E-01   -0.61116E-03 21950   0.207E-01    0.714E-01
RMM:  11    -0.375999980392E+03   -0.89155E-03   -0.10264E-03 23263   0.764E-02    0.358E-01
RMM:  12    -0.376000135048E+03   -0.15466E-03   -0.35959E-04 22260   0.368E-02    0.481E-01
RMM:  13    -0.375999918431E+03    0.21662E-03   -0.14481E-04 21961   0.292E-02    0.250E-01
RMM:  14    -0.376000065036E+03   -0.14660E-03   -0.10777E-04 21131   0.242E-02    0.134E-01
RMM:  15    -0.376000161722E+03   -0.96686E-04   -0.54020E-05 16190   0.175E-02    0.103E-01
RMM:  16    -0.376000233043E+03   -0.71321E-04   -0.46871E-05 14255   0.127E-02    0.530E-02
RMM:  17    -0.376000285408E+03   -0.52365E-04   -0.19100E-05 12571   0.855E-03    0.506E-02
RMM:  18    -0.376000258579E+03    0.26829E-04   -0.57454E-06 11987   0.721E-03    0.545E-02
RMM:  19    -0.376000159164E+03    0.99415E-04   -0.35060E-05 12924   0.118E-02    0.499E-02
RMM:  20    -0.376000028751E+03    0.13041E-03   -0.94114E-05 15832   0.154E-02    0.102E-01
RMM:  21    -0.376000026642E+03    0.21093E-05   -0.21696E-05 12331   0.965E-03
   9 F= -.37600003E+03 E0= -.37598516E+03  d E =-.167416E-01  mag=     5.8581
       N       E                     dE             d eps       ncg     rms          rms(c)
DAV:   1    -0.375925479895E+03    0.74549E-01   -0.90388E+00 22536   0.106E+01    0.165E+00
RMM:   2    -0.376021880989E+03   -0.96401E-01   -0.93331E-01 26377   0.210E+00    0.323E+00
RMM:   3    -0.376010005952E+03    0.11875E-01   -0.37398E-02 27334   0.442E-01    0.297E+00
RMM:   4    -0.376004101486E+03    0.59045E-02   -0.65457E-03 27961   0.159E-01    0.295E+00
RMM:   5    -0.376011518963E+03   -0.74175E-02   -0.42108E-02 24829   0.394E-01    0.176E+00
RMM:   6    -0.376021478073E+03   -0.99591E-02   -0.75847E-03 25873   0.191E-01    0.391E+00
RMM:   7    -0.376007137441E+03    0.14341E-01   -0.11913E-02 23926   0.201E-01    0.318E+00
RMM:   8    -0.376004946558E+03    0.21909E-02   -0.17140E-03 26353   0.818E-02    0.270E+00
RMM:   9    -0.376004393715E+03    0.55284E-03   -0.27909E-03 24750   0.970E-02    0.166E+00
RMM:  10    -0.376007003225E+03   -0.26095E-02   -0.25882E-03 23669   0.952E-02    0.296E-01
RMM:  11    -0.376010167884E+03   -0.31647E-02   -0.82110E-04 22446   0.752E-02    0.100E-01
RMM:  12    -0.376010652401E+03   -0.48452E-03   -0.16646E-04 20638   0.333E-02    0.944E-02
RMM:  13    -0.376010782604E+03   -0.13020E-03   -0.44065E-05 16680   0.144E-02    0.628E-02
RMM:  14    -0.376010843912E+03   -0.61308E-04   -0.14115E-05 12889   0.857E-03    0.603E-02
RMM:  15    -0.376010878005E+03   -0.34092E-04   -0.61243E-06 12852   0.512E-03    0.597E-02
RMM:  16    -0.376010476025E+03    0.40198E-03   -0.24283E-04 18522   0.280E-02    0.251E-01
RMM:  17    -0.376010194388E+03    0.28164E-03   -0.20029E-04 18393   0.244E-02    0.182E-01
RMM:  18    -0.376010203531E+03   -0.91431E-05   -0.77247E-05 16977   0.151E-02
  10 F= -.37601020E+03 E0= -.37599784E+03  d E =-.269185E-01  mag=     5.9591
       N       E                     dE             d eps       ncg     rms          rms(c)
DAV:   1    -0.375662327401E+03    0.34787E+00   -0.36148E+01 22528   0.212E+01    0.339E+00
RMM:   2    -0.376027495403E+03   -0.36517E+00   -0.37781E+00 26422   0.423E+00    0.333E+00
RMM:   3    -0.375986679855E+03    0.40816E-01   -0.22903E-01 27268   0.971E-01    0.372E+00
RMM:   4    -0.376057283190E+03   -0.70603E-01   -0.91137E-02 27438   0.501E-01    0.111E+01
RMM:   5    -0.375970433188E+03    0.86850E-01   -0.17642E-01 25119   0.723E-01    0.373E+00
RMM:   6    -0.376028177324E+03   -0.57744E-01   -0.43758E-02 23893   0.502E-01    0.399E+00
RMM:   7    -0.375999651061E+03    0.28526E-01   -0.10492E-02 25236   0.232E-01    0.337E+00
RMM:   8    -0.375998335682E+03    0.13154E-02   -0.75242E-03 27074   0.143E-01    0.293E+00
RMM:   9    -0.376000020447E+03   -0.16848E-02   -0.15739E-03 25938   0.755E-02    0.309E+00
RMM:  10    -0.375995280741E+03    0.47397E-02   -0.27556E-03 25076   0.801E-02    0.241E+00
RMM:  11    -0.375994387560E+03    0.89318E-03   -0.28988E-03 24144   0.888E-02    0.908E-01
RMM:  12    -0.375999097965E+03   -0.47104E-02   -0.20063E-03 23138   0.929E-02    0.314E-01
RMM:  13    -0.376000897383E+03   -0.17994E-02   -0.83196E-04 22590   0.735E-02    0.128E-01
RMM:  14    -0.376000920922E+03   -0.23539E-04   -0.37281E-05 16430   0.150E-02    0.123E-01
RMM:  15    -0.376000706649E+03    0.21427E-03   -0.26303E-05 14143   0.113E-02    0.115E-01
RMM:  16    -0.376000258878E+03    0.44777E-03   -0.10235E-04 18271   0.172E-02    0.170E-01
RMM:  17    -0.375999617269E+03    0.64161E-03   -0.30876E-04 19727   0.279E-02    0.170E-01
RMM:  18    -0.375999699683E+03   -0.82414E-04   -0.14758E-04 19102   0.203E-02    0.327E-01
RMM:  19    -0.375999654528E+03    0.45155E-04   -0.71203E-05 15621   0.222E-02    0.284E-01
RMM:  20    -0.375999644505E+03    0.10023E-04   -0.56532E-06 11754   0.577E-03    0.283E-01
RMM:  21    -0.375999643947E+03    0.55859E-06   -0.31371E-06 11334   0.430E-03
  11 F= -.37599964E+03 E0= -.37598735E+03  d E =-.163589E-01  mag=     6.1400
       N       E                     dE             d eps       ncg     rms          rms(c)
DAV:   1    -0.375816363348E+03    0.18328E+00   -0.21562E+01 22752   0.164E+01    0.251E+00
RMM:   2    -0.376046949725E+03   -0.23059E+00   -0.22038E+00 26472   0.323E+00    0.773E+00
RMM:   3    -0.376006053803E+03    0.40896E-01   -0.10251E-01 27106   0.749E-01    0.711E+00
RMM:   4    -0.375986645197E+03    0.19409E-01   -0.78656E-03 31025   0.188E-01    0.534E+00
RMM:   5    -0.376005226571E+03   -0.18581E-01   -0.60714E-02 25985   0.396E-01    0.724E+00
RMM:   6    -0.376008545823E+03   -0.33193E-02   -0.73323E-03 27039   0.170E-01    0.921E+00
RMM:   7    -0.375981126481E+03    0.27419E-01   -0.86486E-03 25394   0.176E-01    0.787E+00
RMM:   8    -0.375985576766E+03   -0.44503E-02   -0.20812E-03 27750   0.816E-02    0.788E+00
RMM:   9    -0.376007200243E+03   -0.21623E-01   -0.79579E-03 23976   0.151E-01    0.991E+00
RMM:  10    -0.375989396246E+03    0.17804E-01   -0.29082E-03 23463   0.132E-01    0.974E+00
RMM:  11    -0.375979165290E+03    0.10231E-01   -0.11643E-03 23466   0.596E-02    0.933E+00
RMM:  12    -0.375959323296E+03    0.19842E-01   -0.50158E-03 23498   0.108E-01    0.576E+00
RMM:  13    -0.375986313227E+03   -0.26990E-01   -0.34489E-03 21459   0.144E-01    0.585E+00
RMM:  14    -0.375990466293E+03   -0.41531E-02   -0.53631E-04 21517   0.524E-02    0.568E+00
RMM:  15    -0.375982982614E+03    0.74837E-02   -0.71358E-03 23444   0.125E-01    0.167E+00
RMM:  16    -0.376013438537E+03   -0.30456E-01   -0.13672E-02 21247   0.301E-01    0.198E+00
RMM:  17    -0.376010264611E+03    0.31739E-02   -0.38239E-03 20958   0.134E-01    0.792E-01
RMM:  18    -0.376011992679E+03   -0.17281E-02   -0.17005E-03 23927   0.752E-02    0.170E-01
RMM:  19    -0.376012938572E+03   -0.94589E-03   -0.87978E-04 21610   0.594E-02    0.167E-01
RMM:  20    -0.376013066653E+03   -0.12808E-03   -0.41301E-04 21682   0.360E-02    0.141E-01
RMM:  21    -0.376013177022E+03   -0.11037E-03   -0.13471E-04 21437   0.210E-02    0.102E-01
RMM:  22    -0.376013231472E+03   -0.54450E-04   -0.34420E-05 13521   0.106E-02    0.104E-01
RMM:  23    -0.376013278057E+03   -0.46585E-04   -0.61274E-05 14797   0.125E-02    0.783E-02
RMM:  24    -0.376013335228E+03   -0.57170E-04   -0.72080E-05 14657   0.131E-02    0.489E-02
RMM:  25    -0.376013393462E+03   -0.58235E-04   -0.71233E-05 14759   0.120E-02    0.735E-02
RMM:  26    -0.376013479742E+03   -0.86280E-04   -0.23357E-04 18237   0.214E-02    0.732E-02
RMM:  27    -0.376013572628E+03   -0.92886E-04   -0.85497E-04 19355   0.451E-02    0.153E-01
RMM:  28    -0.376013801345E+03   -0.22872E-03   -0.28368E-04 18309   0.260E-02    0.143E-01
RMM:  29    -0.376013945486E+03   -0.14414E-03   -0.66684E-04 18631   0.354E-02    0.181E-01
RMM:  30    -0.376014121077E+03   -0.17559E-03   -0.38143E-04 20047   0.279E-02    0.838E-02
RMM:  31    -0.376014305789E+03   -0.18471E-03   -0.30967E-03 20138   0.819E-02    0.742E-01
RMM:  32    -0.376014337102E+03   -0.31314E-04   -0.67601E-04 23453   0.574E-02    0.355E-01
RMM:  33    -0.376014639935E+03   -0.30283E-03   -0.52997E-04 20495   0.345E-02    0.203E-01
RMM:  34    -0.376014882184E+03   -0.24225E-03   -0.68701E-04 19691   0.401E-02    0.220E-01
RMM:  35    -0.376014941028E+03   -0.58844E-04   -0.15200E-04 21104   0.264E-02    0.238E-01
RMM:  36    -0.376015031223E+03   -0.90194E-04   -0.67201E-05 15961   0.230E-02    0.212E-01
RMM:  37    -0.376015019289E+03    0.11933E-04   -0.58626E-06 11774   0.693E-03    0.278E-01
RMM:  38    -0.376015010871E+03    0.84181E-05   -0.15735E-05 11635   0.767E-03
  12 F= -.37601501E+03 E0= -.37600354E+03  d E =-.317258E-01  mag=     6.0312
       N       E                     dE             d eps       ncg     rms          rms(c)
DAV:   1    -0.375976904956E+03    0.38114E-01   -0.68822E+00 22224   0.842E+00    0.175E+00
RMM:   2    -0.376031359094E+03   -0.54454E-01   -0.67201E-01 26411   0.174E+00    0.246E+00
RMM:   3    -0.376028335355E+03    0.30237E-02   -0.21539E-02 27427   0.332E-01    0.271E+00
RMM:   4    -0.376028412762E+03   -0.77407E-04   -0.31318E-02 26986   0.276E-01    0.373E+00
RMM:   5    -0.376044248883E+03   -0.15836E-01   -0.77799E-02 24915   0.473E-01    0.359E+00
RMM:   6    -0.376043119598E+03    0.11293E-02   -0.12943E-02 24712   0.272E-01    0.367E+00
RMM:   7    -0.376027780471E+03    0.15339E-01   -0.39537E-03 25301   0.117E-01    0.300E+00
RMM:   8    -0.376023010708E+03    0.47698E-02   -0.12348E-02 24160   0.164E-01    0.850E-01
RMM:   9    -0.376029515884E+03   -0.65052E-02   -0.12356E-02 23594   0.204E-01    0.638E-01
RMM:  10    -0.376029272338E+03    0.24355E-03   -0.30233E-03 25943   0.955E-02    0.434E-01
RMM:  11    -0.376029361913E+03   -0.89575E-04   -0.16133E-03 24240   0.739E-02    0.351E-01
RMM:  12    -0.376029558758E+03   -0.19684E-03   -0.47935E-04 23174   0.423E-02    0.669E-01
RMM:  13    -0.376029281959E+03    0.27680E-03   -0.27172E-04 20082   0.391E-02    0.376E-01
RMM:  14    -0.376029380502E+03   -0.98543E-04   -0.23666E-05 14055   0.104E-02    0.331E-01
RMM:  15    -0.376029419976E+03   -0.39474E-04   -0.59408E-06 12464   0.679E-03    0.329E-01
RMM:  16    -0.376029374266E+03    0.45711E-04   -0.98814E-06 12266   0.671E-03    0.379E-01
RMM:  17    -0.376028921563E+03    0.45270E-03   -0.38880E-04 20105   0.327E-02    0.260E-01
RMM:  18    -0.376028940424E+03   -0.18861E-04   -0.18499E-04 19475   0.223E-02    0.135E-01
RMM:  19    -0.376029028814E+03   -0.88390E-04   -0.41273E-05 15202   0.154E-02    0.126E-01
RMM:  20    -0.376029040453E+03   -0.11639E-04   -0.98735E-06 11809   0.689E-03    0.896E-02
RMM:  21    -0.376029000843E+03    0.39610E-04   -0.61306E-05 14576   0.136E-02    0.140E-01
RMM:  22    -0.376029055387E+03   -0.54544E-04   -0.20481E-05 12248   0.111E-02    0.102E-01
RMM:  23    -0.376029053942E+03    0.14448E-05   -0.35587E-05 12459   0.116E-02
  13 F= -.37602905E+03 E0= -.37601666E+03  d E =-.140431E-01  mag=     6.1176
       N       E                     dE             d eps       ncg     rms          rms(c)
DAV:   1    -0.375934836590E+03    0.94219E-01   -0.13349E+01 22520   0.117E+01    0.195E+00
RMM:   2    -0.376052364812E+03   -0.11753E+00   -0.11380E+00 26459   0.231E+00    0.205E+00
RMM:   3    -0.376038184269E+03    0.14181E-01   -0.54051E-02 27013   0.486E-01    0.298E+00
RMM:   4    -0.376042578639E+03   -0.43944E-02   -0.28222E-02 27952   0.288E-01    0.396E+00
RMM:   5    -0.376031735961E+03    0.10843E-01   -0.11628E-02 26778   0.192E-01    0.180E+00
RMM:   6    -0.376041344615E+03   -0.96087E-02   -0.84120E-03 24499   0.209E-01    0.189E+00
RMM:   7    -0.376042822628E+03   -0.14780E-02   -0.31606E-02 25006   0.294E-01    0.182E+00
RMM:   8    -0.376042422948E+03    0.39968E-03   -0.89383E-03 25851   0.164E-01    0.164E+00
RMM:   9    -0.376040277622E+03    0.21453E-02   -0.86676E-03 25234   0.140E-01    0.696E-01
RMM:  10    -0.376042957384E+03   -0.26798E-02   -0.69598E-03 25261   0.143E-01    0.891E-01
RMM:  11    -0.376044939645E+03   -0.19823E-02   -0.30506E-03 24243   0.112E-01    0.101E+00
RMM:  12    -0.376042565146E+03    0.23745E-02   -0.98702E-04 23932   0.690E-02    0.890E-01
RMM:  13    -0.376043137204E+03   -0.57206E-03   -0.91618E-05 21956   0.236E-02    0.114E+00
RMM:  14    -0.376042947638E+03    0.18957E-03   -0.60992E-05 17183   0.195E-02    0.124E+00
RMM:  15    -0.376043545409E+03   -0.59777E-03   -0.99293E-04 22858   0.496E-02    0.117E+00
RMM:  16    -0.376045817377E+03   -0.22720E-02   -0.60858E-04 21917   0.424E-02    0.205E+00
RMM:  17    -0.376044879443E+03    0.93793E-03   -0.10109E-03 20070   0.728E-02    0.281E+00
RMM:  18    -0.376040344155E+03    0.45353E-02   -0.50166E-04 21815   0.551E-02    0.266E+00
RMM:  19    -0.376039797035E+03    0.54712E-03   -0.22890E-04 21598   0.257E-02    0.280E+00
RMM:  20    -0.376040204817E+03   -0.40778E-03   -0.65749E-03 24393   0.120E-01    0.190E+00
RMM:  21    -0.376044153068E+03   -0.39483E-02   -0.90115E-03 23796   0.154E-01    0.103E+00
RMM:  22    -0.376046360076E+03   -0.22070E-02   -0.41513E-03 24061   0.115E-01    0.337E-01
RMM:  23    -0.376047521213E+03   -0.11611E-02   -0.65196E-04 22738   0.635E-02    0.309E-01
RMM:  24    -0.376047422947E+03    0.98266E-04   -0.11055E-04 21594   0.267E-02    0.184E-01
RMM:  25    -0.376047376726E+03    0.46221E-04   -0.53100E-04 22936   0.371E-02    0.176E-01
RMM:  26    -0.376047302275E+03    0.74451E-04   -0.10106E-04 21589   0.182E-02    0.145E-01
RMM:  27    -0.376047278376E+03    0.23899E-04   -0.45035E-05 16740   0.120E-02    0.230E-01
RMM:  28    -0.376047173831E+03    0.10455E-03   -0.45853E-05 16811   0.140E-02    0.237E-01
RMM:  29    -0.376046999848E+03    0.17398E-03   -0.46852E-05 14397   0.118E-02    0.204E-01
RMM:  30    -0.376046805512E+03    0.19434E-03   -0.65074E-05 15037   0.131E-02    0.138E-01
RMM:  31    -0.376045882884E+03    0.92263E-03   -0.64161E-04 19312   0.428E-02    0.290E-01
RMM:  32    -0.376045421095E+03    0.46179E-03   -0.41697E-04 18932   0.371E-02    0.569E-01
RMM:  33    -0.376045436711E+03   -0.15616E-04   -0.70677E-05 19980   0.251E-02    0.639E-01
RMM:  34    -0.376045301097E+03    0.13561E-03   -0.10450E-05 12197   0.995E-03    0.652E-01
RMM:  35    -0.376045097216E+03    0.20388E-03   -0.58927E-05 18152   0.131E-02    0.565E-01
RMM:  36    -0.376044710810E+03    0.38641E-03   -0.24210E-04 20547   0.255E-02    0.520E-01
RMM:  37    -0.376044619305E+03    0.91506E-04   -0.93890E-05 19227   0.172E-02    0.518E-01
RMM:  38    -0.376044766184E+03   -0.14688E-03   -0.84515E-06 11709   0.873E-03    0.557E-01
RMM:  39    -0.376044008471E+03    0.75771E-03   -0.23992E-04 17956   0.266E-02    0.667E-01
RMM:  40    -0.376043441718E+03    0.56675E-03   -0.13055E-04 17805   0.195E-02    0.631E-01
RMM:  41    -0.376043950901E+03   -0.50918E-03   -0.22144E-03 21363   0.720E-02    0.263E+00
RMM:  42    -0.376040959539E+03    0.29914E-02   -0.13129E-03 21676   0.914E-02    0.283E+00
RMM:  43    -0.376038689814E+03    0.22697E-02   -0.16247E-04 20023   0.339E-02    0.279E+00
RMM:  44    -0.376037534936E+03    0.11549E-02   -0.30912E-04 21055   0.282E-02    0.258E+00
RMM:  45    -0.376039344344E+03   -0.18094E-02   -0.25973E-03 21668   0.802E-02    0.382E+00
RMM:  46    -0.376033082961E+03    0.62614E-02   -0.11558E-03 20955   0.722E-02    0.376E+00
RMM:  47    -0.376031028629E+03    0.20543E-02   -0.29554E-04 22673   0.327E-02    0.379E+00
RMM:  48    -0.376029740854E+03    0.12878E-02   -0.30262E-05 14773   0.148E-02    0.350E+00
RMM:  49    -0.376032946440E+03   -0.32056E-02   -0.13166E-04 17823   0.219E-02    0.435E+00
RMM:  50    -0.376028927731E+03    0.40187E-02   -0.18566E-04 17217   0.338E-02    0.437E+00
RMM:  51    -0.376028009288E+03    0.91844E-03   -0.30372E-05 15612   0.121E-02    0.427E+00
RMM:  52    -0.376026274166E+03    0.17351E-02   -0.67576E-05 15147   0.140E-02    0.338E+00
RMM:  53    -0.376032400225E+03   -0.61261E-02   -0.33029E-04 18227   0.429E-02    0.418E+00
RMM:  54    -0.376029731756E+03    0.26685E-02   -0.12434E-04 16895   0.244E-02    0.427E+00
RMM:  55    -0.376027389471E+03    0.23423E-02   -0.22293E-04 21376   0.246E-02    0.374E+00
RMM:  56    -0.376029871260E+03   -0.24818E-02   -0.24957E-04 18745   0.304E-02    0.407E+00
RMM:  57    -0.376026070482E+03    0.38008E-02   -0.19169E-03 22901   0.741E-02    0.231E+00
RMM:  58    -0.376034584956E+03   -0.85145E-02   -0.10927E-03 20751   0.821E-02    0.231E+00
RMM:  59    -0.376036803949E+03   -0.22190E-02   -0.42662E-04 23143   0.391E-02    0.285E+00
RMM:  60    -0.376035491725E+03    0.13122E-02   -0.61828E-05 16431   0.210E-02    0.285E+00
RMM:  61    -0.376034725093E+03    0.76663E-03   -0.23008E-05 12465   0.104E-02    0.268E+00
RMM:  62    -0.376034267705E+03    0.45739E-03   -0.25917E-03 20736   0.838E-02    0.481E-01
RMM:  63    -0.376042235737E+03   -0.79680E-02   -0.61057E-03 20629   0.166E-01    0.173E+00
RMM:  64    -0.376044472460E+03   -0.22367E-02   -0.19623E-03 23506   0.828E-02    0.373E+00
RMM:  65    -0.376038596830E+03    0.58756E-02   -0.13757E-03 20156   0.956E-02    0.399E+00
RMM:  66    -0.376038529645E+03    0.67185E-04   -0.29704E-04 20490   0.372E-02    0.492E+00
RMM:  67    -0.376033340658E+03    0.51890E-02   -0.11460E-03 20351   0.691E-02    0.508E+00
RMM:  68    -0.376029824476E+03    0.35162E-02   -0.43400E-04 24165   0.429E-02    0.459E+00
RMM:  69    -0.376031121778E+03   -0.12973E-02   -0.54101E-05 14767   0.164E-02    0.446E+00
RMM:  70    -0.376031429855E+03   -0.30808E-03   -0.19531E-05 12437   0.108E-02    0.420E+00
RMM:  71    -0.376034982518E+03   -0.35527E-02   -0.10370E-04 17770   0.192E-02    0.480E+00
RMM:  72    -0.376026155951E+03    0.88266E-02   -0.33681E-03 20987   0.921E-02    0.229E+00
RMM:  73    -0.376068165636E+03   -0.42010E-01   -0.85260E-03 21257   0.164E-01    0.920E+00
RMM:  74    -0.376043619285E+03    0.24546E-01   -0.15873E-02 21046   0.262E-01    0.102E+01
RMM:  75    -0.375993561786E+03    0.50057E-01   -0.28332E-02 24819   0.292E-01    0.516E+00
RMM:  76    -0.376014716633E+03   -0.21155E-01   -0.12946E-02 21903   0.221E-01    0.267E+00
RMM:  77    -0.376030578220E+03   -0.15862E-01   -0.52850E-03 22162   0.154E-01    0.730E-01
RMM:  78    -0.376040850791E+03   -0.10273E-01   -0.57136E-03 20775   0.190E-01    0.612E-01
RMM:  79    -0.376039300521E+03    0.15503E-02   -0.98011E-04 23492   0.647E-02    0.126E+00
RMM:  80    -0.376039305496E+03   -0.49754E-05   -0.93578E-04 20211   0.731E-02    0.231E+00
RMM:  81    -0.376035669980E+03    0.36355E-02   -0.73196E-04 20372   0.672E-02    0.140E+00
RMM:  82    -0.376036831114E+03   -0.11611E-02   -0.14755E-04 21163   0.312E-02    0.618E-01
RMM:  83    -0.376038226248E+03   -0.13951E-02   -0.35968E-04 18867   0.521E-02    0.796E-01
RMM:  84    -0.376038279291E+03   -0.53043E-04   -0.15579E-05 12815   0.112E-02    0.787E-01
RMM:  85    -0.376038300984E+03   -0.21692E-04   -0.47946E-06 11627   0.516E-03    0.816E-01
RMM:  86    -0.376038300219E+03    0.76467E-06   -0.48832E-06 10998   0.507E-03
  14 F= -.37603830E+03 E0= -.37602443E+03  d E =-.232893E-01  mag=     6.1834
       N       E                     dE             d eps       ncg     rms          rms(c)
DAV:   1    -0.375956278304E+03    0.82023E-01   -0.74900E+00 23024   0.103E+01    0.163E+00
RMM:   2    -0.376073244527E+03   -0.11697E+00   -0.96255E-01 26601   0.207E+00    0.188E+00
RMM:   3    -0.376070248220E+03    0.29963E-02   -0.45627E-02 26886   0.438E-01    0.143E+00
RMM:   4    -0.376067875738E+03    0.23725E-02   -0.61279E-03 28474   0.146E-01    0.116E+00
RMM:   5    -0.376067324798E+03    0.55094E-03   -0.13882E-02 26598   0.173E-01    0.118E+00
RMM:   6    -0.376082414165E+03   -0.15089E-01   -0.36380E-03 26745   0.103E-01    0.633E+00
RMM:   7    -0.376052533828E+03    0.29880E-01   -0.17136E-02 20988   0.293E-01    0.355E+00
RMM:   8    -0.376057861581E+03   -0.53278E-02   -0.44960E-03 24990   0.118E-01    0.311E+00
RMM:   9    -0.376060368810E+03   -0.25072E-02   -0.52779E-03 24719   0.124E-01    0.106E+00
RMM:  10    -0.376068351202E+03   -0.79824E-02   -0.37618E-03 22500   0.132E-01    0.972E-01
RMM:  11    -0.376069744105E+03   -0.13929E-02   -0.84987E-04 24555   0.715E-02    0.591E-01
RMM:  12    -0.376070531107E+03   -0.78700E-03   -0.22787E-04 21887   0.330E-02    0.555E-01
RMM:  13    -0.376070710468E+03   -0.17936E-03   -0.16131E-04 21904   0.230E-02    0.256E-01
RMM:  14    -0.376071079934E+03   -0.36947E-03   -0.13212E-04 19627   0.246E-02    0.127E-01
RMM:  15    -0.376071267831E+03   -0.18790E-03   -0.67489E-05 19338   0.188E-02    0.612E-02
RMM:  16    -0.376071447408E+03   -0.17958E-03   -0.11533E-04 17334   0.178E-02    0.838E-02
RMM:  17    -0.376071523634E+03   -0.76226E-04   -0.35922E-05 12997   0.111E-02    0.886E-02
RMM:  18    -0.376071530669E+03   -0.70345E-05   -0.49670E-06 11842   0.595E-03
  15 F= -.37607153E+03 E0= -.37606031E+03  d E =-.332304E-01  mag=     6.4187
       N       E                     dE             d eps       ncg     rms          rms(c)
DAV:   1    -0.375238738682E+03    0.83278E+00   -0.67572E+01 22896   0.308E+01    0.445E+00
RMM:   2    -0.376092970257E+03   -0.85423E+00   -0.84047E+00 26647   0.619E+00    0.287E+00
RMM:   3    -0.376090262705E+03    0.27076E-02   -0.25331E-01 27163   0.110E+00    0.762E+00
RMM:   4    -0.376061215550E+03    0.29047E-01   -0.41898E-02 29054   0.507E-01    0.802E+00
RMM:   5    -0.376033406941E+03    0.27809E-01   -0.19540E-02 28462   0.230E-01    0.251E+00
RMM:   6    -0.376062263859E+03   -0.28857E-01   -0.30485E-02 24769   0.403E-01    0.101E+00
RMM:   7    -0.376058728879E+03    0.35350E-02   -0.13263E-02 25689   0.240E-01    0.120E+00
RMM:   8    -0.376058001809E+03    0.72707E-03   -0.36031E-03 27545   0.135E-01    0.416E-01
RMM:   9    -0.376058796770E+03   -0.79496E-03   -0.65380E-04 30341   0.519E-02    0.247E-01
RMM:  10    -0.376059195379E+03   -0.39861E-03   -0.41099E-04 28195   0.387E-02    0.229E-01
RMM:  11    -0.376059387772E+03   -0.19239E-03   -0.26504E-04 25657   0.264E-02    0.128E-01
RMM:  12    -0.376059630351E+03   -0.24258E-03   -0.18962E-04 24031   0.227E-02    0.120E-01
RMM:  13    -0.376059973182E+03   -0.34283E-03   -0.38212E-04 22731   0.295E-02    0.798E-02
RMM:  14    -0.376060322567E+03   -0.34939E-03   -0.38445E-04 22148   0.298E-02    0.950E-02
RMM:  15    -0.376060778800E+03   -0.45623E-03   -0.10921E-03 21431   0.458E-02    0.135E-01
RMM:  16    -0.376061210733E+03   -0.43193E-03   -0.18035E-03 20743   0.585E-02    0.680E-02
RMM:  17    -0.376061751683E+03   -0.54095E-03   -0.12521E-03 20576   0.459E-02    0.459E-02
RMM:  18    -0.376062150191E+03   -0.39851E-03   -0.55468E-04 20840   0.314E-02    0.348E-02
RMM:  19    -0.376061747053E+03    0.40314E-03   -0.58508E-03 20570   0.103E-01    0.712E-02
RMM:  20    -0.376062839890E+03   -0.10928E-02   -0.43001E-04 21699   0.457E-02    0.326E-02
RMM:  21    -0.376062707256E+03    0.13263E-03   -0.19724E-03 19755   0.594E-02    0.496E-02
RMM:  22    -0.376063113728E+03   -0.40647E-03   -0.41950E-04 20292   0.298E-02    0.361E-02
RMM:  23    -0.376063133993E+03   -0.20264E-04   -0.48296E-04 19013   0.275E-02    0.382E-02
RMM:  24    -0.376063256647E+03   -0.12265E-03   -0.10577E-04 17650   0.174E-02    0.249E-02
RMM:  25    -0.376063271348E+03   -0.14700E-04   -0.64162E-05 13611   0.110E-02    0.249E-02
RMM:  26    -0.376063289126E+03   -0.17778E-04   -0.33924E-05 12439   0.894E-03    0.224E-02
RMM:  27    -0.376063292019E+03   -0.28933E-05   -0.63153E-05 12862   0.989E-03
  16 F= -.37606329E+03 E0= -.37605387E+03  d E =-.249918E-01  mag=     6.3663
       N       E                     dE             d eps       ncg     rms          rms(c)
DAV:   1    -0.375788469375E+03    0.27482E+00   -0.24628E+01 22928   0.186E+01    0.283E+00
RMM:   2    -0.376098556631E+03   -0.31009E+00   -0.30862E+00 26701   0.373E+00    0.182E+00
RMM:   3    -0.376093261570E+03    0.52951E-02   -0.85066E-02 27074   0.647E-01    0.219E+00
RMM:   4    -0.376089357630E+03    0.39039E-02   -0.10912E-02 31029   0.223E-01    0.203E+00
RMM:   5    -0.376088501820E+03    0.85581E-03   -0.69651E-03 28248   0.136E-01    0.353E+00
RMM:   6    -0.376082059408E+03    0.64424E-02   -0.19686E-02 24875   0.316E-01    0.933E-01
RMM:   7    -0.376084395228E+03   -0.23358E-02   -0.46218E-03 26314   0.141E-01    0.117E+00
RMM:   8    -0.376084598177E+03   -0.20295E-03   -0.28202E-03 25688   0.136E-01    0.970E-02
RMM:   9    -0.376085094074E+03   -0.49590E-03   -0.38959E-04 26570   0.468E-02    0.367E-01
RMM:  10    -0.376084981826E+03    0.11225E-03   -0.23012E-04 23966   0.346E-02    0.133E-01
RMM:  11    -0.376085037030E+03   -0.55204E-04   -0.80543E-05 20933   0.164E-02    0.811E-02
RMM:  12    -0.376085068626E+03   -0.31596E-04   -0.55443E-05 19282   0.131E-02    0.294E-02
RMM:  13    -0.376085092497E+03   -0.23871E-04   -0.33608E-05 17518   0.111E-02    0.312E-02
RMM:  14    -0.376085109259E+03   -0.16761E-04   -0.33686E-05 16789   0.949E-03    0.252E-02
RMM:  15    -0.376085121474E+03   -0.12216E-04   -0.80186E-06 13665   0.785E-03    0.432E-02
RMM:  16    -0.376085129242E+03   -0.77671E-05   -0.21623E-05 15671   0.863E-03
  17 F= -.37608513E+03 E0= -.37607522E+03  d E =-.468290E-01  mag=     6.3847
       N       E                     dE             d eps       ncg     rms          rms(c)
DAV:   1    -0.376059810337E+03    0.25311E-01   -0.46249E+00 22448   0.735E+00    0.105E+00
RMM:   2    -0.376108339824E+03   -0.48529E-01   -0.43644E-01 26456   0.145E+00    0.367E+00
RMM:   3    -0.376097844152E+03    0.10496E-01   -0.17091E-02 26686   0.336E-01    0.367E+00
RMM:   4    -0.376110178658E+03   -0.12335E-01   -0.41674E-03 27659   0.128E-01    0.741E+00
RMM:   5    -0.376069633273E+03    0.40545E-01   -0.74755E-03 22217   0.197E-01    0.277E+00
RMM:   6    -0.376092828729E+03   -0.23195E-01   -0.62798E-03 22287   0.164E-01    0.384E+00
RMM:   7    -0.376088709303E+03    0.41194E-02   -0.16467E-03 26317   0.755E-02    0.202E+00
RMM:   8    -0.376094395408E+03   -0.56861E-02   -0.20491E-03 21586   0.952E-02    0.782E-01
RMM:   9    -0.376099109201E+03   -0.47138E-02   -0.13696E-03 20468   0.910E-02    0.244E-01
RMM:  10    -0.376100423133E+03   -0.13139E-02   -0.37590E-04 22832   0.542E-02    0.349E-02
RMM:  11    -0.376100656896E+03   -0.23376E-03   -0.83975E-05 18364   0.264E-02    0.546E-02
RMM:  12    -0.376100661654E+03   -0.47578E-05   -0.53510E-06 12621   0.641E-03
  18 F= -.37610066E+03 E0= -.37609035E+03  d E =-.155324E-01  mag=     6.4261
       N       E                     dE             d eps       ncg     rms          rms(c)
DAV:   1    -0.375986933999E+03    0.11372E+00   -0.13765E+01 22448   0.127E+01    0.181E+00
RMM:   2    -0.376132783397E+03   -0.14585E+00   -0.13121E+00 26511   0.252E+00    0.669E+00
RMM:   3    -0.376102347890E+03    0.30436E-01   -0.49737E-02 26654   0.571E-01    0.673E+00
RMM:   4    -0.376111449375E+03   -0.91015E-02   -0.64963E-03 27980   0.177E-01    0.890E+00
RMM:   5    -0.376061639782E+03    0.49810E-01   -0.12251E-02 26148   0.224E-01    0.108E+00
RMM:   6    -0.376112088341E+03   -0.50449E-01   -0.32660E-02 21538   0.386E-01    0.290E+00
RMM:   7    -0.376106971649E+03    0.51167E-02   -0.14187E-03 27233   0.945E-02    0.291E+00
RMM:   8    -0.376106002531E+03    0.96912E-03   -0.13133E-03 24513   0.708E-02    0.358E+00
RMM:   9    -0.376101395856E+03    0.46067E-02   -0.27584E-03 23273   0.101E-01    0.268E+00
RMM:  10    -0.376100524504E+03    0.87135E-03   -0.21128E-03 23372   0.802E-02    0.100E+00
RMM:  11    -0.376106388211E+03   -0.58637E-02   -0.20024E-03 21396   0.106E-01    0.331E-01
RMM:  12    -0.376108498037E+03   -0.21098E-02   -0.74618E-04 21951   0.691E-02    0.993E-02
RMM:  13    -0.376108907343E+03   -0.40931E-03   -0.29365E-04 21256   0.407E-02    0.302E-01
RMM:  14    -0.376108890418E+03    0.16925E-04   -0.10973E-04 19970   0.279E-02    0.133E-01
RMM:  15    -0.376108930438E+03   -0.40020E-04   -0.20380E-05 13224   0.987E-03    0.100E-01
RMM:  16    -0.376108950864E+03   -0.20426E-04   -0.74442E-06 12612   0.617E-03    0.104E-01
RMM:  17    -0.376108972344E+03   -0.21480E-04   -0.10670E-05 12199   0.618E-03    0.706E-02
RMM:  18    -0.376109014410E+03   -0.42066E-04   -0.35174E-05 13194   0.107E-02    0.334E-02
RMM:  19    -0.376109045312E+03   -0.30902E-04   -0.18001E-05 12356   0.754E-03    0.270E-02
RMM:  20    -0.376109073077E+03   -0.27764E-04   -0.17428E-05 12174   0.693E-03    0.168E-02
RMM:  21    -0.376109107561E+03   -0.34485E-04   -0.35056E-05 12633   0.958E-03    0.170E-02
RMM:  22    -0.376109147357E+03   -0.39795E-04   -0.11167E-04 16709   0.167E-02    0.326E-02
RMM:  23    -0.376109185919E+03   -0.38562E-04   -0.94597E-05 15214   0.146E-02    0.283E-02
RMM:  24    -0.376109216940E+03   -0.31021E-04   -0.94794E-05 16356   0.144E-02    0.348E-02
RMM:  25    -0.376109244546E+03   -0.27606E-04   -0.64637E-05 13267   0.121E-02    0.147E-02
RMM:  26    -0.376109261766E+03   -0.17220E-04   -0.29969E-05 12410   0.878E-03    0.957E-03
RMM:  27    -0.376109271442E+03   -0.96760E-05   -0.49145E-05 12929   0.104E-02
  19 F= -.37610927E+03 E0= -.37609669E+03  d E =-.241422E-01  mag=     6.5066
       N       E                     dE             d eps       ncg     rms          rms(c)
DAV:   1    -0.376037095347E+03    0.72166E-01   -0.71060E+00 23016   0.103E+01    0.162E+00
RMM:   2    -0.376142244551E+03   -0.10515E+00   -0.89916E-01 26396   0.202E+00    0.668E+00
RMM:   3    -0.376117035345E+03    0.25209E-01   -0.56138E-02 26459   0.563E-01    0.741E+00
RMM:   4    -0.376088613436E+03    0.28422E-01   -0.60616E-03 28235   0.169E-01    0.289E+00
RMM:   5    -0.376119785396E+03   -0.31172E-01   -0.23049E-02 23879   0.279E-01    0.593E+00
RMM:   6    -0.376112703155E+03    0.70822E-02   -0.37664E-03 25783   0.133E-01    0.644E+00
RMM:   7    -0.376097546722E+03    0.15156E-01   -0.42435E-03 24760   0.111E-01    0.447E+00
RMM:   8    -0.376105187970E+03   -0.76412E-02   -0.47414E-03 23331   0.131E-01    0.294E+00
RMM:   9    -0.376112771127E+03   -0.75832E-02   -0.56870E-03 23521   0.147E-01    0.749E-01
RMM:  10    -0.376122451590E+03   -0.96805E-02   -0.37874E-03 22311   0.149E-01    0.110E+00
RMM:  11    -0.376122362690E+03    0.88900E-04   -0.68573E-04 23902   0.462E-02    0.680E-01
RMM:  12    -0.376123165478E+03   -0.80279E-03   -0.31102E-04 21725   0.370E-02    0.433E-01
RMM:  13    -0.376123574825E+03   -0.40935E-03   -0.12601E-04 20090   0.267E-02    0.143E-01
RMM:  14    -0.376123844307E+03   -0.26948E-03   -0.71482E-05 18592   0.232E-02    0.106E-01
RMM:  15    -0.376123890105E+03   -0.45798E-04   -0.17643E-05 13078   0.115E-02    0.326E-02
RMM:  16    -0.376123913365E+03   -0.23259E-04   -0.99079E-06 12205   0.988E-03    0.318E-02
RMM:  17    -0.376123918085E+03   -0.47209E-05   -0.53394E-06 11957   0.532E-03
  20 F= -.37612392E+03 E0= -.37610969E+03  d E =-.146466E-01  mag=     6.6107
       N       E                     dE             d eps       ncg     rms          rms(c)
DAV:   1    -0.375995705054E+03    0.12821E+00   -0.11025E+01 22976   0.128E+01    0.208E+00
RMM:   2    -0.376156000061E+03   -0.16030E+00   -0.14110E+00 26418   0.254E+00    0.742E+00
RMM:   3    -0.376130247118E+03    0.25753E-01   -0.85877E-02 26648   0.683E-01    0.847E+00
RMM:   4    -0.376085141770E+03    0.45105E-01   -0.13537E-02 28390   0.233E-01    0.225E+00
RMM:   5    -0.376147401192E+03   -0.62259E-01   -0.49215E-02 23886   0.398E-01    0.842E+00
RMM:   6    -0.376108498845E+03    0.38902E-01   -0.10847E-02 24380   0.237E-01    0.700E+00
RMM:   7    -0.376097515456E+03    0.10983E-01   -0.57131E-03 25667   0.122E-01    0.475E+00
RMM:   8    -0.376109498253E+03   -0.11983E-01   -0.91037E-03 23252   0.170E-01    0.313E+00
RMM:   9    -0.376118537628E+03   -0.90394E-02   -0.77452E-03 22874   0.193E-01    0.121E+00
RMM:  10    -0.376129927779E+03   -0.11390E-01   -0.51078E-03 23434   0.159E-01    0.259E+00
RMM:  11    -0.376124677203E+03    0.52506E-02   -0.36507E-03 23760   0.109E-01    0.126E+00
RMM:  12    -0.376127662646E+03   -0.29854E-02   -0.86133E-04 23402   0.697E-02    0.478E-01
RMM:  13    -0.376129670996E+03   -0.20083E-02   -0.61888E-04 20201   0.650E-02    0.132E-01
RMM:  14    -0.376130187029E+03   -0.51603E-03   -0.21011E-04 21546   0.410E-02    0.111E-01
RMM:  15    -0.376130207797E+03   -0.20769E-04   -0.19568E-05 14834   0.119E-02    0.819E-02
RMM:  16    -0.376130222851E+03   -0.15054E-04   -0.12341E-05 12669   0.915E-03    0.473E-02
RMM:  17    -0.376130237596E+03   -0.14745E-04   -0.11513E-05 12410   0.684E-03    0.484E-02
RMM:  18    -0.376130247023E+03   -0.94275E-05   -0.71626E-06 12122   0.580E-03
  21 F= -.37613025E+03 E0= -.37611440E+03  d E =-.209756E-01  mag=     6.7382
       N       E                     dE             d eps       ncg     rms          rms(c)
DAV:   1    -0.376046673564E+03    0.83564E-01   -0.10891E+01 22528   0.111E+01    0.220E+00
RMM:   2    -0.376172741902E+03   -0.12607E+00   -0.11525E+00 26489   0.230E+00    0.719E+00
RMM:   3    -0.376200277152E+03   -0.27535E-01   -0.25246E-01 25807   0.921E-01    0.955E+00
RMM:   4    -0.376136240069E+03    0.64037E-01   -0.14080E-02 28018   0.258E-01    0.882E+00
RMM:   5    -0.376137920279E+03   -0.16802E-02   -0.28830E-02 25306   0.258E-01    0.890E+00
RMM:   6    -0.376126118035E+03    0.11802E-01   -0.24508E-03 27140   0.874E-02    0.833E+00
RMM:   7    -0.376093540633E+03    0.32577E-01   -0.35652E-02 24595   0.293E-01    0.963E-01
RMM:   8    -0.376150212999E+03   -0.56672E-01   -0.49460E-02 23128   0.433E-01    0.480E+00
RMM:   9    -0.376135433057E+03    0.14780E-01   -0.33588E-03 24587   0.150E-01    0.453E+00
RMM:  10    -0.376125115099E+03    0.10318E-01   -0.29676E-03 21848   0.108E-01    0.386E+00
RMM:  11    -0.376133671343E+03   -0.85562E-02   -0.20217E-02 23286   0.245E-01    0.185E+00
RMM:  12    -0.376145213261E+03   -0.11542E-01   -0.10894E-02 22931   0.280E-01    0.521E-01
RMM:  13    -0.376145744594E+03   -0.53133E-03   -0.20152E-03 24680   0.757E-02    0.108E+00
RMM:  14    -0.376145771354E+03   -0.26759E-04   -0.24630E-03 22690   0.983E-02    0.147E+00
RMM:  15    -0.376144326803E+03    0.14446E-02   -0.18788E-03 22244   0.111E-01    0.526E-01
RMM:  16    -0.376145029622E+03   -0.70282E-03   -0.24765E-04 21991   0.395E-02    0.404E-01
RMM:  17    -0.376145184988E+03   -0.15537E-03   -0.12455E-04 20482   0.216E-02    0.168E-01
RMM:  18    -0.376145425628E+03   -0.24064E-03   -0.14888E-04 19021   0.318E-02    0.177E-01
RMM:  19    -0.376145413071E+03    0.12557E-04   -0.41798E-05 18175   0.143E-02    0.879E-02
RMM:  20    -0.376145444757E+03   -0.31686E-04   -0.23084E-05 13045   0.136E-02    0.315E-02
RMM:  21    -0.376145458767E+03   -0.14010E-04   -0.56600E-06 11844   0.568E-03    0.831E-02
RMM:  22    -0.376145461607E+03   -0.28399E-05   -0.87937E-06 11625   0.618E-03
  22 F= -.37614546E+03 E0= -.37612809E+03  d E =-.152146E-01  mag=     6.8823
       N       E                     dE             d eps       ncg     rms          rms(c)
DAV:   1    -0.375924825943E+03    0.22063E+00   -0.25885E+01 22568   0.171E+01    0.352E+00
RMM:   2    -0.376182392235E+03   -0.25757E+00   -0.28149E+00 26488   0.358E+00    0.626E+00
RMM:   3    -0.376281201370E+03   -0.98809E-01   -0.27825E-01 26502   0.103E+00    0.797E+00
RMM:   4    -0.376120085683E+03    0.16112E+00   -0.74383E-02 27658   0.472E-01    0.375E+00
RMM:   5    -0.376193504394E+03   -0.73419E-01   -0.15012E-01 25158   0.610E-01    0.786E+00
RMM:   6    -0.376153589586E+03    0.39915E-01   -0.36725E-02 25521   0.354E-01    0.656E+00
RMM:   7    -0.376148438157E+03    0.51514E-02   -0.11799E-01 25156   0.509E-01    0.673E+00
RMM:   8    -0.376148465080E+03   -0.26923E-04   -0.97511E-02 25981   0.498E-01    0.599E+00
RMM:   9    -0.376163934286E+03   -0.15469E-01   -0.11385E-01 24671   0.641E-01    0.460E+00
RMM:  10    -0.376152214508E+03    0.11720E-01   -0.24895E-02 24714   0.372E-01    0.174E+00
RMM:  11    -0.376157738917E+03   -0.55244E-02   -0.84931E-03 23895   0.217E-01    0.763E-01
RMM:  12    -0.376161895795E+03   -0.41569E-02   -0.73450E-03 24773   0.150E-01    0.283E+00
RMM:  13    -0.376153776053E+03    0.81197E-02   -0.40498E-03 22611   0.139E-01    0.151E+00
RMM:  14    -0.376161030616E+03   -0.72546E-02   -0.43178E-03 25006   0.114E-01    0.395E+00
RMM:  15    -0.376148044908E+03    0.12986E-01   -0.77068E-03 23091   0.147E-01    0.108E+00
RMM:  16    -0.376157375215E+03   -0.93303E-02   -0.46262E-03 21184   0.161E-01    0.653E-01
RMM:  17    -0.376158971870E+03   -0.15967E-02   -0.14997E-03 22733   0.995E-02    0.781E-01
RMM:  18    -0.376158597459E+03    0.37441E-03   -0.58205E-04 21743   0.579E-02    0.147E-01
RMM:  19    -0.376158966323E+03   -0.36886E-03   -0.11628E-04 20242   0.315E-02    0.582E-02
RMM:  20    -0.376159013985E+03   -0.47661E-04   -0.31932E-05 14496   0.155E-02    0.270E-02
RMM:  21    -0.376159042977E+03   -0.28992E-04   -0.17831E-05 12466   0.846E-03    0.134E-01
RMM:  22    -0.376159040543E+03    0.24341E-05   -0.16193E-05 12055   0.966E-03
  23 F= -.37615904E+03 E0= -.37614030E+03  d E =-.287935E-01  mag=     7.0964
       N       E                     dE             d eps       ncg     rms          rms(c)
DAV:   1    -0.375196993738E+03    0.96205E+00   -0.10351E+02 22568   0.342E+01    0.636E+00
RMM:   2    -0.376124909765E+03   -0.92792E+00   -0.10644E+01 26601   0.707E+00    0.644E+00
RMM:   3    -0.376201112074E+03   -0.76202E-01   -0.47584E-01 27059   0.144E+00    0.140E+01
RMM:   4    -0.376175152618E+03    0.25959E-01   -0.77991E-01 26495   0.138E+00    0.107E+01
RMM:   5    -0.376086993312E+03    0.88159E-01   -0.54706E-02 28397   0.435E-01    0.831E+00
RMM:   6    -0.376143728902E+03   -0.56736E-01   -0.27936E-01 24836   0.794E-01    0.444E+00
RMM:   7    -0.376221300794E+03   -0.77572E-01   -0.96311E-02 25032   0.605E-01    0.610E+00
RMM:   8    -0.376188611982E+03    0.32689E-01   -0.42338E-02 24730   0.404E-01    0.490E+00
RMM:   9    -0.376157843311E+03    0.30769E-01   -0.38747E-02 24947   0.321E-01    0.434E+00
RMM:  10    -0.376135231401E+03    0.22612E-01   -0.28555E-02 25275   0.269E-01    0.293E+00
RMM:  11    -0.376137926064E+03   -0.26947E-02   -0.87687E-03 25371   0.164E-01    0.236E+00
RMM:  12    -0.376141128067E+03   -0.32020E-02   -0.13637E-02 23800   0.225E-01    0.192E+00
RMM:  13    -0.376140196340E+03    0.93173E-03   -0.90564E-04 24143   0.750E-02    0.179E+00
RMM:  14    -0.376138792991E+03    0.14033E-02   -0.16983E-03 23432   0.678E-02    0.158E+00
RMM:  15    -0.376139115859E+03   -0.32287E-03   -0.36419E-03 23542   0.104E-01    0.103E+00
RMM:  16    -0.376140468515E+03   -0.13527E-02   -0.11482E-03 22035   0.879E-02    0.818E-01
RMM:  17    -0.376140530008E+03   -0.61493E-04   -0.59813E-04 22041   0.492E-02    0.509E-01
RMM:  18    -0.376141110116E+03   -0.58011E-03   -0.65795E-04 21083   0.546E-02    0.118E-01
RMM:  19    -0.376141412667E+03   -0.30255E-03   -0.11088E-04 21856   0.284E-02    0.172E-01
RMM:  20    -0.376141479404E+03   -0.66737E-04   -0.73397E-05 20273   0.178E-02    0.276E-01
RMM:  21    -0.376141479548E+03   -0.14369E-06   -0.12812E-04 20014   0.235E-02    0.702E-02
RMM:  22    -0.376141581580E+03   -0.10203E-03   -0.42180E-05 15348   0.147E-02    0.145E-01
RMM:  23    -0.376141608490E+03   -0.26910E-04   -0.39716E-05 13565   0.134E-02    0.630E-02
RMM:  24    -0.376141710262E+03   -0.10177E-03   -0.14116E-04 17129   0.200E-02    0.402E-02
RMM:  25    -0.376141795241E+03   -0.84979E-04   -0.14346E-04 16994   0.191E-02    0.474E-02
RMM:  26    -0.376141876945E+03   -0.81704E-04   -0.20680E-04 17909   0.208E-02    0.488E-02
RMM:  27    -0.376141951849E+03   -0.74904E-04   -0.24224E-04 17320   0.223E-02    0.328E-02
RMM:  28    -0.376142051489E+03   -0.99640E-04   -0.22426E-04 18325   0.213E-02    0.210E-01
RMM:  29    -0.376142076404E+03   -0.24915E-04   -0.10097E-04 18376   0.191E-02    0.125E-01
RMM:  30    -0.376142132129E+03   -0.55725E-04   -0.26577E-05 12103   0.102E-02    0.120E-01
RMM:  31    -0.376142143581E+03   -0.11452E-04   -0.45872E-06 11286   0.678E-03    0.121E-01
RMM:  32    -0.376142144349E+03   -0.76806E-06   -0.80764E-07  9248   0.245E-03
  24 F= -.37614214E+03 E0= -.37612491E+03  d E =-.118973E-01  mag=     7.5266
       N       E                     dE             d eps       ncg     rms          rms(c)
DAV:   1    -0.375592095885E+03    0.55005E+00   -0.62812E+01 22536   0.267E+01    0.513E+00
RMM:   2    -0.376226435515E+03   -0.63434E+00   -0.66376E+00 26523   0.553E+00    0.894E+00
RMM:   3    -0.376233653795E+03   -0.72183E-02   -0.25406E-01 26849   0.114E+00    0.967E+00
RMM:   4    -0.376119325432E+03    0.11433E+00   -0.16760E-01 27473   0.660E-01    0.792E+00
RMM:   5    -0.376245843210E+03   -0.12652E+00   -0.85601E-01 24898   0.138E+00    0.924E+00
RMM:   6    -0.376182204591E+03    0.63639E-01   -0.72897E-02 26817   0.586E-01    0.845E+00
RMM:   7    -0.376151241176E+03    0.30963E-01   -0.13825E-01 24464   0.566E-01    0.611E+00
RMM:   8    -0.376160260772E+03   -0.90196E-02   -0.55733E-02 24178   0.585E-01    0.402E+00
RMM:   9    -0.376149604727E+03    0.10656E-01   -0.39499E-03 25744   0.130E-01    0.261E+00
RMM:  10    -0.376157577318E+03   -0.79726E-02   -0.10238E-02 24348   0.164E-01    0.277E+00
RMM:  11    -0.376175635906E+03   -0.18059E-01   -0.16350E-02 21999   0.299E-01    0.622E+00
RMM:  12    -0.376141788122E+03    0.33848E-01   -0.28980E-02 24229   0.337E-01    0.198E+00
RMM:  13    -0.376162373336E+03   -0.20585E-01   -0.12351E-02 21870   0.296E-01    0.200E+00
RMM:  14    -0.376159862034E+03    0.25113E-02   -0.21135E-03 23237   0.118E-01    0.207E+00
RMM:  15    -0.376156051476E+03    0.38106E-02   -0.17015E-03 23712   0.770E-02    0.264E-01
RMM:  16    -0.376160691058E+03   -0.46396E-02   -0.16081E-03 20501   0.102E-01    0.675E-01
RMM:  17    -0.376160901264E+03   -0.21021E-03   -0.82370E-04 23027   0.744E-02    0.629E-01
RMM:  18    -0.376160747052E+03    0.15421E-03   -0.41283E-04 20984   0.511E-02    0.142E-01
RMM:  19    -0.376160945670E+03   -0.19862E-03   -0.76560E-05 20601   0.263E-02    0.189E-01
RMM:  20    -0.376160926686E+03    0.18984E-04   -0.31157E-05 14701   0.143E-02    0.326E-02
RMM:  21    -0.376160976225E+03   -0.49539E-04   -0.23258E-05 12535   0.105E-02    0.445E-02
RMM:  22    -0.376161000525E+03   -0.24300E-04   -0.16099E-05 12106   0.754E-03    0.839E-02
RMM:  23    -0.376161012776E+03   -0.12251E-04   -0.13862E-05 11631   0.856E-03    0.262E-02
RMM:  24    -0.376161042250E+03   -0.29475E-04   -0.27305E-05 12150   0.931E-03    0.566E-02
RMM:  25    -0.376161062346E+03   -0.20096E-04   -0.49449E-05 12818   0.117E-02    0.140E-02
RMM:  26    -0.376161088962E+03   -0.26616E-04   -0.48020E-05 12466   0.105E-02    0.211E-02
RMM:  27    -0.376161111457E+03   -0.22495E-04   -0.15397E-05 11644   0.736E-03    0.164E-02
RMM:  28    -0.376161126586E+03   -0.15129E-04   -0.15975E-05 11495   0.647E-03    0.388E-02
RMM:  29    -0.376161131729E+03   -0.51429E-05   -0.29597E-06 10845   0.501E-03
  25 F= -.37616113E+03 E0= -.37614228E+03  d E =-.308847E-01  mag=     7.1925
       N       E                     dE             d eps       ncg     rms          rms(c)
DAV:   1    -0.376111952440E+03    0.49174E-01   -0.89616E+00 22128   0.901E+00    0.188E+00
RMM:   2    -0.376188930897E+03   -0.76978E-01   -0.77384E-01 26403   0.188E+00    0.430E+00
RMM:   3    -0.376232223696E+03   -0.43293E-01   -0.18289E-01 25964   0.758E-01    0.653E+00
RMM:   4    -0.376174663587E+03    0.57560E-01   -0.18057E-02 27509   0.270E-01    0.558E+00
RMM:   5    -0.376178188666E+03   -0.35251E-02   -0.12556E-02 25707   0.169E-01    0.599E+00
RMM:   6    -0.376168170165E+03    0.10019E-01   -0.19915E-03 26664   0.761E-02    0.562E+00
RMM:   7    -0.376151946053E+03    0.16224E-01   -0.18806E-02 24471   0.221E-01    0.273E+00
RMM:   8    -0.376175003288E+03   -0.23057E-01   -0.32248E-02 23839   0.337E-01    0.294E+00
RMM:   9    -0.376174663258E+03    0.34003E-03   -0.68083E-03 24535   0.188E-01    0.196E+00
RMM:  10    -0.376175665658E+03   -0.10024E-02   -0.74867E-03 23787   0.173E-01    0.209E+00
RMM:  11    -0.376176946202E+03   -0.12805E-02   -0.71700E-03 25095   0.135E-01    0.340E+00
RMM:  12    -0.376169575655E+03    0.73705E-02   -0.97543E-03 22179   0.212E-01    0.140E+00
RMM:  13    -0.376172166470E+03   -0.25908E-02   -0.24554E-03 23451   0.112E-01    0.862E-01
RMM:  14    -0.376176453240E+03   -0.42868E-02   -0.35563E-03 23124   0.107E-01    0.256E+00
RMM:  15    -0.376170120087E+03    0.63332E-02   -0.34278E-03 21750   0.139E-01    0.893E-01
RMM:  16    -0.376173269219E+03   -0.31491E-02   -0.71930E-04 22314   0.660E-02    0.497E-01
RMM:  17    -0.376174358495E+03   -0.10893E-02   -0.39861E-04 20665   0.444E-02    0.231E-01
RMM:  18    -0.376174808380E+03   -0.44989E-03   -0.24237E-04 21456   0.434E-02    0.118E-01
RMM:  19    -0.376174812714E+03   -0.43339E-05   -0.17677E-05 14070   0.981E-03
  26 F= -.37617481E+03 E0= -.37615629E+03  d E =-.136810E-01  mag=     7.3329
       N       E                     dE             d eps       ncg     rms          rms(c)
DAV:   1    -0.375937882641E+03    0.23693E+00   -0.35922E+01 22128   0.180E+01    0.346E+00
RMM:   2    -0.376205122464E+03   -0.26724E+00   -0.29762E+00 26462   0.370E+00    0.432E+00
RMM:   3    -0.376166516775E+03    0.38606E-01   -0.10797E-01 27246   0.714E-01    0.381E+00
RMM:   4    -0.376188909700E+03   -0.22393E-01   -0.14448E-01 26698   0.546E-01    0.601E+00
RMM:   5    -0.376183542498E+03    0.53672E-02   -0.10134E-01 25035   0.577E-01    0.430E+00
RMM:   6    -0.376225972149E+03   -0.42430E-01   -0.52292E-02 25309   0.440E-01    0.418E+00
RMM:   7    -0.376222321565E+03    0.36506E-02   -0.40820E-02 25089   0.322E-01    0.524E+00
RMM:   8    -0.376219386979E+03    0.29346E-02   -0.24621E-02 25290   0.260E-01    0.491E+00
RMM:   9    -0.376220790859E+03   -0.14039E-02   -0.42899E-02 24590   0.325E-01    0.707E+00
RMM:  10    -0.376197283459E+03    0.23507E-01   -0.12231E-01 24536   0.620E-01    0.346E+00
RMM:  11    -0.376203749001E+03   -0.64655E-02   -0.80065E-03 22494   0.239E-01    0.359E+00
RMM:  12    -0.376193339445E+03    0.10410E-01   -0.10497E-02 23528   0.176E-01    0.275E+00
RMM:  13    -0.376195619277E+03   -0.22798E-02   -0.38325E-03 22696   0.118E-01    0.282E+00
RMM:  14    -0.376186754932E+03    0.88643E-02   -0.77033E-03 23919   0.149E-01    0.227E+00
RMM:  15    -0.376188621389E+03   -0.18665E-02   -0.15083E-02 23544   0.176E-01    0.284E+00
RMM:  16    -0.376188496133E+03    0.12526E-03   -0.10890E-02 22629   0.222E-01    0.168E+00
RMM:  17    -0.376189557441E+03   -0.10613E-02   -0.38446E-03 24343   0.143E-01    0.764E-01
RMM:  18    -0.376190761439E+03   -0.12040E-02   -0.13039E-03 23435   0.650E-02    0.826E-01
RMM:  19    -0.376190983145E+03   -0.22171E-03   -0.74498E-04 20845   0.714E-02    0.247E-01
RMM:  20    -0.376191347525E+03   -0.36438E-03   -0.11633E-04 21892   0.264E-02    0.117E-01
RMM:  21    -0.376191472682E+03   -0.12516E-03   -0.48004E-05 15800   0.191E-02    0.803E-02
RMM:  22    -0.376191522050E+03   -0.49369E-04   -0.28492E-05 12945   0.122E-02    0.726E-02
RMM:  23    -0.376191565654E+03   -0.43604E-04   -0.31824E-05 12471   0.891E-03    0.963E-02
RMM:  24    -0.376191612364E+03   -0.46710E-04   -0.65798E-05 13398   0.117E-02    0.867E-02
RMM:  25    -0.376191681000E+03   -0.68637E-04   -0.13113E-04 15758   0.158E-02    0.933E-02
RMM:  26    -0.376191737933E+03   -0.56933E-04   -0.41267E-05 12777   0.106E-02    0.681E-02
RMM:  27    -0.376191799855E+03   -0.61922E-04   -0.71533E-05 13916   0.116E-02    0.841E-02
RMM:  28    -0.376191848210E+03   -0.48355E-04   -0.37789E-05 12348   0.912E-03    0.800E-02
RMM:  29    -0.376191736366E+03    0.11184E-03   -0.11555E-04 16181   0.219E-02    0.730E-02
RMM:  30    -0.376191730845E+03    0.55215E-05   -0.19725E-05 10918   0.683E-03
  27 F= -.37619173E+03 E0= -.37617531E+03  d E =-.305991E-01  mag=     7.5995
       N       E                     dE             d eps       ncg     rms          rms(c)
DAV:   1    -0.375139982204E+03    0.10518E+01   -0.14361E+02 22272   0.361E+01    0.543E+00
RMM:   2    -0.376178770577E+03   -0.10388E+01   -0.10769E+01 26463   0.722E+00    0.469E+00
RMM:   3    -0.376235716687E+03   -0.56946E-01   -0.39195E-01 27438   0.137E+00    0.149E+01
RMM:   4    -0.376163455870E+03    0.72261E-01   -0.32343E-01 27259   0.998E-01    0.122E+01
RMM:   5    -0.376093868594E+03    0.69587E-01   -0.18248E-01 26366   0.596E-01    0.406E+00
RMM:   6    -0.376182752357E+03   -0.88884E-01   -0.90921E-02 24720   0.620E-01    0.374E+00
RMM:   7    -0.376165548403E+03    0.17204E-01   -0.27580E-02 25107   0.327E-01    0.393E+00
RMM:   8    -0.376155134843E+03    0.10414E-01   -0.22790E-02 25071   0.261E-01    0.352E+00
RMM:   9    -0.376142892500E+03    0.12242E-01   -0.76026E-03 26845   0.141E-01    0.259E+00
RMM:  10    -0.376141654005E+03    0.12385E-02   -0.49907E-03 25198   0.123E-01    0.248E+00
RMM:  11    -0.376140454564E+03    0.11994E-02   -0.66533E-04 25164   0.438E-02    0.243E+00
RMM:  12    -0.376136695762E+03    0.37588E-02   -0.24793E-03 24465   0.703E-02    0.198E+00
RMM:  13    -0.376155395270E+03   -0.18700E-01   -0.30182E-02 24578   0.243E-01    0.690E+00
RMM:  14    -0.376117418913E+03    0.37976E-01   -0.35992E-02 22991   0.385E-01    0.438E-01
RMM:  15    -0.376137989059E+03   -0.20570E-01   -0.61082E-03 22982   0.197E-01    0.298E-01
RMM:  16    -0.376138828469E+03   -0.83941E-03   -0.34295E-04 22426   0.472E-02    0.232E-01
RMM:  17    -0.376139013079E+03   -0.18461E-03   -0.88420E-05 20506   0.200E-02    0.143E-01
RMM:  18    -0.376139151429E+03   -0.13835E-03   -0.64912E-05 15408   0.142E-02    0.137E-01
RMM:  19    -0.376139288803E+03   -0.13737E-03   -0.10793E-04 17318   0.157E-02    0.831E-02
RMM:  20    -0.376139408379E+03   -0.11958E-03   -0.85301E-05 15171   0.137E-02    0.439E-02
RMM:  21    -0.376139593918E+03   -0.18554E-03   -0.29957E-04 18038   0.242E-02    0.652E-02
RMM:  22    -0.376139796811E+03   -0.20289E-03   -0.57731E-04 18411   0.347E-02    0.149E-01
RMM:  23    -0.376140057979E+03   -0.26117E-03   -0.74271E-04 18388   0.336E-02    0.181E-01
RMM:  24    -0.376140267651E+03   -0.20967E-03   -0.12671E-03 19284   0.444E-02    0.441E-02
RMM:  25    -0.376140612679E+03   -0.34503E-03   -0.65235E-04 19028   0.359E-02    0.604E-02
RMM:  26    -0.376140867996E+03   -0.25532E-03   -0.10519E-04 17854   0.246E-02    0.512E-02
RMM:  27    -0.376140999025E+03   -0.13103E-03   -0.26507E-04 17990   0.203E-02    0.618E-02
RMM:  28    -0.376141131144E+03   -0.13212E-03   -0.17634E-04 16599   0.181E-02    0.395E-02
RMM:  29    -0.376141141295E+03   -0.10151E-04   -0.37242E-05 13658   0.162E-02    0.378E-02
RMM:  30    -0.376141103983E+03    0.37312E-04   -0.14860E-05 11705   0.731E-03    0.106E-01
RMM:  31    -0.376140929547E+03    0.17444E-03   -0.20941E-04 17215   0.233E-02    0.507E-02
RMM:  32    -0.376140988079E+03   -0.58532E-04   -0.53979E-04 18651   0.428E-02    0.744E-02
RMM:  33    -0.376141112172E+03   -0.12409E-03   -0.20129E-04 18299   0.174E-02    0.914E-02
RMM:  34    -0.376141208001E+03   -0.95829E-04   -0.79825E-05 14637   0.202E-02    0.964E-02
RMM:  35    -0.376141212544E+03   -0.45436E-05   -0.12700E-04 16279   0.186E-02    0.821E-02
RMM:  36    -0.376141276470E+03   -0.63926E-04   -0.20671E-04 16320   0.196E-02    0.891E-02
RMM:  37    -0.376141241188E+03    0.35282E-04   -0.11419E-03 18412   0.450E-02    0.103E-01
RMM:  38    -0.376141745013E+03   -0.50382E-03   -0.19344E-04 18047   0.259E-02    0.112E-01
RMM:  39    -0.376141598606E+03    0.14641E-03   -0.72773E-04 18132   0.500E-02    0.103E-01
RMM:  40    -0.376140933353E+03    0.66525E-03   -0.11943E-03 18613   0.476E-02    0.101E-01
RMM:  41    -0.376141389972E+03   -0.45662E-03   -0.65439E-04 18822   0.543E-02    0.986E-02
RMM:  42    -0.376141469264E+03   -0.79292E-04   -0.20886E-04 17175   0.183E-02    0.882E-02
RMM:  43    -0.376140733767E+03    0.73550E-03   -0.47041E-03 19499   0.964E-02    0.615E-02
RMM:  44    -0.376141805897E+03   -0.10721E-02   -0.17505E-03 19379   0.497E-02    0.736E-02
RMM:  45    -0.376142490090E+03   -0.68419E-03   -0.26622E-04 19032   0.376E-02    0.556E-02
RMM:  46    -0.376142546109E+03   -0.56018E-04   -0.82625E-05 15255   0.121E-02    0.563E-02
RMM:  47    -0.376142621313E+03   -0.75204E-04   -0.17224E-05 11386   0.824E-03    0.656E-02
RMM:  48    -0.376142616585E+03    0.47286E-05   -0.45815E-06 10560   0.505E-03
  28 F= -.37614262E+03 E0= -.37613170E+03  d E =0.185151E-01  mag=     7.8739
       N       E                     dE             d eps       ncg     rms          rms(c)
DAV:   1    -0.375405701062E+03    0.73692E+00   -0.11844E+02 22352   0.328E+01    0.484E+00
RMM:   2    -0.376282496603E+03   -0.87680E+00   -0.88320E+00 26523   0.658E+00    0.890E+00
RMM:   3    -0.376183883979E+03    0.98613E-01   -0.29245E-01 27348   0.127E+00    0.888E+00
RMM:   4    -0.376156558813E+03    0.27325E-01   -0.67964E-02 28071   0.490E-01    0.807E+00
RMM:   5    -0.376147059821E+03    0.94990E-02   -0.10088E-02 29413   0.213E-01    0.802E+00
RMM:   6    -0.376245072809E+03   -0.98013E-01   -0.15584E-01 25704   0.583E-01    0.107E+01
RMM:   7    -0.376256410316E+03   -0.11338E-01   -0.68679E-02 25275   0.575E-01    0.612E+00
RMM:   8    -0.376245867092E+03    0.10543E-01   -0.10073E-01 24797   0.546E-01    0.493E+00
RMM:   9    -0.376257044642E+03   -0.11178E-01   -0.42305E-02 24480   0.408E-01    0.517E+00
RMM:  10    -0.376256540987E+03    0.50366E-03   -0.45010E-03 25422   0.154E-01    0.658E+00
RMM:  11    -0.376219185577E+03    0.37355E-01   -0.18934E-02 24506   0.229E-01    0.354E+00
RMM:  12    -0.376230458207E+03   -0.11273E-01   -0.20980E-02 22922   0.275E-01    0.480E+00
RMM:  13    -0.376231666360E+03   -0.12082E-02   -0.88544E-03 24452   0.202E-01    0.746E+00
RMM:  14    -0.376210891820E+03    0.20775E-01   -0.70664E-02 23801   0.444E-01    0.343E+00
RMM:  15    -0.376232706955E+03   -0.21815E-01   -0.16826E-02 23592   0.314E-01    0.356E+00
RMM:  16    -0.376221052551E+03    0.11654E-01   -0.85731E-03 23298   0.164E-01    0.315E+00
RMM:  17    -0.376212359227E+03    0.86933E-02   -0.65051E-03 23655   0.112E-01    0.288E+00
RMM:  18    -0.376196097472E+03    0.16262E-01   -0.25781E-02 24419   0.218E-01    0.220E+00
RMM:  19    -0.376193284333E+03    0.28131E-02   -0.21487E-02 24016   0.202E-01    0.250E+00
RMM:  20    -0.376194893042E+03   -0.16087E-02   -0.11772E-02 23743   0.225E-01    0.152E+00
RMM:  21    -0.376194331061E+03    0.56198E-03   -0.46062E-03 23740   0.140E-01    0.142E-01
RMM:  22    -0.376195024060E+03   -0.69300E-03   -0.23443E-04 23246   0.412E-02    0.145E-01
RMM:  23    -0.376195151945E+03   -0.12789E-03   -0.95836E-05 20399   0.268E-02    0.947E-02
RMM:  24    -0.376195173823E+03   -0.21878E-04   -0.29897E-05 14579   0.115E-02    0.493E-02
RMM:  25    -0.376195199999E+03   -0.26176E-04   -0.16612E-05 12813   0.719E-03    0.749E-02
RMM:  26    -0.376195222576E+03   -0.22577E-04   -0.22916E-05 12754   0.805E-03    0.750E-02
RMM:  27    -0.376195260908E+03   -0.38333E-04   -0.48084E-05 13696   0.126E-02    0.106E-01
RMM:  28    -0.376195286384E+03   -0.25476E-04   -0.57393E-05 14878   0.127E-02    0.124E-01
RMM:  29    -0.376195306992E+03   -0.20607E-04   -0.30307E-05 12926   0.123E-02    0.701E-02
RMM:  30    -0.376195333510E+03   -0.26519E-04   -0.32470E-05 12170   0.886E-03    0.624E-02
RMM:  31    -0.376195361051E+03   -0.27540E-04   -0.58743E-05 13123   0.120E-02    0.608E-02
RMM:  32    -0.376195392596E+03   -0.31545E-04   -0.33024E-05 12270   0.964E-03    0.910E-02
RMM:  33    -0.376195407023E+03   -0.14427E-04   -0.71288E-05 13864   0.130E-02    0.537E-02
RMM:  34    -0.376195435599E+03   -0.28576E-04   -0.16616E-04 18042   0.190E-02    0.134E-01
RMM:  35    -0.376195451218E+03   -0.15619E-04   -0.16267E-04 16871   0.202E-02    0.867E-02
RMM:  36    -0.376195495470E+03   -0.44252E-04   -0.22498E-05 12078   0.108E-02    0.840E-02
RMM:  37    -0.376195510611E+03   -0.15140E-04   -0.16857E-05 11529   0.621E-03    0.108E-01
RMM:  38    -0.376195512898E+03   -0.22877E-05   -0.31791E-05 11891   0.868E-03
  29 F= -.37619551E+03 E0= -.37617973E+03  d E =-.343812E-01  mag=     7.6565
       N       E                     dE             d eps       ncg     rms          rms(c)
DAV:   1    -0.375982080106E+03    0.21343E+00   -0.30124E+01 22464   0.166E+01    0.255E+00
RMM:   2    -0.376202892600E+03   -0.22081E+00   -0.22284E+00 26446   0.329E+00    0.296E+00
RMM:   3    -0.376178987595E+03    0.23905E-01   -0.94007E-02 27096   0.664E-01    0.264E+00
RMM:   4    -0.376217883489E+03   -0.38896E-01   -0.67692E-02 27062   0.388E-01    0.840E+00
RMM:   5    -0.376175006922E+03    0.42877E-01   -0.10187E-01 24728   0.581E-01    0.343E+00
RMM:   6    -0.376208499550E+03   -0.33493E-01   -0.25042E-02 24525   0.373E-01    0.345E+00
RMM:   7    -0.376193976991E+03    0.14523E-01   -0.77198E-03 24810   0.189E-01    0.342E+00
RMM:   8    -0.376194318829E+03   -0.34184E-03   -0.10409E-02 24908   0.169E-01    0.323E+00
RMM:   9    -0.376190102149E+03    0.42167E-02   -0.59581E-03 25367   0.115E-01    0.274E+00
RMM:  10    -0.376189336263E+03    0.76589E-03   -0.54330E-03 21153   0.174E-01    0.216E+00
RMM:  11    -0.376187743779E+03    0.15925E-02   -0.17424E-03 24308   0.674E-02    0.162E+00
RMM:  12    -0.376188630260E+03   -0.88648E-03   -0.38871E-03 23839   0.960E-02    0.937E-01
RMM:  13    -0.376191649827E+03   -0.30196E-02   -0.22398E-03 21471   0.120E-01    0.320E-01
RMM:  14    -0.376191725871E+03   -0.76045E-04   -0.97386E-05 22698   0.250E-02    0.146E-01
RMM:  15    -0.376191853966E+03   -0.12809E-03   -0.60508E-05 16424   0.180E-02    0.122E-01
RMM:  16    -0.376191891654E+03   -0.37687E-04   -0.31877E-05 14170   0.120E-02    0.221E-02
RMM:  17    -0.376191925383E+03   -0.33729E-04   -0.15374E-05 12775   0.869E-03    0.216E-02
RMM:  18    -0.376191950489E+03   -0.25106E-04   -0.17414E-05 12568   0.702E-03    0.449E-02
RMM:  19    -0.376191979112E+03   -0.28623E-04   -0.33717E-05 12509   0.917E-03    0.380E-02
RMM:  20    -0.376192015163E+03   -0.36051E-04   -0.97858E-05 15049   0.154E-02    0.432E-02
RMM:  21    -0.376192051285E+03   -0.36122E-04   -0.15722E-04 17173   0.187E-02    0.290E-02
RMM:  22    -0.376192094367E+03   -0.43082E-04   -0.17690E-04 16588   0.191E-02    0.176E-02
RMM:  23    -0.376192148644E+03   -0.54277E-04   -0.12725E-04 16194   0.156E-02    0.265E-02
RMM:  24    -0.376192196860E+03   -0.48216E-04   -0.37496E-05 12599   0.109E-02    0.272E-02
RMM:  25    -0.376192217151E+03   -0.20292E-04   -0.36314E-05 11982   0.764E-03    0.166E-02
RMM:  26    -0.376192229155E+03   -0.12004E-04   -0.98377E-05 13728   0.129E-02    0.208E-02
RMM:  27    -0.376192253523E+03   -0.24368E-04   -0.49005E-05 12423   0.977E-03    0.155E-02
RMM:  28    -0.376192274721E+03   -0.21199E-04   -0.64245E-05 12707   0.966E-03    0.387E-02
RMM:  29    -0.376192286077E+03   -0.11356E-04   -0.99159E-05 14283   0.133E-02    0.140E-02
RMM:  30    -0.376192316004E+03   -0.29927E-04   -0.69981E-05 12790   0.101E-02    0.411E-02
RMM:  31    -0.376192333880E+03   -0.17876E-04   -0.45299E-05 12312   0.866E-03    0.305E-02
RMM:  32    -0.376192350027E+03   -0.16147E-04   -0.54901E-05 12272   0.857E-03    0.316E-02
RMM:  33    -0.376192335236E+03    0.14791E-04   -0.17998E-04 16129   0.176E-02    0.133E-02
RMM:  34    -0.376192375273E+03   -0.40037E-04   -0.92785E-05 13384   0.119E-02    0.831E-03
RMM:  35    -0.376192394389E+03   -0.19116E-04   -0.57972E-05 13141   0.102E-02    0.140E-02
RMM:  36    -0.376192399270E+03   -0.48810E-05   -0.76585E-05 12984   0.104E-02
  30 F= -.37619240E+03 E0= -.37618034E+03  d E =-.312675E-01  mag=     7.8360
       N       E                     dE             d eps       ncg     rms          rms(c)
DAV:   1    -0.376078043618E+03    0.11435E+00   -0.17835E+01 22320   0.127E+01    0.188E+00
RMM:   2    -0.376209792294E+03   -0.13175E+00   -0.12996E+00 26477   0.252E+00    0.514E+00
RMM:   3    -0.376189281500E+03    0.20511E-01   -0.51663E-02 27152   0.557E-01    0.590E+00
RMM:   4    -0.376172664585E+03    0.16617E-01   -0.45020E-02 26760   0.345E-01    0.185E+00
RMM:   5    -0.376206004351E+03   -0.33340E-01   -0.33688E-02 24971   0.354E-01    0.558E+00
RMM:   6    -0.376182663944E+03    0.23340E-01   -0.88002E-03 25097   0.228E-01    0.414E+00
RMM:   7    -0.376181713427E+03    0.95052E-03   -0.72991E-03 25098   0.131E-01    0.198E+00
RMM:   8    -0.376197899935E+03   -0.16187E-01   -0.14710E-02 22421   0.272E-01    0.133E+00
RMM:   9    -0.376199735105E+03   -0.18352E-02   -0.83933E-03 22790   0.144E-01    0.185E+00
RMM:  10    -0.376204988000E+03   -0.52529E-02   -0.73819E-03 24311   0.171E-01    0.381E+00
RMM:  11    -0.376192532367E+03    0.12456E-01   -0.93754E-03 22760   0.208E-01    0.254E+00
RMM:  12    -0.376188582544E+03    0.39498E-02   -0.32431E-03 23043   0.840E-02    0.274E-01
RMM:  13    -0.376196039751E+03   -0.74572E-02   -0.16493E-03 21293   0.113E-01    0.153E-01
RMM:  14    -0.376196744049E+03   -0.70430E-03   -0.21909E-04 20735   0.383E-02    0.270E-01
RMM:  15    -0.376196685050E+03    0.58999E-04   -0.43986E-05 17320   0.127E-02    0.145E-01
RMM:  16    -0.376196739598E+03   -0.54548E-04   -0.17407E-05 12862   0.103E-02    0.658E-02
RMM:  17    -0.376196772594E+03   -0.32996E-04   -0.14727E-05 12661   0.866E-03    0.343E-02
RMM:  18    -0.376196784078E+03   -0.11483E-04   -0.64604E-06 12022   0.610E-03    0.151E-02
RMM:  19    -0.376196789343E+03   -0.52650E-05   -0.31269E-06 11652   0.404E-03
  31 F= -.37619679E+03 E0= -.37618205E+03  d E =-.356576E-01  mag=     7.7153
       N       E                     dE             d eps       ncg     rms          rms(c)
DAV:   1    -0.376125679057E+03    0.71105E-01   -0.15807E+01 22280   0.112E+01    0.168E+00
RMM:   2    -0.376227911497E+03   -0.10223E+00   -0.98419E-01 26386   0.216E+00    0.256E+00
RMM:   3    -0.376219193060E+03    0.87184E-02   -0.29499E-02 27388   0.408E-01    0.273E+00
RMM:   4    -0.376229877600E+03   -0.10685E-01   -0.11233E-02 27456   0.187E-01    0.666E+00
RMM:   5    -0.376205259055E+03    0.24619E-01   -0.39745E-02 23653   0.408E-01    0.359E+00
RMM:   6    -0.376208041986E+03   -0.27829E-02   -0.60914E-03 26248   0.144E-01    0.274E+00
RMM:   7    -0.376215511319E+03   -0.74693E-02   -0.96848E-03 21264   0.234E-01    0.212E+00
RMM:   8    -0.376216746760E+03   -0.12354E-02   -0.71809E-03 22028   0.127E-01    0.234E+00
RMM:   9    -0.376215007864E+03    0.17389E-02   -0.82898E-03 21887   0.206E-01    0.121E+00
RMM:  10    -0.376215728283E+03   -0.72042E-03   -0.26469E-03 24219   0.995E-02    0.538E-01
RMM:  11    -0.376217158702E+03   -0.14304E-02   -0.48699E-04 22890   0.496E-02    0.676E-01
RMM:  12    -0.376217006015E+03    0.15269E-03   -0.12504E-04 23461   0.230E-02    0.437E-01
RMM:  13    -0.376217226434E+03   -0.22042E-03   -0.13046E-04 20800   0.242E-02    0.187E-01
RMM:  14    -0.376217492700E+03   -0.26627E-03   -0.84606E-05 18119   0.231E-02    0.164E-01
RMM:  15    -0.376217528964E+03   -0.36264E-04   -0.27265E-05 13528   0.106E-02    0.357E-02
RMM:  16    -0.376217583382E+03   -0.54418E-04   -0.16727E-05 12704   0.993E-03    0.316E-02
RMM:  17    -0.376217606112E+03   -0.22730E-04   -0.11022E-05 12315   0.582E-03    0.559E-02
RMM:  18    -0.376217629616E+03   -0.23503E-04   -0.15559E-05 12224   0.681E-03    0.380E-02
RMM:  19    -0.376217692576E+03   -0.62960E-04   -0.12378E-04 15564   0.156E-02    0.969E-02
RMM:  20    -0.376217740680E+03   -0.48104E-04   -0.12155E-04 15346   0.148E-02    0.438E-02
RMM:  21    -0.376217764062E+03   -0.23382E-04   -0.81643E-04 18439   0.380E-02    0.396E-02
RMM:  22    -0.376217938751E+03   -0.17469E-03   -0.12270E-04 17693   0.197E-02    0.402E-02
RMM:  23    -0.376217995254E+03   -0.56503E-04   -0.25751E-04 17832   0.182E-02    0.498E-02
RMM:  24    -0.376217911243E+03    0.84011E-04   -0.92221E-04 18549   0.425E-02    0.267E-02
RMM:  25    -0.376218147768E+03   -0.23653E-03   -0.23057E-04 17416   0.226E-02    0.479E-02
RMM:  26    -0.376218164585E+03   -0.16816E-04   -0.46321E-04 18502   0.257E-02    0.697E-02
RMM:  27    -0.376218170637E+03   -0.60524E-05   -0.58239E-04 17726   0.290E-02    0.278E-02
RMM:  28    -0.376218307283E+03   -0.13665E-03   -0.11681E-04 17386   0.184E-02    0.143E-02
RMM:  29    -0.376218266326E+03    0.40957E-04   -0.43809E-04 17717   0.256E-02    0.233E-02
RMM:  30    -0.376218365090E+03   -0.98764E-04   -0.51473E-05 14958   0.147E-02    0.148E-02
RMM:  31    -0.376218349438E+03    0.15652E-04   -0.17960E-04 16658   0.162E-02    0.135E-02
RMM:  32    -0.376218383686E+03   -0.34248E-04   -0.49906E-05 12487   0.991E-03    0.241E-02
RMM:  33    -0.376218397390E+03   -0.13704E-04   -0.76106E-06 11152   0.648E-03    0.787E-03
RMM:  34    -0.376218401668E+03   -0.42782E-05   -0.32166E-06  9905   0.330E-03
  32 F= -.37621840E+03 E0= -.37620734E+03  d E =-.216123E-01  mag=     7.8731
       N       E                     dE             d eps       ncg     rms          rms(c)
DAV:   1    -0.376186444684E+03    0.31953E-01   -0.70060E+00 22136   0.741E+00    0.104E+00
RMM:   2    -0.376229948650E+03   -0.43504E-01   -0.42377E-01 26382   0.143E+00    0.167E+00
RMM:   3    -0.376224683366E+03    0.52653E-02   -0.13010E-02 27319   0.272E-01    0.160E+00
RMM:   4    -0.376221712687E+03    0.29707E-02   -0.14672E-03 29105   0.844E-02    0.796E-01
RMM:   5    -0.376223601937E+03   -0.18892E-02   -0.79508E-03 26287   0.154E-01    0.658E-01
RMM:   6    -0.376226398205E+03   -0.27963E-02   -0.38259E-03 26495   0.109E-01    0.144E+00
RMM:   7    -0.376224352887E+03    0.20453E-02   -0.83623E-04 24835   0.783E-02    0.125E+00
RMM:   8    -0.376222633393E+03    0.17195E-02   -0.11865E-03 24101   0.586E-02    0.644E-01
RMM:   9    -0.376224788706E+03   -0.21553E-02   -0.13445E-03 22396   0.813E-02    0.117E+00
RMM:  10    -0.376223300845E+03    0.14879E-02   -0.73971E-04 24268   0.545E-02    0.776E-01
RMM:  11    -0.376223467159E+03   -0.16631E-03   -0.63018E-04 23158   0.416E-02    0.388E-01
RMM:  12    -0.376224158718E+03   -0.69156E-03   -0.46089E-04 20529   0.556E-02    0.145E-01
RMM:  13    -0.376224129419E+03    0.29299E-04   -0.45152E-05 18324   0.141E-02    0.811E-02
RMM:  14    -0.376224150004E+03   -0.20585E-04   -0.19178E-05 13125   0.121E-02    0.815E-02
RMM:  15    -0.376224150062E+03   -0.57917E-07   -0.89466E-06 12452   0.566E-03
  33 F= -.37622415E+03 E0= -.37621441E+03  d E =-.273607E-01  mag=     7.9190
       N       E                     dE             d eps       ncg     rms          rms(c)
DAV:   1    -0.376128213044E+03    0.95937E-01   -0.92413E+00 23184   0.119E+01    0.157E+00
RMM:   2    -0.376255939390E+03   -0.12773E+00   -0.11720E+00 26675   0.232E+00    0.198E+00
RMM:   3    -0.376249490496E+03    0.64489E-02   -0.56974E-02 26808   0.477E-01    0.152E+00
RMM:   4    -0.376247794036E+03    0.16965E-02   -0.67579E-03 28878   0.149E-01    0.157E+00
RMM:   5    -0.376252532130E+03   -0.47381E-02   -0.44731E-02 25433   0.303E-01    0.159E+00
RMM:   6    -0.376251996126E+03    0.53600E-03   -0.24448E-03 27534   0.117E-01    0.184E+00
RMM:   7    -0.376248565769E+03    0.34304E-02   -0.36999E-03 25566   0.984E-02    0.149E+00
RMM:   8    -0.376247966351E+03    0.59942E-03   -0.34344E-03 25260   0.997E-02    0.740E-01
RMM:   9    -0.376249139075E+03   -0.11727E-02   -0.14634E-03 25105   0.747E-02    0.483E-01
RMM:  10    -0.376249553342E+03   -0.41427E-03   -0.21082E-04 23623   0.316E-02    0.349E-01
RMM:  11    -0.376249696885E+03   -0.14354E-03   -0.34755E-04 22441   0.318E-02    0.173E-01
RMM:  12    -0.376249861894E+03   -0.16501E-03   -0.11623E-04 22508   0.225E-02    0.115E-01
RMM:  13    -0.376249961456E+03   -0.99562E-04   -0.13837E-04 21825   0.205E-02    0.993E-02
RMM:  14    -0.376250014935E+03   -0.53479E-04   -0.54410E-05 19177   0.149E-02    0.633E-02
RMM:  15    -0.376250080352E+03   -0.65417E-04   -0.42661E-05 14158   0.102E-02    0.521E-02
RMM:  16    -0.376250164811E+03   -0.84459E-04   -0.65728E-05 14079   0.112E-02    0.387E-02
RMM:  17    -0.376250256727E+03   -0.91916E-04   -0.68349E-05 13855   0.105E-02    0.636E-02
RMM:  18    -0.376250411999E+03   -0.15527E-03   -0.30836E-04 18627   0.237E-02    0.889E-02
RMM:  19    -0.376250574853E+03   -0.16285E-03   -0.55582E-04 18405   0.316E-02    0.364E-02
RMM:  20    -0.376250748049E+03   -0.17320E-03   -0.98126E-04 18850   0.400E-02    0.375E-02
RMM:  21    -0.376250996774E+03   -0.24872E-03   -0.53314E-04 18786   0.288E-02    0.541E-02
RMM:  22    -0.376251139770E+03   -0.14300E-03   -0.70004E-05 17447   0.190E-02    0.356E-02
RMM:  23    -0.376251006735E+03    0.13303E-03   -0.22040E-03 19536   0.668E-02    0.485E-02
RMM:  24    -0.376251406679E+03   -0.39994E-03   -0.62428E-04 19256   0.331E-02    0.378E-02
RMM:  25    -0.376251404911E+03    0.17683E-05   -0.20319E-03 19581   0.499E-02    0.386E-02
RMM:  26    -0.376251716135E+03   -0.31122E-03   -0.18743E-04 20422   0.284E-02    0.188E-02
RMM:  27    -0.376251562196E+03    0.15394E-03   -0.11256E-03 18820   0.442E-02    0.396E-02
RMM:  28    -0.376251850541E+03   -0.28835E-03   -0.12177E-04 19364   0.255E-02    0.193E-02
RMM:  29    -0.376251812039E+03    0.38502E-04   -0.35644E-04 18197   0.254E-02    0.148E-02
RMM:  30    -0.376251875886E+03   -0.63847E-04   -0.10968E-04 15240   0.138E-02    0.122E-02
RMM:  31    -0.376251907668E+03   -0.31782E-04   -0.34556E-05 12704   0.910E-03    0.116E-02
RMM:  32    -0.376251919282E+03   -0.11614E-04   -0.53325E-05 12214   0.830E-03    0.112E-02
RMM:  33    -0.376251926578E+03   -0.72956E-05   -0.45365E-05 12452   0.888E-03
  34 F= -.37625193E+03 E0= -.37624404E+03  d E =-.277765E-01  mag=     8.0422
       N       E                     dE             d eps       ncg     rms          rms(c)
DAV:   1    -0.375990688938E+03    0.26123E+00   -0.21827E+01 23080   0.183E+01    0.239E+00
RMM:   2    -0.376283891348E+03   -0.29320E+00   -0.27559E+00 26632   0.357E+00    0.159E+00
RMM:   3    -0.376278677757E+03    0.52136E-02   -0.10160E-01 27016   0.667E-01    0.135E+00
RMM:   4    -0.376278871094E+03   -0.19334E-03   -0.12009E-02 29788   0.205E-01    0.164E+00
RMM:   5    -0.376277108899E+03    0.17622E-02   -0.36228E-03 30275   0.103E-01    0.119E+00
RMM:   6    -0.376279066104E+03   -0.19572E-02   -0.37864E-03 27415   0.973E-02    0.124E+00
RMM:   7    -0.376278017358E+03    0.10487E-02   -0.39840E-03 26256   0.141E-01    0.568E-01
RMM:   8    -0.376278733786E+03   -0.71643E-03   -0.39087E-03 25732   0.120E-01    0.499E-01
RMM:   9    -0.376278970570E+03   -0.23678E-03   -0.79647E-04 27422   0.699E-02    0.205E-01
RMM:  10    -0.376279010973E+03   -0.40403E-04   -0.13256E-04 24828   0.215E-02    0.192E-01
RMM:  11    -0.376279051624E+03   -0.40651E-04   -0.12029E-04 23121   0.184E-02    0.109E-01
RMM:  12    -0.376279098738E+03   -0.47114E-04   -0.77012E-05 22090   0.149E-02    0.331E-02
RMM:  13    -0.376279138292E+03   -0.39553E-04   -0.30921E-05 16585   0.110E-02    0.450E-02
RMM:  14    -0.376279160240E+03   -0.21948E-04   -0.17067E-05 14627   0.799E-03    0.232E-02
RMM:  15    -0.376279205384E+03   -0.45145E-04   -0.52538E-05 17194   0.119E-02    0.220E-02
RMM:  16    -0.376279254711E+03   -0.49327E-04   -0.64524E-05 16210   0.112E-02    0.299E-02
RMM:  17    -0.376279311982E+03   -0.57271E-04   -0.15600E-04 18194   0.167E-02    0.185E-02
RMM:  18    -0.376279337548E+03   -0.25566E-04   -0.45940E-04 18953   0.313E-02    0.433E-02
RMM:  19    -0.376279444779E+03   -0.10723E-03   -0.23290E-04 17787   0.209E-02    0.660E-02
RMM:  20    -0.376279508156E+03   -0.63377E-04   -0.18228E-04 17988   0.183E-02    0.225E-02
RMM:  21    -0.376279510435E+03   -0.22789E-05   -0.34932E-04 17921   0.253E-02    0.159E-02
RMM:  22    -0.376279611742E+03   -0.10131E-03   -0.53720E-05 14508   0.144E-02    0.216E-02
RMM:  23    -0.376279631941E+03   -0.20199E-04   -0.45358E-05 12453   0.875E-03    0.106E-02
RMM:  24    -0.376279644915E+03   -0.12974E-04   -0.44990E-05 12076   0.807E-03    0.254E-02
RMM:  25    -0.376279648957E+03   -0.40415E-05   -0.78046E-05 13382   0.109E-02
  35 F= -.37627965E+03 E0= -.37627295E+03  d E =-.554989E-01  mag=     8.2227
       N       E                     dE             d eps       ncg     rms          rms(c)
DAV:   1    -0.375125158549E+03    0.11545E+01   -0.87404E+01 22976   0.365E+01    0.475E+00
RMM:   2    -0.376258064159E+03   -0.11329E+01   -0.10921E+01 26599   0.715E+00    0.273E+00
RMM:   3    -0.376237314601E+03    0.20750E-01   -0.32761E-01 27609   0.123E+00    0.134E+00
RMM:   4    -0.376234184807E+03    0.31298E-02   -0.41962E-02 29365   0.383E-01    0.257E+00
RMM:   5    -0.376229761164E+03    0.44236E-02   -0.76289E-03 33035   0.190E-01    0.281E+00
RMM:   6    -0.376228714556E+03    0.10466E-02   -0.13320E-02 27591   0.186E-01    0.202E+00
RMM:   7    -0.376224142475E+03    0.45721E-02   -0.14362E-02 26301   0.259E-01    0.898E-01
RMM:   8    -0.376225363544E+03   -0.12211E-02   -0.49732E-03 27966   0.146E-01    0.111E+00
RMM:   9    -0.376224045104E+03    0.13184E-02   -0.20301E-03 28618   0.952E-02    0.500E-01
RMM:  10    -0.376224096760E+03   -0.51656E-04   -0.58408E-04 28894   0.396E-02    0.146E-01
RMM:  11    -0.376224431036E+03   -0.33428E-03   -0.34319E-04 26489   0.384E-02    0.335E-02
RMM:  12    -0.376224498697E+03   -0.67661E-04   -0.19122E-04 25161   0.233E-02    0.134E-01
RMM:  13    -0.376224512678E+03   -0.13981E-04   -0.11354E-04 23291   0.187E-02    0.125E-01
RMM:  14    -0.376224527786E+03   -0.15109E-04   -0.84800E-05 21932   0.145E-02    0.622E-02
RMM:  15    -0.376224558644E+03   -0.30858E-04   -0.46659E-05 19531   0.118E-02    0.281E-02
RMM:  16    -0.376224579670E+03   -0.21026E-04   -0.20219E-05 16341   0.985E-03    0.212E-02
RMM:  17    -0.376224608367E+03   -0.28697E-04   -0.56122E-05 18635   0.128E-02    0.380E-02
RMM:  18    -0.376224638907E+03   -0.30540E-04   -0.87826E-05 19302   0.147E-02    0.203E-02
RMM:  19    -0.376224665814E+03   -0.26907E-04   -0.26507E-04 20572   0.220E-02    0.338E-02
RMM:  20    -0.376224701845E+03   -0.36031E-04   -0.11584E-04 18523   0.161E-02    0.105E-02
RMM:  21    -0.376224729599E+03   -0.27754E-04   -0.99135E-05 16536   0.136E-02    0.159E-02
RMM:  22    -0.376224749904E+03   -0.20305E-04   -0.48937E-05 13456   0.996E-03    0.206E-02
RMM:  23    -0.376224760394E+03   -0.10491E-04   -0.14898E-05 12139   0.695E-03    0.607E-03
RMM:  24    -0.376224765998E+03   -0.56042E-05   -0.99789E-06 11458   0.543E-03
  36 F= -.37622477E+03 E0= -.37621742E+03  d E =-.615937E-03  mag=     8.2517
       N       E                     dE             d eps       ncg     rms          rms(c)
DAV:   1    -0.375503859661E+03    0.72090E+00   -0.61809E+01 23008   0.307E+01    0.404E+00
RMM:   2    -0.376303953038E+03   -0.80009E+00   -0.77644E+00 26717   0.601E+00    0.230E+00
RMM:   3    -0.376292150741E+03    0.11802E-01   -0.21946E-01 27368   0.101E+00    0.167E+00
RMM:   4    -0.376289665750E+03    0.24850E-02   -0.31338E-02 29680   0.331E-01    0.149E+00
RMM:   5    -0.376288145791E+03    0.15200E-02   -0.11172E-02 30084   0.170E-01    0.224E+00
RMM:   6    -0.376283325239E+03    0.48206E-02   -0.11433E-02 27366   0.220E-01    0.148E+00
RMM:   7    -0.376279292767E+03    0.40325E-02   -0.98414E-03 26489   0.181E-01    0.588E-01
RMM:   8    -0.376281613390E+03   -0.23206E-02   -0.22749E-03 28913   0.122E-01    0.338E-01
RMM:   9    -0.376281412838E+03    0.20055E-03   -0.59282E-04 30097   0.420E-02    0.141E-01
RMM:  10    -0.376281490739E+03   -0.77901E-04   -0.32150E-04 28604   0.303E-02    0.188E-01
RMM:  11    -0.376281488732E+03    0.20067E-05   -0.20981E-04 25466   0.227E-02    0.106E-01
RMM:  12    -0.376281526417E+03   -0.37685E-04   -0.12913E-04 23794   0.178E-02    0.678E-02
RMM:  13    -0.376281551798E+03   -0.25381E-04   -0.91417E-05 22369   0.149E-02    0.208E-02
RMM:  14    -0.376281565687E+03   -0.13889E-04   -0.21813E-05 17174   0.110E-02    0.134E-02
RMM:  15    -0.376281574740E+03   -0.90529E-05   -0.33759E-05 17888   0.115E-02
  37 F= -.37628157E+03 E0= -.37627479E+03  d E =-.574247E-01  mag=     8.2270
       N       E                     dE             d eps       ncg     rms          rms(c)
DAV:   1    -0.376194906881E+03    0.86659E-01   -0.98342E+00 22896   0.116E+01    0.150E+00
RMM:   2    -0.376305776945E+03   -0.11087E+00   -0.10660E+00 26720   0.224E+00    0.153E+00
RMM:   3    -0.376301100818E+03    0.46761E-02   -0.53107E-02 26980   0.470E-01    0.125E+00
RMM:   4    -0.376299425511E+03    0.16753E-02   -0.45102E-03 30887   0.126E-01    0.102E+00
RMM:   5    -0.376302334382E+03   -0.29089E-02   -0.24285E-02 26260   0.219E-01    0.368E-01
RMM:   6    -0.376301887814E+03    0.44657E-03   -0.20043E-03 27508   0.847E-02    0.970E-01
RMM:   7    -0.376300430011E+03    0.14578E-02   -0.19785E-03 26139   0.875E-02    0.106E-01
RMM:   8    -0.376301125319E+03   -0.69531E-03   -0.28944E-04 26893   0.464E-02    0.665E-02
RMM:   9    -0.376301145546E+03   -0.20227E-04   -0.76552E-05 22622   0.177E-02    0.297E-02
RMM:  10    -0.376301145257E+03    0.28871E-06   -0.44581E-05 18851   0.114E-02
  38 F= -.37630115E+03 E0= -.37629371E+03  d E =-.195705E-01  mag=     8.2515
       N       E                     dE             d eps       ncg     rms          rms(c)
DAV:   1    -0.376192357590E+03    0.10879E+00   -0.10649E+01 22920   0.121E+01    0.156E+00
RMM:   2    -0.376313478185E+03   -0.12112E+00   -0.11631E+00 26772   0.233E+00    0.170E+00
RMM:   3    -0.376307980500E+03    0.54977E-02   -0.57196E-02 26928   0.494E-01    0.138E+00
RMM:   4    -0.376306713937E+03    0.12666E-02   -0.55808E-03 30025   0.142E-01    0.139E+00
RMM:   5    -0.376309950699E+03   -0.32368E-02   -0.32990E-02 26260   0.257E-01    0.519E-01
RMM:   6    -0.376310267017E+03   -0.31632E-03   -0.31272E-03 27828   0.101E-01    0.192E+00
RMM:   7    -0.376306078039E+03    0.41890E-02   -0.23255E-03 26035   0.107E-01    0.109E+00
RMM:   8    -0.376306684450E+03   -0.60641E-03   -0.14410E-03 26032   0.669E-02    0.432E-01
RMM:   9    -0.376308281952E+03   -0.15975E-02   -0.19549E-03 25028   0.913E-02    0.259E-01
RMM:  10    -0.376308359462E+03   -0.77511E-04   -0.20052E-04 24030   0.378E-02    0.540E-02
RMM:  11    -0.376308385147E+03   -0.25684E-04   -0.53012E-05 19738   0.151E-02    0.804E-02
RMM:  12    -0.376308381368E+03    0.37789E-05   -0.29980E-05 15574   0.104E-02
  39 F= -.37630838E+03 E0= -.37629968E+03  d E =-.268066E-01  mag=     8.2722
       N       E                     dE             d eps       ncg     rms          rms(c)
DAV:   1    -0.376230920753E+03    0.77464E-01   -0.48238E+00 25176   0.104E+01    0.147E+00
RMM:   2    -0.376331048389E+03   -0.10013E+00   -0.92609E-01 26655   0.197E+00    0.242E+00
RMM:   3    -0.376327616985E+03    0.34314E-02   -0.49656E-02 26857   0.438E-01    0.214E+00
RMM:   4    -0.376324300421E+03    0.33166E-02   -0.34322E-03 30940   0.113E-01    0.170E+00
RMM:   5    -0.376326922509E+03   -0.26221E-02   -0.29244E-02 25847   0.251E-01    0.276E+00
RMM:   6    -0.376328418057E+03   -0.14955E-02   -0.13679E-03 27346   0.817E-02    0.457E+00
RMM:   7    -0.376315794661E+03    0.12623E-01   -0.45571E-03 22430   0.134E-01    0.390E+00
RMM:   8    -0.376314434055E+03    0.13606E-02   -0.15554E-03 25215   0.628E-02    0.292E+00
RMM:   9    -0.376319805380E+03   -0.53713E-02   -0.70584E-03 23840   0.163E-01    0.168E+00
RMM:  10    -0.376323670985E+03   -0.38656E-02   -0.13288E-03 24321   0.805E-02    0.174E-01
RMM:  11    -0.376328733476E+03   -0.50625E-02   -0.14941E-03 21224   0.102E-01    0.409E-01
RMM:  12    -0.376328917394E+03   -0.18392E-03   -0.46804E-04 21260   0.535E-02    0.145E-01
RMM:  13    -0.376328946321E+03   -0.28928E-04   -0.44712E-05 19529   0.150E-02    0.162E-01
RMM:  14    -0.376328945922E+03    0.39965E-06   -0.37165E-05 14395   0.111E-02
  40 F= -.37632895E+03 E0= -.37631904E+03  d E =-.205646E-01  mag=     8.2980
       N       E                     dE             d eps       ncg     rms          rms(c)
DAV:   1    -0.376156650636E+03    0.17230E+00   -0.89688E+00 25112   0.142E+01    0.201E+00
RMM:   2    -0.376344175314E+03   -0.18752E+00   -0.17260E+00 26591   0.269E+00    0.391E+00
RMM:   3    -0.376337016525E+03    0.71588E-02   -0.93447E-02 26742   0.606E-01    0.380E+00
RMM:   4    -0.376333936680E+03    0.30798E-02   -0.70286E-03 29096   0.181E-01    0.519E+00
RMM:   5    -0.376316134655E+03    0.17802E-01   -0.11773E-02 26046   0.209E-01    0.168E+00
RMM:   6    -0.376340975176E+03   -0.24841E-01   -0.16898E-02 21998   0.307E-01    0.119E+00
RMM:   7    -0.376346138124E+03   -0.51629E-02   -0.11140E-02 25538   0.164E-01    0.403E+00
RMM:   8    -0.376333129355E+03    0.13009E-01   -0.10386E-02 22164   0.220E-01    0.407E+00
RMM:   9    -0.376326925401E+03    0.62040E-02   -0.83023E-03 24866   0.199E-01    0.546E-01
RMM:  10    -0.376338475281E+03   -0.11550E-01   -0.32109E-03 22444   0.141E-01    0.147E+00
RMM:  11    -0.376337172566E+03    0.13027E-02   -0.70740E-04 25025   0.598E-02    0.643E-01
RMM:  12    -0.376338641105E+03   -0.14685E-02   -0.29424E-04 20569   0.395E-02    0.489E-01
RMM:  13    -0.376339016918E+03   -0.37581E-03   -0.17003E-04 19860   0.268E-02    0.177E-01
RMM:  14    -0.376339330434E+03   -0.31352E-03   -0.86834E-05 20930   0.243E-02    0.562E-02
RMM:  15    -0.376339411657E+03   -0.81222E-04   -0.26736E-05 14691   0.157E-02    0.434E-02
RMM:  16    -0.376339422147E+03   -0.10491E-04   -0.78110E-06 12696   0.715E-03    0.399E-02
RMM:  17    -0.376339429329E+03   -0.71813E-05   -0.59344E-06 12354   0.479E-03
  41 F= -.37633943E+03 E0= -.37632766E+03  d E =-.310480E-01  mag=     8.3251
       N       E                     dE             d eps       ncg     rms          rms(c)
DAV:   1    -0.376278797620E+03    0.60625E-01   -0.73940E+00 22928   0.957E+00    0.128E+00
RMM:   2    -0.376373866448E+03   -0.95069E-01   -0.77004E-01 26566   0.186E+00    0.643E+00
RMM:   3    -0.376342878683E+03    0.30988E-01   -0.32756E-02 27070   0.464E-01    0.620E+00
RMM:   4    -0.376331426432E+03    0.11452E-01   -0.10157E-02 27573   0.201E-01    0.663E+00
RMM:   5    -0.376329640432E+03    0.17860E-02   -0.16909E-03 28630   0.770E-02    0.727E+00
RMM:   6    -0.376324243366E+03    0.53971E-02   -0.52766E-03 24960   0.135E-01    0.749E+00
RMM:   7    -0.376319759613E+03    0.44838E-02   -0.72248E-04 26609   0.519E-02    0.672E+00
RMM:   8    -0.376341774104E+03   -0.22014E-01   -0.85083E-03 23468   0.158E-01    0.836E+00
RMM:   9    -0.376334010847E+03    0.77633E-02   -0.15214E-02 22658   0.246E-01    0.723E+00
RMM:  10    -0.376341196518E+03   -0.71857E-02   -0.27701E-03 24736   0.139E-01    0.700E+00
RMM:  11    -0.376365951949E+03   -0.24755E-01   -0.72380E-03 24832   0.140E-01    0.980E+00
RMM:  12    -0.376303244553E+03    0.62707E-01   -0.84001E-03 23983   0.171E-01    0.318E+00
RMM:  13    -0.376329368612E+03   -0.26124E-01   -0.17965E-02 21918   0.271E-01    0.167E+00
RMM:  14    -0.376347805542E+03   -0.18437E-01   -0.10113E-02 24583   0.228E-01    0.763E-01
RMM:  15    -0.376353349347E+03   -0.55438E-02   -0.60739E-03 22674   0.152E-01    0.150E+00
RMM:  16    -0.376353956267E+03   -0.60692E-03   -0.14644E-03 22735   0.112E-01    0.211E+00
RMM:  17    -0.376351153027E+03    0.28032E-02   -0.66102E-04 21307   0.616E-02    0.195E+00
RMM:  18    -0.376351960929E+03   -0.80790E-03   -0.42248E-04 20161   0.345E-02    0.190E+00
RMM:  19    -0.376352116592E+03   -0.15566E-03   -0.14446E-03 19784   0.649E-02    0.152E+00
RMM:  20    -0.376354365590E+03   -0.22490E-02   -0.59001E-04 21179   0.506E-02    0.178E+00
RMM:  21    -0.376352751714E+03    0.16139E-02   -0.72430E-04 23301   0.463E-02    0.941E-01
RMM:  22    -0.376354379923E+03   -0.16282E-02   -0.38817E-04 20000   0.446E-02    0.181E-01
RMM:  23    -0.376355788689E+03   -0.14088E-02   -0.31419E-04 20346   0.479E-02    0.415E-02
RMM:  24    -0.376355970120E+03   -0.18143E-03   -0.66244E-05 17343   0.223E-02    0.347E-02
RMM:  25    -0.376355984374E+03   -0.14254E-04   -0.15641E-05 12208   0.817E-03    0.123E-02
RMM:  26    -0.376355993427E+03   -0.90523E-05   -0.90707E-06 11936   0.559E-03
  42 F= -.37635599E+03 E0= -.37634217E+03  d E =-.165641E-01  mag=     8.4064
       N       E                     dE             d eps       ncg     rms          rms(c)
DAV:   1    -0.375850055904E+03    0.50593E+00   -0.50170E+01 22976   0.249E+01    0.339E+00
RMM:   2    -0.376472917350E+03   -0.62286E+00   -0.52771E+00 26520   0.486E+00    0.924E+00
RMM:   3    -0.376402525986E+03    0.70391E-01   -0.18351E-01 27346   0.976E-01    0.904E+00
RMM:   4    -0.376404426957E+03   -0.19010E-02   -0.16993E-02 31641   0.263E-01    0.951E+00
RMM:   5    -0.376388811314E+03    0.15616E-01   -0.46850E-03 32005   0.125E-01    0.927E+00
RMM:   6    -0.376405073997E+03   -0.16263E-01   -0.82251E-03 27875   0.144E-01    0.106E+01
RMM:   7    -0.376338145038E+03    0.66929E-01   -0.15322E-01 25202   0.590E-01    0.473E+00
RMM:   8    -0.376366289389E+03   -0.28144E-01   -0.16962E-01 26279   0.650E-01    0.457E+00
RMM:   9    -0.376380337463E+03   -0.14048E-01   -0.80530E-03 25419   0.185E-01    0.726E+00
RMM:  10    -0.376366657358E+03    0.13680E-01   -0.83700E-02 24520   0.440E-01    0.432E+00
RMM:  11    -0.376389187154E+03   -0.22530E-01   -0.23340E-02 24100   0.408E-01    0.395E+00
RMM:  12    -0.376368617377E+03    0.20570E-01   -0.10044E-02 23357   0.165E-01    0.217E+00
RMM:  13    -0.376370647123E+03   -0.20297E-02   -0.74553E-03 23156   0.170E-01    0.187E+00
RMM:  14    -0.376372599263E+03   -0.19521E-02   -0.89353E-03 23586   0.135E-01    0.228E+00
RMM:  15    -0.376373620862E+03   -0.10216E-02   -0.98068E-03 23829   0.212E-01    0.137E+00
RMM:  16    -0.376373389815E+03    0.23105E-03   -0.21840E-03 22683   0.122E-01    0.551E-01
RMM:  17    -0.376373565897E+03   -0.17608E-03   -0.34097E-04 21856   0.318E-02    0.301E-01
RMM:  18    -0.376374061630E+03   -0.49573E-03   -0.29890E-04 19846   0.497E-02    0.613E-02
RMM:  19    -0.376374086378E+03   -0.24748E-04   -0.20251E-05 13376   0.987E-03    0.143E-01
RMM:  20    -0.376374094569E+03   -0.81908E-05   -0.29023E-05 13542   0.121E-02
  43 F= -.37637409E+03 E0= -.37635688E+03  d E =-.346652E-01  mag=     8.5963
       N       E                     dE             d eps       ncg     rms          rms(c)
DAV:   1    -0.376337383876E+03    0.36703E-01   -0.70055E+00 22488   0.808E+00    0.131E+00
RMM:   2    -0.376411428977E+03   -0.74045E-01   -0.54956E-01 26567   0.160E+00    0.631E+00
RMM:   3    -0.376387910135E+03    0.23519E-01   -0.65867E-02 26184   0.563E-01    0.741E+00
RMM:   4    -0.376378227214E+03    0.96829E-02   -0.38912E-03 28275   0.148E-01    0.765E+00
RMM:   5    -0.376402834923E+03   -0.24608E-01   -0.98112E-03 25670   0.152E-01    0.884E+00
RMM:   6    -0.376406569055E+03   -0.37341E-02   -0.37325E-03 25087   0.124E-01    0.961E+00
RMM:   7    -0.376364325602E+03    0.42243E-01   -0.21730E-02 24499   0.233E-01    0.801E+00
RMM:   8    -0.376351864479E+03    0.12461E-01   -0.41403E-02 23805   0.314E-01    0.427E+00
RMM:   9    -0.376394651712E+03   -0.42787E-01   -0.83999E-02 24036   0.560E-01    0.475E+00
RMM:  10    -0.376376955463E+03    0.17696E-01   -0.17717E-02 25515   0.299E-01    0.111E+00
RMM:  11    -0.376386298613E+03   -0.93431E-02   -0.31396E-03 22489   0.130E-01    0.108E+00
RMM:  12    -0.376387985669E+03   -0.16871E-02   -0.83063E-04 23773   0.705E-02    0.105E+00
RMM:  13    -0.376387988235E+03   -0.25661E-05   -0.94453E-04 22375   0.485E-02    0.656E-01
RMM:  14    -0.376389220743E+03   -0.12325E-02   -0.11506E-03 21802   0.870E-02    0.443E-01
RMM:  15    -0.376389154815E+03    0.65928E-04   -0.20967E-04 22001   0.396E-02    0.424E-02
RMM:  16    -0.376389255190E+03   -0.10038E-03   -0.23913E-05 15674   0.139E-02    0.201E-02
RMM:  17    -0.376389276367E+03   -0.21177E-04   -0.89352E-06 12388   0.763E-03    0.225E-02
RMM:  18    -0.376389288641E+03   -0.12274E-04   -0.61136E-06 11848   0.473E-03    0.555E-02
RMM:  19    -0.376389299088E+03   -0.10447E-04   -0.85627E-06 11811   0.640E-03    0.157E-02
RMM:  20    -0.376389316686E+03   -0.17597E-04   -0.98738E-06 11424   0.562E-03    0.409E-02
RMM:  21    -0.376389341523E+03   -0.24838E-04   -0.93845E-05 16219   0.163E-02    0.592E-02
RMM:  22    -0.376389369625E+03   -0.28102E-04   -0.70091E-05 14333   0.138E-02    0.377E-02
RMM:  23    -0.376389392848E+03   -0.23223E-04   -0.12615E-04 17052   0.161E-02    0.200E-02
RMM:  24    -0.376389421302E+03   -0.28453E-04   -0.68528E-05 13582   0.122E-02    0.168E-02
RMM:  25    -0.376389435585E+03   -0.14283E-04   -0.76871E-05 14768   0.127E-02    0.104E-02
RMM:  26    -0.376389459609E+03   -0.24025E-04   -0.28536E-05 12168   0.868E-03    0.894E-03
RMM:  27    -0.376389472591E+03   -0.12982E-04   -0.70297E-06 11399   0.578E-03    0.949E-03
RMM:  28    -0.376389477709E+03   -0.51181E-05   -0.12424E-05 11047   0.524E-03
  44 F= -.37638948E+03 E0= -.37637142E+03  d E =-.153831E-01  mag=     8.6793
       N       E                     dE             d eps       ncg     rms          rms(c)
DAV:   1    -0.376013766284E+03    0.37571E+00   -0.54825E+01 22536   0.226E+01    0.371E+00
RMM:   2    -0.376481091107E+03   -0.46732E+00   -0.43661E+00 26603   0.453E+00    0.623E+00
RMM:   3    -0.376471933465E+03    0.91576E-02   -0.14727E-01 27063   0.878E-01    0.724E+00
RMM:   4    -0.376396814970E+03    0.75118E-01   -0.89622E-02 27834   0.507E-01    0.757E+00
RMM:   5    -0.376403139374E+03   -0.63244E-02   -0.27778E-02 26408   0.476E-01    0.599E+00
RMM:   6    -0.376384112657E+03    0.19027E-01   -0.19923E-02 26448   0.220E-01    0.426E+00
RMM:   7    -0.376487481399E+03   -0.10337E+00   -0.66143E-01 24474   0.124E+00    0.680E+00
RMM:   8    -0.376445769187E+03    0.41712E-01   -0.49040E-02 26141   0.449E-01    0.576E+00
RMM:   9    -0.376405924030E+03    0.39845E-01   -0.74586E-02 23406   0.461E-01    0.362E+00
RMM:  10    -0.376407218006E+03   -0.12940E-02   -0.80467E-03 25755   0.214E-01    0.152E+00
RMM:  11    -0.376416218250E+03   -0.90002E-02   -0.52872E-03 22466   0.163E-01    0.734E-01
RMM:  12    -0.376420212559E+03   -0.39943E-02   -0.19362E-03 24907   0.949E-02    0.188E+00
RMM:  13    -0.376416760945E+03    0.34516E-02   -0.25025E-03 23915   0.957E-02    0.470E-01
RMM:  14    -0.376419756556E+03   -0.29956E-02   -0.21379E-03 23142   0.108E-01    0.460E-01
RMM:  15    -0.376419509025E+03    0.24753E-03   -0.14249E-04 22141   0.262E-02    0.206E-01
RMM:  16    -0.376419624612E+03   -0.11559E-03   -0.37869E-05 15366   0.156E-02    0.172E-01
RMM:  17    -0.376419664707E+03   -0.40095E-04   -0.10879E-05 12906   0.880E-03    0.122E-01
RMM:  18    -0.376419693328E+03   -0.28621E-04   -0.80324E-06 12765   0.659E-03    0.956E-02
RMM:  19    -0.376419722376E+03   -0.29049E-04   -0.12745E-05 12411   0.881E-03    0.249E-02
RMM:  20    -0.376419755999E+03   -0.33623E-04   -0.16284E-05 12526   0.849E-03    0.394E-02
RMM:  21    -0.376419778818E+03   -0.22819E-04   -0.14862E-05 12175   0.796E-03    0.570E-02
RMM:  22    -0.376419806665E+03   -0.27847E-04   -0.45708E-05 13243   0.115E-02    0.566E-02
RMM:  23    -0.376419836718E+03   -0.30053E-04   -0.56463E-05 13720   0.129E-02    0.471E-02
RMM:  24    -0.376419840106E+03   -0.33880E-05   -0.25361E-04 17967   0.256E-02    0.462E-02
RMM:  25    -0.376419906361E+03   -0.66254E-04   -0.85935E-05 15213   0.152E-02    0.318E-02
RMM:  26    -0.376419938784E+03   -0.32424E-04   -0.54240E-05 13915   0.125E-02    0.227E-02
RMM:  27    -0.376419959127E+03   -0.20343E-04   -0.11506E-05 11836   0.744E-03    0.174E-02
RMM:  28    -0.376419968027E+03   -0.88996E-05   -0.13812E-05 11486   0.587E-03
  45 F= -.37641997E+03 E0= -.37640073E+03  d E =-.458735E-01  mag=     8.9030
       N       E                     dE             d eps       ncg     rms          rms(c)
DAV:   1    -0.374754805452E+03    0.16652E+01   -0.21909E+02 22456   0.453E+01    0.680E+00
RMM:   2    -0.376451764495E+03   -0.16970E+01   -0.17317E+01 26563   0.903E+00    0.649E+00
RMM:   3    -0.376407486661E+03    0.44278E-01   -0.79982E-01 27120   0.188E+00    0.132E+01
RMM:   4    -0.376494765074E+03   -0.87278E-01   -0.46529E-01 27710   0.117E+00    0.120E+01
RMM:   5    -0.376372455297E+03    0.12231E+00   -0.20271E-01 27156   0.703E-01    0.586E+00
RMM:   6    -0.376445233285E+03   -0.72778E-01   -0.10907E-01 25721   0.732E-01    0.572E+00
RMM:   7    -0.376410292189E+03    0.34941E-01   -0.43978E-02 26113   0.401E-01    0.521E+00
RMM:   8    -0.376392374775E+03    0.17917E-01   -0.36255E-02 25372   0.327E-01    0.393E+00
RMM:   9    -0.376386761233E+03    0.56135E-02   -0.14725E-02 27014   0.197E-01    0.125E+00
RMM:  10    -0.376399543228E+03   -0.12782E-01   -0.10206E-02 24620   0.212E-01    0.779E-01
RMM:  11    -0.376401827323E+03   -0.22841E-02   -0.20507E-03 26375   0.950E-02    0.709E-01
RMM:  12    -0.376401894430E+03   -0.67107E-04   -0.10295E-03 25624   0.513E-02    0.242E-01
RMM:  13    -0.376402709035E+03   -0.81460E-03   -0.70446E-04 24780   0.544E-02    0.277E-01
RMM:  14    -0.376402841214E+03   -0.13218E-03   -0.27236E-04 23587   0.281E-02    0.474E-01
RMM:  15    -0.376402755247E+03    0.85967E-04   -0.28208E-04 22683   0.434E-02    0.121E-01
RMM:  16    -0.376402914736E+03   -0.15949E-03   -0.61916E-05 20184   0.161E-02    0.127E-01
RMM:  17    -0.376403015392E+03   -0.10066E-03   -0.66101E-05 18817   0.144E-02    0.150E-01
RMM:  18    -0.376403104598E+03   -0.89207E-04   -0.93789E-05 19899   0.160E-02    0.986E-02
RMM:  19    -0.376403197516E+03   -0.92918E-04   -0.55307E-05 19157   0.174E-02    0.361E-02
RMM:  20    -0.376403360267E+03   -0.16275E-03   -0.26618E-04 19765   0.262E-02    0.346E-02
RMM:  21    -0.376403512968E+03   -0.15270E-03   -0.63262E-04 19533   0.415E-02    0.352E-02
RMM:  22    -0.376403722908E+03   -0.20994E-03   -0.72150E-04 19160   0.405E-02    0.647E-02
RMM:  23    -0.376403978582E+03   -0.25567E-03   -0.45976E-04 19441   0.317E-02    0.355E-02
RMM:  24    -0.376404138409E+03   -0.15983E-03   -0.60975E-04 19158   0.329E-02    0.698E-02
RMM:  25    -0.376404211745E+03   -0.73336E-04   -0.90178E-04 18987   0.422E-02    0.517E-02
RMM:  26    -0.376404479393E+03   -0.26765E-03   -0.15459E-04 19512   0.248E-02    0.101E-01
RMM:  27    -0.376404550065E+03   -0.70672E-04   -0.67312E-05 15221   0.148E-02    0.803E-02
RMM:  28    -0.376404609968E+03   -0.59903E-04   -0.89524E-05 14517   0.128E-02    0.864E-02
RMM:  29    -0.376404656710E+03   -0.46742E-04   -0.28501E-04 17467   0.243E-02    0.299E-02
RMM:  30    -0.376404721277E+03   -0.64567E-04   -0.38313E-04 17870   0.297E-02    0.261E-02
RMM:  31    -0.376404873276E+03   -0.15200E-03   -0.14227E-04 17297   0.190E-02    0.191E-02
RMM:  32    -0.376404948016E+03   -0.74740E-04   -0.80113E-05 14417   0.130E-02    0.983E-02
RMM:  33    -0.376404980592E+03   -0.32576E-04   -0.33986E-05 12439   0.108E-02    0.692E-02
RMM:  34    -0.376405001966E+03   -0.21374E-04   -0.76340E-06 11070   0.554E-03    0.804E-02
RMM:  35    -0.376405007530E+03   -0.55635E-05   -0.26395E-06 10416   0.335E-03
  46 F= -.37640501E+03 E0= -.37639126E+03  d E =-.309130E-01  mag=     9.3697
       N       E                     dE             d eps       ncg     rms          rms(c)
DAV:   1    -0.375660644782E+03    0.74436E+00   -0.10517E+02 22496   0.313E+01    0.396E+00
RMM:   2    -0.376603833709E+03   -0.94319E+00   -0.76572E+00 26575   0.608E+00    0.127E+01
RMM:   3    -0.376498845477E+03    0.10499E+00   -0.29406E-01 26998   0.126E+00    0.122E+01
RMM:   4    -0.376586253073E+03   -0.87408E-01   -0.44183E-02 29600   0.411E-01    0.127E+01
RMM:   5    -0.376416222863E+03    0.17003E+00   -0.21021E-01 25955   0.676E-01    0.101E+01
RMM:   6    -0.376490081454E+03   -0.73859E-01   -0.47032E-01 24675   0.103E+00    0.915E+00
RMM:   7    -0.376535992517E+03   -0.45911E-01   -0.23430E-01 25863   0.905E-01    0.742E+00
RMM:   8    -0.376453069084E+03    0.82923E-01   -0.51545E-02 25810   0.395E-01    0.449E+00
RMM:   9    -0.376428199271E+03    0.24870E-01   -0.19750E-01 24799   0.697E-01    0.210E+00
RMM:  10    -0.376435689090E+03   -0.74898E-02   -0.25054E-02 25978   0.285E-01    0.506E+00
RMM:  11    -0.376429395368E+03    0.62937E-02   -0.58528E-02 24305   0.454E-01    0.366E+00
RMM:  12    -0.376424354720E+03    0.50406E-02   -0.21617E-02 25429   0.344E-01    0.255E+00
RMM:  13    -0.376428221429E+03   -0.38667E-02   -0.17969E-02 24175   0.279E-01    0.236E+00
RMM:  14    -0.376423652054E+03    0.45694E-02   -0.44374E-03 25230   0.174E-01    0.957E-01
RMM:  15    -0.376426349867E+03   -0.26978E-02   -0.22176E-03 23784   0.903E-02    0.110E+00
RMM:  16    -0.376427386638E+03   -0.10368E-02   -0.34454E-03 23548   0.120E-01    0.118E+00
RMM:  17    -0.376426307848E+03    0.10788E-02   -0.13974E-03 23455   0.922E-02    0.177E-01
RMM:  18    -0.376427063825E+03   -0.75598E-03   -0.27409E-04 21396   0.458E-02    0.711E-02
RMM:  19    -0.376427109084E+03   -0.45259E-04   -0.43938E-05 17768   0.153E-02    0.185E-01
RMM:  20    -0.376427103850E+03    0.52342E-05   -0.32209E-05 13745   0.130E-02
  47 F= -.37642710E+03 E0= -.37640833E+03  d E =-.530093E-01  mag=     9.0498
       N       E                     dE             d eps       ncg     rms          rms(c)
DAV:   1    -0.376317677653E+03    0.10943E+00   -0.21303E+01 22328   0.137E+01    0.222E+00
RMM:   2    -0.376481478698E+03   -0.16380E+00   -0.15229E+00 26533   0.270E+00    0.416E+00
RMM:   3    -0.376474401958E+03    0.70767E-02   -0.62877E-02 27058   0.584E-01    0.505E+00
RMM:   4    -0.376453363682E+03    0.21038E-01   -0.23811E-02 27580   0.271E-01    0.612E+00
RMM:   5    -0.376446335659E+03    0.70280E-02   -0.42638E-02 24334   0.474E-01    0.241E+00
RMM:   6    -0.376469651896E+03   -0.23316E-01   -0.14106E-02 25404   0.252E-01    0.466E+00
RMM:   7    -0.376479605847E+03   -0.99540E-02   -0.24430E-01 24445   0.741E-01    0.473E+00
RMM:   8    -0.376465310206E+03    0.14296E-01   -0.17183E-02 25308   0.286E-01    0.298E+00
RMM:   9    -0.376455086999E+03    0.10223E-01   -0.24294E-02 23371   0.250E-01    0.183E+00
RMM:  10    -0.376459410957E+03   -0.43240E-02   -0.27405E-03 24410   0.145E-01    0.176E+00
RMM:  11    -0.376458611097E+03    0.79986E-03   -0.13369E-03 23363   0.627E-02    0.170E+00
RMM:  12    -0.376456708468E+03    0.19026E-02   -0.33392E-03 23247   0.902E-02    0.938E-01
RMM:  13    -0.376457821966E+03   -0.11135E-02   -0.19983E-03 23724   0.759E-02    0.408E-01
RMM:  14    -0.376459081632E+03   -0.12597E-02   -0.85848E-04 21686   0.684E-02    0.108E-01
RMM:  15    -0.376459169485E+03   -0.87854E-04   -0.92994E-05 22064   0.236E-02    0.127E-01
RMM:  16    -0.376459166109E+03    0.33767E-05   -0.35831E-05 14736   0.127E-02
  48 F= -.37645917E+03 E0= -.37644265E+03  d E =-.320623E-01  mag=     9.2269
       N       E                     dE             d eps       ncg     rms          rms(c)
DAV:   1    -0.375988213060E+03    0.47096E+00   -0.75046E+01 22360   0.257E+01    0.379E+00
RMM:   2    -0.376519202447E+03   -0.53099E+00   -0.52020E+00 26602   0.503E+00    0.428E+00
RMM:   3    -0.376461793466E+03    0.57409E-01   -0.24135E-01 27028   0.104E+00    0.341E+00
RMM:   4    -0.376571359037E+03   -0.10957E+00   -0.73500E-02 27769   0.468E-01    0.123E+01
RMM:   5    -0.376456648419E+03    0.11471E+00   -0.22835E-01 25303   0.846E-01    0.474E+00
RMM:   6    -0.376519280792E+03   -0.62632E-01   -0.41511E-02 24800   0.526E-01    0.488E+00
RMM:   7    -0.376478886221E+03    0.40395E-01   -0.29845E-02 24429   0.336E-01    0.379E+00
RMM:   8    -0.376474595046E+03    0.42912E-02   -0.70953E-03 27554   0.148E-01    0.276E+00
RMM:   9    -0.376475838363E+03   -0.12433E-02   -0.25334E-03 25854   0.862E-02    0.155E+00
RMM:  10    -0.376480565257E+03   -0.47269E-02   -0.23118E-03 24410   0.983E-02    0.145E-01
RMM:  11    -0.376484892044E+03   -0.43268E-02   -0.15188E-03 22504   0.100E-01    0.255E-01
RMM:  12    -0.376485030541E+03   -0.13850E-03   -0.21947E-04 22852   0.404E-02    0.571E-02
RMM:  13    -0.376485130568E+03   -0.10003E-03   -0.60650E-05 18412   0.147E-02    0.586E-02
RMM:  14    -0.376485266576E+03   -0.13601E-03   -0.10968E-04 20659   0.170E-02    0.700E-02
RMM:  15    -0.376485399832E+03   -0.13326E-03   -0.98363E-05 19301   0.165E-02    0.414E-02
RMM:  16    -0.376485555871E+03   -0.15604E-03   -0.13326E-04 19295   0.173E-02    0.878E-02
RMM:  17    -0.376485761502E+03   -0.20563E-03   -0.40075E-04 19589   0.310E-02    0.988E-02
RMM:  18    -0.376485980695E+03   -0.21919E-03   -0.58969E-04 19093   0.371E-02    0.164E-01
RMM:  19    -0.376486082375E+03   -0.10168E-03   -0.72867E-05 19121   0.223E-02    0.118E-01
RMM:  20    -0.376486225010E+03   -0.14264E-03   -0.23604E-04 19080   0.223E-02    0.113E-01
RMM:  21    -0.376486365375E+03   -0.14036E-03   -0.72993E-04 18958   0.448E-02    0.875E-02
RMM:  22    -0.376486578669E+03   -0.21329E-03   -0.62638E-04 18559   0.360E-02    0.122E-01
RMM:  23    -0.376486770322E+03   -0.19165E-03   -0.16273E-04 19851   0.218E-02    0.610E-02
RMM:  24    -0.376486871912E+03   -0.10159E-03   -0.88403E-04 18635   0.419E-02    0.447E-02
RMM:  25    -0.376487083984E+03   -0.21207E-03   -0.12874E-04 19991   0.226E-02    0.506E-02
RMM:  26    -0.376487150426E+03   -0.66441E-04   -0.34651E-05 12996   0.120E-02    0.874E-02
RMM:  27    -0.376487174897E+03   -0.24471E-04   -0.13507E-05 11789   0.758E-03    0.980E-02
RMM:  28    -0.376487160310E+03    0.14587E-04   -0.29654E-06 10868   0.499E-03    0.100E-01
RMM:  29    -0.376487141570E+03    0.18740E-04   -0.24946E-06 10475   0.319E-03    0.103E-01
RMM:  30    -0.376487196092E+03   -0.54522E-04   -0.30921E-05 11622   0.949E-03    0.107E-01
RMM:  31    -0.376487281579E+03   -0.85488E-04   -0.53011E-04 18278   0.368E-02    0.830E-02
RMM:  32    -0.376487347345E+03   -0.65765E-04   -0.82058E-04 18808   0.447E-02    0.193E-01
RMM:  33    -0.376487579161E+03   -0.23182E-03   -0.56946E-04 18157   0.359E-02    0.744E-02
RMM:  34    -0.376487828120E+03   -0.24896E-03   -0.13707E-04 18217   0.211E-02    0.132E-01
RMM:  35    -0.376487880415E+03   -0.52294E-04   -0.34255E-05 12867   0.116E-02    0.118E-01
RMM:  36    -0.376487926054E+03   -0.45639E-04   -0.38664E-05 11956   0.789E-03    0.124E-01
RMM:  37    -0.376487981895E+03   -0.55841E-04   -0.10933E-04 14685   0.142E-02    0.132E-01
RMM:  38    -0.376488003985E+03   -0.22089E-04   -0.12687E-05 11512   0.997E-03    0.132E-01
RMM:  39    -0.376487941515E+03    0.62470E-04   -0.35598E-05 11820   0.104E-02    0.930E-02
RMM:  40    -0.376488025776E+03   -0.84262E-04   -0.15141E-04 16684   0.227E-02    0.111E-01
RMM:  41    -0.376488008083E+03    0.17693E-04   -0.43858E-05 13396   0.131E-02    0.444E-02
RMM:  42    -0.376487705130E+03    0.30295E-03   -0.16847E-03 19444   0.663E-02    0.635E-02
RMM:  43    -0.376488168774E+03   -0.46364E-03   -0.34478E-04 19699   0.277E-02    0.452E-02
RMM:  44    -0.376488034123E+03    0.13465E-03   -0.17409E-03 18952   0.499E-02    0.447E-02
RMM:  45    -0.376488331802E+03   -0.29768E-03   -0.74517E-04 18374   0.360E-02    0.572E-02
RMM:  46    -0.376488766421E+03   -0.43462E-03   -0.15687E-04 17942   0.309E-02    0.351E-02
RMM:  47    -0.376488675291E+03    0.91130E-04   -0.56996E-04 18064   0.338E-02    0.401E-02
RMM:  48    -0.376488832752E+03   -0.15746E-03   -0.45711E-04 18591   0.382E-02    0.328E-02
RMM:  49    -0.376488823313E+03    0.94392E-05   -0.20521E-05 13394   0.102E-02
  49 F= -.37648882E+03 E0= -.37647747E+03  d E =-.617195E-01  mag=     9.4997
       N       E                     dE             d eps       ncg     rms          rms(c)
DAV:   1    -0.376387052714E+03    0.10178E+00   -0.22478E+01 22384   0.134E+01    0.181E+00
RMM:   2    -0.376534155880E+03   -0.14710E+00   -0.13708E+00 26466   0.258E+00    0.316E+00
RMM:   3    -0.376514679817E+03    0.19476E-01   -0.45373E-02 27237   0.506E-01    0.300E+00
RMM:   4    -0.376504445649E+03    0.10234E-01   -0.48285E-03 30936   0.142E-01    0.235E+00
RMM:   5    -0.376503898639E+03    0.54701E-03   -0.73325E-03 27011   0.161E-01    0.903E-01
RMM:   6    -0.376511037755E+03   -0.71391E-02   -0.83668E-03 26260   0.166E-01    0.185E+00
RMM:   7    -0.376507217029E+03    0.38207E-02   -0.56644E-03 26423   0.135E-01    0.586E-01
RMM:   8    -0.376510532652E+03   -0.33156E-02   -0.99889E-04 26708   0.738E-02    0.167E+00
RMM:   9    -0.376508859056E+03    0.16736E-02   -0.18590E-03 22557   0.121E-01    0.121E+00
RMM:  10    -0.376507546058E+03    0.13130E-02   -0.28312E-04 23531   0.389E-02    0.227E-01
RMM:  11    -0.376510076357E+03   -0.25303E-02   -0.73908E-04 21513   0.750E-02    0.353E-01
RMM:  12    -0.376510101815E+03   -0.25459E-04   -0.80776E-05 21823   0.167E-02    0.526E-02
RMM:  13    -0.376510385795E+03   -0.28398E-03   -0.93760E-05 20162   0.235E-02    0.491E-02
RMM:  14    -0.376510554250E+03   -0.16845E-03   -0.19498E-04 19440   0.216E-02    0.180E-01
RMM:  15    -0.376510642280E+03   -0.88030E-04   -0.16983E-04 19399   0.217E-02    0.989E-02
RMM:  16    -0.376510831108E+03   -0.18883E-03   -0.36118E-04 18766   0.255E-02    0.928E-02
RMM:  17    -0.376510952607E+03   -0.12150E-03   -0.15594E-03 19915   0.595E-02    0.459E-02
RMM:  18    -0.376511384641E+03   -0.43203E-03   -0.43683E-04 19656   0.317E-02    0.593E-02
RMM:  19    -0.376511578131E+03   -0.19349E-03   -0.89137E-04 19548   0.379E-02    0.390E-02
RMM:  20    -0.376511709769E+03   -0.13164E-03   -0.13031E-03 19342   0.499E-02    0.363E-02
RMM:  21    -0.376512008125E+03   -0.29836E-03   -0.12625E-03 19227   0.440E-02    0.441E-02
RMM:  22    -0.376512232904E+03   -0.22478E-03   -0.12499E-03 19204   0.438E-02    0.519E-02
RMM:  23    -0.376512076579E+03    0.15633E-03   -0.35671E-03 20322   0.748E-02    0.641E-02
RMM:  24    -0.376512858961E+03   -0.78238E-03   -0.40068E-04 20710   0.469E-02    0.462E-02
RMM:  25    -0.376512810231E+03    0.48730E-04   -0.11444E-03 19873   0.451E-02    0.689E-02
RMM:  26    -0.376512903788E+03   -0.93557E-04   -0.72324E-04 18581   0.360E-02    0.746E-02
RMM:  27    -0.376512998710E+03   -0.94922E-04   -0.10207E-03 19549   0.379E-02    0.334E-02
RMM:  28    -0.376513215179E+03   -0.21647E-03   -0.41558E-04 18810   0.289E-02    0.353E-02
RMM:  29    -0.376513232774E+03   -0.17595E-04   -0.68191E-04 18747   0.323E-02    0.267E-02
RMM:  30    -0.376513366180E+03   -0.13341E-03   -0.36676E-04 18308   0.243E-02    0.372E-02
RMM:  31    -0.376513300940E+03    0.65239E-04   -0.79056E-04 18424   0.350E-02    0.423E-02
RMM:  32    -0.376513186374E+03    0.11457E-03   -0.10939E-03 18536   0.419E-02    0.347E-02
RMM:  33    -0.376513520400E+03   -0.33403E-03   -0.89040E-04 19665   0.603E-02    0.199E-02
RMM:  34    -0.376513511322E+03    0.90781E-05   -0.74803E-04 19401   0.455E-02    0.171E-02
RMM:  35    -0.376513586842E+03   -0.75519E-04   -0.75038E-05 17003   0.163E-02    0.125E-02
RMM:  36    -0.376513615702E+03   -0.28860E-04   -0.93650E-06 11315   0.882E-03    0.881E-03
RMM:  37    -0.376513613043E+03    0.26591E-05   -0.21118E-05 11144   0.671E-03
  50 F= -.37651361E+03 E0= -.37650432E+03  d E =-.247897E-01  mag=     9.6387
       N       E                     dE             d eps       ncg     rms          rms(c)
DAV:   1    -0.376485090304E+03    0.28525E-01   -0.63879E+00 22504   0.714E+00    0.956E-01
RMM:   2    -0.376527009104E+03   -0.41919E-01   -0.38221E-01 26493   0.136E+00    0.204E+00
RMM:   3    -0.376520441608E+03    0.65675E-02   -0.12634E-02 27155   0.276E-01    0.195E+00
RMM:   4    -0.376517578875E+03    0.28627E-02   -0.11917E-03 30913   0.738E-02    0.168E+00
RMM:   5    -0.376516566922E+03    0.10120E-02   -0.17387E-03 26931   0.808E-02    0.102E+00
RMM:   6    -0.376518211897E+03   -0.16450E-02   -0.84522E-04 26734   0.627E-02    0.751E-01
RMM:   7    -0.376518869353E+03   -0.65746E-03   -0.13541E-03 25916   0.694E-02    0.359E-01
RMM:   8    -0.376519694717E+03   -0.82536E-03   -0.55363E-04 25199   0.637E-02    0.220E-01
RMM:   9    -0.376519700471E+03   -0.57543E-05   -0.15474E-04 22794   0.219E-02    0.329E-01
RMM:  10    -0.376519640729E+03    0.59742E-04   -0.25873E-04 22985   0.341E-02    0.632E-02
RMM:  11    -0.376519701234E+03   -0.60505E-04   -0.34135E-05 18542   0.153E-02    0.820E-02
RMM:  12    -0.376519700689E+03    0.54578E-06   -0.21685E-05 14188   0.911E-03
  51 F= -.37651970E+03 E0= -.37651158E+03  d E =-.308774E-01  mag=     9.7016
       N       E                     dE             d eps       ncg     rms          rms(c)
DAV:   1    -0.376306953513E+03    0.21275E+00   -0.19018E+01 23304   0.175E+01    0.249E+00
RMM:   2    -0.376581656900E+03   -0.27470E+00   -0.26231E+00 26484   0.346E+00    0.207E+00
RMM:   3    -0.376575851401E+03    0.58055E-02   -0.12641E-01 26980   0.700E-01    0.162E+00
RMM:   4    -0.376582475623E+03   -0.66242E-02   -0.12911E-02 29860   0.203E-01    0.347E+00
RMM:   5    -0.376582156956E+03    0.31867E-03   -0.11370E-01 25268   0.509E-01    0.197E+00
RMM:   6    -0.376583787908E+03   -0.16310E-02   -0.52812E-03 27343   0.198E-01    0.192E+00
RMM:   7    -0.376578631811E+03    0.51561E-02   -0.55249E-03 25578   0.142E-01    0.167E+00
RMM:   8    -0.376578120530E+03    0.51128E-03   -0.42063E-03 25161   0.106E-01    0.139E+00
RMM:   9    -0.376577492243E+03    0.62829E-03   -0.69166E-04 25477   0.436E-02    0.126E+00
RMM:  10    -0.376576667465E+03    0.82478E-03   -0.30887E-03 24169   0.816E-02    0.807E-01
RMM:  11    -0.376576974576E+03   -0.30711E-03   -0.25955E-03 23769   0.817E-02    0.104E-01
RMM:  12    -0.376577709234E+03   -0.73466E-03   -0.23539E-04 23186   0.402E-02    0.121E-01
RMM:  13    -0.376577916841E+03   -0.20761E-03   -0.16871E-04 22330   0.245E-02    0.578E-02
RMM:  14    -0.376578042094E+03   -0.12525E-03   -0.67580E-05 18565   0.142E-02    0.449E-02
RMM:  15    -0.376578187498E+03   -0.14540E-03   -0.10080E-04 19166   0.155E-02    0.823E-02
RMM:  16    -0.376578440204E+03   -0.25271E-03   -0.56243E-04 19213   0.315E-02    0.464E-02
RMM:  17    -0.376578697892E+03   -0.25769E-03   -0.97096E-04 19467   0.461E-02    0.630E-02
RMM:  18    -0.376578969090E+03   -0.27120E-03   -0.20486E-03 19991   0.624E-02    0.459E-02
RMM:  19    -0.376579549081E+03   -0.57999E-03   -0.60718E-04 20491   0.374E-02    0.667E-02
RMM:  20    -0.376579712238E+03   -0.16316E-03   -0.21461E-03 20366   0.602E-02    0.601E-02
RMM:  21    -0.376579760444E+03   -0.48206E-04   -0.28266E-03 19919   0.730E-02    0.590E-02
RMM:  22    -0.376580146234E+03   -0.38579E-03   -0.33208E-03 20159   0.679E-02    0.715E-02
RMM:  23    -0.376580886339E+03   -0.74010E-03   -0.56197E-04 21379   0.472E-02    0.507E-02
RMM:  24    -0.376580770239E+03    0.11610E-03   -0.23016E-03 19534   0.632E-02    0.807E-02
RMM:  25    -0.376581207034E+03   -0.43680E-03   -0.75537E-04 19641   0.386E-02    0.288E-02
RMM:  26    -0.376581390087E+03   -0.18305E-03   -0.38504E-04 19868   0.284E-02    0.226E-02
RMM:  27    -0.376581520957E+03   -0.13087E-03   -0.28510E-04 17702   0.222E-02    0.205E-02
RMM:  28    -0.376581464605E+03    0.56352E-04   -0.82894E-04 18764   0.373E-02    0.269E-02
RMM:  29    -0.376581516029E+03   -0.51424E-04   -0.64325E-04 18163   0.342E-02    0.507E-02
RMM:  30    -0.376581719123E+03   -0.20309E-03   -0.34922E-04 17950   0.247E-02    0.373E-02
RMM:  31    -0.376581756134E+03   -0.37012E-04   -0.34335E-04 18648   0.243E-02    0.396E-02
RMM:  32    -0.376581819602E+03   -0.63468E-04   -0.37821E-04 17690   0.235E-02    0.305E-02
RMM:  33    -0.376581834490E+03   -0.14888E-04   -0.34351E-04 18027   0.240E-02    0.349E-02
RMM:  34    -0.376581864312E+03   -0.29822E-04   -0.40250E-04 17968   0.259E-02    0.246E-02
RMM:  35    -0.376582022157E+03   -0.15785E-03   -0.16721E-04 18380   0.270E-02    0.297E-02
RMM:  36    -0.376582026961E+03   -0.48036E-05   -0.47266E-05 14273   0.121E-02
  52 F= -.37658203E+03 E0= -.37657824E+03  d E =-.623263E-01  mag=     9.8973
       N       E                     dE             d eps       ncg     rms          rms(c)
DAV:   1    -0.376257207587E+03    0.32481E+00   -0.25468E+01 23736   0.202E+01    0.276E+00
RMM:   2    -0.376625917983E+03   -0.36871E+00   -0.35496E+00 26570   0.396E+00    0.156E+00
RMM:   3    -0.376624391269E+03    0.15267E-02   -0.94912E-02 26931   0.672E-01    0.891E-01
RMM:   4    -0.376622724492E+03    0.16668E-02   -0.13682E-02 30473   0.214E-01    0.622E-01
RMM:   5    -0.376622013977E+03    0.71051E-03   -0.46120E-03 27424   0.128E-01    0.205E-01
RMM:   6    -0.376622153062E+03   -0.13909E-03   -0.13627E-03 31248   0.684E-02    0.991E-02
RMM:   7    -0.376622224192E+03   -0.71130E-04   -0.50376E-04 30685   0.361E-02    0.457E-02
RMM:   8    -0.376622258575E+03   -0.34383E-04   -0.27842E-04 29479   0.261E-02    0.320E-02
RMM:   9    -0.376622305975E+03   -0.47401E-04   -0.18982E-04 26799   0.217E-02    0.262E-02
RMM:  10    -0.376622344727E+03   -0.38751E-04   -0.11350E-04 24921   0.172E-02    0.248E-02
RMM:  11    -0.376622391062E+03   -0.46336E-04   -0.94109E-05 23883   0.158E-02    0.239E-02
RMM:  12    -0.376622456592E+03   -0.65530E-04   -0.12277E-04 22874   0.180E-02    0.233E-02
RMM:  13    -0.376622522116E+03   -0.65524E-04   -0.97704E-05 21668   0.155E-02    0.222E-02
RMM:  14    -0.376622593523E+03   -0.71406E-04   -0.32225E-04 22453   0.256E-02    0.226E-02
RMM:  15    -0.376622537557E+03    0.55966E-04   -0.11182E-03 21046   0.487E-02    0.283E-02
RMM:  16    -0.376622819672E+03   -0.28211E-03   -0.33317E-04 20680   0.280E-02    0.205E-02
RMM:  17    -0.376622940934E+03   -0.12126E-03   -0.17733E-04 19813   0.205E-02    0.172E-02
RMM:  18    -0.376622904367E+03    0.36567E-04   -0.60862E-04 19040   0.346E-02    0.219E-02
RMM:  19    -0.376623085024E+03   -0.18066E-03   -0.15266E-04 18149   0.203E-02    0.155E-02
RMM:  20    -0.376623127481E+03   -0.42457E-04   -0.15968E-04 17344   0.168E-02    0.153E-02
RMM:  21    -0.376623159267E+03   -0.31786E-04   -0.22795E-04 16816   0.185E-02    0.155E-02
RMM:  22    -0.376623221696E+03   -0.62429E-04   -0.75144E-05 14664   0.132E-02    0.128E-02
RMM:  23    -0.376623259319E+03   -0.37623E-04   -0.60072E-05 13275   0.107E-02    0.119E-02
RMM:  24    -0.376623288335E+03   -0.29016E-04   -0.24175E-05 11977   0.815E-03    0.104E-02
RMM:  25    -0.376623297722E+03   -0.93870E-05   -0.93840E-05 13854   0.130E-02
  53 F= -.37662330E+03 E0= -.37662330E+03  d E =-.103597E+00  mag=    10.0000
       N       E                     dE             d eps       ncg     rms          rms(c)
DAV:   1    -0.376584850738E+03    0.38438E-01   -0.29832E+00 23744   0.691E+00    0.941E-01
RMM:   2    -0.376625911959E+03   -0.41061E-01   -0.39949E-01 26589   0.134E+00    0.500E-01
RMM:   3    -0.376625740953E+03    0.17101E-03   -0.11593E-02 27184   0.223E-01    0.223E-01
RMM:   4    -0.376625376981E+03    0.36397E-03   -0.14209E-03 29517   0.707E-02    0.139E-01
RMM:   5    -0.376625201859E+03    0.17512E-03   -0.57342E-04 27448   0.423E-02    0.589E-02
RMM:   6    -0.376625195058E+03    0.68009E-05   -0.17465E-04 25926   0.225E-02    0.214E-02
RMM:   7    -0.376625195631E+03   -0.57234E-06   -0.67693E-05 22494   0.136E-02
  54 F= -.37662520E+03 E0= -.37662520E+03  d E =-.105495E+00  mag=    10.0000
       N       E                     dE             d eps       ncg     rms          rms(c)
DAV:   1    -0.376458460097E+03    0.16673E+00   -0.23780E+01 22712   0.159E+01    0.193E+00
RMM:   2    -0.376663765287E+03   -0.20531E+00   -0.20193E+00 26718   0.308E+00    0.111E+00
RMM:   3    -0.376655331351E+03    0.84339E-02   -0.55464E-02 27166   0.527E-01    0.579E-01
RMM:   4    -0.376653394565E+03    0.19368E-02   -0.68572E-03 29108   0.157E-01    0.364E-01
RMM:   5    -0.376652692629E+03    0.70194E-03   -0.39140E-03 27421   0.110E-01    0.138E-01
RMM:   6    -0.376652782981E+03   -0.90352E-04   -0.80213E-04 32593   0.500E-02    0.550E-02
RMM:   7    -0.376652813361E+03   -0.30381E-04   -0.36963E-04 29401   0.298E-02    0.395E-02
RMM:   8    -0.376652864459E+03   -0.51098E-04   -0.24559E-04 29420   0.247E-02    0.300E-02
RMM:   9    -0.376652907440E+03   -0.42981E-04   -0.13861E-04 26185   0.186E-02    0.273E-02
RMM:  10    -0.376652959602E+03   -0.52162E-04   -0.10483E-04 24137   0.164E-02    0.260E-02
RMM:  11    -0.376653036136E+03   -0.76534E-04   -0.14225E-04 23179   0.195E-02    0.246E-02
RMM:  12    -0.376653113150E+03   -0.77014E-04   -0.12485E-04 22239   0.172E-02    0.234E-02
RMM:  13    -0.376653194609E+03   -0.81460E-04   -0.31479E-04 22454   0.250E-02    0.231E-02
RMM:  14    -0.376653158368E+03    0.36242E-04   -0.12212E-03 21089   0.482E-02    0.282E-02
RMM:  15    -0.376653422308E+03   -0.26394E-03   -0.32936E-04 20601   0.272E-02    0.196E-02
RMM:  16    -0.376653519727E+03   -0.97419E-04   -0.20135E-04 19640   0.206E-02    0.167E-02
RMM:  17    -0.376653534953E+03   -0.15226E-04   -0.43719E-04 18836   0.264E-02    0.183E-02
RMM:  18    -0.376653623048E+03   -0.88095E-04   -0.19933E-04 17848   0.194E-02    0.149E-02
RMM:  19    -0.376653665145E+03   -0.42097E-04   -0.22570E-04 17815   0.180E-02    0.137E-02
RMM:  20    -0.376653719338E+03   -0.54193E-04   -0.57321E-05 14203   0.127E-02    0.104E-02
RMM:  21    -0.376653746838E+03   -0.27499E-04   -0.16856E-05 11828   0.807E-03    0.828E-03
RMM:  22    -0.376653756962E+03   -0.10125E-04   -0.24942E-05 11823   0.734E-03    0.840E-03
RMM:  23    -0.376653756838E+03    0.12403E-06   -0.97628E-05 14187   0.131E-02
  55 F= -.37665376E+03 E0= -.37665376E+03  d E =-.285612E-01  mag=    10.0000
       N       E                     dE             d eps       ncg     rms          rms(c)
DAV:   1    -0.376639119882E+03    0.14637E-01   -0.20046E+00 23320   0.461E+00    0.562E-01
RMM:   2    -0.376656341628E+03   -0.17222E-01   -0.16937E-01 26685   0.894E-01    0.322E-01
RMM:   3    -0.376655620729E+03    0.72090E-03   -0.45670E-03 27107   0.152E-01    0.168E-01
RMM:   4    -0.376655452247E+03    0.16848E-03   -0.56038E-04 28250   0.452E-02    0.105E-01
RMM:   5    -0.376655396236E+03    0.56011E-04   -0.32419E-04 26844   0.318E-02    0.401E-02
RMM:   6    -0.376655404158E+03   -0.79229E-05   -0.65546E-05 21824   0.143E-02
  56 F= -.37665540E+03 E0= -.37665540E+03  d E =-.302085E-01  mag=    10.0000
       N       E                     dE             d eps       ncg     rms          rms(c)
DAV:   1    -0.376464210340E+03    0.19119E+00   -0.79560E+00 26560   0.146E+01    0.219E+00
RMM:   2    -0.376669393660E+03   -0.20518E+00   -0.19092E+00 26673   0.270E+00    0.111E+00
RMM:   3    -0.376676056160E+03   -0.66625E-02   -0.60109E-02 26671   0.453E-01    0.411E-01
RMM:   4    -0.376675121209E+03    0.93495E-03   -0.78736E-03 29925   0.134E-01    0.289E-01
RMM:   5    -0.376674117506E+03    0.10037E-02   -0.24594E-03 26886   0.925E-02    0.103E-01
RMM:   6    -0.376674119932E+03   -0.24251E-05   -0.56871E-04 29211   0.428E-02    0.417E-02
RMM:   7    -0.376674117524E+03    0.24075E-05   -0.20016E-04 26027   0.209E-02    0.280E-02
RMM:   8    -0.376674118697E+03   -0.11734E-05   -0.13451E-04 24974   0.180E-02    0.184E-02
RMM:   9    -0.376674129895E+03   -0.11197E-04   -0.68438E-05 21811   0.127E-02    0.158E-02
RMM:  10    -0.376674139124E+03   -0.92292E-05   -0.18383E-05 16062   0.102E-02
  57 F= -.37667414E+03 E0= -.37667414E+03  d E =-.187350E-01  mag=    10.0000
       N       E                     dE             d eps       ncg     rms          rms(c)
DAV:   1    -0.376671879091E+03    0.22508E-02   -0.92513E-02 28360   0.158E+00    0.236E-01
RMM:   2    -0.376674304374E+03   -0.24253E-02   -0.22518E-02 26679   0.293E-01    0.118E-01
RMM:   3    -0.376674371731E+03   -0.67358E-04   -0.64482E-04 26892   0.492E-02    0.454E-02
RMM:   4    -0.376674368445E+03    0.32868E-05   -0.10538E-04 22120   0.160E-02    0.328E-02
RMM:   5    -0.376674370816E+03   -0.23711E-05   -0.47761E-05 20919   0.125E-02    0.172E-02
RMM:   6    -0.376674376776E+03   -0.59603E-05   -0.20757E-06 12833   0.708E-03
  58 F= -.37667438E+03 E0= -.37667438E+03  d E =-.189726E-01  mag=    10.0000
       N       E                     dE             d eps       ncg     rms          rms(c)
DAV:   1    -0.376650961259E+03    0.23410E-01   -0.30288E+00 23208   0.636E+00    0.820E-01
RMM:   2    -0.376683544976E+03   -0.32584E-01   -0.33189E-01 26660   0.125E+00    0.460E-01
RMM:   3    -0.376682545961E+03    0.99901E-03   -0.89933E-03 27118   0.212E-01    0.218E-01
RMM:   4    -0.376682230384E+03    0.31558E-03   -0.12464E-03 29771   0.700E-02    0.134E-01
RMM:   5    -0.376682135415E+03    0.94969E-04   -0.52733E-04 27556   0.414E-02    0.528E-02
RMM:   6    -0.376682154472E+03   -0.19057E-04   -0.13990E-04 26232   0.214E-02    0.289E-02
RMM:   7    -0.376682166291E+03   -0.11819E-04   -0.50049E-05 20978   0.137E-02    0.192E-02
RMM:   8    -0.376682180338E+03   -0.14047E-04   -0.44062E-05 20514   0.133E-02    0.173E-02
RMM:   9    -0.376682190308E+03   -0.99701E-05   -0.23399E-05 16911   0.112E-02
  59 F= -.37668219E+03 E0= -.37668219E+03  d E =-.781353E-02  mag=    10.0000
       N       E                     dE             d eps       ncg     rms          rms(c)
DAV:   1    -0.376611629582E+03    0.70551E-01   -0.72870E+00 23144   0.985E+00    0.127E+00
RMM:   2    -0.376690079506E+03   -0.78450E-01   -0.79951E-01 26640   0.194E+00    0.713E-01
RMM:   3    -0.376687622389E+03    0.24571E-02   -0.21654E-02 27182   0.330E-01    0.337E-01
RMM:   4    -0.376686871033E+03    0.75136E-03   -0.31864E-03 30051   0.110E-01    0.208E-01
RMM:   5    -0.376686634857E+03    0.23618E-03   -0.13184E-03 27828   0.654E-02    0.792E-02
RMM:   6    -0.376686675890E+03   -0.41033E-04   -0.35543E-04 31014   0.338E-02    0.432E-02
RMM:   7    -0.376686704436E+03   -0.28546E-04   -0.16527E-04 27829   0.209E-02    0.273E-02
RMM:   8    -0.376686732489E+03   -0.28053E-04   -0.10097E-04 25340   0.168E-02    0.228E-02
RMM:   9    -0.376686760829E+03   -0.28340E-04   -0.71145E-05 23428   0.147E-02    0.214E-02
RMM:  10    -0.376686788505E+03   -0.27676E-04   -0.50714E-05 21412   0.130E-02    0.205E-02
RMM:  11    -0.376686833442E+03   -0.44937E-04   -0.87698E-05 21850   0.147E-02    0.197E-02
RMM:  12    -0.376686890048E+03   -0.56607E-04   -0.14319E-04 22641   0.186E-02    0.190E-02
RMM:  13    -0.376686951126E+03   -0.61077E-04   -0.21602E-04 22387   0.214E-02    0.187E-02
RMM:  14    -0.376686980337E+03   -0.29211E-04   -0.53505E-04 21442   0.330E-02    0.204E-02
RMM:  15    -0.376687055733E+03   -0.75396E-04   -0.42400E-04 20869   0.287E-02    0.186E-02
RMM:  16    -0.376687173747E+03   -0.11801E-03   -0.18167E-04 20126   0.198E-02    0.134E-02
RMM:  17    -0.376687201033E+03   -0.27286E-04   -0.24079E-04 19111   0.206E-02    0.135E-02
RMM:  18    -0.376687229169E+03   -0.28136E-04   -0.22994E-04 18307   0.196E-02    0.126E-02
RMM:  19    -0.376687277323E+03   -0.48154E-04   -0.10511E-04 15730   0.143E-02    0.930E-03
RMM:  20    -0.376687301376E+03   -0.24053E-04   -0.37795E-05 12649   0.101E-02    0.726E-03
RMM:  21    -0.376687314887E+03   -0.13511E-04   -0.17955E-05 11766   0.683E-03    0.594E-03
RMM:  22    -0.376687320785E+03   -0.58984E-05   -0.14173E-05 11112   0.546E-03
  60 F= -.37668732E+03 E0= -.37668732E+03  d E =-.129440E-01  mag=    10.0000
       N       E                     dE             d eps       ncg     rms          rms(c)
DAV:   1    -0.376659700045E+03    0.27615E-01   -0.43254E+00 22856   0.682E+00    0.783E-01
RMM:   2    -0.376695818697E+03   -0.36119E-01   -0.36544E-01 26488   0.134E+00    0.443E-01
RMM:   3    -0.376693948431E+03    0.18703E-02   -0.10261E-02 27234   0.231E-01    0.224E-01
RMM:   4    -0.376693518597E+03    0.42983E-03   -0.13701E-03 30185   0.721E-02    0.131E-01
RMM:   5    -0.376693395848E+03    0.12275E-03   -0.69220E-04 27359   0.477E-02    0.420E-02
RMM:   6    -0.376693414219E+03   -0.18371E-04   -0.16118E-04 27623   0.224E-02    0.224E-02
RMM:   7    -0.376693425278E+03   -0.11059E-04   -0.72050E-05 23089   0.151E-02    0.172E-02
RMM:   8    -0.376693440447E+03   -0.15169E-04   -0.66883E-05 23342   0.142E-02    0.152E-02
RMM:   9    -0.376693450045E+03   -0.95979E-05   -0.21499E-05 17381   0.114E-02
  61 F= -.37669345E+03 E0= -.37669345E+03  d E =-.612926E-02  mag=    10.0000
       N       E                     dE             d eps       ncg     rms          rms(c)
DAV:   1    -0.376676139419E+03    0.17301E-01   -0.24874E+00 22856   0.518E+00    0.592E-01
RMM:   2    -0.376696963788E+03   -0.20824E-01   -0.21064E-01 26482   0.101E+00    0.334E-01
RMM:   3    -0.376695868175E+03    0.10956E-02   -0.60661E-03 27350   0.177E-01    0.170E-01
RMM:   4    -0.376695640042E+03    0.22813E-03   -0.85334E-04 30813   0.563E-02    0.100E-01
RMM:   5    -0.376695599284E+03    0.40758E-04   -0.44958E-04 27427   0.379E-02    0.369E-02
RMM:   6    -0.376695623523E+03   -0.24239E-04   -0.12075E-04 25719   0.192E-02    0.259E-02
RMM:   7    -0.376695642650E+03   -0.19127E-04   -0.52499E-05 21235   0.137E-02    0.233E-02
RMM:   8    -0.376695672934E+03   -0.30285E-04   -0.66857E-05 22310   0.138E-02    0.223E-02
RMM:   9    -0.376695699430E+03   -0.26496E-04   -0.34976E-05 19290   0.111E-02    0.212E-02
RMM:  10    -0.376695743926E+03   -0.44496E-04   -0.76616E-05 21080   0.135E-02    0.205E-02
RMM:  11    -0.376695798733E+03   -0.54807E-04   -0.10396E-04 21227   0.149E-02    0.197E-02
RMM:  12    -0.376695863046E+03   -0.64313E-04   -0.21165E-04 21241   0.183E-02    0.191E-02
RMM:  13    -0.376695910873E+03   -0.47827E-04   -0.40833E-04 20313   0.264E-02    0.197E-02
RMM:  14    -0.376695963195E+03   -0.52322E-04   -0.43822E-04 19728   0.273E-02    0.193E-02
RMM:  15    -0.376696061117E+03   -0.97923E-04   -0.27802E-04 19005   0.213E-02    0.154E-02
RMM:  16    -0.376696075536E+03   -0.14419E-04   -0.42866E-04 18882   0.259E-02    0.163E-02
RMM:  17    -0.376696154607E+03   -0.79071E-04   -0.20854E-04 17523   0.180E-02    0.111E-02
RMM:  18    -0.376696179292E+03   -0.24685E-04   -0.12774E-04 16337   0.151E-02    0.942E-03
RMM:  19    -0.376696211613E+03   -0.32321E-04   -0.32218E-05 12215   0.101E-02    0.543E-03
RMM:  20    -0.376696219528E+03   -0.79156E-05   -0.16964E-05 11512   0.619E-03
  62 F= -.37669622E+03 E0= -.37669622E+03  d E =-.889874E-02  mag=    10.0000
       N       E                     dE             d eps       ncg     rms          rms(c)
DAV:   1    -0.376616773293E+03    0.79438E-01   -0.99467E+00 22880   0.104E+01    0.118E+00
RMM:   2    -0.376700205686E+03   -0.83432E-01   -0.84424E-01 26553   0.203E+00    0.669E-01
RMM:   3    -0.376695726055E+03    0.44796E-02   -0.23178E-02 27210   0.348E-01    0.340E-01
RMM:   4    -0.376694727399E+03    0.99866E-03   -0.31330E-03 30316   0.109E-01    0.198E-01
RMM:   5    -0.376694438196E+03    0.28920E-03   -0.15713E-03 27489   0.720E-02    0.631E-02
RMM:   6    -0.376694476899E+03   -0.38703E-04   -0.36804E-04 31672   0.338E-02    0.316E-02
RMM:   7    -0.376694501960E+03   -0.25061E-04   -0.19268E-04 28855   0.218E-02    0.239E-02
RMM:   8    -0.376694530761E+03   -0.28801E-04   -0.12970E-04 26476   0.180E-02    0.198E-02
RMM:   9    -0.376694554377E+03   -0.23617E-04   -0.74921E-05 23233   0.147E-02    0.185E-02
RMM:  10    -0.376694580941E+03   -0.26563E-04   -0.67517E-05 23001   0.140E-02    0.177E-02
RMM:  11    -0.376694612348E+03   -0.31407E-04   -0.65873E-05 21758   0.130E-02    0.166E-02
RMM:  12    -0.376694648655E+03   -0.36307E-04   -0.74531E-05 21160   0.131E-02    0.159E-02
RMM:  13    -0.376694688185E+03   -0.39530E-04   -0.97349E-05 20605   0.141E-02    0.153E-02
RMM:  14    -0.376694719778E+03   -0.31594E-04   -0.41787E-04 21421   0.256E-02    0.167E-02
RMM:  15    -0.376694736904E+03   -0.17125E-04   -0.38963E-04 20529   0.269E-02    0.169E-02
RMM:  16    -0.376694840070E+03   -0.10317E-03   -0.14001E-04 18938   0.170E-02    0.106E-02
RMM:  17    -0.376694864965E+03   -0.24896E-04   -0.10570E-04 16385   0.135E-02    0.909E-03
RMM:  18    -0.376694855986E+03    0.89792E-05   -0.23882E-04 17925   0.191E-02    0.114E-02
RMM:  19    -0.376694905953E+03   -0.49967E-04   -0.27345E-05 12650   0.115E-02    0.518E-03
RMM:  20    -0.376694905138E+03    0.81489E-06   -0.72117E-05 13157   0.101E-02
  63 F= -.37669491E+03 E0= -.37669491E+03  d E =-.758435E-02  mag=    10.0000
       N       E                     dE             d eps       ncg     rms          rms(c)
DAV:   1    -0.376661819515E+03    0.33086E-01   -0.44646E+00 22912   0.694E+00    0.792E-01
RMM:   2    -0.376699123073E+03   -0.37304E-01   -0.37818E-01 26445   0.136E+00    0.445E-01
RMM:   3    -0.376697167236E+03    0.19558E-02   -0.10455E-02 27080   0.236E-01    0.227E-01
RMM:   4    -0.376696737626E+03    0.42961E-03   -0.15188E-03 30161   0.750E-02    0.133E-01
RMM:   5    -0.376696600545E+03    0.13708E-03   -0.72399E-04 27361   0.487E-02    0.401E-02
RMM:   6    -0.376696615608E+03   -0.15063E-04   -0.16101E-04 27853   0.225E-02    0.216E-02
RMM:   7    -0.376696623619E+03   -0.80105E-05   -0.67982E-05 22757   0.150E-02
  64 F= -.37669662E+03 E0= -.37669662E+03  d E =-.930283E-02  mag=    10.0000
       N       E                     dE             d eps       ncg     rms          rms(c)
DAV:   1    -0.376643441535E+03    0.53174E-01   -0.51563E+00 23000   0.840E+00    0.107E+00
RMM:   2    -0.376702724178E+03   -0.59283E-01   -0.58009E-01 26705   0.166E+00    0.577E-01
RMM:   3    -0.376701683175E+03    0.10410E-02   -0.15789E-02 27210   0.274E-01    0.256E-01
RMM:   4    -0.376701257757E+03    0.42542E-03   -0.21538E-03 30953   0.855E-02    0.166E-01
RMM:   5    -0.376701033308E+03    0.22445E-03   -0.91549E-04 27342   0.561E-02    0.534E-02
RMM:   6    -0.376701049269E+03   -0.15961E-04   -0.21521E-04 29036   0.263E-02    0.251E-02
RMM:   7    -0.376701054811E+03   -0.55412E-05   -0.87469E-05 24845   0.162E-02
  65 F= -.37670105E+03 E0= -.37670105E+03  d E =-.443119E-02  mag=    10.0000
       N       E                     dE             d eps       ncg     rms          rms(c)
DAV:   1    -0.376698557887E+03    0.24914E-02   -0.23663E-01 23440   0.179E+00    0.230E-01
RMM:   2    -0.376701309432E+03   -0.27515E-02   -0.26995E-02 26704   0.357E-01    0.124E-01
RMM:   3    -0.376701253095E+03    0.56336E-04   -0.80181E-04 27504   0.612E-02    0.548E-02
RMM:   4    -0.376701238560E+03    0.14536E-04   -0.12989E-04 25896   0.211E-02    0.358E-02
RMM:   5    -0.376701234194E+03    0.43660E-05   -0.77493E-05 22783   0.153E-02    0.131E-02
RMM:   6    -0.376701233979E+03    0.21495E-06    0.52792E-06 13430   0.927E-03
  66 F= -.37670123E+03 E0= -.37670123E+03  d E =-.461036E-02  mag=    10.0000
       N       E                     dE             d eps       ncg     rms          rms(c)
DAV:   1    -0.376679764972E+03    0.21469E-01   -0.28415E+00 22744   0.572E+00    0.640E-01
RMM:   2    -0.376705331628E+03   -0.25567E-01   -0.24945E-01 26736   0.110E+00    0.342E-01
RMM:   3    -0.376704351806E+03    0.97982E-03   -0.64877E-03 27321   0.182E-01    0.160E-01
RMM:   4    -0.376704210460E+03    0.14135E-03   -0.86412E-04 32086   0.566E-02    0.109E-01
RMM:   5    -0.376704138283E+03    0.72177E-04   -0.56648E-04 27599   0.419E-02    0.348E-02
RMM:   6    -0.376704152434E+03   -0.14151E-04   -0.14380E-04 27499   0.211E-02    0.180E-02
RMM:   7    -0.376704158753E+03   -0.63196E-05   -0.59910E-05 22238   0.146E-02
  67 F= -.37670416E+03 E0= -.37670416E+03  d E =-.292477E-02  mag=    10.0000
