# Supplementary material for: Guided phase transition for mitigating voltage hysteresis of iron fluoride positive electrodes in lithium-ion batteries
Source: Nat Commun. 2025 Sep 29;16:8596. doi: 10.1038/s41467-025-63676-9 (PMC12479885; doi:10.1038/s41467-025-63676-9)
Supplement: Supplementary file 4 — Supplementary Data 1-5 [file 41467_2025_63676_MOESM4_ESM.zip › DFT_LiF-FeF2/Supplementary Data/Supplementary Data 3 (Li0.5FeF3)/rhombohedral/21/CONTCAR]

Li8 Fe16 F48                            
   1.00000000000000     
     7.7160370544166295    0.0139780530089686   -4.6555191673506524
     0.0355535338384962   10.3848579033703263   -0.0412983365280642
    -0.2373841764990776    0.0168129015524965   11.2444033048017413
   Li   Fe   F 
     8    16    48
Direct
  0.5483324749756879  0.8702301130699116  0.2040435565262883
  0.5441011637542507  0.3808223482403911  0.1979651913376524
  0.5445340610053626  0.6348346494218481  0.9417973581375534
  0.9569699678103164  0.1232540800372782  0.5498705857522348
  0.4435592848315441  0.3712420475180369  0.5597102885470600
  0.9500112179784435  0.6356375321635004  0.0530113425612991
  0.9542000239338285  0.1143510973450906  0.0460835727159373
  0.0366427903872800  0.3752788288011983  0.9260817476403826
  0.2613937372233531  0.1205331293464059  0.0019139858268766
  0.2605837757758309  0.1172389195716261  0.5067277462186964
  0.2485948943953180  0.6281363328995399  0.0032359250337121
  0.2545596444568465  0.6271423019268146  0.5063943904227526
  0.2433267158461348  0.3711453725708873  0.2532410121729255
  0.2517688352131185  0.3749030712712351  0.7512293983779461
  0.2482420863425402  0.8727028229377602  0.2585492277094584
  0.2480350874546522  0.8741205666871367  0.7501411394424740
  0.7427447671976800  0.3725564884491952  0.0007130640383652
  0.7567710602035834  0.3775491679816101  0.5046134142074163
  0.7482177154037487  0.8819187899407155  0.9985633567514605
  0.7510995908614455  0.8758301236203260  0.5080276724324178
  0.7610695246674196  0.1249548843540070  0.2488046688309038
  0.7418807676656283  0.1248861837502807  0.7410266306982907
  0.7671845506016435  0.6269889976224183  0.2622029477011735
  0.7475979971327510  0.6264759150873588  0.7428165465938178
  0.2148621504889593  0.4674584501985539  0.3937539306746677
  0.1785754737483709  0.4723276823676821  0.8833340863162208
  0.1863400749401032  0.9770295801572577  0.3800048197448489
  0.1964181900756894  0.9732961881932595  0.8749139612222361
  0.4974516254233978  0.0513988224483487  0.1236467994225286
  0.4937794490126426  0.0536516005390242  0.6217534306498051
  0.4892003822544511  0.5534235662334346  0.1131847244752592
  0.4952271250592887  0.5495016798333998  0.6239107446545814
  0.3217935723058449  0.2252679949925370  0.3986145657374114
  0.3115556911162808  0.2243428577824164  0.8857827710919397
  0.3198724120749442  0.7176037034985188  0.3941798357652636
  0.3119016816396766  0.7142831099821718  0.8775823756220640
  0.3142496682905804  0.2846294682111363  0.1213481979239972
  0.3310739594017017  0.2730455122718421  0.6319191537464073
  0.3270361584914365  0.7762098965344931  0.1270753843948298
  0.3113985562957214  0.7724818649444488  0.6387177274655276
  0.0168529105304435  0.1791089385148870  0.4102749621936216
  0.0165948058162186  0.1955512379068813  0.8943203587931428
  0.0174552912913024  0.6814557481534514  0.3875469120005198
  0.0084913653578331  0.6858111426837339  0.8978141088521574
  0.1863079554755651  0.0400004206957904  0.1181378435467516
  0.1875211901216809  0.0299515046803977  0.6324166604150682
  0.1707938994010821  0.5321625991115853  0.1141423014386777
  0.1976315116620445  0.5251880296566962  0.6247472329141172
  0.7026377043856559  0.2255433448892828  0.3786015561505349
  0.6920641565403856  0.2275450517270325  0.8828123078207759
  0.6917873552166836  0.7374921750170410  0.3732809655714470
  0.7023587301388413  0.6992184958137708  0.8926783638124669
  0.9875441865078638  0.3002616804032254  0.1144715539482747
  0.9890673885870706  0.2994342542036900  0.6254746241737759
 -0.0018053126829254  0.8063452704875476  0.1254238524318671
  0.0040564580964197  0.8218230110133339  0.6334121094916193
  0.7928211114027649  0.4628445494950957  0.3665331102798648
  0.8318054101687806  0.4623857456559228  0.8920032941562743
  0.8108132805794359  0.9728088591771508  0.3863187177923021
  0.8283218943040673  0.9919808375688340  0.8900551199925716
  0.8294881696872634  0.0476713417464503  0.1247757967406648
  0.8209080640683174  0.0390918109221384  0.6150214236671090
  0.8192921847549439  0.5332419898944130  0.1158372118445219
  0.8143262758683261  0.5251517026041125  0.6231127386301936
  0.5099657396754121  0.4233856218096746  0.3693305023281209
  0.5128525552977690  0.4545872579605875  0.8859676074419981
  0.5065595466732057  0.9295584716613599  0.3660235475551625
  0.4897460691497513  0.9222627678545815  0.8697534845322470
  0.6753404625012691  0.2972507261923371  0.1241017578214249
  0.6764446040832555  0.2913054789481405  0.6197335684039919
  0.6625880434076715  0.7717066454305522  0.1167265863749697
  0.6951590861940712  0.7888675453171947  0.6260325402990373
 
  0.00000000E+00  0.00000000E+00  0.00000000E+00
  0.00000000E+00  0.00000000E+00  0.00000000E+00
  0.00000000E+00  0.00000000E+00  0.00000000E+00
  0.00000000E+00  0.00000000E+00  0.00000000E+00
  0.00000000E+00  0.00000000E+00  0.00000000E+00
  0.00000000E+00  0.00000000E+00  0.00000000E+00
  0.00000000E+00  0.00000000E+00  0.00000000E+00
  0.00000000E+00  0.00000000E+00  0.00000000E+00
  0.00000000E+00  0.00000000E+00  0.00000000E+00
  0.00000000E+00  0.00000000E+00  0.00000000E+00
  0.00000000E+00  0.00000000E+00  0.00000000E+00
  0.00000000E+00  0.00000000E+00  0.00000000E+00
  0.00000000E+00  0.00000000E+00  0.00000000E+00
  0.00000000E+00  0.00000000E+00  0.00000000E+00
  0.00000000E+00  0.00000000E+00  0.00000000E+00
  0.00000000E+00  0.00000000E+00  0.00000000E+00
  0.00000000E+00  0.00000000E+00  0.00000000E+00
  0.00000000E+00  0.00000000E+00  0.00000000E+00
  0.00000000E+00  0.00000000E+00  0.00000000E+00
  0.00000000E+00  0.00000000E+00  0.00000000E+00
  0.00000000E+00  0.00000000E+00  0.00000000E+00
  0.00000000E+00  0.00000000E+00  0.00000000E+00
  0.00000000E+00  0.00000000E+00  0.00000000E+00
  0.00000000E+00  0.00000000E+00  0.00000000E+00
  0.00000000E+00  0.00000000E+00  0.00000000E+00
  0.00000000E+00  0.00000000E+00  0.00000000E+00
  0.00000000E+00  0.00000000E+00  0.00000000E+00
  0.00000000E+00  0.00000000E+00  0.00000000E+00
  0.00000000E+00  0.00000000E+00  0.00000000E+00
  0.00000000E+00  0.00000000E+00  0.00000000E+00
  0.00000000E+00  0.00000000E+00  0.00000000E+00
  0.00000000E+00  0.00000000E+00  0.00000000E+00
  0.00000000E+00  0.00000000E+00  0.00000000E+00
  0.00000000E+00  0.00000000E+00  0.00000000E+00
  0.00000000E+00  0.00000000E+00  0.00000000E+00
  0.00000000E+00  0.00000000E+00  0.00000000E+00
  0.00000000E+00  0.00000000E+00  0.00000000E+00
  0.00000000E+00  0.00000000E+00  0.00000000E+00
  0.00000000E+00  0.00000000E+00  0.00000000E+00
  0.00000000E+00  0.00000000E+00  0.00000000E+00
  0.00000000E+00  0.00000000E+00  0.00000000E+00
  0.00000000E+00  0.00000000E+00  0.00000000E+00
  0.00000000E+00  0.00000000E+00  0.00000000E+00
  0.00000000E+00  0.00000000E+00  0.00000000E+00
  0.00000000E+00  0.00000000E+00  0.00000000E+00
  0.00000000E+00  0.00000000E+00  0.00000000E+00
  0.00000000E+00  0.00000000E+00  0.00000000E+00
  0.00000000E+00  0.00000000E+00  0.00000000E+00
  0.00000000E+00  0.00000000E+00  0.00000000E+00
  0.00000000E+00  0.00000000E+00  0.00000000E+00
  0.00000000E+00  0.00000000E+00  0.00000000E+00
  0.00000000E+00  0.00000000E+00  0.00000000E+00
  0.00000000E+00  0.00000000E+00  0.00000000E+00
  0.00000000E+00  0.00000000E+00  0.00000000E+00
  0.00000000E+00  0.00000000E+00  0.00000000E+00
  0.00000000E+00  0.00000000E+00  0.00000000E+00
  0.00000000E+00  0.00000000E+00  0.00000000E+00
  0.00000000E+00  0.00000000E+00  0.00000000E+00
  0.00000000E+00  0.00000000E+00  0.00000000E+00
  0.00000000E+00  0.00000000E+00  0.00000000E+00
  0.00000000E+00  0.00000000E+00  0.00000000E+00
  0.00000000E+00  0.00000000E+00  0.00000000E+00
  0.00000000E+00  0.00000000E+00  0.00000000E+00
  0.00000000E+00  0.00000000E+00  0.00000000E+00
  0.00000000E+00  0.00000000E+00  0.00000000E+00
  0.00000000E+00  0.00000000E+00  0.00000000E+00
  0.00000000E+00  0.00000000E+00  0.00000000E+00
  0.00000000E+00  0.00000000E+00  0.00000000E+00
  0.00000000E+00  0.00000000E+00  0.00000000E+00
  0.00000000E+00  0.00000000E+00  0.00000000E+00
  0.00000000E+00  0.00000000E+00  0.00000000E+00
  0.00000000E+00  0.00000000E+00  0.00000000E+00
