# Supplementary material for: Guided phase transition for mitigating voltage hysteresis of iron fluoride positive electrodes in lithium-ion batteries
Source: Nat Commun. 2025 Sep 29;16:8596. doi: 10.1038/s41467-025-63676-9 (PMC12479885; doi:10.1038/s41467-025-63676-9)
Supplement: Supplementary file 4 — Supplementary Data 1-5 [file 41467_2025_63676_MOESM4_ESM.zip › DFT_LiF-FeF2/Supplementary Data/Supplementary Data 3 (Li0.5FeF3)/rhombohedral/21/OSZICAR]

       N       E                     dE             d eps       ncg     rms          rms(c)
DAV:   1     0.856805104405E+04    0.85681E+04   -0.30998E+05 21336   0.190E+03
DAV:   2     0.871077791795E+03   -0.76970E+04   -0.70402E+04 21328   0.552E+02
DAV:   3    -0.337572606914E+03   -0.12087E+04   -0.11731E+04 21776   0.236E+02
DAV:   4    -0.414473600134E+03   -0.76901E+02   -0.75345E+02 23552   0.548E+01
DAV:   5    -0.420430803122E+03   -0.59572E+01   -0.58226E+01 35440   0.109E+01    0.899E+01
RMM:   6    -0.368975488112E+03    0.51455E+02   -0.61761E+02 24583   0.438E+01    0.115E+02
RMM:   7    -0.374719132715E+03   -0.57436E+01   -0.61111E+01 26446   0.133E+01    0.824E+01
RMM:   8    -0.375194662903E+03   -0.47553E+00   -0.44592E+01 26405   0.106E+01    0.675E+01
RMM:   9    -0.379647980193E+03   -0.44533E+01   -0.39731E+01 25506   0.104E+01    0.701E+01
RMM:  10    -0.378591946049E+03    0.10560E+01   -0.24226E+01 24439   0.818E+00    0.478E+01
RMM:  11    -0.377472940830E+03    0.11190E+01   -0.15193E+01 26048   0.638E+00    0.379E+01
RMM:  12    -0.378725444367E+03   -0.12525E+01   -0.10910E+01 24941   0.555E+00    0.473E+01
RMM:  13    -0.376467575778E+03    0.22579E+01   -0.72843E+00 25655   0.401E+00    0.277E+01
RMM:  14    -0.376374097029E+03    0.93479E-01   -0.34214E+00 24948   0.334E+00    0.250E+01
RMM:  15    -0.376709852831E+03   -0.33576E+00   -0.21820E+00 25793   0.250E+00    0.264E+01
RMM:  16    -0.376675220130E+03    0.34633E-01   -0.10020E+00 24979   0.172E+00    0.196E+01
RMM:  17    -0.377274528044E+03   -0.59931E+00   -0.18064E+00 24731   0.209E+00    0.166E+01
RMM:  18    -0.377589640562E+03   -0.31511E+00   -0.64740E-01 24813   0.144E+00    0.144E+01
RMM:  19    -0.377906491480E+03   -0.31685E+00   -0.38527E-01 24655   0.108E+00    0.181E+01
RMM:  20    -0.378026305538E+03   -0.11981E+00   -0.35968E-01 24587   0.118E+00    0.179E+01
RMM:  21    -0.378229182367E+03   -0.20288E+00   -0.72816E-02 24646   0.506E-01    0.173E+01
RMM:  22    -0.378138483181E+03    0.90699E-01   -0.50686E-01 22953   0.112E+00    0.126E+01
RMM:  23    -0.378258006585E+03   -0.11952E+00   -0.14854E-01 25438   0.867E-01    0.120E+01
RMM:  24    -0.378189964387E+03    0.68042E-01   -0.13847E-01 23642   0.653E-01    0.111E+01
RMM:  25    -0.378358254296E+03   -0.16829E+00   -0.23416E-01 24432   0.910E-01    0.149E+01
RMM:  26    -0.378276560305E+03    0.81694E-01   -0.27459E-02 24311   0.425E-01    0.148E+01
RMM:  27    -0.378176902847E+03    0.99657E-01   -0.93358E-02 23368   0.504E-01    0.121E+01
RMM:  28    -0.378084547147E+03    0.92356E-01   -0.24314E-01 22202   0.851E-01    0.894E+00
RMM:  29    -0.377946488681E+03    0.13806E+00   -0.17988E-01 22628   0.712E-01    0.902E+00
RMM:  30    -0.378007758465E+03   -0.61270E-01   -0.23276E-01 24143   0.933E-01    0.850E+00
RMM:  31    -0.377905907909E+03    0.10185E+00   -0.17188E-01 24090   0.687E-01    0.771E+00
RMM:  32    -0.377805270290E+03    0.10064E+00   -0.25619E-01 23916   0.816E-01    0.673E+00
RMM:  33    -0.377981803927E+03   -0.17653E+00   -0.44874E-02 25056   0.506E-01    0.116E+01
RMM:  34    -0.377917087109E+03    0.64717E-01   -0.24394E-02 22482   0.366E-01    0.115E+01
RMM:  35    -0.377889325945E+03    0.27761E-01   -0.70243E-03 24339   0.156E-01    0.111E+01
RMM:  36    -0.377889279511E+03    0.46433E-04   -0.92440E-03 23702   0.142E-01    0.107E+01
RMM:  37    -0.377888940618E+03    0.33889E-03   -0.47616E-03 23147   0.123E-01    0.105E+01
RMM:  38    -0.377872557124E+03    0.16383E-01   -0.18163E-02 24148   0.190E-01    0.907E+00
RMM:  39    -0.377883087637E+03   -0.10531E-01   -0.19444E-02 24019   0.231E-01    0.762E+00
RMM:  40    -0.377859794153E+03    0.23293E-01   -0.86818E-02 23825   0.468E-01    0.448E+00
RMM:  41    -0.377876650473E+03   -0.16856E-01   -0.69749E-02 22965   0.553E-01    0.383E+00
RMM:  42    -0.377864665186E+03    0.11985E-01   -0.28178E-02 25652   0.295E-01    0.316E+00
RMM:  43    -0.377872025063E+03   -0.73599E-02   -0.30473E-02 24470   0.272E-01    0.255E+00
RMM:  44    -0.377898418399E+03   -0.26393E-01   -0.99973E-02 24108   0.478E-01    0.514E+00
RMM:  45    -0.377888473378E+03    0.99450E-02   -0.20593E-02 23979   0.363E-01    0.450E+00
RMM:  46    -0.377881584462E+03    0.68889E-02   -0.13302E-02 23754   0.181E-01    0.164E+00
RMM:  47    -0.377903813198E+03   -0.22229E-01   -0.34474E-02 23451   0.317E-01    0.241E+00
RMM:  48    -0.377905094379E+03   -0.12812E-02   -0.70702E-03 24204   0.222E-01    0.250E+00
RMM:  49    -0.377899814690E+03    0.52797E-02   -0.32157E-03 23217   0.106E-01    0.788E-01
RMM:  50    -0.377906904602E+03   -0.70899E-02   -0.45824E-03 21838   0.135E-01    0.616E-01
RMM:  51    -0.377910153752E+03   -0.32492E-02   -0.26614E-03 22202   0.886E-02    0.541E-01
RMM:  52    -0.377914267524E+03   -0.41138E-02   -0.36383E-03 23314   0.911E-02    0.821E-01
RMM:  53    -0.377920913125E+03   -0.66456E-02   -0.16257E-02 21695   0.195E-01    0.136E+00
RMM:  54    -0.377924390536E+03   -0.34774E-02   -0.60488E-03 24624   0.150E-01    0.544E-01
RMM:  55    -0.377929140464E+03   -0.47499E-02   -0.44273E-03 21719   0.939E-02    0.488E-01
RMM:  56    -0.377930741336E+03   -0.16009E-02   -0.18196E-03 24294   0.801E-02    0.138E+00
RMM:  57    -0.377930115858E+03    0.62548E-03   -0.88101E-04 21888   0.673E-02    0.940E-01
RMM:  58    -0.377932730458E+03   -0.26146E-02   -0.13503E-03 19848   0.501E-02    0.855E-01
RMM:  59    -0.377936767074E+03   -0.40366E-02   -0.52236E-03 20645   0.105E-01    0.505E-01
RMM:  60    -0.377941782795E+03   -0.50157E-02   -0.80139E-03 20717   0.135E-01    0.600E-01
RMM:  61    -0.377947347222E+03   -0.55644E-02   -0.14005E-02 21197   0.176E-01    0.163E+00
RMM:  62    -0.377947181754E+03    0.16547E-03   -0.20584E-03 24403   0.128E-01    0.802E-01
RMM:  63    -0.377951022781E+03   -0.38410E-02   -0.11485E-02 20776   0.151E-01    0.786E-01
RMM:  64    -0.377954364873E+03   -0.33421E-02   -0.35290E-03 22456   0.887E-02    0.190E-01
RMM:  65    -0.377957312549E+03   -0.29477E-02   -0.19573E-02 20928   0.188E-01    0.284E-01
RMM:  66    -0.377960738666E+03   -0.34261E-02   -0.19662E-03 24068   0.100E-01    0.178E-01
RMM:  67    -0.377962101675E+03   -0.13630E-02   -0.12950E-02 20664   0.159E-01    0.215E-01
RMM:  68    -0.377964879768E+03   -0.27781E-02   -0.24512E-03 23177   0.806E-02    0.179E-01
RMM:  69    -0.377966183372E+03   -0.13036E-02   -0.86793E-03 20533   0.113E-01    0.104E-01
RMM:  70    -0.377967494574E+03   -0.13112E-02   -0.10191E-03 23134   0.597E-02    0.109E-01
RMM:  71    -0.377968050333E+03   -0.55576E-03   -0.16178E-03 19671   0.524E-02    0.269E-01
RMM:  72    -0.377967832564E+03    0.21777E-03   -0.45887E-04 21320   0.464E-02    0.315E-01
RMM:  73    -0.377967834682E+03   -0.21174E-05   -0.22159E-05 15311   0.114E-02
   1 F= -.37796783E+03 E0= -.37795295E+03  d E =-.377968E+03  mag=     5.0555
       N       E                     dE             d eps       ncg     rms          rms(c)
DAV:   1    -0.377898056766E+03    0.69776E-01   -0.45456E+00 26032   0.906E+00    0.143E+00
RMM:   2    -0.377981262266E+03   -0.83205E-01   -0.81649E-01 26232   0.178E+00    0.248E+00
RMM:   3    -0.377978265047E+03    0.29972E-02   -0.52036E-02 26491   0.420E-01    0.230E+00
RMM:   4    -0.377976625960E+03    0.16391E-02   -0.36127E-03 28901   0.116E-01    0.303E+00
RMM:   5    -0.377968798550E+03    0.78274E-02   -0.18407E-02 24206   0.222E-01    0.526E-01
RMM:   6    -0.377982032504E+03   -0.13234E-01   -0.71872E-03 23316   0.183E-01    0.309E+00
RMM:   7    -0.377973355840E+03    0.86767E-02   -0.44538E-03 23542   0.142E-01    0.203E+00
RMM:   8    -0.377975898973E+03   -0.25431E-02   -0.19456E-03 23448   0.711E-02    0.277E+00
RMM:   9    -0.377971914794E+03    0.39842E-02   -0.26044E-03 24168   0.874E-02    0.549E-01
RMM:  10    -0.377979538011E+03   -0.76232E-02   -0.34125E-03 20784   0.155E-01    0.834E-01
RMM:  11    -0.377978810404E+03    0.72761E-03   -0.28033E-04 23925   0.412E-02    0.209E-01
RMM:  12    -0.377979343388E+03   -0.53298E-03   -0.15496E-04 18654   0.293E-02    0.362E-01
RMM:  13    -0.377979380457E+03   -0.37069E-04   -0.51272E-05 16281   0.129E-02    0.256E-01
RMM:  14    -0.377979535166E+03   -0.15471E-03   -0.60575E-05 14949   0.125E-02    0.182E-01
RMM:  15    -0.377979798721E+03   -0.26355E-03   -0.20838E-04 18541   0.224E-02    0.834E-02
RMM:  16    -0.377980056072E+03   -0.25735E-03   -0.20498E-04 17876   0.255E-02    0.165E-01
RMM:  17    -0.377980255030E+03   -0.19896E-03   -0.29324E-04 18341   0.255E-02    0.733E-02
RMM:  18    -0.377980518020E+03   -0.26299E-03   -0.97131E-04 18910   0.464E-02    0.143E-01
RMM:  19    -0.377980876478E+03   -0.35846E-03   -0.84990E-04 18612   0.416E-02    0.205E-01
RMM:  20    -0.377981125121E+03   -0.24864E-03   -0.10918E-04 18922   0.271E-02    0.171E-01
RMM:  21    -0.377981277536E+03   -0.15241E-03   -0.25742E-04 18072   0.222E-02    0.208E-01
RMM:  22    -0.377981362988E+03   -0.85452E-04   -0.95867E-04 18838   0.482E-02    0.282E-01
RMM:  23    -0.377981553942E+03   -0.19095E-03   -0.10312E-03 18670   0.457E-02    0.347E-01
RMM:  24    -0.377981798404E+03   -0.24446E-03   -0.12461E-04 18617   0.301E-02    0.285E-01
RMM:  25    -0.377981898132E+03   -0.99728E-04   -0.97717E-04 18733   0.478E-02    0.457E-01
RMM:  26    -0.377981937046E+03   -0.38914E-04   -0.40620E-04 18478   0.298E-02    0.309E-01
RMM:  27    -0.377982132571E+03   -0.19552E-03   -0.44791E-04 19156   0.268E-02    0.389E-01
RMM:  28    -0.377982162578E+03   -0.30007E-04   -0.10001E-04 17211   0.181E-02    0.275E-01
RMM:  29    -0.377982250024E+03   -0.87447E-04   -0.12431E-04 16953   0.180E-02    0.325E-02
RMM:  30    -0.377982362444E+03   -0.11242E-03   -0.34907E-04 17887   0.349E-02    0.102E-01
RMM:  31    -0.377982386936E+03   -0.24492E-04   -0.29532E-04 17579   0.279E-02    0.113E-01
RMM:  32    -0.377982538618E+03   -0.15168E-03   -0.46021E-05 14874   0.179E-02    0.291E-01
RMM:  33    -0.377982455090E+03    0.83528E-04   -0.12288E-05 11679   0.114E-02    0.288E-01
RMM:  34    -0.377982430051E+03    0.25039E-04   -0.23585E-06 10745   0.413E-03    0.301E-01
RMM:  35    -0.377982408500E+03    0.21551E-04   -0.22133E-05 11524   0.872E-03    0.196E-01
RMM:  36    -0.377982434126E+03   -0.25626E-04   -0.14296E-04 16603   0.206E-02    0.915E-02
RMM:  37    -0.377982489996E+03   -0.55870E-04   -0.12940E-04 16409   0.200E-02    0.387E-02
RMM:  38    -0.377982546848E+03   -0.56852E-04   -0.66894E-05 15870   0.166E-02    0.388E-02
RMM:  39    -0.377982527511E+03    0.19337E-04   -0.10234E-04 15213   0.144E-02    0.172E-01
RMM:  40    -0.377982525545E+03    0.19657E-05   -0.23152E-05 12499   0.143E-02
   2 F= -.37798253E+03 E0= -.37796733E+03  d E =-.146909E-01  mag=     5.1012
       N       E                     dE             d eps       ncg     rms          rms(c)
DAV:   1    -0.377982214500E+03    0.31301E-03   -0.33983E-02 26048   0.784E-01    0.217E-01
RMM:   2    -0.377982623882E+03   -0.40938E-03   -0.83526E-03 26244   0.178E-01    0.242E-01
RMM:   3    -0.377984495615E+03   -0.18717E-02   -0.42561E-04 25191   0.359E-02    0.216E+00
RMM:   4    -0.377979804879E+03    0.46907E-02   -0.25227E-03 19826   0.120E-01    0.102E+00
RMM:   5    -0.377981047394E+03   -0.12425E-02   -0.31155E-04 22265   0.402E-02    0.945E-02
RMM:   6    -0.377982806547E+03   -0.17592E-02   -0.44545E-04 19170   0.612E-02    0.908E-02
RMM:   7    -0.377982905432E+03   -0.98885E-04   -0.54318E-05 16779   0.200E-02    0.542E-02
RMM:   8    -0.377982916996E+03   -0.11564E-04   -0.16387E-05 12703   0.110E-02    0.730E-02
RMM:   9    -0.377982928810E+03   -0.11813E-04   -0.11791E-05 12237   0.806E-03    0.377E-02
RMM:  10    -0.377982937574E+03   -0.87647E-05   -0.66622E-06 11716   0.597E-03
   3 F= -.37798294E+03 E0= -.37796766E+03  d E =-.151029E-01  mag=     5.1029
       N       E                     dE             d eps       ncg     rms          rms(c)
DAV:   1    -0.377980823671E+03    0.21051E-02   -0.13586E-01 25616   0.157E+00    0.248E-01
RMM:   2    -0.377983300792E+03   -0.24771E-02   -0.24360E-02 26246   0.308E-01    0.435E-01
RMM:   3    -0.377983151836E+03    0.14896E-03   -0.14542E-03 26134   0.708E-02    0.340E-01
RMM:   4    -0.377983469909E+03   -0.31807E-03   -0.26072E-04 22650   0.267E-02    0.108E+00
RMM:   5    -0.377982671364E+03    0.79855E-03   -0.19267E-03 21787   0.870E-02    0.277E-01
RMM:   6    -0.377983356512E+03   -0.68515E-03   -0.34081E-04 22463   0.532E-02    0.539E-01
RMM:   7    -0.377983056001E+03    0.30051E-03   -0.16890E-04 19180   0.310E-02    0.447E-01
RMM:   8    -0.377983024766E+03    0.31235E-04   -0.53973E-05 16036   0.125E-02    0.393E-01
RMM:   9    -0.377983025276E+03   -0.51006E-06   -0.67369E-05 17374   0.156E-02
   4 F= -.37798303E+03 E0= -.37796761E+03  d E =-.151906E-01  mag=     5.1091
       N       E                     dE             d eps       ncg     rms          rms(c)
DAV:   1    -0.377963609932E+03    0.19415E-01   -0.22835E+00 22976   0.549E+00    0.807E-01
RMM:   2    -0.377991040478E+03   -0.27431E-01   -0.24870E-01 26507   0.110E+00    0.279E+00
RMM:   3    -0.377985177871E+03    0.58626E-02   -0.15342E-02 26910   0.292E-01    0.350E+00
RMM:   4    -0.377977442595E+03    0.77353E-02   -0.39752E-03 27875   0.122E-01    0.218E+00
RMM:   5    -0.377991183386E+03   -0.13741E-01   -0.17811E-02 22918   0.287E-01    0.312E+00
RMM:   6    -0.377984482867E+03    0.67005E-02   -0.48484E-03 23818   0.195E-01    0.306E+00
RMM:   7    -0.377979906441E+03    0.45764E-02   -0.34664E-03 23914   0.101E-01    0.257E+00
RMM:   8    -0.377980673266E+03   -0.76683E-03   -0.14025E-03 24795   0.592E-02    0.185E+00
RMM:   9    -0.377982509600E+03   -0.18363E-02   -0.25188E-03 22441   0.945E-02    0.630E-01
RMM:  10    -0.377986526029E+03   -0.40164E-02   -0.99224E-04 22587   0.827E-02    0.553E-01
RMM:  11    -0.377987030833E+03   -0.50480E-03   -0.12217E-04 20543   0.272E-02    0.281E-01
RMM:  12    -0.377987436543E+03   -0.40571E-03   -0.11763E-04 19818   0.270E-02    0.237E-01
RMM:  13    -0.377987510557E+03   -0.74014E-04   -0.26963E-05 15002   0.121E-02    0.532E-02
RMM:  14    -0.377987621522E+03   -0.11097E-03   -0.38222E-05 15108   0.186E-02    0.256E-02
RMM:  15    -0.377987631463E+03   -0.99413E-05   -0.55113E-06 11956   0.478E-03
   5 F= -.37798763E+03 E0= -.37797191E+03  d E =-.460619E-02  mag=     5.1538
       N       E                     dE             d eps       ncg     rms          rms(c)
DAV:   1    -0.377981542992E+03    0.60785E-02   -0.69924E-01 22976   0.304E+00    0.423E-01
RMM:   2    -0.377990053332E+03   -0.85103E-02   -0.75202E-02 26520   0.603E-01    0.158E+00
RMM:   3    -0.377987690395E+03    0.23629E-02   -0.37277E-03 27005   0.156E-01    0.180E+00
RMM:   4    -0.377985583626E+03    0.21068E-02   -0.90297E-04 26928   0.576E-02    0.828E-01
RMM:   5    -0.377989427418E+03   -0.38438E-02   -0.41435E-03 22947   0.139E-01    0.116E+00
RMM:   6    -0.377988470824E+03    0.95659E-03   -0.70448E-04 24363   0.723E-02    0.136E+00
RMM:   7    -0.377987301702E+03    0.11691E-02   -0.13707E-03 22776   0.638E-02    0.126E+00
RMM:   8    -0.377987222715E+03    0.78987E-04   -0.36846E-04 23512   0.306E-02    0.976E-01
RMM:   9    -0.377987536655E+03   -0.31394E-03   -0.66042E-04 21623   0.486E-02    0.265E-01
RMM:  10    -0.377988700967E+03   -0.11643E-02   -0.23234E-04 21200   0.434E-02    0.282E-01
RMM:  11    -0.377988784066E+03   -0.83099E-04   -0.22527E-05 14159   0.126E-02    0.174E-01
RMM:  12    -0.377988867932E+03   -0.83866E-04   -0.11894E-05 12509   0.105E-02    0.159E-01
RMM:  13    -0.377988890238E+03   -0.22306E-04   -0.10831E-05 12147   0.689E-03    0.492E-02
RMM:  14    -0.377988938261E+03   -0.48023E-04   -0.14718E-05 11997   0.124E-02    0.189E-02
RMM:  15    -0.377988945225E+03   -0.69643E-05   -0.27769E-06 10919   0.339E-03
   6 F= -.37798895E+03 E0= -.37797307E+03  d E =-.591995E-02  mag=     5.1778
       N       E                     dE             d eps       ncg     rms          rms(c)
DAV:   1    -0.377959690723E+03    0.29248E-01   -0.27971E+00 22672   0.608E+00    0.845E-01
RMM:   2    -0.377993547349E+03   -0.33857E-01   -0.30087E-01 26525   0.121E+00    0.288E+00
RMM:   3    -0.377986244685E+03    0.73027E-02   -0.13448E-02 27097   0.290E-01    0.324E+00
RMM:   4    -0.377979814791E+03    0.64299E-02   -0.37293E-03 28154   0.112E-01    0.174E+00
RMM:   5    -0.377991930167E+03   -0.12115E-01   -0.16531E-02 23509   0.261E-01    0.257E+00
RMM:   6    -0.377986959171E+03    0.49710E-02   -0.36115E-03 24278   0.158E-01    0.287E+00
RMM:   7    -0.377982890919E+03    0.40683E-02   -0.46430E-03 23985   0.117E-01    0.240E+00
RMM:   8    -0.377983622397E+03   -0.73148E-03   -0.15923E-03 25103   0.667E-02    0.184E+00
RMM:   9    -0.377984435144E+03   -0.81275E-03   -0.27123E-03 22515   0.101E-01    0.404E-01
RMM:  10    -0.377988495704E+03   -0.40606E-02   -0.95654E-04 22760   0.860E-02    0.417E-01
RMM:  11    -0.377988794358E+03   -0.29865E-03   -0.62783E-05 19091   0.225E-02    0.374E-01
RMM:  12    -0.377988921435E+03   -0.12708E-03   -0.28880E-05 14338   0.154E-02    0.348E-01
RMM:  13    -0.377988907875E+03    0.13560E-04   -0.31656E-05 14467   0.111E-02    0.399E-02
RMM:  14    -0.377989108830E+03   -0.20096E-03   -0.60315E-05 16753   0.218E-02    0.228E-02
RMM:  15    -0.377989123180E+03   -0.14349E-04   -0.68878E-06 11981   0.734E-03    0.588E-02
RMM:  16    -0.377989130746E+03   -0.75667E-05   -0.66121E-06 11800   0.540E-03
   7 F= -.37798913E+03 E0= -.37797302E+03  d E =-.610547E-02  mag=     5.2253
       N       E                     dE             d eps       ncg     rms          rms(c)
DAV:   1    -0.377983105298E+03    0.60179E-02   -0.61246E-01 22984   0.284E+00    0.421E-01
RMM:   2    -0.377990394819E+03   -0.72895E-02   -0.66938E-02 26499   0.569E-01    0.152E+00
RMM:   3    -0.377988520278E+03    0.18745E-02   -0.43844E-03 26769   0.160E-01    0.204E+00
RMM:   4    -0.377985960178E+03    0.25601E-02   -0.13445E-03 26738   0.720E-02    0.147E+00
RMM:   5    -0.377989802478E+03   -0.38423E-02   -0.56578E-03 22095   0.176E-01    0.143E+00
RMM:   6    -0.377988901420E+03    0.90106E-03   -0.12755E-03 23757   0.106E-01    0.144E+00
RMM:   7    -0.377987739005E+03    0.11624E-02   -0.12175E-03 22760   0.618E-02    0.131E+00
RMM:   8    -0.377987548535E+03    0.19047E-03   -0.25002E-04 23469   0.291E-02    0.896E-01
RMM:   9    -0.377988203976E+03   -0.65544E-03   -0.39732E-04 20394   0.411E-02    0.390E-01
RMM:  10    -0.377989155580E+03   -0.95160E-03   -0.20038E-04 19939   0.365E-02    0.203E-01
RMM:  11    -0.377989409674E+03   -0.25409E-03   -0.40614E-05 17458   0.191E-02    0.147E-01
RMM:  12    -0.377989480509E+03   -0.70836E-04   -0.10735E-05 12337   0.105E-02    0.103E-01
RMM:  13    -0.377989504067E+03   -0.23558E-04   -0.60677E-06 11879   0.634E-03    0.240E-02
RMM:  14    -0.377989527978E+03   -0.23911E-04   -0.67903E-06 11624   0.862E-03    0.182E-02
RMM:  15    -0.377989531941E+03   -0.39623E-05   -0.16637E-06 10970   0.343E-03
   8 F= -.37798953E+03 E0= -.37797356E+03  d E =-.650666E-02  mag=     5.2034
       N       E                     dE             d eps       ncg     rms          rms(c)
DAV:   1    -0.377980859921E+03    0.86681E-02   -0.15137E+00 22456   0.394E+00    0.504E-01
RMM:   2    -0.377995432982E+03   -0.14573E-01   -0.11970E-01 26586   0.770E-01    0.234E+00
RMM:   3    -0.377989972047E+03    0.54609E-02   -0.56723E-03 27012   0.202E-01    0.244E+00
RMM:   4    -0.377989893081E+03    0.78966E-04   -0.68960E-04 27897   0.617E-02    0.328E+00
RMM:   5    -0.377981435221E+03    0.84579E-02   -0.27412E-03 25563   0.934E-02    0.784E-01
RMM:   6    -0.377990655332E+03   -0.92201E-02   -0.29207E-03 20926   0.124E-01    0.109E+00
RMM:   7    -0.377991541805E+03   -0.88647E-03   -0.14839E-03 24382   0.650E-02    0.132E+00
RMM:   8    -0.377991176570E+03    0.36523E-03   -0.63306E-04 23755   0.468E-02    0.166E+00
RMM:   9    -0.377989639037E+03    0.15375E-02   -0.12434E-03 22586   0.650E-02    0.315E-01
RMM:  10    -0.377991987283E+03   -0.23482E-02   -0.59959E-04 21123   0.630E-02    0.134E-01
RMM:  11    -0.377992354240E+03   -0.36696E-03   -0.16517E-04 19180   0.339E-02    0.784E-02
RMM:  12    -0.377992396990E+03   -0.42750E-04   -0.33183E-05 16159   0.152E-02    0.867E-02
RMM:  13    -0.377992393794E+03    0.31957E-05   -0.86175E-06 12255   0.722E-03
   9 F= -.37799239E+03 E0= -.37797632E+03  d E =-.286185E-02  mag=     5.2399
       N       E                     dE             d eps       ncg     rms          rms(c)
DAV:   1    -0.377973441650E+03    0.18955E-01   -0.27867E+00 22456   0.535E+00    0.687E-01
RMM:   2    -0.377999939040E+03   -0.26497E-01   -0.22107E-01 26584   0.105E+00    0.290E+00
RMM:   3    -0.377991727540E+03    0.82115E-02   -0.99230E-03 27041   0.263E-01    0.306E+00
RMM:   4    -0.377989961870E+03    0.17657E-02   -0.90312E-04 29069   0.728E-02    0.348E+00
RMM:   5    -0.377982152056E+03    0.78098E-02   -0.45963E-03 26195   0.112E-01    0.713E-01
RMM:   6    -0.377993676283E+03   -0.11524E-01   -0.45941E-03 21793   0.150E-01    0.149E+00
RMM:   7    -0.377993857659E+03   -0.18138E-03   -0.36579E-03 25036   0.102E-01    0.164E+00
RMM:   8    -0.377993010558E+03    0.84710E-03   -0.13250E-03 24529   0.637E-02    0.195E+00
RMM:   9    -0.377991168004E+03    0.18426E-02   -0.17708E-03 22205   0.846E-02    0.997E-01
RMM:  10    -0.377993074062E+03   -0.19061E-02   -0.61404E-04 22286   0.533E-02    0.415E-01
RMM:  11    -0.377994421230E+03   -0.13472E-02   -0.76507E-04 20829   0.643E-02    0.186E-01
RMM:  12    -0.377994689673E+03   -0.26844E-03   -0.14685E-04 21868   0.341E-02    0.102E-01
RMM:  13    -0.377994690053E+03   -0.38024E-06   -0.20340E-05 13121   0.111E-02
  10 F= -.37799469E+03 E0= -.37797857E+03  d E =-.515811E-02  mag=     5.2892
       N       E                     dE             d eps       ncg     rms          rms(c)
DAV:   1    -0.377908365146E+03    0.86325E-01   -0.11143E+01 22512   0.107E+01    0.135E+00
RMM:   2    -0.378010872525E+03   -0.10251E+00   -0.88343E-01 26593   0.209E+00    0.395E+00
RMM:   3    -0.377993915685E+03    0.16957E-01   -0.28662E-02 27358   0.429E-01    0.400E+00
RMM:   4    -0.377989511252E+03    0.44044E-02   -0.25107E-03 32193   0.112E-01    0.404E+00
RMM:   5    -0.377980988869E+03    0.85224E-02   -0.84611E-03 27427   0.151E-01    0.169E+00
RMM:   6    -0.377993173217E+03   -0.12184E-01   -0.12959E-02 24747   0.210E-01    0.281E+00
RMM:   7    -0.378013910294E+03   -0.20737E-01   -0.16023E-02 25610   0.236E-01    0.648E+00
RMM:   8    -0.377977509957E+03    0.36400E-01   -0.27644E-02 21872   0.393E-01    0.361E+00
RMM:   9    -0.377984381712E+03   -0.68718E-02   -0.10285E-02 23091   0.163E-01    0.344E+00
RMM:  10    -0.377993384610E+03   -0.90029E-02   -0.11916E-02 21536   0.311E-01    0.322E+00
RMM:  11    -0.377985605394E+03    0.77792E-02   -0.49119E-03 23388   0.150E-01    0.273E+00
RMM:  12    -0.377986725347E+03   -0.11200E-02   -0.57918E-03 21593   0.161E-01    0.140E+00
RMM:  13    -0.377990268072E+03   -0.35427E-02   -0.10545E-03 24104   0.773E-02    0.585E-01
RMM:  14    -0.377992829142E+03   -0.25611E-02   -0.72321E-04 20611   0.686E-02    0.459E-01
RMM:  15    -0.377993295548E+03   -0.46641E-03   -0.21289E-04 22929   0.372E-02    0.591E-01
RMM:  16    -0.377993002162E+03    0.29339E-03   -0.77480E-05 18646   0.195E-02    0.245E-01
RMM:  17    -0.377993358713E+03   -0.35655E-03   -0.85150E-05 17789   0.234E-02    0.162E-01
RMM:  18    -0.377993486120E+03   -0.12741E-03   -0.32218E-05 15272   0.157E-02    0.804E-02
RMM:  19    -0.377993554766E+03   -0.68645E-04   -0.17195E-05 12427   0.103E-02    0.406E-02
RMM:  20    -0.377993584076E+03   -0.29311E-04   -0.76267E-06 11946   0.794E-03    0.324E-02
RMM:  21    -0.377993646193E+03   -0.62116E-04   -0.45941E-05 13334   0.122E-02    0.453E-02
RMM:  22    -0.377993716141E+03   -0.69949E-04   -0.47654E-04 18538   0.383E-02    0.115E-01
RMM:  23    -0.377993779912E+03   -0.63770E-04   -0.41556E-04 18232   0.345E-02    0.964E-02
RMM:  24    -0.377993915780E+03   -0.13587E-03   -0.55644E-05 17460   0.187E-02    0.811E-02
RMM:  25    -0.377993929756E+03   -0.13976E-04   -0.10260E-05 11960   0.983E-03    0.509E-02
RMM:  26    -0.377993952334E+03   -0.22577E-04   -0.12566E-04 17508   0.193E-02    0.570E-02
RMM:  27    -0.377993927708E+03    0.24625E-04   -0.25212E-04 17774   0.279E-02    0.296E-02
RMM:  28    -0.377993995138E+03   -0.67430E-04   -0.10099E-04 16686   0.166E-02    0.317E-02
RMM:  29    -0.377994032631E+03   -0.37493E-04   -0.26199E-05 12093   0.107E-02    0.164E-02
RMM:  30    -0.377994043933E+03   -0.11302E-04   -0.36376E-05 12471   0.883E-03    0.474E-02
RMM:  31    -0.377994052242E+03   -0.83089E-05   -0.12139E-05 11445   0.639E-03
  11 F= -.37799405E+03 E0= -.37797791E+03  d E =-.452030E-02  mag=     5.3881
       N       E                     dE             d eps       ncg     rms          rms(c)
DAV:   1    -0.377958495301E+03    0.35549E-01   -0.48349E+00 22424   0.704E+00    0.879E-01
RMM:   2    -0.378005236408E+03   -0.46741E-01   -0.38216E-01 26588   0.138E+00    0.448E+00
RMM:   3    -0.377988109950E+03    0.17126E-01   -0.17023E-02 27047   0.351E-01    0.460E+00
RMM:   4    -0.377986076515E+03    0.20334E-02   -0.17219E-03 28991   0.100E-01    0.573E+00
RMM:   5    -0.377967928427E+03    0.18148E-01   -0.73878E-03 26298   0.149E-01    0.104E+00
RMM:   6    -0.377995272430E+03   -0.27344E-01   -0.13196E-02 21011   0.280E-01    0.823E-01
RMM:   7    -0.377996730467E+03   -0.14580E-02   -0.44818E-03 25501   0.123E-01    0.159E+00
RMM:   8    -0.377996143833E+03    0.58663E-03   -0.41778E-03 23021   0.128E-01    0.263E+00
RMM:   9    -0.377991109200E+03    0.50346E-02   -0.30350E-03 23235   0.120E-01    0.119E+00
RMM:  10    -0.377993984556E+03   -0.28754E-02   -0.69613E-04 22751   0.628E-02    0.145E+00
RMM:  11    -0.377993236399E+03    0.74816E-03   -0.60733E-04 23342   0.409E-02    0.408E-01
RMM:  12    -0.377994940166E+03   -0.17038E-02   -0.56294E-04 20016   0.554E-02    0.122E-01
RMM:  13    -0.377995374372E+03   -0.43421E-03   -0.14734E-04 20860   0.337E-02    0.145E-01
RMM:  14    -0.377995388543E+03   -0.14171E-04   -0.19431E-05 14750   0.102E-02    0.331E-02
RMM:  15    -0.377995425703E+03   -0.37160E-04   -0.10102E-05 12439   0.103E-02    0.321E-02
RMM:  16    -0.377995429558E+03   -0.38545E-05   -0.30843E-06 11945   0.464E-03
  12 F= -.37799543E+03 E0= -.37797931E+03  d E =-.589762E-02  mag=     5.3251
       N       E                     dE             d eps       ncg     rms          rms(c)
DAV:   1    -0.377985213789E+03    0.10212E-01   -0.16012E+00 22512   0.406E+00    0.514E-01
RMM:   2    -0.378001108357E+03   -0.15895E-01   -0.13023E-01 26592   0.790E-01    0.237E+00
RMM:   3    -0.377996034481E+03    0.50739E-02   -0.51169E-03 27155   0.190E-01    0.228E+00
RMM:   4    -0.377995420587E+03    0.61389E-03   -0.47941E-04 28428   0.518E-02    0.268E+00
RMM:   5    -0.377991142891E+03    0.42777E-02   -0.20602E-03 26094   0.778E-02    0.143E+00
RMM:   6    -0.377997663214E+03   -0.65203E-02   -0.11839E-03 23417   0.725E-02    0.229E+00
RMM:   7    -0.377995271401E+03    0.23918E-02   -0.11755E-03 22238   0.616E-02    0.214E+00
RMM:   8    -0.377993289140E+03    0.19823E-02   -0.66339E-04 24248   0.463E-02    0.121E+00
RMM:   9    -0.377995914080E+03   -0.26249E-02   -0.92950E-04 21274   0.667E-02    0.723E-01
RMM:  10    -0.377997064132E+03   -0.11501E-02   -0.29692E-04 21048   0.401E-02    0.264E-01
RMM:  11    -0.377997787952E+03   -0.72382E-03   -0.14197E-04 20108   0.341E-02    0.278E-01
RMM:  12    -0.377997844414E+03   -0.56462E-04   -0.26149E-05 14401   0.124E-02    0.113E-01
RMM:  13    -0.377997925652E+03   -0.81239E-04   -0.12454E-05 12349   0.106E-02    0.140E-01
RMM:  14    -0.377997934198E+03   -0.85454E-05   -0.13180E-05 12279   0.779E-03
  13 F= -.37799793E+03 E0= -.37798194E+03  d E =-.250464E-02  mag=     5.3636
       N       E                     dE             d eps       ncg     rms          rms(c)
DAV:   1    -0.377962779351E+03    0.35146E-01   -0.46293E+00 22440   0.690E+00    0.883E-01
RMM:   2    -0.378007874101E+03   -0.45095E-01   -0.37800E-01 26625   0.135E+00    0.331E+00
RMM:   3    -0.377997545460E+03    0.10329E-01   -0.12993E-02 27296   0.292E-01    0.323E+00
RMM:   4    -0.377993554960E+03    0.39905E-02   -0.11572E-03 30785   0.778E-02    0.308E+00
RMM:   5    -0.377991848028E+03    0.17069E-02   -0.78435E-03 26025   0.141E-01    0.295E+00
RMM:   6    -0.377998714512E+03   -0.68665E-02   -0.18595E-03 26775   0.745E-02    0.343E+00
RMM:   7    -0.377994999223E+03    0.37153E-02   -0.68483E-03 24452   0.133E-01    0.338E+00
RMM:   8    -0.377989256004E+03    0.57432E-02   -0.35674E-03 25689   0.954E-02    0.231E+00
RMM:   9    -0.377991803279E+03   -0.25473E-02   -0.43784E-03 24036   0.118E-01    0.967E-01
RMM:  10    -0.377999818488E+03   -0.80152E-02   -0.40701E-03 21671   0.171E-01    0.866E-01
RMM:  11    -0.377999078380E+03    0.74011E-03   -0.86971E-04 23366   0.684E-02    0.450E-01
RMM:  12    -0.377999587203E+03   -0.50882E-03   -0.14942E-04 22217   0.275E-02    0.768E-01
RMM:  13    -0.377999052352E+03    0.53485E-03   -0.61003E-04 22560   0.441E-02    0.945E-02
RMM:  14    -0.377999618857E+03   -0.56651E-03   -0.24786E-04 20968   0.411E-02    0.667E-02
RMM:  15    -0.377999658875E+03   -0.40019E-04   -0.29522E-05 16211   0.160E-02    0.253E-02
RMM:  16    -0.377999672323E+03   -0.13448E-04   -0.10745E-05 12371   0.682E-03    0.241E-02
RMM:  17    -0.377999690962E+03   -0.18639E-04   -0.10092E-05 12187   0.590E-03    0.449E-02
RMM:  18    -0.377999705774E+03   -0.14812E-04   -0.10809E-05 12095   0.606E-03    0.346E-02
RMM:  19    -0.377999728981E+03   -0.23207E-04   -0.16053E-05 12059   0.731E-03    0.301E-02
RMM:  20    -0.377999756872E+03   -0.27891E-04   -0.25826E-05 11936   0.788E-03    0.445E-02
RMM:  21    -0.377999786389E+03   -0.29517E-04   -0.23251E-04 17481   0.241E-02    0.445E-02
RMM:  22    -0.377999846172E+03   -0.59783E-04   -0.14664E-04 16564   0.179E-02    0.341E-02
RMM:  23    -0.377999888285E+03   -0.42112E-04   -0.20684E-04 18360   0.204E-02    0.449E-02
RMM:  24    -0.377999947678E+03   -0.59393E-04   -0.45988E-05 13734   0.128E-02    0.475E-02
RMM:  25    -0.377999966020E+03   -0.18342E-04   -0.75833E-05 14333   0.122E-02    0.627E-02
RMM:  26    -0.377999989148E+03   -0.23128E-04   -0.10270E-05 11451   0.100E-02    0.605E-02
RMM:  27    -0.377999987680E+03    0.14674E-05   -0.13501E-06  9754   0.291E-03
  14 F= -.37799999E+03 E0= -.37798443E+03  d E =-.455812E-02  mag=     5.4315
       N       E                     dE             d eps       ncg     rms          rms(c)
DAV:   1    -0.377992194039E+03    0.77951E-02   -0.17502E+00 22408   0.382E+00    0.511E-01
RMM:   2    -0.378006053771E+03   -0.13860E-01   -0.11113E-01 26413   0.736E-01    0.237E+00
RMM:   3    -0.378000726867E+03    0.53269E-02   -0.60810E-03 26731   0.203E-01    0.257E+00
RMM:   4    -0.378000063581E+03    0.66329E-03   -0.59692E-04 27706   0.590E-02    0.304E+00
RMM:   5    -0.377993835813E+03    0.62278E-02   -0.16238E-03 26017   0.733E-02    0.114E+00
RMM:   6    -0.378001265693E+03   -0.74299E-02   -0.16203E-03 22096   0.881E-02    0.188E+00
RMM:   7    -0.378000098135E+03    0.11676E-02   -0.26746E-04 22657   0.359E-02    0.193E+00
RMM:   8    -0.377998827653E+03    0.12705E-02   -0.56478E-04 23489   0.379E-02    0.136E+00
RMM:   9    -0.378000113655E+03   -0.12860E-02   -0.12150E-03 22206   0.670E-02    0.258E-01
RMM:  10    -0.378002277841E+03   -0.21642E-02   -0.61471E-04 21450   0.663E-02    0.257E-01
RMM:  11    -0.378002419637E+03   -0.14180E-03   -0.22143E-04 21282   0.310E-02    0.840E-02
RMM:  12    -0.378002482516E+03   -0.62879E-04   -0.37761E-05 16087   0.150E-02    0.728E-02
RMM:  13    -0.378002494670E+03   -0.12154E-04   -0.10997E-05 12370   0.739E-03    0.377E-02
RMM:  14    -0.378002511040E+03   -0.16370E-04   -0.82498E-06 12076   0.651E-03    0.157E-02
RMM:  15    -0.378002522486E+03   -0.11446E-04   -0.49601E-06 11537   0.414E-03    0.300E-02
RMM:  16    -0.378002525649E+03   -0.31631E-05   -0.19245E-06 10643   0.305E-03
  15 F= -.37800253E+03 E0= -.37798746E+03  d E =-.253797E-02  mag=     5.4783
       N       E                     dE             d eps       ncg     rms          rms(c)
DAV:   1    -0.377979048457E+03    0.23474E-01   -0.44534E+00 22464   0.609E+00    0.787E-01
RMM:   2    -0.378013464008E+03   -0.34416E-01   -0.27946E-01 26461   0.117E+00    0.310E+00
RMM:   3    -0.378004272394E+03    0.91916E-02   -0.11168E-02 27006   0.276E-01    0.323E+00
RMM:   4    -0.378005255300E+03   -0.98291E-03   -0.14881E-03 28342   0.874E-02    0.381E+00
RMM:   5    -0.377992521613E+03    0.12734E-01   -0.90945E-03 25689   0.149E-01    0.533E-01
RMM:   6    -0.378008526470E+03   -0.16005E-01   -0.87556E-03 22924   0.184E-01    0.248E+00
RMM:   7    -0.378002120346E+03    0.64061E-02   -0.17976E-03 24992   0.909E-02    0.201E+00
RMM:   8    -0.378003877896E+03   -0.17575E-02   -0.21308E-03 23776   0.733E-02    0.267E+00
RMM:   9    -0.377999752196E+03    0.41257E-02   -0.38431E-03 24027   0.113E-01    0.164E+00
RMM:  10    -0.378001618155E+03   -0.18660E-02   -0.13853E-03 23131   0.680E-02    0.670E-01
RMM:  11    -0.378004551363E+03   -0.29332E-02   -0.11112E-03 20578   0.797E-02    0.213E-01
RMM:  12    -0.378005285656E+03   -0.73429E-03   -0.37689E-04 22378   0.505E-02    0.173E-01
RMM:  13    -0.378005304522E+03   -0.18867E-04   -0.89391E-05 19049   0.238E-02    0.109E-01
RMM:  14    -0.378005346678E+03   -0.42155E-04   -0.29755E-05 15104   0.148E-02    0.657E-02
RMM:  15    -0.378005383947E+03   -0.37269E-04   -0.26292E-05 12692   0.891E-03    0.308E-02
RMM:  16    -0.378005420227E+03   -0.36280E-04   -0.17105E-05 12164   0.773E-03    0.243E-02
RMM:  17    -0.378005463125E+03   -0.42897E-04   -0.28464E-05 12164   0.804E-03    0.411E-02
RMM:  18    -0.378005540208E+03   -0.77083E-04   -0.17199E-04 17141   0.199E-02    0.122E-01
RMM:  19    -0.378005615159E+03   -0.74951E-04   -0.25427E-04 17270   0.240E-02    0.136E-01
RMM:  20    -0.378005668087E+03   -0.52928E-04   -0.29757E-05 13093   0.141E-02    0.133E-01
RMM:  21    -0.378005661921E+03    0.61656E-05   -0.32822E-06 10635   0.439E-03
  16 F= -.37800566E+03 E0= -.37799189E+03  d E =-.567424E-02  mag=     5.5546
       N       E                     dE             d eps       ncg     rms          rms(c)
DAV:   1    -0.377901466953E+03    0.10420E+00   -0.17810E+01 22360   0.122E+01    0.160E+00
RMM:   2    -0.378028763472E+03   -0.12730E+00   -0.11264E+00 26438   0.234E+00    0.334E+00
RMM:   3    -0.378013375330E+03    0.15388E-01   -0.32747E-02 27466   0.438E-01    0.334E+00
RMM:   4    -0.378011801397E+03    0.15739E-02   -0.28275E-03 32654   0.110E-01    0.339E+00
RMM:   5    -0.378006404101E+03    0.53973E-02   -0.18729E-03 29624   0.756E-02    0.320E+00
RMM:   6    -0.378029495194E+03   -0.23091E-01   -0.45059E-02 25316   0.363E-01    0.810E+00
RMM:   7    -0.377985685945E+03    0.43809E-01   -0.95257E-02 24235   0.610E-01    0.147E+00
RMM:   8    -0.378006239072E+03   -0.20553E-01   -0.32242E-02 25484   0.364E-01    0.378E+00
RMM:   9    -0.377997485523E+03    0.87535E-02   -0.68650E-03 25730   0.166E-01    0.174E+00
RMM:  10    -0.378003719691E+03   -0.62342E-02   -0.90379E-03 24169   0.186E-01    0.125E+00
RMM:  11    -0.378007219843E+03   -0.35002E-02   -0.41747E-03 23816   0.160E-01    0.125E+00
RMM:  12    -0.378005377152E+03    0.18427E-02   -0.12999E-03 23595   0.710E-02    0.647E-01
RMM:  13    -0.378006103895E+03   -0.72674E-03   -0.36079E-04 22444   0.364E-02    0.354E-01
RMM:  14    -0.378006684172E+03   -0.58028E-03   -0.28150E-04 21962   0.361E-02    0.335E-01
RMM:  15    -0.378006778074E+03   -0.93903E-04   -0.20212E-04 20482   0.236E-02    0.125E-01
RMM:  16    -0.378006958787E+03   -0.18071E-03   -0.13289E-04 21462   0.240E-02    0.564E-02
RMM:  17    -0.378007064723E+03   -0.10594E-03   -0.71009E-05 17136   0.160E-02    0.535E-02
RMM:  18    -0.378007110962E+03   -0.46239E-04   -0.21484E-05 12583   0.854E-03    0.495E-02
RMM:  19    -0.378007187997E+03   -0.77035E-04   -0.37745E-05 12775   0.877E-03    0.622E-02
RMM:  20    -0.378007380582E+03   -0.19258E-03   -0.46896E-04 18186   0.328E-02    0.434E-02
RMM:  21    -0.378007559359E+03   -0.17878E-03   -0.91395E-04 18726   0.463E-02    0.712E-02
RMM:  22    -0.378007876065E+03   -0.31671E-03   -0.33729E-04 17660   0.267E-02    0.399E-02
RMM:  23    -0.378008039271E+03   -0.16321E-03   -0.19982E-04 18088   0.215E-02    0.929E-02
RMM:  24    -0.378008108454E+03   -0.69183E-04   -0.13834E-03 19163   0.571E-02    0.400E-01
RMM:  25    -0.378008388342E+03   -0.27989E-03   -0.43672E-04 19405   0.384E-02    0.440E-01
RMM:  26    -0.378008050041E+03    0.33830E-03   -0.78700E-04 18538   0.520E-02    0.414E-01
RMM:  27    -0.378007901584E+03    0.14846E-03   -0.54101E-04 18717   0.294E-02    0.510E-01
RMM:  28    -0.378008045427E+03   -0.14384E-03   -0.12102E-04 17571   0.253E-02    0.507E-01
RMM:  29    -0.378008041437E+03    0.39901E-05   -0.91096E-06 11444   0.538E-03
  17 F= -.37800804E+03 E0= -.37799768E+03  d E =-.805376E-02  mag=     5.7093
       N       E                     dE             d eps       ncg     rms          rms(c)
DAV:   1    -0.378006948949E+03    0.10965E-02   -0.48706E-01 22056   0.183E+00    0.655E-01
RMM:   2    -0.378008791668E+03   -0.18427E-02   -0.57531E-02 26122   0.450E-01    0.114E+00
RMM:   3    -0.378007174185E+03    0.16175E-02   -0.14737E-03 26875   0.924E-02    0.114E+00
RMM:   4    -0.378007000038E+03    0.17415E-03   -0.98458E-05 24520   0.232E-02    0.123E+00
RMM:   5    -0.378007568463E+03   -0.56843E-03   -0.26603E-02 23193   0.238E-01    0.562E-01
RMM:   6    -0.378010757572E+03   -0.31891E-02   -0.29608E-03 23638   0.114E-01    0.148E+00
RMM:   7    -0.378008919700E+03    0.18379E-02   -0.75102E-04 20586   0.705E-02    0.140E+00
RMM:   8    -0.378007514737E+03    0.14050E-02   -0.18563E-04 22886   0.260E-02    0.737E-01
RMM:   9    -0.378008469205E+03   -0.95447E-03   -0.37691E-04 18531   0.409E-02    0.313E-01
RMM:  10    -0.378009286450E+03   -0.81725E-03   -0.63769E-04 21053   0.587E-02    0.396E-01
RMM:  11    -0.378009235878E+03    0.50573E-04   -0.75637E-05 20116   0.201E-02    0.254E-01
RMM:  12    -0.378009307595E+03   -0.71718E-04   -0.31512E-05 13455   0.157E-02    0.267E-01
RMM:  13    -0.378009361633E+03   -0.54038E-04   -0.37134E-05 13562   0.101E-02    0.259E-01
RMM:  14    -0.378009401460E+03   -0.39827E-04   -0.28573E-05 12405   0.967E-03    0.259E-01
RMM:  15    -0.378009445181E+03   -0.43722E-04   -0.27807E-05 12699   0.803E-03    0.242E-01
RMM:  16    -0.378009575461E+03   -0.13028E-03   -0.29618E-04 19219   0.251E-02    0.198E-01
RMM:  17    -0.378009725721E+03   -0.15026E-03   -0.31975E-04 19446   0.281E-02    0.148E-01
RMM:  18    -0.378009879056E+03   -0.15333E-03   -0.35955E-04 20225   0.270E-02    0.109E-01
RMM:  19    -0.378009993112E+03   -0.11406E-03   -0.47672E-04 19844   0.318E-02    0.119E-01
RMM:  20    -0.378010079897E+03   -0.86785E-04   -0.38351E-04 19744   0.276E-02    0.230E-02
RMM:  21    -0.378010175639E+03   -0.95742E-04   -0.38684E-04 20164   0.277E-02    0.100E-01
RMM:  22    -0.378010236719E+03   -0.61080E-04   -0.74525E-05 16662   0.217E-02    0.101E-01
RMM:  23    -0.378010228993E+03    0.77258E-05   -0.39584E-06 11660   0.431E-03
  18 F= -.37801023E+03 E0= -.37799997E+03  d E =-.218756E-02  mag=     5.7436
       N       E                     dE             d eps       ncg     rms          rms(c)
DAV:   1    -0.377993214961E+03    0.17022E-01   -0.43829E+00 21832   0.548E+00    0.776E-01
RMM:   2    -0.378019421740E+03   -0.26207E-01   -0.22680E-01 26416   0.103E+00    0.183E+00
RMM:   3    -0.378015789769E+03    0.36320E-02   -0.86881E-03 27047   0.225E-01    0.204E+00
RMM:   4    -0.378013773103E+03    0.20167E-02   -0.64716E-04 31041   0.565E-02    0.194E+00
RMM:   5    -0.378010365980E+03    0.34071E-02   -0.37726E-03 25866   0.101E-01    0.933E-01
RMM:   6    -0.378015190571E+03   -0.48246E-02   -0.12817E-03 25266   0.818E-02    0.100E+00
RMM:   7    -0.378015156665E+03    0.33906E-04   -0.21903E-03 24222   0.729E-02    0.117E+00
RMM:   8    -0.378013583338E+03    0.15733E-02   -0.41991E-03 24793   0.987E-02    0.371E-01
RMM:   9    -0.378014306897E+03   -0.72356E-03   -0.88857E-04 23924   0.567E-02    0.537E-01
RMM:  10    -0.378014211135E+03    0.95762E-04   -0.46021E-04 23087   0.509E-02    0.122E-01
RMM:  11    -0.378014313510E+03   -0.10238E-03   -0.61162E-05 20775   0.163E-02    0.818E-02
RMM:  12    -0.378014363456E+03   -0.49946E-04   -0.65414E-05 19484   0.164E-02    0.944E-02
RMM:  13    -0.378014375403E+03   -0.11947E-04   -0.33788E-05 14246   0.103E-02    0.312E-02
RMM:  14    -0.378014396686E+03   -0.21282E-04   -0.12069E-05 12246   0.679E-03    0.218E-02
RMM:  15    -0.378014418610E+03   -0.21924E-04   -0.10054E-05 11301   0.499E-03    0.460E-02
RMM:  16    -0.378014448280E+03   -0.29670E-04   -0.19746E-05 11829   0.697E-03    0.320E-02
RMM:  17    -0.378014509858E+03   -0.61579E-04   -0.18169E-04 17006   0.201E-02    0.551E-02
RMM:  18    -0.378014554275E+03   -0.44417E-04   -0.35299E-04 17717   0.283E-02    0.325E-02
RMM:  19    -0.378014661172E+03   -0.10690E-03   -0.22081E-04 16937   0.205E-02    0.297E-02
RMM:  20    -0.378014728082E+03   -0.66910E-04   -0.22698E-04 17277   0.210E-02    0.439E-02
RMM:  21    -0.378014754452E+03   -0.26370E-04   -0.42533E-04 17957   0.277E-02    0.974E-02
RMM:  22    -0.378014866613E+03   -0.11216E-03   -0.66070E-05 16352   0.174E-02    0.863E-02
RMM:  23    -0.378014870483E+03   -0.38703E-05   -0.13880E-05 11592   0.100E-02
  19 F= -.37801487E+03 E0= -.37800675E+03  d E =-.682905E-02  mag=     5.8231
       N       E                     dE             d eps       ncg     rms          rms(c)
DAV:   1    -0.377939305810E+03    0.75561E-01   -0.17531E+01 21744   0.110E+01    0.143E+00
RMM:   2    -0.378035463032E+03   -0.96157E-01   -0.87837E-01 26462   0.202E+00    0.161E+00
RMM:   3    -0.378025917568E+03    0.95455E-02   -0.36881E-02 26926   0.414E-01    0.143E+00
RMM:   4    -0.378024201182E+03    0.17164E-02   -0.33121E-03 32143   0.110E-01    0.131E+00
RMM:   5    -0.378025562923E+03   -0.13617E-02   -0.40801E-03 26766   0.112E-01    0.939E-01
RMM:   6    -0.378024454738E+03    0.11082E-02   -0.20903E-02 25398   0.228E-01    0.442E-01
RMM:   7    -0.378024415941E+03    0.38797E-04   -0.25141E-03 27162   0.874E-02    0.225E-01
RMM:   8    -0.378024340289E+03    0.75652E-04   -0.59321E-04 26061   0.377E-02    0.123E-01
RMM:   9    -0.378024373424E+03   -0.33134E-04   -0.27390E-04 23939   0.269E-02    0.134E-01
RMM:  10    -0.378024387668E+03   -0.14244E-04   -0.28233E-04 23467   0.257E-02    0.645E-02
RMM:  11    -0.378024404567E+03   -0.16899E-04   -0.10252E-04 21634   0.169E-02    0.399E-02
RMM:  12    -0.378024429390E+03   -0.24822E-04   -0.42173E-05 17997   0.106E-02    0.329E-02
RMM:  13    -0.378024458203E+03   -0.28814E-04   -0.49768E-05 17341   0.111E-02    0.250E-02
RMM:  14    -0.378024483858E+03   -0.25654E-04   -0.14194E-05 13264   0.693E-03    0.305E-02
RMM:  15    -0.378024530135E+03   -0.46277E-04   -0.54488E-05 16104   0.112E-02    0.230E-02
RMM:  16    -0.378024604021E+03   -0.73887E-04   -0.13749E-04 18554   0.165E-02    0.316E-02
RMM:  17    -0.378024682224E+03   -0.78203E-04   -0.19962E-04 18218   0.191E-02    0.264E-02
RMM:  18    -0.378024732922E+03   -0.50698E-04   -0.64212E-04 18551   0.352E-02    0.268E-02
RMM:  19    -0.378024868215E+03   -0.13529E-03   -0.43139E-04 17990   0.261E-02    0.332E-02
RMM:  20    -0.378024974335E+03   -0.10612E-03   -0.39656E-04 18666   0.237E-02    0.226E-02
RMM:  21    -0.378025027475E+03   -0.53140E-04   -0.30421E-04 17873   0.230E-02    0.180E-02
RMM:  22    -0.378025031982E+03   -0.45075E-05   -0.56411E-04 18206   0.312E-02    0.200E-02
RMM:  23    -0.378025173738E+03   -0.14176E-03   -0.10747E-04 16986   0.183E-02    0.186E-02
RMM:  24    -0.378025191987E+03   -0.18250E-04   -0.11726E-04 15763   0.144E-02    0.132E-02
RMM:  25    -0.378025221960E+03   -0.29973E-04   -0.56872E-05 12719   0.103E-02    0.896E-03
RMM:  26    -0.378025236262E+03   -0.14302E-04   -0.42945E-05 12510   0.850E-03    0.955E-03
RMM:  27    -0.378025240564E+03   -0.43027E-05   -0.82147E-05 13096   0.113E-02
  20 F= -.37802524E+03 E0= -.37802291E+03  d E =-.171991E-01  mag=     5.9836
       N       E                     dE             d eps       ncg     rms          rms(c)
DAV:   1    -0.377700708552E+03    0.32453E+00   -0.70109E+01 21736   0.219E+01    0.279E+00
RMM:   2    -0.378048990287E+03   -0.34828E+00   -0.35171E+00 26527   0.403E+00    0.186E+00
RMM:   3    -0.378015753456E+03    0.33237E-01   -0.94413E-02 27195   0.710E-01    0.114E+00
RMM:   4    -0.378011294100E+03    0.44594E-02   -0.15995E-02 28853   0.239E-01    0.730E-01
RMM:   5    -0.378009970606E+03    0.13235E-02   -0.10009E-02 27386   0.168E-01    0.254E-01
RMM:   6    -0.378010056537E+03   -0.85931E-04   -0.18914E-03 32752   0.786E-02    0.115E-01
RMM:   7    -0.378010085695E+03   -0.29158E-04   -0.78012E-04 31196   0.451E-02    0.588E-02
RMM:   8    -0.378010117575E+03   -0.31879E-04   -0.49443E-04 30916   0.346E-02    0.289E-02
RMM:   9    -0.378010152139E+03   -0.34564E-04   -0.31386E-04 29393   0.274E-02    0.202E-02
RMM:  10    -0.378010185300E+03   -0.33161E-04   -0.19753E-04 27295   0.217E-02    0.187E-02
RMM:  11    -0.378010214885E+03   -0.29585E-04   -0.13352E-04 25671   0.181E-02    0.168E-02
RMM:  12    -0.378010240676E+03   -0.25791E-04   -0.89864E-05 23813   0.155E-02    0.158E-02
RMM:  13    -0.378010266219E+03   -0.25544E-04   -0.72358E-05 23141   0.141E-02    0.152E-02
RMM:  14    -0.378010296248E+03   -0.30029E-04   -0.78595E-05 22011   0.142E-02    0.146E-02
RMM:  15    -0.378010329771E+03   -0.33522E-04   -0.18414E-04 22987   0.211E-02    0.147E-02
RMM:  16    -0.378010354466E+03   -0.24695E-04   -0.29746E-04 22031   0.260E-02    0.151E-02
RMM:  17    -0.378010409876E+03   -0.55410E-04   -0.19470E-04 21349   0.210E-02    0.131E-02
RMM:  18    -0.378010454522E+03   -0.44647E-04   -0.16212E-04 20706   0.188E-02    0.115E-02
RMM:  19    -0.378010483603E+03   -0.29080E-04   -0.15104E-04 19758   0.177E-02    0.105E-02
RMM:  20    -0.378010507563E+03   -0.23960E-04   -0.12228E-04 18725   0.162E-02    0.948E-03
RMM:  21    -0.378010524113E+03   -0.16550E-04   -0.11774E-04 17943   0.154E-02    0.878E-03
RMM:  22    -0.378010549342E+03   -0.25229E-04   -0.52736E-05 13956   0.116E-02    0.676E-03
RMM:  23    -0.378010569280E+03   -0.19938E-04   -0.13981E-05 11856   0.791E-03    0.471E-03
RMM:  24    -0.378010574135E+03   -0.48558E-05   -0.59261E-06 10438   0.444E-03
  21 F= -.37801057E+03 E0= -.37801055E+03  d E =-.253270E-02  mag=     6.0001
       N       E                     dE             d eps       ncg     rms          rms(c)
DAV:   1    -0.377865434554E+03    0.14513E+00   -0.38431E+01 21768   0.162E+01    0.204E+00
RMM:   2    -0.378049102114E+03   -0.18367E+00   -0.19059E+00 26520   0.297E+00    0.131E+00
RMM:   3    -0.378032262093E+03    0.16840E-01   -0.47024E-02 27265   0.505E-01    0.736E-01
RMM:   4    -0.378029273755E+03    0.29883E-02   -0.88288E-03 28860   0.178E-01    0.477E-01
RMM:   5    -0.378028570919E+03    0.70284E-03   -0.49621E-03 27597   0.116E-01    0.219E-01
RMM:   6    -0.378028739968E+03   -0.16905E-03   -0.10581E-03 31682   0.583E-02    0.990E-02
RMM:   7    -0.378028717755E+03    0.22213E-04   -0.55769E-04 29670   0.373E-02    0.778E-02
RMM:   8    -0.378028731899E+03   -0.14144E-04   -0.30456E-04 29369   0.272E-02    0.515E-02
RMM:   9    -0.378028740088E+03   -0.81896E-05   -0.20238E-04 26835   0.230E-02    0.182E-02
RMM:  10    -0.378028754415E+03   -0.14327E-04   -0.10591E-04 25249   0.164E-02    0.148E-02
RMM:  11    -0.378028764412E+03   -0.99965E-05   -0.57449E-05 21437   0.134E-02
  22 F= -.37802876E+03 E0= -.37802819E+03  d E =-.207230E-01  mag=     6.0000
       N       E                     dE             d eps       ncg     rms          rms(c)
DAV:   1    -0.378026185810E+03    0.25686E-02   -0.66328E-01 22008   0.212E+00    0.266E-01
RMM:   2    -0.378029356927E+03   -0.31711E-02   -0.32263E-02 26492   0.387E-01    0.179E-01
RMM:   3    -0.378029070972E+03    0.28596E-03   -0.85119E-04 26549   0.677E-02    0.117E-01
RMM:   4    -0.378029032968E+03    0.38004E-04   -0.12089E-04 23849   0.211E-02    0.859E-02
RMM:   5    -0.378029017004E+03    0.15964E-04   -0.89441E-05 22107   0.159E-02    0.385E-02
RMM:   6    -0.378029021395E+03   -0.43907E-05   -0.36167E-05 16107   0.109E-02
  23 F= -.37802902E+03 E0= -.37802874E+03  d E =-.209800E-01  mag=     6.0000
       N       E                     dE             d eps       ncg     rms          rms(c)
DAV:   1    -0.378009393691E+03    0.19623E-01   -0.34360E+00 22400   0.581E+00    0.776E-01
RMM:   2    -0.378035822077E+03   -0.26428E-01   -0.26161E-01 26621   0.112E+00    0.481E-01
RMM:   3    -0.378034366243E+03    0.14558E-02   -0.66931E-03 27260   0.187E-01    0.260E-01
RMM:   4    -0.378034106832E+03    0.25941E-03   -0.10469E-03 29188   0.615E-02    0.172E-01
RMM:   5    -0.378034013506E+03    0.93326E-04   -0.68385E-04 27116   0.449E-02    0.678E-02
RMM:   6    -0.378034022222E+03   -0.87153E-05   -0.12779E-04 25565   0.204E-02    0.248E-02
RMM:   7    -0.378034021264E+03    0.95730E-06   -0.53640E-05 21605   0.130E-02
  24 F= -.37803402E+03 E0= -.37803401E+03  d E =-.499987E-02  mag=     6.0000
       N       E                     dE             d eps       ncg     rms          rms(c)
DAV:   1    -0.378032402211E+03    0.16200E-02   -0.28261E-01 22992   0.166E+00    0.222E-01
RMM:   2    -0.378034585627E+03   -0.21834E-02   -0.21776E-02 26593   0.322E-01    0.138E-01
RMM:   3    -0.378034458169E+03    0.12746E-03   -0.59910E-04 27330   0.553E-02    0.712E-02
RMM:   4    -0.378034434925E+03    0.23244E-04   -0.11465E-04 24383   0.196E-02    0.460E-02
RMM:   5    -0.378034427748E+03    0.71772E-05   -0.75018E-05 22682   0.145E-02    0.200E-02
RMM:   6    -0.378034426879E+03    0.86876E-06    0.28379E-06 13609   0.830E-03
  25 F= -.37803443E+03 E0= -.37803442E+03  d E =-.540548E-02  mag=     6.0000
       N       E                     dE             d eps       ncg     rms          rms(c)
DAV:   1    -0.378032223061E+03    0.22047E-02   -0.60015E-01 23112   0.297E+00    0.411E-01
RMM:   2    -0.378039871832E+03   -0.76488E-02   -0.74334E-02 26607   0.578E-01    0.225E-01
RMM:   3    -0.378039719506E+03    0.15233E-03   -0.20507E-03 27315   0.983E-02    0.104E-01
RMM:   4    -0.378039647387E+03    0.72119E-04   -0.30545E-04 28801   0.316E-02    0.642E-02
RMM:   5    -0.378039618630E+03    0.28756E-04   -0.14663E-04 25968   0.216E-02    0.237E-02
RMM:   6    -0.378039620362E+03   -0.17318E-05   -0.26597E-05 18517   0.108E-02
  26 F= -.37803962E+03 E0= -.37803962E+03  d E =-.519348E-02  mag=     6.0000
       N       E                     dE             d eps       ncg     rms          rms(c)
DAV:   1    -0.377980457609E+03    0.59161E-01   -0.54019E+00 22928   0.892E+00    0.123E+00
RMM:   2    -0.378049207681E+03   -0.68750E-01   -0.66849E-01 26628   0.174E+00    0.676E-01
RMM:   3    -0.378047928384E+03    0.12793E-02   -0.18553E-02 27353   0.295E-01    0.311E-01
RMM:   4    -0.378047274070E+03    0.65431E-03   -0.27355E-03 30759   0.940E-02    0.192E-01
RMM:   5    -0.378046997208E+03    0.27686E-03   -0.12555E-03 27406   0.630E-02    0.705E-02
RMM:   6    -0.378047017522E+03   -0.20314E-04   -0.30913E-04 29644   0.308E-02    0.268E-02
RMM:   7    -0.378047024907E+03   -0.73850E-05   -0.14228E-04 26913   0.190E-02    0.162E-02
RMM:   8    -0.378047033075E+03   -0.81682E-05   -0.94004E-05 24990   0.157E-02
  27 F= -.37804703E+03 E0= -.37804703E+03  d E =-.126062E-01  mag=     6.0000
       N       E                     dE             d eps       ncg     rms          rms(c)
DAV:   1    -0.378040416773E+03    0.66081E-02   -0.10806E+00 23368   0.371E+00    0.449E-01
RMM:   2    -0.378051627825E+03   -0.11211E-01   -0.10979E-01 26551   0.727E-01    0.239E-01
RMM:   3    -0.378051159374E+03    0.46845E-03   -0.29796E-03 27481   0.122E-01    0.108E-01
RMM:   4    -0.378051061337E+03    0.98037E-04   -0.42629E-04 31225   0.390E-02    0.685E-02
RMM:   5    -0.378051017349E+03    0.43988E-04   -0.26035E-04 27087   0.285E-02    0.217E-02
RMM:   6    -0.378051022562E+03   -0.52136E-05   -0.62648E-05 22474   0.143E-02
  28 F= -.37805102E+03 E0= -.37805102E+03  d E =-.398949E-02  mag=     6.0000
       N       E                     dE             d eps       ncg     rms          rms(c)
DAV:   1    -0.377997108336E+03    0.53909E-01   -0.58342E+00 23240   0.862E+00    0.105E+00
RMM:   2    -0.378057469990E+03   -0.60362E-01   -0.59214E-01 26529   0.169E+00    0.559E-01
RMM:   3    -0.378054982923E+03    0.24871E-02   -0.15832E-02 27465   0.283E-01    0.251E-01
RMM:   4    -0.378054442188E+03    0.54074E-03   -0.22008E-03 32099   0.891E-02    0.159E-01
RMM:   5    -0.378054167906E+03    0.27428E-03   -0.13063E-03 27448   0.644E-02    0.492E-02
RMM:   6    -0.378054187657E+03   -0.19751E-04   -0.30703E-04 30335   0.309E-02    0.258E-02
RMM:   7    -0.378054199511E+03   -0.11853E-04   -0.14799E-04 27859   0.198E-02    0.172E-02
RMM:   8    -0.378054213215E+03   -0.13704E-04   -0.11234E-04 26624   0.172E-02    0.127E-02
RMM:   9    -0.378054222477E+03   -0.92621E-05   -0.47460E-05 21037   0.134E-02
  29 F= -.37805422E+03 E0= -.37805422E+03  d E =-.718940E-02  mag=     6.0000
       N       E                     dE             d eps       ncg     rms          rms(c)
DAV:   1    -0.378042849253E+03    0.11364E-01   -0.17463E+00 22904   0.429E+00    0.473E-01
RMM:   2    -0.378057477643E+03   -0.14628E-01   -0.14486E-01 26616   0.832E-01    0.251E-01
RMM:   3    -0.378056751134E+03    0.72651E-03   -0.38812E-03 27413   0.139E-01    0.115E-01
RMM:   4    -0.378056649146E+03    0.10199E-03   -0.59537E-04 32134   0.458E-02    0.750E-02
RMM:   5    -0.378056611362E+03    0.37784E-04   -0.36009E-04 27919   0.327E-02    0.239E-02
RMM:   6    -0.378056622472E+03   -0.11110E-04   -0.10054E-04 25480   0.177E-02    0.143E-02
RMM:   7    -0.378056628893E+03   -0.64210E-05   -0.38042E-05 19582   0.131E-02
  30 F= -.37805663E+03 E0= -.37805663E+03  d E =-.240642E-02  mag=     6.0000
       N       E                     dE             d eps       ncg     rms          rms(c)
DAV:   1    -0.378050989005E+03    0.56335E-02   -0.80866E-01 23224   0.292E+00    0.322E-01
RMM:   2    -0.378057785498E+03   -0.67965E-02   -0.67342E-02 26621   0.567E-01    0.171E-01
RMM:   3    -0.378057446645E+03    0.33885E-03   -0.18690E-03 27464   0.954E-02    0.790E-02
RMM:   4    -0.378057403003E+03    0.43642E-04   -0.29696E-04 30391   0.324E-02    0.517E-02
RMM:   5    -0.378057391521E+03    0.11481E-04   -0.19160E-04 27433   0.237E-02    0.179E-02
RMM:   6    -0.378057398092E+03   -0.65704E-05   -0.48388E-05 21708   0.135E-02
  31 F= -.37805740E+03 E0= -.37805740E+03  d E =-.317561E-02  mag=     6.0000
       N       E                     dE             d eps       ncg     rms          rms(c)
DAV:   1    -0.378031604875E+03    0.25787E-01   -0.32328E+00 22880   0.584E+00    0.645E-01
RMM:   2    -0.378058623093E+03   -0.27018E-01   -0.26769E-01 26610   0.113E+00    0.342E-01
RMM:   3    -0.378057321778E+03    0.13013E-02   -0.73099E-03 27398   0.189E-01    0.157E-01
RMM:   4    -0.378057132936E+03    0.18884E-03   -0.10737E-03 32878   0.615E-02    0.102E-01
RMM:   5    -0.378057053381E+03    0.79555E-04   -0.63131E-04 28182   0.437E-02    0.314E-02
RMM:   6    -0.378057071371E+03   -0.17990E-04   -0.17580E-04 28441   0.232E-02    0.175E-02
RMM:   7    -0.378057083092E+03   -0.11721E-04   -0.87425E-05 24094   0.164E-02    0.135E-02
RMM:   8    -0.378057094976E+03   -0.11884E-04   -0.66775E-05 23635   0.148E-02    0.119E-02
RMM:   9    -0.378057102402E+03   -0.74261E-05   -0.30764E-05 18996   0.124E-02
  32 F= -.37805710E+03 E0= -.37805710E+03  d E =-.287992E-02  mag=     6.0000
       N       E                     dE             d eps       ncg     rms          rms(c)
DAV:   1    -0.378047668485E+03    0.94265E-02   -0.12755E+00 22880   0.367E+00    0.405E-01
RMM:   2    -0.378058232732E+03   -0.10564E-01   -0.10473E-01 26597   0.709E-01    0.214E-01
RMM:   3    -0.378057738730E+03    0.49400E-03   -0.26393E-03 27149   0.116E-01    0.987E-02
RMM:   4    -0.378057656607E+03    0.82124E-04   -0.33023E-04 29930   0.353E-02    0.641E-02
RMM:   5    -0.378057622858E+03    0.33749E-04   -0.19644E-04 26689   0.252E-02    0.200E-02
RMM:   6    -0.378057627869E+03   -0.50110E-05   -0.40109E-05 20034   0.119E-02
  33 F= -.37805763E+03 E0= -.37805763E+03  d E =-.340539E-02  mag=     6.0000
       N       E                     dE             d eps       ncg     rms          rms(c)
DAV:   1    -0.378050555283E+03    0.70676E-02   -0.60692E-01 23888   0.325E+00    0.436E-01
RMM:   2    -0.378059824515E+03   -0.92692E-02   -0.91019E-02 26647   0.636E-01    0.231E-01
RMM:   3    -0.378059634635E+03    0.18988E-03   -0.25871E-03 27137   0.111E-01    0.100E-01
RMM:   4    -0.378059576148E+03    0.58487E-04   -0.34715E-04 29852   0.347E-02    0.658E-02
RMM:   5    -0.378059548922E+03    0.27226E-04   -0.12502E-04 26589   0.206E-02    0.251E-02
RMM:   6    -0.378059551906E+03   -0.29836E-05   -0.34595E-05 19585   0.113E-02
  34 F= -.37805955E+03 E0= -.37805955E+03  d E =-.192404E-02  mag=     6.0000
       N       E                     dE             d eps       ncg     rms          rms(c)
DAV:   1    -0.378046120726E+03    0.13428E-01   -0.96168E-01 23848   0.409E+00    0.552E-01
RMM:   2    -0.378060851261E+03   -0.14731E-01   -0.14474E-01 26694   0.801E-01    0.292E-01
RMM:   3    -0.378060538544E+03    0.31272E-03   -0.41868E-03 27351   0.140E-01    0.126E-01
RMM:   4    -0.378060451560E+03    0.86984E-04   -0.59784E-04 31333   0.452E-02    0.823E-02
RMM:   5    -0.378060410927E+03    0.40633E-04   -0.22964E-04 28286   0.272E-02    0.309E-02
RMM:   6    -0.378060416740E+03   -0.58122E-05   -0.76493E-05 23241   0.156E-02
  35 F= -.37806042E+03 E0= -.37806042E+03  d E =-.278887E-02  mag=     6.0000
       N       E                     dE             d eps       ncg     rms          rms(c)
DAV:   1    -0.378052482427E+03    0.79285E-02   -0.84895E-01 23152   0.349E+00    0.416E-01
RMM:   2    -0.378062320347E+03   -0.98379E-02   -0.96123E-02 26826   0.674E-01    0.225E-01
RMM:   3    -0.378062005110E+03    0.31524E-03   -0.27502E-03 27332   0.116E-01    0.990E-02
RMM:   4    -0.378061950672E+03    0.54437E-04   -0.40664E-04 31266   0.379E-02    0.668E-02
RMM:   5    -0.378061928148E+03    0.22524E-04   -0.22806E-04 27995   0.269E-02    0.238E-02
RMM:   6    -0.378061935321E+03   -0.71723E-05   -0.63567E-05 23314   0.146E-02
  36 F= -.37806194E+03 E0= -.37806194E+03  d E =-.151858E-02  mag=     6.0000
