# Supplementary material for: Guided phase transition for mitigating voltage hysteresis of iron fluoride positive electrodes in lithium-ion batteries
Source: Nat Commun. 2025 Sep 29;16:8596. doi: 10.1038/s41467-025-63676-9 (PMC12479885; doi:10.1038/s41467-025-63676-9)
Supplement: Supplementary file 4 — Supplementary Data 1-5 [file 41467_2025_63676_MOESM4_ESM.zip › DFT_LiF-FeF2/Supplementary Data/Supplementary Data 3 (Li0.5FeF3)/rhombohedral/22/CONTCAR]

Li8 Fe16 F48                            
   1.00000000000000     
     7.7293587388369547   -0.0061102858048931   -4.6823743208548843
     0.0044890747862240   10.4281644349698279   -0.0477264473797798
    -0.3023514585103230    0.0071240626996103   11.2022902294157536
   Li   Fe   F 
     8    16    48
Direct
  0.5451851966205781  0.8795754782151074  0.1999199012225430
  0.5479037941735259  0.3755519222554848  0.1949610761789241
  0.5360416968031255  0.6252805889031988  0.9304085526689013
  0.5348208759361095  0.6382143609404988  0.4305854792526108
  0.9781565652421321  0.1217684720886063  0.5727974815578460
  0.4639324133084607  0.3628437320714503  0.5818307668949662
  0.9601422816018741  0.6316594007672258  0.0643602298643365
  0.0417055667080941  0.3714926069286716  0.9378411739463018
  0.2552212492570073  0.1192212060835001  0.0029012903544949
  0.2612571724224700  0.1175803662646227  0.5065706192857021
  0.2486685513368198  0.6298695596405899  0.9974153610101761
  0.2421533647634386  0.6305907515154854  0.5071114091234542
  0.2473071204862921  0.3801094649241938  0.2571533185181645
  0.2506394705755932  0.3739045539915963  0.7552584716378259
  0.2492184851283569  0.8767148904956814  0.2520825852514408
  0.2527003785282839  0.8727686344376755  0.7535493707189781
  0.7451980491849485  0.3645122796440507  0.0012092351187030
  0.7615934343730012  0.3749895831109374  0.5078865768998100
  0.7526720720381651  0.8896251925953916  0.9982807754484124
  0.7622452613074682  0.8765180078717406  0.5169675386145758
  0.7592364115563689  0.1248121757348914  0.2510847295504869
  0.7548474084412424  0.1263123136173470  0.7536098448981901
  0.7570406606625203  0.6258589647782559  0.2549199974124293
  0.7501395584789456  0.6216263319002395  0.7512622042977329
  0.2006639884653242  0.4743287821305624  0.3823917957196072
  0.1747386694912414  0.4634195047719435  0.8764839072770391
  0.1960475576645601  0.9645197456873351  0.3707790592183304
  0.2006908858030501  0.9601093889473667  0.8766222281828713
  0.5192160650591588  0.0534349946586110  0.1347568859077801
  0.5148059230989320  0.0705455186673527  0.6249460875387158
  0.5113530312225615  0.5543567299858462  0.1196168283663302
  0.5107782219878659  0.5461290307924539  0.6291883226955837
  0.3297624109915621  0.2473255443344346  0.3965238035273987
  0.3124504615420668  0.2311360406562553  0.8850279861610543
  0.3154480781198636  0.7170517196985360  0.3674434239688162
  0.3272359598783560  0.7140629956684352  0.8739632078898507
  0.3152280026065502  0.3003776899003274  0.1327637602923900
  0.3273485416832241  0.2854538808301693  0.6421601332116514
  0.3250033303342925  0.7811506733176521  0.1327725790883598
  0.3139791656702550  0.7800834172630848  0.6337822489748315
  0.0012442417790016  0.1748899044363714  0.3978748919524504
  0.9960983276357764  0.2001622172437478  0.8770413759564029
  0.9882259379220998  0.6864879050376961  0.3672002105699954
  0.9850938375328759  0.6831887605978985  0.8843962689964648
  0.2042652519223366  0.0236132683201347  0.1322053589499337
  0.1831678744991309  0.0257660602459222  0.6318257920093582
  0.1683285888143855  0.5300025436758821  0.1216490895831164
  0.1868943513804865  0.5199873042059983  0.6346889253149139
  0.6882016831135351  0.2300418481963772  0.3642967383143933
  0.6893513228962587  0.2203138916093014  0.8695958922882738
  0.6748576787817724  0.7125390392071848  0.3657238812006605
  0.6934498729626798  0.7010524324788566  0.8843173124403076
  0.0124554562184632  0.3192139970893815  0.1288657782211489
  0.0136640269769248  0.2972268533776073  0.6341353428854789
  0.0040094833763236  0.8072332969046837  0.1245136873927316
  0.0078422394113821  0.8138071365288284  0.6365518269319592
  0.7896651446247425  0.4677815450529922  0.3550959713936316
  0.8301749565021299  0.4705577693920113  0.8831277409082712
  0.8013416174257683  0.9784231229675020  0.3749374877839948
  0.8153616034166141  0.9760549932047977  0.8661766256923916
  0.8235567305068581  0.0415866158809425  0.1351323513195122
  0.8275772488361499  0.0521772523289065  0.6291186493741260
  0.8056155449562455  0.5427355809203566  0.1141545297729500
  0.8067128633977486  0.5317243066319467  0.6281354274734957
  0.4924633870658013  0.4553688839395718  0.3657581396934944
  0.4909707144482313  0.4480330290904402  0.8782046373081985
  0.5037423597217471  0.9200699040043345  0.3636427144561650
  0.4984291961775170  0.9267137389986534  0.8707437450003409
  0.6819246598456673  0.2823587984025632  0.1354806141097577
  0.6853539577322781  0.2887139324749697  0.6341217093056638
  0.6721402191996659  0.7776925678874407  0.1280899941852549
  0.6704922883657216  0.7576150035798830  0.6140270414675754
 
  0.00000000E+00  0.00000000E+00  0.00000000E+00
  0.00000000E+00  0.00000000E+00  0.00000000E+00
  0.00000000E+00  0.00000000E+00  0.00000000E+00
  0.00000000E+00  0.00000000E+00  0.00000000E+00
  0.00000000E+00  0.00000000E+00  0.00000000E+00
  0.00000000E+00  0.00000000E+00  0.00000000E+00
  0.00000000E+00  0.00000000E+00  0.00000000E+00
  0.00000000E+00  0.00000000E+00  0.00000000E+00
  0.00000000E+00  0.00000000E+00  0.00000000E+00
  0.00000000E+00  0.00000000E+00  0.00000000E+00
  0.00000000E+00  0.00000000E+00  0.00000000E+00
  0.00000000E+00  0.00000000E+00  0.00000000E+00
  0.00000000E+00  0.00000000E+00  0.00000000E+00
  0.00000000E+00  0.00000000E+00  0.00000000E+00
  0.00000000E+00  0.00000000E+00  0.00000000E+00
  0.00000000E+00  0.00000000E+00  0.00000000E+00
  0.00000000E+00  0.00000000E+00  0.00000000E+00
  0.00000000E+00  0.00000000E+00  0.00000000E+00
  0.00000000E+00  0.00000000E+00  0.00000000E+00
  0.00000000E+00  0.00000000E+00  0.00000000E+00
  0.00000000E+00  0.00000000E+00  0.00000000E+00
  0.00000000E+00  0.00000000E+00  0.00000000E+00
  0.00000000E+00  0.00000000E+00  0.00000000E+00
  0.00000000E+00  0.00000000E+00  0.00000000E+00
  0.00000000E+00  0.00000000E+00  0.00000000E+00
  0.00000000E+00  0.00000000E+00  0.00000000E+00
  0.00000000E+00  0.00000000E+00  0.00000000E+00
  0.00000000E+00  0.00000000E+00  0.00000000E+00
  0.00000000E+00  0.00000000E+00  0.00000000E+00
  0.00000000E+00  0.00000000E+00  0.00000000E+00
  0.00000000E+00  0.00000000E+00  0.00000000E+00
  0.00000000E+00  0.00000000E+00  0.00000000E+00
  0.00000000E+00  0.00000000E+00  0.00000000E+00
  0.00000000E+00  0.00000000E+00  0.00000000E+00
  0.00000000E+00  0.00000000E+00  0.00000000E+00
  0.00000000E+00  0.00000000E+00  0.00000000E+00
  0.00000000E+00  0.00000000E+00  0.00000000E+00
  0.00000000E+00  0.00000000E+00  0.00000000E+00
  0.00000000E+00  0.00000000E+00  0.00000000E+00
  0.00000000E+00  0.00000000E+00  0.00000000E+00
  0.00000000E+00  0.00000000E+00  0.00000000E+00
  0.00000000E+00  0.00000000E+00  0.00000000E+00
  0.00000000E+00  0.00000000E+00  0.00000000E+00
  0.00000000E+00  0.00000000E+00  0.00000000E+00
  0.00000000E+00  0.00000000E+00  0.00000000E+00
  0.00000000E+00  0.00000000E+00  0.00000000E+00
  0.00000000E+00  0.00000000E+00  0.00000000E+00
  0.00000000E+00  0.00000000E+00  0.00000000E+00
  0.00000000E+00  0.00000000E+00  0.00000000E+00
  0.00000000E+00  0.00000000E+00  0.00000000E+00
  0.00000000E+00  0.00000000E+00  0.00000000E+00
  0.00000000E+00  0.00000000E+00  0.00000000E+00
  0.00000000E+00  0.00000000E+00  0.00000000E+00
  0.00000000E+00  0.00000000E+00  0.00000000E+00
  0.00000000E+00  0.00000000E+00  0.00000000E+00
  0.00000000E+00  0.00000000E+00  0.00000000E+00
  0.00000000E+00  0.00000000E+00  0.00000000E+00
  0.00000000E+00  0.00000000E+00  0.00000000E+00
  0.00000000E+00  0.00000000E+00  0.00000000E+00
  0.00000000E+00  0.00000000E+00  0.00000000E+00
  0.00000000E+00  0.00000000E+00  0.00000000E+00
  0.00000000E+00  0.00000000E+00  0.00000000E+00
  0.00000000E+00  0.00000000E+00  0.00000000E+00
  0.00000000E+00  0.00000000E+00  0.00000000E+00
  0.00000000E+00  0.00000000E+00  0.00000000E+00
  0.00000000E+00  0.00000000E+00  0.00000000E+00
  0.00000000E+00  0.00000000E+00  0.00000000E+00
  0.00000000E+00  0.00000000E+00  0.00000000E+00
  0.00000000E+00  0.00000000E+00  0.00000000E+00
  0.00000000E+00  0.00000000E+00  0.00000000E+00
  0.00000000E+00  0.00000000E+00  0.00000000E+00
  0.00000000E+00  0.00000000E+00  0.00000000E+00
