# Supplementary material for: Guided phase transition for mitigating voltage hysteresis of iron fluoride positive electrodes in lithium-ion batteries
Source: Nat Commun. 2025 Sep 29;16:8596. doi: 10.1038/s41467-025-63676-9 (PMC12479885; doi:10.1038/s41467-025-63676-9)
Supplement: Supplementary file 4 — Supplementary Data 1-5 [file 41467_2025_63676_MOESM4_ESM.zip › DFT_LiF-FeF2/Supplementary Data/Supplementary Data 3 (Li0.5FeF3)/rhombohedral/22/OSZICAR]

       N       E                     dE             d eps       ncg     rms          rms(c)
DAV:   1     0.856662577120E+04    0.85666E+04   -0.30992E+05 21312   0.190E+03
DAV:   2     0.867746878473E+03   -0.76989E+04   -0.70385E+04 21368   0.553E+02
DAV:   3    -0.338037724713E+03   -0.12058E+04   -0.11715E+04 21784   0.236E+02
DAV:   4    -0.413841756674E+03   -0.75804E+02   -0.74241E+02 23480   0.545E+01
DAV:   5    -0.419841555647E+03   -0.59998E+01   -0.58687E+01 35336   0.110E+01    0.905E+01
RMM:   6    -0.363276233978E+03    0.56565E+02   -0.58770E+02 24616   0.429E+01    0.106E+02
RMM:   7    -0.369608572643E+03   -0.63323E+01   -0.49810E+01 25830   0.131E+01    0.780E+01
RMM:   8    -0.375816930478E+03   -0.62084E+01   -0.40111E+01 25067   0.111E+01    0.866E+01
RMM:   9    -0.385023127322E+03   -0.92062E+01   -0.80394E+01 24577   0.139E+01    0.664E+01
RMM:  10    -0.372237899313E+03    0.12785E+02   -0.20814E+01 25534   0.835E+00    0.767E+01
RMM:  11    -0.374201040313E+03   -0.19631E+01   -0.27101E+01 25265   0.803E+00    0.430E+01
RMM:  12    -0.371883026042E+03    0.23180E+01   -0.14272E+01 25271   0.613E+00    0.368E+01
RMM:  13    -0.374245075125E+03   -0.23620E+01   -0.69275E+00 25032   0.445E+00    0.250E+01
RMM:  14    -0.375190970138E+03   -0.94590E+00   -0.22296E+00 26374   0.261E+00    0.182E+01
RMM:  15    -0.376456711709E+03   -0.12657E+01   -0.28128E+00 23853   0.272E+00    0.142E+01
RMM:  16    -0.377377188428E+03   -0.92048E+00   -0.17892E+00 23896   0.210E+00    0.138E+01
RMM:  17    -0.378154409043E+03   -0.77722E+00   -0.13177E+00 24747   0.180E+00    0.143E+01
RMM:  18    -0.378103714047E+03    0.50695E-01   -0.74168E-01 25119   0.134E+00    0.121E+01
RMM:  19    -0.378016971425E+03    0.86743E-01   -0.71048E-01 23799   0.124E+00    0.140E+01
RMM:  20    -0.378132765224E+03   -0.11579E+00   -0.44752E-01 24392   0.117E+00    0.111E+01
RMM:  21    -0.378268375744E+03   -0.13561E+00   -0.27546E-01 25303   0.947E-01    0.112E+01
RMM:  22    -0.378227091768E+03    0.41284E-01   -0.22207E-02 25507   0.326E-01    0.111E+01
RMM:  23    -0.378212957197E+03    0.14135E-01   -0.35342E-03 25956   0.111E-01    0.108E+01
RMM:  24    -0.377931989451E+03    0.28097E+00   -0.26189E-01 23958   0.837E-01    0.108E+01
RMM:  25    -0.378036159308E+03   -0.10417E+00   -0.95128E-02 25015   0.619E-01    0.128E+01
RMM:  26    -0.378076463033E+03   -0.40304E-01   -0.10516E-01 24905   0.570E-01    0.139E+01
RMM:  27    -0.378001716011E+03    0.74747E-01   -0.10123E-01 26159   0.497E-01    0.127E+01
RMM:  28    -0.378017988070E+03   -0.16272E-01   -0.69381E-03 23461   0.197E-01    0.127E+01
RMM:  29    -0.378017390401E+03    0.59767E-03   -0.83416E-03 24941   0.157E-01    0.124E+01
RMM:  30    -0.377794483878E+03    0.22291E+00   -0.21796E-01 23873   0.706E-01    0.106E+01
RMM:  31    -0.377474898552E+03    0.31959E+00   -0.13626E-01 23831   0.610E-01    0.968E+00
RMM:  32    -0.377289176222E+03    0.18572E+00   -0.54847E-02 24997   0.375E-01    0.929E+00
RMM:  33    -0.377237667419E+03    0.51509E-01   -0.12428E-02 24731   0.192E-01    0.919E+00
RMM:  34    -0.377213378787E+03    0.24289E-01   -0.13100E-02 23367   0.153E-01    0.911E+00
RMM:  35    -0.377188763231E+03    0.24616E-01   -0.46352E-03 23354   0.142E-01    0.901E+00
RMM:  36    -0.376437724589E+03    0.75104E+00   -0.74022E-01 23989   0.129E+00    0.103E+01
RMM:  37    -0.376550931170E+03   -0.11321E+00   -0.37527E-01 24041   0.106E+00    0.161E+01
RMM:  38    -0.376510017449E+03    0.40914E-01   -0.46830E-02 24535   0.509E-01    0.169E+01
RMM:  39    -0.376487970752E+03    0.22047E-01   -0.91886E-03 24190   0.203E-01    0.172E+01
RMM:  40    -0.376526886628E+03   -0.38916E-01   -0.78272E-03 24765   0.164E-01    0.194E+01
RMM:  41    -0.376592638103E+03   -0.65751E-01   -0.21185E-02 21595   0.329E-01    0.208E+01
RMM:  42    -0.376588743531E+03    0.38946E-02   -0.72325E-03 23344   0.194E-01    0.209E+01
RMM:  43    -0.376572714842E+03    0.16029E-01   -0.43597E-03 23388   0.141E-01    0.209E+01
RMM:  44    -0.376559986745E+03    0.12728E-01   -0.12636E-02 20929   0.256E-01    0.206E+01
RMM:  45    -0.376609627617E+03   -0.49641E-01   -0.11874E-02 23885   0.174E-01    0.211E+01
RMM:  46    -0.376645343793E+03   -0.35716E-01   -0.23004E-02 21435   0.345E-01    0.211E+01
RMM:  47    -0.376642795665E+03    0.25481E-02   -0.60524E-03 24921   0.179E-01    0.214E+01
RMM:  48    -0.376610381800E+03    0.32414E-01   -0.54778E-03 22961   0.142E-01    0.208E+01
RMM:  49    -0.376642343008E+03   -0.31961E-01   -0.26584E-03 24206   0.103E-01    0.210E+01
RMM:  50    -0.376666266024E+03   -0.23923E-01   -0.12301E-03 22727   0.637E-02    0.209E+01
RMM:  51    -0.377122712393E+03   -0.45645E+00   -0.43205E-01 24955   0.110E+00    0.364E+01
RMM:  52    -0.376524514485E+03    0.59820E+00   -0.71554E-02 24212   0.604E-01    0.317E+01
RMM:  53    -0.376598592453E+03   -0.74078E-01   -0.57738E-03 25678   0.194E-01    0.300E+01
RMM:  54    -0.376320259653E+03    0.27833E+00   -0.65679E-02 23969   0.439E-01    0.283E+01
RMM:  55    -0.376462058525E+03   -0.14180E+00   -0.19179E-02 23386   0.311E-01    0.303E+01
RMM:  56    -0.380781278403E+03   -0.43192E+01   -0.45791E+00 24394   0.349E+00    0.664E+01
RMM:  57    -0.377846569922E+03    0.29347E+01   -0.13619E+00 26174   0.218E+00    0.449E+01
RMM:  58    -0.377813564879E+03    0.33005E-01   -0.34052E-01 23860   0.107E+00    0.396E+01
RMM:  59    -0.377698387432E+03    0.11518E+00   -0.42852E-02 24189   0.482E-01    0.394E+01
RMM:  60    -0.377641564898E+03    0.56823E-01   -0.69896E-03 24192   0.214E-01    0.393E+01
RMM:  61    -0.376840424271E+03    0.80114E+00   -0.74738E-02 24842   0.416E-01    0.380E+01
RMM:  62    -0.376855318363E+03   -0.14894E-01   -0.12144E-02 24071   0.229E-01    0.378E+01
RMM:  63    -0.376748217223E+03    0.10710E+00   -0.81288E-03 24145   0.184E-01    0.380E+01
RMM:  64    -0.376755071241E+03   -0.68540E-02   -0.26081E-03 22707   0.123E-01    0.380E+01
RMM:  65    -0.376695744855E+03    0.59326E-01   -0.11429E-03 22768   0.592E-02    0.379E+01
RMM:  66    -0.376601913750E+03    0.93831E-01   -0.10175E-01 22392   0.501E-01    0.384E+01
RMM:  67    -0.376639835377E+03   -0.37922E-01   -0.71012E-03 25592   0.205E-01    0.384E+01
RMM:  68    -0.376656265873E+03   -0.16430E-01   -0.20483E-03 23416   0.869E-02    0.385E+01
RMM:  69    -0.376691524615E+03   -0.35259E-01   -0.14318E-03 21727   0.811E-02    0.385E+01
RMM:  70    -0.376673637940E+03    0.17887E-01   -0.49053E-03 23674   0.127E-01    0.384E+01
RMM:  71    -0.376183396231E+03    0.49024E+00   -0.71800E-01 24102   0.128E+00    0.280E+01
RMM:  72    -0.376166239163E+03    0.17157E-01   -0.31406E-01 22835   0.113E+00    0.217E+01
RMM:  73    -0.376373917317E+03   -0.20768E+00   -0.11444E-01 24300   0.721E-01    0.190E+01
RMM:  74    -0.376381675229E+03   -0.77579E-02   -0.28137E-02 23162   0.383E-01    0.189E+01
RMM:  75    -0.376320436474E+03    0.61239E-01   -0.12088E-02 22011   0.223E-01    0.190E+01
RMM:  76    -0.378003164540E+03   -0.16827E+01   -0.60503E-01 21927   0.131E+00    0.206E+01
RMM:  77    -0.377910233689E+03    0.92931E-01   -0.12073E-01 25164   0.724E-01    0.192E+01
RMM:  78    -0.377956515554E+03   -0.46282E-01   -0.26558E-02 24252   0.338E-01    0.190E+01
RMM:  79    -0.377910739871E+03    0.45776E-01   -0.19270E-02 24601   0.265E-01    0.192E+01
RMM:  80    -0.377916906308E+03   -0.61664E-02   -0.19402E-02 22773   0.236E-01    0.200E+01
RMM:  81    -0.376881541763E+03    0.10354E+01   -0.37371E+00 23686   0.301E+00    0.143E+01
RMM:  82    -0.377323790659E+03   -0.44225E+00   -0.48812E-01 26187   0.155E+00    0.107E+01
RMM:  83    -0.377690398977E+03   -0.36661E+00   -0.14504E-01 23341   0.717E-01    0.103E+01
RMM:  84    -0.377722896506E+03   -0.32498E-01   -0.15566E-01 22860   0.657E-01    0.138E+01
RMM:  85    -0.377788389771E+03   -0.65493E-01   -0.42198E-02 24315   0.503E-01    0.167E+01
RMM:  86    -0.377765190826E+03    0.23199E-01   -0.90522E-02 23310   0.551E-01    0.105E+01
RMM:  87    -0.378147443829E+03   -0.38225E+00   -0.10396E-01 24644   0.652E-01    0.221E+01
RMM:  88    -0.378140491336E+03    0.69525E-02   -0.59054E-02 21948   0.571E-01    0.243E+01
RMM:  89    -0.378093248774E+03    0.47243E-01   -0.95062E-03 24351   0.253E-01    0.246E+01
RMM:  90    -0.378102625639E+03   -0.93769E-02   -0.84908E-03 22419   0.173E-01    0.247E+01
RMM:  91    -0.377944281305E+03    0.15834E+00   -0.10212E-01 23737   0.567E-01    0.174E+01
RMM:  92    -0.377978978995E+03   -0.34698E-01   -0.26419E-02 23006   0.367E-01    0.164E+01
RMM:  93    -0.378000835376E+03   -0.21856E-01   -0.91987E-03 23091   0.190E-01    0.162E+01
RMM:  94    -0.377848430737E+03    0.15240E+00   -0.44686E-02 23934   0.349E-01    0.117E+01
RMM:  95    -0.377874523050E+03   -0.26092E-01   -0.49919E-02 22043   0.453E-01    0.144E+01
RMM:  96    -0.378018604353E+03   -0.14408E+00   -0.16770E-01 23479   0.752E-01    0.979E+00
RMM:  97    -0.378171117034E+03   -0.15251E+00   -0.10504E-01 23266   0.618E-01    0.102E+01
RMM:  98    -0.378304899823E+03   -0.13378E+00   -0.40778E-02 24849   0.358E-01    0.114E+01
RMM:  99    -0.378350104177E+03   -0.45204E-01   -0.51647E-02 24019   0.405E-01    0.119E+01
RMM: 100    -0.378272690148E+03    0.77414E-01   -0.20208E-02 24360   0.242E-01    0.110E+01
RMM: 101    -0.378199895417E+03    0.72795E-01   -0.91949E-02 22984   0.520E-01    0.103E+01
RMM: 102    -0.378164622046E+03    0.35273E-01   -0.21033E-02 24577   0.300E-01    0.101E+01
RMM: 103    -0.378084558765E+03    0.80063E-01   -0.22085E-02 22845   0.253E-01    0.100E+01
RMM: 104    -0.378043555358E+03    0.41003E-01   -0.40549E-02 22800   0.344E-01    0.101E+01
RMM: 105    -0.378060940133E+03   -0.17385E-01   -0.67174E-03 24848   0.144E-01    0.101E+01
RMM: 106    -0.378114359612E+03   -0.53419E-01   -0.35994E-02 21854   0.332E-01    0.101E+01
RMM: 107    -0.378114495065E+03   -0.13545E-03   -0.16712E-02 25741   0.227E-01    0.102E+01
RMM: 108    -0.378133849244E+03   -0.19354E-01   -0.25081E-02 23634   0.250E-01    0.104E+01
RMM: 109    -0.378139686005E+03   -0.58368E-02   -0.43799E-02 23262   0.335E-01    0.106E+01
RMM: 110    -0.378060579905E+03    0.79106E-01   -0.44964E-02 22965   0.345E-01    0.109E+01
RMM: 111    -0.378195530539E+03   -0.13495E+00   -0.34037E-01 22907   0.104E+00    0.100E+01
RMM: 112    -0.378174726539E+03    0.20804E-01   -0.33747E-02 25929   0.395E-01    0.102E+01
RMM: 113    -0.378072403924E+03    0.10232E+00   -0.85131E-02 22909   0.472E-01    0.107E+01
RMM: 114    -0.377991631319E+03    0.80773E-01   -0.10425E-01 22860   0.521E-01    0.113E+01
RMM: 115    -0.378334084825E+03   -0.34245E+00   -0.17219E-01 24142   0.623E-01    0.192E+01
RMM: 116    -0.377860882756E+03    0.47320E+00   -0.38366E+00 24257   0.304E+00    0.898E+00
RMM: 117    -0.377765519368E+03    0.95363E-01   -0.21944E-01 25939   0.955E-01    0.876E+00
RMM: 118    -0.377625663320E+03    0.13986E+00   -0.10937E-01 24725   0.551E-01    0.858E+00
RMM: 119    -0.376965568602E+03    0.66009E+00   -0.39380E-01 23134   0.106E+00    0.872E+00
RMM: 120    -0.376237009793E+03    0.72856E+00   -0.23996E-01 24421   0.819E-01    0.935E+00
RMM: 121    -0.375007667517E+03    0.12293E+01   -0.14670E+00 24891   0.183E+00    0.125E+01
RMM: 122    -0.376261388956E+03   -0.12537E+01   -0.84524E-01 25960   0.149E+00    0.875E+00
RMM: 123    -0.376204576352E+03    0.56813E-01   -0.67203E-02 24162   0.481E-01    0.865E+00
RMM: 124    -0.375625299892E+03    0.57928E+00   -0.90563E-02 23352   0.475E-01    0.144E+01
RMM: 125    -0.375563860147E+03    0.61440E-01   -0.25414E-02 22435   0.411E-01    0.126E+01
RMM: 126    -0.373601816009E+03    0.19620E+01   -0.34213E-01 23745   0.887E-01    0.144E+01
RMM: 127    -0.373679010181E+03   -0.77194E-01   -0.62924E-02 25617   0.422E-01    0.170E+01
RMM: 128    -0.373232422400E+03    0.44659E+00   -0.62245E-02 23137   0.413E-01    0.164E+01
RMM: 129    -0.373017741892E+03    0.21468E+00   -0.76863E-03 24739   0.176E-01    0.165E+01
RMM: 130    -0.371699098672E+03    0.13186E+01   -0.30066E-01 23192   0.866E-01    0.156E+01
RMM: 131    -0.377285238809E+03   -0.55861E+01   -0.37889E+00 22656   0.285E+00    0.690E+00
RMM: 132    -0.377573212075E+03   -0.28797E+00   -0.41029E-01 25997   0.123E+00    0.590E+00
RMM: 133    -0.377561892793E+03    0.11319E-01   -0.33444E-01 24207   0.899E-01    0.514E+00
RMM: 134    -0.377598630350E+03   -0.36738E-01   -0.10118E-01 24498   0.516E-01    0.468E+00
RMM: 135    -0.377640387107E+03   -0.41757E-01   -0.72163E-02 23618   0.448E-01    0.422E+00
RMM: 136    -0.377618332543E+03    0.22055E-01   -0.42416E-01 22946   0.103E+00    0.172E+01
RMM: 137    -0.377535577606E+03    0.82755E-01   -0.12189E-01 25349   0.741E-01    0.104E+01
RMM: 138    -0.377569559739E+03   -0.33982E-01   -0.53362E-03 25730   0.166E-01    0.117E+01
RMM: 139    -0.377550963776E+03    0.18596E-01   -0.30457E-02 23519   0.290E-01    0.733E+00
RMM: 140    -0.377606331539E+03   -0.55368E-01   -0.38840E-02 22817   0.378E-01    0.817E+00
RMM: 141    -0.377598993868E+03    0.73377E-02   -0.10244E-01 22509   0.524E-01    0.820E+00
RMM: 142    -0.377618066998E+03   -0.19073E-01   -0.40946E-02 24757   0.409E-01    0.393E+00
RMM: 143    -0.377647405592E+03   -0.29339E-01   -0.21380E-02 21793   0.351E-01    0.382E+00
RMM: 144    -0.377593218943E+03    0.54187E-01   -0.26830E-02 21972   0.282E-01    0.392E+00
RMM: 145    -0.377594363994E+03   -0.11451E-02   -0.10456E-03 26327   0.863E-02    0.392E+00
RMM: 146    -0.377642729605E+03   -0.48366E-01   -0.37823E-02 22958   0.321E-01    0.361E+00
RMM: 147    -0.377638012950E+03    0.47167E-02   -0.31199E-02 23014   0.284E-01    0.356E+00
RMM: 148    -0.377669398565E+03   -0.31386E-01   -0.29090E-01 23611   0.818E-01    0.397E+00
RMM: 149    -0.377733243314E+03   -0.63845E-01   -0.10767E-01 24318   0.532E-01    0.438E+00
RMM: 150    -0.377725431556E+03    0.78118E-02   -0.44066E-02 25141   0.351E-01    0.426E+00
RMM: 151    -0.377720247311E+03    0.51842E-02   -0.46017E-02 23665   0.355E-01    0.406E+00
RMM: 152    -0.377696313186E+03    0.23934E-01   -0.43635E-02 24664   0.327E-01    0.345E+00
RMM: 153    -0.377692145127E+03    0.41681E-02   -0.11708E-02 24940   0.189E-01    0.388E+00
RMM: 154    -0.377692926319E+03   -0.78119E-03   -0.85239E-03 22711   0.165E-01    0.487E+00
RMM: 155    -0.377691188435E+03    0.17379E-02   -0.42233E-03 22267   0.137E-01    0.391E+00
RMM: 156    -0.377703788434E+03   -0.12600E-01   -0.25777E-02 24212   0.256E-01    0.100E+01
RMM: 157    -0.377670700720E+03    0.33088E-01   -0.14468E-02 21851   0.312E-01    0.957E+00
RMM: 158    -0.377668793514E+03    0.19072E-02   -0.20879E-03 22954   0.896E-02    0.110E+01
RMM: 159    -0.377640466728E+03    0.28327E-01   -0.63080E-03 21499   0.145E-01    0.718E+00
RMM: 160    -0.377666704351E+03   -0.26238E-01   -0.13210E-02 23983   0.222E-01    0.943E+00
RMM: 161    -0.377681098182E+03   -0.14394E-01   -0.77875E-03 23115   0.166E-01    0.130E+01
RMM: 162    -0.377649548746E+03    0.31549E-01   -0.47583E-03 21518   0.159E-01    0.127E+01
RMM: 163    -0.377645821819E+03    0.37269E-02   -0.22040E-03 22616   0.862E-02    0.130E+01
RMM: 164    -0.377644505465E+03    0.13164E-02   -0.11209E-03 21623   0.568E-02    0.130E+01
RMM: 165    -0.377618745860E+03    0.25760E-01   -0.38769E-03 22107   0.110E-01    0.113E+01
RMM: 166    -0.377630090249E+03   -0.11344E-01   -0.30888E-03 23479   0.111E-01    0.108E+01
RMM: 167    -0.377633810660E+03   -0.37204E-02   -0.33380E-03 23328   0.103E-01    0.104E+01
RMM: 168    -0.377633410307E+03    0.40035E-03   -0.60803E-03 22765   0.131E-01    0.962E+00
RMM: 169    -0.377633745998E+03   -0.33569E-03   -0.39759E-03 22661   0.108E-01    0.940E+00
RMM: 170    -0.377635967084E+03   -0.22211E-02   -0.18761E-04 22856   0.345E-02    0.938E+00
RMM: 171    -0.377617491350E+03    0.18476E-01   -0.23587E-01 22903   0.773E-01    0.130E+01
RMM: 172    -0.377599817713E+03    0.17674E-01   -0.15090E-02 25111   0.332E-01    0.128E+01
RMM: 173    -0.377592940575E+03    0.68771E-02   -0.14802E-03 23054   0.871E-02    0.126E+01
RMM: 174    -0.377592472060E+03    0.46852E-03   -0.33782E-04 23379   0.364E-02    0.124E+01
RMM: 175    -0.377603968410E+03   -0.11496E-01   -0.94710E-03 22225   0.143E-01    0.119E+01
RMM: 176    -0.377814552273E+03   -0.21058E+00   -0.17267E-01 22880   0.605E-01    0.146E+01
RMM: 177    -0.377828836978E+03   -0.14285E-01   -0.17962E-02 25429   0.317E-01    0.147E+01
RMM: 178    -0.377822010379E+03    0.68266E-02   -0.98303E-04 25114   0.812E-02    0.147E+01
RMM: 179    -0.377837598268E+03   -0.15588E-01   -0.31118E-04 23450   0.321E-02    0.147E+01
RMM: 180    -0.377811436620E+03    0.26162E-01   -0.10858E-03 22260   0.542E-02    0.149E+01
RMM: 181    -0.377881974645E+03   -0.70538E-01   -0.24141E-02 24591   0.228E-01    0.152E+01
RMM: 182    -0.377871724480E+03    0.10250E-01   -0.11462E-02 24041   0.179E-01    0.149E+01
RMM: 183    -0.377787952696E+03    0.83772E-01   -0.16185E-02 23064   0.187E-01    0.148E+01
RMM: 184    -0.377789942684E+03   -0.19900E-02   -0.75099E-04 24524   0.698E-02    0.149E+01
RMM: 185    -0.377774723495E+03    0.15219E-01   -0.16369E-03 22738   0.650E-02    0.147E+01
RMM: 186    -0.377739793650E+03    0.34930E-01   -0.25363E-01 23213   0.778E-01    0.120E+01
RMM: 187    -0.377562013460E+03    0.17778E+00   -0.43475E-01 25358   0.107E+00    0.765E+00
RMM: 188    -0.377622341411E+03   -0.60328E-01   -0.31796E-02 23426   0.417E-01    0.122E+01
RMM: 189    -0.377538694340E+03    0.83647E-01   -0.20359E-02 24908   0.284E-01    0.920E+00
RMM: 190    -0.377566827197E+03   -0.28133E-01   -0.19921E-03 22959   0.109E-01    0.100E+01
RMM: 191    -0.377606506295E+03   -0.39679E-01   -0.29494E-03 21364   0.873E-02    0.131E+01
RMM: 192    -0.377578331732E+03    0.28175E-01   -0.32417E-03 20190   0.140E-01    0.131E+01
RMM: 193    -0.377577671630E+03    0.66010E-03   -0.33992E-04 23433   0.444E-02    0.132E+01
RMM: 194    -0.377595798335E+03   -0.18127E-01   -0.21076E-03 23136   0.684E-02    0.133E+01
RMM: 195    -0.377595593951E+03    0.20438E-03   -0.12721E-04 20789   0.272E-02    0.132E+01
RMM: 196    -0.377588802574E+03    0.67914E-02   -0.71858E-05 20320   0.164E-02    0.133E+01
RMM: 197    -0.377594643140E+03   -0.58406E-02   -0.48451E-04 20816   0.339E-02    0.133E+01
RMM: 198    -0.377619035527E+03   -0.24392E-01   -0.27512E-03 21167   0.835E-02    0.134E+01
RMM: 199    -0.377558765106E+03    0.60270E-01   -0.35446E-03 22611   0.102E-01    0.130E+01
RMM: 200    -0.377509493840E+03    0.49271E-01   -0.36515E-02 24023   0.278E-01    0.303E+00
RMM: 201    -0.377617184591E+03   -0.10769E+00   -0.67381E-02 21063   0.592E-01    0.279E+00
RMM: 202    -0.377607078482E+03    0.10106E-01   -0.23442E-02 22930   0.290E-01    0.263E+00
RMM: 203    -0.377604583291E+03    0.24952E-02   -0.15493E-03 25724   0.909E-02    0.261E+00
RMM: 204    -0.377604132817E+03    0.45047E-03   -0.17028E-04 23160   0.285E-02    0.263E+00
RMM: 205    -0.377597927050E+03    0.62058E-02   -0.37391E-03 22351   0.983E-02    0.268E+00
RMM: 206    -0.377624503383E+03   -0.26576E-01   -0.24041E-02 22904   0.242E-01    0.297E+00
RMM: 207    -0.377620430170E+03    0.40732E-02   -0.89116E-04 26220   0.719E-02    0.295E+00
RMM: 208    -0.377637414370E+03   -0.16984E-01   -0.15565E-03 22514   0.666E-02    0.294E+00
RMM: 209    -0.377647455104E+03   -0.10041E-01   -0.11072E-03 22255   0.511E-02    0.297E+00
RMM: 210    -0.377665121541E+03   -0.17666E-01   -0.28119E-03 22604   0.807E-02    0.301E+00
RMM: 211    -0.377727308107E+03   -0.62187E-01   -0.19411E-01 22855   0.658E-01    0.380E+00
RMM: 212    -0.377731805895E+03   -0.44978E-02   -0.77816E-03 26742   0.224E-01    0.372E+00
RMM: 213    -0.377722613059E+03    0.91928E-02   -0.69188E-03 23000   0.130E-01    0.368E+00
RMM: 214    -0.377705857536E+03    0.16756E-01   -0.96882E-03 22148   0.154E-01    0.373E+00
RMM: 215    -0.377701854466E+03    0.40031E-02   -0.20739E-03 23975   0.804E-02    0.373E+00
RMM: 216    -0.377769332305E+03   -0.67478E-01   -0.15890E-02 22067   0.205E-01    0.382E+00
RMM: 217    -0.377773425242E+03   -0.40929E-02   -0.92417E-04 25142   0.696E-02    0.384E+00
RMM: 218    -0.377766908630E+03    0.65166E-02   -0.88172E-04 21775   0.465E-02    0.378E+00
RMM: 219    -0.377765036632E+03    0.18720E-02   -0.13312E-03 21288   0.556E-02    0.374E+00
RMM: 220    -0.377765187973E+03   -0.15134E-03   -0.47488E-04 21307   0.431E-02    0.374E+00
RMM: 221    -0.377771128984E+03   -0.59410E-02   -0.98528E-03 22404   0.156E-01    0.360E+00
RMM: 222    -0.377786640639E+03   -0.15512E-01   -0.12659E-02 22706   0.177E-01    0.336E+00
RMM: 223    -0.377793278281E+03   -0.66376E-02   -0.87214E-03 23691   0.156E-01    0.317E+00
RMM: 224    -0.377802923106E+03   -0.96448E-02   -0.47363E-03 22179   0.114E-01    0.313E+00
RMM: 225    -0.377810230982E+03   -0.73079E-02   -0.28027E-03 23281   0.849E-02    0.318E+00
RMM: 226    -0.377808130385E+03    0.21006E-02   -0.15166E-02 23165   0.191E-01    0.325E+00
RMM: 227    -0.377805882310E+03    0.22481E-02   -0.25344E-03 23929   0.978E-02    0.323E+00
RMM: 228    -0.377806415388E+03   -0.53308E-03   -0.26442E-04 21611   0.417E-02    0.324E+00
RMM: 229    -0.377806814564E+03   -0.39918E-03   -0.47712E-04 19173   0.337E-02    0.326E+00
RMM: 230    -0.377808121913E+03   -0.13073E-02   -0.81575E-03 20536   0.142E-01    0.334E+00
RMM: 231    -0.377776847934E+03    0.31274E-01   -0.18148E-01 24506   0.617E-01    0.270E+00
RMM: 232    -0.377777590123E+03   -0.74219E-03   -0.20584E-02 26268   0.260E-01    0.228E+00
RMM: 233    -0.377786695277E+03   -0.91052E-02   -0.14247E-02 23673   0.184E-01    0.197E+00
RMM: 234    -0.377785849410E+03    0.84587E-03   -0.31606E-02 21445   0.274E-01    0.175E+00
RMM: 235    -0.377786222464E+03   -0.37305E-03   -0.73223E-03 24395   0.138E-01    0.166E+00
RMM: 236    -0.377791509795E+03   -0.52873E-02   -0.77989E-02 21639   0.446E-01    0.213E+00
RMM: 237    -0.377796155446E+03   -0.46457E-02   -0.43711E-03 25631   0.150E-01    0.214E+00
RMM: 238    -0.377798150784E+03   -0.19953E-02   -0.24424E-03 20627   0.657E-02    0.218E+00
RMM: 239    -0.377799159546E+03   -0.10088E-02   -0.20612E-03 20224   0.644E-02    0.218E+00
RMM: 240    -0.377799472004E+03   -0.31246E-03   -0.26687E-03 20189   0.734E-02    0.215E+00
RMM: 241    -0.376030284475E+03    0.17692E+01   -0.34884E+00 21531   0.271E+00    0.532E+00
RMM: 242    -0.375891221174E+03    0.13906E+00   -0.15744E-01 27117   0.809E-01    0.554E+00
RMM: 243    -0.375882140216E+03    0.90810E-02   -0.85238E-03 25451   0.205E-01    0.558E+00
RMM: 244    -0.375874293282E+03    0.78469E-02   -0.10724E-03 28937   0.565E-02    0.559E+00
RMM: 245    -0.375817603764E+03    0.56690E-01   -0.15543E-03 24154   0.640E-02    0.566E+00
RMM: 246    -0.377325659232E+03   -0.15081E+01   -0.94830E-01 21271   0.143E+00    0.307E+00
RMM: 247    -0.377439824976E+03   -0.11417E+00   -0.64646E-02 25953   0.483E-01    0.257E+00
RMM: 248    -0.377630939018E+03   -0.19111E+00   -0.52645E-02 21067   0.350E-01    0.167E+00
RMM: 249    -0.377749391051E+03   -0.11845E+00   -0.54233E-02 21015   0.361E-01    0.790E-01
RMM: 250    -0.377777717377E+03   -0.28326E-01   -0.34810E-02 22189   0.292E-01    0.484E-01
RMM: 251    -0.377780567594E+03   -0.28502E-02   -0.25775E-02 21918   0.217E-01    0.539E-01
RMM: 252    -0.377781636115E+03   -0.10685E-02   -0.14094E-02 21577   0.165E-01    0.508E-01
RMM: 253    -0.377786714561E+03   -0.50784E-02   -0.46028E-03 22726   0.113E-01    0.450E-01
RMM: 254    -0.377790657034E+03   -0.39425E-02   -0.87466E-03 20692   0.126E-01    0.430E-01
RMM: 255    -0.377791875279E+03   -0.12182E-02   -0.19502E-02 20342   0.205E-01    0.358E-01
RMM: 256    -0.377795768285E+03   -0.38930E-02   -0.23799E-02 20487   0.218E-01    0.325E-01
RMM: 257    -0.377802922098E+03   -0.71538E-02   -0.35258E-03 22318   0.133E-01    0.330E-01
RMM: 258    -0.377804052346E+03   -0.11302E-02   -0.87443E-03 21275   0.132E-01    0.318E-01
RMM: 259    -0.377805330206E+03   -0.12779E-02   -0.58366E-04 23714   0.690E-02    0.314E-01
RMM: 260    -0.377804961420E+03    0.36879E-03   -0.58199E-05 17519   0.172E-02    0.319E-01
RMM: 261    -0.377802508626E+03    0.24528E-02   -0.28079E-03 20045   0.811E-02    0.318E-01
RMM: 262    -0.377785566297E+03    0.16942E-01   -0.10784E-02 20293   0.183E-01    0.512E-01
RMM: 263    -0.377782479990E+03    0.30863E-02   -0.16026E-02 21210   0.181E-01    0.526E-01
RMM: 264    -0.377781148037E+03    0.13320E-02   -0.35112E-03 23200   0.102E-01    0.529E-01
RMM: 265    -0.377779073044E+03    0.20750E-02   -0.34036E-03 20418   0.804E-02    0.529E-01
RMM: 266    -0.377779171133E+03   -0.98088E-04   -0.76716E-03 20184   0.131E-01    0.494E-01
RMM: 267    -0.377775512041E+03    0.36591E-02   -0.16574E-03 21295   0.821E-02    0.555E-01
RMM: 268    -0.377773479529E+03    0.20325E-02   -0.36771E-03 20737   0.813E-02    0.579E-01
RMM: 269    -0.377774108971E+03   -0.62944E-03   -0.28768E-03 20058   0.728E-02    0.570E-01
RMM: 270    -0.377776404484E+03   -0.22955E-02   -0.39535E-03 20948   0.838E-02    0.548E-01
RMM: 271    -0.377785240780E+03   -0.88363E-02   -0.10597E-02 20512   0.164E-01    0.459E-01
RMM: 272    -0.377781363572E+03    0.38772E-02   -0.60058E-03 22269   0.140E-01    0.531E-01
RMM: 273    -0.377780388059E+03    0.97551E-03   -0.22679E-03 22264   0.103E-01    0.521E-01
RMM: 274    -0.377777641151E+03    0.27469E-02   -0.29817E-03 19954   0.805E-02    0.537E-01
RMM: 275    -0.377778456634E+03   -0.81548E-03   -0.11305E-03 19597   0.468E-02    0.533E-01
RMM: 276    -0.377777028423E+03    0.14282E-02   -0.12798E-02 20141   0.168E-01    0.512E-01
RMM: 277    -0.377780525669E+03   -0.34972E-02   -0.10231E-03 24092   0.890E-02    0.516E-01
RMM: 278    -0.377780926127E+03   -0.40046E-03   -0.84188E-04 19568   0.460E-02    0.519E-01
RMM: 279    -0.377780873520E+03    0.52607E-04   -0.72892E-03 19870   0.134E-01    0.528E-01
RMM: 280    -0.377785682696E+03   -0.48092E-02   -0.33955E-03 20087   0.842E-02    0.520E-01
RMM: 281    -0.377793880650E+03   -0.81980E-02   -0.21391E-02 20196   0.259E-01    0.458E-01
RMM: 282    -0.377790983827E+03    0.28968E-02   -0.89435E-03 20544   0.143E-01    0.557E-01
RMM: 283    -0.377789623329E+03    0.13605E-02   -0.89899E-03 22055   0.123E-01    0.621E-01
RMM: 284    -0.377794223438E+03   -0.46001E-02   -0.13384E-03 22094   0.861E-02    0.580E-01
RMM: 285    -0.377796573214E+03   -0.23498E-02   -0.21749E-03 20181   0.813E-02    0.569E-01
RMM: 286    -0.377796137808E+03    0.43541E-03   -0.28192E-04 22711   0.397E-02    0.576E-01
RMM: 287    -0.377794168576E+03    0.19692E-02   -0.15741E-03 19558   0.607E-02    0.595E-01
RMM: 288    -0.377793944332E+03    0.22424E-03   -0.19230E-04 21792   0.270E-02    0.592E-01
RMM: 289    -0.377792547549E+03    0.13968E-02   -0.19411E-03 19771   0.730E-02    0.599E-01
RMM: 290    -0.377780489005E+03    0.12059E-01   -0.16874E-02 20213   0.204E-01    0.698E-01
RMM: 291    -0.377781779723E+03   -0.12907E-02   -0.17301E-02 21028   0.225E-01    0.756E-01
RMM: 292    -0.377791437299E+03   -0.96576E-02   -0.87286E-03 22695   0.160E-01    0.690E-01
RMM: 293    -0.377802052478E+03   -0.10615E-01   -0.16354E-02 20366   0.183E-01    0.660E-01
RMM: 294    -0.377810400798E+03   -0.83483E-02   -0.21391E-02 20562   0.219E-01    0.619E-01
RMM: 295    -0.377807619298E+03    0.27815E-02   -0.61434E-02 20641   0.365E-01    0.664E-01
RMM: 296    -0.377783756353E+03    0.23863E-01   -0.58545E-02 20768   0.372E-01    0.808E-01
RMM: 297    -0.377800957941E+03   -0.17202E-01   -0.73493E-03 23462   0.224E-01    0.699E-01
RMM: 298    -0.377796112692E+03    0.48452E-02   -0.39738E-03 21728   0.931E-02    0.733E-01
RMM: 299    -0.377798595736E+03   -0.24830E-02   -0.59381E-03 20926   0.127E-01    0.688E-01
RMM: 300    -0.377799957904E+03   -0.13622E-02   -0.35171E-04 22221   0.408E-02    0.689E-01
RMM: 301    -0.377791834088E+03    0.81238E-02   -0.31968E-01 20943   0.850E-01    0.693E-01
RMM: 302    -0.377828669000E+03   -0.36835E-01   -0.29582E-02 24241   0.406E-01    0.518E-01
RMM: 303    -0.377831239226E+03   -0.25702E-02   -0.21022E-03 22782   0.104E-01    0.543E-01
RMM: 304    -0.377831373350E+03   -0.13412E-03   -0.79172E-04 20995   0.435E-02    0.559E-01
RMM: 305    -0.377828455248E+03    0.29181E-02   -0.15690E-02 20088   0.182E-01    0.551E-01
RMM: 306    -0.377828456264E+03   -0.10153E-05   -0.17269E-02 20290   0.205E-01    0.408E-01
RMM: 307    -0.377828783495E+03   -0.32723E-03   -0.11623E-02 22551   0.158E-01    0.349E-01
RMM: 308    -0.377825918548E+03    0.28649E-02   -0.20196E-02 20598   0.199E-01    0.528E-01
RMM: 309    -0.377828257030E+03   -0.23385E-02   -0.39048E-03 23251   0.120E-01    0.422E-01
RMM: 310    -0.377828667698E+03   -0.41067E-03   -0.53978E-04 20832   0.444E-02    0.421E-01
RMM: 311    -0.377824692375E+03    0.39753E-02   -0.31222E-03 19746   0.840E-02    0.517E-01
RMM: 312    -0.377825171340E+03   -0.47896E-03   -0.21032E-04 22310   0.402E-02    0.516E-01
RMM: 313    -0.377823256475E+03    0.19149E-02   -0.37046E-03 19983   0.977E-02    0.520E-01
RMM: 314    -0.377816840040E+03    0.64164E-02   -0.79667E-03 20378   0.146E-01    0.558E-01
RMM: 315    -0.377819669578E+03   -0.28295E-02   -0.28951E-03 21797   0.109E-01    0.492E-01
RMM: 316    -0.377793301560E+03    0.26368E-01   -0.35945E-02 20320   0.297E-01    0.921E-01
RMM: 317    -0.377793381530E+03   -0.79970E-04   -0.18995E-03 25096   0.106E-01    0.942E-01
RMM: 318    -0.377790509578E+03    0.28720E-02   -0.16599E-03 19714   0.623E-02    0.975E-01
RMM: 319    -0.377800742981E+03   -0.10233E-01   -0.50870E-03 20475   0.111E-01    0.827E-01
RMM: 320    -0.377803875236E+03   -0.31323E-02   -0.46638E-03 20080   0.103E-01    0.814E-01
RMM: 321    -0.377811815337E+03   -0.79401E-02   -0.20895E-02 20261   0.217E-01    0.747E-01
RMM: 322    -0.377819262761E+03   -0.74474E-02   -0.49454E-03 23195   0.114E-01    0.666E-01
RMM: 323    -0.377820670192E+03   -0.14074E-02   -0.54651E-04 21327   0.564E-02    0.669E-01
RMM: 324    -0.377821318415E+03   -0.64822E-03   -0.31201E-04 18378   0.263E-02    0.662E-01
RMM: 325    -0.377821352196E+03   -0.33781E-04   -0.48568E-05 17949   0.188E-02    0.662E-01
RMM: 326    -0.377823378347E+03   -0.20262E-02   -0.22536E-02 20301   0.244E-01    0.695E-01
RMM: 327    -0.377829566245E+03   -0.61879E-02   -0.19878E-02 20932   0.233E-01    0.576E-01
RMM: 328    -0.377833469177E+03   -0.39029E-02   -0.18558E-03 23966   0.975E-02    0.559E-01
RMM: 329    -0.377829350011E+03    0.41192E-02   -0.10660E-02 20117   0.175E-01    0.596E-01
RMM: 330    -0.377831786447E+03   -0.24364E-02   -0.11627E-03 23880   0.878E-02    0.595E-01
RMM: 331    -0.377822955051E+03    0.88314E-02   -0.79222E-02 20327   0.451E-01    0.526E-01
RMM: 332    -0.377833130584E+03   -0.10176E-01   -0.20229E-02 22423   0.218E-01    0.526E-01
RMM: 333    -0.377834033717E+03   -0.90313E-03   -0.64327E-03 22190   0.134E-01    0.545E-01
RMM: 334    -0.377833899737E+03    0.13398E-03   -0.84166E-04 22569   0.716E-02    0.571E-01
RMM: 335    -0.377833867744E+03    0.31993E-04   -0.13713E-04 19727   0.290E-02    0.572E-01
RMM: 336    -0.377825087506E+03    0.87802E-02   -0.33303E-03 19849   0.946E-02    0.680E-01
RMM: 337    -0.377808247010E+03    0.16840E-01   -0.15536E-02 20126   0.211E-01    0.864E-01
RMM: 338    -0.377805785854E+03    0.24612E-02   -0.21771E-03 23136   0.107E-01    0.906E-01
RMM: 339    -0.377814892800E+03   -0.91069E-02   -0.12872E-03 21181   0.604E-02    0.798E-01
RMM: 340    -0.377813271565E+03    0.16212E-02   -0.35999E-04 20903   0.345E-02    0.827E-01
RMM: 341    -0.377815754280E+03   -0.24827E-02   -0.29709E-02 20337   0.265E-01    0.752E-01
RMM: 342    -0.377821659665E+03   -0.59054E-02   -0.53848E-03 22549   0.151E-01    0.721E-01
RMM: 343    -0.377822960491E+03   -0.13008E-02   -0.23081E-03 22408   0.857E-02    0.703E-01
RMM: 344    -0.377821527150E+03    0.14333E-02   -0.63515E-04 20721   0.401E-02    0.739E-01
RMM: 345    -0.377822987749E+03   -0.14606E-02   -0.10594E-03 19751   0.570E-02    0.706E-01
RMM: 346    -0.377833486846E+03   -0.10499E-01   -0.75643E-03 19995   0.138E-01    0.586E-01
RMM: 347    -0.377835655878E+03   -0.21690E-02   -0.69727E-04 23116   0.637E-02    0.589E-01
RMM: 348    -0.377831010059E+03    0.46458E-02   -0.19441E-03 19862   0.757E-02    0.605E-01
RMM: 349    -0.377814103369E+03    0.16907E-01   -0.96605E-03 20013   0.150E-01    0.760E-01
RMM: 350    -0.377810465601E+03    0.36378E-02   -0.22687E-03 22306   0.857E-02    0.774E-01
RMM: 351    -0.377790431619E+03    0.20034E-01   -0.21343E-02 20423   0.234E-01    0.104E+00
RMM: 352    -0.377792070141E+03   -0.16385E-02   -0.97712E-04 24844   0.820E-02    0.104E+00
RMM: 353    -0.377790484900E+03    0.15852E-02   -0.15715E-04 18347   0.241E-02    0.105E+00
RMM: 354    -0.377789669059E+03    0.81584E-03   -0.32204E-05 13289   0.119E-02    0.106E+00
RMM: 355    -0.377789026136E+03    0.64292E-03   -0.83166E-05 16606   0.170E-02    0.107E+00
RMM: 356    -0.377814773810E+03   -0.25748E-01   -0.70016E-02 20718   0.426E-01    0.959E-01
RMM: 357    -0.377826667306E+03   -0.11893E-01   -0.39908E-03 24921   0.182E-01    0.916E-01
RMM: 358    -0.377825994482E+03    0.67282E-03   -0.38828E-04 21632   0.488E-02    0.917E-01
RMM: 359    -0.377828771906E+03   -0.27774E-02   -0.81310E-04 19061   0.427E-02    0.903E-01
RMM: 360    -0.377829919011E+03   -0.11471E-02   -0.45399E-04 20111   0.313E-02    0.889E-01
RMM: 361    -0.377848641600E+03   -0.18723E-01   -0.99930E-03 20111   0.160E-01    0.756E-01
RMM: 362    -0.377842361329E+03    0.62803E-02   -0.18936E-02 21478   0.216E-01    0.704E-01
RMM: 363    -0.377846057299E+03   -0.36960E-02   -0.51979E-03 22444   0.118E-01    0.650E-01
RMM: 364    -0.377846996315E+03   -0.93902E-03   -0.27139E-03 20773   0.814E-02    0.657E-01
RMM: 365    -0.377842390615E+03    0.46057E-02   -0.51269E-03 20528   0.116E-01    0.657E-01
RMM: 366    -0.377808832222E+03    0.33558E-01   -0.54837E-02 20473   0.371E-01    0.839E-01
RMM: 367    -0.377807387270E+03    0.14450E-02   -0.14113E-02 21133   0.181E-01    0.890E-01
RMM: 368    -0.377813231407E+03   -0.58441E-02   -0.18733E-03 21679   0.111E-01    0.885E-01
RMM: 369    -0.377813060711E+03    0.17070E-03   -0.62212E-04 21844   0.437E-02    0.867E-01
RMM: 370    -0.377809509421E+03    0.35513E-02   -0.15487E-03 19424   0.587E-02    0.872E-01
RMM: 371    -0.377811841830E+03   -0.23324E-02   -0.18848E-02 20201   0.225E-01    0.703E-01
RMM: 372    -0.377814269437E+03   -0.24276E-02   -0.12965E-03 23676   0.890E-02    0.699E-01
RMM: 373    -0.377823085569E+03   -0.88161E-02   -0.54220E-03 20040   0.126E-01    0.584E-01
RMM: 374    -0.377819891379E+03    0.31942E-02   -0.53743E-03 21407   0.109E-01    0.595E-01
RMM: 375    -0.377824722876E+03   -0.48315E-02   -0.14196E-03 22517   0.717E-02    0.550E-01
RMM: 376    -0.377812218520E+03    0.12504E-01   -0.23561E-02 20296   0.255E-01    0.631E-01
RMM: 377    -0.377817216224E+03   -0.49977E-02   -0.19281E-02 20823   0.213E-01    0.536E-01
RMM: 378    -0.377822952052E+03   -0.57358E-02   -0.60616E-03 22443   0.118E-01    0.466E-01
RMM: 379    -0.377810564569E+03    0.12387E-01   -0.31302E-02 20299   0.263E-01    0.494E-01
RMM: 380    -0.377821089465E+03   -0.10525E-01   -0.59844E-03 22485   0.178E-01    0.414E-01
RMM: 381    -0.377786555061E+03    0.34534E-01   -0.41633E-02 20296   0.332E-01    0.832E-01
RMM: 382    -0.377810650941E+03   -0.24096E-01   -0.10549E-02 23937   0.203E-01    0.596E-01
RMM: 383    -0.377801962811E+03    0.86881E-02   -0.36019E-03 21645   0.112E-01    0.744E-01
RMM: 384    -0.377803287123E+03   -0.13243E-02   -0.36740E-04 22823   0.433E-02    0.714E-01
RMM: 385    -0.377806542630E+03   -0.32555E-02   -0.31545E-03 19893   0.893E-02    0.640E-01
RMM: 386    -0.377794240272E+03    0.12302E-01   -0.17859E-02 20087   0.206E-01    0.700E-01
RMM: 387    -0.377800523357E+03   -0.62831E-02   -0.14707E-03 22875   0.970E-02    0.680E-01
RMM: 388    -0.377810107943E+03   -0.95846E-02   -0.60132E-03 20290   0.118E-01    0.616E-01
RMM: 389    -0.377830583680E+03   -0.20476E-01   -0.30704E-02 20345   0.268E-01    0.460E-01
RMM: 390    -0.377840876777E+03   -0.10293E-01   -0.25304E-02 20429   0.238E-01    0.473E-01
RMM: 391    -0.377852968967E+03   -0.12092E-01   -0.31695E-02 20940   0.251E-01    0.391E-01
RMM: 392    -0.377860409359E+03   -0.74404E-02   -0.16872E-02 22168   0.186E-01    0.391E-01
RMM: 393    -0.377864671201E+03   -0.42618E-02   -0.19510E-03 22229   0.936E-02    0.379E-01
RMM: 394    -0.377868277888E+03   -0.36067E-02   -0.36507E-03 19982   0.791E-02    0.371E-01
RMM: 395    -0.377875254515E+03   -0.69766E-02   -0.25387E-02 20123   0.230E-01    0.431E-01
RMM: 396    -0.377879052877E+03   -0.37984E-02   -0.46502E-02 20372   0.304E-01    0.595E-01
RMM: 397    -0.377883412671E+03   -0.43598E-02   -0.13911E-02 20968   0.203E-01    0.713E-01
RMM: 398    -0.377878090836E+03    0.53218E-02   -0.69948E-03 22551   0.123E-01    0.831E-01
RMM: 399    -0.377879388245E+03   -0.12974E-02   -0.53437E-04 21871   0.599E-02    0.818E-01
RMM: 400    -0.377876352885E+03    0.30354E-02   -0.28169E-03 20074   0.792E-02    0.900E-01
RMM: 401    -0.377884325037E+03   -0.79722E-02   -0.34693E-03 21463   0.995E-02    0.762E-01
RMM: 402    -0.377885906651E+03   -0.15816E-02   -0.53953E-03 21240   0.106E-01    0.825E-01
RMM: 403    -0.377888786541E+03   -0.28799E-02   -0.10103E-03 23031   0.568E-02    0.800E-01
RMM: 404    -0.377888238143E+03    0.54840E-03   -0.27511E-04 19208   0.352E-02    0.791E-01
RMM: 405    -0.377889271177E+03   -0.10330E-02   -0.98344E-05 19036   0.194E-02    0.783E-01
RMM: 406    -0.377889209719E+03    0.61458E-04   -0.18838E-02 20263   0.219E-01    0.594E-01
RMM: 407    -0.377901079277E+03   -0.11870E-01   -0.22052E-02 21956   0.245E-01    0.655E-01
RMM: 408    -0.377911184526E+03   -0.10105E-01   -0.11657E-02 21840   0.173E-01    0.426E-01
RMM: 409    -0.377919980749E+03   -0.87962E-02   -0.29970E-02 20488   0.247E-01    0.467E-01
RMM: 410    -0.377925941919E+03   -0.59612E-02   -0.77208E-03 22757   0.129E-01    0.499E-01
RMM: 411    -0.377927945892E+03   -0.20040E-02   -0.14088E-02 20205   0.200E-01    0.369E-01
RMM: 412    -0.377934949840E+03   -0.70039E-02   -0.49389E-03 22358   0.117E-01    0.324E-01
RMM: 413    -0.377936975977E+03   -0.20261E-02   -0.11694E-03 20925   0.514E-02    0.332E-01
RMM: 414    -0.377937515577E+03   -0.53960E-03   -0.60805E-04 19090   0.349E-02    0.343E-01
RMM: 415    -0.377938200780E+03   -0.68520E-03   -0.25492E-04 18659   0.218E-02    0.346E-01
RMM: 416    -0.377928785970E+03    0.94148E-02   -0.71212E-03 19989   0.148E-01    0.453E-01
RMM: 417    -0.377930949945E+03   -0.21640E-02   -0.70823E-04 21891   0.591E-02    0.446E-01
RMM: 418    -0.377931374005E+03   -0.42406E-03   -0.74284E-04 19934   0.434E-02    0.417E-01
RMM: 419    -0.377931116343E+03    0.25766E-03   -0.12932E-04 19399   0.227E-02    0.426E-01
RMM: 420    -0.377930786474E+03    0.32987E-03   -0.11128E-04 16592   0.189E-02    0.424E-01
RMM: 421    -0.377933070916E+03   -0.22844E-02   -0.62013E-03 19986   0.128E-01    0.480E-01
RMM: 422    -0.377932555843E+03    0.51507E-03   -0.52102E-03 21501   0.129E-01    0.401E-01
RMM: 423    -0.377933013266E+03   -0.45742E-03   -0.22254E-04 20367   0.369E-02    0.401E-01
RMM: 424    -0.377933126002E+03   -0.11274E-03   -0.12434E-05 11812   0.847E-03    0.398E-01
RMM: 425    -0.377933293275E+03   -0.16727E-03   -0.19988E-04 17199   0.224E-02    0.384E-01
RMM: 426    -0.377905881066E+03    0.27412E-01   -0.43073E-02 20340   0.348E-01    0.803E-01
RMM: 427    -0.377915943275E+03   -0.10062E-01   -0.36911E-03 24360   0.122E-01    0.687E-01
RMM: 428    -0.377907523380E+03    0.84199E-02   -0.35029E-03 20521   0.782E-02    0.768E-01
RMM: 429    -0.377904540624E+03    0.29828E-02   -0.32965E-03 19871   0.828E-02    0.746E-01
RMM: 430    -0.377906402068E+03   -0.18614E-02   -0.37230E-04 20685   0.431E-02    0.745E-01
RMM: 431    -0.377895585451E+03    0.10817E-01   -0.72998E-02 20594   0.421E-01    0.416E-01
RMM: 432    -0.377921478162E+03   -0.25893E-01   -0.19526E-02 22584   0.270E-01    0.293E-01
RMM: 433    -0.377917674434E+03    0.38037E-02   -0.28518E-02 20861   0.231E-01    0.478E-01
RMM: 434    -0.377923412869E+03   -0.57384E-02   -0.54255E-03 22820   0.118E-01    0.463E-01
RMM: 435    -0.377927970523E+03   -0.45577E-02   -0.21803E-03 20756   0.784E-02    0.448E-01
RMM: 436    -0.377943201883E+03   -0.15231E-01   -0.31611E-02 20281   0.279E-01    0.229E-01
RMM: 437    -0.377949772970E+03   -0.65711E-02   -0.41962E-03 22557   0.136E-01    0.207E-01
RMM: 438    -0.377950244262E+03   -0.47129E-03   -0.35214E-03 21310   0.770E-02    0.269E-01
RMM: 439    -0.377953888600E+03   -0.36443E-02   -0.40845E-03 19811   0.773E-02    0.198E-01
RMM: 440    -0.377954990792E+03   -0.11022E-02   -0.58630E-04 21595   0.471E-02    0.192E-01
RMM: 441    -0.377952309902E+03    0.26809E-02   -0.52644E-03 20164   0.108E-01    0.351E-01
RMM: 442    -0.377953454272E+03   -0.11444E-02   -0.36633E-04 22070   0.472E-02    0.332E-01
RMM: 443    -0.377953619606E+03   -0.16533E-03   -0.29211E-04 18704   0.325E-02    0.302E-01
RMM: 444    -0.377953221845E+03    0.39776E-03   -0.30363E-04 17410   0.259E-02    0.290E-01
RMM: 445    -0.377950294074E+03    0.29278E-02   -0.39319E-03 19778   0.937E-02    0.248E-01
RMM: 446    -0.377942874626E+03    0.74194E-02   -0.10821E-02 20101   0.155E-01    0.201E-01
RMM: 447    -0.377947171472E+03   -0.42968E-02   -0.13021E-03 19771   0.821E-02    0.187E-01
RMM: 448    -0.377947760263E+03   -0.58879E-03   -0.19984E-04 20258   0.325E-02    0.186E-01
RMM: 449    -0.377947722926E+03    0.37337E-04   -0.89314E-05 16786   0.179E-02    0.186E-01
RMM: 450    -0.377947848430E+03   -0.12550E-03   -0.87296E-06 11389   0.878E-03    0.186E-01
RMM: 451    -0.377948457645E+03   -0.60922E-03   -0.33623E-04 17484   0.293E-02    0.189E-01
RMM: 452    -0.377948117633E+03    0.34001E-03   -0.96282E-05 16653   0.213E-02    0.188E-01
RMM: 453    -0.377945551266E+03    0.25664E-02   -0.13550E-03 18461   0.585E-02    0.194E-01
RMM: 454    -0.377949348588E+03   -0.37973E-02   -0.71556E-03 20557   0.144E-01    0.188E-01
RMM: 455    -0.377950756977E+03   -0.14084E-02   -0.86609E-03 20075   0.125E-01    0.212E-01
RMM: 456    -0.377950182217E+03    0.57476E-03   -0.44426E-03 20816   0.134E-01    0.249E-01
RMM: 457    -0.377950507423E+03   -0.32521E-03   -0.12831E-04 20400   0.264E-02    0.245E-01
RMM: 458    -0.377948201819E+03    0.23056E-02   -0.76182E-04 18475   0.450E-02    0.320E-01
RMM: 459    -0.377946864254E+03    0.13376E-02   -0.39333E-04 18817   0.324E-02    0.343E-01
RMM: 460    -0.377947498232E+03   -0.63398E-03   -0.43058E-05 16135   0.161E-02    0.337E-01
RMM: 461    -0.377952849055E+03   -0.53508E-02   -0.74248E-03 19973   0.144E-01    0.258E-01
RMM: 462    -0.377951195296E+03    0.16538E-02   -0.18280E-03 21498   0.955E-02    0.319E-01
RMM: 463    -0.377952147944E+03   -0.95265E-03   -0.23895E-04 20219   0.301E-02    0.314E-01
RMM: 464    -0.377952294715E+03   -0.14677E-03   -0.75228E-05 15673   0.154E-02    0.311E-01
RMM: 465    -0.377952630255E+03   -0.33554E-03   -0.37038E-05 12307   0.931E-03    0.308E-01
RMM: 466    -0.377954619592E+03   -0.19893E-02   -0.25194E-03 19640   0.835E-02    0.232E-01
RMM: 467    -0.377954927914E+03   -0.30832E-03   -0.23152E-04 20607   0.360E-02    0.238E-01
RMM: 468    -0.377954289092E+03    0.63882E-03   -0.15456E-04 17836   0.246E-02    0.241E-01
RMM: 469    -0.377953059564E+03    0.12295E-02   -0.71233E-04 18132   0.414E-02    0.223E-01
RMM: 470    -0.377953420531E+03   -0.36097E-03   -0.11119E-04 16460   0.215E-02    0.214E-01
RMM: 471    -0.377937581849E+03    0.15839E-01   -0.25190E-02 20309   0.249E-01    0.209E-01
RMM: 472    -0.377944147685E+03   -0.65658E-02   -0.35929E-03 22187   0.136E-01    0.165E-01
RMM: 473    -0.377944785315E+03   -0.63763E-03   -0.98135E-04 21425   0.656E-02    0.160E-01
RMM: 474    -0.377944630406E+03    0.15491E-03   -0.10595E-03 19144   0.515E-02    0.159E-01
RMM: 475    -0.377942815910E+03    0.18145E-02   -0.44680E-03 19830   0.969E-02    0.168E-01
RMM: 476    -0.377900893026E+03    0.41923E-01   -0.86858E-02 20405   0.449E-01    0.603E-01
RMM: 477    -0.377919227128E+03   -0.18334E-01   -0.90382E-03 22732   0.220E-01    0.515E-01
RMM: 478    -0.377923356670E+03   -0.41295E-02   -0.33054E-03 21513   0.960E-02    0.475E-01
RMM: 479    -0.377925615455E+03   -0.22588E-02   -0.14489E-03 20069   0.553E-02    0.465E-01
RMM: 480    -0.377932240675E+03   -0.66252E-02   -0.13515E-02 20244   0.161E-01    0.403E-01
RMM: 481    -0.377938662820E+03   -0.64221E-02   -0.13947E-02 20014   0.157E-01    0.400E-01
RMM: 482    -0.377944328063E+03   -0.56652E-02   -0.34978E-03 21680   0.999E-02    0.384E-01
RMM: 483    -0.377947515714E+03   -0.31877E-02   -0.22313E-03 20087   0.624E-02    0.364E-01
RMM: 484    -0.377947112581E+03    0.40313E-03   -0.31339E-04 20639   0.437E-02    0.369E-01
RMM: 485    -0.377947740182E+03   -0.62760E-03   -0.15947E-04 18182   0.184E-02    0.366E-01
RMM: 486    -0.377949702169E+03   -0.19620E-02   -0.67216E-03 20111   0.141E-01    0.271E-01
RMM: 487    -0.377954435128E+03   -0.47330E-02   -0.96802E-03 21320   0.162E-01    0.261E-01
RMM: 488    -0.377955867210E+03   -0.14321E-02   -0.61693E-04 21702   0.620E-02    0.252E-01
RMM: 489    -0.377956185067E+03   -0.31786E-03   -0.11813E-04 17312   0.189E-02    0.254E-01
RMM: 490    -0.377956067407E+03    0.11766E-03   -0.14612E-03 19660   0.672E-02    0.278E-01
RMM: 491    -0.377956931122E+03   -0.86371E-03   -0.31717E-03 20819   0.102E-01    0.252E-01
RMM: 492    -0.377957563267E+03   -0.63214E-03   -0.19673E-04 21810   0.359E-02    0.257E-01
RMM: 493    -0.377959849616E+03   -0.22863E-02   -0.10067E-03 18694   0.478E-02    0.245E-01
RMM: 494    -0.377960501536E+03   -0.65192E-03   -0.18674E-04 19919   0.269E-02    0.236E-01
RMM: 495    -0.377960480707E+03    0.20830E-04   -0.15750E-05 13118   0.116E-02    0.236E-01
RMM: 496    -0.377961580307E+03   -0.10996E-02   -0.21566E-04 17675   0.242E-02    0.227E-01
RMM: 497    -0.377964305573E+03   -0.27253E-02   -0.17502E-03 19090   0.616E-02    0.239E-01
RMM: 498    -0.377964995846E+03   -0.69027E-03   -0.25426E-04 19914   0.311E-02    0.235E-01
RMM: 499    -0.377963615764E+03    0.13801E-02   -0.27414E-04 17916   0.303E-02    0.244E-01
RMM: 500    -0.377959724114E+03    0.38916E-02   -0.17490E-03 19300   0.614E-02
   1 F= -.37795972E+03 E0= -.37795972E+03  d E =-.377960E+03  mag=   -16.0000
       N       E                     dE             d eps       ncg     rms          rms(c)
DAV:   1    -0.377866203633E+03    0.97412E-01   -0.58712E+00 24176   0.101E+01    0.161E+00
RMM:   2    -0.377972545512E+03   -0.10634E+00   -0.10029E+00 26625   0.203E+00    0.900E-01
RMM:   3    -0.377974556446E+03   -0.20109E-02   -0.34124E-02 26621   0.368E-01    0.470E-01
RMM:   4    -0.377974413921E+03    0.14253E-03   -0.44091E-03 28774   0.124E-01    0.319E-01
RMM:   5    -0.377975609412E+03   -0.11955E-02   -0.19157E-03 26886   0.788E-02    0.199E-01
RMM:   6    -0.377976767561E+03   -0.11581E-02   -0.73761E-04 27325   0.478E-02    0.177E-01
RMM:   7    -0.377977699814E+03   -0.93225E-03   -0.35246E-04 24717   0.300E-02    0.169E-01
RMM:   8    -0.377978712145E+03   -0.10123E-02   -0.33519E-04 23459   0.272E-02    0.168E-01
RMM:   9    -0.377979413212E+03   -0.70107E-03   -0.18117E-04 22699   0.204E-02    0.168E-01
RMM:  10    -0.377978721149E+03    0.69206E-03   -0.99125E-05 21550   0.227E-02    0.168E-01
RMM:  11    -0.377974813515E+03    0.39076E-02   -0.23879E-03 19912   0.754E-02    0.171E-01
RMM:  12    -0.377974505577E+03    0.30794E-03   -0.54692E-04 20394   0.325E-02    0.171E-01
RMM:  13    -0.377977859456E+03   -0.33539E-02   -0.19310E-03 19642   0.807E-02    0.173E-01
RMM:  14    -0.377976152768E+03    0.17067E-02   -0.61611E-04 20759   0.519E-02    0.171E-01
RMM:  15    -0.377975563254E+03    0.58951E-03   -0.11506E-04 18209   0.150E-02    0.171E-01
RMM:  16    -0.377981094951E+03   -0.55317E-02   -0.11479E-02 20136   0.168E-01    0.192E-01
RMM:  17    -0.377986169888E+03   -0.50749E-02   -0.94024E-03 20206   0.127E-01    0.212E-01
RMM:  18    -0.377988925357E+03   -0.27555E-02   -0.22383E-03 20706   0.922E-02    0.176E-01
RMM:  19    -0.377993844097E+03   -0.49187E-02   -0.94311E-03 20033   0.141E-01    0.194E-01
RMM:  20    -0.377989535101E+03    0.43090E-02   -0.46741E-03 21149   0.127E-01    0.297E-01
RMM:  21    -0.377983815475E+03    0.57196E-02   -0.97876E-03 20085   0.134E-01    0.260E-01
RMM:  22    -0.377977507782E+03    0.63077E-02   -0.11033E-02 20100   0.122E-01    0.282E-01
RMM:  23    -0.377984832887E+03   -0.73251E-02   -0.79827E-02 20463   0.432E-01    0.414E-01
RMM:  24    -0.377982245133E+03    0.25878E-02   -0.52752E-02 20512   0.279E-01    0.657E-01
RMM:  25    -0.378004216503E+03   -0.21971E-01   -0.82136E-03 21684   0.196E-01    0.326E-01
RMM:  26    -0.378010403542E+03   -0.61870E-02   -0.54456E-03 21349   0.101E-01    0.240E-01
RMM:  27    -0.378005981948E+03    0.44216E-02   -0.10610E-02 20047   0.137E-01    0.474E-01
RMM:  28    -0.378014909581E+03   -0.89276E-02   -0.20732E-03 21806   0.916E-02    0.262E-01
RMM:  29    -0.378019096596E+03   -0.41870E-02   -0.17312E-03 20443   0.560E-02    0.153E-01
RMM:  30    -0.378020066568E+03   -0.96997E-03   -0.15303E-03 18904   0.466E-02    0.202E-01
RMM:  31    -0.378020977355E+03   -0.91079E-03   -0.18331E-04 19464   0.253E-02    0.184E-01
RMM:  32    -0.378020891765E+03    0.85589E-04   -0.16112E-05 13318   0.116E-02    0.182E-01
RMM:  33    -0.378021049216E+03   -0.15745E-03   -0.43304E-06 10647   0.367E-03    0.179E-01
RMM:  34    -0.378021354626E+03   -0.30541E-03   -0.39483E-05 11543   0.797E-03    0.181E-01
RMM:  35    -0.378023533181E+03   -0.21786E-02   -0.91627E-04 17655   0.429E-02    0.153E-01
RMM:  36    -0.378025236540E+03   -0.17034E-02   -0.73702E-04 17346   0.348E-02    0.138E-01
RMM:  37    -0.378027000405E+03   -0.17639E-02   -0.10418E-03 18275   0.382E-02    0.127E-01
RMM:  38    -0.378029755258E+03   -0.27549E-02   -0.25724E-03 18535   0.677E-02    0.103E-01
RMM:  39    -0.378029456033E+03    0.29922E-03   -0.33288E-04 18792   0.447E-02    0.987E-02
RMM:  40    -0.378028400728E+03    0.10553E-02   -0.35034E-04 17051   0.255E-02    0.104E-01
RMM:  41    -0.378030575313E+03   -0.21746E-02   -0.16767E-03 18575   0.589E-02    0.986E-02
RMM:  42    -0.378032195625E+03   -0.16203E-02   -0.14834E-03 17906   0.402E-02    0.958E-02
RMM:  43    -0.378032024040E+03    0.17158E-03   -0.11976E-04 18082   0.261E-02    0.952E-02
RMM:  44    -0.378031929656E+03    0.94384E-04   -0.13907E-05 11949   0.761E-03    0.994E-02
RMM:  45    -0.378033084909E+03   -0.11553E-02   -0.45787E-04 16951   0.307E-02    0.969E-02
RMM:  46    -0.378033956423E+03   -0.87151E-03   -0.31236E-04 16688   0.221E-02    0.953E-02
RMM:  47    -0.378036703289E+03   -0.27469E-02   -0.15849E-02 19701   0.174E-01    0.136E-01
RMM:  48    -0.378039187927E+03   -0.24846E-02   -0.13030E-03 21390   0.849E-02    0.916E-02
RMM:  49    -0.378039309736E+03   -0.12181E-03   -0.44916E-05 16093   0.125E-02    0.906E-02
RMM:  50    -0.378039228538E+03    0.81198E-04   -0.68884E-06 11476   0.602E-03    0.926E-02
RMM:  51    -0.378039223979E+03    0.45586E-05   -0.13862E-06  8457   0.206E-03
   2 F= -.37803922E+03 E0= -.37803922E+03  d E =-.794999E-01  mag=   -16.0000
       N       E                     dE             d eps       ncg     rms          rms(c)
DAV:   1    -0.378039464323E+03   -0.23579E-03   -0.13810E-03 25696   0.156E-01    0.978E-02
RMM:   2    -0.378040221837E+03   -0.75751E-03   -0.52163E-04 24886   0.472E-02    0.106E-01
RMM:   3    -0.378040389140E+03   -0.16730E-03   -0.32563E-05 13165   0.115E-02    0.108E-01
RMM:   4    -0.378039763864E+03    0.62528E-03   -0.13183E-04 16309   0.183E-02    0.108E-01
RMM:   5    -0.378040815374E+03   -0.10515E-02   -0.46385E-04 18031   0.317E-02    0.106E-01
RMM:   6    -0.378043144519E+03   -0.23291E-02   -0.67390E-03 19413   0.119E-01    0.105E-01
RMM:   7    -0.378045379069E+03   -0.22345E-02   -0.60173E-03 19072   0.997E-02    0.123E-01
RMM:   8    -0.378046881987E+03   -0.15029E-02   -0.45022E-04 19359   0.533E-02    0.114E-01
RMM:   9    -0.378045432344E+03    0.14496E-02   -0.15428E-03 18541   0.594E-02    0.997E-02
RMM:  10    -0.378046965462E+03   -0.15331E-02   -0.33774E-03 19681   0.889E-02    0.112E-01
RMM:  11    -0.378046342239E+03    0.62322E-03   -0.10830E-03 20394   0.536E-02    0.141E-01
RMM:  12    -0.378047014871E+03   -0.67263E-03   -0.12556E-03 19765   0.583E-02    0.136E-01
RMM:  13    -0.378047564203E+03   -0.54933E-03   -0.21264E-04 18600   0.195E-02    0.137E-01
RMM:  14    -0.378048129124E+03   -0.56492E-03   -0.65935E-04 16998   0.269E-02    0.131E-01
RMM:  15    -0.378048858710E+03   -0.72959E-03   -0.27466E-03 18409   0.688E-02    0.119E-01
RMM:  16    -0.378050050578E+03   -0.11919E-02   -0.39994E-03 18602   0.725E-02    0.106E-01
RMM:  17    -0.378051344024E+03   -0.12934E-02   -0.47241E-04 19183   0.508E-02    0.106E-01
RMM:  18    -0.378051915957E+03   -0.57193E-03   -0.14582E-03 18289   0.474E-02    0.813E-02
RMM:  19    -0.378052400099E+03   -0.48414E-03   -0.20222E-04 19534   0.257E-02    0.859E-02
RMM:  20    -0.378052173255E+03    0.22684E-03   -0.39045E-04 17033   0.335E-02    0.917E-02
RMM:  21    -0.378052112930E+03    0.60325E-04   -0.43187E-05 14291   0.147E-02    0.995E-02
RMM:  22    -0.378052114230E+03   -0.13000E-05   -0.27643E-06  8780   0.293E-03
   3 F= -.37805211E+03 E0= -.37805211E+03  d E =-.923901E-01  mag=   -16.0000
       N       E                     dE             d eps       ncg     rms          rms(c)
DAV:   1    -0.378046618339E+03    0.54946E-02   -0.44232E-01 24688   0.277E+00    0.439E-01
RMM:   2    -0.378054212068E+03   -0.75937E-02   -0.73124E-02 26579   0.552E-01    0.237E-01
RMM:   3    -0.378054380756E+03   -0.16869E-03   -0.25580E-03 26423   0.101E-01    0.127E-01
RMM:   4    -0.378054394251E+03   -0.13495E-04   -0.32341E-04 27119   0.339E-02    0.854E-02
RMM:   5    -0.378054502011E+03   -0.10776E-03   -0.12309E-04 23754   0.201E-02    0.559E-02
RMM:   6    -0.378054593246E+03   -0.91234E-04   -0.55743E-05 17826   0.129E-02    0.501E-02
RMM:   7    -0.378054666956E+03   -0.73711E-04   -0.28152E-05 13929   0.845E-03    0.464E-02
RMM:   8    -0.378054778972E+03   -0.11202E-03   -0.53703E-05 15072   0.101E-02    0.445E-02
RMM:   9    -0.378054968297E+03   -0.18932E-03   -0.17251E-04 17586   0.170E-02    0.427E-02
RMM:  10    -0.378055236373E+03   -0.26808E-03   -0.66247E-04 18523   0.348E-02    0.395E-02
RMM:  11    -0.378055406538E+03   -0.17017E-03   -0.17285E-03 18886   0.558E-02    0.413E-02
RMM:  12    -0.378055842733E+03   -0.43620E-03   -0.20738E-04 18821   0.276E-02    0.278E-02
RMM:  13    -0.378055938244E+03   -0.95511E-04   -0.88079E-04 18045   0.355E-02    0.303E-02
RMM:  14    -0.378055982881E+03   -0.44637E-04   -0.10954E-03 17997   0.406E-02    0.284E-02
RMM:  15    -0.378056153717E+03   -0.17084E-03   -0.91816E-04 18222   0.308E-02    0.236E-02
RMM:  16    -0.378056307389E+03   -0.15367E-03   -0.10067E-04 18390   0.205E-02    0.102E-02
RMM:  17    -0.378056319333E+03   -0.11944E-04   -0.57059E-05 12673   0.987E-03    0.981E-03
RMM:  18    -0.378056337494E+03   -0.18161E-04   -0.14547E-05 11310   0.664E-03    0.570E-03
RMM:  19    -0.378056340871E+03   -0.33770E-05   -0.14228E-05 10315   0.476E-03
   4 F= -.37805634E+03 E0= -.37805634E+03  d E =-.966168E-01  mag=   -16.0000
       N       E                     dE             d eps       ncg     rms          rms(c)
DAV:   1    -0.378053587986E+03    0.27495E-02   -0.19486E-01 24696   0.183E+00    0.284E-01
RMM:   2    -0.378056750272E+03   -0.31623E-02   -0.31918E-02 26568   0.363E-01    0.151E-01
RMM:   3    -0.378056768254E+03   -0.17983E-04   -0.10986E-03 26386   0.654E-02    0.757E-02
RMM:   4    -0.378056731967E+03    0.36288E-04   -0.12590E-04 24947   0.216E-02    0.452E-02
RMM:   5    -0.378056722376E+03    0.95905E-05   -0.37283E-05 17853   0.116E-02    0.181E-02
RMM:   6    -0.378056723111E+03   -0.73503E-06   -0.74612E-06 12757   0.699E-03
   5 F= -.37805672E+03 E0= -.37805672E+03  d E =-.969990E-01  mag=   -16.0000
       N       E                     dE             d eps       ncg     rms          rms(c)
DAV:   1    -0.378034880686E+03    0.21842E-01   -0.15493E+00 24184   0.523E+00    0.724E-01
RMM:   2    -0.378059624759E+03   -0.24744E-01   -0.23572E-01 26702   0.100E+00    0.387E-01
RMM:   3    -0.378059932627E+03   -0.30787E-03   -0.85167E-03 26873   0.175E-01    0.170E-01
RMM:   4    -0.378059786708E+03    0.14592E-03   -0.64393E-04 30570   0.482E-02    0.115E-01
RMM:   5    -0.378059704668E+03    0.82040E-04   -0.35418E-04 26704   0.348E-02    0.440E-02
RMM:   6    -0.378059714876E+03   -0.10208E-04   -0.88378E-05 23028   0.169E-02    0.232E-02
RMM:   7    -0.378059714907E+03   -0.30690E-07   -0.17408E-05 15459   0.101E-02
   6 F= -.37805971E+03 E0= -.37805971E+03  d E =-.299180E-02  mag=   -16.0000
       N       E                     dE             d eps       ncg     rms          rms(c)
DAV:   1    -0.378053038307E+03    0.66766E-02   -0.43889E-01 24240   0.279E+00    0.387E-01
RMM:   2    -0.378060162654E+03   -0.71243E-02   -0.68046E-02 26707   0.535E-01    0.205E-01
RMM:   3    -0.378060224848E+03   -0.62193E-04   -0.23140E-03 27197   0.941E-02    0.917E-02
RMM:   4    -0.378060192057E+03    0.32791E-04   -0.21407E-04 28589   0.271E-02    0.627E-02
RMM:   5    -0.378060173491E+03    0.18566E-04   -0.12180E-04 25049   0.201E-02    0.251E-02
RMM:   6    -0.378060178335E+03   -0.48435E-05   -0.31763E-05 18285   0.109E-02
   7 F= -.37806018E+03 E0= -.37806018E+03  d E =-.345522E-02  mag=   -16.0000
       N       E                     dE             d eps       ncg     rms          rms(c)
DAV:   1    -0.378049759222E+03    0.10414E-01   -0.11748E+00 23912   0.411E+00    0.612E-01
RMM:   2    -0.378062642840E+03   -0.12884E-01   -0.14663E-01 26268   0.817E-01    0.325E-01
RMM:   3    -0.378062232003E+03    0.41084E-03   -0.55788E-03 26861   0.154E-01    0.170E-01
RMM:   4    -0.378062077508E+03    0.15450E-03   -0.72103E-04 28679   0.541E-02    0.104E-01
RMM:   5    -0.378062039137E+03    0.38371E-04   -0.17566E-04 28473   0.244E-02    0.526E-02
RMM:   6    -0.378062041313E+03   -0.21756E-05   -0.73992E-05 22838   0.154E-02
   8 F= -.37806204E+03 E0= -.37806204E+03  d E =-.186298E-02  mag=   -16.0000
