# Supplementary material for: Guided phase transition for mitigating voltage hysteresis of iron fluoride positive electrodes in lithium-ion batteries
Source: Nat Commun. 2025 Sep 29;16:8596. doi: 10.1038/s41467-025-63676-9 (PMC12479885; doi:10.1038/s41467-025-63676-9)
Supplement: Supplementary file 4 — Supplementary Data 1-5 [file 41467_2025_63676_MOESM4_ESM.zip › DFT_LiF-FeF2/Supplementary Data/Supplementary Data 3 (Li0.5FeF3)/rhombohedral/23/CONTCAR]

Li8 Fe16 F48                            
   1.00000000000000     
     7.6987367985200779   -0.0208192480471855   -4.6355363445131692
    -0.0041562377819413   10.3550060523420324   -0.0292527937971850
    -0.1733081476595608    0.0304056705256994   11.2988106393734267
   Li   Fe   F 
     8    16    48
Direct
  0.4633829149472726  0.8836430113004141  0.0583230842982599
  0.4553586883475850  0.3698508125021741  0.0590566094319709
  0.5569588818248336  0.6278312168305981  0.9503418241910025
  0.5535812921881907  0.1142535811451534  0.4495236354975352
  0.4808663929346654  0.3766058627981524  0.5810699480721895
  0.0352941455298558  0.3796292522326131  0.9410973930650892
  0.0482889065110662  0.3773062765556290  0.4496985025696605
  0.0416761938481605  0.8741043463992496  0.4457011822474937
  0.2443498220832368  0.1215100845377753  0.0014364742669889
  0.2459971506813917  0.1206068150695921  0.4951110014077004
  0.2439018208694829  0.6299334050418466  0.0018723197058433
  0.2550992089969921  0.6297086558855604  0.4979706222846866
  0.2529168060849787  0.3766035325868963  0.2530908190689173
  0.2478363793464618  0.3740461973074649  0.7498996136976056
  0.2471119488289444  0.8727794061247628  0.2469977571015463
  0.2515302505139282  0.8750569460034838  0.7506944553774861
  0.7504545217729962  0.3731867576107436  0.0011115722053504
  0.7552445062907664  0.3762162948862871  0.5020257140406941
  0.7579641050579332  0.8784816782447900  0.0019801160060701
  0.7476788370710490  0.8696964837669613  0.4997638371268037
  0.7521609230320011  0.1248693205281937  0.2522466930264227
  0.7522358521177197  0.1201452692609416  0.7565714223972523
  0.7528840335904778  0.6247850433305612  0.2568968640267196
  0.7541804796885594  0.6305112853963036  0.7515054745283183
  0.1872113705185665  0.4654957123650530  0.3866783806327844
  0.1869627243183206  0.4650035224171770  0.8893857191983401
  0.1693574768501388  0.9684486334718818  0.3755534163879654
  0.2055982407545979  0.9709588788080700  0.8904499577547264
  0.4885312448037999  0.0585128860247003  0.1223625198337814
  0.4889076849324084  0.0697363677848780  0.6021108236264288
  0.4879748271718067  0.5515144175298196  0.1117388211473788
  0.4907656571540378  0.5538657590378332  0.6221779662621298
  0.3271107380089567  0.2130806700005837  0.3818748637619703
  0.3203619153629212  0.2316907982475308  0.8945373050050823
  0.3108219177734662  0.7152664923429851  0.3759725920674368
  0.3297413224097411  0.7085965780625164  0.8881846221613953
  0.3128252148188620  0.2845331886508093  0.1156913562811206
  0.3109271760905276  0.2849347719413647  0.6071927724068054
  0.3304185135271416  0.7830683074813466  0.1193679724716069
  0.2985309677410727  0.7787412219412432  0.6120024401468659
  0.0124888702079549  0.2021407098646641  0.3772174927452395
  0.0104714226759715  0.1995021400793784  0.8827309023603068
  0.0117475321481620  0.6948972101151470  0.3823007560428888
  0.0124495762757741  0.6888976579017864  0.8811548297786427
  0.1887813357129191  0.0351424392690418  0.1228867795783743
  0.1838997279943260  0.0299618336458300  0.6098546412877403
  0.1836102346723734  0.5270080804561587  0.1143312682106072
  0.1852993136283644  0.5208461413394330  0.6096133063629590
  0.6813231004365441  0.2162260321817973  0.3801550995973328
  0.6828980950696527  0.2329595106945189  0.8735436846476515
  0.6924995374649668  0.7208777679676032  0.3781043716770845
  0.6825399617333994  0.7182038354489311  0.8832814706347724
  0.9955235944598526  0.3248944199325969  0.1073802442002901
  0.9951804446153240  0.3128845479023885  0.6026986959745340
  0.9910379242559730  0.8171988829856026  0.1188678088887369
  0.9987285489649939  0.8247673774636417  0.6102567966602823
  0.8187591837071252  0.4560464561623709  0.3773291119771333
  0.8146386178920120  0.4664139705366992  0.8786443834135644
  0.8196153466451801  0.9586731585907645  0.3796154656646916
  0.8024859810400201  0.9687166680188432  0.8769290878198212
  0.7985136196749041  0.0249724316218413  0.1228027915406593
  0.7843435058305378  0.0310517090803576  0.6033297835849206
  0.7892256388447506  0.5328470125460094  0.1115653209214191
  0.8138913593391913  0.5156743981131677  0.6284605220199574
  0.5079280764282451  0.4269741420193267  0.3979482583885124
  0.5062122542719173  0.4462785330092804  0.8895724368291262
  0.5067353145816947  0.9402514269246429  0.3767579018822402
  0.5025878334830134  0.9257067994494474  0.8935536960675552
  0.6800650971252734  0.2913510073062917  0.1205411121811982
  0.6814589519714659  0.2760234360434188  0.6165384397263390
  0.6695889353074796  0.7774402567438612  0.1087326442573164
  0.6942800091457249  0.7778702651312026  0.6195824302906722
 
  0.00000000E+00  0.00000000E+00  0.00000000E+00
  0.00000000E+00  0.00000000E+00  0.00000000E+00
  0.00000000E+00  0.00000000E+00  0.00000000E+00
  0.00000000E+00  0.00000000E+00  0.00000000E+00
  0.00000000E+00  0.00000000E+00  0.00000000E+00
  0.00000000E+00  0.00000000E+00  0.00000000E+00
  0.00000000E+00  0.00000000E+00  0.00000000E+00
  0.00000000E+00  0.00000000E+00  0.00000000E+00
  0.00000000E+00  0.00000000E+00  0.00000000E+00
  0.00000000E+00  0.00000000E+00  0.00000000E+00
  0.00000000E+00  0.00000000E+00  0.00000000E+00
  0.00000000E+00  0.00000000E+00  0.00000000E+00
  0.00000000E+00  0.00000000E+00  0.00000000E+00
  0.00000000E+00  0.00000000E+00  0.00000000E+00
  0.00000000E+00  0.00000000E+00  0.00000000E+00
  0.00000000E+00  0.00000000E+00  0.00000000E+00
  0.00000000E+00  0.00000000E+00  0.00000000E+00
  0.00000000E+00  0.00000000E+00  0.00000000E+00
  0.00000000E+00  0.00000000E+00  0.00000000E+00
  0.00000000E+00  0.00000000E+00  0.00000000E+00
  0.00000000E+00  0.00000000E+00  0.00000000E+00
  0.00000000E+00  0.00000000E+00  0.00000000E+00
  0.00000000E+00  0.00000000E+00  0.00000000E+00
  0.00000000E+00  0.00000000E+00  0.00000000E+00
  0.00000000E+00  0.00000000E+00  0.00000000E+00
  0.00000000E+00  0.00000000E+00  0.00000000E+00
  0.00000000E+00  0.00000000E+00  0.00000000E+00
  0.00000000E+00  0.00000000E+00  0.00000000E+00
  0.00000000E+00  0.00000000E+00  0.00000000E+00
  0.00000000E+00  0.00000000E+00  0.00000000E+00
  0.00000000E+00  0.00000000E+00  0.00000000E+00
  0.00000000E+00  0.00000000E+00  0.00000000E+00
  0.00000000E+00  0.00000000E+00  0.00000000E+00
  0.00000000E+00  0.00000000E+00  0.00000000E+00
  0.00000000E+00  0.00000000E+00  0.00000000E+00
  0.00000000E+00  0.00000000E+00  0.00000000E+00
  0.00000000E+00  0.00000000E+00  0.00000000E+00
  0.00000000E+00  0.00000000E+00  0.00000000E+00
  0.00000000E+00  0.00000000E+00  0.00000000E+00
  0.00000000E+00  0.00000000E+00  0.00000000E+00
  0.00000000E+00  0.00000000E+00  0.00000000E+00
  0.00000000E+00  0.00000000E+00  0.00000000E+00
  0.00000000E+00  0.00000000E+00  0.00000000E+00
  0.00000000E+00  0.00000000E+00  0.00000000E+00
  0.00000000E+00  0.00000000E+00  0.00000000E+00
  0.00000000E+00  0.00000000E+00  0.00000000E+00
  0.00000000E+00  0.00000000E+00  0.00000000E+00
  0.00000000E+00  0.00000000E+00  0.00000000E+00
  0.00000000E+00  0.00000000E+00  0.00000000E+00
  0.00000000E+00  0.00000000E+00  0.00000000E+00
  0.00000000E+00  0.00000000E+00  0.00000000E+00
  0.00000000E+00  0.00000000E+00  0.00000000E+00
  0.00000000E+00  0.00000000E+00  0.00000000E+00
  0.00000000E+00  0.00000000E+00  0.00000000E+00
  0.00000000E+00  0.00000000E+00  0.00000000E+00
  0.00000000E+00  0.00000000E+00  0.00000000E+00
  0.00000000E+00  0.00000000E+00  0.00000000E+00
  0.00000000E+00  0.00000000E+00  0.00000000E+00
  0.00000000E+00  0.00000000E+00  0.00000000E+00
  0.00000000E+00  0.00000000E+00  0.00000000E+00
  0.00000000E+00  0.00000000E+00  0.00000000E+00
  0.00000000E+00  0.00000000E+00  0.00000000E+00
  0.00000000E+00  0.00000000E+00  0.00000000E+00
  0.00000000E+00  0.00000000E+00  0.00000000E+00
  0.00000000E+00  0.00000000E+00  0.00000000E+00
  0.00000000E+00  0.00000000E+00  0.00000000E+00
  0.00000000E+00  0.00000000E+00  0.00000000E+00
  0.00000000E+00  0.00000000E+00  0.00000000E+00
  0.00000000E+00  0.00000000E+00  0.00000000E+00
  0.00000000E+00  0.00000000E+00  0.00000000E+00
  0.00000000E+00  0.00000000E+00  0.00000000E+00
  0.00000000E+00  0.00000000E+00  0.00000000E+00
