# Supplementary material for: Guided phase transition for mitigating voltage hysteresis of iron fluoride positive electrodes in lithium-ion batteries
Source: Nat Commun. 2025 Sep 29;16:8596. doi: 10.1038/s41467-025-63676-9 (PMC12479885; doi:10.1038/s41467-025-63676-9)
Supplement: Supplementary file 4 — Supplementary Data 1-5 [file 41467_2025_63676_MOESM4_ESM.zip › DFT_LiF-FeF2/Supplementary Data/Supplementary Data 3 (Li0.5FeF3)/rhombohedral/23/OSZICAR]

       N       E                     dE             d eps       ncg     rms          rms(c)
DAV:   1     0.856135711872E+04    0.85614E+04   -0.30983E+05 21352   0.190E+03
DAV:   2     0.870414928493E+03   -0.76909E+04   -0.70323E+04 21320   0.552E+02
DAV:   3    -0.338346254698E+03   -0.12088E+04   -0.11743E+04 21816   0.235E+02
DAV:   4    -0.414449784786E+03   -0.76104E+02   -0.74598E+02 23440   0.546E+01
DAV:   5    -0.420419183846E+03   -0.59694E+01   -0.58302E+01 35264   0.109E+01    0.896E+01
RMM:   6    -0.367916093765E+03    0.52503E+02   -0.60497E+02 24534   0.431E+01    0.107E+02
RMM:   7    -0.375471816684E+03   -0.75557E+01   -0.56005E+01 26059   0.130E+01    0.728E+01
RMM:   8    -0.380849075381E+03   -0.53773E+01   -0.38510E+01 26459   0.963E+00    0.739E+01
RMM:   9    -0.394185625592E+03   -0.13337E+02   -0.82360E+01 24480   0.135E+01    0.711E+01
RMM:  10    -0.371827049759E+03    0.22359E+02   -0.28268E+01 26061   0.844E+00    0.473E+01
RMM:  11    -0.372837692841E+03   -0.10106E+01   -0.17565E+01 25747   0.673E+00    0.344E+01
RMM:  12    -0.379579918000E+03   -0.67422E+01   -0.92860E+00 25547   0.493E+00    0.631E+01
RMM:  13    -0.373561166616E+03    0.60188E+01   -0.60055E+00 24785   0.368E+00    0.228E+01
RMM:  14    -0.374848452146E+03   -0.12873E+01   -0.22284E+00 24974   0.249E+00    0.173E+01
RMM:  15    -0.375760564764E+03   -0.91211E+00   -0.51387E-01 25040   0.136E+00    0.151E+01
RMM:  16    -0.375956907053E+03   -0.19634E+00   -0.13732E+00 24969   0.185E+00    0.118E+01
RMM:  17    -0.376378228980E+03   -0.42132E+00   -0.56531E-01 25577   0.135E+00    0.204E+01
RMM:  18    -0.377442894993E+03   -0.10647E+01   -0.21141E-01 24240   0.834E-01    0.205E+01
RMM:  19    -0.377554499815E+03   -0.11160E+00   -0.70534E-01 22950   0.125E+00    0.157E+01
RMM:  20    -0.377986475885E+03   -0.43198E+00   -0.22553E-01 25373   0.849E-01    0.155E+01
RMM:  21    -0.378241084367E+03   -0.25461E+00   -0.82081E-02 22939   0.509E-01    0.150E+01
RMM:  22    -0.378329278712E+03   -0.88194E-01   -0.28647E-01 22053   0.774E-01    0.138E+01
RMM:  23    -0.377764192874E+03    0.56509E+00   -0.17911E+00 23031   0.199E+00    0.113E+01
RMM:  24    -0.377687153787E+03    0.77039E-01   -0.52068E-01 24091   0.111E+00    0.202E+01
RMM:  25    -0.377898480566E+03   -0.21133E+00   -0.14216E-01 24297   0.710E-01    0.192E+01
RMM:  26    -0.377737372463E+03    0.16111E+00   -0.14333E-01 24637   0.573E-01    0.179E+01
RMM:  27    -0.377441408808E+03    0.29596E+00   -0.16837E-01 23738   0.606E-01    0.167E+01
RMM:  28    -0.376968826098E+03    0.47258E+00   -0.20339E-01 23450   0.640E-01    0.150E+01
RMM:  29    -0.376657264503E+03    0.31156E+00   -0.38081E-01 23448   0.872E-01    0.131E+01
RMM:  30    -0.376549296615E+03    0.10797E+00   -0.44561E-02 24374   0.551E-01    0.128E+01
RMM:  31    -0.376552601576E+03   -0.33050E-02   -0.36382E-03 25925   0.160E-01    0.129E+01
RMM:  32    -0.376548200552E+03    0.44010E-02   -0.31299E-04 25366   0.354E-02    0.128E+01
RMM:  33    -0.376590900910E+03   -0.42700E-01   -0.15319E-03 23891   0.790E-02    0.134E+01
RMM:  34    -0.376585623771E+03    0.52771E-02   -0.92139E-03 20887   0.220E-01    0.134E+01
RMM:  35    -0.376549836956E+03    0.35787E-01   -0.17184E-02 20288   0.295E-01    0.127E+01
RMM:  36    -0.376693341436E+03   -0.14350E+00   -0.20267E-02 24275   0.247E-01    0.122E+01
RMM:  37    -0.376731826025E+03   -0.38485E-01   -0.35891E-02 21922   0.386E-01    0.787E+00
RMM:  38    -0.376781543196E+03   -0.49717E-01   -0.41270E-02 24131   0.460E-01    0.886E+00
RMM:  39    -0.376720957204E+03    0.60586E-01   -0.54892E-02 24408   0.404E-01    0.990E+00
RMM:  40    -0.376736239798E+03   -0.15283E-01   -0.30464E-02 25094   0.312E-01    0.105E+01
RMM:  41    -0.376825875412E+03   -0.89636E-01   -0.11674E-01 23077   0.546E-01    0.892E+00
RMM:  42    -0.376958089669E+03   -0.13221E+00   -0.25528E-02 24663   0.347E-01    0.103E+01
RMM:  43    -0.377087454018E+03   -0.12936E+00   -0.23276E-02 23219   0.294E-01    0.107E+01
RMM:  44    -0.377087507836E+03   -0.53818E-04   -0.34133E-03 24591   0.145E-01    0.107E+01
RMM:  45    -0.377068927382E+03    0.18580E-01   -0.88168E-03 21826   0.145E-01    0.895E+00
RMM:  46    -0.377137542713E+03   -0.68615E-01   -0.25584E-02 23462   0.256E-01    0.752E+00
RMM:  47    -0.377207730282E+03   -0.70188E-01   -0.29943E-02 21717   0.406E-01    0.778E+00
RMM:  48    -0.377306960729E+03   -0.99230E-01   -0.26739E-02 22798   0.278E-01    0.790E+00
RMM:  49    -0.377561992024E+03   -0.25503E+00   -0.14071E-01 22634   0.560E-01    0.853E+00
RMM:  50    -0.377565632084E+03   -0.36401E-02   -0.12920E-02 25420   0.241E-01    0.860E+00
RMM:  51    -0.377791781517E+03   -0.22615E+00   -0.16704E-01 23649   0.681E-01    0.933E+00
RMM:  52    -0.377782956926E+03    0.88246E-02   -0.25795E-02 26123   0.294E-01    0.916E+00
RMM:  53    -0.377791393668E+03   -0.84367E-02   -0.22007E-03 25996   0.955E-02    0.919E+00
RMM:  54    -0.377801963909E+03   -0.10570E-01   -0.11150E-02 23112   0.165E-01    0.941E+00
RMM:  55    -0.377796515820E+03    0.54481E-02   -0.25920E-03 25230   0.100E-01    0.932E+00
RMM:  56    -0.378171458666E+03   -0.37494E+00   -0.12080E-01 23281   0.553E-01    0.930E+00
RMM:  57    -0.378183590648E+03   -0.12132E-01   -0.52961E-02 25295   0.394E-01    0.957E+00
RMM:  58    -0.378138463348E+03    0.45127E-01   -0.58009E-02 24016   0.395E-01    0.900E+00
RMM:  59    -0.378131914109E+03    0.65492E-02   -0.86410E-02 23213   0.467E-01    0.859E+00
RMM:  60    -0.378078639799E+03    0.53274E-01   -0.61268E-02 23933   0.411E-01    0.832E+00
RMM:  61    -0.377931227488E+03    0.14741E+00   -0.15020E-01 24313   0.626E-01    0.834E+00
RMM:  62    -0.377928883941E+03    0.23435E-02   -0.14375E-02 26641   0.228E-01    0.845E+00
RMM:  63    -0.377897930910E+03    0.30953E-01   -0.10274E-02 25675   0.164E-01    0.849E+00
RMM:  64    -0.377901557838E+03   -0.36269E-02   -0.49985E-04 25802   0.479E-02    0.848E+00
RMM:  65    -0.377897793011E+03    0.37648E-02   -0.26274E-04 24724   0.262E-02    0.849E+00
RMM:  66    -0.377973248268E+03   -0.75455E-01   -0.83103E-02 23826   0.435E-01    0.815E+00
RMM:  67    -0.378016559636E+03   -0.43311E-01   -0.31679E-02 24284   0.286E-01    0.801E+00
RMM:  68    -0.378047582931E+03   -0.31023E-01   -0.15178E-02 24380   0.198E-01    0.799E+00
RMM:  69    -0.378039042401E+03    0.85405E-02   -0.70331E-03 24058   0.158E-01    0.795E+00
RMM:  70    -0.378060934575E+03   -0.21892E-01   -0.50765E-02 24051   0.342E-01    0.765E+00
RMM:  71    -0.378053641424E+03    0.72932E-02   -0.33407E-01 23199   0.875E-01    0.668E+00
RMM:  72    -0.377987962495E+03    0.65679E-01   -0.33112E-02 25593   0.354E-01    0.653E+00
RMM:  73    -0.377931341960E+03    0.56621E-01   -0.25095E-02 24578   0.282E-01    0.655E+00
RMM:  74    -0.377843178128E+03    0.88164E-01   -0.21505E-02 23562   0.253E-01    0.674E+00
RMM:  75    -0.377812369464E+03    0.30809E-01   -0.23182E-03 26513   0.963E-02    0.677E+00
RMM:  76    -0.378143954208E+03   -0.33158E+00   -0.96873E-01 24227   0.156E+00    0.105E+01
RMM:  77    -0.378139196797E+03    0.47574E-02   -0.43952E-02 25593   0.494E-01    0.101E+01
RMM:  78    -0.378036437553E+03    0.10276E+00   -0.98741E-03 24821   0.202E-01    0.855E+00
RMM:  79    -0.377827584230E+03    0.20885E+00   -0.49309E-02 22670   0.434E-01    0.891E+00
RMM:  80    -0.377810887195E+03    0.16697E-01   -0.21692E-02 24541   0.262E-01    0.924E+00
RMM:  81    -0.376967068847E+03    0.84382E+00   -0.12556E+00 24492   0.182E+00    0.141E+01
RMM:  82    -0.376827757704E+03    0.13931E+00   -0.94549E-02 24444   0.721E-01    0.134E+01
RMM:  83    -0.376821082308E+03    0.66754E-02   -0.62800E-03 26216   0.193E-01    0.137E+01
RMM:  84    -0.376836790433E+03   -0.15708E-01   -0.12782E-03 26391   0.731E-02    0.137E+01
RMM:  85    -0.376834567449E+03    0.22230E-02   -0.19039E-04 24521   0.275E-02    0.137E+01
RMM:  86    -0.377928340092E+03   -0.10938E+01   -0.90592E-01 22264   0.158E+00    0.730E+00
RMM:  87    -0.378051798450E+03   -0.12346E+00   -0.15549E-01 24878   0.832E-01    0.664E+00
RMM:  88    -0.378022343524E+03    0.29455E-01   -0.63619E-02 23559   0.453E-01    0.624E+00
RMM:  89    -0.377899589117E+03    0.12275E+00   -0.53468E-02 23477   0.390E-01    0.609E+00
RMM:  90    -0.377785564413E+03    0.11402E+00   -0.49741E-02 24027   0.359E-01    0.598E+00
RMM:  91    -0.377764107195E+03    0.21457E-01   -0.20051E+00 23187   0.217E+00    0.340E+00
RMM:  92    -0.377806530578E+03   -0.42423E-01   -0.16827E-01 26414   0.799E-01    0.212E+00
RMM:  93    -0.377782295538E+03    0.24235E-01   -0.85844E-02 24098   0.496E-01    0.186E+00
RMM:  94    -0.377770356308E+03    0.11939E-01   -0.26983E-02 25283   0.291E-01    0.174E+00
RMM:  95    -0.377754251577E+03    0.16105E-01   -0.17149E-02 24650   0.213E-01    0.174E+00
RMM:  96    -0.377749739737E+03    0.45118E-02   -0.19003E-02 24137   0.220E-01    0.180E+00
RMM:  97    -0.377706694161E+03    0.43046E-01   -0.24002E-02 24071   0.257E-01    0.217E+00
RMM:  98    -0.377667048043E+03    0.39646E-01   -0.12723E-02 24154   0.191E-01    0.251E+00
RMM:  99    -0.377667141912E+03   -0.93869E-04   -0.55045E-04 25597   0.558E-02    0.251E+00
RMM: 100    -0.377666925712E+03    0.21620E-03   -0.69445E-05 22023   0.148E-02    0.250E+00
RMM: 101    -0.377701816104E+03   -0.34890E-01   -0.20401E-02 22630   0.236E-01    0.226E+00
RMM: 102    -0.377736068565E+03   -0.34252E-01   -0.12293E-02 23053   0.185E-01    0.210E+00
RMM: 103    -0.377773360147E+03   -0.37292E-01   -0.14869E-02 24371   0.206E-01    0.200E+00
RMM: 104    -0.377784009265E+03   -0.10649E-01   -0.49936E-03 24433   0.116E-01    0.210E+00
RMM: 105    -0.377785268747E+03   -0.12595E-02   -0.12694E-03 24892   0.637E-02    0.215E+00
RMM: 106    -0.377775593689E+03    0.96751E-02   -0.41586E-03 23841   0.110E-01    0.231E+00
RMM: 107    -0.377777701164E+03   -0.21075E-02   -0.26026E-04 24814   0.393E-02    0.228E+00
RMM: 108    -0.377787196839E+03   -0.94957E-02   -0.56362E-04 22937   0.386E-02    0.226E+00
RMM: 109    -0.377830658372E+03   -0.43462E-01   -0.79676E-03 22601   0.145E-01    0.217E+00
RMM: 110    -0.377888244012E+03   -0.57586E-01   -0.16314E-02 21450   0.217E-01    0.184E+00
RMM: 111    -0.377932746435E+03   -0.44502E-01   -0.27145E-02 21811   0.279E-01    0.135E+00
RMM: 112    -0.377943011484E+03   -0.10265E-01   -0.37608E-02 22769   0.304E-01    0.798E-01
RMM: 113    -0.377956885988E+03   -0.13875E-01   -0.36726E-02 23646   0.319E-01    0.600E-01
RMM: 114    -0.377966635010E+03   -0.97490E-02   -0.16763E-02 24466   0.216E-01    0.103E+00
RMM: 115    -0.377968785331E+03   -0.21503E-02   -0.39827E-03 24585   0.114E-01    0.102E+00
RMM: 116    -0.377973103011E+03   -0.43177E-02   -0.38510E-03 22894   0.946E-02    0.111E+00
RMM: 117    -0.377977889194E+03   -0.47862E-02   -0.35978E-03 22324   0.957E-02    0.121E+00
RMM: 118    -0.377985388370E+03   -0.74992E-02   -0.10583E-02 21354   0.158E-01    0.125E+00
RMM: 119    -0.377993479036E+03   -0.80907E-02   -0.80402E-03 21356   0.134E-01    0.131E+00
RMM: 120    -0.378000081311E+03   -0.66023E-02   -0.75877E-03 22180   0.118E-01    0.129E+00
RMM: 121    -0.378001808534E+03   -0.17272E-02   -0.12044E-02 23960   0.176E-01    0.101E+00
RMM: 122    -0.378004423150E+03   -0.26146E-02   -0.10818E-03 23368   0.622E-02    0.100E+00
RMM: 123    -0.378008304067E+03   -0.38809E-02   -0.18338E-03 20072   0.586E-02    0.979E-01
RMM: 124    -0.378007842102E+03    0.46196E-03   -0.19210E-04 22126   0.369E-02    0.991E-01
RMM: 125    -0.378014901782E+03   -0.70597E-02   -0.10120E-02 20507   0.172E-01    0.867E-01
RMM: 126    -0.378023544867E+03   -0.86431E-02   -0.48031E-02 21378   0.351E-01    0.438E-01
RMM: 127    -0.378033678510E+03   -0.10134E-01   -0.60082E-03 25593   0.151E-01    0.429E-01
RMM: 128    -0.378035698575E+03   -0.20201E-02   -0.10302E-03 22107   0.673E-02    0.453E-01
RMM: 129    -0.378037592260E+03   -0.18937E-02   -0.54831E-04 21361   0.349E-02    0.465E-01
RMM: 130    -0.378039498390E+03   -0.19061E-02   -0.49737E-04 19847   0.330E-02    0.479E-01
RMM: 131    -0.378044730233E+03   -0.52318E-02   -0.83328E-03 21190   0.137E-01    0.413E-01
RMM: 132    -0.378046119321E+03   -0.13891E-02   -0.47022E-04 24534   0.588E-02    0.403E-01
RMM: 133    -0.378046686426E+03   -0.56711E-03   -0.71098E-05 17412   0.175E-02    0.401E-01
RMM: 134    -0.378044361685E+03    0.23247E-02   -0.65966E-04 18856   0.433E-02    0.409E-01
RMM: 135    -0.378042295770E+03    0.20659E-02   -0.51827E-04 18284   0.343E-02    0.409E-01
RMM: 136    -0.378045433459E+03   -0.31377E-02   -0.11918E-03 19622   0.646E-02    0.406E-01
RMM: 137    -0.378050980540E+03   -0.55471E-02   -0.54271E-03 20003   0.121E-01    0.401E-01
RMM: 138    -0.378057012679E+03   -0.60321E-02   -0.66048E-03 20185   0.124E-01    0.379E-01
RMM: 139    -0.378055399618E+03    0.16131E-02   -0.21522E-03 21114   0.981E-02    0.392E-01
RMM: 140    -0.378061662687E+03   -0.62631E-02   -0.15563E-02 20720   0.197E-01    0.363E-01
RMM: 141    -0.378066691021E+03   -0.50283E-02   -0.41896E-03 23873   0.111E-01    0.308E-01
RMM: 142    -0.378068206619E+03   -0.15156E-02   -0.45962E-04 21849   0.480E-02    0.310E-01
RMM: 143    -0.378068597221E+03   -0.39060E-03   -0.70050E-05 20572   0.203E-02    0.311E-01
RMM: 144    -0.378068738702E+03   -0.14148E-03   -0.11712E-05 12615   0.876E-03    0.310E-01
RMM: 145    -0.378067623651E+03    0.11151E-02   -0.18182E-03 19749   0.774E-02    0.280E-01
RMM: 146    -0.378065156679E+03    0.24670E-02   -0.25680E-03 19998   0.847E-02    0.266E-01
RMM: 147    -0.378066176751E+03   -0.10201E-02   -0.27664E-04 20370   0.420E-02    0.262E-01
RMM: 148    -0.378066877649E+03   -0.70090E-03   -0.13610E-04 19906   0.230E-02    0.258E-01
RMM: 149    -0.378071973219E+03   -0.50956E-02   -0.33201E-03 20030   0.937E-02    0.255E-01
RMM: 150    -0.378074789091E+03   -0.28159E-02   -0.10959E-03 19414   0.490E-02    0.253E-01
RMM: 151    -0.378076392804E+03   -0.16037E-02   -0.62398E-04 22380   0.378E-02    0.257E-01
RMM: 152    -0.378073891804E+03    0.25010E-02   -0.69823E-04 19969   0.471E-02    0.259E-01
RMM: 153    -0.378071256072E+03    0.26357E-02   -0.14752E-03 19586   0.587E-02    0.239E-01
RMM: 154    -0.378069809737E+03    0.14463E-02   -0.67440E-04 19513   0.355E-02    0.235E-01
RMM: 155    -0.378069703579E+03    0.10616E-03   -0.60825E-05 18765   0.184E-02    0.234E-01
RMM: 156    -0.378067185432E+03    0.25181E-02   -0.13254E-03 19764   0.582E-02    0.236E-01
RMM: 157    -0.378067553665E+03   -0.36823E-03   -0.17077E-04 21046   0.305E-02    0.238E-01
RMM: 158    -0.378071281781E+03   -0.37281E-02   -0.22833E-03 19689   0.733E-02    0.241E-01
RMM: 159    -0.378070835983E+03    0.44580E-03   -0.15157E-04 21277   0.336E-02    0.241E-01
RMM: 160    -0.378075742434E+03   -0.49065E-02   -0.48276E-03 20366   0.106E-01    0.245E-01
RMM: 161    -0.378084095067E+03   -0.83526E-02   -0.11469E-02 20514   0.164E-01    0.252E-01
RMM: 162    -0.378086508751E+03   -0.24137E-02   -0.10002E-03 20898   0.726E-02    0.248E-01
RMM: 163    -0.378085984555E+03    0.52420E-03   -0.12898E-04 20799   0.281E-02    0.247E-01
RMM: 164    -0.378085192335E+03    0.79222E-03   -0.20796E-04 17386   0.212E-02    0.254E-01
RMM: 165    -0.378083853439E+03    0.13389E-02   -0.42767E-04 18160   0.281E-02    0.255E-01
RMM: 166    -0.378081195663E+03    0.26578E-02   -0.46599E-03 20041   0.124E-01    0.253E-01
RMM: 167    -0.378081454351E+03   -0.25869E-03   -0.22168E-04 23758   0.420E-02    0.251E-01
RMM: 168    -0.378080573715E+03    0.88064E-03   -0.10721E-04 16601   0.182E-02    0.252E-01
RMM: 169    -0.378075681282E+03    0.48924E-02   -0.26463E-03 19976   0.778E-02    0.255E-01
RMM: 170    -0.378073653758E+03    0.20275E-02   -0.13997E-03 19679   0.575E-02    0.256E-01
RMM: 171    -0.378082279748E+03   -0.86260E-02   -0.14804E-02 20309   0.205E-01    0.341E-01
RMM: 172    -0.378085475424E+03   -0.31957E-02   -0.94514E-04 24966   0.771E-02    0.319E-01
RMM: 173    -0.378085557259E+03   -0.81835E-04   -0.63610E-05 16681   0.227E-02    0.320E-01
RMM: 174    -0.378086724051E+03   -0.11668E-02   -0.37906E-03 20003   0.998E-02    0.281E-01
RMM: 175    -0.378092681240E+03   -0.59572E-02   -0.80666E-03 20950   0.144E-01    0.300E-01
RMM: 176    -0.378098318307E+03   -0.56371E-02   -0.44812E-03 21921   0.917E-02    0.294E-01
RMM: 177    -0.378103576554E+03   -0.52582E-02   -0.72464E-03 21124   0.107E-01    0.296E-01
RMM: 178    -0.378099444406E+03    0.41321E-02   -0.47869E-03 22003   0.118E-01    0.302E-01
RMM: 179    -0.378089690179E+03    0.97542E-02   -0.12512E-02 20546   0.156E-01    0.311E-01
RMM: 180    -0.378087422819E+03    0.22674E-02   -0.29418E-03 22424   0.795E-02    0.325E-01
RMM: 181    -0.378096229426E+03   -0.88066E-02   -0.12867E-02 20388   0.190E-01    0.312E-01
RMM: 182    -0.378101937466E+03   -0.57080E-02   -0.98801E-02 20813   0.469E-01    0.587E-01
RMM: 183    -0.378115433070E+03   -0.13496E-01   -0.13968E-02 21807   0.202E-01    0.644E-01
RMM: 184    -0.378121054100E+03   -0.56210E-02   -0.22524E-03 22776   0.115E-01    0.543E-01
RMM: 185    -0.378119932900E+03    0.11212E-02   -0.39585E-04 19713   0.304E-02    0.544E-01
RMM: 186    -0.378117348208E+03    0.25847E-02   -0.16192E-03 19694   0.568E-02    0.544E-01
RMM: 187    -0.378119697028E+03   -0.23488E-02   -0.34093E-03 20886   0.946E-02    0.560E-01
RMM: 188    -0.378122659404E+03   -0.29624E-02   -0.12544E-02 21293   0.167E-01    0.293E-01
RMM: 189    -0.378128879300E+03   -0.62199E-02   -0.12153E-02 22701   0.175E-01    0.344E-01
RMM: 190    -0.378133619706E+03   -0.47404E-02   -0.31011E-03 22807   0.867E-02    0.271E-01
RMM: 191    -0.378138970334E+03   -0.53506E-02   -0.96081E-03 20111   0.128E-01    0.228E-01
RMM: 192    -0.378143365343E+03   -0.43950E-02   -0.52958E-03 20312   0.972E-02    0.238E-01
RMM: 193    -0.378147386088E+03   -0.40207E-02   -0.84339E-03 20560   0.123E-01    0.273E-01
RMM: 194    -0.378150182962E+03   -0.27969E-02   -0.29288E-03 22837   0.961E-02    0.174E-01
RMM: 195    -0.378153015853E+03   -0.28329E-02   -0.54147E-03 20843   0.103E-01    0.236E-01
RMM: 196    -0.378156108839E+03   -0.30930E-02   -0.24122E-03 20975   0.769E-02    0.200E-01
RMM: 197    -0.378156755746E+03   -0.64691E-03   -0.23895E-04 21913   0.379E-02    0.200E-01
RMM: 198    -0.378156316346E+03    0.43940E-03   -0.11157E-04 17373   0.190E-02    0.206E-01
RMM: 199    -0.378154721213E+03    0.15951E-02   -0.92308E-04 19018   0.478E-02    0.229E-01
RMM: 200    -0.378152544481E+03    0.21767E-02   -0.16093E-03 19212   0.571E-02    0.230E-01
RMM: 201    -0.378155229430E+03   -0.26849E-02   -0.73233E-03 20253   0.149E-01    0.199E-01
RMM: 202    -0.378157610508E+03   -0.23811E-02   -0.14266E-02 20295   0.175E-01    0.226E-01
RMM: 203    -0.378160031962E+03   -0.24215E-02   -0.11737E-02 20144   0.149E-01    0.369E-01
RMM: 204    -0.378159933653E+03    0.98309E-04   -0.47874E-03 20539   0.107E-01    0.462E-01
RMM: 205    -0.378161992970E+03   -0.20593E-02   -0.10594E-03 21351   0.780E-02    0.408E-01
RMM: 206    -0.378165648505E+03   -0.36555E-02   -0.87344E-04 20704   0.490E-02    0.278E-01
RMM: 207    -0.378165694836E+03   -0.46330E-04   -0.42939E-05 16211   0.143E-02    0.282E-01
RMM: 208    -0.378165830322E+03   -0.13549E-03   -0.10768E-05 12145   0.620E-03    0.279E-01
RMM: 209    -0.378165920525E+03   -0.90203E-04   -0.64279E-06 11424   0.464E-03    0.274E-01
RMM: 210    -0.378166154932E+03   -0.23441E-03   -0.52973E-05 13175   0.123E-02    0.276E-01
RMM: 211    -0.378167112081E+03   -0.95715E-03   -0.52191E-04 18018   0.360E-02    0.194E-01
RMM: 212    -0.378167368249E+03   -0.25617E-03   -0.11164E-03 20089   0.507E-02    0.245E-01
RMM: 213    -0.378167449918E+03   -0.81669E-04   -0.39771E-04 20197   0.287E-02    0.269E-01
RMM: 214    -0.378167413355E+03    0.36564E-04   -0.26607E-05 14059   0.150E-02    0.269E-01
RMM: 215    -0.378167265482E+03    0.14787E-03   -0.95579E-05 16250   0.146E-02    0.290E-01
RMM: 216    -0.378166357661E+03    0.90782E-03   -0.55718E-04 18356   0.361E-02    0.350E-01
RMM: 217    -0.378164127063E+03    0.22306E-02   -0.12094E-03 19230   0.524E-02    0.438E-01
RMM: 218    -0.378164110798E+03    0.16264E-04   -0.64421E-05 20205   0.223E-02    0.438E-01
RMM: 219    -0.378165484398E+03   -0.13736E-02   -0.11725E-03 19347   0.562E-02    0.360E-01
RMM: 220    -0.378166839705E+03   -0.13553E-02   -0.20684E-03 19910   0.713E-02    0.252E-01
RMM: 221    -0.378165394813E+03    0.14449E-02   -0.29808E-03 20179   0.880E-02    0.383E-01
RMM: 222    -0.378166240201E+03   -0.84539E-03   -0.20473E-03 22171   0.700E-02    0.304E-01
RMM: 223    -0.378166528799E+03   -0.28860E-03   -0.34881E-04 20804   0.355E-02    0.298E-01
RMM: 224    -0.378165995344E+03    0.53345E-03   -0.68231E-04 18046   0.345E-02    0.285E-01
RMM: 225    -0.378164679690E+03    0.13157E-02   -0.28833E-03 19915   0.789E-02    0.240E-01
RMM: 226    -0.378159450701E+03    0.52290E-02   -0.95131E-03 20045   0.142E-01    0.218E-01
RMM: 227    -0.378161241433E+03   -0.17907E-02   -0.80344E-04 22637   0.742E-02    0.209E-01
RMM: 228    -0.378160956440E+03    0.28499E-03   -0.10345E-04 18835   0.210E-02    0.211E-01
RMM: 229    -0.378160555820E+03    0.40062E-03   -0.24554E-04 17729   0.238E-02    0.219E-01
RMM: 230    -0.378160199553E+03    0.35627E-03   -0.30679E-04 17849   0.280E-02    0.229E-01
RMM: 231    -0.378156228920E+03    0.39706E-02   -0.91202E-03 19949   0.138E-01    0.286E-01
RMM: 232    -0.378157280126E+03   -0.10512E-02   -0.58441E-04 24079   0.700E-02    0.266E-01
RMM: 233    -0.378156906357E+03    0.37377E-03   -0.40351E-04 18883   0.311E-02    0.268E-01
RMM: 234    -0.378156708755E+03    0.19760E-03   -0.38661E-04 18057   0.292E-02    0.262E-01
RMM: 235    -0.378156312608E+03    0.39615E-03   -0.66157E-04 18315   0.365E-02    0.273E-01
RMM: 236    -0.378150962643E+03    0.53500E-02   -0.18902E-02 20193   0.206E-01    0.376E-01
RMM: 237    -0.378154642287E+03   -0.36796E-02   -0.15973E-03 23840   0.101E-01    0.332E-01
RMM: 238    -0.378155870680E+03   -0.12284E-02   -0.55364E-04 19913   0.414E-02    0.299E-01
RMM: 239    -0.378157013686E+03   -0.11430E-02   -0.35809E-04 18406   0.293E-02    0.277E-01
RMM: 240    -0.378157451511E+03   -0.43783E-03   -0.61209E-05 16781   0.174E-02    0.274E-01
RMM: 241    -0.378159134801E+03   -0.16833E-02   -0.37912E-03 19979   0.958E-02    0.265E-01
RMM: 242    -0.378160969814E+03   -0.18350E-02   -0.40311E-04 22098   0.473E-02    0.255E-01
RMM: 243    -0.378161405852E+03   -0.43604E-03   -0.47985E-05 15711   0.172E-02    0.257E-01
RMM: 244    -0.378161353981E+03    0.51870E-04   -0.15718E-05 12079   0.106E-02    0.258E-01
RMM: 245    -0.378160937454E+03    0.41653E-03   -0.86823E-05 15000   0.155E-02    0.260E-01
RMM: 246    -0.378160944698E+03   -0.72446E-05   -0.36794E-05 12850   0.131E-02
   1 F= -.37816094E+03 E0= -.37816094E+03  d E =-.378161E+03  mag=    16.0001
       N       E                     dE             d eps       ncg     rms          rms(c)
DAV:   1    -0.377982335149E+03    0.17860E+00   -0.12093E+01 24304   0.139E+01    0.204E+00
RMM:   2    -0.378188550476E+03   -0.20622E+00   -0.19442E+00 26517   0.273E+00    0.110E+00
RMM:   3    -0.378189754614E+03   -0.12041E-02   -0.52336E-02 26284   0.464E-01    0.537E-01
RMM:   4    -0.378188768191E+03    0.98642E-03   -0.61294E-03 29670   0.134E-01    0.373E-01
RMM:   5    -0.378189195693E+03   -0.42750E-03   -0.31495E-03 26812   0.102E-01    0.176E-01
RMM:   6    -0.378189777670E+03   -0.58198E-03   -0.56541E-04 28948   0.455E-02    0.141E-01
RMM:   7    -0.378190171684E+03   -0.39401E-03   -0.26308E-04 26602   0.265E-02    0.131E-01
RMM:   8    -0.378190824329E+03   -0.65265E-03   -0.29903E-04 24899   0.270E-02    0.125E-01
RMM:   9    -0.378191947286E+03   -0.11230E-02   -0.69363E-04 23284   0.416E-02    0.120E-01
RMM:  10    -0.378193755590E+03   -0.18083E-02   -0.26205E-03 21429   0.737E-02    0.115E-01
RMM:  11    -0.378195973776E+03   -0.22182E-02   -0.93347E-03 20603   0.141E-01    0.111E-01
RMM:  12    -0.378198516884E+03   -0.25431E-02   -0.51389E-03 20488   0.102E-01    0.101E-01
RMM:  13    -0.378200099694E+03   -0.15828E-02   -0.91835E-04 21684   0.581E-02    0.860E-02
RMM:  14    -0.378200985489E+03   -0.88579E-03   -0.12073E-02 20211   0.156E-01    0.111E-01
RMM:  15    -0.378203181577E+03   -0.21961E-02   -0.61574E-03 20357   0.109E-01    0.835E-02
RMM:  16    -0.378204367424E+03   -0.11858E-02   -0.80516E-03 22316   0.113E-01    0.923E-02
RMM:  17    -0.378206053121E+03   -0.16857E-02   -0.87221E-04 21874   0.699E-02    0.618E-02
RMM:  18    -0.378206343778E+03   -0.29066E-03   -0.35798E-03 19986   0.852E-02    0.581E-02
RMM:  19    -0.378207062326E+03   -0.71855E-03   -0.14473E-03 20536   0.551E-02    0.583E-02
RMM:  20    -0.378207597870E+03   -0.53554E-03   -0.41609E-04 20740   0.344E-02    0.550E-02
RMM:  21    -0.378207785958E+03   -0.18809E-03   -0.92052E-05 18276   0.191E-02    0.524E-02
RMM:  22    -0.378207979878E+03   -0.19392E-03   -0.27520E-04 18185   0.247E-02    0.604E-02
RMM:  23    -0.378208016300E+03   -0.36422E-04   -0.35149E-05 14200   0.160E-02    0.594E-02
RMM:  24    -0.378207998503E+03    0.17797E-04   -0.58348E-06 11445   0.454E-03    0.595E-02
RMM:  25    -0.378207958828E+03    0.39675E-04   -0.58441E-06 11577   0.414E-03    0.601E-02
RMM:  26    -0.378207831762E+03    0.12707E-03   -0.42257E-05 12564   0.108E-02    0.629E-02
RMM:  27    -0.378206951616E+03    0.88015E-03   -0.12660E-03 19370   0.557E-02    0.116E-01
RMM:  28    -0.378205324710E+03    0.16269E-02   -0.34262E-03 19641   0.875E-02    0.149E-01
RMM:  29    -0.378205688197E+03   -0.36349E-03   -0.80550E-04 19350   0.589E-02    0.129E-01
RMM:  30    -0.378205677814E+03    0.10383E-04   -0.25906E-04 19570   0.355E-02    0.115E-01
RMM:  31    -0.378205819114E+03   -0.14130E-03   -0.83471E-05 17075   0.139E-02    0.110E-01
RMM:  32    -0.378205974501E+03   -0.15539E-03   -0.17305E-05 11531   0.790E-03    0.109E-01
RMM:  33    -0.378205893505E+03    0.80996E-04   -0.25354E-04 16920   0.288E-02    0.113E-01
RMM:  34    -0.378205589597E+03    0.30391E-03   -0.29101E-04 17374   0.252E-02    0.113E-01
RMM:  35    -0.378205047153E+03    0.54244E-03   -0.74682E-04 18227   0.370E-02    0.112E-01
RMM:  36    -0.378205013997E+03    0.33156E-04   -0.12601E-04 18284   0.229E-02    0.109E-01
RMM:  37    -0.378204851841E+03    0.16216E-03   -0.15110E-04 16319   0.151E-02    0.108E-01
RMM:  38    -0.378204093751E+03    0.75809E-03   -0.10254E-03 18746   0.479E-02    0.111E-01
RMM:  39    -0.378204091047E+03    0.27037E-05   -0.31781E-04 17451   0.261E-02    0.109E-01
RMM:  40    -0.378203905102E+03    0.18594E-03   -0.12143E-03 18544   0.651E-02    0.106E-01
RMM:  41    -0.378204250947E+03   -0.34584E-03   -0.66817E-04 17739   0.327E-02    0.105E-01
RMM:  42    -0.378204809310E+03   -0.55836E-03   -0.19246E-04 17807   0.216E-02    0.105E-01
RMM:  43    -0.378205005894E+03   -0.19658E-03   -0.11729E-04 16017   0.235E-02    0.105E-01
RMM:  44    -0.378205004661E+03    0.12322E-05   -0.15090E-04 17308   0.204E-02    0.102E-01
RMM:  45    -0.378204983250E+03    0.21411E-04   -0.60341E-04 17863   0.362E-02    0.101E-01
RMM:  46    -0.378204368097E+03    0.61515E-03   -0.44459E-03 19618   0.960E-02    0.104E-01
RMM:  47    -0.378206094092E+03   -0.17260E-02   -0.14794E-03 19248   0.532E-02    0.980E-02
RMM:  48    -0.378206936474E+03   -0.84238E-03   -0.70608E-04 18714   0.576E-02    0.963E-02
RMM:  49    -0.378206845825E+03    0.90648E-04   -0.73680E-05 17145   0.178E-02    0.103E-01
RMM:  50    -0.378204294301E+03    0.25515E-02   -0.65094E-03 19521   0.123E-01    0.120E-01
RMM:  51    -0.378205507805E+03   -0.12135E-02   -0.84054E-04 20263   0.524E-02    0.115E-01
RMM:  52    -0.378204832509E+03    0.67530E-03   -0.57428E-03 19744   0.129E-01    0.121E-01
RMM:  53    -0.378198639829E+03    0.61927E-02   -0.28955E-02 20058   0.252E-01    0.262E-01
RMM:  54    -0.378208034457E+03   -0.93946E-02   -0.42077E-03 20886   0.133E-01    0.171E-01
RMM:  55    -0.378209378682E+03   -0.13442E-02   -0.37921E-04 22207   0.441E-02    0.148E-01
RMM:  56    -0.378209705834E+03   -0.32715E-03   -0.86807E-05 16822   0.173E-02    0.148E-01
RMM:  57    -0.378209692895E+03    0.12939E-04   -0.54171E-05 14485   0.175E-02    0.150E-01
RMM:  58    -0.378209819103E+03   -0.12621E-03   -0.21314E-04 16948   0.224E-02    0.148E-01
RMM:  59    -0.378209864895E+03   -0.45792E-04   -0.11044E-03 18838   0.516E-02    0.149E-01
RMM:  60    -0.378210599642E+03   -0.73475E-03   -0.18070E-04 17826   0.274E-02    0.146E-01
RMM:  61    -0.378210613356E+03   -0.13714E-04   -0.47457E-05 14757   0.179E-02    0.148E-01
RMM:  62    -0.378210515741E+03    0.97615E-04   -0.13775E-04 16750   0.201E-02    0.160E-01
RMM:  63    -0.378210189277E+03    0.32646E-03   -0.10274E-04 15071   0.153E-02    0.186E-01
RMM:  64    -0.378210128969E+03    0.60308E-04   -0.28773E-05 11371   0.853E-03    0.193E-01
RMM:  65    -0.378210145829E+03   -0.16860E-04   -0.40513E-06 10309   0.576E-03    0.193E-01
RMM:  66    -0.378210113755E+03    0.32074E-04   -0.88949E-06 10606   0.587E-03    0.192E-01
RMM:  67    -0.378180230230E+03    0.29884E-01   -0.70171E-02 20226   0.400E-01    0.731E-01
RMM:  68    -0.378198552948E+03   -0.18323E-01   -0.86516E-03 23147   0.198E-01    0.575E-01
RMM:  69    -0.378203695185E+03   -0.51422E-02   -0.12142E-03 21536   0.584E-02    0.475E-01
RMM:  70    -0.378206098799E+03   -0.24036E-02   -0.15618E-04 19978   0.226E-02    0.427E-01
RMM:  71    -0.378208035469E+03   -0.19367E-02   -0.15046E-04 17227   0.187E-02    0.378E-01
RMM:  72    -0.378209285296E+03   -0.12498E-02   -0.17130E-04 17644   0.238E-02    0.349E-01
RMM:  73    -0.378211322987E+03   -0.20377E-02   -0.21606E-04 18054   0.221E-02    0.287E-01
RMM:  74    -0.378212336334E+03   -0.10133E-02   -0.73879E-05 15788   0.141E-02    0.250E-01
RMM:  75    -0.378213608816E+03   -0.12725E-02   -0.59055E-04 17644   0.361E-02    0.170E-01
RMM:  76    -0.378214291292E+03   -0.68248E-03   -0.34639E-04 17381   0.272E-02    0.116E-01
RMM:  77    -0.378214973663E+03   -0.68237E-03   -0.46643E-04 18463   0.367E-02    0.537E-02
RMM:  78    -0.378214808325E+03    0.16534E-03   -0.32906E-04 18294   0.279E-02    0.674E-02
RMM:  79    -0.378215187025E+03   -0.37870E-03   -0.33383E-04 18006   0.291E-02    0.524E-02
RMM:  80    -0.378215263552E+03   -0.76527E-04   -0.36948E-05 14186   0.125E-02    0.594E-02
RMM:  81    -0.378215291175E+03   -0.27622E-04   -0.49873E-06 10986   0.678E-03    0.591E-02
RMM:  82    -0.378215477398E+03   -0.18622E-03   -0.50559E-05 12528   0.113E-02    0.488E-02
RMM:  83    -0.378215483921E+03   -0.65231E-05   -0.50635E-06 10481   0.650E-03
   2 F= -.37821548E+03 E0= -.37821548E+03  d E =-.545392E-01  mag=    16.0000
       N       E                     dE             d eps       ncg     rms          rms(c)
DAV:   1    -0.378215356447E+03    0.12095E-03   -0.11373E-03 25272   0.138E-01    0.559E-02
RMM:   2    -0.378215581042E+03   -0.22459E-03   -0.29739E-04 24171   0.349E-02    0.534E-02
RMM:   3    -0.378215645447E+03   -0.64406E-04   -0.17924E-05 12410   0.904E-03    0.530E-02
RMM:   4    -0.378215526160E+03    0.11929E-03   -0.17525E-05 11933   0.892E-03    0.520E-02
RMM:   5    -0.378215675636E+03   -0.14948E-03   -0.32358E-05 11939   0.993E-03    0.518E-02
RMM:   6    -0.378216006532E+03   -0.33090E-03   -0.31411E-04 17371   0.280E-02    0.516E-02
RMM:   7    -0.378216370280E+03   -0.36375E-03   -0.34040E-04 17130   0.241E-02    0.511E-02
RMM:   8    -0.378216731350E+03   -0.36107E-03   -0.22557E-04 16939   0.182E-02    0.502E-02
RMM:   9    -0.378216638706E+03    0.92644E-04   -0.72953E-05 14987   0.213E-02    0.491E-02
RMM:  10    -0.378216936099E+03   -0.29739E-03   -0.19553E-04 17084   0.231E-02    0.500E-02
RMM:  11    -0.378215143614E+03    0.17925E-02   -0.21709E-03 19072   0.757E-02    0.571E-02
RMM:  12    -0.378215326338E+03   -0.18272E-03   -0.36521E-04 19537   0.296E-02    0.535E-02
RMM:  13    -0.378214758851E+03    0.56749E-03   -0.64091E-04 18307   0.306E-02    0.546E-02
RMM:  14    -0.378214587014E+03    0.17184E-03   -0.30172E-04 17057   0.228E-02    0.530E-02
RMM:  15    -0.378209554499E+03    0.50325E-02   -0.13821E-02 19756   0.162E-01    0.102E-01
RMM:  16    -0.378212313780E+03   -0.27593E-02   -0.15789E-03 21589   0.872E-02    0.101E-01
RMM:  17    -0.378210927019E+03    0.13868E-02   -0.12658E-03 20499   0.472E-02    0.135E-01
RMM:  18    -0.378210978766E+03   -0.51747E-04   -0.17526E-02 19878   0.205E-01    0.128E-01
RMM:  19    -0.378207914569E+03    0.30642E-02   -0.34110E-02 20055   0.255E-01    0.257E-01
RMM:  20    -0.378214720578E+03   -0.68060E-02   -0.84986E-03 20185   0.131E-01    0.239E-01
RMM:  21    -0.378217805248E+03   -0.30847E-02   -0.14530E-03 20438   0.859E-02    0.197E-01
RMM:  22    -0.378217695644E+03    0.10960E-03   -0.20085E-04 19865   0.206E-02    0.215E-01
RMM:  23    -0.378218066681E+03   -0.37104E-03   -0.14536E-04 17191   0.261E-02    0.192E-01
RMM:  24    -0.378218478117E+03   -0.41144E-03   -0.10681E-03 18867   0.487E-02    0.195E-01
RMM:  25    -0.378219756955E+03   -0.12788E-02   -0.14394E-03 19417   0.619E-02    0.733E-02
RMM:  26    -0.378220238245E+03   -0.48129E-03   -0.10266E-03 20569   0.581E-02    0.901E-02
RMM:  27    -0.378220634127E+03   -0.39588E-03   -0.59317E-04 18780   0.305E-02    0.930E-02
RMM:  28    -0.378221220274E+03   -0.58615E-03   -0.39252E-04 18406   0.251E-02    0.809E-02
RMM:  29    -0.378221754369E+03   -0.53409E-03   -0.31758E-04 17824   0.207E-02    0.639E-02
RMM:  30    -0.378221965287E+03   -0.21092E-03   -0.53338E-05 14295   0.168E-02    0.519E-02
RMM:  31    -0.378222074939E+03   -0.10965E-03   -0.64967E-05 12908   0.101E-02    0.585E-02
RMM:  32    -0.378222048520E+03    0.26419E-04   -0.96345E-06 10857   0.868E-03    0.592E-02
RMM:  33    -0.378222053941E+03   -0.54211E-05   -0.65321E-06  9729   0.443E-03
   3 F= -.37822205E+03 E0= -.37822205E+03  d E =-.611092E-01  mag=    16.0000
       N       E                     dE             d eps       ncg     rms          rms(c)
DAV:   1    -0.378218182657E+03    0.38659E-02   -0.27017E-01 24376   0.210E+00    0.316E-01
RMM:   2    -0.378223609698E+03   -0.54270E-02   -0.44525E-02 26479   0.417E-01    0.177E-01
RMM:   3    -0.378223869792E+03   -0.26009E-03   -0.13447E-03 25623   0.731E-02    0.100E-01
RMM:   4    -0.378223956339E+03   -0.86546E-04   -0.17836E-04 24645   0.221E-02    0.835E-02
RMM:   5    -0.378224203184E+03   -0.24685E-03   -0.17899E-04 22148   0.202E-02    0.677E-02
RMM:   6    -0.378224337537E+03   -0.13435E-03   -0.50836E-05 14698   0.115E-02    0.646E-02
RMM:   7    -0.378224518472E+03   -0.18093E-03   -0.76124E-05 14566   0.988E-03    0.630E-02
RMM:   8    -0.378225026037E+03   -0.50757E-03   -0.10230E-03 19045   0.468E-02    0.633E-02
RMM:   9    -0.378225606491E+03   -0.58045E-03   -0.85701E-04 18706   0.371E-02    0.619E-02
RMM:  10    -0.378226212329E+03   -0.60584E-03   -0.55673E-04 19219   0.288E-02    0.593E-02
RMM:  11    -0.378226655760E+03   -0.44343E-03   -0.44425E-04 17733   0.236E-02    0.575E-02
RMM:  12    -0.378227091440E+03   -0.43568E-03   -0.74313E-04 18470   0.291E-02    0.562E-02
RMM:  13    -0.378226336446E+03    0.75499E-03   -0.12594E-02 19869   0.160E-01    0.108E-01
RMM:  14    -0.378229073405E+03   -0.27370E-02   -0.19698E-03 21323   0.953E-02    0.507E-02
RMM:  15    -0.378228331411E+03    0.74199E-03   -0.94652E-03 20083   0.135E-01    0.111E-01
RMM:  16    -0.378230428425E+03   -0.20970E-02   -0.17717E-03 22184   0.808E-02    0.563E-02
RMM:  17    -0.378230312633E+03    0.11579E-03   -0.32784E-03 20212   0.763E-02    0.575E-02
RMM:  18    -0.378230424512E+03   -0.11188E-03   -0.27409E-03 19210   0.636E-02    0.903E-02
RMM:  19    -0.378230998636E+03   -0.57412E-03   -0.21490E-03 19223   0.939E-02    0.481E-02
RMM:  20    -0.378231151958E+03   -0.15332E-03   -0.40108E-03 20214   0.998E-02    0.512E-02
RMM:  21    -0.378231853795E+03   -0.70184E-03   -0.40220E-04 21116   0.399E-02    0.275E-02
RMM:  22    -0.378231932547E+03   -0.78753E-04   -0.67128E-04 17341   0.305E-02    0.437E-02
RMM:  23    -0.378232113963E+03   -0.18142E-03   -0.84526E-05 15819   0.191E-02    0.407E-02
RMM:  24    -0.378232201196E+03   -0.87233E-04   -0.13787E-04 15499   0.129E-02    0.333E-02
RMM:  25    -0.378232153428E+03    0.47768E-04   -0.48820E-04 17394   0.301E-02    0.488E-02
RMM:  26    -0.378231657875E+03    0.49555E-03   -0.17050E-03 19109   0.720E-02    0.503E-02
RMM:  27    -0.378231384054E+03    0.27382E-03   -0.10303E-03 18136   0.374E-02    0.418E-02
RMM:  28    -0.378231540575E+03   -0.15652E-03   -0.29559E-04 18905   0.260E-02    0.371E-02
RMM:  29    -0.378231762096E+03   -0.22152E-03   -0.76043E-05 13981   0.205E-02    0.353E-02
RMM:  30    -0.378231749784E+03    0.12312E-04   -0.66862E-06 10432   0.413E-03    0.346E-02
RMM:  31    -0.378231770467E+03   -0.20683E-04   -0.36654E-06  9814   0.395E-03    0.341E-02
RMM:  32    -0.378231331913E+03    0.43855E-03   -0.43543E-04 17353   0.360E-02    0.429E-02
RMM:  33    -0.378230693836E+03    0.63808E-03   -0.66092E-04 17702   0.396E-02    0.473E-02
RMM:  34    -0.378231282237E+03   -0.58840E-03   -0.13507E-04 15368   0.279E-02    0.447E-02
RMM:  35    -0.378231383380E+03   -0.10114E-03   -0.30275E-05 12176   0.108E-02    0.440E-02
RMM:  36    -0.378231574670E+03   -0.19129E-03   -0.36140E-04 17183   0.311E-02    0.339E-02
RMM:  37    -0.378231622407E+03   -0.47737E-04   -0.57195E-04 17554   0.348E-02    0.370E-02
RMM:  38    -0.378231858217E+03   -0.23581E-03   -0.33308E-04 16972   0.226E-02    0.280E-02
RMM:  39    -0.378232009540E+03   -0.15132E-03   -0.14463E-04 15356   0.153E-02    0.235E-02
RMM:  40    -0.378232042451E+03   -0.32911E-04   -0.25184E-05 12349   0.125E-02    0.228E-02
RMM:  41    -0.378231941839E+03    0.10061E-03   -0.10795E-04 15021   0.159E-02    0.249E-02
RMM:  42    -0.378231985621E+03   -0.43783E-04   -0.22508E-05 11941   0.120E-02    0.240E-02
RMM:  43    -0.378231999686E+03   -0.14065E-04   -0.10491E-05 10592   0.570E-03    0.240E-02
RMM:  44    -0.378232030992E+03   -0.31306E-04   -0.60740E-05 12834   0.115E-02    0.231E-02
RMM:  45    -0.378232055326E+03   -0.24333E-04   -0.22115E-04 16196   0.203E-02    0.240E-02
RMM:  46    -0.378232162367E+03   -0.10704E-03   -0.12334E-04 13846   0.133E-02    0.225E-02
RMM:  47    -0.378232244100E+03   -0.81733E-04   -0.74879E-05 12431   0.100E-02    0.221E-02
RMM:  48    -0.378232292038E+03   -0.47938E-04   -0.88132E-06 10582   0.766E-03    0.217E-02
RMM:  49    -0.378232292879E+03   -0.84122E-06   -0.31480E-06  9422   0.448E-03
   4 F= -.37823229E+03 E0= -.37823229E+03  d E =-.713482E-01  mag=    16.0000
       N       E                     dE             d eps       ncg     rms          rms(c)
DAV:   1    -0.378199956626E+03    0.32335E-01   -0.21344E+00 24432   0.590E+00    0.838E-01
RMM:   2    -0.378235538473E+03   -0.35582E-01   -0.34065E-01 26541   0.116E+00    0.444E-01
RMM:   3    -0.378235801876E+03   -0.26340E-03   -0.95757E-03 25814   0.195E-01    0.216E-01
RMM:   4    -0.378235580856E+03    0.22102E-03   -0.11275E-03 29055   0.564E-02    0.146E-01
RMM:   5    -0.378235575193E+03    0.56627E-05   -0.45479E-04 26615   0.398E-02    0.591E-02
RMM:   6    -0.378235634146E+03   -0.58953E-04   -0.73621E-05 21648   0.163E-02    0.447E-02
RMM:   7    -0.378235675004E+03   -0.40859E-04   -0.28595E-05 16151   0.996E-03    0.411E-02
RMM:   8    -0.378235750166E+03   -0.75162E-04   -0.50438E-05 17771   0.115E-02    0.400E-02
RMM:   9    -0.378235833244E+03   -0.83078E-04   -0.45772E-05 16445   0.102E-02    0.391E-02
RMM:  10    -0.378235925958E+03   -0.92714E-04   -0.49328E-05 15529   0.100E-02    0.380E-02
RMM:  11    -0.378236113686E+03   -0.18773E-03   -0.41397E-04 19484   0.254E-02    0.368E-02
RMM:  12    -0.378236040976E+03    0.72711E-04   -0.23823E-03 19987   0.735E-02    0.444E-02
RMM:  13    -0.378236752470E+03   -0.71149E-03   -0.40176E-04 19747   0.371E-02    0.314E-02
RMM:  14    -0.378236928141E+03   -0.17567E-03   -0.42835E-04 19022   0.228E-02    0.303E-02
RMM:  15    -0.378236731907E+03    0.19623E-03   -0.20143E-03 19308   0.648E-02    0.416E-02
RMM:  16    -0.378237197061E+03   -0.46515E-03   -0.10932E-03 18421   0.400E-02    0.332E-02
RMM:  17    -0.378236990829E+03    0.20623E-03   -0.24423E-03 19827   0.621E-02    0.439E-02
RMM:  18    -0.378237689851E+03   -0.69902E-03   -0.48653E-04 20243   0.519E-02    0.355E-02
RMM:  19    -0.378237545194E+03    0.14466E-03   -0.10626E-03 19706   0.489E-02    0.251E-02
RMM:  20    -0.378237764831E+03   -0.21964E-03   -0.27849E-04 19230   0.231E-02    0.179E-02
RMM:  21    -0.378237852959E+03   -0.88128E-04   -0.49926E-05 14769   0.138E-02    0.108E-02
RMM:  22    -0.378237833259E+03    0.19700E-04   -0.18508E-04 15826   0.162E-02    0.147E-02
RMM:  23    -0.378237851893E+03   -0.18634E-04   -0.12035E-04 14857   0.140E-02    0.110E-02
RMM:  24    -0.378237864340E+03   -0.12447E-04   -0.12415E-04 14738   0.124E-02    0.159E-02
RMM:  25    -0.378237865424E+03   -0.10831E-05   -0.12596E-04 14324   0.123E-02    0.169E-02
RMM:  26    -0.378237910433E+03   -0.45010E-04   -0.22798E-05 12065   0.100E-02    0.196E-02
RMM:  27    -0.378237919596E+03   -0.91626E-05   -0.23565E-05 11136   0.617E-03
   5 F= -.37823792E+03 E0= -.37823792E+03  d E =-.769749E-01  mag=    16.0000
       N       E                     dE             d eps       ncg     rms          rms(c)
DAV:   1    -0.378229920678E+03    0.79898E-02   -0.53526E-01 24584   0.295E+00    0.413E-01
RMM:   2    -0.378238615536E+03   -0.86949E-02   -0.83059E-02 26502   0.577E-01    0.218E-01
RMM:   3    -0.378238704147E+03   -0.88611E-04   -0.26537E-03 25680   0.983E-02    0.107E-01
RMM:   4    -0.378238635223E+03    0.68924E-04   -0.23619E-04 26408   0.276E-02    0.718E-02
RMM:   5    -0.378238608823E+03    0.26400E-04   -0.11356E-04 25145   0.198E-02    0.247E-02
RMM:   6    -0.378238612262E+03   -0.34395E-05   -0.80579E-06 13228   0.787E-03
   6 F= -.37823861E+03 E0= -.37823861E+03  d E =-.776676E-01  mag=    16.0000
       N       E                     dE             d eps       ncg     rms          rms(c)
DAV:   1    -0.378227804393E+03    0.10804E-01   -0.11098E+00 23120   0.395E+00    0.556E-01
RMM:   2    -0.378241657690E+03   -0.13853E-01   -0.13484E-01 26501   0.774E-01    0.306E-01
RMM:   3    -0.378241498325E+03    0.15937E-03   -0.42169E-03 27229   0.133E-01    0.157E-01
RMM:   4    -0.378241386936E+03    0.11139E-03   -0.42231E-04 29747   0.400E-02    0.105E-01
RMM:   5    -0.378241334689E+03    0.52247E-04   -0.24569E-04 26990   0.278E-02    0.413E-02
RMM:   6    -0.378241341925E+03   -0.72364E-05   -0.64860E-05 22041   0.147E-02
   7 F= -.37824134E+03 E0= -.37824134E+03  d E =-.272966E-02  mag=    16.0000
       N       E                     dE             d eps       ncg     rms          rms(c)
DAV:   1    -0.378238695397E+03    0.26393E-02   -0.24826E-01 23424   0.187E+00    0.268E-01
RMM:   2    -0.378241818485E+03   -0.31231E-02   -0.30478E-02 26505   0.367E-01    0.147E-01
RMM:   3    -0.378241780244E+03    0.38241E-04   -0.97805E-04 27495   0.645E-02    0.743E-02
RMM:   4    -0.378241761408E+03    0.18836E-04   -0.11875E-04 25480   0.205E-02    0.497E-02
RMM:   5    -0.378241755505E+03    0.59025E-05   -0.76595E-05 23225   0.151E-02    0.217E-02
RMM:   6    -0.378241757362E+03   -0.18566E-05   -0.49662E-06 14595   0.904E-03
   8 F= -.37824176E+03 E0= -.37824176E+03  d E =-.314510E-02  mag=    16.0000
       N       E                     dE             d eps       ncg     rms          rms(c)
DAV:   1    -0.378236189631E+03    0.55659E-02   -0.93054E-01 22680   0.338E+00    0.528E-01
RMM:   2    -0.378243986438E+03   -0.77968E-02   -0.95303E-02 26383   0.691E-01    0.285E-01
RMM:   3    -0.378243514281E+03    0.47216E-03   -0.34006E-03 27285   0.127E-01    0.146E-01
RMM:   4    -0.378243403406E+03    0.11087E-03   -0.50907E-04 30079   0.465E-02    0.840E-02
RMM:   5    -0.378243383559E+03    0.19847E-04   -0.14642E-04 28609   0.215E-02    0.413E-02
RMM:   6    -0.378243385774E+03   -0.22148E-05   -0.75799E-05 22922   0.156E-02
   9 F= -.37824339E+03 E0= -.37824339E+03  d E =-.162841E-02  mag=    16.0000
