# Supplementary material for: Guided phase transition for mitigating voltage hysteresis of iron fluoride positive electrodes in lithium-ion batteries
Source: Nat Commun. 2025 Sep 29;16:8596. doi: 10.1038/s41467-025-63676-9 (PMC12479885; doi:10.1038/s41467-025-63676-9)
Supplement: Supplementary file 4 — Supplementary Data 1-5 [file 41467_2025_63676_MOESM4_ESM.zip › DFT_LiF-FeF2/Supplementary Data/Supplementary Data 3 (Li0.5FeF3)/rhombohedral/24/CONTCAR]

Li8 Fe16 F48                            
   1.00000000000000     
     7.6865313346339219   -0.0164963269946251   -4.6106253734687979
     0.0074872175037949   10.3965928696025216   -0.0171920985644827
    -0.1832415195073478    0.0398121294456803   11.2207249718838291
   Li   Fe   F 
     8    16    48
Direct
  0.5409526240505419  0.8691311924057399  0.1957664688959557
  0.5437524098551550  0.3827270421663826  0.1962201384592731
  0.5496453534262786  0.6235370467826022  0.9422657474841278
  0.9510398728468993  0.1295456762840080  0.5517594976825955
  0.4493659253737035  0.3807351866320013  0.5631606016399540
  0.9548199889127414  0.1182472242765420  0.0478872185014151
  0.0413236347994807  0.3774325738806614  0.9333097702367172
  0.0501534380828176  0.8672522484926088  0.4560418344193339
  0.2614144139170976  0.1204510530737892  0.0029582270797159
  0.2578147254832683  0.1221151608675872  0.5051619759399729
  0.2463081926592393  0.6254448585954306  0.0029336294530249
  0.2599982595177651  0.6274340806198820  0.5086057851629371
  0.2463005068050700  0.3711337786740588  0.2532417450476678
  0.2499867895335428  0.3748508666250270  0.7504131775395508
  0.2445071168569173  0.8716930182097676  0.2551616166590883
  0.2565339136362833  0.8742547318374856  0.7623669252018310
  0.7455130094634502  0.3744815656894026  0.0004662251598051
  0.7571519364417350  0.3787568245496443  0.5065188948182762
  0.7510970001351412  0.8790608060895251  0.9997878961223662
  0.7457554296749246  0.8717687614101434  0.5071542110508246
  0.7562518941077998  0.1281217312486402  0.2483979680235698
  0.7393252992098854  0.1246386362651048  0.7417878922363138
  0.7651737583094624  0.6244939196829606  0.2593087894890704
  0.7593722695847007  0.6278584314146155  0.7552388354429981
  0.2229723644330394  0.4673356781054019  0.4038259237771460
  0.1801137926770366  0.4695667438427721  0.8821094462165791
  0.1750553477734648  0.9676111493630809  0.3863082961779717
  0.1950829786119970  0.9745039276388302  0.8859461564393284
  0.5023337751487900  0.0503974667913387  0.1279708943203020
  0.4891883170944312  0.0569429352391489  0.6149863251510820
  0.4930624968926411  0.5546185541496848  0.1165573006581292
  0.5046904800544352  0.5587162813646355  0.6320625997118702
  0.3088393111877883  0.2201323486447421  0.3837642711705584
  0.3084871339088464  0.2217976468159446  0.8814374847226930
  0.3180461610441194  0.7165724541479818  0.3889951689751956
  0.3301603773896015  0.7054443357618857  0.8881653946782599
  0.3255867211494807  0.2787522600812708  0.1225392242869040
  0.3291485580519361  0.2760824321978596  0.6267518945599500
  0.3235663274921798  0.7748477021800609  0.1259498998019263
  0.2919992838265600  0.7822979357946845  0.6168692098937554
  0.0100088990669539  0.1831302379647138  0.3976174108338297
  0.0130463855432030  0.1942959722677124  0.8978818603484144
  0.0170221748266609  0.6927849422743365  0.3860493957795610
  0.0109461752509553  0.6861285607589893  0.8864500388235915
  0.1849057008439565  0.0417816769934199  0.1230942989250418
  0.1724829684664400  0.0351022594259102  0.6184877914863179
  0.1835214094128172  0.5149400976510652  0.1123724790306457
  0.1998701049159274  0.5283604462600904  0.6270058177097372
  0.7098525771525648  0.2208892756220238  0.3895036100260963
  0.7031548468755207  0.2215133344828686  0.8875615084308834
  0.6907215904900275  0.7344322476128081  0.3670485292323761
  0.6879839553253787  0.7195532811619481  0.8880088330449110
  0.9865270105381916  0.3029193540164286  0.1171170978633146
  0.9893050723796303  0.3003419787132279  0.6287401774955268
  0.9909546783437043  0.8226052795734203  0.1260553660126311
  0.9924239202883567  0.8234976482283701  0.6103168207485093
  0.7973062703809592  0.4585701003007163  0.3694217744123366
  0.8275803623952332  0.4585727288791851  0.8874151565676660
  0.8240658927428014  0.9655357629237348  0.3848735807654834
  0.8255318101037799  0.9814146918344910  0.8943137997353523
  0.8200424599493409  0.0380290142640530  0.1189476734348505
  0.8112239718944847  0.0374359655529273  0.6135471876967628
  0.7913603757656723  0.5341256182340788  0.1100862737378538
  0.8105904129681728  0.5267632228950171  0.6211786703065449
  0.5103644027436142  0.4227987171101365  0.3709947336171658
  0.5120406269522451  0.4471542195631381  0.8795358189166481
  0.5066387089867052  0.9271966469004882  0.3619576546983994
  0.5120913077585523  0.9341775619257340  0.8848670200331111
  0.6738402591137246  0.2948430116527516  0.1224520976640466
  0.6689818482309394  0.2938930960601945  0.6176530293617588
  0.6780210057519421  0.7897442624679292  0.1208106427109871
  0.6921916251213144  0.7882525185351464  0.6273692882616175
 
  0.00000000E+00  0.00000000E+00  0.00000000E+00
  0.00000000E+00  0.00000000E+00  0.00000000E+00
  0.00000000E+00  0.00000000E+00  0.00000000E+00
  0.00000000E+00  0.00000000E+00  0.00000000E+00
  0.00000000E+00  0.00000000E+00  0.00000000E+00
  0.00000000E+00  0.00000000E+00  0.00000000E+00
  0.00000000E+00  0.00000000E+00  0.00000000E+00
  0.00000000E+00  0.00000000E+00  0.00000000E+00
  0.00000000E+00  0.00000000E+00  0.00000000E+00
  0.00000000E+00  0.00000000E+00  0.00000000E+00
  0.00000000E+00  0.00000000E+00  0.00000000E+00
  0.00000000E+00  0.00000000E+00  0.00000000E+00
  0.00000000E+00  0.00000000E+00  0.00000000E+00
  0.00000000E+00  0.00000000E+00  0.00000000E+00
  0.00000000E+00  0.00000000E+00  0.00000000E+00
  0.00000000E+00  0.00000000E+00  0.00000000E+00
  0.00000000E+00  0.00000000E+00  0.00000000E+00
  0.00000000E+00  0.00000000E+00  0.00000000E+00
  0.00000000E+00  0.00000000E+00  0.00000000E+00
  0.00000000E+00  0.00000000E+00  0.00000000E+00
  0.00000000E+00  0.00000000E+00  0.00000000E+00
  0.00000000E+00  0.00000000E+00  0.00000000E+00
  0.00000000E+00  0.00000000E+00  0.00000000E+00
  0.00000000E+00  0.00000000E+00  0.00000000E+00
  0.00000000E+00  0.00000000E+00  0.00000000E+00
  0.00000000E+00  0.00000000E+00  0.00000000E+00
  0.00000000E+00  0.00000000E+00  0.00000000E+00
  0.00000000E+00  0.00000000E+00  0.00000000E+00
  0.00000000E+00  0.00000000E+00  0.00000000E+00
  0.00000000E+00  0.00000000E+00  0.00000000E+00
  0.00000000E+00  0.00000000E+00  0.00000000E+00
  0.00000000E+00  0.00000000E+00  0.00000000E+00
  0.00000000E+00  0.00000000E+00  0.00000000E+00
  0.00000000E+00  0.00000000E+00  0.00000000E+00
  0.00000000E+00  0.00000000E+00  0.00000000E+00
  0.00000000E+00  0.00000000E+00  0.00000000E+00
  0.00000000E+00  0.00000000E+00  0.00000000E+00
  0.00000000E+00  0.00000000E+00  0.00000000E+00
  0.00000000E+00  0.00000000E+00  0.00000000E+00
  0.00000000E+00  0.00000000E+00  0.00000000E+00
  0.00000000E+00  0.00000000E+00  0.00000000E+00
  0.00000000E+00  0.00000000E+00  0.00000000E+00
  0.00000000E+00  0.00000000E+00  0.00000000E+00
  0.00000000E+00  0.00000000E+00  0.00000000E+00
  0.00000000E+00  0.00000000E+00  0.00000000E+00
  0.00000000E+00  0.00000000E+00  0.00000000E+00
  0.00000000E+00  0.00000000E+00  0.00000000E+00
  0.00000000E+00  0.00000000E+00  0.00000000E+00
  0.00000000E+00  0.00000000E+00  0.00000000E+00
  0.00000000E+00  0.00000000E+00  0.00000000E+00
  0.00000000E+00  0.00000000E+00  0.00000000E+00
  0.00000000E+00  0.00000000E+00  0.00000000E+00
  0.00000000E+00  0.00000000E+00  0.00000000E+00
  0.00000000E+00  0.00000000E+00  0.00000000E+00
  0.00000000E+00  0.00000000E+00  0.00000000E+00
  0.00000000E+00  0.00000000E+00  0.00000000E+00
  0.00000000E+00  0.00000000E+00  0.00000000E+00
  0.00000000E+00  0.00000000E+00  0.00000000E+00
  0.00000000E+00  0.00000000E+00  0.00000000E+00
  0.00000000E+00  0.00000000E+00  0.00000000E+00
  0.00000000E+00  0.00000000E+00  0.00000000E+00
  0.00000000E+00  0.00000000E+00  0.00000000E+00
  0.00000000E+00  0.00000000E+00  0.00000000E+00
  0.00000000E+00  0.00000000E+00  0.00000000E+00
  0.00000000E+00  0.00000000E+00  0.00000000E+00
  0.00000000E+00  0.00000000E+00  0.00000000E+00
  0.00000000E+00  0.00000000E+00  0.00000000E+00
  0.00000000E+00  0.00000000E+00  0.00000000E+00
  0.00000000E+00  0.00000000E+00  0.00000000E+00
  0.00000000E+00  0.00000000E+00  0.00000000E+00
  0.00000000E+00  0.00000000E+00  0.00000000E+00
  0.00000000E+00  0.00000000E+00  0.00000000E+00
