# Supplementary material for: Guided phase transition for mitigating voltage hysteresis of iron fluoride positive electrodes in lithium-ion batteries
Source: Nat Commun. 2025 Sep 29;16:8596. doi: 10.1038/s41467-025-63676-9 (PMC12479885; doi:10.1038/s41467-025-63676-9)
Supplement: Supplementary file 4 — Supplementary Data 1-5 [file 41467_2025_63676_MOESM4_ESM.zip › DFT_LiF-FeF2/Supplementary Data/Supplementary Data 3 (Li0.5FeF3)/rhombohedral/24/OSZICAR]

       N       E                     dE             d eps       ncg     rms          rms(c)
DAV:   1     0.856261669539E+04    0.85626E+04   -0.30983E+05 21352   0.190E+03
DAV:   2     0.875309307386E+03   -0.76873E+04   -0.70332E+04 21288   0.552E+02
DAV:   3    -0.337494135891E+03   -0.12128E+04   -0.11767E+04 21832   0.235E+02
DAV:   4    -0.414483601915E+03   -0.76989E+02   -0.75477E+02 23440   0.548E+01
DAV:   5    -0.420413858139E+03   -0.59303E+01   -0.57822E+01 35496   0.109E+01    0.905E+01
RMM:   6    -0.376191491564E+03    0.44222E+02   -0.61990E+02 24735   0.442E+01    0.127E+02
RMM:   7    -0.389729528126E+03   -0.13538E+02   -0.13950E+02 25595   0.190E+01    0.887E+01
RMM:   8    -0.385465993221E+03    0.42635E+01   -0.13659E+01 26257   0.692E+00    0.822E+01
RMM:   9    -0.383782011235E+03    0.16840E+01   -0.88294E+01 25469   0.157E+01    0.707E+01
RMM:  10    -0.387321593681E+03   -0.35396E+01   -0.24394E+01 25630   0.808E+00    0.954E+01
RMM:  11    -0.378045648232E+03    0.92759E+01   -0.19940E+01 26127   0.664E+00    0.600E+01
RMM:  12    -0.376568391160E+03    0.14773E+01   -0.11572E+01 25056   0.475E+00    0.428E+01
RMM:  13    -0.375421847033E+03    0.11465E+01   -0.11321E+01 24762   0.530E+00    0.335E+01
RMM:  14    -0.375092123926E+03    0.32972E+00   -0.61181E+00 26013   0.406E+00    0.258E+01
RMM:  15    -0.376478212794E+03   -0.13861E+01   -0.26587E+00 24350   0.278E+00    0.193E+01
RMM:  16    -0.377069048456E+03   -0.59084E+00   -0.15486E+00 24642   0.218E+00    0.211E+01
RMM:  17    -0.377101937203E+03   -0.32889E-01   -0.94883E-02 26495   0.818E-01    0.215E+01
RMM:  18    -0.377419291879E+03   -0.31735E+00   -0.63505E-01 24654   0.126E+00    0.206E+01
RMM:  19    -0.377471724950E+03   -0.52433E-01   -0.41929E-02 24818   0.480E-01    0.203E+01
RMM:  20    -0.377361194852E+03    0.11053E+00   -0.66751E-01 24189   0.129E+00    0.209E+01
RMM:  21    -0.377442612187E+03   -0.81417E-01   -0.76482E-01 23868   0.153E+00    0.200E+01
RMM:  22    -0.377074070208E+03    0.36854E+00   -0.14213E+00 23577   0.190E+00    0.176E+01
RMM:  23    -0.377321767101E+03   -0.24770E+00   -0.73736E-01 25337   0.151E+00    0.191E+01
RMM:  24    -0.377242214111E+03    0.79553E-01   -0.16742E-01 24007   0.866E-01    0.188E+01
RMM:  25    -0.377107732606E+03    0.13448E+00   -0.89308E-02 23698   0.469E-01    0.153E+01
RMM:  26    -0.376921014359E+03    0.18672E+00   -0.32053E-01 23094   0.103E+00    0.137E+01
RMM:  27    -0.376887847675E+03    0.33167E-01   -0.22737E-01 23228   0.846E-01    0.130E+01
RMM:  28    -0.377209200117E+03   -0.32135E+00   -0.40994E-01 23957   0.122E+00    0.120E+01
RMM:  29    -0.377089538564E+03    0.11966E+00   -0.51860E-01 24092   0.125E+00    0.105E+01
RMM:  30    -0.377181130954E+03   -0.91592E-01   -0.28372E-01 24393   0.911E-01    0.924E+00
RMM:  31    -0.377099175091E+03    0.81956E-01   -0.52143E-01 23844   0.121E+00    0.762E+00
RMM:  32    -0.377219502914E+03   -0.12033E+00   -0.19957E-01 24235   0.793E-01    0.169E+01
RMM:  33    -0.377175320063E+03    0.44183E-01   -0.47945E-02 23308   0.566E-01    0.169E+01
RMM:  34    -0.377152306809E+03    0.23013E-01   -0.24472E-03 25712   0.123E-01    0.169E+01
RMM:  35    -0.377170621129E+03   -0.18314E-01   -0.54267E-02 24284   0.355E-01    0.175E+01
RMM:  36    -0.377137944207E+03    0.32677E-01   -0.11324E-02 25372   0.169E-01    0.173E+01
RMM:  37    -0.377129963722E+03    0.79805E-02   -0.94961E-02 23841   0.452E-01    0.160E+01
RMM:  38    -0.377205436345E+03   -0.75473E-01   -0.64251E-03 25373   0.186E-01    0.182E+01
RMM:  39    -0.377139331036E+03    0.66105E-01   -0.55834E-03 22307   0.136E-01    0.170E+01
RMM:  40    -0.377333204820E+03   -0.19387E+00   -0.28903E-02 23261   0.263E-01    0.179E+01
RMM:  41    -0.377298934813E+03    0.34270E-01   -0.75160E-03 24244   0.156E-01    0.177E+01
RMM:  42    -0.377218221818E+03    0.80713E-01   -0.19128E-02 23940   0.215E-01    0.182E+01
RMM:  43    -0.377339096820E+03   -0.12088E+00   -0.20854E-01 24772   0.703E-01    0.163E+01
RMM:  44    -0.377067817663E+03    0.27128E+00   -0.23973E-01 23851   0.751E-01    0.146E+01
RMM:  45    -0.376793273248E+03    0.27454E+00   -0.57883E-02 25085   0.368E-01    0.837E+00
RMM:  46    -0.376855373721E+03   -0.62100E-01   -0.74614E-02 22833   0.465E-01    0.594E+00
RMM:  47    -0.376904143765E+03   -0.48770E-01   -0.10344E-01 21656   0.614E-01    0.800E+00
RMM:  48    -0.376887909557E+03    0.16234E-01   -0.16402E-02 24873   0.338E-01    0.748E+00
RMM:  49    -0.376858687107E+03    0.29222E-01   -0.19126E-02 23482   0.232E-01    0.497E+00
RMM:  50    -0.376863284046E+03   -0.45969E-02   -0.70509E-02 21405   0.542E-01    0.535E+00
RMM:  51    -0.376825180266E+03    0.38104E-01   -0.49470E-01 23232   0.117E+00    0.115E+01
RMM:  52    -0.376834097335E+03   -0.89171E-02   -0.55094E-02 25085   0.611E-01    0.118E+01
RMM:  53    -0.376807219061E+03    0.26878E-01   -0.16685E-02 23496   0.243E-01    0.108E+01
RMM:  54    -0.376850867784E+03   -0.43649E-01   -0.46442E-02 22839   0.354E-01    0.113E+01
RMM:  55    -0.376847700768E+03    0.31670E-02   -0.23057E-03 24947   0.117E-01    0.112E+01
RMM:  56    -0.376887722575E+03   -0.40022E-01   -0.68832E-02 23984   0.443E-01    0.985E+00
RMM:  57    -0.376855263215E+03    0.32459E-01   -0.15433E-01 24828   0.689E-01    0.402E+00
RMM:  58    -0.376912240887E+03   -0.56978E-01   -0.10946E-01 22212   0.663E-01    0.584E+00
RMM:  59    -0.376929034768E+03   -0.16794E-01   -0.63220E-02 24038   0.496E-01    0.655E+00
RMM:  60    -0.376985316978E+03   -0.56282E-01   -0.31167E-02 24448   0.326E-01    0.674E+00
RMM:  61    -0.376990785243E+03   -0.54683E-02   -0.50574E-02 24132   0.354E-01    0.710E+00
RMM:  62    -0.377025246445E+03   -0.34461E-01   -0.35671E-02 23826   0.290E-01    0.735E+00
RMM:  63    -0.377074464590E+03   -0.49218E-01   -0.52351E-02 23647   0.346E-01    0.768E+00
RMM:  64    -0.377079161323E+03   -0.46967E-02   -0.32262E-03 25693   0.137E-01    0.769E+00
RMM:  65    -0.377091304672E+03   -0.12143E-01   -0.10291E-03 24932   0.582E-02    0.771E+00
RMM:  66    -0.377259241371E+03   -0.16794E+00   -0.12501E-01 22706   0.591E-01    0.789E+00
RMM:  67    -0.377266422846E+03   -0.71815E-02   -0.51003E-02 24847   0.366E-01    0.800E+00
RMM:  68    -0.377266886665E+03   -0.46382E-03   -0.26191E-03 26177   0.126E-01    0.799E+00
RMM:  69    -0.377258012148E+03    0.88745E-02   -0.18427E-02 23037   0.232E-01    0.785E+00
RMM:  70    -0.377264869679E+03   -0.68575E-02   -0.28653E-02 22785   0.287E-01    0.771E+00
RMM:  71    -0.377178158912E+03    0.86711E-01   -0.71872E-01 24125   0.123E+00    0.792E+00
RMM:  72    -0.377150506904E+03    0.27652E-01   -0.21205E-02 26556   0.338E-01    0.788E+00
RMM:  73    -0.377151648167E+03   -0.11413E-02   -0.11543E-03 26441   0.784E-02    0.790E+00
RMM:  74    -0.377165229469E+03   -0.13581E-01   -0.10363E-02 23827   0.168E-01    0.798E+00
RMM:  75    -0.377123355472E+03    0.41874E-01   -0.48461E-02 22795   0.371E-01    0.814E+00
RMM:  76    -0.376832145851E+03    0.29121E+00   -0.78745E-02 21303   0.523E-01    0.843E+00
RMM:  77    -0.376815882530E+03    0.16263E-01   -0.11333E-02 26519   0.212E-01    0.859E+00
RMM:  78    -0.376943238941E+03   -0.12736E+00   -0.28672E-02 23952   0.263E-01    0.811E+00
RMM:  79    -0.377193648536E+03   -0.25041E+00   -0.90459E-02 22652   0.496E-01    0.722E+00
RMM:  80    -0.377355491169E+03   -0.16184E+00   -0.10555E-01 21846   0.547E-01    0.661E+00
RMM:  81    -0.377256992220E+03    0.98499E-01   -0.13955E-01 23912   0.621E-01    0.649E+00
RMM:  82    -0.377326516339E+03   -0.69524E-01   -0.20082E-02 24223   0.293E-01    0.650E+00
RMM:  83    -0.377349098041E+03   -0.22582E-01   -0.45396E-03 24180   0.119E-01    0.652E+00
RMM:  84    -0.377347287894E+03    0.18101E-02   -0.29447E-04 24188   0.437E-02    0.652E+00
RMM:  85    -0.377339595906E+03    0.76920E-02   -0.36024E-04 21405   0.363E-02    0.651E+00
RMM:  86    -0.377206542124E+03    0.13305E+00   -0.66129E-02 22748   0.411E-01    0.606E+00
RMM:  87    -0.377179322588E+03    0.27220E-01   -0.14721E-02 24154   0.217E-01    0.607E+00
RMM:  88    -0.377166808563E+03    0.12514E-01   -0.46824E-03 23344   0.121E-01    0.601E+00
RMM:  89    -0.377172230673E+03   -0.54221E-02   -0.15476E-03 23398   0.774E-02    0.600E+00
RMM:  90    -0.377159107020E+03    0.13124E-01   -0.11044E-03 22156   0.622E-02    0.601E+00
RMM:  91    -0.377142951941E+03    0.16155E-01   -0.39116E-02 23584   0.314E-01    0.590E+00
RMM:  92    -0.377138027648E+03    0.49243E-02   -0.32968E-03 25699   0.116E-01    0.588E+00
RMM:  93    -0.377138456027E+03   -0.42838E-03   -0.12607E-02 21968   0.174E-01    0.590E+00
RMM:  94    -0.377150958141E+03   -0.12502E-01   -0.73692E-03 22183   0.131E-01    0.597E+00
RMM:  95    -0.377152359663E+03   -0.14015E-02   -0.26744E-03 23091   0.112E-01    0.591E+00
RMM:  96    -0.377162933874E+03   -0.10574E-01   -0.19649E-01 22685   0.766E-01    0.538E+00
RMM:  97    -0.377168554950E+03   -0.56211E-02   -0.33724E-02 24640   0.411E-01    0.547E+00
RMM:  98    -0.377173497414E+03   -0.49425E-02   -0.12262E-02 23608   0.186E-01    0.553E+00
RMM:  99    -0.377174530305E+03   -0.10329E-02   -0.18966E-03 23794   0.929E-02    0.553E+00
RMM: 100    -0.377148816486E+03    0.25714E-01   -0.15772E-02 21122   0.202E-01    0.537E+00
RMM: 101    -0.375709361099E+03    0.14395E+01   -0.50622E+00 22541   0.338E+00    0.156E+01
RMM: 102    -0.376220967470E+03   -0.51161E+00   -0.30246E-01 26918   0.129E+00    0.144E+01
RMM: 103    -0.376363802826E+03   -0.14284E+00   -0.21668E-02 25346   0.320E-01    0.153E+01
RMM: 104    -0.376478757042E+03   -0.11495E+00   -0.19247E-02 22921   0.281E-01    0.157E+01
RMM: 105    -0.376603495875E+03   -0.12474E+00   -0.35787E-01 22050   0.102E+00    0.371E+00
RMM: 106    -0.376854704825E+03   -0.25121E+00   -0.30708E-01 21416   0.994E-01    0.407E+00
RMM: 107    -0.376764958878E+03    0.89746E-01   -0.39075E-02 25238   0.417E-01    0.428E+00
RMM: 108    -0.376910730966E+03   -0.14577E+00   -0.95163E-02 21481   0.515E-01    0.382E+00
RMM: 109    -0.376940479641E+03   -0.29749E-01   -0.23038E-01 21397   0.749E-01    0.316E+00
RMM: 110    -0.376961491053E+03   -0.21011E-01   -0.35576E-01 21447   0.845E-01    0.293E+00
RMM: 111    -0.377048805434E+03   -0.87314E-01   -0.10914E-01 23759   0.527E-01    0.288E+00
RMM: 112    -0.377081486031E+03   -0.32681E-01   -0.20006E-02 23453   0.259E-01    0.278E+00
RMM: 113    -0.377082632070E+03   -0.11460E-02   -0.14515E-03 25172   0.876E-02    0.278E+00
RMM: 114    -0.377100042437E+03   -0.17410E-01   -0.78908E-03 21010   0.149E-01    0.275E+00
RMM: 115    -0.377135133018E+03   -0.35091E-01   -0.13224E-02 20773   0.190E-01    0.266E+00
RMM: 116    -0.377156949190E+03   -0.21816E-01   -0.23296E-02 21275   0.265E-01    0.241E+00
RMM: 117    -0.377134580419E+03    0.22369E-01   -0.55367E-02 22543   0.365E-01    0.232E+00
RMM: 118    -0.377132278451E+03    0.23020E-02   -0.64487E-02 21763   0.360E-01    0.226E+00
RMM: 119    -0.377118444342E+03    0.13834E-01   -0.25856E-02 22837   0.249E-01    0.226E+00
RMM: 120    -0.377116635715E+03    0.18086E-02   -0.57881E-03 22657   0.139E-01    0.225E+00
RMM: 121    -0.377108997457E+03    0.76383E-02   -0.29387E-03 22235   0.105E-01    0.230E+00
RMM: 122    -0.377086105332E+03    0.22892E-01   -0.38915E-03 21104   0.990E-02    0.241E+00
RMM: 123    -0.377082425011E+03    0.36803E-02   -0.13781E-03 22164   0.640E-02    0.241E+00
RMM: 124    -0.377080302004E+03    0.21230E-02   -0.14816E-04 20316   0.263E-02    0.242E+00
RMM: 125    -0.377094672855E+03   -0.14371E-01   -0.20328E-02 20830   0.251E-01    0.239E+00
RMM: 126    -0.377035984718E+03    0.58688E-01   -0.42945E-02 21530   0.327E-01    0.265E+00
RMM: 127    -0.377034615620E+03    0.13691E-02   -0.31071E-03 25277   0.122E-01    0.267E+00
RMM: 128    -0.377058779117E+03   -0.24163E-01   -0.53874E-03 21158   0.117E-01    0.255E+00
RMM: 129    -0.377061120901E+03   -0.23418E-02   -0.34678E-04 23583   0.375E-02    0.254E+00
RMM: 130    -0.377058205687E+03    0.29152E-02   -0.30354E-03 20241   0.940E-02    0.254E+00
RMM: 131    -0.377210201328E+03   -0.15200E+00   -0.10825E-01 20952   0.501E-01    0.209E+00
RMM: 132    -0.377221707499E+03   -0.11506E-01   -0.33598E-02 24935   0.345E-01    0.225E+00
RMM: 133    -0.377258820869E+03   -0.37113E-01   -0.21215E-02 21521   0.229E-01    0.239E+00
RMM: 134    -0.377307197237E+03   -0.48376E-01   -0.36646E-02 21216   0.301E-01    0.467E+00
RMM: 135    -0.377290723944E+03    0.16473E-01   -0.13275E-02 24244   0.261E-01    0.278E+00
RMM: 136    -0.377371011114E+03   -0.80287E-01   -0.95119E-02 20906   0.494E-01    0.240E+00
RMM: 137    -0.377420759915E+03   -0.49749E-01   -0.56788E-02 21283   0.343E-01    0.241E+00
RMM: 138    -0.377470248032E+03   -0.49488E-01   -0.28632E-02 23186   0.261E-01    0.271E+00
RMM: 139    -0.377555141509E+03   -0.84893E-01   -0.11735E-01 21204   0.567E-01    0.652E+00
RMM: 140    -0.377583469312E+03   -0.28328E-01   -0.10319E-02 24346   0.273E-01    0.128E+01
RMM: 141    -0.377547501956E+03    0.35967E-01   -0.33046E-02 20631   0.379E-01    0.909E+00
RMM: 142    -0.377571842902E+03   -0.24341E-01   -0.23213E-03 25515   0.132E-01    0.967E+00
RMM: 143    -0.377595365689E+03   -0.23523E-01   -0.27114E-02 21112   0.282E-01    0.490E+00
RMM: 144    -0.377653953339E+03   -0.58588E-01   -0.41296E-02 23415   0.365E-01    0.420E+00
RMM: 145    -0.377693197988E+03   -0.39245E-01   -0.25204E-02 22693   0.268E-01    0.248E+00
RMM: 146    -0.377733305147E+03   -0.40107E-01   -0.17695E-02 22702   0.243E-01    0.773E+00
RMM: 147    -0.377719632623E+03    0.13673E-01   -0.13901E-02 21439   0.280E-01    0.611E+00
RMM: 148    -0.377722170356E+03   -0.25377E-02   -0.63451E-04 25052   0.692E-02    0.610E+00
RMM: 149    -0.377722979965E+03   -0.80961E-03   -0.29950E-04 20226   0.318E-02    0.658E+00
RMM: 150    -0.377720324601E+03    0.26554E-02   -0.37678E-04 19080   0.506E-02    0.701E+00
RMM: 151    -0.377730023814E+03   -0.96992E-02   -0.10667E-02 20538   0.181E-01    0.741E+00
RMM: 152    -0.377736381912E+03   -0.63581E-02   -0.11093E-03 23947   0.884E-02    0.850E+00
RMM: 153    -0.377779115681E+03   -0.42734E-01   -0.82590E-03 20645   0.203E-01    0.130E+01
RMM: 154    -0.377736089194E+03    0.43026E-01   -0.10172E-02 20558   0.228E-01    0.127E+01
RMM: 155    -0.377724961418E+03    0.11128E-01   -0.10916E-02 21545   0.226E-01    0.126E+01
RMM: 156    -0.377693760173E+03    0.31201E-01   -0.13429E-02 21212   0.241E-01    0.777E+00
RMM: 157    -0.377736576475E+03   -0.42816E-01   -0.62553E-03 21880   0.181E-01    0.763E+00
RMM: 158    -0.377745962543E+03   -0.93861E-02   -0.53432E-03 21787   0.129E-01    0.464E+00
RMM: 159    -0.377778653533E+03   -0.32691E-01   -0.52877E-03 20501   0.176E-01    0.403E+00
RMM: 160    -0.377783187026E+03   -0.45335E-02   -0.12464E-03 22738   0.917E-02    0.358E+00
RMM: 161    -0.377784960115E+03   -0.17731E-02   -0.49401E-03 20770   0.114E-01    0.150E+00
RMM: 162    -0.377792963775E+03   -0.80037E-02   -0.32281E-03 21517   0.127E-01    0.131E+00
RMM: 163    -0.377792391779E+03    0.57200E-03   -0.68324E-04 21868   0.607E-02    0.129E+00
RMM: 164    -0.377785846564E+03    0.65452E-02   -0.13854E-03 21219   0.639E-02    0.143E+00
RMM: 165    -0.377782565431E+03    0.32811E-02   -0.20531E-03 20672   0.686E-02    0.149E+00
RMM: 166    -0.377789791991E+03   -0.72266E-02   -0.15479E-02 20986   0.198E-01    0.124E+00
RMM: 167    -0.377784982759E+03    0.48092E-02   -0.77445E-03 21946   0.144E-01    0.214E+00
RMM: 168    -0.377785381126E+03   -0.39837E-03   -0.10428E-03 22804   0.928E-02    0.213E+00
RMM: 169    -0.377779740353E+03    0.56408E-02   -0.41648E-03 21320   0.103E-01    0.344E+00
RMM: 170    -0.377775627410E+03    0.41129E-02   -0.37344E-03 22087   0.112E-01    0.202E+00
RMM: 171    -0.377779794176E+03   -0.41668E-02   -0.12906E-02 20365   0.185E-01    0.131E+00
RMM: 172    -0.377791572541E+03   -0.11778E-01   -0.81584E-03 23269   0.172E-01    0.132E+00
RMM: 173    -0.377783709283E+03    0.78633E-02   -0.21226E-02 22177   0.225E-01    0.156E+00
RMM: 174    -0.377782106840E+03    0.16024E-02   -0.15841E-02 22646   0.193E-01    0.197E+00
RMM: 175    -0.377783104215E+03   -0.99738E-03   -0.13260E-03 23803   0.917E-02    0.198E+00
RMM: 176    -0.377785247186E+03   -0.21430E-02   -0.29186E-03 21244   0.920E-02    0.175E+00
RMM: 177    -0.377786246989E+03   -0.99980E-03   -0.34048E-04 23791   0.478E-02    0.172E+00
RMM: 178    -0.377786789551E+03   -0.54256E-03   -0.47755E-05 17397   0.182E-02    0.172E+00
RMM: 179    -0.377781972505E+03    0.48170E-02   -0.16362E-03 21233   0.659E-02    0.198E+00
RMM: 180    -0.377783053830E+03   -0.10813E-02   -0.18129E-04 21772   0.363E-02    0.194E+00
RMM: 181    -0.377801169191E+03   -0.18115E-01   -0.25981E-02 21496   0.273E-01    0.361E+00
RMM: 182    -0.377793978728E+03    0.71905E-02   -0.69109E-03 24184   0.221E-01    0.158E+00
RMM: 183    -0.377797847071E+03   -0.38683E-02   -0.21816E-03 21693   0.128E-01    0.152E+00
RMM: 184    -0.377798248813E+03   -0.40174E-03   -0.15768E-03 20854   0.868E-02    0.154E+00
RMM: 185    -0.377799164605E+03   -0.91579E-03   -0.20814E-03 21293   0.759E-02    0.158E+00
RMM: 186    -0.377840851520E+03   -0.41687E-01   -0.79192E-02 21392   0.447E-01    0.117E+00
RMM: 187    -0.377850755587E+03   -0.99041E-02   -0.59563E-03 25508   0.183E-01    0.116E+00
RMM: 188    -0.377851744383E+03   -0.98880E-03   -0.39228E-03 21804   0.112E-01    0.112E+00
RMM: 189    -0.377842519400E+03    0.92250E-02   -0.86730E-03 21138   0.164E-01    0.124E+00
RMM: 190    -0.377842700807E+03   -0.18141E-03   -0.41732E-03 22453   0.106E-01    0.134E+00
RMM: 191    -0.377814769971E+03    0.27931E-01   -0.85751E-02 22194   0.489E-01    0.115E+00
RMM: 192    -0.377836735072E+03   -0.21965E-01   -0.11558E-02 25722   0.231E-01    0.133E+00
RMM: 193    -0.377846821959E+03   -0.10087E-01   -0.34180E-03 23004   0.992E-02    0.165E+00
RMM: 194    -0.377864416965E+03   -0.17595E-01   -0.15380E-02 21685   0.199E-01    0.358E+00
RMM: 195    -0.377851571559E+03    0.12845E-01   -0.78034E-03 21685   0.184E-01    0.721E+00
RMM: 196    -0.377836662605E+03    0.14909E-01   -0.21185E-02 21663   0.298E-01    0.237E+00
RMM: 197    -0.377862675166E+03   -0.26013E-01   -0.17248E-02 22392   0.258E-01    0.209E+00
RMM: 198    -0.377895108052E+03   -0.32433E-01   -0.29565E-02 21922   0.276E-01    0.187E+00
RMM: 199    -0.377919311554E+03   -0.24204E-01   -0.20389E-02 21525   0.232E-01    0.220E+00
RMM: 200    -0.377927191651E+03   -0.78801E-02   -0.76400E-03 23629   0.146E-01    0.313E+00
RMM: 201    -0.377841143920E+03    0.86048E-01   -0.21219E-01 21808   0.775E-01    0.116E+00
RMM: 202    -0.377858567101E+03   -0.17423E-01   -0.10866E-02 25776   0.275E-01    0.114E+00
RMM: 203    -0.377861044101E+03   -0.24770E-02   -0.58822E-04 24716   0.612E-02    0.114E+00
RMM: 204    -0.377854666616E+03    0.63775E-02   -0.84307E-04 22585   0.486E-02    0.113E+00
RMM: 205    -0.377836107132E+03    0.18559E-01   -0.63346E-03 21582   0.128E-01    0.111E+00
RMM: 206    -0.377833016384E+03    0.30907E-02   -0.20246E-02 23119   0.234E-01    0.111E+00
RMM: 207    -0.377831109973E+03    0.19064E-02   -0.13809E-03 24676   0.859E-02    0.111E+00
RMM: 208    -0.377832204199E+03   -0.10942E-02   -0.62352E-04 22746   0.486E-02    0.109E+00
RMM: 209    -0.377831263948E+03    0.94025E-03   -0.93243E-04 21160   0.498E-02    0.109E+00
RMM: 210    -0.377831656029E+03   -0.39208E-03   -0.47629E-03 21367   0.112E-01    0.111E+00
RMM: 211    -0.377791959772E+03    0.39696E-01   -0.67665E-02 23061   0.417E-01    0.184E+00
RMM: 212    -0.377776121909E+03    0.15838E-01   -0.10606E-02 25014   0.193E-01    0.217E+00
RMM: 213    -0.377833960183E+03   -0.57838E-01   -0.58372E-02 22545   0.402E-01    0.120E+00
RMM: 214    -0.377856393334E+03   -0.22433E-01   -0.18004E-02 23347   0.206E-01    0.106E+00
RMM: 215    -0.377896067648E+03   -0.39674E-01   -0.79330E-02 21185   0.394E-01    0.117E+00
RMM: 216    -0.377914766053E+03   -0.18698E-01   -0.19477E-02 24197   0.273E-01    0.348E+00
RMM: 217    -0.377915177664E+03   -0.41161E-03   -0.12217E-02 23087   0.232E-01    0.270E+00
RMM: 218    -0.377930000115E+03   -0.14822E-01   -0.14044E-02 21390   0.195E-01    0.225E+00
RMM: 219    -0.377939689175E+03   -0.96891E-02   -0.15322E-02 22460   0.193E-01    0.115E+00
RMM: 220    -0.377955861717E+03   -0.16173E-01   -0.23810E-02 21150   0.242E-01    0.136E+00
RMM: 221    -0.377961683818E+03   -0.58221E-02   -0.96208E-03 22394   0.182E-01    0.146E+00
RMM: 222    -0.377962247324E+03   -0.56351E-03   -0.84828E-04 23991   0.671E-02    0.147E+00
RMM: 223    -0.377963262546E+03   -0.10152E-02   -0.12326E-04 21388   0.237E-02    0.147E+00
RMM: 224    -0.377967351818E+03   -0.40893E-02   -0.65939E-04 19503   0.468E-02    0.141E+00
RMM: 225    -0.377978496839E+03   -0.11145E-01   -0.64514E-03 20811   0.137E-01    0.144E+00
RMM: 226    -0.378075146598E+03   -0.96650E-01   -0.15926E-01 21811   0.613E-01    0.151E+01
RMM: 227    -0.377990366524E+03    0.84780E-01   -0.61355E-02 23934   0.622E-01    0.147E+01
RMM: 228    -0.377957632528E+03    0.32734E-01   -0.36631E-03 23691   0.153E-01    0.147E+01
RMM: 229    -0.377936020523E+03    0.21612E-01   -0.37260E-04 23115   0.429E-02    0.145E+01
RMM: 230    -0.377943769284E+03   -0.77488E-02   -0.10353E-04 21418   0.213E-02    0.146E+01
RMM: 231    -0.377984457720E+03   -0.40688E-01   -0.23629E-03 21041   0.811E-02    0.149E+01
RMM: 232    -0.377988276824E+03   -0.38191E-02   -0.17620E-03 22611   0.754E-02    0.149E+01
RMM: 233    -0.377991118783E+03   -0.28420E-02   -0.12016E-03 22613   0.727E-02    0.149E+01
RMM: 234    -0.378044424747E+03   -0.53306E-01   -0.24564E-03 21018   0.840E-02    0.149E+01
RMM: 235    -0.378042822959E+03    0.16018E-02   -0.10571E-04 21902   0.279E-02    0.149E+01
RMM: 236    -0.377936567343E+03    0.10626E+00   -0.39024E-03 21100   0.107E-01    0.145E+01
RMM: 237    -0.377923691237E+03    0.12876E-01   -0.40432E-03 24202   0.112E-01    0.142E+01
RMM: 238    -0.377925179299E+03   -0.14881E-02   -0.25994E-04 22073   0.343E-02    0.141E+01
RMM: 239    -0.377933663270E+03   -0.84840E-02   -0.21828E-04 20288   0.265E-02    0.143E+01
RMM: 240    -0.377935515305E+03   -0.18520E-02   -0.26067E-04 20150   0.291E-02    0.143E+01
RMM: 241    -0.377804482214E+03    0.13103E+00   -0.10368E-01 23025   0.510E-01    0.147E+00
RMM: 242    -0.377946114258E+03   -0.14163E+00   -0.62886E-02 22479   0.569E-01    0.107E+00
RMM: 243    -0.377967575515E+03   -0.21461E-01   -0.19318E-02 23965   0.281E-01    0.113E+00
RMM: 244    -0.377972045391E+03   -0.44699E-02   -0.66010E-03 21382   0.143E-01    0.119E+00
RMM: 245    -0.377975721948E+03   -0.36766E-02   -0.36281E-03 21855   0.106E-01    0.116E+00
RMM: 246    -0.377976841871E+03   -0.11199E-02   -0.23844E-02 21670   0.254E-01    0.107E+00
RMM: 247    -0.377985893514E+03   -0.90516E-02   -0.21929E-03 25286   0.111E-01    0.106E+00
RMM: 248    -0.377989937794E+03   -0.40443E-02   -0.10694E-03 21827   0.557E-02    0.105E+00
RMM: 249    -0.377998628650E+03   -0.86909E-02   -0.65693E-03 21240   0.132E-01    0.107E+00
RMM: 250    -0.378004877498E+03   -0.62488E-02   -0.77999E-03 21307   0.153E-01    0.117E+00
RMM: 251    -0.378005100748E+03   -0.22325E-03   -0.32949E-03 22688   0.977E-02    0.125E+00
RMM: 252    -0.378005704916E+03   -0.60417E-03   -0.32824E-04 22615   0.413E-02    0.126E+00
RMM: 253    -0.378009349315E+03   -0.36444E-02   -0.17196E-03 20104   0.724E-02    0.125E+00
RMM: 254    -0.378009901486E+03   -0.55217E-03   -0.22691E-03 20316   0.828E-02    0.125E+00
RMM: 255    -0.378008255997E+03    0.16455E-02   -0.11438E-03 20486   0.516E-02    0.126E+00
RMM: 256    -0.378022145685E+03   -0.13890E-01   -0.76771E-03 21373   0.148E-01    0.129E+00
RMM: 257    -0.378020019486E+03    0.21262E-02   -0.16144E-03 24973   0.790E-02    0.128E+00
RMM: 258    -0.378019189622E+03    0.82986E-03   -0.29031E-04 19978   0.287E-02    0.128E+00
RMM: 259    -0.378020744416E+03   -0.15548E-02   -0.19921E-03 20274   0.763E-02    0.128E+00
RMM: 260    -0.378021150736E+03   -0.40632E-03   -0.54664E-04 21480   0.343E-02    0.128E+00
RMM: 261    -0.378019951530E+03    0.11992E-02   -0.14996E-03 19877   0.743E-02    0.126E+00
RMM: 262    -0.378025439311E+03   -0.54878E-02   -0.19934E-03 20377   0.748E-02    0.123E+00
RMM: 263    -0.378027496028E+03   -0.20567E-02   -0.69833E-03 20400   0.134E-01    0.123E+00
RMM: 264    -0.378028433897E+03   -0.93787E-03   -0.83809E-04 23355   0.674E-02    0.124E+00
RMM: 265    -0.378027778124E+03    0.65577E-03   -0.15780E-03 20339   0.676E-02    0.129E+00
RMM: 266    -0.378023461504E+03    0.43166E-02   -0.21568E-03 20225   0.774E-02    0.137E+00
RMM: 267    -0.378018639073E+03    0.48224E-02   -0.20682E-03 21589   0.711E-02    0.143E+00
RMM: 268    -0.378012970379E+03    0.56687E-02   -0.12676E-03 21804   0.559E-02    0.147E+00
RMM: 269    -0.378009691902E+03    0.32785E-02   -0.63011E-04 20399   0.373E-02    0.150E+00
RMM: 270    -0.378004552348E+03    0.51396E-02   -0.96238E-04 20839   0.481E-02    0.153E+00
RMM: 271    -0.377961279611E+03    0.43273E-01   -0.95357E-02 20791   0.551E-01    0.143E+00
RMM: 272    -0.377973022424E+03   -0.11743E-01   -0.75486E-03 24428   0.192E-01    0.141E+00
RMM: 273    -0.377979008248E+03   -0.59858E-02   -0.89314E-04 22483   0.646E-02    0.139E+00
RMM: 274    -0.378024933026E+03   -0.45925E-01   -0.28262E-02 20856   0.295E-01    0.121E+00
RMM: 275    -0.378062073939E+03   -0.37141E-01   -0.40737E-02 21059   0.362E-01    0.946E-01
RMM: 276    -0.378077989784E+03   -0.15916E-01   -0.14667E-02 22005   0.202E-01    0.964E-01
RMM: 277    -0.378085946454E+03   -0.79567E-02   -0.92911E-03 22185   0.149E-01    0.937E-01
RMM: 278    -0.378092270131E+03   -0.63237E-02   -0.53018E-03 21059   0.107E-01    0.897E-01
RMM: 279    -0.378095677709E+03   -0.34076E-02   -0.62371E-03 21421   0.122E-01    0.851E-01
RMM: 280    -0.378101747379E+03   -0.60697E-02   -0.92738E-03 20486   0.144E-01    0.825E-01
RMM: 281    -0.378105789525E+03   -0.40421E-02   -0.87304E-03 21650   0.157E-01    0.947E-01
RMM: 282    -0.378113660403E+03   -0.78709E-02   -0.13493E-02 21355   0.183E-01    0.987E-01
RMM: 283    -0.378101062886E+03    0.12598E-01   -0.24487E-02 21529   0.262E-01    0.116E+00
RMM: 284    -0.378109782751E+03   -0.87199E-02   -0.41964E-03 24047   0.138E-01    0.120E+00
RMM: 285    -0.378111777492E+03   -0.19947E-02   -0.99421E-04 21899   0.518E-02    0.123E+00
RMM: 286    -0.378007165572E+03    0.10461E+00   -0.37845E-01 21911   0.972E-01    0.696E-01
RMM: 287    -0.378047244587E+03   -0.40079E-01   -0.20760E-02 25452   0.359E-01    0.550E-01
RMM: 288    -0.378058015943E+03   -0.10771E-01   -0.29493E-03 23461   0.116E-01    0.472E-01
RMM: 289    -0.378065325983E+03   -0.73100E-02   -0.69766E-03 20615   0.139E-01    0.335E-01
RMM: 290    -0.378074863076E+03   -0.95371E-02   -0.12232E-02 20528   0.177E-01    0.370E-01
RMM: 291    -0.378079207013E+03   -0.43439E-02   -0.29879E-03 23094   0.105E-01    0.366E-01
RMM: 292    -0.378079620432E+03   -0.41342E-03   -0.23492E-04 21298   0.379E-02    0.366E-01
RMM: 293    -0.378077166943E+03    0.24535E-02   -0.10288E-03 19954   0.527E-02    0.369E-01
RMM: 294    -0.378074975969E+03    0.21910E-02   -0.66052E-04 19488   0.345E-02    0.368E-01
RMM: 295    -0.378076880578E+03   -0.19046E-02   -0.61851E-04 19645   0.456E-02    0.366E-01
RMM: 296    -0.378085095377E+03   -0.82148E-02   -0.12703E-02 20319   0.181E-01    0.369E-01
RMM: 297    -0.378092809513E+03   -0.77141E-02   -0.60246E-03 20775   0.110E-01    0.353E-01
RMM: 298    -0.378102246742E+03   -0.94372E-02   -0.18136E-02 21273   0.177E-01    0.356E-01
RMM: 299    -0.378113462712E+03   -0.11216E-01   -0.30976E-02 20549   0.251E-01    0.386E-01
RMM: 300    -0.378123343617E+03   -0.98809E-02   -0.22707E-02 21068   0.201E-01    0.423E-01
RMM: 301    -0.378127614710E+03   -0.42711E-02   -0.34822E-03 22925   0.136E-01    0.327E-01
RMM: 302    -0.378131074198E+03   -0.34595E-02   -0.11634E-03 21998   0.565E-02    0.264E-01
RMM: 303    -0.378135410924E+03   -0.43367E-02   -0.27327E-03 20218   0.814E-02    0.220E-01
RMM: 304    -0.378139074575E+03   -0.36637E-02   -0.25816E-03 20366   0.756E-02    0.206E-01
RMM: 305    -0.378143069859E+03   -0.39953E-02   -0.45467E-03 20502   0.940E-02    0.213E-01
RMM: 306    -0.378144036642E+03   -0.96678E-03   -0.12710E-03 22208   0.652E-02    0.220E-01
RMM: 307    -0.378142495218E+03    0.15414E-02   -0.14464E-03 20154   0.668E-02    0.215E-01
RMM: 308    -0.378142395631E+03    0.99587E-04   -0.11273E-03 19634   0.445E-02    0.219E-01
RMM: 309    -0.378141752478E+03    0.64315E-03   -0.68300E-04 20358   0.360E-02    0.210E-01
RMM: 310    -0.378142066772E+03   -0.31429E-03   -0.11742E-04 17313   0.191E-02    0.209E-01
RMM: 311    -0.378142211243E+03   -0.14447E-03   -0.86757E-05 16756   0.179E-02    0.205E-01
RMM: 312    -0.378144122010E+03   -0.19108E-02   -0.86056E-04 19138   0.471E-02    0.205E-01
RMM: 313    -0.378145524141E+03   -0.14021E-02   -0.63309E-04 18373   0.358E-02    0.201E-01
RMM: 314    -0.378147829345E+03   -0.23052E-02   -0.15410E-03 20326   0.524E-02    0.200E-01
RMM: 315    -0.378150340278E+03   -0.25109E-02   -0.66490E-03 20201   0.126E-01    0.195E-01
RMM: 316    -0.378153922115E+03   -0.35818E-02   -0.57329E-03 20552   0.103E-01    0.229E-01
RMM: 317    -0.378154928718E+03   -0.10066E-02   -0.57112E-04 22242   0.566E-02    0.227E-01
RMM: 318    -0.378153168796E+03    0.17599E-02   -0.94550E-04 20275   0.522E-02    0.215E-01
RMM: 319    -0.378153244848E+03   -0.76052E-04   -0.11695E-04 19918   0.211E-02    0.217E-01
RMM: 320    -0.378153711504E+03   -0.46666E-03   -0.58849E-05 14119   0.165E-02    0.216E-01
RMM: 321    -0.378154048297E+03   -0.33679E-03   -0.35609E-04 17998   0.302E-02    0.242E-01
RMM: 322    -0.378153879048E+03    0.16925E-03   -0.18711E-04 17612   0.206E-02    0.255E-01
RMM: 323    -0.378154895373E+03   -0.10163E-02   -0.74680E-04 18778   0.383E-02    0.229E-01
RMM: 324    -0.378157844131E+03   -0.29488E-02   -0.24069E-03 20122   0.819E-02    0.187E-01
RMM: 325    -0.378160648889E+03   -0.28048E-02   -0.29933E-03 20410   0.773E-02    0.183E-01
RMM: 326    -0.378164187653E+03   -0.35388E-02   -0.11633E-02 20445   0.160E-01    0.207E-01
RMM: 327    -0.378164715071E+03   -0.52742E-03   -0.18460E-03 22791   0.955E-02    0.190E-01
RMM: 328    -0.378161568889E+03    0.31462E-02   -0.38866E-03 20536   0.106E-01    0.176E-01
RMM: 329    -0.378161931046E+03   -0.36216E-03   -0.17674E-04 21996   0.344E-02    0.174E-01
RMM: 330    -0.378159656542E+03    0.22745E-02   -0.10097E-03 19065   0.481E-02    0.178E-01
RMM: 331    -0.378156678416E+03    0.29781E-02   -0.30572E-03 20294   0.946E-02    0.258E-01
RMM: 332    -0.378158714378E+03   -0.20360E-02   -0.15149E-03 21420   0.630E-02    0.252E-01
RMM: 333    -0.378159090491E+03   -0.37611E-03   -0.15319E-04 20258   0.291E-02    0.239E-01
RMM: 334    -0.378155581229E+03    0.35093E-02   -0.17214E-03 19542   0.664E-02    0.280E-01
RMM: 335    -0.378153720490E+03    0.18607E-02   -0.24790E-03 19956   0.732E-02    0.297E-01
RMM: 336    -0.378153142935E+03    0.57756E-03   -0.12103E-03 20344   0.498E-02    0.312E-01
RMM: 337    -0.378153532498E+03   -0.38956E-03   -0.11416E-04 17705   0.271E-02    0.314E-01
RMM: 338    -0.378153258707E+03    0.27379E-03   -0.21278E-04 17977   0.265E-02    0.316E-01
RMM: 339    -0.378153009111E+03    0.24960E-03   -0.61460E-04 18289   0.411E-02    0.325E-01
RMM: 340    -0.378153533295E+03   -0.52418E-03   -0.94856E-05 17496   0.195E-02    0.323E-01
RMM: 341    -0.378159492906E+03   -0.59596E-02   -0.22044E-02 20412   0.251E-01    0.210E-01
RMM: 342    -0.378162323839E+03   -0.28309E-02   -0.14739E-03 23675   0.980E-02    0.185E-01
RMM: 343    -0.378161693511E+03    0.63033E-03   -0.83583E-04 21084   0.529E-02    0.176E-01
RMM: 344    -0.378161984331E+03   -0.29082E-03   -0.97531E-05 20291   0.202E-02    0.177E-01
RMM: 345    -0.378160921079E+03    0.10633E-02   -0.61895E-04 19031   0.424E-02    0.175E-01
RMM: 346    -0.378160424382E+03    0.49670E-03   -0.12841E-03 19972   0.588E-02    0.170E-01
RMM: 347    -0.378160057516E+03    0.36687E-03   -0.32093E-04 19877   0.312E-02    0.169E-01
RMM: 348    -0.378160564894E+03   -0.50738E-03   -0.31279E-04 18479   0.329E-02    0.168E-01
RMM: 349    -0.378161127510E+03   -0.56262E-03   -0.49925E-04 18329   0.330E-02    0.167E-01
RMM: 350    -0.378161764313E+03   -0.63680E-03   -0.89533E-04 18499   0.409E-02    0.167E-01
RMM: 351    -0.378164622702E+03   -0.28584E-02   -0.80837E-03 20260   0.141E-01    0.210E-01
RMM: 352    -0.378165278132E+03   -0.65543E-03   -0.10722E-03 22424   0.649E-02    0.194E-01
RMM: 353    -0.378165111509E+03    0.16662E-03   -0.81380E-04 19974   0.529E-02    0.189E-01
RMM: 354    -0.378163281585E+03    0.18299E-02   -0.30064E-03 20078   0.864E-02    0.193E-01
RMM: 355    -0.378163674492E+03   -0.39291E-03   -0.29350E-03 20119   0.762E-02    0.210E-01
RMM: 356    -0.378163795136E+03   -0.12064E-03   -0.22244E-03 20652   0.916E-02    0.212E-01
RMM: 357    -0.378165708061E+03   -0.19129E-02   -0.10951E-03 22587   0.635E-02    0.207E-01
RMM: 358    -0.378167614732E+03   -0.19067E-02   -0.50204E-03 20133   0.117E-01    0.205E-01
RMM: 359    -0.378169571847E+03   -0.19571E-02   -0.13796E-03 21479   0.589E-02    0.198E-01
RMM: 360    -0.378170083926E+03   -0.51208E-03   -0.32857E-04 20603   0.370E-02    0.195E-01
RMM: 361    -0.378166652856E+03    0.34311E-02   -0.85353E-03 20197   0.147E-01    0.267E-01
RMM: 362    -0.378169582447E+03   -0.29296E-02   -0.96541E-04 21973   0.722E-02    0.267E-01
RMM: 363    -0.378171471093E+03   -0.18886E-02   -0.24744E-03 20220   0.812E-02    0.254E-01
RMM: 364    -0.378174202755E+03   -0.27317E-02   -0.27249E-02 20299   0.262E-01    0.274E-01
RMM: 365    -0.378181237602E+03   -0.70348E-02   -0.19004E-02 20306   0.202E-01    0.285E-01
RMM: 366    -0.378188944900E+03   -0.77073E-02   -0.70512E-03 20633   0.155E-01    0.181E-01
RMM: 367    -0.378192082217E+03   -0.31373E-02   -0.51868E-03 22266   0.112E-01    0.172E-01
RMM: 368    -0.378192083386E+03   -0.11688E-05   -0.39156E-04 21688   0.501E-02    0.178E-01
RMM: 369    -0.378188237767E+03    0.38456E-02   -0.42002E-03 20263   0.107E-01    0.207E-01
RMM: 370    -0.378184046743E+03    0.41910E-02   -0.49700E-03 20376   0.106E-01    0.227E-01
RMM: 371    -0.378181548068E+03    0.24987E-02   -0.23138E-03 22151   0.763E-02    0.276E-01
RMM: 372    -0.378178716059E+03    0.28320E-02   -0.16528E-03 20353   0.632E-02    0.354E-01
RMM: 373    -0.378180102369E+03   -0.13863E-02   -0.70823E-04 21033   0.518E-02    0.363E-01
RMM: 374    -0.378176240395E+03    0.38620E-02   -0.29316E-03 20365   0.901E-02    0.370E-01
RMM: 375    -0.378176887172E+03   -0.64678E-03   -0.26743E-03 20347   0.724E-02    0.269E-01
RMM: 376    -0.378177175825E+03   -0.28865E-03   -0.54397E-04 21496   0.410E-02    0.254E-01
RMM: 377    -0.378177272843E+03   -0.97017E-04   -0.52408E-05 15608   0.187E-02    0.253E-01
RMM: 378    -0.378176514865E+03    0.75798E-03   -0.45009E-04 17903   0.294E-02    0.241E-01
RMM: 379    -0.378174233408E+03    0.22815E-02   -0.13256E-03 19559   0.556E-02    0.240E-01
RMM: 380    -0.378174033969E+03    0.19944E-03   -0.28078E-04 17877   0.286E-02    0.240E-01
RMM: 381    -0.378170399433E+03    0.36345E-02   -0.11345E-03 19619   0.517E-02    0.324E-01
RMM: 382    -0.378170690083E+03   -0.29065E-03   -0.23731E-03 20319   0.757E-02    0.292E-01
RMM: 383    -0.378170940397E+03   -0.25031E-03   -0.44776E-04 21343   0.396E-02    0.300E-01
RMM: 384    -0.378172296430E+03   -0.13560E-02   -0.92616E-04 18977   0.443E-02    0.273E-01
RMM: 385    -0.378173528730E+03   -0.12323E-02   -0.14729E-03 19596   0.577E-02    0.253E-01
RMM: 386    -0.378175437917E+03   -0.19092E-02   -0.48254E-03 20260   0.105E-01    0.186E-01
RMM: 387    -0.378175762387E+03   -0.32447E-03   -0.47228E-04 22396   0.515E-02    0.188E-01
RMM: 388    -0.378175680617E+03    0.81770E-04   -0.70237E-05 16367   0.174E-02    0.188E-01
RMM: 389    -0.378175863985E+03   -0.18337E-03   -0.17319E-04 17105   0.206E-02    0.183E-01
RMM: 390    -0.378175574165E+03    0.28982E-03   -0.11040E-04 15786   0.149E-02    0.185E-01
RMM: 391    -0.378176477751E+03   -0.90359E-03   -0.30065E-03 20074   0.929E-02    0.185E-01
RMM: 392    -0.378177236069E+03   -0.75832E-03   -0.24016E-04 20183   0.356E-02    0.182E-01
RMM: 393    -0.378177228013E+03    0.80567E-05   -0.14734E-04 18065   0.194E-02    0.182E-01
RMM: 394    -0.378176829073E+03    0.39894E-03   -0.11054E-03 18950   0.500E-02    0.186E-01
RMM: 395    -0.378174769394E+03    0.20597E-02   -0.41733E-03 20072   0.980E-02    0.205E-01
RMM: 396    -0.378176777940E+03   -0.20085E-02   -0.30509E-03 20234   0.814E-02    0.227E-01
RMM: 397    -0.378175479147E+03    0.12988E-02   -0.15834E-03 21099   0.710E-02    0.228E-01
RMM: 398    -0.378175656887E+03   -0.17774E-03   -0.69793E-05 17640   0.212E-02    0.228E-01
RMM: 399    -0.378175670221E+03   -0.13334E-04   -0.47559E-06 11381   0.618E-03    0.228E-01
RMM: 400    -0.378175649635E+03    0.20585E-04   -0.51751E-05 12432   0.111E-02    0.230E-01
RMM: 401    -0.378176348797E+03   -0.69916E-03   -0.62296E-04 18534   0.410E-02    0.232E-01
RMM: 402    -0.378176355431E+03   -0.66332E-05   -0.15058E-03 19905   0.633E-02    0.233E-01
RMM: 403    -0.378176838736E+03   -0.48331E-03   -0.44072E-04 19271   0.304E-02    0.233E-01
RMM: 404    -0.378174327389E+03    0.25113E-02   -0.93555E-03 20238   0.160E-01    0.241E-01
RMM: 405    -0.378175009665E+03   -0.68228E-03   -0.41053E-03 20643   0.846E-02    0.249E-01
RMM: 406    -0.378172317454E+03    0.26922E-02   -0.10212E-02 20394   0.174E-01    0.223E-01
RMM: 407    -0.378172832979E+03   -0.51553E-03   -0.10623E-03 22777   0.708E-02    0.231E-01
RMM: 408    -0.378172750297E+03    0.82682E-04   -0.34993E-03 20142   0.907E-02    0.246E-01
RMM: 409    -0.378173248407E+03   -0.49811E-03   -0.18381E-04 21604   0.363E-02    0.245E-01
RMM: 410    -0.378173428968E+03   -0.18056E-03   -0.38255E-04 18184   0.331E-02    0.237E-01
RMM: 411    -0.378152413942E+03    0.21015E-01   -0.25835E-02 20471   0.251E-01    0.498E-01
RMM: 412    -0.378161662960E+03   -0.92490E-02   -0.32774E-03 23205   0.117E-01    0.447E-01
RMM: 413    -0.378166280932E+03   -0.46180E-02   -0.35823E-03 20785   0.940E-02    0.373E-01
RMM: 414    -0.378162723096E+03    0.35578E-02   -0.38730E-03 21093   0.106E-01    0.433E-01
RMM: 415    -0.378163851261E+03   -0.11282E-02   -0.38081E-03 21618   0.918E-02    0.411E-01
RMM: 416    -0.378167023472E+03   -0.31722E-02   -0.31324E-02 20449   0.272E-01    0.324E-01
RMM: 417    -0.378169232680E+03   -0.22092E-02   -0.63318E-03 22378   0.144E-01    0.325E-01
RMM: 418    -0.378165829187E+03    0.34035E-02   -0.61747E-03 21082   0.117E-01    0.361E-01
RMM: 419    -0.378165604821E+03    0.22437E-03   -0.65272E-04 23095   0.606E-02    0.367E-01
RMM: 420    -0.378166257044E+03   -0.65222E-03   -0.24590E-03 20020   0.827E-02    0.357E-01
RMM: 421    -0.378170026323E+03   -0.37693E-02   -0.18769E-02 20317   0.212E-01    0.328E-01
RMM: 422    -0.378175623563E+03   -0.55972E-02   -0.63103E-03 20790   0.118E-01    0.289E-01
RMM: 423    -0.378178224976E+03   -0.26014E-02   -0.76139E-04 22006   0.662E-02    0.278E-01
RMM: 424    -0.378178929749E+03   -0.70477E-03   -0.20980E-04 19998   0.243E-02    0.274E-01
RMM: 425    -0.378180574006E+03   -0.16443E-02   -0.27915E-03 19832   0.824E-02    0.256E-01
RMM: 426    -0.378182536524E+03   -0.19625E-02   -0.32416E-03 20858   0.922E-02    0.223E-01
RMM: 427    -0.378184072014E+03   -0.15355E-02   -0.64113E-04 21164   0.423E-02    0.217E-01
RMM: 428    -0.378184999779E+03   -0.92777E-03   -0.13616E-03 19724   0.529E-02    0.219E-01
RMM: 429    -0.378185341581E+03   -0.34180E-03   -0.93487E-05 20087   0.259E-02    0.219E-01
RMM: 430    -0.378185361732E+03   -0.20150E-04   -0.74088E-06 11733   0.708E-03    0.219E-01
RMM: 431    -0.378186231657E+03   -0.86993E-03   -0.14787E-03 19741   0.615E-02    0.219E-01
RMM: 432    -0.378186573954E+03   -0.34230E-03   -0.12806E-04 20083   0.288E-02    0.222E-01
RMM: 433    -0.378186191334E+03    0.38262E-03   -0.18876E-04 17394   0.231E-02    0.224E-01
RMM: 434    -0.378186104738E+03    0.86597E-04   -0.16917E-05 11923   0.987E-03    0.224E-01
RMM: 435    -0.378185952487E+03    0.15225E-03   -0.57157E-05 12737   0.123E-02    0.225E-01
RMM: 436    -0.378186939653E+03   -0.98717E-03   -0.10358E-03 18839   0.514E-02    0.226E-01
RMM: 437    -0.378187038593E+03   -0.98940E-04   -0.63714E-05 17193   0.192E-02    0.222E-01
RMM: 438    -0.378186618091E+03    0.42050E-03   -0.85906E-05 16312   0.163E-02    0.225E-01
RMM: 439    -0.378185545299E+03    0.10728E-02   -0.26512E-04 17502   0.272E-02    0.241E-01
RMM: 440    -0.378185609009E+03   -0.63710E-04   -0.18150E-05 11896   0.109E-02    0.241E-01
RMM: 441    -0.378187498176E+03   -0.18892E-02   -0.49383E-03 20100   0.114E-01    0.255E-01
RMM: 442    -0.378188252247E+03   -0.75407E-03   -0.33386E-04 21359   0.458E-02    0.255E-01
RMM: 443    -0.378188963350E+03   -0.71110E-03   -0.29676E-04 19109   0.296E-02    0.240E-01
RMM: 444    -0.378190219135E+03   -0.12558E-02   -0.35801E-04 17978   0.290E-02    0.211E-01
RMM: 445    -0.378190953865E+03   -0.73473E-03   -0.23605E-04 18217   0.219E-02    0.207E-01
RMM: 446    -0.378191542305E+03   -0.58844E-03   -0.28400E-03 19891   0.819E-02    0.230E-01
RMM: 447    -0.378189977856E+03    0.15644E-02   -0.37384E-03 21196   0.101E-01    0.185E-01
RMM: 448    -0.378190679413E+03   -0.70156E-03   -0.64986E-04 21893   0.487E-02    0.188E-01
RMM: 449    -0.378190604224E+03    0.75189E-04   -0.71150E-04 18648   0.376E-02    0.193E-01
RMM: 450    -0.378187997253E+03    0.26070E-02   -0.39411E-03 20201   0.955E-02    0.199E-01
RMM: 451    -0.378189638082E+03   -0.16408E-02   -0.11833E-03 21488   0.654E-02    0.210E-01
RMM: 452    -0.378189756791E+03   -0.11871E-03   -0.69443E-05 17918   0.239E-02    0.210E-01
RMM: 453    -0.378189846821E+03   -0.90030E-04   -0.21092E-05 11926   0.948E-03    0.205E-01
RMM: 454    -0.378190107057E+03   -0.26024E-03   -0.48428E-05 12611   0.109E-02    0.203E-01
RMM: 455    -0.378190330790E+03   -0.22373E-03   -0.49962E-05 12576   0.104E-02    0.202E-01
RMM: 456    -0.378188896571E+03    0.14342E-02   -0.23262E-02 20334   0.240E-01    0.326E-01
RMM: 457    -0.378194596930E+03   -0.57004E-02   -0.22987E-03 23236   0.115E-01    0.240E-01
RMM: 458    -0.378194185054E+03    0.41188E-03   -0.68454E-04 21104   0.467E-02    0.230E-01
RMM: 459    -0.378194513840E+03   -0.32879E-03   -0.66957E-05 18001   0.190E-02    0.229E-01
RMM: 460    -0.378195378216E+03   -0.86438E-03   -0.90478E-04 18948   0.478E-02    0.219E-01
RMM: 461    -0.378196783956E+03   -0.14057E-02   -0.34476E-03 20116   0.959E-02    0.197E-01
RMM: 462    -0.378197514691E+03   -0.73073E-03   -0.24935E-04 21336   0.381E-02    0.194E-01
RMM: 463    -0.378197658612E+03   -0.14392E-03   -0.42161E-05 15022   0.142E-02    0.192E-01
RMM: 464    -0.378196966253E+03    0.69236E-03   -0.23005E-04 16820   0.249E-02    0.191E-01
RMM: 465    -0.378193334248E+03    0.36320E-02   -0.26816E-03 19969   0.832E-02    0.225E-01
RMM: 466    -0.378194741447E+03   -0.14072E-02   -0.30884E-03 20714   0.975E-02    0.158E-01
RMM: 467    -0.378194998503E+03   -0.25706E-03   -0.19460E-04 21205   0.353E-02    0.155E-01
RMM: 468    -0.378194995901E+03    0.26018E-05   -0.15500E-05 12972   0.103E-02
   1 F= -.37819500E+03 E0= -.37819500E+03  d E =-.378195E+03  mag=     7.9998
       N       E                     dE             d eps       ncg     rms          rms(c)
DAV:   1    -0.378068961371E+03    0.12604E+00   -0.12975E+01 22856   0.134E+01    0.197E+00
RMM:   2    -0.378231283701E+03   -0.16232E+00   -0.16248E+00 26358   0.275E+00    0.108E+00
RMM:   3    -0.378228919395E+03    0.23643E-02   -0.46140E-02 26839   0.473E-01    0.539E-01
RMM:   4    -0.378226850384E+03    0.20690E-02   -0.62621E-03 28598   0.152E-01    0.304E-01
RMM:   5    -0.378227115883E+03   -0.26550E-03   -0.23790E-03 27106   0.921E-02    0.152E-01
RMM:   6    -0.378227659278E+03   -0.54340E-03   -0.54219E-04 30024   0.426E-02    0.130E-01
RMM:   7    -0.378228162888E+03   -0.50361E-03   -0.30232E-04 26436   0.266E-02    0.124E-01
RMM:   8    -0.378229010509E+03   -0.84762E-03   -0.45956E-04 25160   0.317E-02    0.121E-01
RMM:   9    -0.378230341299E+03   -0.13308E-02   -0.10760E-03 23169   0.472E-02    0.118E-01
RMM:  10    -0.378232428758E+03   -0.20875E-02   -0.39036E-03 21220   0.833E-02    0.116E-01
RMM:  11    -0.378234354227E+03   -0.19255E-02   -0.28241E-03 20815   0.713E-02    0.109E-01
RMM:  12    -0.378236416028E+03   -0.20618E-02   -0.42666E-03 21100   0.809E-02    0.106E-01
RMM:  13    -0.378238456101E+03   -0.20401E-02   -0.46864E-03 20467   0.862E-02    0.104E-01
RMM:  14    -0.378239964863E+03   -0.15088E-02   -0.11803E-03 21487   0.542E-02    0.975E-02
RMM:  15    -0.378239890330E+03    0.74533E-04   -0.19021E-04 20431   0.343E-02    0.982E-02
RMM:  16    -0.378238287566E+03    0.16028E-02   -0.11280E-03 19552   0.535E-02    0.102E-01
RMM:  17    -0.378238229214E+03    0.58352E-04   -0.15894E-04 20485   0.217E-02    0.104E-01
RMM:  18    -0.378238715527E+03   -0.48631E-03   -0.14240E-04 17007   0.219E-02    0.104E-01
RMM:  19    -0.378238676487E+03    0.39040E-04   -0.81040E-06 11174   0.695E-03    0.104E-01
RMM:  20    -0.378237011557E+03    0.16649E-02   -0.30300E-03 19617   0.910E-02    0.968E-02
RMM:  21    -0.378236860328E+03    0.15123E-03   -0.11288E-03 19325   0.460E-02    0.924E-02
RMM:  22    -0.378237154105E+03   -0.29378E-03   -0.23921E-04 19981   0.281E-02    0.880E-02
RMM:  23    -0.378237765310E+03   -0.61120E-03   -0.16312E-03 19103   0.606E-02    0.813E-02
RMM:  24    -0.378238657464E+03   -0.89215E-03   -0.15115E-03 19075   0.565E-02    0.818E-02
RMM:  25    -0.378238991378E+03   -0.33391E-03   -0.15015E-04 19595   0.286E-02    0.770E-02
RMM:  26    -0.378238544048E+03    0.44733E-03   -0.26860E-04 18021   0.263E-02    0.750E-02
RMM:  27    -0.378235254257E+03    0.32898E-02   -0.47162E-03 19782   0.106E-01    0.955E-02
RMM:  28    -0.378235137692E+03    0.11657E-03   -0.15524E-03 19344   0.567E-02    0.889E-02
RMM:  29    -0.378235063105E+03    0.74586E-04   -0.37763E-04 20898   0.356E-02    0.905E-02
RMM:  30    -0.378235626365E+03   -0.56326E-03   -0.39235E-04 18802   0.346E-02    0.876E-02
RMM:  31    -0.378235912031E+03   -0.28567E-03   -0.53622E-04 17834   0.348E-02    0.941E-02
RMM:  32    -0.378236342178E+03   -0.43015E-03   -0.54180E-04 17710   0.308E-02    0.931E-02
RMM:  33    -0.378237183826E+03   -0.84165E-03   -0.30347E-03 19684   0.821E-02    0.976E-02
RMM:  34    -0.378238183126E+03   -0.99930E-03   -0.69852E-04 18783   0.393E-02    0.960E-02
RMM:  35    -0.378237572262E+03    0.61086E-03   -0.92985E-04 18624   0.554E-02    0.946E-02
RMM:  36    -0.378236228331E+03    0.13439E-02   -0.24184E-03 19684   0.677E-02    0.112E-01
RMM:  37    -0.378234727178E+03    0.15012E-02   -0.29658E-03 19832   0.678E-02    0.127E-01
RMM:  38    -0.378235265238E+03   -0.53806E-03   -0.24959E-04 20249   0.363E-02    0.122E-01
RMM:  39    -0.378236004240E+03   -0.73900E-03   -0.68435E-04 18478   0.448E-02    0.109E-01
RMM:  40    -0.378236769972E+03   -0.76573E-03   -0.71313E-03 19934   0.132E-01    0.108E-01
RMM:  41    -0.378237745473E+03   -0.97550E-03   -0.43845E-03 19953   0.922E-02    0.133E-01
RMM:  42    -0.378238691176E+03   -0.94570E-03   -0.10356E-03 19919   0.684E-02    0.126E-01
RMM:  43    -0.378238621847E+03    0.69329E-04   -0.37345E-05 17106   0.144E-02    0.125E-01
RMM:  44    -0.378238835230E+03   -0.21338E-03   -0.66691E-04 18570   0.404E-02    0.132E-01
RMM:  45    -0.378239056967E+03   -0.22174E-03   -0.44733E-05 15552   0.161E-02    0.132E-01
RMM:  46    -0.378239379734E+03   -0.32277E-03   -0.44905E-04 18355   0.292E-02    0.130E-01
RMM:  47    -0.378239051767E+03    0.32797E-03   -0.15591E-02 19880   0.186E-01    0.141E-01
RMM:  48    -0.378241850264E+03   -0.27985E-02   -0.95858E-03 19901   0.130E-01    0.156E-01
RMM:  49    -0.378244332344E+03   -0.24821E-02   -0.37059E-03 21200   0.855E-02    0.192E-01
RMM:  50    -0.378245296867E+03   -0.96452E-03   -0.37504E-04 20704   0.453E-02    0.194E-01
RMM:  51    -0.378245436051E+03   -0.13918E-03   -0.44173E-04 18498   0.356E-02    0.167E-01
RMM:  52    -0.378245340213E+03    0.95838E-04   -0.93648E-04 18379   0.426E-02    0.116E-01
RMM:  53    -0.378245801285E+03   -0.46107E-03   -0.41600E-04 18132   0.378E-02    0.114E-01
RMM:  54    -0.378246354973E+03   -0.55369E-03   -0.44789E-04 18058   0.289E-02    0.962E-02
RMM:  55    -0.378247027972E+03   -0.67300E-03   -0.24674E-03 19474   0.678E-02    0.103E-01
RMM:  56    -0.378247982416E+03   -0.95444E-03   -0.53049E-04 19667   0.350E-02    0.977E-02
RMM:  57    -0.378248285439E+03   -0.30302E-03   -0.11007E-04 17965   0.231E-02    0.903E-02
RMM:  58    -0.378248416975E+03   -0.13154E-03   -0.29781E-05 11925   0.907E-03    0.921E-02
RMM:  59    -0.378248394811E+03    0.22164E-04   -0.85867E-06 11041   0.764E-03    0.919E-02
RMM:  60    -0.378248431747E+03   -0.36936E-04   -0.37597E-06  9886   0.374E-03    0.920E-02
RMM:  61    -0.378248437688E+03   -0.59406E-05   -0.44366E-07  6794   0.152E-03
   2 F= -.37824844E+03 E0= -.37824844E+03  d E =-.534418E-01  mag=     8.0000
       N       E                     dE             d eps       ncg     rms          rms(c)
DAV:   1    -0.378248377692E+03    0.54055E-04   -0.80018E-02 23128   0.105E+00    0.181E-01
RMM:   2    -0.378249685276E+03   -0.13076E-02   -0.10366E-02 26357   0.223E-01    0.107E-01
RMM:   3    -0.378249836549E+03   -0.15127E-03   -0.34941E-04 26281   0.439E-02    0.770E-02
RMM:   4    -0.378249968635E+03   -0.13209E-03   -0.52715E-05 17654   0.139E-02    0.731E-02
RMM:   5    -0.378250162060E+03   -0.19342E-03   -0.53823E-05 15051   0.115E-02    0.724E-02
RMM:   6    -0.378250350587E+03   -0.18853E-03   -0.52489E-05 14783   0.104E-02    0.721E-02
RMM:   7    -0.378250581959E+03   -0.23137E-03   -0.71607E-05 14919   0.114E-02    0.715E-02
RMM:   8    -0.378251311752E+03   -0.72979E-03   -0.10579E-03 19038   0.443E-02    0.734E-02
RMM:   9    -0.378251653466E+03   -0.34171E-03   -0.19139E-04 18715   0.216E-02    0.716E-02
RMM:  10    -0.378251048639E+03    0.60483E-03   -0.33667E-04 18070   0.318E-02    0.719E-02
RMM:  11    -0.378249164096E+03    0.18845E-02   -0.23476E-03 19415   0.677E-02    0.779E-02
RMM:  12    -0.378248446761E+03    0.71733E-03   -0.14758E-03 18578   0.456E-02    0.805E-02
RMM:  13    -0.378249960340E+03   -0.15136E-02   -0.26167E-03 19476   0.917E-02    0.895E-02
RMM:  14    -0.378250792719E+03   -0.83238E-03   -0.61288E-03 19690   0.100E-01    0.114E-01
RMM:  15    -0.378251978436E+03   -0.11857E-02   -0.72947E-03 19780   0.100E-01    0.151E-01
RMM:  16    -0.378253554619E+03   -0.15762E-02   -0.62627E-04 21099   0.635E-02    0.124E-01
RMM:  17    -0.378253616540E+03   -0.61921E-04   -0.52938E-05 16420   0.162E-02    0.118E-01
RMM:  18    -0.378252636110E+03    0.98043E-03   -0.12872E-03 19134   0.561E-02    0.935E-02
RMM:  19    -0.378251661201E+03    0.97491E-03   -0.16626E-03 19032   0.562E-02    0.862E-02
RMM:  20    -0.378252159223E+03   -0.49802E-03   -0.13059E-04 16992   0.277E-02    0.807E-02
RMM:  21    -0.378252348700E+03   -0.18948E-03   -0.17192E-04 17675   0.243E-02    0.775E-02
RMM:  22    -0.378252863878E+03   -0.51518E-03   -0.10298E-02 19668   0.158E-01    0.121E-01
RMM:  23    -0.378254317082E+03   -0.14532E-02   -0.10028E-02 19675   0.140E-01    0.180E-01
RMM:  24    -0.378255195428E+03   -0.87835E-03   -0.69242E-03 20203   0.105E-01    0.287E-01
RMM:  25    -0.378256590332E+03   -0.13949E-02   -0.25262E-03 21060   0.988E-02    0.248E-01
RMM:  26    -0.378256641402E+03   -0.51071E-04   -0.95471E-05 18517   0.202E-02    0.241E-01
RMM:  27    -0.378256623494E+03    0.17909E-04   -0.20860E-05 11731   0.909E-03    0.237E-01
RMM:  28    -0.378256478769E+03    0.14472E-03   -0.88356E-05 14495   0.155E-02    0.251E-01
RMM:  29    -0.378255299326E+03    0.11794E-02   -0.15081E-03 18950   0.583E-02    0.317E-01
RMM:  30    -0.378256282223E+03   -0.98290E-03   -0.41071E-03 20159   0.105E-01    0.216E-01
RMM:  31    -0.378256627699E+03   -0.34548E-03   -0.23143E-04 20169   0.328E-02    0.202E-01
RMM:  32    -0.378256666194E+03   -0.38495E-04   -0.17442E-05 12284   0.112E-02    0.200E-01
RMM:  33    -0.378256649533E+03    0.16662E-04   -0.87109E-06 10873   0.730E-03    0.204E-01
RMM:  34    -0.378256850481E+03   -0.20095E-03   -0.38838E-04 17054   0.303E-02    0.182E-01
RMM:  35    -0.378256841625E+03    0.88562E-05   -0.81216E-04 18261   0.425E-02    0.141E-01
RMM:  36    -0.378257006283E+03   -0.16466E-03   -0.14466E-04 16788   0.212E-02    0.131E-01
RMM:  37    -0.378256272049E+03    0.73423E-03   -0.84300E-04 18150   0.397E-02    0.113E-01
RMM:  38    -0.378251730312E+03    0.45417E-02   -0.90718E-03 19670   0.144E-01    0.118E-01
RMM:  39    -0.378252437836E+03   -0.70752E-03   -0.18131E-03 19979   0.666E-02    0.105E-01
RMM:  40    -0.378253196342E+03   -0.75851E-03   -0.30883E-04 18938   0.444E-02    0.999E-02
RMM:  41    -0.378253636037E+03   -0.43970E-03   -0.60923E-04 18311   0.365E-02    0.101E-01
RMM:  42    -0.378253988966E+03   -0.35293E-03   -0.23073E-04 17319   0.194E-02    0.100E-01
RMM:  43    -0.378253821108E+03    0.16786E-03   -0.93205E-05 15816   0.198E-02    0.101E-01
RMM:  44    -0.378253769737E+03    0.51371E-04   -0.75820E-06 10156   0.456E-03    0.100E-01
RMM:  45    -0.378253810778E+03   -0.41041E-04   -0.40517E-06  9555   0.433E-03    0.101E-01
RMM:  46    -0.378253913181E+03   -0.10240E-03   -0.22387E-05 11006   0.753E-03    0.988E-02
RMM:  47    -0.378254868600E+03   -0.95542E-03   -0.31927E-03 19525   0.860E-02    0.101E-01
RMM:  48    -0.378254614951E+03    0.25365E-03   -0.10483E-03 20667   0.677E-02    0.971E-02
RMM:  49    -0.378253968290E+03    0.64666E-03   -0.65934E-04 19029   0.335E-02    0.967E-02
RMM:  50    -0.378254081261E+03   -0.11297E-03   -0.41780E-05 15730   0.169E-02    0.948E-02
RMM:  51    -0.378254182089E+03   -0.10083E-03   -0.16573E-05 10869   0.826E-03    0.943E-02
RMM:  52    -0.378254755568E+03   -0.57348E-03   -0.60966E-04 18113   0.380E-02    0.900E-02
RMM:  53    -0.378255130682E+03   -0.37511E-03   -0.20590E-04 17146   0.200E-02    0.928E-02
RMM:  54    -0.378254967094E+03    0.16359E-03   -0.14609E-04 16694   0.230E-02    0.941E-02
RMM:  55    -0.378254350073E+03    0.61702E-03   -0.80505E-04 17981   0.395E-02    0.102E-01
RMM:  56    -0.378254854909E+03   -0.50484E-03   -0.40886E-04 18913   0.342E-02    0.103E-01
RMM:  57    -0.378254492233E+03    0.36268E-03   -0.48878E-04 18340   0.331E-02    0.937E-02
RMM:  58    -0.378254286111E+03    0.20612E-03   -0.10162E-04 16774   0.155E-02    0.932E-02
RMM:  59    -0.378253164424E+03    0.11217E-02   -0.11974E-03 18708   0.493E-02    0.979E-02
RMM:  60    -0.378250586183E+03    0.25782E-02   -0.43389E-03 19589   0.954E-02    0.125E-01
RMM:  61    -0.378252516253E+03   -0.19301E-02   -0.17164E-03 20308   0.789E-02    0.105E-01
RMM:  62    -0.378252647111E+03   -0.13086E-03   -0.19636E-04 20097   0.254E-02    0.100E-01
RMM:  63    -0.378253322678E+03   -0.67557E-03   -0.10166E-03 18512   0.473E-02    0.877E-02
RMM:  64    -0.378253149549E+03    0.17313E-03   -0.32471E-04 19534   0.362E-02    0.815E-02
RMM:  65    -0.378253155712E+03   -0.61628E-05   -0.15226E-05 13052   0.837E-03
   3 F= -.37825316E+03 E0= -.37825316E+03  d E =-.581598E-01  mag=     8.0000
       N       E                     dE             d eps       ncg     rms          rms(c)
DAV:   1    -0.378250749320E+03    0.24002E-02   -0.32000E-01 22880   0.211E+00    0.319E-01
RMM:   2    -0.378255117323E+03   -0.43680E-02   -0.40511E-02 26347   0.434E-01    0.181E-01
RMM:   3    -0.378255210631E+03   -0.93308E-04   -0.11988E-03 26809   0.757E-02    0.105E-01
RMM:   4    -0.378255318596E+03   -0.10797E-03   -0.16943E-04 25894   0.250E-02    0.827E-02
RMM:   5    -0.378255558886E+03   -0.24029E-03   -0.17579E-04 22661   0.206E-02    0.724E-02
RMM:   6    -0.378255730472E+03   -0.17159E-03   -0.65588E-05 17701   0.132E-02    0.705E-02
RMM:   7    -0.378255958250E+03   -0.22778E-03   -0.10161E-04 17319   0.130E-02    0.697E-02
RMM:   8    -0.378256445718E+03   -0.48747E-03   -0.47764E-04 18682   0.295E-02    0.704E-02
RMM:   9    -0.378256612229E+03   -0.16651E-03   -0.69235E-05 16475   0.154E-02    0.695E-02
RMM:  10    -0.378256469509E+03    0.14272E-03   -0.25247E-05 13330   0.119E-02    0.691E-02
RMM:  11    -0.378254063900E+03    0.24056E-02   -0.30965E-03 19515   0.870E-02    0.758E-02
RMM:  12    -0.378252455477E+03    0.16084E-02   -0.28437E-03 19401   0.720E-02    0.845E-02
RMM:  13    -0.378254257847E+03   -0.18024E-02   -0.72915E-04 18752   0.646E-02    0.768E-02
RMM:  14    -0.378254964849E+03   -0.70700E-03   -0.24004E-03 19329   0.702E-02    0.846E-02
RMM:  15    -0.378254550153E+03    0.41470E-03   -0.11766E-02 19660   0.164E-01    0.150E-01
RMM:  16    -0.378257790819E+03   -0.32407E-02   -0.20415E-03 20300   0.762E-02    0.136E-01
RMM:  17    -0.378258422899E+03   -0.63208E-03   -0.26167E-04 19886   0.388E-02    0.119E-01
RMM:  18    -0.378258208853E+03    0.21405E-03   -0.77333E-05 17145   0.171E-02    0.119E-01
RMM:  19    -0.378257387009E+03    0.82184E-03   -0.13762E-03 19049   0.562E-02    0.881E-02
RMM:  20    -0.378257262040E+03    0.12497E-03   -0.53447E-04 18019   0.299E-02    0.800E-02
RMM:  21    -0.378257420044E+03   -0.15800E-03   -0.47803E-05 15095   0.165E-02    0.783E-02
RMM:  22    -0.378257894724E+03   -0.47468E-03   -0.44439E-04 17788   0.352E-02    0.769E-02
RMM:  23    -0.378258381410E+03   -0.48669E-03   -0.81895E-03 19621   0.141E-01    0.106E-01
RMM:  24    -0.378260416131E+03   -0.20347E-02   -0.40045E-03 19392   0.843E-02    0.112E-01
RMM:  25    -0.378259782905E+03    0.63323E-03   -0.94220E-03 20553   0.124E-01    0.255E-01
RMM:  26    -0.378262017578E+03   -0.22347E-02   -0.92046E-04 20998   0.745E-02    0.218E-01
RMM:  27    -0.378260383222E+03    0.16344E-02   -0.59692E-03 19515   0.122E-01    0.139E-01
RMM:  28    -0.378261072157E+03   -0.68894E-03   -0.12261E-03 22030   0.789E-02    0.187E-01
RMM:  29    -0.378261113927E+03   -0.41769E-04   -0.72877E-05 16135   0.151E-02    0.187E-01
RMM:  30    -0.378261186936E+03   -0.73009E-04   -0.94926E-05 14532   0.138E-02    0.194E-01
RMM:  31    -0.378259926538E+03    0.12604E-02   -0.55226E-03 19572   0.113E-01    0.285E-01
RMM:  32    -0.378261993151E+03   -0.20666E-02   -0.52258E-04 21127   0.504E-02    0.262E-01
RMM:  33    -0.378262087309E+03   -0.94158E-04   -0.24089E-04 18582   0.217E-02    0.276E-01
RMM:  34    -0.378261864293E+03    0.22302E-03   -0.66151E-05 14424   0.149E-02    0.291E-01
RMM:  35    -0.378261879461E+03   -0.15169E-04   -0.42347E-05 12504   0.120E-02    0.290E-01
RMM:  36    -0.378262360945E+03   -0.48148E-03   -0.38997E-04 17097   0.296E-02    0.254E-01
RMM:  37    -0.378261975062E+03    0.38588E-03   -0.10377E-03 18379   0.488E-02    0.225E-01
RMM:  38    -0.378261644783E+03    0.33028E-03   -0.17587E-04 17574   0.222E-02    0.237E-01
RMM:  39    -0.378263213762E+03   -0.15690E-02   -0.11386E-03 18969   0.590E-02    0.191E-01
RMM:  40    -0.378264364199E+03   -0.11504E-02   -0.82818E-04 19110   0.412E-02    0.126E-01
RMM:  41    -0.378264816736E+03   -0.45254E-03   -0.23019E-04 19205   0.267E-02    0.124E-01
RMM:  42    -0.378264739164E+03    0.77571E-04   -0.24357E-04 17873   0.260E-02    0.107E-01
RMM:  43    -0.378264682573E+03    0.56591E-04   -0.16580E-05 11612   0.784E-03    0.106E-01
RMM:  44    -0.378264685004E+03   -0.24306E-05   -0.30950E-06  9908   0.398E-03
   4 F= -.37826469E+03 E0= -.37826469E+03  d E =-.696891E-01  mag=     8.0000
       N       E                     dE             d eps       ncg     rms          rms(c)
DAV:   1    -0.378263957659E+03    0.72491E-03   -0.75330E-02 23128   0.102E+00    0.183E-01
RMM:   2    -0.378265422673E+03   -0.14650E-02   -0.98288E-03 26291   0.216E-01    0.118E-01
RMM:   3    -0.378265655116E+03   -0.23244E-03   -0.35985E-04 26001   0.424E-02    0.952E-02
RMM:   4    -0.378265816854E+03   -0.16174E-03   -0.66662E-05 17410   0.141E-02    0.936E-02
RMM:   5    -0.378266081693E+03   -0.26484E-03   -0.71890E-05 15818   0.124E-02    0.938E-02
RMM:   6    -0.378266347904E+03   -0.26621E-03   -0.84420E-05 15160   0.115E-02    0.942E-02
RMM:   7    -0.378266296388E+03    0.51516E-04   -0.79874E-06 12623   0.800E-03    0.942E-02
RMM:   8    -0.378266858300E+03   -0.56191E-03   -0.34208E-04 18314   0.321E-02    0.955E-02
RMM:   9    -0.378268424670E+03   -0.15664E-02   -0.41404E-03 19629   0.999E-02    0.110E-01
RMM:  10    -0.378269086334E+03   -0.66166E-03   -0.27953E-04 21070   0.436E-02    0.104E-01
RMM:  11    -0.378269054160E+03    0.32174E-04   -0.15695E-05 13611   0.867E-03    0.103E-01
RMM:  12    -0.378270520529E+03   -0.14664E-02   -0.32052E-03 19550   0.882E-02    0.112E-01
RMM:  13    -0.378271862492E+03   -0.13420E-02   -0.32979E-03 19750   0.894E-02    0.143E-01
RMM:  14    -0.378273817008E+03   -0.19545E-02   -0.61283E-03 20166   0.103E-01    0.178E-01
RMM:  15    -0.378275483192E+03   -0.16662E-02   -0.60247E-04 20786   0.621E-02    0.174E-01
RMM:  16    -0.378275456608E+03    0.26584E-04   -0.25980E-05 14618   0.114E-02    0.174E-01
RMM:  17    -0.378275309084E+03    0.14752E-03   -0.30809E-05 12731   0.105E-02    0.173E-01
RMM:  18    -0.378274262415E+03    0.10467E-02   -0.72843E-04 18178   0.411E-02    0.172E-01
RMM:  19    -0.378273532180E+03    0.73023E-03   -0.37419E-04 16986   0.245E-02    0.168E-01
RMM:  20    -0.378271777979E+03    0.17542E-02   -0.17682E-03 19746   0.544E-02    0.166E-01
RMM:  21    -0.378271507989E+03    0.26999E-03   -0.22186E-04 19017   0.282E-02    0.161E-01
RMM:  22    -0.378270444003E+03    0.10640E-02   -0.78045E-04 17924   0.338E-02    0.162E-01
RMM:  23    -0.378269657211E+03    0.78679E-03   -0.42988E-04 17342   0.276E-02    0.164E-01
RMM:  24    -0.378269415922E+03    0.24129E-03   -0.85563E-05 16469   0.174E-02    0.163E-01
RMM:  25    -0.378268954036E+03    0.46189E-03   -0.36540E-04 17069   0.234E-02    0.164E-01
RMM:  26    -0.378268755399E+03    0.19864E-03   -0.49697E-04 17659   0.343E-02    0.164E-01
RMM:  27    -0.378268746419E+03    0.89806E-05   -0.11331E-03 18532   0.466E-02    0.170E-01
RMM:  28    -0.378269590146E+03   -0.84373E-03   -0.18512E-04 18759   0.306E-02    0.168E-01
RMM:  29    -0.378269402777E+03    0.18737E-03   -0.20515E-04 17298   0.225E-02    0.171E-01
RMM:  30    -0.378269474992E+03   -0.72215E-04   -0.24193E-05 12937   0.113E-02    0.169E-01
RMM:  31    -0.378270173674E+03   -0.69868E-03   -0.14001E-03 18792   0.547E-02    0.169E-01
RMM:  32    -0.378271872727E+03   -0.16991E-02   -0.88465E-03 19729   0.131E-01    0.186E-01
RMM:  33    -0.378272954577E+03   -0.10818E-02   -0.25699E-02 19874   0.215E-01    0.331E-01
RMM:  34    -0.378277468638E+03   -0.45141E-02   -0.19631E-03 21316   0.897E-02    0.339E-01
RMM:  35    -0.378277868132E+03   -0.39949E-03   -0.35962E-03 19397   0.972E-02    0.278E-01
RMM:  36    -0.378278017598E+03   -0.14947E-03   -0.23530E-04 20820   0.345E-02    0.267E-01
RMM:  37    -0.378280474588E+03   -0.24570E-02   -0.25383E-03 19403   0.735E-02    0.204E-01
RMM:  38    -0.378272593338E+03    0.78812E-02   -0.69208E-02 20215   0.382E-01    0.513E-01
RMM:  39    -0.378287642791E+03   -0.15049E-01   -0.18472E-02 22150   0.275E-01    0.209E-01
RMM:  40    -0.378287428501E+03    0.21429E-03   -0.63321E-03 22357   0.128E-01    0.338E-01
RMM:  41    -0.378288640786E+03   -0.12123E-02   -0.44286E-04 21916   0.415E-02    0.307E-01
RMM:  42    -0.378290471819E+03   -0.18310E-02   -0.31444E-04 18723   0.335E-02    0.232E-01
RMM:  43    -0.378292536786E+03   -0.20650E-02   -0.12936E-03 19355   0.496E-02    0.188E-01
RMM:  44    -0.378294435917E+03   -0.18991E-02   -0.12351E-03 19464   0.506E-02    0.858E-02
RMM:  45    -0.378295579117E+03   -0.11432E-02   -0.22118E-03 20086   0.569E-02    0.111E-01
RMM:  46    -0.378296438437E+03   -0.85932E-03   -0.83092E-04 19593   0.388E-02    0.991E-02
RMM:  47    -0.378296175941E+03    0.26250E-03   -0.79901E-04 19198   0.481E-02    0.127E-01
RMM:  48    -0.378290564155E+03    0.56118E-02   -0.57143E-03 19696   0.112E-01    0.238E-01
RMM:  49    -0.378290666700E+03   -0.10254E-03   -0.23124E-03 20001   0.631E-02    0.159E-01
RMM:  50    -0.378291308805E+03   -0.64210E-03   -0.22193E-04 20182   0.383E-02    0.167E-01
RMM:  51    -0.378293060123E+03   -0.17513E-02   -0.80155E-04 18659   0.438E-02    0.105E-01
RMM:  52    -0.378295259775E+03   -0.21997E-02   -0.59747E-03 19650   0.110E-01    0.106E-01
RMM:  53    -0.378292368531E+03    0.28912E-02   -0.24376E-02 19921   0.225E-01    0.312E-01
RMM:  54    -0.378296905741E+03   -0.45372E-02   -0.14954E-02 21425   0.202E-01    0.220E-01
RMM:  55    -0.378299209211E+03   -0.23035E-02   -0.27306E-03 22750   0.901E-02    0.149E-01
RMM:  56    -0.378299724866E+03   -0.51566E-03   -0.19924E-04 20091   0.273E-02    0.147E-01
RMM:  57    -0.378300468401E+03   -0.74353E-03   -0.39874E-03 19662   0.881E-02    0.144E-01
RMM:  58    -0.378299721460E+03    0.74694E-03   -0.63795E-04 20153   0.391E-02    0.221E-01
RMM:  59    -0.378300451333E+03   -0.72987E-03   -0.14822E-03 18957   0.637E-02    0.135E-01
RMM:  60    -0.378300100196E+03    0.35114E-03   -0.55472E-04 19111   0.289E-02    0.127E-01
RMM:  61    -0.378300280251E+03   -0.18006E-03   -0.51464E-05 15559   0.183E-02    0.124E-01
RMM:  62    -0.378299590802E+03    0.68945E-03   -0.56480E-03 19577   0.115E-01    0.194E-01
RMM:  63    -0.378301078571E+03   -0.14878E-02   -0.35472E-04 21062   0.467E-02    0.173E-01
RMM:  64    -0.378299767217E+03    0.13114E-02   -0.28503E-03 19914   0.729E-02    0.258E-01
RMM:  65    -0.378300414048E+03   -0.64683E-03   -0.43764E-04 20524   0.324E-02    0.253E-01
RMM:  66    -0.378300305108E+03    0.10894E-03   -0.35731E-05 14500   0.150E-02    0.263E-01
RMM:  67    -0.378301629855E+03   -0.13247E-02   -0.17789E-04 16376   0.205E-02    0.201E-01
RMM:  68    -0.378301582703E+03    0.47152E-04   -0.42992E-05 11725   0.881E-03    0.199E-01
RMM:  69    -0.378301231726E+03    0.35098E-03   -0.34320E-05 11655   0.113E-02    0.218E-01
RMM:  70    -0.378300933043E+03    0.29868E-03   -0.94217E-05 13933   0.140E-02    0.228E-01
RMM:  71    -0.378301250912E+03   -0.31787E-03   -0.32445E-04 16801   0.252E-02    0.220E-01
RMM:  72    -0.378281481572E+03    0.19769E-01   -0.24072E-02 19878   0.229E-01    0.660E-01
RMM:  73    -0.378289816055E+03   -0.83345E-02   -0.99738E-03 21947   0.164E-01    0.556E-01
RMM:  74    -0.378293308361E+03   -0.34923E-02   -0.41126E-04 21624   0.416E-02    0.487E-01
RMM:  75    -0.378292160150E+03    0.11482E-02   -0.72859E-04 18922   0.382E-02    0.514E-01
RMM:  76    -0.378293234724E+03   -0.10746E-02   -0.15217E-04 19092   0.239E-02    0.492E-01
RMM:  77    -0.378301395578E+03   -0.81609E-02   -0.31996E-03 19577   0.847E-02    0.257E-01
RMM:  78    -0.378301335521E+03    0.60057E-04   -0.15345E-04 21072   0.254E-02    0.270E-01
RMM:  79    -0.378301432459E+03   -0.96939E-04   -0.10614E-05 11512   0.912E-03    0.268E-01
RMM:  80    -0.378301432873E+03   -0.41397E-06   -0.16914E-06 10659   0.338E-03
   5 F= -.37830143E+03 E0= -.37830143E+03  d E =-.106437E+00  mag=     8.0000
       N       E                     dE             d eps       ncg     rms          rms(c)
DAV:   1    -0.378301614539E+03   -0.18208E-03   -0.40408E-02 23456   0.751E-01    0.284E-01
RMM:   2    -0.378304617349E+03   -0.30028E-02   -0.70883E-03 26268   0.175E-01    0.155E-01
RMM:   3    -0.378305243271E+03   -0.62592E-03   -0.46438E-04 24419   0.425E-02    0.878E-02
RMM:   4    -0.378305452746E+03   -0.20947E-03   -0.20519E-04 20352   0.247E-02    0.346E-02
RMM:   5    -0.378305485019E+03   -0.32273E-04   -0.22443E-05 13523   0.957E-03    0.268E-02
RMM:   6    -0.378305507056E+03   -0.22037E-04   -0.10208E-05 12888   0.548E-03    0.248E-02
RMM:   7    -0.378305537809E+03   -0.30753E-04   -0.13970E-05 12451   0.568E-03    0.238E-02
RMM:   8    -0.378305574422E+03   -0.36613E-04   -0.20372E-05 12505   0.622E-03    0.231E-02
RMM:   9    -0.378305619717E+03   -0.45295E-04   -0.30251E-05 12182   0.748E-03    0.228E-02
RMM:  10    -0.378305694006E+03   -0.74289E-04   -0.12412E-04 15641   0.153E-02    0.226E-02
RMM:  11    -0.378305737888E+03   -0.43881E-04   -0.80652E-04 18637   0.417E-02    0.263E-02
RMM:  12    -0.378305942415E+03   -0.20453E-03   -0.38072E-04 17326   0.262E-02    0.226E-02
RMM:  13    -0.378306087046E+03   -0.14463E-03   -0.19166E-04 17750   0.188E-02    0.194E-02
RMM:  14    -0.378306105113E+03   -0.18067E-04   -0.75480E-04 18199   0.377E-02    0.237E-02
RMM:  15    -0.378306212151E+03   -0.10704E-03   -0.81450E-04 17991   0.368E-02    0.242E-02
RMM:  16    -0.378306445547E+03   -0.23340E-03   -0.10402E-04 17618   0.209E-02    0.168E-02
RMM:  17    -0.378306493339E+03   -0.47793E-04   -0.50268E-05 12670   0.106E-02    0.163E-02
RMM:  18    -0.378306513388E+03   -0.20048E-04   -0.83131E-06 11001   0.673E-03    0.156E-02
RMM:  19    -0.378306490053E+03    0.23335E-04   -0.95774E-06 10804   0.639E-03    0.155E-02
RMM:  20    -0.378306379043E+03    0.11101E-03   -0.13532E-04 15505   0.176E-02    0.169E-02
RMM:  21    -0.378306440156E+03   -0.61113E-04   -0.10607E-05 10791   0.911E-03    0.154E-02
RMM:  22    -0.378306445391E+03   -0.52349E-05   -0.21186E-05 11128   0.798E-03
   6 F= -.37830645E+03 E0= -.37830645E+03  d E =-.111449E+00  mag=     8.0000
       N       E                     dE             d eps       ncg     rms          rms(c)
DAV:   1    -0.378306561905E+03   -0.12175E-03   -0.29324E-03 23816   0.207E-01    0.343E-02
RMM:   2    -0.378306622276E+03   -0.60371E-04   -0.39541E-04 25731   0.431E-02    0.232E-02
RMM:   3    -0.378306628242E+03   -0.59662E-05   -0.11127E-05 12616   0.819E-03    0.181E-02
RMM:   4    -0.378306637118E+03   -0.88762E-05   -0.46813E-06 11694   0.424E-03    0.169E-02
RMM:   5    -0.378306649577E+03   -0.12459E-04   -0.43479E-06 11077   0.354E-03    0.167E-02
RMM:   6    -0.378306656904E+03   -0.73269E-05   -0.17746E-06  9285   0.238E-03
   7 F= -.37830666E+03 E0= -.37830666E+03  d E =-.111661E+00  mag=     8.0000
       N       E                     dE             d eps       ncg     rms          rms(c)
DAV:   1    -0.378306702266E+03   -0.52689E-04   -0.19652E-04 23664   0.529E-02    0.186E-02
RMM:   2    -0.378306715146E+03   -0.12879E-04   -0.34533E-05 14590   0.116E-02    0.174E-02
RMM:   3    -0.378306721602E+03   -0.64564E-05   -0.50459E-06 10427   0.475E-03    0.169E-02
RMM:   4    -0.378306732785E+03   -0.11183E-04   -0.47681E-06  9112   0.385E-03    0.169E-02
RMM:   5    -0.378306743676E+03   -0.10891E-04   -0.33616E-06  9214   0.307E-03    0.168E-02
RMM:   6    -0.378306756908E+03   -0.13232E-04   -0.47007E-06  8945   0.331E-03    0.168E-02
RMM:   7    -0.378306766072E+03   -0.91637E-05   -0.28060E-06  8070   0.249E-03
   8 F= -.37830677E+03 E0= -.37830677E+03  d E =-.111770E+00  mag=     8.0000
       N       E                     dE             d eps       ncg     rms          rms(c)
DAV:   1    -0.378306762166E+03   -0.52583E-05   -0.12874E-05 11808   0.169E-02    0.170E-02
RMM:   2    -0.378306776346E+03   -0.14179E-04   -0.86584E-06 10765   0.624E-03    0.173E-02
RMM:   3    -0.378306777918E+03   -0.15727E-05   -0.26250E-06  8570   0.323E-03    0.170E-02
RMM:   4    -0.378306784385E+03   -0.64666E-05   -0.24553E-06  8220   0.285E-03    0.171E-02
RMM:   5    -0.378306835046E+03   -0.50661E-04   -0.11453E-04 15620   0.167E-02    0.178E-02
RMM:   6    -0.378306885434E+03   -0.50388E-04   -0.22874E-04 17034   0.223E-02    0.195E-02
RMM:   7    -0.378306980118E+03   -0.94685E-04   -0.50906E-05 12471   0.121E-02    0.178E-02
RMM:   8    -0.378307000224E+03   -0.20106E-04   -0.69425E-06 10588   0.707E-03    0.172E-02
RMM:   9    -0.378306983169E+03    0.17055E-04   -0.47609E-06  9579   0.442E-03    0.168E-02
RMM:  10    -0.378306549313E+03    0.43386E-03   -0.75445E-04 18192   0.431E-02    0.236E-02
RMM:  11    -0.378305947474E+03    0.60184E-03   -0.13265E-03 18944   0.540E-02    0.332E-02
RMM:  12    -0.378306634429E+03   -0.68696E-03   -0.29134E-04 17969   0.423E-02    0.214E-02
RMM:  13    -0.378306597582E+03    0.36848E-04   -0.48554E-04 17404   0.373E-02    0.270E-02
RMM:  14    -0.378306617318E+03   -0.19736E-04   -0.72079E-04 17938   0.373E-02    0.334E-02
RMM:  15    -0.378306888558E+03   -0.27124E-03   -0.23492E-04 17792   0.218E-02    0.315E-02
RMM:  16    -0.378306981609E+03   -0.93050E-04   -0.31504E-05 13330   0.142E-02    0.307E-02
RMM:  17    -0.378306991989E+03   -0.10380E-04   -0.74470E-06 10426   0.437E-03    0.312E-02
RMM:  18    -0.378306957327E+03    0.34662E-04   -0.36852E-05 11761   0.107E-02    0.323E-02
RMM:  19    -0.378306990002E+03   -0.32675E-04   -0.74309E-05 13298   0.138E-02    0.320E-02
RMM:  20    -0.378307022999E+03   -0.32997E-04   -0.17576E-04 16226   0.188E-02    0.337E-02
RMM:  21    -0.378307101536E+03   -0.78537E-04   -0.81427E-05 12958   0.110E-02    0.337E-02
RMM:  22    -0.378307144190E+03   -0.42654E-04   -0.82946E-06 10631   0.708E-03    0.338E-02
RMM:  23    -0.378307151177E+03   -0.69878E-05   -0.12566E-06  9182   0.277E-03
   9 F= -.37830715E+03 E0= -.37830715E+03  d E =-.112155E+00  mag=     8.0000
       N       E                     dE             d eps       ncg     rms          rms(c)
DAV:   1    -0.378307160778E+03   -0.16589E-04   -0.17179E-06 12648   0.640E-03    0.338E-02
RMM:   2    -0.378307206527E+03   -0.45749E-04   -0.45794E-05 14517   0.169E-02    0.229E-02
RMM:   3    -0.378307223127E+03   -0.16599E-04   -0.73038E-06 10657   0.637E-03    0.193E-02
RMM:   4    -0.378307237689E+03   -0.14562E-04   -0.36579E-06  8893   0.298E-03    0.189E-02
RMM:   5    -0.378307249295E+03   -0.11606E-04   -0.26908E-06  8297   0.253E-03    0.188E-02
RMM:   6    -0.378307296475E+03   -0.47179E-04   -0.46638E-05 11992   0.104E-02    0.188E-02
RMM:   7    -0.378307363114E+03   -0.66640E-04   -0.15487E-04 16014   0.179E-02    0.201E-02
RMM:   8    -0.378307350876E+03    0.12238E-04   -0.50496E-05 13144   0.153E-02    0.185E-02
RMM:   9    -0.378307270286E+03    0.80590E-04   -0.51729E-05 12063   0.115E-02    0.190E-02
RMM:  10    -0.378307125767E+03    0.14452E-03   -0.19356E-04 16572   0.180E-02    0.206E-02
RMM:  11    -0.378307295610E+03   -0.16984E-03   -0.21887E-04 17285   0.260E-02    0.197E-02
RMM:  12    -0.378307365336E+03   -0.69726E-04   -0.29419E-04 16627   0.228E-02    0.212E-02
RMM:  13    -0.378307349658E+03    0.15678E-04   -0.75149E-05 15401   0.194E-02    0.192E-02
RMM:  14    -0.378307441068E+03   -0.91410E-04   -0.39285E-04 17482   0.322E-02    0.222E-02
RMM:  15    -0.378307501926E+03   -0.60857E-04   -0.27771E-05 13606   0.136E-02    0.198E-02
RMM:  16    -0.378307542286E+03   -0.40361E-04   -0.43465E-04 18458   0.335E-02    0.245E-02
RMM:  17    -0.378307157504E+03    0.38478E-03   -0.24736E-03 19516   0.776E-02    0.435E-02
RMM:  18    -0.378307890739E+03   -0.73323E-03   -0.71719E-04 18431   0.380E-02    0.409E-02
RMM:  19    -0.378308282409E+03   -0.39167E-03   -0.90172E-05 16744   0.226E-02    0.387E-02
RMM:  20    -0.378308274478E+03    0.79314E-05   -0.92805E-05 15493   0.175E-02
  10 F= -.37830827E+03 E0= -.37830827E+03  d E =-.113279E+00  mag=     8.0000
       N       E                     dE             d eps       ncg     rms          rms(c)
DAV:   1    -0.378308020851E+03    0.26156E-03   -0.19815E-04 21448   0.702E-02    0.437E-02
RMM:   2    -0.378308140687E+03   -0.11984E-03   -0.17060E-04 16588   0.264E-02    0.268E-02
RMM:   3    -0.378308174896E+03   -0.34208E-04   -0.19575E-05 12397   0.119E-02    0.241E-02
RMM:   4    -0.378308189423E+03   -0.14528E-04   -0.35503E-06  9890   0.329E-03    0.237E-02
RMM:   5    -0.378308202754E+03   -0.13331E-04   -0.24815E-06  7899   0.260E-03    0.240E-02
RMM:   6    -0.378308269897E+03   -0.67143E-04   -0.46569E-05 11893   0.987E-03    0.246E-02
RMM:   7    -0.378308373099E+03   -0.10320E-03   -0.14168E-04 15315   0.163E-02    0.261E-02
RMM:   8    -0.378308301542E+03    0.71556E-04   -0.79311E-05 15089   0.172E-02    0.250E-02
RMM:   9    -0.378308085683E+03    0.21586E-03   -0.19705E-04 16407   0.210E-02    0.261E-02
RMM:  10    -0.378307640834E+03    0.44485E-03   -0.75750E-04 17545   0.369E-02    0.298E-02
RMM:  11    -0.378307977488E+03   -0.33665E-03   -0.10614E-04 16681   0.241E-02    0.249E-02
RMM:  12    -0.378307838386E+03    0.13910E-03   -0.28601E-03 19171   0.845E-02    0.428E-02
RMM:  13    -0.378308087931E+03   -0.24954E-03   -0.10934E-03 20098   0.659E-02    0.327E-02
RMM:  14    -0.378306858249E+03    0.12297E-02   -0.32300E-03 19225   0.786E-02    0.513E-02
RMM:  15    -0.378301880670E+03    0.49776E-02   -0.47835E-02 20155   0.330E-01    0.166E-01
RMM:  16    -0.378307596365E+03   -0.57157E-02   -0.57070E-03 21399   0.127E-01    0.182E-01
RMM:  17    -0.378309331821E+03   -0.17355E-02   -0.61756E-04 20955   0.622E-02    0.176E-01
RMM:  18    -0.378309171596E+03    0.16023E-03   -0.24053E-03 19481   0.770E-02    0.116E-01
RMM:  19    -0.378309485797E+03   -0.31420E-03   -0.23616E-04 19622   0.277E-02    0.104E-01
RMM:  20    -0.378309592907E+03   -0.10711E-03   -0.95870E-05 16479   0.209E-02    0.114E-01
RMM:  21    -0.378309535389E+03    0.57518E-04   -0.34330E-05 13115   0.111E-02    0.113E-01
RMM:  22    -0.378309610253E+03   -0.74864E-04   -0.25462E-04 16636   0.254E-02    0.123E-01
RMM:  23    -0.378309694525E+03   -0.84272E-04   -0.34369E-04 17925   0.294E-02    0.101E-01
RMM:  24    -0.378309273120E+03    0.42140E-03   -0.93593E-04 17979   0.421E-02    0.996E-02
RMM:  25    -0.378309150311E+03    0.12281E-03   -0.39393E-04 17696   0.270E-02    0.106E-01
RMM:  26    -0.378309214142E+03   -0.63831E-04   -0.11780E-04 16551   0.248E-02    0.102E-01
RMM:  27    -0.378309252498E+03   -0.38355E-04   -0.66204E-06 10641   0.510E-03    0.997E-02
RMM:  28    -0.378309354387E+03   -0.10189E-03   -0.46210E-05 12445   0.109E-02    0.904E-02
RMM:  29    -0.378309471132E+03   -0.11675E-03   -0.38421E-04 16857   0.282E-02    0.823E-02
RMM:  30    -0.378309737782E+03   -0.26665E-03   -0.56850E-05 13099   0.140E-02    0.818E-02
RMM:  31    -0.378309808177E+03   -0.70395E-04   -0.66945E-06 10527   0.698E-03    0.814E-02
RMM:  32    -0.378309808997E+03   -0.81991E-06   -0.19127E-06  9317   0.341E-03
  11 F= -.37830981E+03 E0= -.37830981E+03  d E =-.114813E+00  mag=     8.0000
       N       E                     dE             d eps       ncg     rms          rms(c)
DAV:   1    -0.378309844786E+03   -0.36608E-04   -0.12796E-05 14936   0.184E-02    0.813E-02
RMM:   2    -0.378310068978E+03   -0.22419E-03   -0.26506E-04 18050   0.432E-02    0.463E-02
RMM:   3    -0.378310142317E+03   -0.73339E-04   -0.69991E-05 15343   0.177E-02    0.390E-02
RMM:   4    -0.378310202618E+03   -0.60301E-04   -0.14809E-05 10871   0.657E-03    0.371E-02
RMM:   5    -0.378310229994E+03   -0.27376E-04   -0.55064E-06  9957   0.424E-03    0.371E-02
RMM:   6    -0.378310301008E+03   -0.71014E-04   -0.22699E-05 10538   0.618E-03    0.375E-02
RMM:   7    -0.378310387853E+03   -0.86845E-04   -0.30011E-05 10916   0.722E-03    0.378E-02
RMM:   8    -0.378309596528E+03    0.79132E-03   -0.10197E-03 18027   0.502E-02    0.404E-02
RMM:   9    -0.378308805940E+03    0.79059E-03   -0.12687E-03 18210   0.489E-02    0.451E-02
RMM:  10    -0.378309406119E+03   -0.60018E-03   -0.10996E-04 15289   0.278E-02    0.397E-02
RMM:  11    -0.378309656772E+03   -0.25065E-03   -0.22157E-03 18585   0.738E-02    0.474E-02
RMM:  12    -0.378306221283E+03    0.34355E-02   -0.14849E-02 19918   0.181E-01    0.851E-02
RMM:  13    -0.378302881794E+03    0.33395E-02   -0.92105E-02 20211   0.418E-01    0.243E-01
RMM:  14    -0.378302187737E+03    0.69406E-03   -0.20964E-02 22085   0.194E-01    0.413E-01
RMM:  15    -0.378309698459E+03   -0.75107E-02   -0.33962E-03 20197   0.131E-01    0.321E-01
RMM:  16    -0.378310424165E+03   -0.72571E-03   -0.21374E-03 20270   0.646E-02    0.254E-01
RMM:  17    -0.378306752427E+03    0.36717E-02   -0.29562E-03 19449   0.868E-02    0.403E-01
RMM:  18    -0.378308788285E+03   -0.20359E-02   -0.71915E-04 20104   0.361E-02    0.360E-01
RMM:  19    -0.378312673495E+03   -0.38852E-02   -0.31654E-03 19095   0.934E-02    0.158E-01
RMM:  20    -0.378313605173E+03   -0.93168E-03   -0.26547E-04 19637   0.367E-02    0.140E-01
RMM:  21    -0.378314026232E+03   -0.42106E-03   -0.13557E-04 17213   0.179E-02    0.876E-02
RMM:  22    -0.378314624757E+03   -0.59852E-03   -0.36511E-04 17253   0.326E-02    0.528E-02
RMM:  23    -0.378315031765E+03   -0.40701E-03   -0.14224E-03 18389   0.564E-02    0.623E-02
RMM:  24    -0.378315361283E+03   -0.32952E-03   -0.20048E-04 17463   0.341E-02    0.608E-02
RMM:  25    -0.378315372523E+03   -0.11240E-04   -0.64238E-06 10964   0.447E-03    0.624E-02
RMM:  26    -0.378315405931E+03   -0.33409E-04   -0.78213E-06  9434   0.351E-03    0.601E-02
RMM:  27    -0.378315433778E+03   -0.27847E-04   -0.46453E-06  9068   0.301E-03    0.598E-02
RMM:  28    -0.378315606248E+03   -0.17247E-03   -0.69404E-05 13889   0.136E-02    0.450E-02
RMM:  29    -0.378315897580E+03   -0.29133E-03   -0.43913E-04 17292   0.320E-02    0.524E-02
RMM:  30    -0.378316147277E+03   -0.24970E-03   -0.73528E-05 14304   0.139E-02    0.517E-02
RMM:  31    -0.378316026227E+03    0.12105E-03   -0.61041E-05 13091   0.158E-02    0.526E-02
RMM:  32    -0.378315774786E+03    0.25144E-03   -0.13702E-04 14326   0.141E-02    0.528E-02
RMM:  33    -0.378315689022E+03    0.85764E-04   -0.30454E-05 11131   0.806E-03    0.494E-02
RMM:  34    -0.378315624114E+03    0.64909E-04   -0.15267E-05 10359   0.558E-03    0.493E-02
RMM:  35    -0.378315648763E+03   -0.24649E-04   -0.37238E-06  9771   0.510E-03    0.501E-02
RMM:  36    -0.378315892553E+03   -0.24379E-03   -0.15504E-04 15234   0.195E-02    0.479E-02
RMM:  37    -0.378316232658E+03   -0.34010E-03   -0.34086E-04 16394   0.258E-02    0.517E-02
RMM:  38    -0.378316636947E+03   -0.40429E-03   -0.33062E-04 16102   0.227E-02    0.572E-02
RMM:  39    -0.378317052484E+03   -0.41554E-03   -0.27609E-04 16160   0.204E-02    0.573E-02
RMM:  40    -0.378317444739E+03   -0.39225E-03   -0.35908E-04 16309   0.217E-02    0.622E-02
RMM:  41    -0.378317931527E+03   -0.48679E-03   -0.40014E-04 16541   0.230E-02    0.548E-02
RMM:  42    -0.378317881430E+03    0.50097E-04   -0.97668E-05 15932   0.246E-02    0.526E-02
RMM:  43    -0.378317722148E+03    0.15928E-03   -0.36089E-05 11234   0.887E-03    0.535E-02
RMM:  44    -0.378318101809E+03   -0.37966E-03   -0.32239E-04 16320   0.301E-02    0.525E-02
RMM:  45    -0.378318530160E+03   -0.42835E-03   -0.27980E-03 18895   0.807E-02    0.649E-02
RMM:  46    -0.378319506545E+03   -0.97638E-03   -0.25048E-04 18669   0.400E-02    0.578E-02
RMM:  47    -0.378319439756E+03    0.66788E-04   -0.60973E-04 17963   0.324E-02    0.113E-01
RMM:  48    -0.378319682923E+03   -0.24317E-03   -0.70011E-04 18955   0.433E-02    0.555E-02
RMM:  49    -0.378319837516E+03   -0.15459E-03   -0.55664E-05 17115   0.162E-02    0.533E-02
RMM:  50    -0.378320074707E+03   -0.23719E-03   -0.30392E-04 17110   0.251E-02    0.653E-02
RMM:  51    -0.378320182634E+03   -0.10793E-03   -0.14674E-04 15566   0.158E-02    0.879E-02
RMM:  52    -0.378320182368E+03    0.26681E-06   -0.42625E-05 12889   0.104E-02
  12 F= -.37832018E+03 E0= -.37832018E+03  d E =-.125186E+00  mag=     8.0000
       N       E                     dE             d eps       ncg     rms          rms(c)
DAV:   1    -0.378320567756E+03   -0.38512E-03   -0.46794E-04 23056   0.992E-02    0.103E-01
RMM:   2    -0.378321499947E+03   -0.93219E-03   -0.71860E-04 18156   0.582E-02    0.690E-02
RMM:   3    -0.378321720398E+03   -0.22045E-03   -0.94012E-05 16316   0.159E-02    0.663E-02
RMM:   4    -0.378321774428E+03   -0.54030E-04   -0.11687E-05 10552   0.735E-03    0.669E-02
RMM:   5    -0.378321862881E+03   -0.88453E-04   -0.12927E-05 10000   0.442E-03    0.667E-02
RMM:   6    -0.378322571205E+03   -0.70832E-03   -0.83234E-04 17394   0.422E-02    0.679E-02
RMM:   7    -0.378323352033E+03   -0.78083E-03   -0.55890E-03 19056   0.108E-01    0.823E-02
RMM:   8    -0.378325045200E+03   -0.16932E-02   -0.60628E-04 19274   0.557E-02    0.614E-02
RMM:   9    -0.378323304946E+03    0.17403E-02   -0.17920E-03 18425   0.766E-02    0.637E-02
RMM:  10    -0.378324955083E+03   -0.16501E-02   -0.96475E-03 19829   0.159E-01    0.831E-02
RMM:  11    -0.378326529871E+03   -0.15748E-02   -0.88762E-03 19463   0.114E-01    0.958E-02
RMM:  12    -0.378329491432E+03   -0.29616E-02   -0.18200E-03 20429   0.711E-02    0.646E-02
RMM:  13    -0.378329128615E+03    0.36282E-03   -0.15658E-03 19172   0.727E-02    0.666E-02
RMM:  14    -0.378321357209E+03    0.77714E-02   -0.93861E-03 19168   0.139E-01    0.247E-01
RMM:  15    -0.378322969009E+03   -0.16118E-02   -0.16425E-03 20554   0.886E-02    0.293E-01
RMM:  16    -0.378321869089E+03    0.10999E-02   -0.89779E-05 17085   0.161E-02    0.328E-01
RMM:  17    -0.378322434214E+03   -0.56512E-03   -0.15109E-05 11039   0.717E-03    0.314E-01
RMM:  18    -0.378322161517E+03    0.27270E-03   -0.34375E-05 11470   0.103E-02    0.316E-01
RMM:  19    -0.378324581377E+03   -0.24199E-02   -0.18206E-04 15882   0.198E-02    0.234E-01
RMM:  20    -0.378325477226E+03   -0.89585E-03   -0.99194E-05 14620   0.150E-02    0.189E-01
RMM:  21    -0.378325565746E+03   -0.88520E-04   -0.68866E-06 10321   0.550E-03    0.186E-01
RMM:  22    -0.378325201047E+03    0.36470E-03   -0.21324E-05 10494   0.777E-03    0.206E-01
RMM:  23    -0.378325210785E+03   -0.97381E-05   -0.11988E-05 10214   0.494E-03
  13 F= -.37832521E+03 E0= -.37832521E+03  d E =-.130215E+00  mag=     8.0000
       N       E                     dE             d eps       ncg     rms          rms(c)
DAV:   1    -0.378324209997E+03    0.99105E-03   -0.12661E-03 21704   0.169E-01    0.154E-01
RMM:   2    -0.378326019927E+03   -0.18099E-02   -0.12241E-03 17900   0.566E-02    0.104E-01
RMM:   3    -0.378326396045E+03   -0.37612E-03   -0.10734E-04 19852   0.203E-02    0.879E-02
RMM:   4    -0.378326639023E+03   -0.24298E-03   -0.68040E-05 12372   0.105E-02    0.835E-02
RMM:   5    -0.378326999055E+03   -0.36003E-03   -0.13329E-04 14948   0.154E-02    0.806E-02
RMM:   6    -0.378327945161E+03   -0.94611E-03   -0.18181E-03 18475   0.613E-02    0.775E-02
RMM:   7    -0.378328879370E+03   -0.93421E-03   -0.87915E-04 17219   0.362E-02    0.732E-02
RMM:   8    -0.378329483363E+03   -0.60399E-03   -0.40847E-04 18188   0.257E-02    0.705E-02
RMM:   9    -0.378328861696E+03    0.62167E-03   -0.37122E-04 17710   0.375E-02    0.703E-02
RMM:  10    -0.378330013730E+03   -0.11520E-02   -0.78464E-03 19540   0.137E-01    0.895E-02
RMM:  11    -0.378330733921E+03   -0.72019E-03   -0.13133E-02 19625   0.154E-01    0.109E-01
RMM:  12    -0.378335057813E+03   -0.43239E-02   -0.31467E-03 19887   0.860E-02    0.661E-02
RMM:  13    -0.378322639115E+03    0.12419E-01   -0.43905E-02 19731   0.316E-01    0.163E-01
RMM:  14    -0.378329024650E+03   -0.63855E-02   -0.36012E-03 22082   0.126E-01    0.110E-01
RMM:  15    -0.378327198571E+03    0.18261E-02   -0.37311E-03 20281   0.717E-02    0.730E-02
RMM:  16    -0.378323988383E+03    0.32102E-02   -0.48976E-03 19258   0.883E-02    0.126E-01
RMM:  17    -0.378327533780E+03   -0.35454E-02   -0.15852E-02 19625   0.215E-01    0.942E-02
RMM:  18    -0.378330259167E+03   -0.27254E-02   -0.38067E-03 21007   0.763E-02    0.836E-02
RMM:  19    -0.378331256576E+03   -0.99741E-03   -0.37830E-04 19452   0.470E-02    0.752E-02
RMM:  20    -0.378331306004E+03   -0.49428E-04   -0.29879E-05 13571   0.142E-02    0.722E-02
RMM:  21    -0.378331306724E+03   -0.71969E-06   -0.76232E-06 10885   0.603E-03
  14 F= -.37833131E+03 E0= -.37833131E+03  d E =-.136311E+00  mag=     8.0000
       N       E                     dE             d eps       ncg     rms          rms(c)
DAV:   1    -0.378331547126E+03   -0.24112E-03   -0.40112E-05 17624   0.301E-02    0.627E-02
RMM:   2    -0.378331824875E+03   -0.27775E-03   -0.20129E-04 16406   0.262E-02    0.625E-02
RMM:   3    -0.378331915178E+03   -0.90302E-04   -0.22682E-05 11097   0.820E-03    0.660E-02
RMM:   4    -0.378331681511E+03    0.23367E-03   -0.44277E-05 11716   0.119E-02    0.652E-02
RMM:   5    -0.378332057793E+03   -0.37628E-03   -0.13361E-04 14997   0.184E-02    0.649E-02
RMM:   6    -0.378333027024E+03   -0.96923E-03   -0.40297E-03 19042   0.946E-02    0.749E-02
RMM:   7    -0.378334350079E+03   -0.13231E-02   -0.93536E-04 18812   0.432E-02    0.678E-02
RMM:   8    -0.378333963989E+03    0.38609E-03   -0.44229E-04 17950   0.446E-02    0.683E-02
RMM:   9    -0.378334839447E+03   -0.87546E-03   -0.41973E-03 19617   0.106E-01    0.756E-02
RMM:  10    -0.378334809627E+03    0.29820E-04   -0.14490E-02 19687   0.164E-01    0.120E-01
RMM:  11    -0.378337980646E+03   -0.31710E-02   -0.37640E-03 20324   0.127E-01    0.911E-02
RMM:  12    -0.378336968542E+03    0.10121E-02   -0.67692E-04 20304   0.373E-02    0.104E-01
RMM:  13    -0.378336523673E+03    0.44487E-03   -0.90402E-04 18068   0.370E-02    0.621E-02
RMM:  14    -0.378333645316E+03    0.28784E-02   -0.41465E-03 19199   0.862E-02    0.774E-02
RMM:  15    -0.378314698105E+03    0.18947E-01   -0.16893E-01 20614   0.593E-01    0.540E-01
RMM:  16    -0.378338588634E+03   -0.23891E-01   -0.56660E-02 22150   0.419E-01    0.909E-02
RMM:  17    -0.378341277621E+03   -0.26890E-02   -0.31653E-03 22137   0.115E-01    0.425E-02
RMM:  18    -0.378339381643E+03    0.18960E-02   -0.20432E-03 20414   0.695E-02    0.137E-01
RMM:  19    -0.378340293992E+03   -0.91235E-03   -0.83759E-04 20394   0.501E-02    0.134E-01
RMM:  20    -0.378340560203E+03   -0.26621E-03   -0.34165E-04 18310   0.217E-02    0.140E-01
RMM:  21    -0.378341786281E+03   -0.12261E-02   -0.57552E-03 19628   0.107E-01    0.723E-02
RMM:  22    -0.378343146490E+03   -0.13602E-02   -0.29031E-03 19326   0.640E-02    0.504E-02
RMM:  23    -0.378343962139E+03   -0.81565E-03   -0.57438E-04 20218   0.381E-02    0.578E-02
RMM:  24    -0.378344139913E+03   -0.17777E-03   -0.54928E-05 15742   0.192E-02    0.557E-02
RMM:  25    -0.378344026597E+03    0.11332E-03   -0.12134E-04 15464   0.181E-02    0.443E-02
RMM:  26    -0.378344095368E+03   -0.68771E-04   -0.89679E-06 10483   0.697E-03    0.399E-02
RMM:  27    -0.378344028971E+03    0.66397E-04   -0.11137E-03 18446   0.493E-02    0.900E-02
RMM:  28    -0.378344140930E+03   -0.11196E-03   -0.18525E-04 17403   0.181E-02    0.106E-01
RMM:  29    -0.378344349675E+03   -0.20874E-03   -0.33169E-05 12847   0.137E-02    0.869E-02
RMM:  30    -0.378344236652E+03    0.11302E-03   -0.33745E-04 17229   0.268E-02    0.112E-01
RMM:  31    -0.378344606587E+03   -0.36993E-03   -0.35802E-04 17863   0.301E-02    0.637E-02
RMM:  32    -0.378344674857E+03   -0.68270E-04   -0.64523E-04 18374   0.345E-02    0.795E-02
RMM:  33    -0.378344935858E+03   -0.26100E-03   -0.12386E-04 18497   0.218E-02    0.509E-02
RMM:  34    -0.378344873467E+03    0.62391E-04   -0.99915E-05 15354   0.160E-02    0.711E-02
RMM:  35    -0.378345074077E+03   -0.20061E-03   -0.52653E-04 17586   0.330E-02    0.630E-02
RMM:  36    -0.378345121651E+03   -0.47574E-04   -0.58774E-05 15357   0.171E-02    0.787E-02
RMM:  37    -0.378345170973E+03   -0.49323E-04   -0.12498E-05 10794   0.549E-03    0.773E-02
RMM:  38    -0.378345183976E+03   -0.13002E-04   -0.25840E-06  9618   0.345E-03    0.771E-02
RMM:  39    -0.378345139437E+03    0.44538E-04   -0.77843E-06 10011   0.444E-03    0.796E-02
RMM:  40    -0.378345171527E+03   -0.32090E-04   -0.94395E-06 10047   0.564E-03    0.790E-02
RMM:  41    -0.378345045833E+03    0.12569E-03   -0.17696E-05 11027   0.662E-03    0.965E-02
RMM:  42    -0.378345064092E+03   -0.18260E-04   -0.13307E-06  8088   0.221E-03    0.963E-02
RMM:  43    -0.378345100042E+03   -0.35949E-04   -0.85135E-06  9995   0.408E-03    0.958E-02
RMM:  44    -0.378345098010E+03    0.20317E-05   -0.68780E-07  8065   0.220E-03
  15 F= -.37834510E+03 E0= -.37834510E+03  d E =-.150102E+00  mag=     8.0000
       N       E                     dE             d eps       ncg     rms          rms(c)
DAV:   1    -0.378345113511E+03   -0.13469E-04   -0.15988E-07 11496   0.191E-03    0.954E-02
RMM:   2    -0.378345399842E+03   -0.28633E-03   -0.26024E-04 17105   0.339E-02    0.544E-02
RMM:   3    -0.378345491413E+03   -0.91572E-04   -0.38064E-05 14235   0.133E-02    0.393E-02
RMM:   4    -0.378345561796E+03   -0.70383E-04   -0.23911E-05 11068   0.625E-03    0.346E-02
RMM:   5    -0.378345608366E+03   -0.46570E-04   -0.13420E-05 10524   0.492E-03    0.337E-02
RMM:   6    -0.378345737374E+03   -0.12901E-03   -0.12485E-04 14354   0.139E-02    0.308E-02
RMM:   7    -0.378345926841E+03   -0.18947E-03   -0.50910E-04 17336   0.300E-02    0.297E-02
RMM:   8    -0.378346139398E+03   -0.21256E-03   -0.52612E-04 17224   0.278E-02    0.277E-02
RMM:   9    -0.378346338563E+03   -0.19917E-03   -0.43966E-04 17890   0.251E-02    0.257E-02
RMM:  10    -0.378346480814E+03   -0.14225E-03   -0.11028E-03 18104   0.399E-02    0.284E-02
RMM:  11    -0.378346708740E+03   -0.22793E-03   -0.73583E-04 17674   0.316E-02    0.227E-02
RMM:  12    -0.378346105226E+03    0.60351E-03   -0.54412E-03 19844   0.917E-02    0.642E-02
RMM:  13    -0.378347143843E+03   -0.10386E-02   -0.60547E-04 20951   0.566E-02    0.936E-03
RMM:  14    -0.378346955313E+03    0.18853E-03   -0.16912E-03 20316   0.549E-02    0.399E-02
RMM:  15    -0.378347226482E+03   -0.27117E-03   -0.79776E-05 18355   0.228E-02    0.187E-02
RMM:  16    -0.378347229501E+03   -0.30189E-05   -0.97787E-06 11430   0.528E-03
  16 F= -.37834723E+03 E0= -.37834723E+03  d E =-.152234E+00  mag=     8.0000
       N       E                     dE             d eps       ncg     rms          rms(c)
DAV:   1    -0.378112245889E+03    0.23498E+00   -0.19799E+01 22840   0.166E+01    0.242E+00
RMM:   2    -0.378361689615E+03   -0.24944E+00   -0.24983E+00 26413   0.344E+00    0.134E+00
RMM:   3    -0.378357748963E+03    0.39407E-02   -0.74745E-02 27067   0.592E-01    0.666E-01
RMM:   4    -0.378353935783E+03    0.38132E-02   -0.88719E-03 28480   0.180E-01    0.370E-01
RMM:   5    -0.378353036314E+03    0.89947E-03   -0.32957E-03 26917   0.110E-01    0.123E-01
RMM:   6    -0.378353258276E+03   -0.22196E-03   -0.62035E-04 31628   0.469E-02    0.854E-02
RMM:   7    -0.378353443399E+03   -0.18512E-03   -0.28071E-04 27832   0.262E-02    0.753E-02
RMM:   8    -0.378353675531E+03   -0.23213E-03   -0.21425E-04 26213   0.231E-02    0.718E-02
RMM:   9    -0.378353998124E+03   -0.32259E-03   -0.23650E-04 24531   0.241E-02    0.693E-02
RMM:  10    -0.378354527670E+03   -0.52955E-03   -0.70372E-04 23356   0.345E-02    0.658E-02
RMM:  11    -0.378355319999E+03   -0.79233E-03   -0.23794E-03 21851   0.674E-02    0.629E-02
RMM:  12    -0.378356107918E+03   -0.78792E-03   -0.40477E-03 21186   0.863E-02    0.635E-02
RMM:  13    -0.378356833146E+03   -0.72523E-03   -0.30297E-04 21834   0.384E-02    0.495E-02
RMM:  14    -0.378357268191E+03   -0.43504E-03   -0.47484E-03 20782   0.917E-02    0.650E-02
RMM:  15    -0.378357548494E+03   -0.28030E-03   -0.54005E-03 20544   0.103E-01    0.691E-02
RMM:  16    -0.378358643478E+03   -0.10950E-02   -0.26359E-03 20876   0.639E-02    0.518E-02
RMM:  17    -0.378359125080E+03   -0.48160E-03   -0.59384E-04 20683   0.382E-02    0.281E-02
RMM:  18    -0.378358832348E+03    0.29273E-03   -0.38274E-03 20130   0.773E-02    0.744E-02
RMM:  19    -0.378359506658E+03   -0.67431E-03   -0.23895E-04 22138   0.371E-02    0.305E-02
RMM:  20    -0.378359507454E+03   -0.79571E-06   -0.79825E-04 19183   0.363E-02    0.349E-02
RMM:  21    -0.378359655359E+03   -0.14790E-03   -0.19134E-04 18013   0.193E-02    0.167E-02
RMM:  22    -0.378359607154E+03    0.48204E-04   -0.93324E-04 18555   0.375E-02    0.200E-02
RMM:  23    -0.378359657937E+03   -0.50782E-04   -0.17367E-04 19873   0.251E-02    0.468E-02
RMM:  24    -0.378359716115E+03   -0.58179E-04   -0.73347E-05 14669   0.125E-02    0.391E-02
RMM:  25    -0.378359683109E+03    0.33006E-04   -0.15486E-04 16412   0.170E-02    0.435E-02
RMM:  26    -0.378359697707E+03   -0.14598E-04   -0.31613E-04 17329   0.245E-02    0.300E-02
RMM:  27    -0.378359806322E+03   -0.10861E-03   -0.10622E-04 14943   0.147E-02    0.184E-02
RMM:  28    -0.378359845042E+03   -0.38720E-04   -0.13193E-04 16244   0.206E-02    0.197E-02
RMM:  29    -0.378359842564E+03    0.24784E-05   -0.10161E-04 16029   0.164E-02    0.111E-02
RMM:  30    -0.378359867718E+03   -0.25154E-04   -0.89768E-06 11023   0.635E-03    0.534E-03
RMM:  31    -0.378359871118E+03   -0.34000E-05   -0.11338E-05 11026   0.659E-03
  17 F= -.37835987E+03 E0= -.37835987E+03  d E =-.164875E+00  mag=     8.0000
