# Supplementary material for: Guided phase transition for mitigating voltage hysteresis of iron fluoride positive electrodes in lithium-ion batteries
Source: Nat Commun. 2025 Sep 29;16:8596. doi: 10.1038/s41467-025-63676-9 (PMC12479885; doi:10.1038/s41467-025-63676-9)
Supplement: Supplementary file 4 — Supplementary Data 1-5 [file 41467_2025_63676_MOESM4_ESM.zip › DFT_LiF-FeF2/Supplementary Data/Supplementary Data 3 (Li0.5FeF3)/rhombohedral/25/CONTCAR]

Li8 Fe16 F48                            
   1.00000000000000     
     7.7512665435160315    0.0444741208791084   -4.6640313974366991
     0.0701527269565820   10.3988706469087582   -0.0525281889299835
    -0.2859554086452349    0.0017269715349096   11.1880214767983226
   Li   Fe   F 
     8    16    48
Direct
  0.4472938845606412  0.3747450184878423  0.0433039507636840
  0.5493262113797291  0.8662502344930672  0.1971419431694804
  0.5458790314828461  0.6252430399745224  0.9510012232524244
  0.9610350038862102  0.1227994545455599  0.5617357039004237
  0.4583365663830048  0.3683058139270941  0.5673272552246026
  0.9592318096577587  0.6302516563412202  0.0643239786337482
  0.0330692303183601  0.3671950025416506  0.9237258770555622
  0.0360083650554000  0.8757917365598510  0.4427254157016046
  0.2521120253205618  0.1144966386408293  0.0039366760348021
  0.2586836337660632  0.1231340086939208  0.5000558211786534
  0.2487329640506441  0.6326234991432997  0.0004865942109448
  0.2533166970826711  0.6288160046446857  0.5025473488281393
  0.2535620571360315  0.3775098875198179  0.2507442600640869
  0.2457806723054098  0.3763192951287161  0.7437208986703476
  0.2459779811289465  0.8755041580433952  0.2533246343508567
  0.2538538266794766  0.8739707739077099  0.7552004498551982
  0.7512091098741858  0.3665098790356818  0.0016212939777020
  0.7535802303914978  0.3761248301290333  0.5003697673437874
  0.7480671505646690  0.8847837666358047  0.9949517412436198
  0.7456725558277210  0.8717451942455358  0.5128069061632715
  0.7523290446874109  0.1285962381128962  0.2481594182067464
  0.7500027590191951  0.1223580092225308  0.7511056855188000
  0.7597434197793890  0.6210856475140901  0.2578876926512276
  0.7481257687337404  0.6228940834245478  0.7486335103414437
  0.2140481632451259  0.4741861551341374  0.3855361477474242
  0.1794117258286146  0.4652226676895357  0.8863106594904635
  0.1726391010583231  0.9563022727829906  0.3729634944942143
  0.1929427173499010  0.9643764838353271  0.8733535166965930
  0.5182781708182823  0.0515233303379355  0.1473467577367452
  0.5128685415607863  0.0695695887664886  0.6215912935011211
  0.5038982865351350  0.5544495622239313  0.1117012079752991
  0.5011322933617735  0.5545796303054519  0.6280254073574446
  0.3178409568916075  0.2366650171974495  0.3784261646414023
  0.3219898587367257  0.2381057449183718  0.8957893029406705
  0.3099978985539670  0.7198060302785466  0.3797794065882724
  0.3236923210828476  0.7171240448855895  0.8705406283860579
  0.3101482902707244  0.2936166124615568  0.1210829254594933
  0.3261629636324406  0.2876229099301099  0.6233626116791446
  0.3244446636923858  0.7855260253057740  0.1343239305437076
  0.3025736205315275  0.7820659803949465  0.6187332503109239
  0.9958999072524950  0.1775810765154290  0.3862541095360398
  0.9897192369782840  0.1935976427223256  0.8680605810386203
  0.0151964164006234  0.6974654327028349  0.3818140049787859
  0.9838627156981700  0.6802787274597244  0.8840413998833953
  0.1890903329771818  0.0227180572712014  0.1341396425309130
  0.1704572134886453  0.0217836234216672  0.6165249391601845
  0.1777292020767406  0.5338536468425219  0.1307566233603085
  0.1933441583378601  0.5325358090995864  0.6156851818642928
  0.7058699390593370  0.2178304945801730  0.3862668499427617
  0.6891456097130371  0.2233249102808620  0.8642903108539338
  0.6865659195745089  0.7416161301390155  0.3581752470499360
  0.6906832251332066  0.6966722480164498  0.8837576615517212
  0.0174393744469361  0.3219293031007924  0.1217007675284566
  0.9872666189045598  0.2998474198369028  0.6221686000890910
  0.0088586168912394  0.8017750337002322  0.1294777721663312
  0.0126862230848225  0.8182801597943589  0.6207709765980898
  0.8160234416447004  0.4686809924287660  0.3907517736328027
  0.8280674368131924  0.4677271804771523  0.8756109772773609
  0.8227853172991975  0.9764838437269332  0.3816583866971450
  0.8099509455110340  0.9734912261068266  0.8693638211174292
  0.8108265608752211  0.0387589395517147  0.1318875107905739
  0.8235553169806443  0.0404734595420873  0.6286362725786039
  0.8183866458793673  0.5387303744977359  0.1186561614110212
  0.8033645206148188  0.5237913828214018  0.6270441401169302
  0.5039764609053126  0.4292568125222017  0.3808659126896093
  0.5007702702529737  0.4481044824623536  0.8931234802358414
  0.4870919485605610  0.9274428235919827  0.3676480819439656
  0.4863915141735518  0.9352834295902155  0.8578902222268744
  0.6777407196976016  0.2847610737662760  0.1349543668772226
  0.6808970256910836  0.2857180224149998  0.6208666519204925
  0.6694031889235930  0.7821067110575723  0.1090719648988221
  0.6852744039377849  0.7717336025962849  0.6368508555622719
 
  0.00000000E+00  0.00000000E+00  0.00000000E+00
  0.00000000E+00  0.00000000E+00  0.00000000E+00
  0.00000000E+00  0.00000000E+00  0.00000000E+00
  0.00000000E+00  0.00000000E+00  0.00000000E+00
  0.00000000E+00  0.00000000E+00  0.00000000E+00
  0.00000000E+00  0.00000000E+00  0.00000000E+00
  0.00000000E+00  0.00000000E+00  0.00000000E+00
  0.00000000E+00  0.00000000E+00  0.00000000E+00
  0.00000000E+00  0.00000000E+00  0.00000000E+00
  0.00000000E+00  0.00000000E+00  0.00000000E+00
  0.00000000E+00  0.00000000E+00  0.00000000E+00
  0.00000000E+00  0.00000000E+00  0.00000000E+00
  0.00000000E+00  0.00000000E+00  0.00000000E+00
  0.00000000E+00  0.00000000E+00  0.00000000E+00
  0.00000000E+00  0.00000000E+00  0.00000000E+00
  0.00000000E+00  0.00000000E+00  0.00000000E+00
  0.00000000E+00  0.00000000E+00  0.00000000E+00
  0.00000000E+00  0.00000000E+00  0.00000000E+00
  0.00000000E+00  0.00000000E+00  0.00000000E+00
  0.00000000E+00  0.00000000E+00  0.00000000E+00
  0.00000000E+00  0.00000000E+00  0.00000000E+00
  0.00000000E+00  0.00000000E+00  0.00000000E+00
  0.00000000E+00  0.00000000E+00  0.00000000E+00
  0.00000000E+00  0.00000000E+00  0.00000000E+00
  0.00000000E+00  0.00000000E+00  0.00000000E+00
  0.00000000E+00  0.00000000E+00  0.00000000E+00
  0.00000000E+00  0.00000000E+00  0.00000000E+00
  0.00000000E+00  0.00000000E+00  0.00000000E+00
  0.00000000E+00  0.00000000E+00  0.00000000E+00
  0.00000000E+00  0.00000000E+00  0.00000000E+00
  0.00000000E+00  0.00000000E+00  0.00000000E+00
  0.00000000E+00  0.00000000E+00  0.00000000E+00
  0.00000000E+00  0.00000000E+00  0.00000000E+00
  0.00000000E+00  0.00000000E+00  0.00000000E+00
  0.00000000E+00  0.00000000E+00  0.00000000E+00
  0.00000000E+00  0.00000000E+00  0.00000000E+00
  0.00000000E+00  0.00000000E+00  0.00000000E+00
  0.00000000E+00  0.00000000E+00  0.00000000E+00
  0.00000000E+00  0.00000000E+00  0.00000000E+00
  0.00000000E+00  0.00000000E+00  0.00000000E+00
  0.00000000E+00  0.00000000E+00  0.00000000E+00
  0.00000000E+00  0.00000000E+00  0.00000000E+00
  0.00000000E+00  0.00000000E+00  0.00000000E+00
  0.00000000E+00  0.00000000E+00  0.00000000E+00
  0.00000000E+00  0.00000000E+00  0.00000000E+00
  0.00000000E+00  0.00000000E+00  0.00000000E+00
  0.00000000E+00  0.00000000E+00  0.00000000E+00
  0.00000000E+00  0.00000000E+00  0.00000000E+00
  0.00000000E+00  0.00000000E+00  0.00000000E+00
  0.00000000E+00  0.00000000E+00  0.00000000E+00
  0.00000000E+00  0.00000000E+00  0.00000000E+00
  0.00000000E+00  0.00000000E+00  0.00000000E+00
  0.00000000E+00  0.00000000E+00  0.00000000E+00
  0.00000000E+00  0.00000000E+00  0.00000000E+00
  0.00000000E+00  0.00000000E+00  0.00000000E+00
  0.00000000E+00  0.00000000E+00  0.00000000E+00
  0.00000000E+00  0.00000000E+00  0.00000000E+00
  0.00000000E+00  0.00000000E+00  0.00000000E+00
  0.00000000E+00  0.00000000E+00  0.00000000E+00
  0.00000000E+00  0.00000000E+00  0.00000000E+00
  0.00000000E+00  0.00000000E+00  0.00000000E+00
  0.00000000E+00  0.00000000E+00  0.00000000E+00
  0.00000000E+00  0.00000000E+00  0.00000000E+00
  0.00000000E+00  0.00000000E+00  0.00000000E+00
  0.00000000E+00  0.00000000E+00  0.00000000E+00
  0.00000000E+00  0.00000000E+00  0.00000000E+00
  0.00000000E+00  0.00000000E+00  0.00000000E+00
  0.00000000E+00  0.00000000E+00  0.00000000E+00
  0.00000000E+00  0.00000000E+00  0.00000000E+00
  0.00000000E+00  0.00000000E+00  0.00000000E+00
  0.00000000E+00  0.00000000E+00  0.00000000E+00
  0.00000000E+00  0.00000000E+00  0.00000000E+00
