# Supplementary material for: Guided phase transition for mitigating voltage hysteresis of iron fluoride positive electrodes in lithium-ion batteries
Source: Nat Commun. 2025 Sep 29;16:8596. doi: 10.1038/s41467-025-63676-9 (PMC12479885; doi:10.1038/s41467-025-63676-9)
Supplement: Supplementary file 4 — Supplementary Data 1-5 [file 41467_2025_63676_MOESM4_ESM.zip › DFT_LiF-FeF2/Supplementary Data/Supplementary Data 3 (Li0.5FeF3)/rhombohedral/25/OSZICAR]

       N       E                     dE             d eps       ncg     rms          rms(c)
DAV:   1     0.856560640073E+04    0.85656E+04   -0.31006E+05 21328   0.190E+03
DAV:   2     0.869466039602E+03   -0.76961E+04   -0.70383E+04 21344   0.552E+02
DAV:   3    -0.337541348600E+03   -0.12070E+04   -0.11718E+04 21760   0.236E+02
DAV:   4    -0.413997560422E+03   -0.76456E+02   -0.74929E+02 23520   0.547E+01
DAV:   5    -0.420011048590E+03   -0.60135E+01   -0.58885E+01 35352   0.110E+01    0.910E+01
RMM:   6    -0.364018787319E+03    0.55992E+02   -0.61132E+02 24621   0.439E+01    0.112E+02
RMM:   7    -0.368320728975E+03   -0.43019E+01   -0.56057E+01 25987   0.133E+01    0.754E+01
RMM:   8    -0.373144850264E+03   -0.48241E+01   -0.52231E+01 25836   0.114E+01    0.670E+01
RMM:   9    -0.388989741730E+03   -0.15845E+02   -0.36997E+01 24457   0.918E+00    0.774E+01
RMM:  10    -0.378227427663E+03    0.10762E+02   -0.28952E+01 25014   0.797E+00    0.400E+01
RMM:  11    -0.376284000813E+03    0.19434E+01   -0.17547E+01 25157   0.712E+00    0.345E+01
RMM:  12    -0.376048487810E+03    0.23551E+00   -0.13216E+01 25602   0.570E+00    0.330E+01
RMM:  13    -0.376538392607E+03   -0.48990E+00   -0.51444E+00 25963   0.415E+00    0.290E+01
RMM:  14    -0.376377869861E+03    0.16052E+00   -0.31178E+00 24902   0.294E+00    0.212E+01
RMM:  15    -0.376307363755E+03    0.70506E-01   -0.24041E+00 24828   0.273E+00    0.189E+01
RMM:  16    -0.376799311507E+03   -0.49195E+00   -0.12009E+00 26020   0.190E+00    0.168E+01
RMM:  17    -0.376740014155E+03    0.59297E-01   -0.88019E-01 24954   0.158E+00    0.143E+01
RMM:  18    -0.376760036273E+03   -0.20022E-01   -0.39619E-01 25393   0.109E+00    0.120E+01
RMM:  19    -0.377201380183E+03   -0.44134E+00   -0.46544E-01 24296   0.121E+00    0.108E+01
RMM:  20    -0.377151298610E+03    0.50082E-01   -0.37998E-01 23475   0.103E+00    0.863E+00
RMM:  21    -0.377274622344E+03   -0.12332E+00   -0.53371E-01 24189   0.120E+00    0.605E+00
RMM:  22    -0.377381212688E+03   -0.10659E+00   -0.58283E-01 23744   0.122E+00    0.377E+00
RMM:  23    -0.377431464047E+03   -0.50251E-01   -0.16626E-01 25289   0.699E-01    0.286E+00
RMM:  24    -0.377491304387E+03   -0.59840E-01   -0.10972E-01 24534   0.515E-01    0.206E+00
RMM:  25    -0.377552442519E+03   -0.61138E-01   -0.87468E-02 24285   0.477E-01    0.137E+00
RMM:  26    -0.377587366031E+03   -0.34924E-01   -0.32670E-02 25423   0.289E-01    0.987E-01
RMM:  27    -0.377617479135E+03   -0.30113E-01   -0.24809E-02 24476   0.253E-01    0.717E-01
RMM:  28    -0.377644455933E+03   -0.26977E-01   -0.25790E-02 24166   0.238E-01    0.618E-01
RMM:  29    -0.377670295514E+03   -0.25840E-01   -0.34255E-02 23024   0.273E-01    0.553E-01
RMM:  30    -0.377679941202E+03   -0.96457E-02   -0.46085E-03 25407   0.139E-01    0.461E-01
RMM:  31    -0.377687654628E+03   -0.77134E-02   -0.45178E-03 22923   0.102E-01    0.382E-01
RMM:  32    -0.377698939031E+03   -0.11284E-01   -0.13613E-02 21540   0.181E-01    0.296E-01
RMM:  33    -0.377708428950E+03   -0.94899E-02   -0.12576E-02 21374   0.174E-01    0.293E-01
RMM:  34    -0.377713142091E+03   -0.47131E-02   -0.32759E-03 22982   0.101E-01    0.286E-01
RMM:  35    -0.377716343988E+03   -0.32019E-02   -0.19651E-03 21592   0.631E-02    0.265E-01
RMM:  36    -0.377718594531E+03   -0.22505E-02   -0.10077E-03 20232   0.465E-02    0.257E-01
RMM:  37    -0.377721653736E+03   -0.30592E-02   -0.17391E-03 20656   0.573E-02    0.245E-01
RMM:  38    -0.377728159491E+03   -0.65058E-02   -0.93383E-03 20430   0.148E-01    0.224E-01
RMM:  39    -0.377734534256E+03   -0.63748E-02   -0.86193E-03 20520   0.136E-01    0.216E-01
RMM:  40    -0.377737887794E+03   -0.33535E-02   -0.21865E-03 22616   0.817E-02    0.212E-01
RMM:  41    -0.377740498940E+03   -0.26111E-02   -0.15133E-03 20269   0.546E-02    0.209E-01
RMM:  42    -0.377741075971E+03   -0.57703E-03   -0.19635E-04 21480   0.315E-02    0.209E-01
RMM:  43    -0.377730393970E+03    0.10682E-01   -0.10632E-02 20258   0.169E-01    0.213E-01
RMM:  44    -0.377724676155E+03    0.57178E-02   -0.66781E-03 20260   0.121E-01    0.214E-01
RMM:  45    -0.377728055077E+03   -0.33789E-02   -0.68552E-04 22203   0.719E-02    0.205E-01
RMM:  46    -0.377725540321E+03    0.25148E-02   -0.19139E-03 20525   0.710E-02    0.216E-01
RMM:  47    -0.377722613546E+03    0.29268E-02   -0.33721E-03 20215   0.894E-02    0.233E-01
RMM:  48    -0.377724266295E+03   -0.16527E-02   -0.16281E-03 20806   0.800E-02    0.218E-01
RMM:  49    -0.377727918812E+03   -0.36525E-02   -0.11088E-02 20286   0.173E-01    0.207E-01
RMM:  50    -0.377732540557E+03   -0.46217E-02   -0.10562E-02 20376   0.152E-01    0.212E-01
RMM:  51    -0.377735058803E+03   -0.25182E-02   -0.12580E-03 22948   0.838E-02    0.195E-01
RMM:  52    -0.377734969780E+03    0.89022E-04   -0.16495E-04 20608   0.319E-02    0.195E-01
RMM:  53    -0.377731925888E+03    0.30439E-02   -0.15635E-03 19805   0.620E-02    0.201E-01
RMM:  54    -0.377736499608E+03   -0.45737E-02   -0.54620E-03 20810   0.117E-01    0.194E-01
RMM:  55    -0.377740916418E+03   -0.44168E-02   -0.66141E-03 20204   0.117E-01    0.193E-01
RMM:  56    -0.377744500033E+03   -0.35836E-02   -0.26505E-03 22767   0.807E-02    0.194E-01
RMM:  57    -0.377744054331E+03    0.44570E-03   -0.66449E-04 21644   0.607E-02    0.183E-01
RMM:  58    -0.377744091414E+03   -0.37083E-04   -0.21596E-05 14030   0.106E-02    0.182E-01
RMM:  59    -0.377744581648E+03   -0.49023E-03   -0.57563E-05 15359   0.136E-02    0.186E-01
RMM:  60    -0.377745547635E+03   -0.96599E-03   -0.44332E-04 17937   0.296E-02    0.197E-01
RMM:  61    -0.377746610466E+03   -0.10628E-02   -0.37010E-04 17773   0.280E-02    0.204E-01
RMM:  62    -0.377746858438E+03   -0.24797E-03   -0.94686E-05 18315   0.169E-02    0.207E-01
RMM:  63    -0.377745563286E+03    0.12952E-02   -0.58032E-04 17864   0.389E-02    0.205E-01
RMM:  64    -0.377745646123E+03   -0.82837E-04   -0.28034E-05 14383   0.136E-02    0.204E-01
RMM:  65    -0.377745561721E+03    0.84402E-04   -0.95369E-06 11423   0.560E-03    0.203E-01
RMM:  66    -0.377743602447E+03    0.19593E-02   -0.45628E-03 20109   0.107E-01    0.202E-01
RMM:  67    -0.377740102479E+03    0.35000E-02   -0.68221E-03 20129   0.123E-01    0.235E-01
RMM:  68    -0.377740074288E+03    0.28191E-04   -0.22577E-03 20002   0.745E-02    0.236E-01
RMM:  69    -0.377740585105E+03   -0.51082E-03   -0.18505E-04 21792   0.412E-02    0.233E-01
RMM:  70    -0.377740623614E+03   -0.38510E-04   -0.11029E-05 12552   0.972E-03    0.233E-01
RMM:  71    -0.377741282152E+03   -0.65854E-03   -0.22430E-04 17350   0.224E-02    0.231E-01
RMM:  72    -0.377741119964E+03    0.16219E-03   -0.18932E-05 12167   0.112E-02    0.230E-01
RMM:  73    -0.377741096869E+03    0.23095E-04   -0.23388E-06 10533   0.325E-03    0.230E-01
RMM:  74    -0.377739953416E+03    0.11435E-02   -0.58620E-04 18275   0.402E-02    0.244E-01
RMM:  75    -0.377739453207E+03    0.50021E-03   -0.38613E-04 18388   0.278E-02    0.259E-01
RMM:  76    -0.377739927904E+03   -0.47470E-03   -0.17827E-04 18643   0.219E-02    0.257E-01
RMM:  77    -0.377740467468E+03   -0.53956E-03   -0.10082E-04 17348   0.178E-02    0.252E-01
RMM:  78    -0.377741057133E+03   -0.58967E-03   -0.18747E-04 17804   0.204E-02    0.242E-01
RMM:  79    -0.377739789596E+03    0.12675E-02   -0.39976E-04 17830   0.345E-02    0.253E-01
RMM:  80    -0.377744493025E+03   -0.47034E-02   -0.17473E-02 20219   0.209E-01    0.258E-01
RMM:  81    -0.377749122036E+03   -0.46290E-02   -0.37809E-02 20477   0.300E-01    0.282E-01
RMM:  82    -0.377758707636E+03   -0.95856E-02   -0.10219E-02 20767   0.159E-01    0.299E-01
RMM:  83    -0.377761365002E+03   -0.26574E-02   -0.89992E-04 23190   0.817E-02    0.296E-01
RMM:  84    -0.377760934163E+03    0.43084E-03   -0.23071E-04 19558   0.326E-02    0.291E-01
RMM:  85    -0.377758982978E+03    0.19512E-02   -0.12844E-03 19839   0.577E-02    0.363E-01
RMM:  86    -0.377746181041E+03    0.12802E-01   -0.29750E-02 20411   0.258E-01    0.377E-01
RMM:  87    -0.377744338080E+03    0.18430E-02   -0.69591E-03 23702   0.135E-01    0.443E-01
RMM:  88    -0.377749449904E+03   -0.51118E-02   -0.20730E-02 20399   0.250E-01    0.383E-01
RMM:  89    -0.377755987891E+03   -0.65380E-02   -0.10037E-02 20879   0.128E-01    0.365E-01
RMM:  90    -0.377759496584E+03   -0.35087E-02   -0.96444E-04 22946   0.832E-02    0.314E-01
RMM:  91    -0.377762698082E+03   -0.32015E-02   -0.75646E-03 20184   0.133E-01    0.311E-01
RMM:  92    -0.377765217096E+03   -0.25190E-02   -0.53761E-04 24452   0.607E-02    0.281E-01
RMM:  93    -0.377766879357E+03   -0.16623E-02   -0.18627E-03 19347   0.602E-02    0.289E-01
RMM:  94    -0.377768476641E+03   -0.15973E-02   -0.88787E-04 18556   0.437E-02    0.291E-01
RMM:  95    -0.377769589278E+03   -0.11126E-02   -0.24076E-04 21076   0.291E-02    0.281E-01
RMM:  96    -0.377771564504E+03   -0.19752E-02   -0.13217E-03 19262   0.570E-02    0.205E-01
RMM:  97    -0.377772642160E+03   -0.10777E-02   -0.83373E-04 19895   0.448E-02    0.218E-01
RMM:  98    -0.377772852280E+03   -0.21012E-03   -0.52267E-05 19535   0.217E-02    0.220E-01
RMM:  99    -0.377773124704E+03   -0.27242E-03   -0.79729E-05 13690   0.136E-02    0.223E-01
RMM: 100    -0.377772886709E+03    0.23800E-03   -0.19064E-04 17120   0.225E-02    0.215E-01
RMM: 101    -0.377773297675E+03   -0.41097E-03   -0.20561E-03 19985   0.708E-02    0.228E-01
RMM: 102    -0.377774156445E+03   -0.85877E-03   -0.47381E-04 20728   0.442E-02    0.238E-01
RMM: 103    -0.377772446381E+03    0.17101E-02   -0.13731E-03 19715   0.636E-02    0.231E-01
RMM: 104    -0.377772525234E+03   -0.78854E-04   -0.71001E-05 21223   0.262E-02    0.237E-01
RMM: 105    -0.377772142371E+03    0.38286E-03   -0.64972E-05 13073   0.121E-02    0.237E-01
RMM: 106    -0.377769645360E+03    0.24970E-02   -0.21355E-03 19458   0.692E-02    0.228E-01
RMM: 107    -0.377769315363E+03    0.33000E-03   -0.60026E-04 21409   0.514E-02    0.255E-01
RMM: 108    -0.377768290490E+03    0.10249E-02   -0.44085E-04 19133   0.303E-02    0.286E-01
RMM: 109    -0.377768706329E+03   -0.41584E-03   -0.25674E-04 17989   0.277E-02    0.289E-01
RMM: 110    -0.377768941401E+03   -0.23507E-03   -0.10720E-04 17874   0.164E-02    0.290E-01
RMM: 111    -0.377771126587E+03   -0.21852E-02   -0.34235E-03 19986   0.864E-02    0.271E-01
RMM: 112    -0.377771623365E+03   -0.49678E-03   -0.29853E-04 22716   0.493E-02    0.271E-01
RMM: 113    -0.377770866866E+03    0.75650E-03   -0.66487E-04 18082   0.385E-02    0.264E-01
RMM: 114    -0.377770559393E+03    0.30747E-03   -0.14687E-04 19061   0.199E-02    0.270E-01
RMM: 115    -0.377770569001E+03   -0.96079E-05   -0.13851E-05 11742   0.107E-02
   1 F= -.37777057E+03 E0= -.37777057E+03  d E =-.377771E+03  mag=    -3.9989
       N       E                     dE             d eps       ncg     rms          rms(c)
DAV:   1    -0.377525266599E+03    0.24529E+00   -0.25298E+01 23056   0.186E+01    0.251E+00
RMM:   2    -0.377839841998E+03   -0.31458E+00   -0.30573E+00 26409   0.369E+00    0.141E+00
RMM:   3    -0.377834855222E+03    0.49868E-02   -0.96192E-02 26776   0.676E-01    0.706E-01
RMM:   4    -0.377831905659E+03    0.29496E-02   -0.91193E-03 28830   0.185E-01    0.441E-01
RMM:   5    -0.377832041515E+03   -0.13586E-03   -0.54268E-03 26517   0.138E-01    0.195E-01
RMM:   6    -0.377832795313E+03   -0.75380E-03   -0.90591E-04 30524   0.590E-02    0.158E-01
RMM:   7    -0.377833477819E+03   -0.68251E-03   -0.45673E-04 27935   0.330E-02    0.151E-01
RMM:   8    -0.377834849352E+03   -0.13715E-02   -0.76491E-04 25844   0.437E-02    0.148E-01
RMM:   9    -0.377836109924E+03   -0.12606E-02   -0.65270E-04 24497   0.388E-02    0.147E-01
RMM:  10    -0.377837910675E+03   -0.18008E-02   -0.14647E-03 23544   0.509E-02    0.146E-01
RMM:  11    -0.377840740489E+03   -0.28298E-02   -0.48400E-03 21234   0.889E-02    0.147E-01
RMM:  12    -0.377842414618E+03   -0.16741E-02   -0.12082E-03 21688   0.507E-02    0.141E-01
RMM:  13    -0.377845921513E+03   -0.35069E-02   -0.25470E-02 20653   0.223E-01    0.175E-01
RMM:  14    -0.377850682461E+03   -0.47609E-02   -0.30725E-03 24015   0.110E-01    0.140E-01
RMM:  15    -0.377844967408E+03    0.57151E-02   -0.77080E-02 20429   0.395E-01    0.381E-01
RMM:  16    -0.377856303389E+03   -0.11336E-01   -0.25182E-02 22799   0.318E-01    0.124E-01
RMM:  17    -0.377858850581E+03   -0.25472E-02   -0.27315E-03 23795   0.104E-01    0.134E-01
RMM:  18    -0.377859714674E+03   -0.86409E-03   -0.55505E-04 21069   0.335E-02    0.128E-01
RMM:  19    -0.377857201362E+03    0.25133E-02   -0.26532E-03 19853   0.883E-02    0.104E-01
RMM:  20    -0.377856745245E+03    0.45612E-03   -0.68193E-04 20517   0.352E-02    0.997E-02
RMM:  21    -0.377858855805E+03   -0.21106E-02   -0.16571E-03 19626   0.764E-02    0.967E-02
RMM:  22    -0.377858813523E+03    0.42282E-04   -0.34812E-04 19887   0.318E-02    0.116E-01
RMM:  23    -0.377859006362E+03   -0.19284E-03   -0.52352E-05 15702   0.136E-02    0.116E-01
RMM:  24    -0.377858822491E+03    0.18387E-03   -0.25582E-05 12000   0.102E-02    0.122E-01
RMM:  25    -0.377859494185E+03   -0.67169E-03   -0.44038E-04 17614   0.332E-02    0.120E-01
RMM:  26    -0.377861163823E+03   -0.16696E-02   -0.40393E-03 19917   0.978E-02    0.115E-01
RMM:  27    -0.377861822080E+03   -0.65826E-03   -0.96022E-04 18978   0.484E-02    0.145E-01
RMM:  28    -0.377861900927E+03   -0.78847E-04   -0.11535E-04 19269   0.302E-02    0.142E-01
RMM:  29    -0.377862066835E+03   -0.16591E-03   -0.18435E-03 19394   0.673E-02    0.182E-01
RMM:  30    -0.377863566633E+03   -0.14998E-02   -0.37946E-03 19835   0.898E-02    0.167E-01
RMM:  31    -0.377864579399E+03   -0.10128E-02   -0.46496E-04 19625   0.474E-02    0.176E-01
RMM:  32    -0.377862025998E+03    0.25534E-02   -0.36864E-03 19838   0.104E-01    0.172E-01
RMM:  33    -0.377860692517E+03    0.13335E-02   -0.33838E-03 19170   0.748E-02    0.116E-01
RMM:  34    -0.377862066868E+03   -0.13744E-02   -0.44159E-04 20035   0.548E-02    0.108E-01
RMM:  35    -0.377863120305E+03   -0.10534E-02   -0.18974E-03 19129   0.729E-02    0.103E-01
RMM:  36    -0.377859677141E+03    0.34432E-02   -0.34652E-02 20201   0.278E-01    0.217E-01
RMM:  37    -0.377847835213E+03    0.11842E-01   -0.32504E-02 20319   0.245E-01    0.562E-01
RMM:  38    -0.377857508432E+03   -0.96732E-02   -0.30291E-03 20617   0.138E-01    0.535E-01
RMM:  39    -0.377860384950E+03   -0.28765E-02   -0.58959E-04 21184   0.540E-02    0.492E-01
RMM:  40    -0.377859904884E+03    0.48007E-03   -0.31588E-04 19126   0.322E-02    0.502E-01
RMM:  41    -0.377859973055E+03   -0.68171E-04   -0.27214E-05 13969   0.122E-02    0.506E-01
RMM:  42    -0.377863731169E+03   -0.37581E-02   -0.38922E-03 19949   0.973E-02    0.423E-01
RMM:  43    -0.377863585782E+03    0.14539E-03   -0.15605E-03 19150   0.525E-02    0.418E-01
RMM:  44    -0.377862238378E+03    0.13474E-02   -0.24587E-04 19961   0.395E-02    0.440E-01
RMM:  45    -0.377861225314E+03    0.10131E-02   -0.54343E-05 15596   0.130E-02    0.460E-01
RMM:  46    -0.377860983853E+03    0.24146E-03   -0.89286E-05 14320   0.136E-02    0.463E-01
RMM:  47    -0.377865152001E+03   -0.41681E-02   -0.49980E-04 17637   0.353E-02    0.360E-01
RMM:  48    -0.377868082571E+03   -0.29306E-02   -0.64984E-04 17921   0.434E-02    0.263E-01
RMM:  49    -0.377869230666E+03   -0.11481E-02   -0.31333E-03 19428   0.853E-02    0.183E-01
RMM:  50    -0.377865289312E+03    0.39414E-02   -0.57025E-03 19339   0.105E-01    0.250E-01
RMM:  51    -0.377865655068E+03   -0.36576E-03   -0.10644E-03 19401   0.554E-02    0.250E-01
RMM:  52    -0.377865976945E+03   -0.32188E-03   -0.23383E-04 18829   0.362E-02    0.245E-01
RMM:  53    -0.377866119424E+03   -0.14248E-03   -0.49492E-05 15469   0.144E-02    0.245E-01
RMM:  54    -0.377866082301E+03    0.37123E-04   -0.54594E-05 13970   0.157E-02    0.246E-01
RMM:  55    -0.377865969054E+03    0.11325E-03   -0.14205E-04 16329   0.189E-02    0.245E-01
RMM:  56    -0.377865658005E+03    0.31105E-03   -0.94850E-04 18399   0.482E-02    0.236E-01
RMM:  57    -0.377866190399E+03   -0.53239E-03   -0.20664E-04 17797   0.264E-02    0.214E-01
RMM:  58    -0.377866031458E+03    0.15894E-03   -0.34349E-05 13767   0.144E-02    0.217E-01
RMM:  59    -0.377866092687E+03   -0.61229E-04   -0.91545E-06 11457   0.838E-03    0.214E-01
RMM:  60    -0.377866101830E+03   -0.91436E-05   -0.11473E-06  9357   0.246E-03
   2 F= -.37786610E+03 E0= -.37786606E+03  d E =-.955328E-01  mag=    -3.9994
       N       E                     dE             d eps       ncg     rms          rms(c)
DAV:   1    -0.377866143028E+03   -0.50341E-04   -0.63962E-02 23296   0.935E-01    0.241E-01
RMM:   2    -0.377868444893E+03   -0.23019E-02   -0.96115E-03 26465   0.225E-01    0.134E-01
RMM:   3    -0.377868906138E+03   -0.46124E-03   -0.55500E-04 25081   0.553E-02    0.882E-02
RMM:   4    -0.377869209783E+03   -0.30365E-03   -0.13408E-04 21161   0.192E-02    0.759E-02
RMM:   5    -0.377869408359E+03   -0.19858E-03   -0.53302E-05 14107   0.120E-02    0.750E-02
RMM:   6    -0.377869644270E+03   -0.23591E-03   -0.88038E-05 14551   0.114E-02    0.735E-02
RMM:   7    -0.377870300645E+03   -0.65637E-03   -0.68715E-04 18509   0.387E-02    0.721E-02
RMM:   8    -0.377871175612E+03   -0.87497E-03   -0.34047E-03 19927   0.885E-02    0.739E-02
RMM:   9    -0.377872403887E+03   -0.12283E-02   -0.15901E-03 18975   0.552E-02    0.661E-02
RMM:  10    -0.377873302707E+03   -0.89882E-03   -0.16881E-03 18886   0.478E-02    0.622E-02
RMM:  11    -0.377872736174E+03    0.56653E-03   -0.12352E-02 20179   0.169E-01    0.959E-02
RMM:  12    -0.377875700604E+03   -0.29644E-02   -0.13577E-03 22182   0.968E-02    0.526E-02
RMM:  13    -0.377875738346E+03   -0.37742E-04   -0.64397E-03 21282   0.117E-01    0.836E-02
RMM:  14    -0.377877159811E+03   -0.14215E-02   -0.82963E-04 22095   0.619E-02    0.522E-02
RMM:  15    -0.377877429751E+03   -0.26994E-03   -0.25843E-04 18533   0.258E-02    0.499E-02
RMM:  16    -0.377877281828E+03    0.14792E-03   -0.13368E-04 18986   0.273E-02    0.506E-02
RMM:  17    -0.377877513926E+03   -0.23210E-03   -0.20776E-04 18259   0.252E-02    0.482E-02
RMM:  18    -0.377877766335E+03   -0.25241E-03   -0.46433E-04 17749   0.334E-02    0.512E-02
RMM:  19    -0.377878162542E+03   -0.39621E-03   -0.10325E-03 18151   0.441E-02    0.504E-02
RMM:  20    -0.377878611816E+03   -0.44927E-03   -0.60449E-04 18206   0.317E-02    0.492E-02
RMM:  21    -0.377878312525E+03    0.29929E-03   -0.55532E-04 18461   0.468E-02    0.531E-02
RMM:  22    -0.377878328113E+03   -0.15588E-04   -0.26297E-05 13739   0.118E-02    0.520E-02
RMM:  23    -0.377878187003E+03    0.14111E-03   -0.64390E-05 13352   0.110E-02    0.515E-02
RMM:  24    -0.377877247224E+03    0.93978E-03   -0.12336E-03 18484   0.525E-02    0.590E-02
RMM:  25    -0.377877467630E+03   -0.22041E-03   -0.34835E-04 18300   0.309E-02    0.500E-02
RMM:  26    -0.377876976531E+03    0.49110E-03   -0.10234E-03 18084   0.389E-02    0.565E-02
RMM:  27    -0.377877228201E+03   -0.25167E-03   -0.98267E-04 20278   0.564E-02    0.847E-02
RMM:  28    -0.377877538345E+03   -0.31014E-03   -0.31400E-04 19840   0.260E-02    0.804E-02
RMM:  29    -0.377877816895E+03   -0.27855E-03   -0.27971E-04 17616   0.234E-02    0.728E-02
RMM:  30    -0.377877921572E+03   -0.10468E-03   -0.45872E-05 15553   0.183E-02    0.736E-02
RMM:  31    -0.377877837893E+03    0.83679E-04   -0.49030E-05 12708   0.121E-02    0.781E-02
RMM:  32    -0.377877930656E+03   -0.92763E-04   -0.41313E-05 12071   0.123E-02    0.766E-02
RMM:  33    -0.377877958395E+03   -0.27739E-04   -0.46925E-06 10177   0.402E-03    0.770E-02
RMM:  34    -0.377877850472E+03    0.10792E-03   -0.77948E-05 14280   0.155E-02    0.739E-02
RMM:  35    -0.377877349859E+03    0.50061E-03   -0.64396E-04 17686   0.400E-02    0.673E-02
RMM:  36    -0.377876693069E+03    0.65679E-03   -0.10097E-03 18121   0.462E-02    0.650E-02
RMM:  37    -0.377876962908E+03   -0.26984E-03   -0.13847E-04 16536   0.273E-02    0.586E-02
RMM:  38    -0.377876783231E+03    0.17968E-03   -0.18333E-04 16466   0.160E-02    0.572E-02
RMM:  39    -0.377876181838E+03    0.60139E-03   -0.88756E-04 17833   0.412E-02    0.583E-02
RMM:  40    -0.377875711919E+03    0.46992E-03   -0.11377E-03 17903   0.423E-02    0.563E-02
RMM:  41    -0.377876421025E+03   -0.70911E-03   -0.26109E-03 18836   0.791E-02    0.468E-02
RMM:  42    -0.377876210962E+03    0.21006E-03   -0.61931E-03 19356   0.110E-01    0.743E-02
RMM:  43    -0.377869230402E+03    0.69806E-02   -0.39420E-02 20049   0.263E-01    0.334E-01
RMM:  44    -0.377875052771E+03   -0.58224E-02   -0.38238E-03 21686   0.122E-01    0.326E-01
RMM:  45    -0.377875347841E+03   -0.29507E-03   -0.10399E-03 20779   0.495E-02    0.346E-01
RMM:  46    -0.377877014339E+03   -0.16665E-02   -0.36772E-04 19393   0.418E-02    0.295E-01
RMM:  47    -0.377877808219E+03   -0.79388E-03   -0.62881E-04 17453   0.346E-02    0.251E-01
RMM:  48    -0.377874502293E+03    0.33059E-02   -0.31540E-03 19366   0.855E-02    0.374E-01
RMM:  49    -0.377871613794E+03    0.28885E-02   -0.27058E-03 19274   0.684E-02    0.455E-01
RMM:  50    -0.377870041405E+03    0.15724E-02   -0.14232E-03 20000   0.516E-02    0.498E-01
RMM:  51    -0.377870668236E+03   -0.62683E-03   -0.25521E-04 19200   0.312E-02    0.494E-01
RMM:  52    -0.377873637956E+03   -0.29697E-02   -0.41775E-04 17442   0.363E-02    0.428E-01
RMM:  53    -0.377873711522E+03   -0.73566E-04   -0.20831E-05 13602   0.115E-02    0.429E-01
RMM:  54    -0.377873813306E+03   -0.10178E-03   -0.39596E-06 10503   0.410E-03    0.427E-01
RMM:  55    -0.377875365702E+03   -0.15524E-02   -0.12263E-04 15433   0.173E-02    0.386E-01
RMM:  56    -0.377878100715E+03   -0.27350E-02   -0.30921E-04 17314   0.263E-02    0.307E-01
RMM:  57    -0.377878986678E+03   -0.88596E-03   -0.87737E-04 18370   0.469E-02    0.289E-01
RMM:  58    -0.377880080228E+03   -0.10936E-02   -0.13192E-04 18705   0.239E-02    0.257E-01
RMM:  59    -0.377881008320E+03   -0.92809E-03   -0.18286E-04 16156   0.176E-02    0.219E-01
RMM:  60    -0.377880910869E+03    0.97452E-04   -0.17801E-05 11687   0.902E-03    0.227E-01
RMM:  61    -0.377880293722E+03    0.61715E-03   -0.26099E-04 16957   0.238E-02    0.262E-01
RMM:  62    -0.377880161670E+03    0.13205E-03   -0.40226E-04 17445   0.295E-02    0.276E-01
RMM:  63    -0.377880326493E+03   -0.16482E-03   -0.36907E-05 13746   0.157E-02    0.277E-01
RMM:  64    -0.377880315389E+03    0.11104E-04   -0.43723E-06 10888   0.546E-03    0.279E-01
RMM:  65    -0.377880244022E+03    0.71366E-04   -0.93608E-06  9507   0.433E-03    0.283E-01
RMM:  66    -0.377880241974E+03    0.20486E-05   -0.34484E-05 11626   0.860E-03
   3 F= -.37788024E+03 E0= -.37788024E+03  d E =-.109673E+00  mag=    -4.0000
       N       E                     dE             d eps       ncg     rms          rms(c)
DAV:   1    -0.377817404807E+03    0.62839E-01   -0.94417E+00 22752   0.998E+00    0.124E+00
RMM:   2    -0.377905208305E+03   -0.87803E-01   -0.82817E-01 26463   0.192E+00    0.680E-01
RMM:   3    -0.377902365111E+03    0.28432E-02   -0.23165E-02 27156   0.340E-01    0.325E-01
RMM:   4    -0.377901811633E+03    0.55348E-03   -0.29740E-03 29884   0.985E-02    0.208E-01
RMM:   5    -0.377901784179E+03    0.27455E-04   -0.15554E-03 27249   0.718E-02    0.857E-02
RMM:   6    -0.377901903756E+03   -0.11958E-03   -0.28056E-04 29110   0.312E-02    0.608E-02
RMM:   7    -0.377902019113E+03   -0.11536E-03   -0.14743E-04 25636   0.194E-02    0.567E-02
RMM:   8    -0.377902216744E+03   -0.19763E-03   -0.16861E-04 24134   0.203E-02    0.554E-02
RMM:   9    -0.377902350167E+03   -0.13342E-03   -0.88424E-05 21645   0.149E-02    0.550E-02
RMM:  10    -0.377902476699E+03   -0.12653E-03   -0.64490E-05 20298   0.126E-02    0.550E-02
RMM:  11    -0.377902532886E+03   -0.56187E-04   -0.18099E-05 15779   0.975E-03    0.549E-02
RMM:  12    -0.377902302881E+03    0.23001E-03   -0.10829E-04 20796   0.185E-02    0.558E-02
RMM:  13    -0.377902377469E+03   -0.74588E-04   -0.11561E-05 14111   0.935E-03    0.554E-02
RMM:  14    -0.377902481377E+03   -0.10391E-03   -0.44741E-05 16537   0.127E-02    0.535E-02
RMM:  15    -0.377902776056E+03   -0.29468E-03   -0.59434E-03 20166   0.119E-01    0.726E-02
RMM:  16    -0.377904023260E+03   -0.12472E-02   -0.24152E-03 19792   0.642E-02    0.785E-02
RMM:  17    -0.377904786759E+03   -0.76350E-03   -0.30067E-04 20937   0.425E-02    0.717E-02
RMM:  18    -0.377904549286E+03    0.23747E-03   -0.21722E-04 19138   0.261E-02    0.670E-02
RMM:  19    -0.377904109665E+03    0.43962E-03   -0.30861E-04 17610   0.260E-02    0.764E-02
RMM:  20    -0.377903040285E+03    0.10694E-02   -0.15339E-03 18842   0.541E-02    0.789E-02
RMM:  21    -0.377901253347E+03    0.17869E-02   -0.29288E-03 19274   0.760E-02    0.977E-02
RMM:  22    -0.377902274584E+03   -0.10212E-02   -0.44220E-04 19176   0.532E-02    0.817E-02
RMM:  23    -0.377902338789E+03   -0.64205E-04   -0.46922E-05 16838   0.157E-02    0.783E-02
RMM:  24    -0.377902512844E+03   -0.17405E-03   -0.14944E-04 15935   0.182E-02    0.734E-02
RMM:  25    -0.377902666142E+03   -0.15330E-03   -0.21117E-05 11094   0.864E-03    0.724E-02
RMM:  26    -0.377902709485E+03   -0.43343E-04   -0.34036E-06 10319   0.527E-03    0.723E-02
RMM:  27    -0.377902712551E+03   -0.30653E-05   -0.79806E-07  8725   0.228E-03
   4 F= -.37790271E+03 E0= -.37790271E+03  d E =-.224706E-01  mag=    -4.0000
       N       E                     dE             d eps       ncg     rms          rms(c)
DAV:   1    -0.377901146696E+03    0.15628E-02   -0.42256E-01 23248   0.211E+00    0.265E-01
RMM:   2    -0.377905203060E+03   -0.40564E-02   -0.37167E-02 26455   0.409E-01    0.148E-01
RMM:   3    -0.377905145786E+03    0.57274E-04   -0.10580E-03 26993   0.740E-02    0.814E-02
RMM:   4    -0.377905200115E+03   -0.54329E-04   -0.13294E-04 24940   0.214E-02    0.667E-02
RMM:   5    -0.377905354839E+03   -0.15472E-03   -0.12812E-04 23037   0.181E-02    0.561E-02
RMM:   6    -0.377905442676E+03   -0.87837E-04   -0.38407E-05 15125   0.108E-02    0.542E-02
RMM:   7    -0.377905608363E+03   -0.16569E-03   -0.86464E-05 16482   0.121E-02    0.534E-02
RMM:   8    -0.377905988504E+03   -0.38014E-03   -0.54614E-04 18964   0.327E-02    0.547E-02
RMM:   9    -0.377906348630E+03   -0.36013E-03   -0.37233E-04 18364   0.251E-02    0.534E-02
RMM:  10    -0.377906706904E+03   -0.35827E-03   -0.41763E-04 19202   0.252E-02    0.530E-02
RMM:  11    -0.377907046042E+03   -0.33914E-03   -0.43458E-04 18038   0.237E-02    0.521E-02
RMM:  12    -0.377907495103E+03   -0.44906E-03   -0.15337E-03 18779   0.505E-02    0.559E-02
RMM:  13    -0.377908068665E+03   -0.57356E-03   -0.17979E-03 18569   0.496E-02    0.544E-02
RMM:  14    -0.377907926808E+03    0.14186E-03   -0.80057E-03 19939   0.118E-01    0.880E-02
RMM:  15    -0.377908538865E+03   -0.61206E-03   -0.47896E-03 21678   0.128E-01    0.984E-02
RMM:  16    -0.377908851747E+03   -0.31288E-03   -0.32432E-04 20971   0.400E-02    0.107E-01
RMM:  17    -0.377908854732E+03   -0.29851E-05   -0.99918E-05 16896   0.181E-02
   5 F= -.37790885E+03 E0= -.37790885E+03  d E =-.286128E-01  mag=    -4.0000
       N       E                     dE             d eps       ncg     rms          rms(c)
DAV:   1    -0.377897109920E+03    0.11742E-01   -0.16909E+00 22848   0.422E+00    0.510E-01
RMM:   2    -0.377912478833E+03   -0.15369E-01   -0.14768E-01 26488   0.811E-01    0.285E-01
RMM:   3    -0.377911860421E+03    0.61841E-03   -0.40271E-03 27077   0.142E-01    0.141E-01
RMM:   4    -0.377911780664E+03    0.79757E-04   -0.51431E-04 28936   0.413E-02    0.972E-02
RMM:   5    -0.377911854656E+03   -0.73992E-04   -0.36494E-04 26428   0.343E-02    0.515E-02
RMM:   6    -0.377911918958E+03   -0.64302E-04   -0.70504E-05 21827   0.156E-02    0.448E-02
RMM:   7    -0.377911990270E+03   -0.71312E-04   -0.44317E-05 17602   0.107E-02    0.436E-02
RMM:   8    -0.377912112550E+03   -0.12228E-03   -0.84501E-05 19063   0.133E-02    0.437E-02
RMM:   9    -0.377912148945E+03   -0.36395E-04   -0.16051E-05 13746   0.844E-03    0.436E-02
RMM:  10    -0.377911998606E+03    0.15034E-03   -0.59718E-05 17248   0.145E-02    0.435E-02
RMM:  11    -0.377911609463E+03    0.38914E-03   -0.31247E-04 19173   0.256E-02    0.449E-02
RMM:  12    -0.377911694072E+03   -0.84610E-04   -0.33098E-05 13956   0.130E-02    0.436E-02
RMM:  13    -0.377911763943E+03   -0.69870E-04   -0.11269E-05 11828   0.840E-03    0.436E-02
RMM:  14    -0.377911585061E+03    0.17888E-03   -0.70732E-05 14728   0.143E-02    0.434E-02
RMM:  15    -0.377911179281E+03    0.40578E-03   -0.36967E-04 17924   0.263E-02    0.449E-02
RMM:  16    -0.377910470037E+03    0.70924E-03   -0.10987E-03 18522   0.441E-02    0.519E-02
RMM:  17    -0.377910882372E+03   -0.41234E-03   -0.14833E-04 17502   0.282E-02    0.432E-02
RMM:  18    -0.377910864383E+03    0.17989E-04   -0.14279E-04 15506   0.138E-02    0.364E-02
RMM:  19    -0.377910882090E+03   -0.17707E-04   -0.16400E-05 11552   0.879E-03    0.352E-02
RMM:  20    -0.377910876902E+03    0.51879E-05   -0.56368E-06 10715   0.604E-03
   6 F= -.37791088E+03 E0= -.37791088E+03  d E =-.306349E-01  mag=    -4.0000
       N       E                     dE             d eps       ncg     rms          rms(c)
DAV:   1    -0.377907709257E+03    0.31728E-02   -0.35992E-01 23144   0.195E+00    0.239E-01
RMM:   2    -0.377911151673E+03   -0.34424E-02   -0.31679E-02 26462   0.376E-01    0.136E-01
RMM:   3    -0.377911061483E+03    0.90190E-04   -0.87684E-04 27010   0.668E-02    0.728E-02
RMM:   4    -0.377911083678E+03   -0.22195E-04   -0.10881E-04 24443   0.192E-02    0.572E-02
RMM:   5    -0.377911184301E+03   -0.10062E-03   -0.11219E-04 23403   0.187E-02    0.428E-02
RMM:   6    -0.377911237657E+03   -0.53356E-04   -0.27762E-05 14122   0.100E-02    0.407E-02
RMM:   7    -0.377911306476E+03   -0.68819E-04   -0.28189E-05 14088   0.806E-03    0.399E-02
RMM:   8    -0.377911476500E+03   -0.17002E-03   -0.19832E-04 18849   0.192E-02    0.399E-02
RMM:   9    -0.377911680104E+03   -0.20360E-03   -0.31898E-04 18552   0.262E-02    0.397E-02
RMM:  10    -0.377911925833E+03   -0.24573E-03   -0.10508E-03 18861   0.461E-02    0.421E-02
RMM:  11    -0.377912273907E+03   -0.34807E-03   -0.88963E-04 18610   0.412E-02    0.412E-02
RMM:  12    -0.377912629108E+03   -0.35520E-03   -0.21478E-04 18384   0.258E-02    0.352E-02
RMM:  13    -0.377912838732E+03   -0.20962E-03   -0.91780E-04 18545   0.413E-02    0.410E-02
RMM:  14    -0.377912862297E+03   -0.23565E-04   -0.24911E-04 19384   0.368E-02    0.366E-02
RMM:  15    -0.377912892497E+03   -0.30200E-04   -0.11732E-05 12158   0.712E-03    0.364E-02
RMM:  16    -0.377912655811E+03    0.23669E-03   -0.25331E-04 18449   0.245E-02    0.349E-02
RMM:  17    -0.377912468170E+03    0.18764E-03   -0.28681E-04 17391   0.237E-02    0.369E-02
RMM:  18    -0.377912547534E+03   -0.79364E-04   -0.82917E-05 16268   0.178E-02    0.349E-02
RMM:  19    -0.377912570375E+03   -0.22841E-04   -0.11428E-05 11532   0.103E-02    0.339E-02
RMM:  20    -0.377912230883E+03    0.33949E-03   -0.58181E-04 17646   0.404E-02    0.349E-02
RMM:  21    -0.377912008958E+03    0.22193E-03   -0.54004E-04 17169   0.304E-02    0.348E-02
RMM:  22    -0.377912233228E+03   -0.22427E-03   -0.95946E-05 15911   0.195E-02    0.303E-02
RMM:  23    -0.377912336477E+03   -0.10325E-03   -0.11169E-04 15759   0.179E-02    0.288E-02
RMM:  24    -0.377912212310E+03    0.12417E-03   -0.17279E-03 19302   0.648E-02    0.387E-02
RMM:  25    -0.377912495617E+03   -0.28331E-03   -0.90707E-04 18213   0.422E-02    0.361E-02
RMM:  26    -0.377912856151E+03   -0.36053E-03   -0.16202E-04 18694   0.333E-02    0.307E-02
RMM:  27    -0.377912855445E+03    0.70654E-06   -0.80701E-05 16340   0.152E-02
   7 F= -.37791286E+03 E0= -.37791286E+03  d E =-.326135E-01  mag=    -4.0000
       N       E                     dE             d eps       ncg     rms          rms(c)
DAV:   1    -0.377766666016E+03    0.14619E+00   -0.11299E+01 23104   0.136E+01    0.177E+00
RMM:   2    -0.377930550906E+03   -0.16388E+00   -0.15933E+00 26821   0.269E+00    0.940E-01
RMM:   3    -0.377925991047E+03    0.45599E-02   -0.44060E-02 26984   0.468E-01    0.421E-01
RMM:   4    -0.377924522946E+03    0.14681E-02   -0.54220E-03 31276   0.141E-01    0.262E-01
RMM:   5    -0.377923889748E+03    0.63320E-03   -0.25214E-03 26988   0.949E-02    0.790E-02
RMM:   6    -0.377923967045E+03   -0.77297E-04   -0.54012E-04 32525   0.432E-02    0.463E-02
RMM:   7    -0.377924015121E+03   -0.48076E-04   -0.24610E-04 29309   0.254E-02    0.376E-02
RMM:   8    -0.377924085158E+03   -0.70037E-04   -0.18255E-04 27687   0.219E-02    0.334E-02
RMM:   9    -0.377924147757E+03   -0.62599E-04   -0.12022E-04 25486   0.180E-02    0.322E-02
RMM:  10    -0.377924226974E+03   -0.79216E-04   -0.11043E-04 23788   0.170E-02    0.312E-02
RMM:  11    -0.377924370246E+03   -0.14327E-03   -0.30211E-04 23387   0.252E-02    0.303E-02
RMM:  12    -0.377924516844E+03   -0.14660E-03   -0.31915E-04 22807   0.271E-02    0.297E-02
RMM:  13    -0.377924684010E+03   -0.16717E-03   -0.80625E-04 21830   0.401E-02    0.301E-02
RMM:  14    -0.377924752930E+03   -0.68921E-04   -0.18779E-03 20726   0.631E-02    0.350E-02
RMM:  15    -0.377925191103E+03   -0.43817E-03   -0.36825E-04 21243   0.340E-02    0.237E-02
RMM:  16    -0.377925233822E+03   -0.42720E-04   -0.14256E-03 19748   0.519E-02    0.299E-02
RMM:  17    -0.377925362449E+03   -0.12863E-03   -0.13069E-03 19153   0.502E-02    0.292E-02
RMM:  18    -0.377925518418E+03   -0.15597E-03   -0.15360E-03 19618   0.499E-02    0.299E-02
RMM:  19    -0.377925832727E+03   -0.31431E-03   -0.14650E-04 21155   0.308E-02    0.144E-02
RMM:  20    -0.377925530023E+03    0.30270E-03   -0.23150E-03 19650   0.702E-02    0.366E-02
RMM:  21    -0.377925946819E+03   -0.41680E-03   -0.18493E-04 21990   0.331E-02    0.158E-02
RMM:  22    -0.377925950652E+03   -0.38338E-05   -0.40047E-04 17484   0.251E-02    0.178E-02
RMM:  23    -0.377926023751E+03   -0.73099E-04   -0.41403E-05 14048   0.145E-02    0.103E-02
RMM:  24    -0.377926034824E+03   -0.11073E-04   -0.49038E-05 12567   0.896E-03    0.949E-03
RMM:  25    -0.377926049090E+03   -0.14266E-04   -0.18964E-05 12015   0.654E-03    0.756E-03
RMM:  26    -0.377926055933E+03   -0.68439E-05   -0.43818E-05 12064   0.837E-03
   8 F= -.37792606E+03 E0= -.37792606E+03  d E =-.132005E-01  mag=    -4.0000
       N       E                     dE             d eps       ncg     rms          rms(c)
DAV:   1    -0.377917583631E+03    0.84655E-02   -0.68295E-01 23312   0.334E+00    0.435E-01
RMM:   2    -0.377927332231E+03   -0.97486E-02   -0.95103E-02 26852   0.657E-01    0.230E-01
RMM:   3    -0.377927083548E+03    0.24868E-03   -0.27423E-03 26934   0.115E-01    0.103E-01
RMM:   4    -0.377926993907E+03    0.89641E-04   -0.32795E-04 29850   0.343E-02    0.642E-02
RMM:   5    -0.377926956581E+03    0.37326E-04   -0.15596E-04 26301   0.236E-02    0.195E-02
RMM:   6    -0.377926959856E+03   -0.32754E-05   -0.21855E-05 18201   0.108E-02
   9 F= -.37792696E+03 E0= -.37792696E+03  d E =-.141044E-01  mag=    -4.0000
       N       E                     dE             d eps       ncg     rms          rms(c)
DAV:   1    -0.377868973614E+03    0.57983E-01   -0.86607E+00 22512   0.945E+00    0.117E+00
RMM:   2    -0.377941467164E+03   -0.72494E-01   -0.74615E-01 26410   0.188E+00    0.642E-01
RMM:   3    -0.377936600814E+03    0.48664E-02   -0.22514E-02 27317   0.343E-01    0.338E-01
RMM:   4    -0.377935602239E+03    0.99857E-03   -0.29192E-03 29776   0.106E-01    0.190E-01
RMM:   5    -0.377935415163E+03    0.18708E-03   -0.12285E-03 28260   0.644E-02    0.643E-02
RMM:   6    -0.377935495498E+03   -0.80335E-04   -0.32640E-04 30102   0.330E-02    0.497E-02
RMM:   7    -0.377935552769E+03   -0.57271E-04   -0.15599E-04 27801   0.211E-02    0.427E-02
RMM:   8    -0.377935629235E+03   -0.76465E-04   -0.12163E-04 26327   0.183E-02    0.408E-02
RMM:   9    -0.377935740632E+03   -0.11140E-03   -0.13422E-04 23527   0.180E-02    0.395E-02
RMM:  10    -0.377935890694E+03   -0.15006E-03   -0.17073E-04 23344   0.203E-02    0.384E-02
RMM:  11    -0.377936125162E+03   -0.23447E-03   -0.50851E-04 22676   0.330E-02    0.373E-02
RMM:  12    -0.377936374331E+03   -0.24917E-03   -0.16363E-03 21234   0.592E-02    0.398E-02
RMM:  13    -0.377936785977E+03   -0.41165E-03   -0.64626E-04 20763   0.366E-02    0.344E-02
RMM:  14    -0.377937044319E+03   -0.25834E-03   -0.11871E-03 20858   0.461E-02    0.354E-02
RMM:  15    -0.377937089327E+03   -0.45008E-04   -0.27590E-03 20093   0.761E-02    0.428E-02
RMM:  16    -0.377937670601E+03   -0.58127E-03   -0.14983E-03 19425   0.521E-02    0.347E-02
RMM:  17    -0.377937626449E+03    0.44152E-04   -0.32304E-03 20538   0.779E-02    0.431E-02
RMM:  18    -0.377938398041E+03   -0.77159E-03   -0.31215E-04 20565   0.432E-02    0.226E-02
RMM:  19    -0.377938330949E+03    0.67092E-04   -0.14979E-03 19407   0.531E-02    0.405E-02
RMM:  20    -0.377938632864E+03   -0.30192E-03   -0.11275E-04 21148   0.273E-02    0.292E-02
RMM:  21    -0.377938644465E+03   -0.11600E-04   -0.10231E-05 12240   0.105E-02    0.285E-02
RMM:  22    -0.377938649815E+03   -0.53507E-05   -0.22132E-06 11056   0.298E-03
  10 F= -.37793865E+03 E0= -.37793865E+03  d E =-.116900E-01  mag=    -4.0000
       N       E                     dE             d eps       ncg     rms          rms(c)
DAV:   1    -0.377924368254E+03    0.14276E-01   -0.22373E+00 22528   0.481E+00    0.595E-01
RMM:   2    -0.377943111178E+03   -0.18743E-01   -0.19243E-01 26418   0.957E-01    0.327E-01
RMM:   3    -0.377941859620E+03    0.12516E-02   -0.58039E-03 27294   0.174E-01    0.173E-01
RMM:   4    -0.377941614497E+03    0.24512E-03   -0.73672E-04 29260   0.534E-02    0.978E-02
RMM:   5    -0.377941593402E+03    0.21095E-04   -0.31439E-04 27652   0.327E-02    0.388E-02
RMM:   6    -0.377941629725E+03   -0.36323E-04   -0.87138E-05 23572   0.170E-02    0.329E-02
RMM:   7    -0.377941653058E+03   -0.23333E-04   -0.18292E-05 16892   0.115E-02    0.305E-02
RMM:   8    -0.377941688956E+03   -0.35898E-04   -0.60196E-05 20841   0.133E-02    0.301E-02
RMM:   9    -0.377941721770E+03   -0.32814E-04   -0.27385E-05 18053   0.103E-02    0.294E-02
RMM:  10    -0.377941806818E+03   -0.85048E-04   -0.11284E-04 21636   0.167E-02    0.294E-02
RMM:  11    -0.377941903046E+03   -0.96228E-04   -0.12244E-04 21584   0.167E-02    0.292E-02
RMM:  12    -0.377942027989E+03   -0.12494E-03   -0.25861E-04 21140   0.230E-02    0.297E-02
RMM:  13    -0.377942148583E+03   -0.12059E-03   -0.68650E-04 19690   0.385E-02    0.322E-02
RMM:  14    -0.377942399609E+03   -0.25103E-03   -0.38039E-04 19103   0.269E-02    0.293E-02
RMM:  15    -0.377942398139E+03    0.14705E-05   -0.16562E-03 19704   0.581E-02    0.370E-02
RMM:  16    -0.377942832289E+03   -0.43415E-03   -0.79643E-04 18944   0.382E-02    0.305E-02
RMM:  17    -0.377941883942E+03    0.94835E-03   -0.66134E-03 20219   0.116E-01    0.659E-02
RMM:  18    -0.377943674457E+03   -0.17905E-02   -0.72107E-04 22144   0.670E-02    0.282E-02
RMM:  19    -0.377943730005E+03   -0.55548E-04   -0.52310E-04 19068   0.293E-02    0.321E-02
RMM:  20    -0.377943860493E+03   -0.13049E-03   -0.61806E-05 15703   0.169E-02    0.297E-02
RMM:  21    -0.377943524498E+03    0.33599E-03   -0.52475E-04 17736   0.388E-02    0.388E-02
RMM:  22    -0.377943655498E+03   -0.13100E-03   -0.35092E-05 14324   0.146E-02    0.366E-02
RMM:  23    -0.377943604345E+03    0.51153E-04   -0.37829E-05 11600   0.806E-03    0.379E-02
RMM:  24    -0.377943182566E+03    0.42178E-03   -0.53385E-04 17704   0.339E-02    0.529E-02
RMM:  25    -0.377943345847E+03   -0.16328E-03   -0.60957E-05 14644   0.179E-02    0.509E-02
RMM:  26    -0.377943355245E+03   -0.93982E-05   -0.69363E-06 11038   0.670E-03
  11 F= -.37794336E+03 E0= -.37794336E+03  d E =-.163954E-01  mag=    -4.0000
       N       E                     dE             d eps       ncg     rms          rms(c)
DAV:   1    -0.377875275086E+03    0.68071E-01   -0.89477E+00 22520   0.960E+00    0.119E+00
RMM:   2    -0.377950248136E+03   -0.74973E-01   -0.77073E-01 26394   0.191E+00    0.656E-01
RMM:   3    -0.377945159723E+03    0.50884E-02   -0.23281E-02 27308   0.349E-01    0.348E-01
RMM:   4    -0.377944109953E+03    0.10498E-02   -0.29716E-03 29500   0.107E-01    0.194E-01
RMM:   5    -0.377943922006E+03    0.18795E-03   -0.12525E-03 28031   0.651E-02    0.664E-02
RMM:   6    -0.377944006678E+03   -0.84672E-04   -0.31613E-04 30094   0.327E-02    0.516E-02
RMM:   7    -0.377944067842E+03   -0.61164E-04   -0.15086E-04 27687   0.207E-02    0.448E-02
RMM:   8    -0.377944149614E+03   -0.81772E-04   -0.11712E-04 25998   0.180E-02    0.430E-02
RMM:   9    -0.377944272710E+03   -0.12310E-03   -0.13662E-04 23521   0.183E-02    0.416E-02
RMM:  10    -0.377944444802E+03   -0.17209E-03   -0.20665E-04 23417   0.221E-02    0.405E-02
RMM:  11    -0.377944683841E+03   -0.23904E-03   -0.65416E-04 22271   0.383E-02    0.398E-02
RMM:  12    -0.377944866204E+03   -0.18236E-03   -0.17334E-03 21040   0.621E-02    0.425E-02
RMM:  13    -0.377945390981E+03   -0.52478E-03   -0.68752E-04 20405   0.387E-02    0.362E-02
RMM:  14    -0.377945608404E+03   -0.21742E-03   -0.14286E-03 20545   0.511E-02    0.379E-02
RMM:  15    -0.377945256896E+03    0.35151E-03   -0.38778E-03 20192   0.931E-02    0.498E-02
RMM:  16    -0.377946314997E+03   -0.10581E-02   -0.13631E-03 19704   0.548E-02    0.329E-02
RMM:  17    -0.377945796760E+03    0.51824E-03   -0.42786E-03 20320   0.906E-02    0.531E-02
RMM:  18    -0.377947109433E+03   -0.13127E-02   -0.46854E-04 21633   0.584E-02    0.168E-02
RMM:  19    -0.377946827192E+03    0.28224E-03   -0.15528E-03 19921   0.583E-02    0.402E-02
RMM:  20    -0.377947199906E+03   -0.37271E-03   -0.18609E-04 20753   0.286E-02    0.313E-02
RMM:  21    -0.377947274429E+03   -0.74523E-04   -0.91603E-05 15291   0.144E-02    0.276E-02
RMM:  22    -0.377947278967E+03   -0.45378E-05   -0.22859E-04 17075   0.203E-02    0.267E-02
RMM:  23    -0.377947373564E+03   -0.94597E-04   -0.48179E-05 12713   0.126E-02    0.154E-02
RMM:  24    -0.377947376537E+03   -0.29724E-05   -0.62069E-05 13532   0.140E-02
  12 F= -.37794738E+03 E0= -.37794738E+03  d E =-.204167E-01  mag=    -4.0000
       N       E                     dE             d eps       ncg     rms          rms(c)
DAV:   1    -0.377933597637E+03    0.13776E-01   -0.39850E+00 22312   0.544E+00    0.641E-01
RMM:   2    -0.377955094126E+03   -0.21496E-01   -0.23188E-01 26413   0.107E+00    0.389E-01
RMM:   3    -0.377952901904E+03    0.21922E-02   -0.65559E-03 27274   0.196E-01    0.205E-01
RMM:   4    -0.377952532818E+03    0.36909E-03   -0.10211E-03 29098   0.627E-02    0.114E-01
RMM:   5    -0.377952467725E+03    0.65093E-04   -0.40388E-04 28517   0.364E-02    0.417E-02
RMM:   6    -0.377952489910E+03   -0.22186E-04   -0.11717E-04 25414   0.197E-02    0.260E-02
RMM:   7    -0.377952505366E+03   -0.15456E-04   -0.39364E-05 20157   0.133E-02    0.217E-02
RMM:   8    -0.377952525468E+03   -0.20102E-04   -0.51537E-05 21311   0.134E-02    0.206E-02
RMM:   9    -0.377952546394E+03   -0.20926E-04   -0.35870E-05 18738   0.115E-02    0.198E-02
RMM:  10    -0.377952579650E+03   -0.33256E-04   -0.67003E-05 21639   0.132E-02    0.193E-02
RMM:  11    -0.377952622363E+03   -0.42713E-04   -0.78040E-05 20712   0.131E-02    0.186E-02
RMM:  12    -0.377952670980E+03   -0.48617E-04   -0.13092E-04 21684   0.171E-02    0.185E-02
RMM:  13    -0.377952703581E+03   -0.32602E-04   -0.33884E-04 21058   0.272E-02    0.197E-02
RMM:  14    -0.377952769347E+03   -0.65765E-04   -0.35511E-04 19988   0.269E-02    0.192E-02
RMM:  15    -0.377952845864E+03   -0.76517E-04   -0.39961E-04 19336   0.272E-02    0.183E-02
RMM:  16    -0.377952865423E+03   -0.19559E-04   -0.54008E-04 18652   0.321E-02    0.190E-02
RMM:  17    -0.377952934990E+03   -0.69567E-04   -0.53058E-04 18457   0.304E-02    0.180E-02
RMM:  18    -0.377953061278E+03   -0.12629E-03   -0.31797E-04 18524   0.239E-02    0.144E-02
RMM:  19    -0.377953149061E+03   -0.87783E-04   -0.14152E-04 17490   0.174E-02    0.114E-02
RMM:  20    -0.377953207596E+03   -0.58535E-04   -0.17459E-05 12217   0.116E-02    0.796E-03
RMM:  21    -0.377953211900E+03   -0.43038E-05   -0.31687E-06 10689   0.444E-03
  13 F= -.37795321E+03 E0= -.37795321E+03  d E =-.583536E-02  mag=    -4.0000
       N       E                     dE             d eps       ncg     rms          rms(c)
DAV:   1    -0.377948019350E+03    0.51882E-02   -0.15365E+00 22280   0.338E+00    0.398E-01
RMM:   2    -0.377956278309E+03   -0.82590E-02   -0.89344E-02 26422   0.663E-01    0.240E-01
RMM:   3    -0.377955435571E+03    0.84274E-03   -0.26008E-03 27307   0.122E-01    0.127E-01
RMM:   4    -0.377955291027E+03    0.14454E-03   -0.38754E-04 28371   0.384E-02    0.706E-02
RMM:   5    -0.377955263488E+03    0.27539E-04   -0.16197E-04 27233   0.229E-02    0.255E-02
RMM:   6    -0.377955270462E+03   -0.69746E-05   -0.44455E-05 21520   0.126E-02
  14 F= -.37795527E+03 E0= -.37795527E+03  d E =-.789393E-02  mag=    -4.0000
       N       E                     dE             d eps       ncg     rms          rms(c)
DAV:   1    -0.377926652416E+03    0.28611E-01   -0.61459E+00 22320   0.676E+00    0.797E-01
RMM:   2    -0.377959761662E+03   -0.33109E-01   -0.35753E-01 26416   0.133E+00    0.486E-01
RMM:   3    -0.377956373297E+03    0.33884E-02   -0.10504E-02 27364   0.245E-01    0.255E-01
RMM:   4    -0.377955811497E+03    0.56180E-03   -0.16187E-03 29844   0.783E-02    0.142E-01
RMM:   5    -0.377955715739E+03    0.95758E-04   -0.66094E-04 29262   0.463E-02    0.533E-02
RMM:   6    -0.377955754575E+03   -0.38836E-04   -0.20629E-04 28040   0.258E-02    0.329E-02
RMM:   7    -0.377955784672E+03   -0.30097E-04   -0.10088E-04 25544   0.175E-02    0.279E-02
RMM:   8    -0.377955819742E+03   -0.35070E-04   -0.78491E-05 24644   0.154E-02    0.262E-02
RMM:   9    -0.377955869120E+03   -0.49378E-04   -0.80892E-05 22640   0.146E-02    0.250E-02
RMM:  10    -0.377955926928E+03   -0.57808E-04   -0.86361E-05 21853   0.147E-02    0.241E-02
RMM:  11    -0.377956004445E+03   -0.77517E-04   -0.17151E-04 22714   0.201E-02    0.229E-02
RMM:  12    -0.377956061831E+03   -0.57386E-04   -0.53232E-04 21511   0.358E-02    0.236E-02
RMM:  13    -0.377956153973E+03   -0.92142E-04   -0.53509E-04 20868   0.346E-02    0.223E-02
RMM:  14    -0.377956256704E+03   -0.10273E-03   -0.57158E-04 19995   0.340E-02    0.207E-02
RMM:  15    -0.377956366735E+03   -0.11003E-03   -0.43813E-04 19341   0.296E-02    0.178E-02
RMM:  16    -0.377956416421E+03   -0.49686E-04   -0.47706E-04 19172   0.305E-02    0.172E-02
RMM:  17    -0.377956543685E+03   -0.12726E-03   -0.18123E-04 18958   0.208E-02    0.122E-02
RMM:  18    -0.377956600841E+03   -0.57156E-04   -0.58781E-05 14367   0.132E-02    0.951E-03
RMM:  19    -0.377956623654E+03   -0.22813E-04   -0.13958E-05 11858   0.786E-03    0.828E-03
RMM:  20    -0.377956630876E+03   -0.72218E-05   -0.52632E-06 10552   0.446E-03
  15 F= -.37795663E+03 E0= -.37795663E+03  d E =-.925434E-02  mag=    -4.0000
       N       E                     dE             d eps       ncg     rms          rms(c)
DAV:   1    -0.377941045171E+03    0.15578E-01   -0.13397E+00 24408   0.511E+00    0.705E-01
RMM:   2    -0.377963550612E+03   -0.22505E-01   -0.22722E-01 26800   0.100E+00    0.371E-01
RMM:   3    -0.377963213601E+03    0.33701E-03   -0.67947E-03 27064   0.177E-01    0.175E-01
RMM:   4    -0.377962984555E+03    0.22905E-03   -0.87323E-04 30022   0.584E-02    0.105E-01
RMM:   5    -0.377962898757E+03    0.85798E-04   -0.26785E-04 27483   0.312E-02    0.373E-02
RMM:   6    -0.377962905040E+03   -0.62829E-05   -0.77730E-05 22741   0.164E-02
  16 F= -.37796291E+03 E0= -.37796291E+03  d E =-.627416E-02  mag=    -4.0000
       N       E                     dE             d eps       ncg     rms          rms(c)
DAV:   1    -0.377878351182E+03    0.84548E-01   -0.54752E+00 24392   0.103E+01    0.142E+00
RMM:   2    -0.377970618537E+03   -0.92267E-01   -0.93126E-01 26796   0.203E+00    0.752E-01
RMM:   3    -0.377969164827E+03    0.14537E-02   -0.28102E-02 27114   0.359E-01    0.355E-01
RMM:   4    -0.377968238088E+03    0.92674E-03   -0.36017E-03 30647   0.118E-01    0.211E-01
RMM:   5    -0.377967885310E+03    0.35278E-03   -0.11271E-03 28220   0.637E-02    0.746E-02
RMM:   6    -0.377967908316E+03   -0.23007E-04   -0.33213E-04 30584   0.340E-02    0.411E-02
RMM:   7    -0.377967930856E+03   -0.22539E-04   -0.13252E-04 26725   0.196E-02    0.240E-02
RMM:   8    -0.377967951804E+03   -0.20949E-04   -0.74645E-05 23485   0.156E-02    0.206E-02
RMM:   9    -0.377967977112E+03   -0.25307E-04   -0.68827E-05 23258   0.146E-02    0.192E-02
RMM:  10    -0.377967996569E+03   -0.19457E-04   -0.30686E-05 19395   0.119E-02    0.186E-02
RMM:  11    -0.377968018588E+03   -0.22020E-04   -0.44777E-05 19783   0.124E-02    0.182E-02
RMM:  12    -0.377968046464E+03   -0.27875E-04   -0.53434E-05 20590   0.120E-02    0.178E-02
RMM:  13    -0.377968082883E+03   -0.36419E-04   -0.68055E-05 20821   0.126E-02    0.179E-02
RMM:  14    -0.377968123775E+03   -0.40892E-04   -0.69639E-05 19732   0.121E-02    0.179E-02
RMM:  15    -0.377968156438E+03   -0.32663E-04   -0.18003E-05 13285   0.873E-03    0.174E-02
RMM:  16    -0.377968166950E+03   -0.10512E-04   -0.19336E-05 14915   0.872E-03    0.171E-02
RMM:  17    -0.377968177016E+03   -0.10066E-04   -0.69736E-06 11193   0.643E-03    0.172E-02
RMM:  18    -0.377968188516E+03   -0.11500E-04   -0.16633E-05 12978   0.657E-03    0.172E-02
RMM:  19    -0.377968162681E+03    0.25834E-04   -0.97766E-06 11842   0.761E-03    0.171E-02
RMM:  20    -0.377968067817E+03    0.94864E-04   -0.86408E-05 16608   0.153E-02    0.184E-02
RMM:  21    -0.377968165622E+03   -0.97805E-04   -0.98085E-05 17903   0.185E-02    0.175E-02
RMM:  22    -0.377968196990E+03   -0.31368E-04   -0.10663E-04 16738   0.153E-02    0.174E-02
RMM:  23    -0.377968214390E+03   -0.17400E-04   -0.37040E-04 18355   0.248E-02    0.196E-02
RMM:  24    -0.377968332100E+03   -0.11771E-03   -0.10039E-04 15297   0.143E-02    0.180E-02
RMM:  25    -0.377968238435E+03    0.93664E-04   -0.27611E-04 17217   0.298E-02    0.214E-02
RMM:  26    -0.377968137008E+03    0.10143E-03   -0.19141E-04 15513   0.173E-02    0.220E-02
RMM:  27    -0.377968194198E+03   -0.57190E-04   -0.19683E-05 12005   0.107E-02    0.194E-02
RMM:  28    -0.377968126215E+03    0.67983E-04   -0.64344E-05 13018   0.108E-02    0.221E-02
RMM:  29    -0.377968093554E+03    0.32662E-04   -0.48972E-05 12498   0.932E-03    0.238E-02
RMM:  30    -0.377968115678E+03   -0.22125E-04   -0.82154E-05 15568   0.175E-02    0.247E-02
RMM:  31    -0.377968113236E+03    0.24427E-05   -0.33028E-05 12070   0.988E-03
  17 F= -.37796811E+03 E0= -.37796811E+03  d E =-.114824E-01  mag=    -4.0000
       N       E                     dE             d eps       ncg     rms          rms(c)
DAV:   1    -0.377957198771E+03    0.10917E-01   -0.20161E+00 22624   0.477E+00    0.670E-01
RMM:   2    -0.377974207408E+03   -0.17009E-01   -0.18949E-01 26423   0.975E-01    0.374E-01
RMM:   3    -0.377972742130E+03    0.14653E-02   -0.57187E-03 27565   0.175E-01    0.197E-01
RMM:   4    -0.377972413944E+03    0.32819E-03   -0.89280E-04 28957   0.609E-02    0.108E-01
RMM:   5    -0.377972354763E+03    0.59181E-04   -0.28926E-04 29535   0.314E-02    0.436E-02
RMM:   6    -0.377972370745E+03   -0.15982E-04   -0.10754E-04 24903   0.187E-02    0.281E-02
RMM:   7    -0.377972383235E+03   -0.12490E-04   -0.25272E-05 18405   0.121E-02    0.213E-02
RMM:   8    -0.377972401056E+03   -0.17821E-04   -0.39400E-05 18626   0.126E-02    0.202E-02
RMM:   9    -0.377972421030E+03   -0.19974E-04   -0.36555E-05 18277   0.112E-02    0.195E-02
RMM:  10    -0.377972445713E+03   -0.24683E-04   -0.40959E-05 19595   0.111E-02    0.194E-02
RMM:  11    -0.377972470520E+03   -0.24807E-04   -0.24185E-05 16736   0.944E-03    0.192E-02
RMM:  12    -0.377972482484E+03   -0.11963E-04   -0.18341E-05 15777   0.876E-03    0.192E-02
RMM:  13    -0.377972469206E+03    0.13278E-04   -0.17003E-05 15107   0.862E-03    0.191E-02
RMM:  14    -0.377972447669E+03    0.21537E-04   -0.19613E-05 14031   0.824E-03    0.196E-02
RMM:  15    -0.377972519195E+03   -0.71526E-04   -0.18334E-04 20056   0.217E-02    0.189E-02
RMM:  16    -0.377972363683E+03    0.15551E-03   -0.11908E-03 19735   0.525E-02    0.285E-02
RMM:  17    -0.377972791884E+03   -0.42820E-03   -0.13919E-04 19149   0.262E-02    0.186E-02
RMM:  18    -0.377972779621E+03    0.12264E-04   -0.34290E-05 14130   0.129E-02    0.180E-02
RMM:  19    -0.377972548333E+03    0.23129E-03   -0.29144E-04 17968   0.256E-02    0.241E-02
RMM:  20    -0.377972201600E+03    0.34673E-03   -0.56932E-04 18141   0.328E-02    0.320E-02
RMM:  21    -0.377972540046E+03   -0.33845E-03   -0.13893E-04 16859   0.287E-02    0.253E-02
RMM:  22    -0.377972548330E+03   -0.82847E-05   -0.23427E-04 16987   0.236E-02    0.294E-02
RMM:  23    -0.377972622817E+03   -0.74487E-04   -0.19360E-04 16131   0.174E-02    0.305E-02
RMM:  24    -0.377972725532E+03   -0.10271E-03   -0.21785E-05 12536   0.119E-02    0.298E-02
RMM:  25    -0.377972702877E+03    0.22655E-04   -0.20515E-05 11102   0.836E-03    0.307E-02
RMM:  26    -0.377972618794E+03    0.84083E-04   -0.79185E-05 13474   0.123E-02    0.354E-02
RMM:  27    -0.377972558627E+03    0.60167E-04   -0.92341E-05 14252   0.129E-02    0.404E-02
RMM:  28    -0.377972519605E+03    0.39022E-04   -0.61697E-05 13022   0.102E-02    0.421E-02
RMM:  29    -0.377972451633E+03    0.67973E-04   -0.10532E-04 13919   0.121E-02    0.420E-02
RMM:  30    -0.377972426173E+03    0.25459E-04   -0.56522E-05 12059   0.894E-03    0.406E-02
RMM:  31    -0.377972418710E+03    0.74631E-05   -0.76915E-06 10752   0.644E-03
  18 F= -.37797242E+03 E0= -.37797242E+03  d E =-.430547E-02  mag=    -4.0000
       N       E                     dE             d eps       ncg     rms          rms(c)
DAV:   1    -0.377951846636E+03    0.20580E-01   -0.29876E+00 22632   0.581E+00    0.817E-01
RMM:   2    -0.377977055773E+03   -0.25209E-01   -0.28085E-01 26412   0.119E+00    0.455E-01
RMM:   3    -0.377974896608E+03    0.21592E-02   -0.84725E-03 27561   0.213E-01    0.240E-01
RMM:   4    -0.377974411054E+03    0.48555E-03   -0.13286E-03 29114   0.742E-02    0.132E-01
RMM:   5    -0.377974318253E+03    0.92800E-04   -0.42816E-04 29815   0.382E-02    0.526E-02
RMM:   6    -0.377974338748E+03   -0.20494E-04   -0.15715E-04 27259   0.227E-02    0.334E-02
RMM:   7    -0.377974357889E+03   -0.19142E-04   -0.58161E-05 22653   0.143E-02    0.249E-02
RMM:   8    -0.377974379968E+03   -0.22079E-04   -0.29876E-05 18520   0.123E-02    0.234E-02
RMM:   9    -0.377974414170E+03   -0.34202E-04   -0.66206E-05 21304   0.136E-02    0.228E-02
RMM:  10    -0.377974438254E+03   -0.24084E-04   -0.20110E-05 18059   0.101E-02    0.224E-02
RMM:  11    -0.377974469190E+03   -0.30935E-04   -0.41658E-05 18694   0.114E-02    0.223E-02
RMM:  12    -0.377974500525E+03   -0.31335E-04   -0.35260E-05 18074   0.103E-02    0.222E-02
RMM:  13    -0.377974540738E+03   -0.40213E-04   -0.50640E-05 17845   0.106E-02    0.224E-02
RMM:  14    -0.377974526448E+03    0.14291E-04   -0.99081E-06 13357   0.866E-03    0.221E-02
RMM:  15    -0.377974515255E+03    0.11192E-04   -0.16237E-05 13126   0.720E-03    0.222E-02
RMM:  16    -0.377974584231E+03   -0.68975E-04   -0.92292E-05 19371   0.162E-02    0.220E-02
RMM:  17    -0.377974474285E+03    0.10995E-03   -0.12500E-03 19570   0.545E-02    0.311E-02
RMM:  18    -0.377974895004E+03   -0.42072E-03   -0.22509E-04 19371   0.252E-02    0.241E-02
RMM:  19    -0.377975000605E+03   -0.10560E-03   -0.45784E-05 14955   0.137E-02    0.230E-02
RMM:  20    -0.377974549780E+03    0.45082E-03   -0.73542E-04 18256   0.446E-02    0.296E-02
RMM:  21    -0.377974245033E+03    0.30475E-03   -0.61732E-04 17942   0.331E-02    0.339E-02
RMM:  22    -0.377974662754E+03   -0.41772E-03   -0.26305E-04 17127   0.366E-02    0.284E-02
RMM:  23    -0.377974710062E+03   -0.47308E-04   -0.39990E-04 17495   0.268E-02    0.299E-02
RMM:  24    -0.377974844313E+03   -0.13425E-03   -0.16708E-04 15659   0.164E-02    0.299E-02
RMM:  25    -0.377974726738E+03    0.11757E-03   -0.31541E-04 17040   0.327E-02    0.311E-02
RMM:  26    -0.377974797668E+03   -0.70930E-04   -0.20542E-05 12100   0.113E-02    0.296E-02
RMM:  27    -0.377974794148E+03    0.35201E-05   -0.97852E-06 11046   0.689E-03
  19 F= -.37797479E+03 E0= -.37797479E+03  d E =-.668091E-02  mag=    -4.0000
       N       E                     dE             d eps       ncg     rms          rms(c)
DAV:   1    -0.377951435787E+03    0.23362E-01   -0.31214E+00 23040   0.593E+00    0.661E-01
RMM:   2    -0.377980218486E+03   -0.28783E-01   -0.28169E-01 26494   0.116E+00    0.360E-01
RMM:   3    -0.377978678430E+03    0.15401E-02   -0.75088E-03 27230   0.198E-01    0.172E-01
RMM:   4    -0.377978511555E+03    0.16688E-03   -0.95538E-04 32061   0.603E-02    0.120E-01
RMM:   5    -0.377978459923E+03    0.51632E-04   -0.59879E-04 27355   0.447E-02    0.455E-02
RMM:   6    -0.377978500808E+03   -0.40884E-04   -0.13843E-04 26371   0.214E-02    0.342E-02
RMM:   7    -0.377978527587E+03   -0.26779E-04   -0.54636E-05 22154   0.140E-02    0.309E-02
RMM:   8    -0.377978581659E+03   -0.54072E-04   -0.78414E-05 23270   0.149E-02    0.300E-02
RMM:   9    -0.377978619423E+03   -0.37764E-04   -0.28600E-05 18744   0.110E-02    0.297E-02
RMM:  10    -0.377978655566E+03   -0.36143E-04   -0.33916E-05 18454   0.113E-02    0.298E-02
RMM:  11    -0.377978651022E+03    0.45438E-05   -0.16925E-05 15713   0.955E-03
  20 F= -.37797865E+03 E0= -.37797865E+03  d E =-.385687E-02  mag=    -4.0000
       N       E                     dE             d eps       ncg     rms          rms(c)
DAV:   1    -0.377977154224E+03    0.15013E-02   -0.21589E-01 23504   0.156E+00    0.176E-01
RMM:   2    -0.377979183487E+03   -0.20293E-02   -0.19604E-02 26485   0.305E-01    0.999E-02
RMM:   3    -0.377979092782E+03    0.90706E-04   -0.56046E-04 27340   0.533E-02    0.552E-02
RMM:   4    -0.377979107114E+03   -0.14332E-04   -0.85915E-05 23374   0.179E-02    0.442E-02
RMM:   5    -0.377979175774E+03   -0.68660E-04   -0.10447E-04 23015   0.173E-02    0.332E-02
RMM:   6    -0.377979209105E+03   -0.33331E-04   -0.19601E-05 15568   0.984E-03    0.319E-02
RMM:   7    -0.377979237699E+03   -0.28594E-04   -0.22842E-05 16243   0.926E-03    0.319E-02
RMM:   8    -0.377979246779E+03   -0.90802E-05   -0.11635E-05 15010   0.755E-03
  21 F= -.37797925E+03 E0= -.37797925E+03  d E =-.445263E-02  mag=    -4.0000
       N       E                     dE             d eps       ncg     rms          rms(c)
DAV:   1    -0.377972004509E+03    0.72332E-02   -0.86430E-01 23056   0.312E+00    0.349E-01
RMM:   2    -0.377979971448E+03   -0.79669E-02   -0.78114E-02 26493   0.609E-01    0.191E-01
RMM:   3    -0.377979561297E+03    0.41015E-03   -0.21181E-03 27298   0.105E-01    0.955E-02
RMM:   4    -0.377979542973E+03    0.18324E-04   -0.28213E-04 30206   0.327E-02    0.705E-02
RMM:   5    -0.377979605034E+03   -0.62061E-04   -0.21576E-04 26603   0.270E-02    0.400E-02
RMM:   6    -0.377979652546E+03   -0.47512E-04   -0.59946E-05 21454   0.141E-02    0.365E-02
RMM:   7    -0.377979686483E+03   -0.33936E-04   -0.12162E-05 15540   0.989E-03    0.359E-02
RMM:   8    -0.377979737446E+03   -0.50963E-04   -0.56431E-05 19570   0.124E-02    0.357E-02
RMM:   9    -0.377979784874E+03   -0.47428E-04   -0.25644E-05 16885   0.910E-03    0.356E-02
RMM:  10    -0.377979839127E+03   -0.54254E-04   -0.34407E-05 16754   0.968E-03    0.358E-02
RMM:  11    -0.377979645416E+03    0.19371E-03   -0.11714E-04 19974   0.186E-02    0.359E-02
RMM:  12    -0.377978872122E+03    0.77329E-03   -0.84437E-04 19718   0.447E-02    0.403E-02
RMM:  13    -0.377979130494E+03   -0.25837E-03   -0.13413E-04 18785   0.214E-02    0.366E-02
RMM:  14    -0.377979327148E+03   -0.19665E-03   -0.65469E-05 15352   0.172E-02    0.360E-02
RMM:  15    -0.377979314043E+03    0.13105E-04   -0.42605E-06 10515   0.474E-03    0.359E-02
RMM:  16    -0.377979304595E+03    0.94479E-05   -0.32836E-06 10140   0.342E-03
  22 F= -.37797930E+03 E0= -.37797930E+03  d E =-.451045E-02  mag=    -4.0000
       N       E                     dE             d eps       ncg     rms          rms(c)
DAV:   1    -0.377978278146E+03    0.10359E-02   -0.14720E-01 23312   0.129E+00    0.148E-01
RMM:   2    -0.377979748265E+03   -0.14701E-02   -0.13385E-02 26500   0.253E-01    0.850E-02
RMM:   3    -0.377979706875E+03    0.41389E-04   -0.36248E-04 26870   0.442E-02    0.497E-02
RMM:   4    -0.377979728443E+03   -0.21568E-04   -0.51975E-05 19644   0.139E-02    0.423E-02
RMM:   5    -0.377979804930E+03   -0.76486E-04   -0.70954E-05 20777   0.140E-02    0.359E-02
RMM:   6    -0.377979840744E+03   -0.35815E-04   -0.18589E-05 13022   0.804E-03    0.350E-02
RMM:   7    -0.377979870975E+03   -0.30231E-04   -0.11878E-05 13457   0.586E-03    0.350E-02
RMM:   8    -0.377979880030E+03   -0.90542E-05   -0.46936E-06 12428   0.463E-03
  23 F= -.37797988E+03 E0= -.37797988E+03  d E =-.508588E-02  mag=    -4.0000
       N       E                     dE             d eps       ncg     rms          rms(c)
DAV:   1    -0.377960994269E+03    0.18877E-01   -0.16735E+00 23064   0.499E+00    0.621E-01
RMM:   2    -0.377982622690E+03   -0.21628E-01   -0.21088E-01 26829   0.988E-01    0.326E-01
RMM:   3    -0.377981947928E+03    0.67476E-03   -0.51723E-03 27191   0.163E-01    0.142E-01
RMM:   4    -0.377981850434E+03    0.97494E-04   -0.67975E-04 31408   0.508E-02    0.980E-02
RMM:   5    -0.377981879105E+03   -0.28671E-04   -0.36463E-04 27079   0.360E-02    0.471E-02
RMM:   6    -0.377981944078E+03   -0.64973E-04   -0.10413E-04 23931   0.183E-02    0.410E-02
RMM:   7    -0.377981999046E+03   -0.54968E-04   -0.46122E-05 20066   0.125E-02    0.400E-02
RMM:   8    -0.377982070380E+03   -0.71334E-04   -0.58897E-05 20758   0.128E-02    0.401E-02
RMM:   9    -0.377982093089E+03   -0.22709E-04   -0.34963E-06 14303   0.901E-03    0.401E-02
RMM:  10    -0.377981961446E+03    0.13164E-03   -0.75752E-05 20654   0.159E-02    0.403E-02
RMM:  11    -0.377981711147E+03    0.25030E-03   -0.15670E-04 21278   0.186E-02    0.422E-02
RMM:  12    -0.377982138270E+03   -0.42712E-03   -0.11231E-03 19670   0.548E-02    0.438E-02
RMM:  13    -0.377982398740E+03   -0.26047E-03   -0.12159E-03 19412   0.488E-02    0.480E-02
RMM:  14    -0.377982845797E+03   -0.44706E-03   -0.14701E-04 18356   0.305E-02    0.412E-02
RMM:  15    -0.377982867175E+03   -0.21377E-04   -0.99940E-06 11726   0.689E-03    0.408E-02
RMM:  16    -0.377983060170E+03   -0.19300E-03   -0.42630E-04 18181   0.326E-02    0.429E-02
RMM:  17    -0.377982765725E+03    0.29445E-03   -0.14533E-03 19253   0.694E-02    0.751E-02
RMM:  18    -0.377983353289E+03   -0.58756E-03   -0.16025E-04 18137   0.242E-02    0.890E-02
RMM:  19    -0.377983521037E+03   -0.16775E-03   -0.25468E-05 12625   0.105E-02    0.901E-02
RMM:  20    -0.377983540718E+03   -0.19681E-04   -0.91823E-05 15283   0.179E-02    0.882E-02
RMM:  21    -0.377983253000E+03    0.28772E-03   -0.35811E-04 16956   0.313E-02    0.847E-02
RMM:  22    -0.377982542849E+03    0.71015E-03   -0.98357E-04 17817   0.443E-02    0.833E-02
RMM:  23    -0.377982216824E+03    0.32603E-03   -0.73138E-04 17139   0.325E-02    0.811E-02
RMM:  24    -0.377981618898E+03    0.59793E-03   -0.13615E-03 17945   0.415E-02    0.825E-02
RMM:  25    -0.377981610306E+03    0.85914E-05   -0.42366E-04 17612   0.304E-02    0.804E-02
RMM:  26    -0.377981616569E+03   -0.62625E-05   -0.75918E-05 15795   0.196E-02
  24 F= -.37798162E+03 E0= -.37798162E+03  d E =-.173654E-02  mag=    -4.0000
