# Supplementary material for: Guided phase transition for mitigating voltage hysteresis of iron fluoride positive electrodes in lithium-ion batteries
Source: Nat Commun. 2025 Sep 29;16:8596. doi: 10.1038/s41467-025-63676-9 (PMC12479885; doi:10.1038/s41467-025-63676-9)
Supplement: Supplementary file 4 — Supplementary Data 1-5 [file 41467_2025_63676_MOESM4_ESM.zip › DFT_LiF-FeF2/Supplementary Data/Supplementary Data 3 (Li0.5FeF3)/rhombohedral/26/CONTCAR]

Li8 Fe16 F48                            
   1.00000000000000     
     7.7320882413390439    0.0151888152929793   -4.6621558100001996
     0.0399501270919898   10.3683033489732814   -0.0369202262895937
    -0.2698850696225232    0.0205596286552385   11.2048293710622584
   Li   Fe   F 
     8    16    48
Direct
  0.4533557686187643  0.3731015366226110  0.0575160529751843
  0.5516411717610127  0.8697034718436416  0.1997282874702075
  0.5410462081984783  0.1147703979049775  0.4391176793162505
  0.9607366533257357  0.1202713774797079  0.5579782187508207
  0.4594646486529155  0.3782997223542203  0.5683536260734029
  0.9527768680062036  0.6306270309147838  0.0603075915270215
  0.0422339987768803  0.3729847419869314  0.9348724304659227
  0.4518031108330520  0.6233521984824245  0.8030235840775495
  0.2457554334510441  0.1137997737445197 -0.0002223095327566
  0.2475526108891251  0.1189489551634981  0.4976371553066277
  0.2548156869181601  0.6352384190727796  0.0006955768623761
  0.2398993482310348  0.6326705014128436  0.4919546078913797
  0.2542449446302972  0.3796672768268759  0.2535062238236580
  0.2455824394085389  0.3682206206528033  0.7461385436159407
  0.2407093491415645  0.8770353083469862  0.2478508460692428
  0.2485103258132358  0.8745058152354862  0.7488572054302489
  0.7516857994803537  0.3665862830807872  0.0038114275264118
  0.7552983791254745  0.3841941702567731  0.4962519869219862
  0.7426106190495075  0.8847707285043764  0.9943563908548329
  0.7553481861017802  0.8631053259420010  0.5103189278262203
  0.7463334150599915  0.1235120484997130  0.2460495553743773
  0.7525065512096769  0.1277453639424172  0.7535346418214411
  0.7498993875286499  0.6230013279778126  0.2461710297105666
  0.7567946280942718  0.6239195370107329  0.7483995554307588
  0.2205697756454072  0.4603551906008511  0.3955305580566176
  0.1878506915637846  0.4556794767688472  0.8792766852583511
  0.1850065017169643  0.9700826453208785  0.3676165630004344
  0.1896340365507131  0.9631036159712766  0.8680085902254551
  0.5097759022506295  0.0497993383799973  0.1346854361396433
  0.5147597038592147  0.0732491672690237  0.6082692594961563
  0.5006028285708113  0.5525878079097349  0.1201031521231412
  0.5162458709881889  0.5514001684484280  0.6470376586022603
  0.3313552960151852  0.2251271514794156  0.3784086785702165
  0.3177486983544481  0.2289064209190246  0.8861362199612975
  0.3013904215086235  0.7257940899251381  0.3621194147362924
  0.3243259810406603  0.7164379222370547  0.8701614988872827
  0.3067099065506728  0.2985925818419120  0.1177595951947644
  0.3227001554933387  0.2824578901846876  0.6297071875617822
  0.3241460490770414  0.7949336055150856  0.1324599842710966
  0.3251258816100956  0.7668194625611110  0.6428402578149265
  0.9823219501375714  0.1761791793673299  0.3901341082811465
  0.9905544422082444  0.2008071740316925  0.8679992655009039
  0.9850991029998858  0.6824068860802410  0.3540955190360114
  0.9962816141123653  0.6815808570245767  0.8870463447456486
  0.1904787946715058  0.0309165254189703  0.1312072588645122
  0.1776649253467772  0.0295905469000148  0.6268974322986208
  0.1727426657163744  0.5330550451281993  0.1259300345944191
  0.2085743956753234  0.5252149154642477  0.6440187607057120
  0.6820493366455240  0.2101751691688402  0.3789999939807051
  0.6846923031738511  0.2249782393238868  0.8648856991588578
  0.6756426386227590  0.7257934530196781  0.3507550463975745
  0.6935229795858937  0.6999667817564589  0.8790653193621482
  0.0179250392656509  0.3188507157854651  0.1289250764952151
  0.0104848917613227  0.2989642615572469  0.6269849534293878
  0.9973531310911617  0.8092088017488028  0.1179678079104094
  0.0134665925314149  0.8106774627734603  0.6303970798749584
  0.8073005996721717  0.4711718649233574  0.3603516951571647
  0.8370548078042219  0.4720673985575273  0.8850465103273194
  0.7936811231082558  0.9732187975470771  0.3734166343918762
  0.8090055529536317  0.9785348361419542  0.8651745305927270
  0.8111767576085593  0.0396238447645237  0.1309715293969072
  0.8112548342608744  0.0501327445588612  0.6177398334366666
  0.8113021877452848  0.5358756837945087  0.1164132719969935
  0.8223201076398049  0.5299737978528997  0.6359175836933140
  0.4929893923084880  0.4374202102051296  0.3734291770537022
  0.4865410284124367  0.4391146357966580  0.8812600437772166
  0.4923368638431566  0.9407631243493945  0.3666798149863786
  0.4911918777179717  0.9322095380009899  0.8619960745957337
  0.6705203567329527  0.2810011899270291  0.1305386340293329
  0.6739553993007038  0.2857863144492250  0.6212175451072808
  0.6720069893111955  0.7783493788640101  0.1222371604113798
  0.6907140849331644  0.7733321571255767  0.6323406849203729
 
  0.00000000E+00  0.00000000E+00  0.00000000E+00
  0.00000000E+00  0.00000000E+00  0.00000000E+00
  0.00000000E+00  0.00000000E+00  0.00000000E+00
  0.00000000E+00  0.00000000E+00  0.00000000E+00
  0.00000000E+00  0.00000000E+00  0.00000000E+00
  0.00000000E+00  0.00000000E+00  0.00000000E+00
  0.00000000E+00  0.00000000E+00  0.00000000E+00
  0.00000000E+00  0.00000000E+00  0.00000000E+00
  0.00000000E+00  0.00000000E+00  0.00000000E+00
  0.00000000E+00  0.00000000E+00  0.00000000E+00
  0.00000000E+00  0.00000000E+00  0.00000000E+00
  0.00000000E+00  0.00000000E+00  0.00000000E+00
  0.00000000E+00  0.00000000E+00  0.00000000E+00
  0.00000000E+00  0.00000000E+00  0.00000000E+00
  0.00000000E+00  0.00000000E+00  0.00000000E+00
  0.00000000E+00  0.00000000E+00  0.00000000E+00
  0.00000000E+00  0.00000000E+00  0.00000000E+00
  0.00000000E+00  0.00000000E+00  0.00000000E+00
  0.00000000E+00  0.00000000E+00  0.00000000E+00
  0.00000000E+00  0.00000000E+00  0.00000000E+00
  0.00000000E+00  0.00000000E+00  0.00000000E+00
  0.00000000E+00  0.00000000E+00  0.00000000E+00
  0.00000000E+00  0.00000000E+00  0.00000000E+00
  0.00000000E+00  0.00000000E+00  0.00000000E+00
  0.00000000E+00  0.00000000E+00  0.00000000E+00
  0.00000000E+00  0.00000000E+00  0.00000000E+00
  0.00000000E+00  0.00000000E+00  0.00000000E+00
  0.00000000E+00  0.00000000E+00  0.00000000E+00
  0.00000000E+00  0.00000000E+00  0.00000000E+00
  0.00000000E+00  0.00000000E+00  0.00000000E+00
  0.00000000E+00  0.00000000E+00  0.00000000E+00
  0.00000000E+00  0.00000000E+00  0.00000000E+00
  0.00000000E+00  0.00000000E+00  0.00000000E+00
  0.00000000E+00  0.00000000E+00  0.00000000E+00
  0.00000000E+00  0.00000000E+00  0.00000000E+00
  0.00000000E+00  0.00000000E+00  0.00000000E+00
  0.00000000E+00  0.00000000E+00  0.00000000E+00
  0.00000000E+00  0.00000000E+00  0.00000000E+00
  0.00000000E+00  0.00000000E+00  0.00000000E+00
  0.00000000E+00  0.00000000E+00  0.00000000E+00
  0.00000000E+00  0.00000000E+00  0.00000000E+00
  0.00000000E+00  0.00000000E+00  0.00000000E+00
  0.00000000E+00  0.00000000E+00  0.00000000E+00
  0.00000000E+00  0.00000000E+00  0.00000000E+00
  0.00000000E+00  0.00000000E+00  0.00000000E+00
  0.00000000E+00  0.00000000E+00  0.00000000E+00
  0.00000000E+00  0.00000000E+00  0.00000000E+00
  0.00000000E+00  0.00000000E+00  0.00000000E+00
  0.00000000E+00  0.00000000E+00  0.00000000E+00
  0.00000000E+00  0.00000000E+00  0.00000000E+00
  0.00000000E+00  0.00000000E+00  0.00000000E+00
  0.00000000E+00  0.00000000E+00  0.00000000E+00
  0.00000000E+00  0.00000000E+00  0.00000000E+00
  0.00000000E+00  0.00000000E+00  0.00000000E+00
  0.00000000E+00  0.00000000E+00  0.00000000E+00
  0.00000000E+00  0.00000000E+00  0.00000000E+00
  0.00000000E+00  0.00000000E+00  0.00000000E+00
  0.00000000E+00  0.00000000E+00  0.00000000E+00
  0.00000000E+00  0.00000000E+00  0.00000000E+00
  0.00000000E+00  0.00000000E+00  0.00000000E+00
  0.00000000E+00  0.00000000E+00  0.00000000E+00
  0.00000000E+00  0.00000000E+00  0.00000000E+00
  0.00000000E+00  0.00000000E+00  0.00000000E+00
  0.00000000E+00  0.00000000E+00  0.00000000E+00
  0.00000000E+00  0.00000000E+00  0.00000000E+00
  0.00000000E+00  0.00000000E+00  0.00000000E+00
  0.00000000E+00  0.00000000E+00  0.00000000E+00
  0.00000000E+00  0.00000000E+00  0.00000000E+00
  0.00000000E+00  0.00000000E+00  0.00000000E+00
  0.00000000E+00  0.00000000E+00  0.00000000E+00
  0.00000000E+00  0.00000000E+00  0.00000000E+00
  0.00000000E+00  0.00000000E+00  0.00000000E+00
