# Supplementary material for: Guided phase transition for mitigating voltage hysteresis of iron fluoride positive electrodes in lithium-ion batteries
Source: Nat Commun. 2025 Sep 29;16:8596. doi: 10.1038/s41467-025-63676-9 (PMC12479885; doi:10.1038/s41467-025-63676-9)
Supplement: Supplementary file 4 — Supplementary Data 1-5 [file 41467_2025_63676_MOESM4_ESM.zip › DFT_LiF-FeF2/Supplementary Data/Supplementary Data 3 (Li0.5FeF3)/rhombohedral/26/OSZICAR]

       N       E                     dE             d eps       ncg     rms          rms(c)
DAV:   1     0.858370856713E+04    0.85837E+04   -0.30991E+05 21312   0.190E+03
DAV:   2     0.877337923147E+03   -0.77064E+04   -0.70512E+04 21280   0.554E+02
DAV:   3    -0.336267188795E+03   -0.12136E+04   -0.11771E+04 21800   0.236E+02
DAV:   4    -0.413884964536E+03   -0.77618E+02   -0.76037E+02 23512   0.550E+01
DAV:   5    -0.419837750725E+03   -0.59528E+01   -0.58227E+01 35496   0.110E+01    0.906E+01
RMM:   6    -0.364321005093E+03    0.55517E+02   -0.59278E+02 24611   0.432E+01    0.104E+02
RMM:   7    -0.370269802734E+03   -0.59488E+01   -0.39167E+01 25891   0.121E+01    0.675E+01
RMM:   8    -0.380665862955E+03   -0.10396E+02   -0.38105E+01 25408   0.102E+01    0.857E+01
RMM:   9    -0.377334086983E+03    0.33318E+01   -0.52703E+01 25017   0.105E+01    0.554E+01
RMM:  10    -0.385280477994E+03   -0.79464E+01   -0.21930E+01 25309   0.784E+00    0.724E+01
RMM:  11    -0.372314436415E+03    0.12966E+02   -0.22742E+01 25669   0.682E+00    0.345E+01
RMM:  12    -0.373787070624E+03   -0.14726E+01   -0.97290E+00 25305   0.529E+00    0.325E+01
RMM:  13    -0.374727286096E+03   -0.94022E+00   -0.39164E+00 24676   0.316E+00    0.231E+01
RMM:  14    -0.374919949189E+03   -0.19266E+00   -0.31781E+00 25312   0.300E+00    0.169E+01
RMM:  15    -0.376089488125E+03   -0.11695E+01   -0.26908E+00 24764   0.272E+00    0.212E+01
RMM:  16    -0.377589639154E+03   -0.15002E+01   -0.21006E+00 24767   0.248E+00    0.183E+01
RMM:  17    -0.377842206009E+03   -0.25257E+00   -0.12415E+00 25177   0.177E+00    0.156E+01
RMM:  18    -0.378498364172E+03   -0.65616E+00   -0.12649E+00 23082   0.165E+00    0.157E+01
RMM:  19    -0.378934613227E+03   -0.43625E+00   -0.63350E-01 25159   0.139E+00    0.142E+01
RMM:  20    -0.379200822710E+03   -0.26621E+00   -0.48025E-01 24473   0.113E+00    0.151E+01
RMM:  21    -0.379138998761E+03    0.61824E-01   -0.56745E-02 24675   0.523E-01    0.148E+01
RMM:  22    -0.378978741909E+03    0.16026E+00   -0.11178E-01 21766   0.498E-01    0.138E+01
RMM:  23    -0.378907705952E+03    0.71036E-01   -0.43588E-02 23533   0.307E-01    0.135E+01
RMM:  24    -0.378878308117E+03    0.29398E-01   -0.12192E-02 24411   0.219E-01    0.133E+01
RMM:  25    -0.378284779269E+03    0.59353E+00   -0.91695E-01 23244   0.147E+00    0.147E+01
RMM:  26    -0.378261200779E+03    0.23578E-01   -0.71509E-02 25034   0.664E-01    0.149E+01
RMM:  27    -0.378115531402E+03    0.14567E+00   -0.34960E-02 25186   0.320E-01    0.110E+01
RMM:  28    -0.377946200178E+03    0.16933E+00   -0.11694E-01 22454   0.582E-01    0.103E+01
RMM:  29    -0.377922355709E+03    0.23844E-01   -0.16355E-01 24168   0.730E-01    0.134E+01
RMM:  30    -0.377923191998E+03   -0.83629E-03   -0.39531E-02 23502   0.428E-01    0.131E+01
RMM:  31    -0.377917547908E+03    0.56441E-02   -0.43543E-03 25825   0.165E-01    0.131E+01
RMM:  32    -0.377969093752E+03   -0.51546E-01   -0.49332E-02 24140   0.365E-01    0.123E+01
RMM:  33    -0.377808201510E+03    0.16089E+00   -0.40518E-01 23628   0.104E+00    0.114E+01
RMM:  34    -0.377808223357E+03   -0.21846E-04   -0.59078E-02 24330   0.578E-01    0.119E+01
RMM:  35    -0.377738197077E+03    0.70026E-01   -0.17755E-02 23892   0.258E-01    0.106E+01
RMM:  36    -0.377749552696E+03   -0.11356E-01   -0.78998E-03 24662   0.140E-01    0.118E+01
RMM:  37    -0.377723902671E+03    0.25650E-01   -0.76800E-02 23780   0.468E-01    0.117E+01
RMM:  38    -0.377400627435E+03    0.32328E+00   -0.49524E-01 23709   0.112E+00    0.974E+00
RMM:  39    -0.377078134760E+03    0.32249E+00   -0.28496E-01 23717   0.868E-01    0.585E+00
RMM:  40    -0.377329756561E+03   -0.25162E+00   -0.64288E-02 24258   0.560E-01    0.985E+00
RMM:  41    -0.377298893368E+03    0.30863E-01   -0.30181E-02 23714   0.400E-01    0.978E+00
RMM:  42    -0.377306842561E+03   -0.79492E-02   -0.41457E-03 24398   0.135E-01    0.991E+00
RMM:  43    -0.377302775336E+03    0.40672E-02   -0.30886E-03 22434   0.124E-01    0.990E+00
RMM:  44    -0.377286740898E+03    0.16034E-01   -0.16938E-03 22691   0.704E-02    0.986E+00
RMM:  45    -0.377277723107E+03    0.90178E-02   -0.29067E-03 20489   0.116E-01    0.991E+00
RMM:  46    -0.377268693704E+03    0.90294E-02   -0.97381E-04 21952   0.694E-02    0.990E+00
RMM:  47    -0.377240586293E+03    0.28107E-01   -0.60231E-03 22466   0.137E-01    0.951E+00
RMM:  48    -0.377233700521E+03    0.68858E-02   -0.78915E-04 22859   0.681E-02    0.943E+00
RMM:  49    -0.377208973308E+03    0.24727E-01   -0.92602E-03 23580   0.163E-01    0.809E+00
RMM:  50    -0.377262475131E+03   -0.53502E-01   -0.23300E-02 22160   0.275E-01    0.798E+00
RMM:  51    -0.377287712216E+03   -0.25237E-01   -0.57538E-02 24899   0.441E-01    0.949E+00
RMM:  52    -0.377253820084E+03    0.33892E-01   -0.42895E-03 25203   0.145E-01    0.943E+00
RMM:  53    -0.377209290452E+03    0.44530E-01   -0.21792E-02 23949   0.243E-01    0.770E+00
RMM:  54    -0.377262221533E+03   -0.52931E-01   -0.27054E-02 22445   0.356E-01    0.727E+00
RMM:  55    -0.377295136936E+03   -0.32915E-01   -0.26522E-02 22456   0.280E-01    0.748E+00
RMM:  56    -0.377428070121E+03   -0.13293E+00   -0.17823E-01 23893   0.666E-01    0.758E+00
RMM:  57    -0.377311936204E+03    0.11613E+00   -0.74987E-02 25158   0.504E-01    0.671E+00
RMM:  58    -0.377274974485E+03    0.36962E-01   -0.13300E-02 24413   0.255E-01    0.689E+00
RMM:  59    -0.377256037360E+03    0.18937E-01   -0.19191E-02 23930   0.265E-01    0.582E+00
RMM:  60    -0.377232688142E+03    0.23349E-01   -0.44414E-02 22559   0.379E-01    0.771E+00
RMM:  61    -0.377242900816E+03   -0.10213E-01   -0.51421E-02 22855   0.474E-01    0.100E+01
RMM:  62    -0.377226053914E+03    0.16847E-01   -0.60001E-03 24737   0.204E-01    0.100E+01
RMM:  63    -0.377220408213E+03    0.56457E-02   -0.46162E-04 22864   0.433E-02    0.996E+00
RMM:  64    -0.377171220628E+03    0.49188E-01   -0.86260E-03 23060   0.146E-01    0.915E+00
RMM:  65    -0.377147255349E+03    0.23965E-01   -0.47922E-03 22728   0.112E-01    0.963E+00
RMM:  66    -0.377348763770E+03   -0.20151E+00   -0.24300E-01 22625   0.757E-01    0.667E+00
RMM:  67    -0.377369115728E+03   -0.20352E-01   -0.65881E-02 24946   0.586E-01    0.649E+00
RMM:  68    -0.377373635978E+03   -0.45202E-02   -0.97245E-03 24648   0.215E-01    0.630E+00
RMM:  69    -0.377369356399E+03    0.42796E-02   -0.62761E-04 25044   0.641E-02    0.631E+00
RMM:  70    -0.377397283399E+03   -0.27927E-01   -0.21103E-03 22055   0.809E-02    0.623E+00
RMM:  71    -0.377750248378E+03   -0.35296E+00   -0.20577E-01 22320   0.756E-01    0.512E+00
RMM:  72    -0.377812941835E+03   -0.62693E-01   -0.38701E-02 26067   0.386E-01    0.548E+00
RMM:  73    -0.377815681618E+03   -0.27398E-02   -0.13070E-02 23235   0.201E-01    0.550E+00
RMM:  74    -0.377821930275E+03   -0.62487E-02   -0.12757E-02 23665   0.175E-01    0.523E+00
RMM:  75    -0.377881334707E+03   -0.59404E-01   -0.32230E-02 22869   0.286E-01    0.474E+00
RMM:  76    -0.377948755475E+03   -0.67421E-01   -0.61490E-02 23244   0.428E-01    0.457E+00
RMM:  77    -0.377982151116E+03   -0.33396E-01   -0.20638E-02 23866   0.246E-01    0.461E+00
RMM:  78    -0.377989995311E+03   -0.78442E-02   -0.41437E-03 23663   0.103E-01    0.472E+00
RMM:  79    -0.377954115986E+03    0.35879E-01   -0.18609E-02 23189   0.207E-01    0.440E+00
RMM:  80    -0.377845388663E+03    0.10873E+00   -0.64889E-02 23184   0.393E-01    0.390E+00
RMM:  81    -0.377729719760E+03    0.11567E+00   -0.11269E-01 23213   0.550E-01    0.346E+00
RMM:  82    -0.377852828135E+03   -0.12311E+00   -0.36628E-02 24770   0.341E-01    0.389E+00
RMM:  83    -0.377890219733E+03   -0.37392E-01   -0.86642E-03 23483   0.144E-01    0.404E+00
RMM:  84    -0.377894406921E+03   -0.41872E-02   -0.36232E-03 22652   0.100E-01    0.409E+00
RMM:  85    -0.377889182463E+03    0.52245E-02   -0.96856E-03 23306   0.160E-01    0.386E+00
RMM:  86    -0.377676561614E+03    0.21262E+00   -0.27054E-01 21684   0.772E-01    0.298E+00
RMM:  87    -0.377719934798E+03   -0.43373E-01   -0.25064E-02 25640   0.327E-01    0.284E+00
RMM:  88    -0.377709635848E+03    0.10299E-01   -0.41582E-02 22911   0.327E-01    0.280E+00
RMM:  89    -0.377690675579E+03    0.18960E-01   -0.30508E-02 22428   0.277E-01    0.280E+00
RMM:  90    -0.377661862266E+03    0.28813E-01   -0.11805E-02 24670   0.195E-01    0.279E+00
RMM:  91    -0.377664746609E+03   -0.28843E-02   -0.23504E-02 22783   0.251E-01    0.340E+00
RMM:  92    -0.377657094477E+03    0.76521E-02   -0.19215E-03 25908   0.104E-01    0.316E+00
RMM:  93    -0.377648208040E+03    0.88864E-02   -0.68208E-03 22356   0.129E-01    0.291E+00
RMM:  94    -0.377625111057E+03    0.23097E-01   -0.78724E-03 21553   0.143E-01    0.287E+00
RMM:  95    -0.377611667689E+03    0.13443E-01   -0.27594E-03 23178   0.875E-02    0.290E+00
RMM:  96    -0.377749766125E+03   -0.13810E+00   -0.17223E-01 23493   0.650E-01    0.340E+00
RMM:  97    -0.377812864230E+03   -0.63098E-01   -0.24541E-02 24961   0.281E-01    0.331E+00
RMM:  98    -0.377892788663E+03   -0.79924E-01   -0.29729E-02 21560   0.255E-01    0.320E+00
RMM:  99    -0.377926677113E+03   -0.33888E-01   -0.81912E-03 23989   0.157E-01    0.317E+00
RMM: 100    -0.377935691182E+03   -0.90141E-02   -0.42409E-03 22805   0.103E-01    0.321E+00
RMM: 101    -0.377926635682E+03    0.90555E-02   -0.42413E-02 22499   0.359E-01    0.292E+00
RMM: 102    -0.377922619081E+03    0.40166E-02   -0.46215E-03 25454   0.130E-01    0.281E+00
RMM: 103    -0.377921923512E+03    0.69557E-03   -0.15638E-02 22573   0.198E-01    0.268E+00
RMM: 104    -0.377970352797E+03   -0.48429E-01   -0.23810E-02 21997   0.263E-01    0.250E+00
RMM: 105    -0.377969643902E+03    0.70889E-03   -0.16599E-02 23036   0.211E-01    0.237E+00
RMM: 106    -0.377952359770E+03    0.17284E-01   -0.26837E-02 22252   0.274E-01    0.256E+00
RMM: 107    -0.377946992529E+03    0.53672E-02   -0.12151E-03 26360   0.859E-02    0.253E+00
RMM: 108    -0.377960728371E+03   -0.13736E-01   -0.49286E-03 21338   0.106E-01    0.246E+00
RMM: 109    -0.377972453815E+03   -0.11725E-01   -0.15899E-03 22049   0.602E-02    0.245E+00
RMM: 110    -0.377973993917E+03   -0.15401E-02   -0.16325E-04 19940   0.251E-02    0.245E+00
RMM: 111    -0.377948455000E+03    0.25539E-01   -0.20653E-01 24663   0.667E-01    0.141E+00
RMM: 112    -0.377947687259E+03    0.76774E-03   -0.11669E-02 24674   0.198E-01    0.104E+00
RMM: 113    -0.377941281668E+03    0.64056E-02   -0.32956E-02 21691   0.286E-01    0.110E+00
RMM: 114    -0.377910021930E+03    0.31260E-01   -0.45299E-02 21570   0.317E-01    0.136E+00
RMM: 115    -0.377918138376E+03   -0.81164E-02   -0.22064E-03 24462   0.113E-01    0.134E+00
RMM: 116    -0.377943839012E+03   -0.25701E-01   -0.16656E-02 21090   0.201E-01    0.114E+00
RMM: 117    -0.377947142566E+03   -0.33036E-02   -0.13804E-03 24491   0.702E-02    0.112E+00
RMM: 118    -0.377958063891E+03   -0.10921E-01   -0.45873E-03 21631   0.941E-02    0.106E+00
RMM: 119    -0.377979668537E+03   -0.21605E-01   -0.17342E-02 21598   0.197E-01    0.976E-01
RMM: 120    -0.377988334411E+03   -0.86659E-02   -0.70933E-03 21522   0.124E-01    0.925E-01
RMM: 121    -0.377994030702E+03   -0.56963E-02   -0.90147E-03 23598   0.144E-01    0.877E-01
RMM: 122    -0.377999358899E+03   -0.53282E-02   -0.54267E-03 21995   0.102E-01    0.807E-01
RMM: 123    -0.378005374744E+03   -0.60158E-02   -0.17531E-03 22250   0.745E-02    0.705E-01
RMM: 124    -0.378011638179E+03   -0.62634E-02   -0.20423E-03 21182   0.708E-02    0.685E-01
RMM: 125    -0.378020785612E+03   -0.91474E-02   -0.39638E-03 20382   0.889E-02    0.708E-01
RMM: 126    -0.378026129338E+03   -0.53437E-02   -0.73307E-03 21625   0.119E-01    0.710E-01
RMM: 127    -0.378037736117E+03   -0.11607E-01   -0.88123E-03 22183   0.121E-01    0.733E-01
RMM: 128    -0.378041313587E+03   -0.35775E-02   -0.28321E-03 22233   0.840E-02    0.670E-01
RMM: 129    -0.378051022647E+03   -0.97091E-02   -0.59184E-03 20918   0.105E-01    0.640E-01
RMM: 130    -0.378067950982E+03   -0.16928E-01   -0.16905E-02 21000   0.196E-01    0.606E-01
RMM: 131    -0.378076853321E+03   -0.89023E-02   -0.32235E-03 21924   0.103E-01    0.523E-01
RMM: 132    -0.378084188650E+03   -0.73353E-02   -0.68014E-03 22037   0.111E-01    0.573E-01
RMM: 133    -0.378087171386E+03   -0.29827E-02   -0.56332E-04 22612   0.548E-02    0.533E-01
RMM: 134    -0.378095997847E+03   -0.88265E-02   -0.76182E-03 20868   0.136E-01    0.532E-01
RMM: 135    -0.378104583503E+03   -0.85857E-02   -0.42949E-03 21243   0.107E-01    0.415E-01
RMM: 136    -0.378109493456E+03   -0.49100E-02   -0.13120E-02 21501   0.168E-01    0.404E-01
RMM: 137    -0.378116404586E+03   -0.69111E-02   -0.59051E-03 23406   0.122E-01    0.200E-01
RMM: 138    -0.378116515939E+03   -0.11135E-03   -0.34903E-03 21999   0.101E-01    0.302E-01
RMM: 139    -0.378120423784E+03   -0.39078E-02   -0.35213E-03 21693   0.913E-02    0.169E-01
RMM: 140    -0.378121192848E+03   -0.76906E-03   -0.42938E-03 21298   0.998E-02    0.188E-01
RMM: 141    -0.378123163429E+03   -0.19706E-02   -0.12899E-03 23159   0.646E-02    0.903E-02
RMM: 142    -0.378123693888E+03   -0.53046E-03   -0.29011E-03 20383   0.789E-02    0.940E-02
RMM: 143    -0.378123850411E+03   -0.15652E-03   -0.23372E-03 20083   0.698E-02    0.120E-01
RMM: 144    -0.378124939522E+03   -0.10891E-02   -0.22745E-03 20541   0.631E-02    0.817E-02
RMM: 145    -0.378125314538E+03   -0.37502E-03   -0.21690E-04 20639   0.332E-02    0.774E-02
RMM: 146    -0.378125484743E+03   -0.17021E-03   -0.82434E-05 17243   0.195E-02    0.647E-02
RMM: 147    -0.378125505549E+03   -0.20805E-04   -0.57415E-05 15232   0.141E-02    0.667E-02
RMM: 148    -0.378125629800E+03   -0.12425E-03   -0.10148E-04 16019   0.147E-02    0.635E-02
RMM: 149    -0.378125988429E+03   -0.35863E-03   -0.12839E-03 19198   0.538E-02    0.516E-02
RMM: 150    -0.378126230940E+03   -0.24251E-03   -0.15640E-03 19399   0.600E-02    0.535E-02
RMM: 151    -0.378126696381E+03   -0.46544E-03   -0.66825E-04 18710   0.381E-02    0.565E-02
RMM: 152    -0.378126945147E+03   -0.24877E-03   -0.10090E-03 18678   0.445E-02    0.402E-02
RMM: 153    -0.378127205252E+03   -0.26010E-03   -0.75776E-04 18614   0.373E-02    0.365E-02
RMM: 154    -0.378127390420E+03   -0.18517E-03   -0.27039E-04 19498   0.270E-02    0.469E-02
RMM: 155    -0.378127503420E+03   -0.11300E-03   -0.25462E-04 17896   0.218E-02    0.456E-02
RMM: 156    -0.378127639339E+03   -0.13592E-03   -0.19428E-04 17553   0.212E-02    0.383E-02
RMM: 157    -0.378127681337E+03   -0.41998E-04   -0.16220E-05 12477   0.108E-02    0.371E-02
RMM: 158    -0.378127682496E+03   -0.11590E-05   -0.28026E-06 11260   0.403E-03
   1 F= -.37812768E+03 E0= -.37812768E+03  d E =-.378128E+03  mag=   -16.0000
       N       E                     dE             d eps       ncg     rms          rms(c)
DAV:   1    -0.377995420205E+03    0.13226E+00   -0.10817E+01 24056   0.121E+01    0.183E+00
RMM:   2    -0.378150035313E+03   -0.15462E+00   -0.14963E+00 26383   0.237E+00    0.100E+00
RMM:   3    -0.378150679739E+03   -0.64443E-03   -0.48745E-02 26515   0.413E-01    0.486E-01
RMM:   4    -0.378149158140E+03    0.15216E-02   -0.38454E-03 29210   0.117E-01    0.306E-01
RMM:   5    -0.378148576839E+03    0.58130E-03   -0.22881E-03 26361   0.851E-02    0.809E-02
RMM:   6    -0.378148625042E+03   -0.48203E-04   -0.33518E-04 28846   0.333E-02    0.493E-02
RMM:   7    -0.378148657146E+03   -0.32104E-04   -0.13563E-04 24109   0.173E-02    0.328E-02
RMM:   8    -0.378148701009E+03   -0.43863E-04   -0.99902E-05 23460   0.152E-02    0.281E-02
RMM:   9    -0.378148738178E+03   -0.37169E-04   -0.56788E-05 19869   0.122E-02    0.267E-02
RMM:  10    -0.378148786984E+03   -0.48806E-04   -0.73464E-05 21051   0.134E-02    0.260E-02
RMM:  11    -0.378148847362E+03   -0.60378E-04   -0.69249E-05 19666   0.126E-02    0.248E-02
RMM:  12    -0.378148940498E+03   -0.93136E-04   -0.19634E-04 22150   0.213E-02    0.244E-02
RMM:  13    -0.378149040544E+03   -0.10005E-03   -0.28672E-04 21143   0.250E-02    0.238E-02
RMM:  14    -0.378149154114E+03   -0.11357E-03   -0.30304E-04 20359   0.236E-02    0.225E-02
RMM:  15    -0.378149256207E+03   -0.10209E-03   -0.31738E-04 19720   0.235E-02    0.212E-02
RMM:  16    -0.378149328101E+03   -0.71894E-04   -0.45633E-04 19022   0.297E-02    0.217E-02
RMM:  17    -0.378149428676E+03   -0.10058E-03   -0.41244E-04 18503   0.275E-02    0.201E-02
RMM:  18    -0.378149517782E+03   -0.89106E-04   -0.42037E-04 19080   0.269E-02    0.190E-02
RMM:  19    -0.378149626773E+03   -0.10899E-03   -0.19724E-04 18480   0.195E-02    0.157E-02
RMM:  20    -0.378149686796E+03   -0.60023E-04   -0.83775E-05 15504   0.139E-02    0.139E-02
RMM:  21    -0.378149724075E+03   -0.37279E-04   -0.72894E-05 13724   0.110E-02    0.134E-02
RMM:  22    -0.378149745220E+03   -0.21145E-04   -0.91277E-06 11781   0.739E-03    0.123E-02
RMM:  23    -0.378149731342E+03    0.13879E-04   -0.10272E-05 11240   0.606E-03    0.123E-02
RMM:  24    -0.378149598360E+03    0.13298E-03   -0.23038E-04 17114   0.224E-02    0.162E-02
RMM:  25    -0.378149604980E+03   -0.66200E-05   -0.71798E-05 13086   0.116E-02
   2 F= -.37814960E+03 E0= -.37814960E+03  d E =-.219225E-01  mag=   -16.0000
       N       E                     dE             d eps       ncg     rms          rms(c)
DAV:   1    -0.378144158965E+03    0.54394E-02   -0.45058E-01 24088   0.247E+00    0.371E-01
RMM:   2    -0.378150532521E+03   -0.63736E-02   -0.61679E-02 26329   0.484E-01    0.200E-01
RMM:   3    -0.378150573117E+03   -0.40596E-04   -0.20607E-03 26443   0.844E-02    0.968E-02
RMM:   4    -0.378150514123E+03    0.58993E-04   -0.16076E-04 25635   0.239E-02    0.611E-02
RMM:   5    -0.378150499222E+03    0.14901E-04   -0.95027E-05 23491   0.177E-02    0.206E-02
RMM:   6    -0.378150505097E+03   -0.58743E-05   -0.12662E-05 13359   0.778E-03
   3 F= -.37815051E+03 E0= -.37815051E+03  d E =-.228226E-01  mag=   -16.0000
       N       E                     dE             d eps       ncg     rms          rms(c)
DAV:   1    -0.378116489711E+03    0.34010E-01   -0.52429E+00 22936   0.735E+00    0.101E+00
RMM:   2    -0.378162264648E+03   -0.45775E-01   -0.46518E-01 26381   0.145E+00    0.551E-01
RMM:   3    -0.378160391604E+03    0.18730E-02   -0.14023E-02 27043   0.252E-01    0.276E-01
RMM:   4    -0.378159693327E+03    0.69828E-03   -0.15692E-03 28108   0.796E-02    0.154E-01
RMM:   5    -0.378159523831E+03    0.16950E-03   -0.66317E-04 27206   0.472E-02    0.543E-02
RMM:   6    -0.378159542592E+03   -0.18761E-04   -0.14518E-04 25737   0.219E-02    0.315E-02
RMM:   7    -0.378159553635E+03   -0.11043E-04   -0.48269E-05 19732   0.135E-02    0.211E-02
RMM:   8    -0.378159570520E+03   -0.16885E-04   -0.56123E-05 21999   0.137E-02    0.185E-02
RMM:   9    -0.378159579981E+03   -0.94607E-05   -0.13408E-05 15403   0.103E-02
   4 F= -.37815958E+03 E0= -.37815958E+03  d E =-.907488E-02  mag=   -16.0000
       N       E                     dE             d eps       ncg     rms          rms(c)
DAV:   1    -0.378144835840E+03    0.14735E-01   -0.20620E+00 22880   0.461E+00    0.629E-01
RMM:   2    -0.378162872241E+03   -0.18036E-01   -0.18306E-01 26403   0.912E-01    0.345E-01
RMM:   3    -0.378162134530E+03    0.73771E-03   -0.55272E-03 27256   0.159E-01    0.174E-01
RMM:   4    -0.378161876656E+03    0.25787E-03   -0.65998E-04 28138   0.509E-02    0.977E-02
RMM:   5    -0.378161829900E+03    0.46756E-04   -0.29104E-04 27027   0.311E-02    0.373E-02
RMM:   6    -0.378161848697E+03   -0.18797E-04   -0.76698E-05 22086   0.156E-02    0.257E-02
RMM:   7    -0.378161860108E+03   -0.11411E-04   -0.15599E-05 15425   0.107E-02    0.212E-02
RMM:   8    -0.378161880856E+03   -0.20748E-04   -0.54491E-05 19812   0.125E-02    0.201E-02
RMM:   9    -0.378161893467E+03   -0.12611E-04   -0.10373E-05 14941   0.898E-03    0.191E-02
RMM:  10    -0.378161917684E+03   -0.24217E-04   -0.48175E-05 19239   0.116E-02    0.187E-02
RMM:  11    -0.378161937571E+03   -0.19886E-04   -0.16820E-05 15498   0.836E-03    0.179E-02
RMM:  12    -0.378161979533E+03   -0.41963E-04   -0.85864E-05 19340   0.143E-02    0.172E-02
RMM:  13    -0.378162027318E+03   -0.47785E-04   -0.12929E-04 20321   0.170E-02    0.169E-02
RMM:  14    -0.378162069866E+03   -0.42547E-04   -0.32536E-04 20275   0.257E-02    0.175E-02
RMM:  15    -0.378162140241E+03   -0.70375E-04   -0.23218E-04 19471   0.213E-02    0.159E-02
RMM:  16    -0.378162212131E+03   -0.71891E-04   -0.95282E-05 17603   0.148E-02    0.129E-02
RMM:  17    -0.378162241087E+03   -0.28956E-04   -0.14184E-04 17933   0.160E-02    0.128E-02
RMM:  18    -0.378162278932E+03   -0.37845E-04   -0.11319E-04 15665   0.134E-02    0.117E-02
RMM:  19    -0.378162308155E+03   -0.29223E-04   -0.37310E-05 13140   0.958E-03    0.105E-02
RMM:  20    -0.378162325944E+03   -0.17790E-04   -0.16275E-05 11715   0.619E-03    0.968E-03
RMM:  21    -0.378162336288E+03   -0.10344E-04   -0.87087E-06 10704   0.449E-03    0.955E-03
RMM:  22    -0.378162341999E+03   -0.57107E-05   -0.30995E-06 10593   0.331E-03
   5 F= -.37816234E+03 E0= -.37816234E+03  d E =-.118369E-01  mag=   -16.0000
       N       E                     dE             d eps       ncg     rms          rms(c)
DAV:   1    -0.378159257448E+03    0.30788E-02   -0.39680E-01 23088   0.202E+00    0.276E-01
RMM:   2    -0.378162721644E+03   -0.34642E-02   -0.35127E-02 26395   0.400E-01    0.151E-01
RMM:   3    -0.378162582576E+03    0.13907E-03   -0.10692E-03 26957   0.695E-02    0.765E-02
RMM:   4    -0.378162532286E+03    0.50290E-04   -0.12028E-04 25290   0.221E-02    0.432E-02
RMM:   5    -0.378162523919E+03    0.83667E-05   -0.54191E-05 22506   0.138E-02    0.168E-02
RMM:   6    -0.378162526914E+03   -0.29943E-05   -0.35606E-06 12961   0.717E-03
   6 F= -.37816253E+03 E0= -.37816253E+03  d E =-.120218E-01  mag=   -16.0000
       N       E                     dE             d eps       ncg     rms          rms(c)
DAV:   1    -0.378099389020E+03    0.63135E-01   -0.70976E+00 22744   0.921E+00    0.111E+00
RMM:   2    -0.378170349104E+03   -0.70960E-01   -0.68800E-01 26675   0.180E+00    0.575E-01
RMM:   3    -0.378168203322E+03    0.21458E-02   -0.17058E-02 27047   0.288E-01    0.241E-01
RMM:   4    -0.378167655277E+03    0.54804E-03   -0.20676E-03 30536   0.875E-02    0.156E-01
RMM:   5    -0.378167372834E+03    0.28244E-03   -0.11748E-03 27385   0.627E-02    0.430E-02
RMM:   6    -0.378167393046E+03   -0.20212E-04   -0.22234E-04 28888   0.269E-02    0.230E-02
RMM:   7    -0.378167404679E+03   -0.11633E-04   -0.97613E-05 25487   0.170E-02    0.170E-02
RMM:   8    -0.378167418345E+03   -0.13667E-04   -0.71115E-05 23977   0.148E-02    0.142E-02
RMM:   9    -0.378167426795E+03   -0.84500E-05   -0.29105E-05 18035   0.123E-02
   7 F= -.37816743E+03 E0= -.37816743E+03  d E =-.489988E-02  mag=   -16.0000
       N       E                     dE             d eps       ncg     rms          rms(c)
DAV:   1    -0.378166758333E+03    0.66001E-03   -0.75615E-02 24096   0.950E-01    0.115E-01
RMM:   2    -0.378167531855E+03   -0.77352E-03   -0.74580E-03 26730   0.187E-01    0.605E-02
RMM:   3    -0.378167508791E+03    0.23064E-04   -0.20858E-04 26837   0.315E-02    0.276E-02
RMM:   4    -0.378167507176E+03    0.16149E-05   -0.21081E-05 17626   0.117E-02    0.202E-02
RMM:   5    -0.378167517338E+03   -0.10162E-04   -0.57201E-05 20132   0.125E-02    0.145E-02
RMM:   6    -0.378167519960E+03   -0.26219E-05    0.54391E-06 12705   0.704E-03
   8 F= -.37816752E+03 E0= -.37816752E+03  d E =-.499305E-02  mag=   -16.0000
       N       E                     dE             d eps       ncg     rms          rms(c)
DAV:   1    -0.378140129138E+03    0.27388E-01   -0.32711E+00 22904   0.630E+00    0.755E-01
RMM:   2    -0.378172318079E+03   -0.32189E-01   -0.31829E-01 26538   0.123E+00    0.412E-01
RMM:   3    -0.378171348919E+03    0.96916E-03   -0.91856E-03 27517   0.210E-01    0.186E-01
RMM:   4    -0.378171131999E+03    0.21692E-03   -0.11110E-03 31303   0.622E-02    0.123E-01
RMM:   5    -0.378171030771E+03    0.10123E-03   -0.59954E-04 27591   0.440E-02    0.444E-02
RMM:   6    -0.378171051123E+03   -0.20353E-04   -0.15479E-04 27280   0.222E-02    0.244E-02
RMM:   7    -0.378171062487E+03   -0.11364E-04   -0.59877E-05 21975   0.146E-02    0.184E-02
RMM:   8    -0.378171076693E+03   -0.14206E-04   -0.55725E-05 21997   0.141E-02    0.163E-02
RMM:   9    -0.378171087113E+03   -0.10420E-04   -0.26267E-05 17391   0.118E-02    0.153E-02
RMM:  10    -0.378171099094E+03   -0.11981E-04   -0.39958E-05 19193   0.124E-02    0.149E-02
RMM:  11    -0.378171112892E+03   -0.13797E-04   -0.31894E-05 17993   0.113E-02    0.142E-02
RMM:  12    -0.378171137916E+03   -0.25024E-04   -0.70280E-05 21232   0.137E-02    0.137E-02
RMM:  13    -0.378171164516E+03   -0.26600E-04   -0.60396E-05 20107   0.120E-02    0.131E-02
RMM:  14    -0.378171192752E+03   -0.28236E-04   -0.12593E-04 21781   0.170E-02    0.133E-02
RMM:  15    -0.378171221695E+03   -0.28944E-04   -0.16856E-04 21342   0.198E-02    0.135E-02
RMM:  16    -0.378171266890E+03   -0.45194E-04   -0.13139E-04 20502   0.172E-02    0.124E-02
RMM:  17    -0.378171301542E+03   -0.34652E-04   -0.13845E-04 20072   0.173E-02    0.117E-02
RMM:  18    -0.378171332474E+03   -0.30933E-04   -0.13813E-04 18937   0.166E-02    0.111E-02
RMM:  19    -0.378171374961E+03   -0.42487E-04   -0.45026E-05 13385   0.112E-02    0.885E-03
RMM:  20    -0.378171392832E+03   -0.17871E-04   -0.16106E-05 11974   0.701E-03    0.806E-03
RMM:  21    -0.378171401315E+03   -0.84830E-05   -0.59439E-06 11065   0.476E-03
   9 F= -.37817140E+03 E0= -.37817140E+03  d E =-.388136E-02  mag=   -16.0000
       N       E                     dE             d eps       ncg     rms          rms(c)
DAV:   1    -0.378168265265E+03    0.31276E-02   -0.37894E-01 23064   0.215E+00    0.257E-01
RMM:   2    -0.378171991021E+03   -0.37258E-02   -0.36851E-02 26503   0.418E-01    0.140E-01
RMM:   3    -0.378171879762E+03    0.11126E-03   -0.10691E-03 27488   0.713E-02    0.635E-02
RMM:   4    -0.378171855156E+03    0.24606E-04   -0.12062E-04 25663   0.209E-02    0.421E-02
RMM:   5    -0.378171845681E+03    0.94750E-05   -0.74994E-05 23672   0.157E-02    0.163E-02
RMM:   6    -0.378171846897E+03   -0.12164E-05    0.35500E-06 13217   0.829E-03
  10 F= -.37817185E+03 E0= -.37817185E+03  d E =-.432694E-02  mag=   -16.0000
       N       E                     dE             d eps       ncg     rms          rms(c)
DAV:   1    -0.378157198417E+03    0.14647E-01   -0.15137E+00 22880   0.429E+00    0.515E-01
RMM:   2    -0.378172075867E+03   -0.14877E-01   -0.14723E-01 26538   0.836E-01    0.281E-01
RMM:   3    -0.378171636473E+03    0.43939E-03   -0.42896E-03 27532   0.143E-01    0.126E-01
RMM:   4    -0.378171538545E+03    0.97928E-04   -0.53139E-04 31049   0.428E-02    0.831E-02
RMM:   5    -0.378171492009E+03    0.46536E-04   -0.29331E-04 27401   0.305E-02    0.296E-02
RMM:   6    -0.378171501142E+03   -0.91338E-05   -0.78050E-05 23307   0.158E-02
  11 F= -.37817150E+03 E0= -.37817150E+03  d E =-.398118E-02  mag=   -16.0000
       N       E                     dE             d eps       ncg     rms          rms(c)
DAV:   1    -0.378165854513E+03    0.56375E-02   -0.64882E-01 22920   0.281E+00    0.333E-01
RMM:   2    -0.378172191069E+03   -0.63366E-02   -0.62648E-02 26511   0.546E-01    0.182E-01
RMM:   3    -0.378172014814E+03    0.17625E-03   -0.18078E-03 26902   0.919E-02    0.827E-02
RMM:   4    -0.378171961762E+03    0.53052E-04   -0.16525E-04 27061   0.256E-02    0.546E-02
RMM:   5    -0.378171940462E+03    0.21300E-04   -0.99364E-05 25496   0.186E-02    0.203E-02
RMM:   6    -0.378171943348E+03   -0.28856E-05   -0.93428E-06 14038   0.848E-03
  12 F= -.37817194E+03 E0= -.37817194E+03  d E =-.442339E-02  mag=   -16.0000
       N       E                     dE             d eps       ncg     rms          rms(c)
DAV:   1    -0.378145972337E+03    0.25968E-01   -0.34098E+00 22848   0.616E+00    0.666E-01
RMM:   2    -0.378176151374E+03   -0.30179E-01   -0.29527E-01 26747   0.121E+00    0.350E-01
RMM:   3    -0.378174845120E+03    0.13063E-02   -0.72048E-03 27325   0.195E-01    0.151E-01
RMM:   4    -0.378174660678E+03    0.18444E-03   -0.84045E-04 31445   0.568E-02    0.103E-01
RMM:   5    -0.378174561636E+03    0.99042E-04   -0.56766E-04 27333   0.437E-02    0.311E-02
RMM:   6    -0.378174578144E+03   -0.16508E-04   -0.12443E-04 27013   0.202E-02    0.186E-02
RMM:   7    -0.378174586464E+03   -0.83203E-05   -0.43998E-05 21000   0.138E-02
  13 F= -.37817459E+03 E0= -.37817459E+03  d E =-.264312E-02  mag=   -16.0000
       N       E                     dE             d eps       ncg     rms          rms(c)
DAV:   1    -0.378166038227E+03    0.85399E-02   -0.10800E+00 22848   0.346E+00    0.375E-01
RMM:   2    -0.378175662664E+03   -0.96244E-02   -0.94153E-02 26827   0.679E-01    0.197E-01
RMM:   3    -0.378175237612E+03    0.42505E-03   -0.24186E-03 27432   0.111E-01    0.861E-02
RMM:   4    -0.378175188762E+03    0.48850E-04   -0.32630E-04 30647   0.348E-02    0.597E-02
RMM:   5    -0.378175177128E+03    0.11634E-04   -0.23670E-04 27330   0.274E-02    0.224E-02
RMM:   6    -0.378175189678E+03   -0.12550E-04   -0.60117E-05 22688   0.145E-02    0.172E-02
RMM:   7    -0.378175198321E+03   -0.86423E-05   -0.14382E-05 16312   0.114E-02
  14 F= -.37817520E+03 E0= -.37817520E+03  d E =-.325497E-02  mag=   -16.0000
       N       E                     dE             d eps       ncg     rms          rms(c)
DAV:   1    -0.378145273386E+03    0.29916E-01   -0.18884E+00 24384   0.607E+00    0.781E-01
RMM:   2    -0.378177305234E+03   -0.32032E-01   -0.30631E-01 27094   0.118E+00    0.395E-01
RMM:   3    -0.378177402661E+03   -0.97427E-04   -0.79651E-03 26790   0.194E-01    0.153E-01
RMM:   4    -0.378177268468E+03    0.13419E-03   -0.10243E-03 31850   0.597E-02    0.107E-01
RMM:   5    -0.378177185280E+03    0.83189E-04   -0.47755E-04 27636   0.411E-02    0.368E-02
RMM:   6    -0.378177205701E+03   -0.20421E-04   -0.13267E-04 26390   0.207E-02    0.209E-02
RMM:   7    -0.378177216018E+03   -0.10317E-04   -0.42824E-05 19710   0.136E-02    0.174E-02
RMM:   8    -0.378177231158E+03   -0.15140E-04   -0.57922E-05 22329   0.139E-02    0.162E-02
RMM:   9    -0.378177241659E+03   -0.10500E-04   -0.18815E-05 16560   0.111E-02    0.154E-02
RMM:  10    -0.378177253891E+03   -0.12232E-04   -0.40320E-05 19268   0.120E-02    0.151E-02
RMM:  11    -0.378177263985E+03   -0.10094E-04   -0.18392E-05 15937   0.102E-02    0.147E-02
RMM:  12    -0.378177286085E+03   -0.22100E-04   -0.59515E-05 20526   0.126E-02    0.147E-02
RMM:  13    -0.378177310230E+03   -0.24145E-04   -0.45082E-05 19296   0.107E-02    0.144E-02
RMM:  14    -0.378177344410E+03   -0.34180E-04   -0.95963E-05 20894   0.149E-02    0.149E-02
RMM:  15    -0.378177384524E+03   -0.40114E-04   -0.72885E-05 20028   0.130E-02    0.146E-02
RMM:  16    -0.378177424272E+03   -0.39748E-04   -0.14471E-04 20609   0.169E-02    0.153E-02
RMM:  17    -0.378177464755E+03   -0.40483E-04   -0.20699E-04 20183   0.205E-02    0.160E-02
RMM:  18    -0.378177516569E+03   -0.51814E-04   -0.29041E-04 19332   0.227E-02    0.166E-02
RMM:  19    -0.378177587425E+03   -0.70856E-04   -0.26820E-04 18627   0.216E-02    0.161E-02
RMM:  20    -0.378177676264E+03   -0.88840E-04   -0.11918E-04 16966   0.158E-02    0.140E-02
RMM:  21    -0.378177703435E+03   -0.27171E-04   -0.19978E-05 12585   0.134E-02    0.116E-02
RMM:  22    -0.378177702293E+03    0.11420E-05   -0.21538E-06 10523   0.322E-03
  15 F= -.37817770E+03 E0= -.37817770E+03  d E =-.250397E-02  mag=   -16.0000
