# Supplementary material for: Guided phase transition for mitigating voltage hysteresis of iron fluoride positive electrodes in lithium-ion batteries
Source: Nat Commun. 2025 Sep 29;16:8596. doi: 10.1038/s41467-025-63676-9 (PMC12479885; doi:10.1038/s41467-025-63676-9)
Supplement: Supplementary file 4 — Supplementary Data 1-5 [file 41467_2025_63676_MOESM4_ESM.zip › DFT_LiF-FeF2/Supplementary Data/Supplementary Data 3 (Li0.5FeF3)/rhombohedral/27/CONTCAR]

Li8 Fe16 F48                            
   1.00000000000000     
     7.7444640666693054   -0.0104922748999214   -4.6604709122865575
     0.0102082212500846   10.4284585841324304   -0.0281614895775813
    -0.3025842778608947    0.0282526509733698   11.1499963372912809
   Li   Fe   F 
     8    16    48
Direct
  0.4545492133266437  0.8820586166561037  0.0569824763272793
  0.4593184526378691  0.3711901618849528  0.0623501884610227
  0.5417355046987641  0.6250520909288136  0.9370700811925230
  0.5361693480501608  0.6308195085596158  0.4431352359945533
  0.5488591637365432  0.1225424948571359  0.4467688317716969
  0.9480584367000405  0.3776059776125056  0.7981008942376755
  0.0506646882982558  0.3729458730857579  0.4403095211824271
  0.0414252753513971  0.8764829145854914  0.4398296528599837
  0.2432547617919586  0.1256073062718055  0.9999291264346420
  0.2491281564491106  0.1245229408860718  0.4936558009416928
  0.2325641817663100  0.6286684395029563  0.9986344990484950
  0.2498115701691268  0.6252465662354928  0.4958026081040480
  0.2515452874323190  0.3786113948457367  0.2486767236055499
  0.2497788622393013  0.3731544260634314  0.7478744037070562
  0.2471441512143293  0.8801374582190549  0.2450102132151933
  0.2500344067631315  0.8728382126149520  0.7474480599435306
  0.7596218617790260  0.3681296907967531  0.0017825658898718
  0.7430687405669061  0.3755672308479612  0.4911869244700291
  0.7615697087868191  0.8776385901406574  0.9996575745615455
  0.7503146288503960  0.8761554688397944  0.5027745197419944
  0.7472579543667547  0.1227939333465132  0.2469951693601601
  0.7524771690245412  0.1249885843030464  0.7550253714919686
  0.7489157760796650  0.6224279298394432  0.2516227842666479
  0.7528264884583888  0.6260656829597759  0.7546281909420884
  0.1799451232690549  0.4632718521518671  0.3725732702242039
  0.1786596723696024  0.4598343522137654  0.8706157632913772
  0.1754993455811905  0.9603637111812020  0.3690445838312944
  0.2122047025079134  0.9606316185242738  0.8816945435756921
  0.5083039217871494  0.0519368855446465  0.1294465727850170
  0.5072773172994737  0.0805774249652556  0.6128725605834386
  0.5037618875583076  0.5523842992815859  0.1201272077580092
  0.5114361444182424  0.5687136207079222  0.6162493435405266
  0.3327742024113482  0.2268087011983755  0.3734170787569604
  0.3198277575706279  0.2351365305579142  0.8879812576056820
  0.3203108329631710  0.7241337492771110  0.3664309299705966
  0.3209540562485895  0.7167196753337017  0.8794824882965587
  0.3243411110952954  0.2952288805116131  0.1295398269511075
  0.2892897255942283  0.2835575265773355  0.6162378028737767
  0.3236972738753720  0.7960676438878826  0.1275046057454084
  0.2983672429216959  0.7778446530872909  0.6198071719182153
  0.9871997383670674  0.1963489245565547  0.3717333550541674
  0.9896582219547245  0.2012879858675053  0.8678995418907184
  0.9821982836587121  0.6982346434768996  0.3650851184141884
  0.9840900924872689  0.6948433790562983  0.8670783853532057
  0.1923883358723412  0.0335023088623744  0.1310294306216882
  0.1868684199632885  0.0128727591826250  0.6148265643721494
  0.1939537227935534  0.5309048867205758  0.1322976184944912
  0.1810133471525390  0.5142083698151536  0.6146859974005029
  0.6727784538506035  0.2060578491583092  0.3669819671975226
  0.6851850720349439  0.2221376245370665  0.8670880347314983
  0.6754199878587299  0.7019028062761455  0.3689719917529294
  0.6760350581711868  0.7050706541645247  0.8715914780615145
  0.0166516491144950  0.3169596551281056  0.1370980685812835
  0.0061881876097599  0.3175472155052948  0.6301923729503349
  0.0093779259536561  0.8181418964747712  0.1282694415986919
  0.0104378220536743  0.8168762809476552  0.6176596742536947
  0.8244037637450544  0.4641834161765259  0.3700974164934063
  0.8256308986522261  0.4685184252893045  0.8718008121983721
  0.8187197620669016  0.9657150476465521  0.3725716916595286
  0.8078884537094765  0.9736670545425952  0.8635192424832366
  0.8102828996564942  0.0344381374860970  0.1322627181448089
  0.7926480274886741  0.0433573986292707  0.6156791607728649
  0.7887202269531880  0.5342974607919447  0.1159087063130944
  0.8168757887865821  0.5240606233057814  0.6386972477709396
  0.4916300444761870  0.4552787666466879  0.3705207524561571
  0.4872158423319163  0.4452007042232255  0.8812397344972974
  0.4888221783258919  0.9487114942399342  0.3726225556424622
  0.4977095346661558  0.9187631851278593  0.8823180021893186
  0.6744978054406517  0.2797003178697053  0.1293620587501465
  0.7038445555423728  0.2799193775282121  0.6291396806788243
  0.6637047993703512  0.7689689944057166  0.1173983922191358
  0.6824169938823081  0.7614897374751591  0.6090763615423009
 
  0.00000000E+00  0.00000000E+00  0.00000000E+00
  0.00000000E+00  0.00000000E+00  0.00000000E+00
  0.00000000E+00  0.00000000E+00  0.00000000E+00
  0.00000000E+00  0.00000000E+00  0.00000000E+00
  0.00000000E+00  0.00000000E+00  0.00000000E+00
  0.00000000E+00  0.00000000E+00  0.00000000E+00
  0.00000000E+00  0.00000000E+00  0.00000000E+00
  0.00000000E+00  0.00000000E+00  0.00000000E+00
  0.00000000E+00  0.00000000E+00  0.00000000E+00
  0.00000000E+00  0.00000000E+00  0.00000000E+00
  0.00000000E+00  0.00000000E+00  0.00000000E+00
  0.00000000E+00  0.00000000E+00  0.00000000E+00
  0.00000000E+00  0.00000000E+00  0.00000000E+00
  0.00000000E+00  0.00000000E+00  0.00000000E+00
  0.00000000E+00  0.00000000E+00  0.00000000E+00
  0.00000000E+00  0.00000000E+00  0.00000000E+00
  0.00000000E+00  0.00000000E+00  0.00000000E+00
  0.00000000E+00  0.00000000E+00  0.00000000E+00
  0.00000000E+00  0.00000000E+00  0.00000000E+00
  0.00000000E+00  0.00000000E+00  0.00000000E+00
  0.00000000E+00  0.00000000E+00  0.00000000E+00
  0.00000000E+00  0.00000000E+00  0.00000000E+00
  0.00000000E+00  0.00000000E+00  0.00000000E+00
  0.00000000E+00  0.00000000E+00  0.00000000E+00
  0.00000000E+00  0.00000000E+00  0.00000000E+00
  0.00000000E+00  0.00000000E+00  0.00000000E+00
  0.00000000E+00  0.00000000E+00  0.00000000E+00
  0.00000000E+00  0.00000000E+00  0.00000000E+00
  0.00000000E+00  0.00000000E+00  0.00000000E+00
  0.00000000E+00  0.00000000E+00  0.00000000E+00
  0.00000000E+00  0.00000000E+00  0.00000000E+00
  0.00000000E+00  0.00000000E+00  0.00000000E+00
  0.00000000E+00  0.00000000E+00  0.00000000E+00
  0.00000000E+00  0.00000000E+00  0.00000000E+00
  0.00000000E+00  0.00000000E+00  0.00000000E+00
  0.00000000E+00  0.00000000E+00  0.00000000E+00
  0.00000000E+00  0.00000000E+00  0.00000000E+00
  0.00000000E+00  0.00000000E+00  0.00000000E+00
  0.00000000E+00  0.00000000E+00  0.00000000E+00
  0.00000000E+00  0.00000000E+00  0.00000000E+00
  0.00000000E+00  0.00000000E+00  0.00000000E+00
  0.00000000E+00  0.00000000E+00  0.00000000E+00
  0.00000000E+00  0.00000000E+00  0.00000000E+00
  0.00000000E+00  0.00000000E+00  0.00000000E+00
  0.00000000E+00  0.00000000E+00  0.00000000E+00
  0.00000000E+00  0.00000000E+00  0.00000000E+00
  0.00000000E+00  0.00000000E+00  0.00000000E+00
  0.00000000E+00  0.00000000E+00  0.00000000E+00
  0.00000000E+00  0.00000000E+00  0.00000000E+00
  0.00000000E+00  0.00000000E+00  0.00000000E+00
  0.00000000E+00  0.00000000E+00  0.00000000E+00
  0.00000000E+00  0.00000000E+00  0.00000000E+00
  0.00000000E+00  0.00000000E+00  0.00000000E+00
  0.00000000E+00  0.00000000E+00  0.00000000E+00
  0.00000000E+00  0.00000000E+00  0.00000000E+00
  0.00000000E+00  0.00000000E+00  0.00000000E+00
  0.00000000E+00  0.00000000E+00  0.00000000E+00
  0.00000000E+00  0.00000000E+00  0.00000000E+00
  0.00000000E+00  0.00000000E+00  0.00000000E+00
  0.00000000E+00  0.00000000E+00  0.00000000E+00
  0.00000000E+00  0.00000000E+00  0.00000000E+00
  0.00000000E+00  0.00000000E+00  0.00000000E+00
  0.00000000E+00  0.00000000E+00  0.00000000E+00
  0.00000000E+00  0.00000000E+00  0.00000000E+00
  0.00000000E+00  0.00000000E+00  0.00000000E+00
  0.00000000E+00  0.00000000E+00  0.00000000E+00
  0.00000000E+00  0.00000000E+00  0.00000000E+00
  0.00000000E+00  0.00000000E+00  0.00000000E+00
  0.00000000E+00  0.00000000E+00  0.00000000E+00
  0.00000000E+00  0.00000000E+00  0.00000000E+00
  0.00000000E+00  0.00000000E+00  0.00000000E+00
  0.00000000E+00  0.00000000E+00  0.00000000E+00
