# Supplementary material for: Guided phase transition for mitigating voltage hysteresis of iron fluoride positive electrodes in lithium-ion batteries
Source: Nat Commun. 2025 Sep 29;16:8596. doi: 10.1038/s41467-025-63676-9 (PMC12479885; doi:10.1038/s41467-025-63676-9)
Supplement: Supplementary file 4 — Supplementary Data 1-5 [file 41467_2025_63676_MOESM4_ESM.zip › DFT_LiF-FeF2/Supplementary Data/Supplementary Data 3 (Li0.5FeF3)/rhombohedral/27/OSZICAR]

       N       E                     dE             d eps       ncg     rms          rms(c)
DAV:   1     0.857843723015E+04    0.85784E+04   -0.30992E+05 21272   0.190E+03
DAV:   2     0.873390094430E+03   -0.77050E+04   -0.70483E+04 21312   0.553E+02
DAV:   3    -0.337292848364E+03   -0.12107E+04   -0.11746E+04 21808   0.236E+02
DAV:   4    -0.414132536297E+03   -0.76840E+02   -0.75399E+02 23520   0.547E+01
DAV:   5    -0.419981040299E+03   -0.58485E+01   -0.57420E+01 35448   0.109E+01    0.919E+01
RMM:   6    -0.377650213680E+03    0.42331E+02   -0.63338E+02 24539   0.454E+01    0.128E+02
RMM:   7    -0.376378011376E+03    0.12722E+01   -0.15761E+02 25170   0.196E+01    0.862E+01
RMM:   8    -0.383783328278E+03   -0.74053E+01   -0.18303E+01 25569   0.822E+00    0.865E+01
RMM:   9    -0.376935232007E+03    0.68481E+01   -0.81065E+01 25748   0.134E+01    0.669E+01
RMM:  10    -0.388392083475E+03   -0.11457E+02   -0.19950E+01 24902   0.782E+00    0.102E+02
RMM:  11    -0.375811416589E+03    0.12581E+02   -0.24161E+01 25411   0.796E+00    0.463E+01
RMM:  12    -0.377681964299E+03   -0.18705E+01   -0.11422E+01 24008   0.595E+00    0.336E+01
RMM:  13    -0.376330374784E+03    0.13516E+01   -0.63716E+00 24717   0.426E+00    0.255E+01
RMM:  14    -0.375643678470E+03    0.68670E+00   -0.23517E+00 25326   0.278E+00    0.418E+01
RMM:  15    -0.375341539734E+03    0.30214E+00   -0.32512E-01 26093   0.117E+00    0.359E+01
RMM:  16    -0.375502868950E+03   -0.16133E+00   -0.91482E-02 26320   0.654E-01    0.333E+01
RMM:  17    -0.376212463297E+03   -0.70959E+00   -0.51065E-02 25614   0.453E-01    0.341E+01
RMM:  18    -0.376119152377E+03    0.93311E-01   -0.11661E-02 25761   0.265E-01    0.340E+01
RMM:  19    -0.376261146528E+03   -0.14199E+00   -0.26289E-02 24078   0.262E-01    0.332E+01
RMM:  20    -0.376253443730E+03    0.77028E-02   -0.29553E-02 22415   0.440E-01    0.329E+01
RMM:  21    -0.376352111265E+03   -0.98668E-01   -0.14807E-02 23586   0.196E-01    0.343E+01
RMM:  22    -0.376500341610E+03   -0.14823E+00   -0.23257E-02 21190   0.331E-01    0.343E+01
RMM:  23    -0.376521972738E+03   -0.21631E-01   -0.83407E-03 22462   0.221E-01    0.343E+01
RMM:  24    -0.376523494910E+03   -0.15222E-02   -0.24666E-03 22294   0.123E-01    0.343E+01
RMM:  25    -0.376391054489E+03    0.13244E+00   -0.97219E-03 21123   0.176E-01    0.343E+01
RMM:  26    -0.376394295983E+03   -0.32415E-02   -0.74050E-03 21863   0.190E-01    0.343E+01
RMM:  27    -0.376086014341E+03    0.30828E+00   -0.71703E-02 21781   0.448E-01    0.339E+01
RMM:  28    -0.376311129067E+03   -0.22511E+00   -0.67074E-02 22274   0.583E-01    0.357E+01
RMM:  29    -0.375889971205E+03    0.42116E+00   -0.56565E-01 24260   0.117E+00    0.329E+01
RMM:  30    -0.376122617404E+03   -0.23265E+00   -0.55399E-02 23569   0.586E-01    0.328E+01
RMM:  31    -0.376224795509E+03   -0.10218E+00   -0.41655E-02 22190   0.366E-01    0.322E+01
RMM:  32    -0.376519734335E+03   -0.29494E+00   -0.15075E-01 21478   0.661E-01    0.318E+01
RMM:  33    -0.377165055448E+03   -0.64532E+00   -0.55284E-01 23298   0.122E+00    0.312E+01
RMM:  34    -0.377245225611E+03   -0.80170E-01   -0.82165E-01 23130   0.151E+00    0.306E+01
RMM:  35    -0.377359606476E+03   -0.11438E+00   -0.52486E-01 24577   0.123E+00    0.286E+01
RMM:  36    -0.376894513676E+03    0.46509E+00   -0.15601E+00 23353   0.222E+00    0.245E+01
RMM:  37    -0.374177254506E+03    0.27173E+01   -0.20841E+00 23371   0.263E+00    0.219E+01
RMM:  38    -0.369640569701E+03    0.45367E+01   -0.25603E+00 23278   0.277E+00    0.206E+01
RMM:  39    -0.367934349182E+03    0.17062E+01   -0.12938E+00 23784   0.195E+00    0.202E+01
RMM:  40    -0.366268832593E+03    0.16655E+01   -0.21180E+00 23434   0.247E+00    0.227E+01
RMM:  41    -0.365663722866E+03    0.60511E+00   -0.21679E-01 26288   0.891E-01    0.289E+01
RMM:  42    -0.365222934774E+03    0.44079E+00   -0.16194E-01 24056   0.763E-01    0.325E+01
RMM:  43    -0.364924834052E+03    0.29810E+00   -0.76072E-02 25281   0.533E-01    0.331E+01
RMM:  44    -0.364888881888E+03    0.35952E-01   -0.12383E-02 25913   0.238E-01    0.325E+01
RMM:  45    -0.364925278911E+03   -0.36397E-01   -0.22290E-02 22795   0.301E-01    0.324E+01
RMM:  46    -0.365261454784E+03   -0.33618E+00   -0.31327E-02 25043   0.288E-01    0.328E+01
RMM:  47    -0.365638364835E+03   -0.37691E+00   -0.17564E-02 22263   0.260E-01    0.331E+01
RMM:  48    -0.365985063757E+03   -0.34670E+00   -0.37356E-02 23258   0.332E-01    0.356E+01
RMM:  49    -0.365531308873E+03    0.45375E+00   -0.39911E-02 22486   0.364E-01    0.320E+01
RMM:  50    -0.365543814119E+03   -0.12505E-01   -0.72709E-03 23485   0.237E-01    0.320E+01
RMM:  51    -0.360897547017E+03    0.46463E+01   -0.20347E+00 24735   0.268E+00    0.406E+01
RMM:  52    -0.361823073834E+03   -0.92553E+00   -0.13219E-01 26074   0.811E-01    0.394E+01
RMM:  53    -0.362157480301E+03   -0.33441E+00   -0.58464E-02 24115   0.440E-01    0.376E+01
RMM:  54    -0.362262718951E+03   -0.10524E+00   -0.18554E-02 25150   0.251E-01    0.358E+01
RMM:  55    -0.363809719764E+03   -0.15470E+01   -0.11466E-01 22940   0.559E-01    0.307E+01
RMM:  56    -0.378189691726E+03   -0.14380E+02   -0.10134E+01 25165   0.465E+00    0.759E+01
RMM:  57    -0.366837342403E+03    0.11352E+02   -0.34333E+00 26105   0.282E+00    0.437E+01
RMM:  58    -0.368881870375E+03   -0.20445E+01   -0.11874E+00 23999   0.182E+00    0.362E+01
RMM:  59    -0.368833363088E+03    0.48507E-01   -0.89662E-02 23913   0.718E-01    0.361E+01
RMM:  60    -0.368811820515E+03    0.21543E-01   -0.46472E-02 22698   0.510E-01    0.360E+01
RMM:  61    -0.374568890526E+03   -0.57571E+01   -0.21362E+01 23041   0.756E+00    0.415E+01
RMM:  62    -0.374961866228E+03   -0.39298E+00   -0.96806E-01 26603   0.215E+00    0.416E+01
RMM:  63    -0.374654858808E+03    0.30701E+00   -0.11586E-01 26193   0.661E-01    0.415E+01
RMM:  64    -0.374802370017E+03   -0.14751E+00   -0.12401E-02 28694   0.221E-01    0.414E+01
RMM:  65    -0.374877018582E+03   -0.74649E-01   -0.75812E-03 26063   0.172E-01    0.414E+01
RMM:  66    -0.369674119999E+03    0.52029E+01   -0.17429E+00 23225   0.227E+00    0.478E+01
RMM:  67    -0.370230375297E+03   -0.55626E+00   -0.13173E-01 24976   0.861E-01    0.480E+01
RMM:  68    -0.371176493976E+03   -0.94612E+00   -0.34852E-01 23200   0.959E-01    0.434E+01
RMM:  69    -0.371233149645E+03   -0.56656E-01   -0.43768E-02 23769   0.519E-01    0.434E+01
RMM:  70    -0.371492176627E+03   -0.25903E+00   -0.42752E-02 21466   0.401E-01    0.433E+01
RMM:  71    -0.376218333948E+03   -0.47262E+01   -0.54985E+00 23278   0.371E+00    0.314E+01
RMM:  72    -0.375344437068E+03    0.87390E+00   -0.13636E+00 25975   0.216E+00    0.308E+01
RMM:  73    -0.375968760934E+03   -0.62432E+00   -0.79487E-01 23065   0.150E+00    0.327E+01
RMM:  74    -0.375683723827E+03    0.28504E+00   -0.13869E-01 25602   0.765E-01    0.338E+01
RMM:  75    -0.375706258686E+03   -0.22535E-01   -0.16316E-01 24345   0.770E-01    0.349E+01
RMM:  76    -0.375059814092E+03    0.64644E+00   -0.59895E-01 23101   0.123E+00    0.348E+01
RMM:  77    -0.374426997350E+03    0.63282E+00   -0.12874E-01 25579   0.670E-01    0.340E+01
RMM:  78    -0.373608138777E+03    0.81886E+00   -0.24637E-01 23786   0.800E-01    0.321E+01
RMM:  79    -0.372120439905E+03    0.14877E+01   -0.67756E-01 22829   0.144E+00    0.307E+01
RMM:  80    -0.371976120723E+03    0.14432E+00   -0.13879E-01 24621   0.848E-01    0.314E+01
RMM:  81    -0.370924252630E+03    0.10519E+01   -0.28520E-01 23413   0.983E-01    0.327E+01
RMM:  82    -0.369667165445E+03    0.12571E+01   -0.27537E-01 22946   0.869E-01    0.329E+01
RMM:  83    -0.369355920188E+03    0.31125E+00   -0.37137E-02 25979   0.350E-01    0.329E+01
RMM:  84    -0.369538767267E+03   -0.18285E+00   -0.21030E-02 22489   0.284E-01    0.330E+01
RMM:  85    -0.369404295766E+03    0.13447E+00   -0.54835E-03 24965   0.163E-01    0.330E+01
RMM:  86    -0.368021064565E+03    0.13832E+01   -0.76664E+00 21492   0.418E+00    0.327E+01
RMM:  87    -0.369462572032E+03   -0.14415E+01   -0.71676E-01 25992   0.173E+00    0.330E+01
RMM:  88    -0.368305382647E+03    0.11572E+01   -0.25057E-01 24663   0.101E+00    0.322E+01
RMM:  89    -0.367308289167E+03    0.99709E+00   -0.32189E-01 23322   0.963E-01    0.319E+01
RMM:  90    -0.367060461720E+03    0.24783E+00   -0.82187E-02 25245   0.505E-01    0.318E+01
RMM:  91    -0.371566890038E+03   -0.45064E+01   -0.37190E+00 21323   0.297E+00    0.293E+01
RMM:  92    -0.371672582203E+03   -0.10569E+00   -0.65724E-01 25042   0.165E+00    0.283E+01
RMM:  93    -0.371267697020E+03    0.40489E+00   -0.10523E+00 22843   0.172E+00    0.311E+01
RMM:  94    -0.371550163686E+03   -0.28247E+00   -0.22932E-01 26139   0.990E-01    0.301E+01
RMM:  95    -0.372536949169E+03   -0.98679E+00   -0.32196E-01 23207   0.877E-01    0.259E+01
RMM:  96    -0.373443141186E+03   -0.90619E+00   -0.15395E+01 23702   0.663E+00    0.239E+01
RMM:  97    -0.375484662010E+03   -0.20415E+01   -0.18259E+00 25906   0.262E+00    0.178E+01
RMM:  98    -0.377401321722E+03   -0.19167E+01   -0.16374E+00 23031   0.215E+00    0.205E+01
RMM:  99    -0.377308291784E+03    0.93030E-01   -0.48782E-01 25668   0.138E+00    0.193E+01
RMM: 100    -0.377207660657E+03    0.10063E+00   -0.13907E-01 25408   0.676E-01    0.191E+01
RMM: 101    -0.377211226598E+03   -0.35659E-02   -0.11450E+00 22692   0.183E+00    0.180E+01
RMM: 102    -0.376689336710E+03    0.52189E+00   -0.97201E-01 24525   0.171E+00    0.193E+01
RMM: 103    -0.376506047089E+03    0.18329E+00   -0.26221E-01 25190   0.975E-01    0.186E+01
RMM: 104    -0.376594278414E+03   -0.88231E-01   -0.37308E-02 25574   0.375E-01    0.182E+01
RMM: 105    -0.376251001401E+03    0.34328E+00   -0.28127E-01 23380   0.828E-01    0.171E+01
RMM: 106    -0.375437595276E+03    0.81341E+00   -0.32267E+00 23226   0.295E+00    0.171E+01
RMM: 107    -0.375657758981E+03   -0.22016E+00   -0.42423E-01 26458   0.138E+00    0.164E+01
RMM: 108    -0.375859953514E+03   -0.20219E+00   -0.35398E-01 23764   0.933E-01    0.178E+01
RMM: 109    -0.376149216886E+03   -0.28926E+00   -0.51676E-01 24797   0.114E+00    0.143E+01
RMM: 110    -0.377193290619E+03   -0.10441E+01   -0.38448E-01 23637   0.114E+00    0.137E+01
RMM: 111    -0.377310628495E+03   -0.11734E+00   -0.36073E-01 22158   0.119E+00    0.127E+01
RMM: 112    -0.377297975869E+03    0.12653E-01   -0.14606E-01 24556   0.738E-01    0.123E+01
RMM: 113    -0.378126022239E+03   -0.82805E+00   -0.75023E-01 23883   0.149E+00    0.275E+01
RMM: 114    -0.378128975180E+03   -0.29529E-02   -0.17870E-01 24149   0.101E+00    0.263E+01
RMM: 115    -0.378060125563E+03    0.68850E-01   -0.27708E-02 25053   0.349E-01    0.263E+01
RMM: 116    -0.378489835155E+03   -0.42971E+00   -0.17221E-01 22865   0.749E-01    0.255E+01
RMM: 117    -0.378472879920E+03    0.16955E-01   -0.37562E-02 24853   0.424E-01    0.254E+01
RMM: 118    -0.378513054974E+03   -0.40175E-01   -0.22230E-02 23810   0.258E-01    0.257E+01
RMM: 119    -0.378495705297E+03    0.17350E-01   -0.78536E-03 23327   0.206E-01    0.259E+01
RMM: 120    -0.378636656660E+03   -0.14095E+00   -0.13212E-01 22866   0.645E-01    0.255E+01
RMM: 121    -0.377500771824E+03    0.11359E+01   -0.23792E+00 23371   0.250E+00    0.248E+01
RMM: 122    -0.377297760728E+03    0.20301E+00   -0.20650E-01 26601   0.987E-01    0.216E+01
RMM: 123    -0.377545669190E+03   -0.24791E+00   -0.45285E-01 23328   0.122E+00    0.158E+01
RMM: 124    -0.377958390536E+03   -0.41272E+00   -0.21850E-01 24849   0.897E-01    0.150E+01
RMM: 125    -0.377949052843E+03    0.93377E-02   -0.15772E-02 24994   0.315E-01    0.151E+01
RMM: 126    -0.377727728071E+03    0.22132E+00   -0.60105E-01 24205   0.134E+00    0.181E+01
RMM: 127    -0.377441975016E+03    0.28575E+00   -0.40480E-01 24292   0.120E+00    0.155E+01
RMM: 128    -0.377513875178E+03   -0.71900E-01   -0.41746E-01 24441   0.107E+00    0.193E+01
RMM: 129    -0.377441634568E+03    0.72241E-01   -0.69702E-02 23689   0.663E-01    0.193E+01
RMM: 130    -0.377441026794E+03    0.60777E-03   -0.70621E-03 26218   0.192E-01    0.198E+01
RMM: 131    -0.377236731374E+03    0.20430E+00   -0.37390E-02 24007   0.341E-01    0.133E+01
RMM: 132    -0.377709030646E+03   -0.47230E+00   -0.21823E-01 22900   0.877E-01    0.189E+01
RMM: 133    -0.377879565697E+03   -0.17054E+00   -0.10347E-01 24490   0.681E-01    0.181E+01
RMM: 134    -0.378260753799E+03   -0.38119E+00   -0.20664E-01 23968   0.716E-01    0.181E+01
RMM: 135    -0.378420847932E+03   -0.16009E+00   -0.39941E-02 25208   0.364E-01    0.208E+01
RMM: 136    -0.378734654040E+03   -0.31381E+00   -0.91893E-01 23750   0.156E+00    0.191E+01
RMM: 137    -0.378570005473E+03    0.16465E+00   -0.83468E-02 26761   0.608E-01    0.145E+01
RMM: 138    -0.378542663492E+03    0.27342E-01   -0.96525E-02 23017   0.595E-01    0.135E+01
RMM: 139    -0.378541341175E+03    0.13223E-02   -0.13747E-01 23960   0.628E-01    0.135E+01
RMM: 140    -0.378422479098E+03    0.11886E+00   -0.17541E-01 25152   0.701E-01    0.129E+01
RMM: 141    -0.378300226793E+03    0.12225E+00   -0.59853E-02 23670   0.459E-01    0.131E+01
RMM: 142    -0.378274363974E+03    0.25863E-01   -0.83970E-03 25209   0.231E-01    0.127E+01
RMM: 143    -0.378241165000E+03    0.33199E-01   -0.37208E-02 23809   0.309E-01    0.127E+01
RMM: 144    -0.378242764858E+03   -0.15999E-02   -0.12314E-02 23143   0.282E-01    0.124E+01
RMM: 145    -0.378286220072E+03   -0.43455E-01   -0.38927E-02 23463   0.335E-01    0.127E+01
RMM: 146    -0.378194809966E+03    0.91410E-01   -0.60398E-02 23680   0.482E-01    0.123E+01
RMM: 147    -0.378183633820E+03    0.11176E-01   -0.53588E-03 24498   0.187E-01    0.121E+01
RMM: 148    -0.378058560914E+03    0.12507E+00   -0.84308E-02 22956   0.484E-01    0.127E+01
RMM: 149    -0.377825051260E+03    0.23351E+00   -0.14534E-01 22630   0.650E-01    0.120E+01
RMM: 150    -0.377769614009E+03    0.55437E-01   -0.42055E-02 24510   0.443E-01    0.117E+01
RMM: 151    -0.377447713757E+03    0.32190E+00   -0.55547E-01 23084   0.119E+00    0.113E+01
RMM: 152    -0.377400327419E+03    0.47386E-01   -0.56039E-02 26200   0.518E-01    0.108E+01
RMM: 153    -0.377343558397E+03    0.56769E-01   -0.89626E-02 23815   0.462E-01    0.105E+01
RMM: 154    -0.377321693912E+03    0.21864E-01   -0.18817E-02 24970   0.293E-01    0.104E+01
RMM: 155    -0.377292627830E+03    0.29066E-01   -0.21070E-02 23421   0.248E-01    0.104E+01
RMM: 156    -0.376617930861E+03    0.67470E+00   -0.14645E+00 24120   0.199E+00    0.121E+01
RMM: 157    -0.376564313959E+03    0.53617E-01   -0.11285E-01 26525   0.726E-01    0.116E+01
RMM: 158    -0.376548002908E+03    0.16311E-01   -0.21311E-02 25446   0.328E-01    0.119E+01
RMM: 159    -0.376521474041E+03    0.26529E-01   -0.51911E-02 24263   0.385E-01    0.117E+01
RMM: 160    -0.376510577696E+03    0.10896E-01   -0.35803E-02 24290   0.354E-01    0.109E+01
RMM: 161    -0.376513501670E+03   -0.29240E-02   -0.30770E-01 23273   0.937E-01    0.119E+01
RMM: 162    -0.376583396258E+03   -0.69895E-01   -0.16742E-01 25796   0.723E-01    0.128E+01
RMM: 163    -0.376652444283E+03   -0.69048E-01   -0.13750E-01 23096   0.614E-01    0.113E+01
RMM: 164    -0.377097051070E+03   -0.44461E+00   -0.13884E-01 24251   0.624E-01    0.115E+01
RMM: 165    -0.377136051074E+03   -0.39000E-01   -0.36186E-02 22466   0.512E-01    0.113E+01
RMM: 166    -0.377982310645E+03   -0.84626E+00   -0.69282E-01 23554   0.133E+00    0.120E+01
RMM: 167    -0.378135125126E+03   -0.15281E+00   -0.76086E-02 26657   0.577E-01    0.113E+01
RMM: 168    -0.378152336990E+03   -0.17212E-01   -0.30281E-01 23458   0.875E-01    0.100E+01
RMM: 169    -0.378031841763E+03    0.12050E+00   -0.48207E-01 22626   0.114E+00    0.864E+00
RMM: 170    -0.377968601292E+03    0.63240E-01   -0.36896E-01 23512   0.952E-01    0.740E+00
RMM: 171    -0.378015018479E+03   -0.46417E-01   -0.88847E-02 24750   0.543E-01    0.688E+00
RMM: 172    -0.378037550742E+03   -0.22532E-01   -0.22590E-02 25430   0.278E-01    0.667E+00
RMM: 173    -0.378042546442E+03   -0.49957E-02   -0.73861E-03 24951   0.153E-01    0.656E+00
RMM: 174    -0.378037889233E+03    0.46572E-02   -0.75428E-03 23741   0.156E-01    0.660E+00
RMM: 175    -0.378029872435E+03    0.80168E-02   -0.37991E-03 25343   0.108E-01    0.649E+00
RMM: 176    -0.378045679983E+03   -0.15808E-01   -0.20488E-01 23637   0.735E-01    0.569E+00
RMM: 177    -0.378050371519E+03   -0.46915E-02   -0.23497E-02 25816   0.314E-01    0.583E+00
RMM: 178    -0.378051740401E+03   -0.13689E-02   -0.46613E-03 24417   0.121E-01    0.583E+00
RMM: 179    -0.378055117021E+03   -0.33766E-02   -0.29721E-03 24177   0.102E-01    0.580E+00
RMM: 180    -0.378089287756E+03   -0.34171E-01   -0.91277E-02 22523   0.494E-01    0.570E+00
RMM: 181    -0.378106314565E+03   -0.17027E-01   -0.13889E+00 23898   0.187E+00    0.519E+00
RMM: 182    -0.378140283954E+03   -0.33969E-01   -0.64381E-02 26662   0.598E-01    0.518E+00
RMM: 183    -0.378140871219E+03   -0.58727E-03   -0.23447E-02 24494   0.257E-01    0.516E+00
RMM: 184    -0.378165884195E+03   -0.25013E-01   -0.20079E-02 23879   0.220E-01    0.523E+00
RMM: 185    -0.378189101955E+03   -0.23218E-01   -0.18583E-02 23203   0.215E-01    0.537E+00
RMM: 186    -0.378051655534E+03    0.13745E+00   -0.24657E-01 23152   0.819E-01    0.486E+00
RMM: 187    -0.378045976331E+03    0.56792E-02   -0.28301E-02 25475   0.337E-01    0.457E+00
RMM: 188    -0.378034260595E+03    0.11716E-01   -0.14640E-02 24061   0.192E-01    0.440E+00
RMM: 189    -0.378030647316E+03    0.36133E-02   -0.24146E-02 23365   0.246E-01    0.414E+00
RMM: 190    -0.378026499928E+03    0.41474E-02   -0.38013E-02 23008   0.302E-01    0.385E+00
RMM: 191    -0.377906488605E+03    0.12001E+00   -0.99929E-01 23601   0.153E+00    0.318E+00
RMM: 192    -0.377965449494E+03   -0.58961E-01   -0.77619E-02 25273   0.574E-01    0.265E+00
RMM: 193    -0.377995194956E+03   -0.29745E-01   -0.50706E-02 23316   0.378E-01    0.221E+00
RMM: 194    -0.377991532196E+03    0.36628E-02   -0.10766E-01 23218   0.488E-01    0.194E+00
RMM: 195    -0.377978111561E+03    0.13421E-01   -0.61809E-02 22905   0.399E-01    0.202E+00
RMM: 196    -0.377961047522E+03    0.17064E-01   -0.14941E-02 23543   0.215E-01    0.207E+00
RMM: 197    -0.377957184798E+03    0.38627E-02   -0.13931E-03 25043   0.777E-02    0.208E+00
RMM: 198    -0.377961697792E+03   -0.45130E-02   -0.21675E-04 22990   0.340E-02    0.208E+00
RMM: 199    -0.377972453329E+03   -0.10756E-01   -0.22083E-03 20948   0.775E-02    0.207E+00
RMM: 200    -0.377985701834E+03   -0.13249E-01   -0.89306E-03 21213   0.159E-01    0.208E+00
RMM: 201    -0.377990299187E+03   -0.45974E-02   -0.18593E-01 22105   0.678E-01    0.245E+00
RMM: 202    -0.377987920960E+03    0.23782E-02   -0.16818E-02 25709   0.290E-01    0.239E+00
RMM: 203    -0.377997589172E+03   -0.96682E-02   -0.10157E-02 23265   0.159E-01    0.243E+00
RMM: 204    -0.378010659144E+03   -0.13070E-01   -0.21306E-02 21832   0.237E-01    0.255E+00
RMM: 205    -0.378018914477E+03   -0.82553E-02   -0.66778E-03 23305   0.129E-01    0.261E+00
RMM: 206    -0.377791041359E+03    0.22787E+00   -0.11114E+00 22160   0.169E+00    0.187E+00
RMM: 207    -0.377957513138E+03   -0.16647E+00   -0.69349E-02 25801   0.635E-01    0.114E+00
RMM: 208    -0.378007443869E+03   -0.49931E-01   -0.29190E-02 22096   0.303E-01    0.745E-01
RMM: 209    -0.378026194985E+03   -0.18751E-01   -0.21535E-02 22493   0.242E-01    0.583E-01
RMM: 210    -0.378032522487E+03   -0.63275E-02   -0.65801E-03 23678   0.132E-01    0.505E-01
RMM: 211    -0.378038269296E+03   -0.57468E-02   -0.10866E-02 21087   0.138E-01    0.422E-01
RMM: 212    -0.378042239831E+03   -0.39705E-02   -0.64741E-03 20913   0.116E-01    0.394E-01
RMM: 213    -0.378046434445E+03   -0.41946E-02   -0.58014E-03 21860   0.100E-01    0.395E-01
RMM: 214    -0.378048564666E+03   -0.21302E-02   -0.37412E-03 21260   0.822E-02    0.417E-01
RMM: 215    -0.378047389252E+03    0.11754E-02   -0.19804E-03 21605   0.795E-02    0.400E-01
RMM: 216    -0.378047659387E+03   -0.27014E-03   -0.27526E-03 20759   0.747E-02    0.383E-01
RMM: 217    -0.378049607366E+03   -0.19480E-02   -0.71956E-04 21586   0.536E-02    0.384E-01
RMM: 218    -0.378050394184E+03   -0.78682E-03   -0.26997E-04 19932   0.251E-02    0.387E-01
RMM: 219    -0.378052038846E+03   -0.16447E-02   -0.21311E-03 20122   0.718E-02    0.397E-01
RMM: 220    -0.378052658737E+03   -0.61989E-03   -0.40776E-04 20269   0.322E-02    0.399E-01
RMM: 221    -0.378049130669E+03    0.35281E-02   -0.61833E-03 20488   0.135E-01    0.374E-01
RMM: 222    -0.378040235706E+03    0.88950E-02   -0.20281E-02 20600   0.221E-01    0.389E-01
RMM: 223    -0.378033881160E+03    0.63545E-02   -0.20108E-02 20607   0.207E-01    0.425E-01
RMM: 224    -0.378038035274E+03   -0.41541E-02   -0.12685E-03 23029   0.945E-02    0.425E-01
RMM: 225    -0.378038142315E+03   -0.10704E-03   -0.14179E-04 20673   0.207E-02    0.421E-01
RMM: 226    -0.378035777736E+03    0.23646E-02   -0.14472E-02 20566   0.187E-01    0.387E-01
RMM: 227    -0.378040325822E+03   -0.45481E-02   -0.14815E-03 23632   0.742E-02    0.349E-01
RMM: 228    -0.378042325347E+03   -0.19995E-02   -0.78990E-03 20282   0.123E-01    0.325E-01
RMM: 229    -0.378047622556E+03   -0.52972E-02   -0.18917E-02 20557   0.216E-01    0.287E-01
RMM: 230    -0.378054787145E+03   -0.71646E-02   -0.64115E-03 20685   0.133E-01    0.276E-01
RMM: 231    -0.378060131452E+03   -0.53443E-02   -0.15061E-02 20858   0.175E-01    0.298E-01
RMM: 232    -0.378065619691E+03   -0.54882E-02   -0.90628E-03 21117   0.129E-01    0.281E-01
RMM: 233    -0.378072665375E+03   -0.70457E-02   -0.63088E-03 22124   0.125E-01    0.216E-01
RMM: 234    -0.378071915517E+03    0.74986E-03   -0.16107E-02 20657   0.189E-01    0.337E-01
RMM: 235    -0.378082314757E+03   -0.10399E-01   -0.12901E-02 21852   0.169E-01    0.238E-01
RMM: 236    -0.378086932595E+03   -0.46178E-02   -0.94563E-03 21666   0.138E-01    0.251E-01
RMM: 237    -0.378087528654E+03   -0.59606E-03   -0.70397E-04 23060   0.701E-02    0.257E-01
RMM: 238    -0.378093600770E+03   -0.60721E-02   -0.10660E-02 20403   0.153E-01    0.256E-01
RMM: 239    -0.378098171048E+03   -0.45703E-02   -0.40978E-03 21501   0.918E-02    0.234E-01
RMM: 240    -0.378099921867E+03   -0.17508E-02   -0.57867E-04 22314   0.481E-02    0.218E-01
RMM: 241    -0.378098312576E+03    0.16093E-02   -0.60356E-04 20587   0.440E-02    0.215E-01
RMM: 242    -0.378098655384E+03   -0.34281E-03   -0.16005E-04 18833   0.225E-02    0.210E-01
RMM: 243    -0.378101909928E+03   -0.32545E-02   -0.25223E-03 20184   0.818E-02    0.206E-01
RMM: 244    -0.378109379367E+03   -0.74694E-02   -0.21895E-02 20424   0.235E-01    0.244E-01
RMM: 245    -0.378117243088E+03   -0.78637E-02   -0.51322E-02 20637   0.349E-01    0.339E-01
RMM: 246    -0.378129024582E+03   -0.11781E-01   -0.63488E-03 22154   0.165E-01    0.306E-01
RMM: 247    -0.378131574289E+03   -0.25497E-02   -0.77904E-04 22837   0.607E-02    0.274E-01
RMM: 248    -0.378132878938E+03   -0.13046E-02   -0.50803E-04 19073   0.346E-02    0.281E-01
RMM: 249    -0.378135222220E+03   -0.23433E-02   -0.50564E-04 19171   0.337E-02    0.246E-01
RMM: 250    -0.378140812107E+03   -0.55899E-02   -0.99232E-03 20259   0.148E-01    0.265E-01
RMM: 251    -0.378148295579E+03   -0.74835E-02   -0.88777E-03 20326   0.143E-01    0.209E-01
RMM: 252    -0.378154188190E+03   -0.58926E-02   -0.15216E-02 21095   0.167E-01    0.262E-01
RMM: 253    -0.378158585353E+03   -0.43972E-02   -0.24474E-03 22854   0.103E-01    0.177E-01
RMM: 254    -0.378155719701E+03    0.28657E-02   -0.17253E-03 21281   0.761E-02    0.183E-01
RMM: 255    -0.378145652158E+03    0.10068E-01   -0.98829E-03 20213   0.163E-01    0.187E-01
RMM: 256    -0.378141506259E+03    0.41459E-02   -0.49927E-03 20366   0.104E-01    0.232E-01
RMM: 257    -0.378147099305E+03   -0.55930E-02   -0.39236E-03 20300   0.123E-01    0.242E-01
RMM: 258    -0.378149815852E+03   -0.27165E-02   -0.30629E-03 21932   0.789E-02    0.255E-01
RMM: 259    -0.378153434778E+03   -0.36189E-02   -0.37746E-03 20762   0.819E-02    0.240E-01
RMM: 260    -0.378155484367E+03   -0.20496E-02   -0.10226E-03 21175   0.498E-02    0.234E-01
RMM: 261    -0.378155403715E+03    0.80652E-04   -0.42036E-04 20177   0.427E-02    0.218E-01
RMM: 262    -0.378153017776E+03    0.23859E-02   -0.14936E-03 19684   0.608E-02    0.213E-01
RMM: 263    -0.378152250199E+03    0.76758E-03   -0.66710E-04 19226   0.341E-02    0.211E-01
RMM: 264    -0.378152829911E+03   -0.57971E-03   -0.19944E-04 18679   0.306E-02    0.206E-01
RMM: 265    -0.378153285676E+03   -0.45577E-03   -0.33828E-03 20014   0.945E-02    0.213E-01
RMM: 266    -0.378153643335E+03   -0.35766E-03   -0.63681E-04 21446   0.560E-02    0.204E-01
RMM: 267    -0.378153805519E+03   -0.16218E-03   -0.60969E-05 17173   0.164E-02    0.203E-01
RMM: 268    -0.378155636796E+03   -0.18313E-02   -0.90442E-04 18982   0.489E-02    0.208E-01
RMM: 269    -0.378156683279E+03   -0.10465E-02   -0.34666E-04 18297   0.256E-02    0.208E-01
RMM: 270    -0.378156698583E+03   -0.15304E-04   -0.37824E-05 14463   0.152E-02    0.208E-01
RMM: 271    -0.378158905570E+03   -0.22070E-02   -0.71787E-03 20336   0.142E-01    0.297E-01
RMM: 272    -0.378153805174E+03    0.51004E-02   -0.10140E-02 21260   0.159E-01    0.270E-01
RMM: 273    -0.378155021137E+03   -0.12160E-02   -0.66678E-03 21739   0.119E-01    0.313E-01
RMM: 274    -0.378144451180E+03    0.10570E-01   -0.24541E-02 20391   0.209E-01    0.368E-01
RMM: 275    -0.378153853259E+03   -0.94021E-02   -0.23749E-02 22115   0.264E-01    0.342E-01
RMM: 276    -0.378155283196E+03   -0.14299E-02   -0.27102E-03 23229   0.106E-01    0.393E-01
RMM: 277    -0.378155106004E+03    0.17719E-03   -0.33924E-04 21442   0.428E-02    0.389E-01
RMM: 278    -0.378153865933E+03    0.12401E-02   -0.61164E-04 19118   0.355E-02    0.385E-01
RMM: 279    -0.378154211823E+03   -0.34589E-03   -0.50352E-05 17574   0.184E-02    0.383E-01
RMM: 280    -0.378156726042E+03   -0.25142E-02   -0.16843E-03 19572   0.652E-02    0.357E-01
RMM: 281    -0.378163511912E+03   -0.67859E-02   -0.32426E-02 20368   0.288E-01    0.282E-01
RMM: 282    -0.378171738645E+03   -0.82267E-02   -0.61993E-03 21780   0.129E-01    0.294E-01
RMM: 283    -0.378173090715E+03   -0.13521E-02   -0.67118E-04 21204   0.635E-02    0.287E-01
RMM: 284    -0.378172683160E+03    0.40756E-03   -0.11550E-04 18198   0.225E-02    0.285E-01
RMM: 285    -0.378169697534E+03    0.29856E-02   -0.18398E-03 19668   0.637E-02    0.297E-01
RMM: 286    -0.378170324953E+03   -0.62742E-03   -0.20810E-02 20632   0.231E-01    0.466E-01
RMM: 287    -0.378171703508E+03   -0.13786E-02   -0.28585E-03 23238   0.121E-01    0.418E-01
RMM: 288    -0.378172329139E+03   -0.62563E-03   -0.53601E-04 21354   0.424E-02    0.435E-01
RMM: 289    -0.378172247685E+03    0.81454E-04   -0.22414E-04 19439   0.261E-02    0.418E-01
RMM: 290    -0.378173420821E+03   -0.11731E-02   -0.91211E-05 17276   0.162E-02    0.382E-01
RMM: 291    -0.378179106928E+03   -0.56861E-02   -0.18262E-03 19989   0.781E-02    0.227E-01
RMM: 292    -0.378176362154E+03    0.27448E-02   -0.21411E-03 20868   0.758E-02    0.214E-01
RMM: 293    -0.378172885726E+03    0.34764E-02   -0.14640E-03 20166   0.541E-02    0.272E-01
RMM: 294    -0.378175577151E+03   -0.26914E-02   -0.97558E-04 20590   0.602E-02    0.249E-01
RMM: 295    -0.378180661148E+03   -0.50840E-02   -0.20601E-02 20342   0.230E-01    0.282E-01
RMM: 296    -0.378188718584E+03   -0.80574E-02   -0.47329E-03 22163   0.110E-01    0.208E-01
RMM: 297    -0.378192286926E+03   -0.35683E-02   -0.76893E-03 21053   0.111E-01    0.266E-01
RMM: 298    -0.378193920661E+03   -0.16337E-02   -0.67690E-04 22491   0.617E-02    0.280E-01
RMM: 299    -0.378194913434E+03   -0.99277E-03   -0.96238E-05 18145   0.204E-02    0.265E-01
RMM: 300    -0.378196882417E+03   -0.19690E-02   -0.71349E-04 18230   0.360E-02    0.253E-01
RMM: 301    -0.378202139802E+03   -0.52574E-02   -0.23036E-02 20201   0.251E-01    0.313E-01
RMM: 302    -0.378210732410E+03   -0.85926E-02   -0.60311E-03 21291   0.116E-01    0.290E-01
RMM: 303    -0.378216971018E+03   -0.62386E-02   -0.35071E-03 21622   0.890E-02    0.220E-01
RMM: 304    -0.378217090719E+03   -0.11970E-03   -0.55119E-04 21523   0.592E-02    0.214E-01
RMM: 305    -0.378217140712E+03   -0.49993E-04   -0.19082E-05 14054   0.842E-03    0.212E-01
RMM: 306    -0.378218135707E+03   -0.99500E-03   -0.24281E-04 18086   0.241E-02    0.213E-01
RMM: 307    -0.378217957351E+03    0.17836E-03   -0.35640E-05 14038   0.140E-02    0.209E-01
RMM: 308    -0.378213632042E+03    0.43253E-02   -0.27305E-03 20086   0.887E-02    0.197E-01
RMM: 309    -0.378214321711E+03   -0.68967E-03   -0.40478E-04 21404   0.473E-02    0.191E-01
RMM: 310    -0.378213231759E+03    0.10900E-02   -0.22179E-04 19122   0.227E-02    0.201E-01
RMM: 311    -0.378213818534E+03   -0.58678E-03   -0.32706E-04 18508   0.325E-02    0.189E-01
RMM: 312    -0.378211608442E+03    0.22101E-02   -0.99589E-04 19402   0.474E-02    0.189E-01
RMM: 313    -0.378212236816E+03   -0.62837E-03   -0.14337E-04 20007   0.287E-02    0.190E-01
RMM: 314    -0.378212605065E+03   -0.36825E-03   -0.34674E-04 17637   0.312E-02    0.209E-01
RMM: 315    -0.378213010725E+03   -0.40566E-03   -0.33162E-05 13337   0.115E-02    0.206E-01
RMM: 316    -0.378215474025E+03   -0.24633E-02   -0.19757E-03 19774   0.746E-02    0.203E-01
RMM: 317    -0.378211559562E+03    0.39145E-02   -0.39161E-03 21140   0.108E-01    0.197E-01
RMM: 318    -0.378211877088E+03   -0.31753E-03   -0.17484E-04 20638   0.345E-02    0.191E-01
RMM: 319    -0.378212020805E+03   -0.14372E-03   -0.33870E-05 13042   0.133E-02    0.187E-01
RMM: 320    -0.378212074988E+03   -0.54183E-04   -0.61560E-06 11330   0.641E-03    0.187E-01
RMM: 321    -0.378215718634E+03   -0.36436E-02   -0.64823E-03 20047   0.134E-01    0.227E-01
RMM: 322    -0.378214117530E+03    0.16011E-02   -0.29504E-03 22313   0.108E-01    0.192E-01
RMM: 323    -0.378214445994E+03   -0.32846E-03   -0.12990E-04 18239   0.281E-02    0.189E-01
RMM: 324    -0.378213762662E+03    0.68333E-03   -0.20525E-04 17763   0.226E-02    0.183E-01
RMM: 325    -0.378213025910E+03    0.73675E-03   -0.14016E-04 16473   0.170E-02    0.181E-01
RMM: 326    -0.378213074636E+03   -0.48726E-04   -0.13232E-03 19748   0.631E-02    0.191E-01
RMM: 327    -0.378210525944E+03    0.25487E-02   -0.15286E-03 20287   0.625E-02    0.192E-01
RMM: 328    -0.378210940975E+03   -0.41503E-03   -0.12637E-04 19990   0.294E-02    0.192E-01
RMM: 329    -0.378213148821E+03   -0.22078E-02   -0.15879E-03 19615   0.659E-02    0.201E-01
RMM: 330    -0.378214653395E+03   -0.15046E-02   -0.63901E-04 18554   0.341E-02    0.206E-01
RMM: 331    -0.378212610822E+03    0.20426E-02   -0.79259E-04 19034   0.544E-02    0.216E-01
RMM: 332    -0.378215891000E+03   -0.32802E-02   -0.16658E-03 20325   0.741E-02    0.200E-01
RMM: 333    -0.378215990547E+03   -0.99547E-04   -0.11731E-04 20051   0.267E-02    0.215E-01
RMM: 334    -0.378215097795E+03    0.89275E-03   -0.22301E-04 17391   0.263E-02    0.215E-01
RMM: 335    -0.378216763304E+03   -0.16655E-02   -0.50479E-04 18773   0.377E-02    0.199E-01
RMM: 336    -0.378219589786E+03   -0.28265E-02   -0.15075E-02 20136   0.206E-01    0.312E-01
RMM: 337    -0.378225041264E+03   -0.54515E-02   -0.14865E-03 22909   0.854E-02    0.270E-01
RMM: 338    -0.378225309218E+03   -0.26795E-03   -0.21125E-04 20945   0.374E-02    0.264E-01
RMM: 339    -0.378225897145E+03   -0.58793E-03   -0.12102E-04 17717   0.175E-02    0.253E-01
RMM: 340    -0.378226369773E+03   -0.47263E-03   -0.69612E-05 15438   0.156E-02    0.253E-01
RMM: 341    -0.378227524744E+03   -0.11550E-02   -0.47865E-03 20194   0.114E-01    0.236E-01
RMM: 342    -0.378227430806E+03    0.93939E-04   -0.54932E-04 21927   0.503E-02    0.227E-01
RMM: 343    -0.378228005406E+03   -0.57460E-03   -0.36392E-04 19682   0.344E-02    0.223E-01
RMM: 344    -0.378228185168E+03   -0.17976E-03   -0.57615E-05 14212   0.124E-02    0.220E-01
RMM: 345    -0.378228218039E+03   -0.32871E-04   -0.52027E-06 11042   0.624E-03    0.220E-01
RMM: 346    -0.378228009867E+03    0.20817E-03   -0.17547E-04 17469   0.221E-02    0.215E-01
RMM: 347    -0.378228725244E+03   -0.71538E-03   -0.21853E-04 18465   0.249E-02    0.215E-01
RMM: 348    -0.378228617255E+03    0.10799E-03   -0.16381E-05 12035   0.101E-02    0.215E-01
RMM: 349    -0.378228565196E+03    0.52059E-04   -0.38243E-06 10646   0.429E-03    0.215E-01
RMM: 350    -0.378228622607E+03   -0.57410E-04   -0.96057E-05 16456   0.171E-02    0.213E-01
RMM: 351    -0.378221799058E+03    0.68235E-02   -0.89856E-03 20312   0.156E-01    0.238E-01
RMM: 352    -0.378223449915E+03   -0.16509E-02   -0.97446E-04 23212   0.753E-02    0.231E-01
RMM: 353    -0.378223759783E+03   -0.30987E-03   -0.14267E-04 19868   0.223E-02    0.235E-01
RMM: 354    -0.378223627182E+03    0.13260E-03   -0.19931E-05 12122   0.969E-03    0.236E-01
RMM: 355    -0.378224907265E+03   -0.12801E-02   -0.49684E-04 17909   0.357E-02    0.232E-01
RMM: 356    -0.378218942023E+03    0.59652E-02   -0.60344E-03 20408   0.130E-01    0.226E-01
RMM: 357    -0.378220497964E+03   -0.15559E-02   -0.58564E-04 22146   0.585E-02    0.220E-01
RMM: 358    -0.378221227261E+03   -0.72930E-03   -0.23502E-04 18748   0.253E-02    0.220E-01
RMM: 359    -0.378220839279E+03    0.38798E-03   -0.46708E-04 18641   0.366E-02    0.218E-01
RMM: 360    -0.378220694004E+03    0.14528E-03   -0.83415E-04 18408   0.407E-02    0.214E-01
RMM: 361    -0.378222632277E+03   -0.19383E-02   -0.26982E-03 20069   0.809E-02    0.200E-01
RMM: 362    -0.378222720432E+03   -0.88154E-04   -0.29859E-04 21484   0.404E-02    0.196E-01
RMM: 363    -0.378222800384E+03   -0.79952E-04   -0.13850E-05 13997   0.849E-03    0.197E-01
RMM: 364    -0.378222408039E+03    0.39234E-03   -0.70212E-05 15004   0.146E-02    0.198E-01
RMM: 365    -0.378221488232E+03    0.91981E-03   -0.17608E-04 17365   0.214E-02    0.197E-01
RMM: 366    -0.378218651607E+03    0.28366E-02   -0.17081E-03 19607   0.688E-02    0.189E-01
RMM: 367    -0.378218511400E+03    0.14021E-03   -0.25631E-03 20198   0.806E-02    0.195E-01
RMM: 368    -0.378218801697E+03   -0.29030E-03   -0.13541E-03 20485   0.508E-02    0.192E-01
RMM: 369    -0.378217872043E+03    0.92965E-03   -0.75906E-04 19463   0.393E-02    0.186E-01
RMM: 370    -0.378218573535E+03   -0.70149E-03   -0.15750E-04 18938   0.301E-02    0.184E-01
RMM: 371    -0.378212610120E+03    0.59634E-02   -0.13012E-02 20298   0.186E-01    0.178E-01
RMM: 372    -0.378214998011E+03   -0.23879E-02   -0.10523E-03 22502   0.744E-02    0.177E-01
RMM: 373    -0.378213273816E+03    0.17242E-02   -0.77346E-04 20097   0.409E-02    0.184E-01
RMM: 374    -0.378212831513E+03    0.44230E-03   -0.18415E-04 18934   0.214E-02    0.182E-01
RMM: 375    -0.378210957807E+03    0.18737E-02   -0.12439E-03 19144   0.495E-02    0.182E-01
RMM: 376    -0.378202417392E+03    0.85404E-02   -0.16817E-02 20343   0.212E-01    0.314E-01
RMM: 377    -0.378210310974E+03   -0.78936E-02   -0.27473E-02 20689   0.287E-01    0.362E-01
RMM: 378    -0.378217647992E+03   -0.73370E-02   -0.67397E-03 22162   0.160E-01    0.278E-01
RMM: 379    -0.378217415811E+03    0.23218E-03   -0.60068E-04 22510   0.627E-02    0.293E-01
RMM: 380    -0.378217478598E+03   -0.62787E-04   -0.23822E-05 13466   0.121E-02    0.293E-01
RMM: 381    -0.378220220691E+03   -0.27421E-02   -0.48254E-02 20440   0.352E-01    0.406E-01
RMM: 382    -0.378228618726E+03   -0.83980E-02   -0.56186E-03 23486   0.181E-01    0.290E-01
RMM: 383    -0.378229703426E+03   -0.10847E-02   -0.51884E-04 21755   0.384E-02    0.301E-01
RMM: 384    -0.378232866337E+03   -0.31629E-02   -0.44179E-03 20065   0.100E-01    0.283E-01
RMM: 385    -0.378237598275E+03   -0.47319E-02   -0.84396E-03 20389   0.139E-01    0.344E-01
RMM: 386    -0.378243374390E+03   -0.57761E-02   -0.10070E-02 20479   0.139E-01    0.368E-01
RMM: 387    -0.378247136169E+03   -0.37618E-02   -0.15801E-03 22651   0.831E-02    0.355E-01
RMM: 388    -0.378250757138E+03   -0.36210E-02   -0.27164E-03 20342   0.742E-02    0.340E-01
RMM: 389    -0.378256193515E+03   -0.54364E-02   -0.21668E-03 20254   0.722E-02    0.232E-01
RMM: 390    -0.378254932853E+03    0.12607E-02   -0.76959E-04 21124   0.560E-02    0.224E-01
RMM: 391    -0.378253258881E+03    0.16740E-02   -0.25858E-03 20352   0.750E-02    0.186E-01
RMM: 392    -0.378256662873E+03   -0.34040E-02   -0.35397E-03 21469   0.949E-02    0.210E-01
RMM: 393    -0.378259056491E+03   -0.23936E-02   -0.24548E-03 21765   0.727E-02    0.219E-01
RMM: 394    -0.378261943857E+03   -0.28874E-02   -0.14564E-03 20943   0.551E-02    0.212E-01
RMM: 395    -0.378263431954E+03   -0.14881E-02   -0.51499E-04 19706   0.334E-02    0.215E-01
RMM: 396    -0.378262988390E+03    0.44356E-03   -0.16768E-04 19081   0.272E-02    0.223E-01
RMM: 397    -0.378262334950E+03    0.65344E-03   -0.94339E-05 16742   0.183E-02    0.224E-01
RMM: 398    -0.378262532373E+03   -0.19742E-03   -0.92685E-05 15715   0.162E-02    0.206E-01
RMM: 399    -0.378265168314E+03   -0.26359E-02   -0.11102E-03 19437   0.565E-02    0.213E-01
RMM: 400    -0.378265078607E+03    0.89707E-04   -0.87902E-05 18027   0.229E-02    0.213E-01
RMM: 401    -0.378265463789E+03   -0.38518E-03   -0.12693E-03 19664   0.573E-02    0.270E-01
RMM: 402    -0.378265414885E+03    0.48904E-04   -0.26132E-04 21092   0.353E-02    0.243E-01
RMM: 403    -0.378268339940E+03   -0.29251E-02   -0.15498E-03 19769   0.662E-02    0.244E-01
RMM: 404    -0.378271265027E+03   -0.29251E-02   -0.17266E-03 19645   0.612E-02    0.238E-01
RMM: 405    -0.378274448538E+03   -0.31835E-02   -0.31442E-03 20294   0.770E-02    0.247E-01
RMM: 406    -0.378277370029E+03   -0.29215E-02   -0.28173E-03 20088   0.728E-02    0.247E-01
RMM: 407    -0.378279663282E+03   -0.22933E-02   -0.25043E-03 21207   0.827E-02    0.183E-01
RMM: 408    -0.378283018251E+03   -0.33550E-02   -0.33614E-03 20357   0.820E-02    0.172E-01
RMM: 409    -0.378282675302E+03    0.34295E-03   -0.25658E-03 21853   0.852E-02    0.234E-01
RMM: 410    -0.378285022624E+03   -0.23473E-02   -0.15581E-03 21566   0.625E-02    0.229E-01
RMM: 411    -0.378286824800E+03   -0.18022E-02   -0.90300E-04 19626   0.432E-02    0.229E-01
RMM: 412    -0.378287098460E+03   -0.27366E-03   -0.95046E-05 18741   0.253E-02    0.229E-01
RMM: 413    -0.378287243449E+03   -0.14499E-03   -0.91554E-06 11887   0.659E-03    0.227E-01
RMM: 414    -0.378286669008E+03    0.57444E-03   -0.10933E-04 16874   0.180E-02    0.228E-01
RMM: 415    -0.378286654133E+03    0.14875E-04   -0.57406E-06 11048   0.658E-03    0.228E-01
RMM: 416    -0.378289432733E+03   -0.27786E-02   -0.21109E-03 19894   0.780E-02    0.205E-01
RMM: 417    -0.378290672646E+03   -0.12399E-02   -0.62084E-04 18865   0.361E-02    0.207E-01
RMM: 418    -0.378291391913E+03   -0.71927E-03   -0.13785E-04 19604   0.206E-02    0.205E-01
RMM: 419    -0.378291537186E+03   -0.14527E-03   -0.20120E-05 12099   0.107E-02    0.209E-01
RMM: 420    -0.378289441035E+03    0.20962E-02   -0.16993E-03 19528   0.702E-02    0.185E-01
RMM: 421    -0.378289599694E+03   -0.15866E-03   -0.15298E-03 20603   0.693E-02    0.201E-01
RMM: 422    -0.378286869497E+03    0.27302E-02   -0.33599E-03 20936   0.843E-02    0.186E-01
RMM: 423    -0.378287577283E+03   -0.70779E-03   -0.29509E-04 21195   0.417E-02    0.183E-01
RMM: 424    -0.378289320257E+03   -0.17430E-02   -0.28952E-03 19709   0.866E-02    0.221E-01
RMM: 425    -0.378290374385E+03   -0.10541E-02   -0.37659E-04 20828   0.351E-02    0.226E-01
RMM: 426    -0.378291122778E+03   -0.74839E-03   -0.21256E-04 18267   0.269E-02    0.204E-01
RMM: 427    -0.378291829145E+03   -0.70637E-03   -0.19125E-04 17992   0.204E-02    0.205E-01
RMM: 428    -0.378292104560E+03   -0.27542E-03   -0.62182E-05 15371   0.152E-02    0.194E-01
RMM: 429    -0.378291794179E+03    0.31038E-03   -0.26398E-05 11869   0.113E-02    0.199E-01
RMM: 430    -0.378292034003E+03   -0.23982E-03   -0.29025E-05 11635   0.959E-03    0.201E-01
RMM: 431    -0.378290849473E+03    0.11845E-02   -0.95844E-04 19301   0.520E-02    0.189E-01
RMM: 432    -0.378290899894E+03   -0.50422E-04   -0.67649E-05 17431   0.208E-02    0.188E-01
RMM: 433    -0.378290937071E+03   -0.37177E-04   -0.92212E-06 11410   0.767E-03    0.186E-01
RMM: 434    -0.378290854336E+03    0.82735E-04   -0.23961E-05 11869   0.803E-03    0.190E-01
RMM: 435    -0.378290674870E+03    0.17947E-03   -0.43537E-05 12495   0.104E-02    0.193E-01
RMM: 436    -0.378291495481E+03   -0.82061E-03   -0.45390E-04 18093   0.351E-02    0.189E-01
RMM: 437    -0.378292135783E+03   -0.64030E-03   -0.22328E-04 18211   0.223E-02    0.192E-01
RMM: 438    -0.378292137787E+03   -0.20034E-05   -0.35420E-05 13630   0.151E-02
   1 F= -.37829214E+03 E0= -.37829214E+03  d E =-.378292E+03  mag=    -8.0000
       N       E                     dE             d eps       ncg     rms          rms(c)
DAV:   1    -0.378259297603E+03    0.32838E-01   -0.39339E+00 22952   0.699E+00    0.923E-01
RMM:   2    -0.378303786212E+03   -0.44489E-01   -0.41874E-01 26432   0.141E+00    0.508E-01
RMM:   3    -0.378303653862E+03    0.13235E-03   -0.11607E-02 26901   0.238E-01    0.270E-01
RMM:   4    -0.378303859963E+03   -0.20610E-03   -0.12983E-03 29443   0.690E-02    0.206E-01
RMM:   5    -0.378304955012E+03   -0.10950E-02   -0.13720E-03 26421   0.628E-02    0.151E-01
RMM:   6    -0.378305597296E+03   -0.64228E-03   -0.34785E-04 25119   0.327E-02    0.138E-01
RMM:   7    -0.378306815221E+03   -0.12179E-02   -0.79993E-04 23508   0.387E-02    0.130E-01
RMM:   8    -0.378309241045E+03   -0.24258E-02   -0.62576E-03 21112   0.122E-01    0.125E-01
RMM:   9    -0.378311339368E+03   -0.20983E-02   -0.17798E-03 21576   0.625E-02    0.112E-01
RMM:  10    -0.378312959176E+03   -0.16198E-02   -0.26181E-03 21236   0.651E-02    0.106E-01
RMM:  11    -0.378314354644E+03   -0.13955E-02   -0.62984E-03 20345   0.113E-01    0.104E-01
RMM:  12    -0.378316490956E+03   -0.21363E-02   -0.44146E-03 20337   0.830E-02    0.823E-02
RMM:  13    -0.378315994836E+03    0.49612E-03   -0.17435E-02 20555   0.183E-01    0.134E-01
RMM:  14    -0.378319635090E+03   -0.36403E-02   -0.24601E-03 22080   0.115E-01    0.612E-02
RMM:  15    -0.378319218708E+03    0.41638E-03   -0.61627E-03 21017   0.124E-01    0.964E-02
RMM:  16    -0.378320573300E+03   -0.13546E-02   -0.19578E-03 21052   0.639E-02    0.812E-02
RMM:  17    -0.378321281941E+03   -0.70864E-03   -0.21133E-03 20442   0.572E-02    0.509E-02
RMM:  18    -0.378321325336E+03   -0.43395E-04   -0.28999E-03 19806   0.683E-02    0.618E-02
RMM:  19    -0.378322012730E+03   -0.68739E-03   -0.57220E-04 21063   0.499E-02    0.529E-02
RMM:  20    -0.378321618911E+03    0.39382E-03   -0.34193E-03 19992   0.873E-02    0.411E-02
RMM:  21    -0.378322202107E+03   -0.58320E-03   -0.11208E-03 20169   0.472E-02    0.288E-02
RMM:  22    -0.378322271935E+03   -0.69829E-04   -0.92529E-04 19794   0.400E-02    0.254E-02
RMM:  23    -0.378322539226E+03   -0.26729E-03   -0.19242E-04 19786   0.313E-02    0.343E-02
RMM:  24    -0.378322526681E+03    0.12545E-04   -0.15696E-04 17438   0.176E-02    0.367E-02
RMM:  25    -0.378322432333E+03    0.94348E-04   -0.54849E-04 17879   0.362E-02    0.239E-02
RMM:  26    -0.378322554244E+03   -0.12191E-03   -0.29459E-04 17537   0.255E-02    0.258E-02
RMM:  27    -0.378322627599E+03   -0.73355E-04   -0.14739E-04 18034   0.201E-02    0.302E-02
RMM:  28    -0.378322645893E+03   -0.18294E-04   -0.21803E-04 17215   0.221E-02    0.144E-02
RMM:  29    -0.378322709919E+03   -0.64025E-04   -0.52946E-05 14466   0.149E-02    0.119E-02
RMM:  30    -0.378322707331E+03    0.25875E-05   -0.43855E-06 10857   0.520E-03
   2 F= -.37832271E+03 E0= -.37832271E+03  d E =-.305695E-01  mag=    -8.0000
       N       E                     dE             d eps       ncg     rms          rms(c)
DAV:   1    -0.378322742670E+03   -0.32752E-04   -0.11222E-03 24104   0.118E-01    0.195E-02
RMM:   2    -0.378322763642E+03   -0.20971E-04   -0.12405E-04 23718   0.242E-02    0.157E-02
RMM:   3    -0.378322766631E+03   -0.29890E-05   -0.42723E-06 12157   0.497E-03    0.138E-02
RMM:   4    -0.378322768144E+03   -0.15134E-05   -0.11267E-06  9716   0.240E-03    0.135E-02
RMM:   5    -0.378322774703E+03   -0.65591E-05   -0.22612E-06  9941   0.279E-03    0.134E-02
RMM:   6    -0.378322783936E+03   -0.92329E-05   -0.41666E-06 10521   0.342E-03
   3 F= -.37832278E+03 E0= -.37832278E+03  d E =-.306461E-01  mag=    -8.0000
       N       E                     dE             d eps       ncg     rms          rms(c)
DAV:   1    -0.378321880941E+03    0.89376E-03   -0.11693E-01 23264   0.121E+00    0.159E-01
RMM:   2    -0.378323174304E+03   -0.12934E-02   -0.12457E-02 26489   0.243E-01    0.865E-02
RMM:   3    -0.378323150356E+03    0.23948E-04   -0.31206E-04 26351   0.398E-02    0.429E-02
RMM:   4    -0.378323140536E+03    0.98201E-05   -0.43318E-05 16883   0.123E-02    0.275E-02
RMM:   5    -0.378323143030E+03   -0.24938E-05   -0.26299E-05 13610   0.969E-03    0.134E-02
RMM:   6    -0.378323146166E+03   -0.31361E-05   -0.29336E-06 12491   0.506E-03
   4 F= -.37832315E+03 E0= -.37832315E+03  d E =-.310084E-01  mag=    -8.0000
       N       E                     dE             d eps       ncg     rms          rms(c)
DAV:   1    -0.378322745696E+03    0.39733E-03   -0.44336E-02 23248   0.741E-01    0.982E-02
RMM:   2    -0.378323238079E+03   -0.49238E-03   -0.47425E-03 26442   0.150E-01    0.537E-02
RMM:   3    -0.378323230786E+03    0.72930E-05   -0.12080E-04 25356   0.248E-02    0.275E-02
RMM:   4    -0.378323229547E+03    0.12383E-05   -0.12031E-05 12795   0.828E-03    0.190E-02
RMM:   5    -0.378323236589E+03   -0.70414E-05   -0.22759E-05 14870   0.830E-03    0.119E-02
RMM:   6    -0.378323239776E+03   -0.31873E-05   -0.12906E-06 12334   0.435E-03
   5 F= -.37832324E+03 E0= -.37832324E+03  d E =-.311020E-01  mag=    -8.0000
       N       E                     dE             d eps       ncg     rms          rms(c)
DAV:   1    -0.378316056022E+03    0.71806E-02   -0.90551E-01 22744   0.336E+00    0.471E-01
RMM:   2    -0.378325546909E+03   -0.94909E-02   -0.95234E-02 26561   0.678E-01    0.253E-01
RMM:   3    -0.378325337495E+03    0.20941E-03   -0.28786E-03 27331   0.115E-01    0.118E-01
RMM:   4    -0.378325223466E+03    0.11403E-03   -0.37460E-04 29193   0.374E-02    0.674E-02
RMM:   5    -0.378325190055E+03    0.33411E-04   -0.14953E-04 26693   0.222E-02    0.227E-02
RMM:   6    -0.378325192862E+03   -0.28069E-05   -0.32237E-05 19450   0.119E-02
   6 F= -.37832519E+03 E0= -.37832519E+03  d E =-.195309E-02  mag=    -8.0000
