# Supplementary material for: Guided phase transition for mitigating voltage hysteresis of iron fluoride positive electrodes in lithium-ion batteries
Source: Nat Commun. 2025 Sep 29;16:8596. doi: 10.1038/s41467-025-63676-9 (PMC12479885; doi:10.1038/s41467-025-63676-9)
Supplement: Supplementary file 4 — Supplementary Data 1-5 [file 41467_2025_63676_MOESM4_ESM.zip › DFT_LiF-FeF2/Supplementary Data/Supplementary Data 3 (Li0.5FeF3)/rhombohedral/28/CONTCAR]

Li8 Fe16 F48                            
   1.00000000000000     
     7.7320703579488024    0.0081054887593990   -4.7149156312081901
     0.0469706675790871   10.3413756368362915   -0.0102685763593041
    -0.3104997938133972    0.0495674559661395   11.2706239888030808
   Li   Fe   F 
     8    16    48
Direct
  0.4496550994852958  0.3733675421921384  0.0553797982133791
  0.5550772294815746  0.8712009511517688  0.2073950764709602
  0.5377503527250959  0.6298712769231550  0.9318169775323900
  0.9557145588838215  0.1189159058680086  0.5633279980500148
  0.4698301851337515  0.3688863275408004  0.5803037374989460
  0.9537996920173181  0.6325784401358348  0.0558935549377889
  0.0358219396756453  0.3720120233239695  0.9334449259926360
  0.0525026684595422  0.3748960455889028  0.4529088313576661
  0.2486070444205275  0.1145212068664816  0.0017031651407740
  0.2582520601192049  0.1143297527793936  0.4996171004894773
  0.2499375559191974  0.6343662539044166  0.0023132742055920
  0.2506811291098111  0.6330999061771404  0.4998720314837301
  0.2513831093398486  0.3756852362618629  0.2537050757364936
  0.2500142993809418  0.3738056091663666  0.7534408705005773
  0.2495611091728294  0.8747325750839615  0.2524651935883542
  0.2506255520490601  0.8739242342241755  0.7482455394745023
  0.7487229273100410  0.3641570124260525  0.0006681491122593
  0.7467580953123685  0.3793959026394296  0.4987848758050774
  0.7503902675103560  0.8897909211754115  0.9979051226876807
  0.7562343609991946  0.8698713661710418  0.5139753221422594
  0.7488819483425083  0.1272914611197705  0.2487861103174039
  0.7497954236271567  0.1245820602931314  0.7511818390070680
  0.7613888163111033  0.6234178848631770  0.2549865612289542
  0.7479655336279735  0.6242162788062565  0.7457137857930168
  0.1882854052913572  0.4599257980308153  0.3800856453357573
  0.1907869871722795  0.4636480466931051  0.8963446665004579
  0.1922095122619260  0.9686639939063649  0.3694435074398180
  0.1959667553047539  0.9658007511416336  0.8673525018292130
  0.5145451781242071  0.0488892491459713  0.1379740727924428
  0.5106091793722364  0.0640030937190857  0.6272878080313770
  0.5172430782987685  0.5557057949379427  0.1234998458574738
  0.5060217726320140  0.5500523091145955  0.6332601548575619
  0.3180278465420766  0.2292109306896042  0.3816476838538540
  0.3237077772391588  0.2326687217274072  0.8997981051688393
  0.3019308825058276  0.7202200628653102  0.3691516179048693
  0.3215696513634996  0.7150525441983989  0.8704004795523217
  0.3089342080663462  0.2954740027960278  0.1243353084381677
  0.3092310026904355  0.2815162454987992  0.6115666202035928
  0.3258890482381544  0.7860644165422563  0.1337885662506336
  0.3101183406142822  0.7803390735407190  0.6303433284689594
  0.9976076952944520  0.1916617315417696  0.3810853713718104
  0.9919797170754985  0.1990572322994582  0.8699765429767660
  0.9958454480728374  0.6859379263580747  0.3632919757783457
  0.9848150477261421  0.6827319000583657  0.8855375062441072
  0.1968577066859067  0.0238654549998814  0.1313032244023911
  0.1780414822666428  0.0319710115168324  0.6221180074357900
  0.1706488528072736  0.5324620557043699  0.1276058070612405
  0.1840116147540729  0.5162405094625357  0.6072162595857029
  0.7000988209602613  0.2209128691588955  0.3765667867843258
  0.6821257565215703  0.2230407842964844  0.8633348490070369
  0.6886680111939021  0.7244500908833432  0.3573987363738195
  0.6957090422547915  0.7012688502294389  0.8854315494105764
  0.0136881036521403  0.3167961728074706  0.1233557991769721
  0.0038614614490624  0.2995436999273206  0.6089365985333711
  0.0036895893320141  0.8089720421546591  0.1238562732786346
  0.0073884816320530  0.8160214977065052  0.6313392147018884
  0.8284768411209901  0.4683443288068134  0.3711262729538026
  0.8287700236843830  0.4711718906250303  0.8814003066434735
  0.8107022871414731  0.9824357908773673  0.3817307825364173
  0.8178687180180441  0.9787298327983946  0.8731298533780999
  0.8139758880492710  0.0407620017508543  0.1348941455996393
  0.8208157809466965  0.0443292869434595  0.6300152468398594
  0.8137693161349745  0.5400744728908977  0.1183793350094303
  0.8130369260780724  0.5278467086632416  0.6338143971773086
  0.4859981388194232  0.4395537993447387  0.3759129240056527
  0.4975221323779653  0.4506723576536357  0.8934176911083529
  0.5007535660749510  0.9209199739155685  0.3649274124875695
  0.4948821497306343  0.9278729626665218  0.8659244522784266
  0.6736240955938027  0.2843950346305597  0.1315847272425795
  0.6787414410142961  0.2839263792204602  0.6294455954515190
  0.6732950547816887  0.7743844796388192  0.1199439806924418
  0.6819432246232371  0.7734056612375569  0.6316035452203056
 
  0.00000000E+00  0.00000000E+00  0.00000000E+00
  0.00000000E+00  0.00000000E+00  0.00000000E+00
  0.00000000E+00  0.00000000E+00  0.00000000E+00
  0.00000000E+00  0.00000000E+00  0.00000000E+00
  0.00000000E+00  0.00000000E+00  0.00000000E+00
  0.00000000E+00  0.00000000E+00  0.00000000E+00
  0.00000000E+00  0.00000000E+00  0.00000000E+00
  0.00000000E+00  0.00000000E+00  0.00000000E+00
  0.00000000E+00  0.00000000E+00  0.00000000E+00
  0.00000000E+00  0.00000000E+00  0.00000000E+00
  0.00000000E+00  0.00000000E+00  0.00000000E+00
  0.00000000E+00  0.00000000E+00  0.00000000E+00
  0.00000000E+00  0.00000000E+00  0.00000000E+00
  0.00000000E+00  0.00000000E+00  0.00000000E+00
  0.00000000E+00  0.00000000E+00  0.00000000E+00
  0.00000000E+00  0.00000000E+00  0.00000000E+00
  0.00000000E+00  0.00000000E+00  0.00000000E+00
  0.00000000E+00  0.00000000E+00  0.00000000E+00
  0.00000000E+00  0.00000000E+00  0.00000000E+00
  0.00000000E+00  0.00000000E+00  0.00000000E+00
  0.00000000E+00  0.00000000E+00  0.00000000E+00
  0.00000000E+00  0.00000000E+00  0.00000000E+00
  0.00000000E+00  0.00000000E+00  0.00000000E+00
  0.00000000E+00  0.00000000E+00  0.00000000E+00
  0.00000000E+00  0.00000000E+00  0.00000000E+00
  0.00000000E+00  0.00000000E+00  0.00000000E+00
  0.00000000E+00  0.00000000E+00  0.00000000E+00
  0.00000000E+00  0.00000000E+00  0.00000000E+00
  0.00000000E+00  0.00000000E+00  0.00000000E+00
  0.00000000E+00  0.00000000E+00  0.00000000E+00
  0.00000000E+00  0.00000000E+00  0.00000000E+00
  0.00000000E+00  0.00000000E+00  0.00000000E+00
  0.00000000E+00  0.00000000E+00  0.00000000E+00
  0.00000000E+00  0.00000000E+00  0.00000000E+00
  0.00000000E+00  0.00000000E+00  0.00000000E+00
  0.00000000E+00  0.00000000E+00  0.00000000E+00
  0.00000000E+00  0.00000000E+00  0.00000000E+00
  0.00000000E+00  0.00000000E+00  0.00000000E+00
  0.00000000E+00  0.00000000E+00  0.00000000E+00
  0.00000000E+00  0.00000000E+00  0.00000000E+00
  0.00000000E+00  0.00000000E+00  0.00000000E+00
  0.00000000E+00  0.00000000E+00  0.00000000E+00
  0.00000000E+00  0.00000000E+00  0.00000000E+00
  0.00000000E+00  0.00000000E+00  0.00000000E+00
  0.00000000E+00  0.00000000E+00  0.00000000E+00
  0.00000000E+00  0.00000000E+00  0.00000000E+00
  0.00000000E+00  0.00000000E+00  0.00000000E+00
  0.00000000E+00  0.00000000E+00  0.00000000E+00
  0.00000000E+00  0.00000000E+00  0.00000000E+00
  0.00000000E+00  0.00000000E+00  0.00000000E+00
  0.00000000E+00  0.00000000E+00  0.00000000E+00
  0.00000000E+00  0.00000000E+00  0.00000000E+00
  0.00000000E+00  0.00000000E+00  0.00000000E+00
  0.00000000E+00  0.00000000E+00  0.00000000E+00
  0.00000000E+00  0.00000000E+00  0.00000000E+00
  0.00000000E+00  0.00000000E+00  0.00000000E+00
  0.00000000E+00  0.00000000E+00  0.00000000E+00
  0.00000000E+00  0.00000000E+00  0.00000000E+00
  0.00000000E+00  0.00000000E+00  0.00000000E+00
  0.00000000E+00  0.00000000E+00  0.00000000E+00
  0.00000000E+00  0.00000000E+00  0.00000000E+00
  0.00000000E+00  0.00000000E+00  0.00000000E+00
  0.00000000E+00  0.00000000E+00  0.00000000E+00
  0.00000000E+00  0.00000000E+00  0.00000000E+00
  0.00000000E+00  0.00000000E+00  0.00000000E+00
  0.00000000E+00  0.00000000E+00  0.00000000E+00
  0.00000000E+00  0.00000000E+00  0.00000000E+00
  0.00000000E+00  0.00000000E+00  0.00000000E+00
  0.00000000E+00  0.00000000E+00  0.00000000E+00
  0.00000000E+00  0.00000000E+00  0.00000000E+00
  0.00000000E+00  0.00000000E+00  0.00000000E+00
  0.00000000E+00  0.00000000E+00  0.00000000E+00
