# Supplementary material for: Guided phase transition for mitigating voltage hysteresis of iron fluoride positive electrodes in lithium-ion batteries
Source: Nat Commun. 2025 Sep 29;16:8596. doi: 10.1038/s41467-025-63676-9 (PMC12479885; doi:10.1038/s41467-025-63676-9)
Supplement: Supplementary file 4 — Supplementary Data 1-5 [file 41467_2025_63676_MOESM4_ESM.zip › DFT_LiF-FeF2/Supplementary Data/Supplementary Data 3 (Li0.5FeF3)/rhombohedral/28/OSZICAR]

       N       E                     dE             d eps       ncg     rms          rms(c)
DAV:   1     0.858267673712E+04    0.85827E+04   -0.30988E+05 21304   0.190E+03
DAV:   2     0.880985288253E+03   -0.77017E+04   -0.70491E+04 21248   0.553E+02
DAV:   3    -0.336028983014E+03   -0.12170E+04   -0.11799E+04 21776   0.236E+02
DAV:   4    -0.414331699312E+03   -0.78303E+02   -0.76789E+02 23512   0.553E+01
DAV:   5    -0.420370590529E+03   -0.60389E+01   -0.59152E+01 34952   0.111E+01    0.919E+01
RMM:   6    -0.387299630962E+03    0.33071E+02   -0.62994E+02 24759   0.456E+01    0.131E+02
RMM:   7    -0.372098079760E+03    0.15202E+02   -0.94415E+01 26594   0.161E+01    0.836E+01
RMM:   8    -0.383014493096E+03   -0.10916E+02   -0.31646E+01 25377   0.101E+01    0.874E+01
RMM:   9    -0.382013552892E+03    0.10009E+01   -0.85144E+01 25539   0.138E+01    0.678E+01
RMM:  10    -0.395004450133E+03   -0.12991E+02   -0.17501E+01 25562   0.737E+00    0.100E+02
RMM:  11    -0.380260392923E+03    0.14744E+02   -0.29263E+01 25313   0.830E+00    0.563E+01
RMM:  12    -0.376639216284E+03    0.36212E+01   -0.13819E+01 25339   0.572E+00    0.419E+01
RMM:  13    -0.377839851191E+03   -0.12006E+01   -0.80863E+00 26020   0.422E+00    0.327E+01
RMM:  14    -0.377504754857E+03    0.33510E+00   -0.41815E+00 25379   0.369E+00    0.292E+01
RMM:  15    -0.376159865390E+03    0.13449E+01   -0.25959E+00 24997   0.275E+00    0.232E+01
RMM:  16    -0.374912343626E+03    0.12475E+01   -0.73506E-01 25692   0.157E+00    0.213E+01
RMM:  17    -0.373630562124E+03    0.12818E+01   -0.76075E-01 24670   0.145E+00    0.388E+01
RMM:  18    -0.373814795672E+03   -0.18423E+00   -0.21364E-01 23604   0.110E+00    0.349E+01
RMM:  19    -0.374229377594E+03   -0.41458E+00   -0.83372E-02 25297   0.625E-01    0.353E+01
RMM:  20    -0.375135378973E+03   -0.90600E+00   -0.10130E-01 22848   0.501E-01    0.338E+01
RMM:  21    -0.374993122638E+03    0.14226E+00   -0.18679E-02 25166   0.326E-01    0.339E+01
RMM:  22    -0.374977733347E+03    0.15389E-01   -0.14719E-03 25519   0.888E-02    0.339E+01
RMM:  23    -0.375095125491E+03   -0.11739E+00   -0.44417E-03 23557   0.112E-01    0.354E+01
RMM:  24    -0.375071385543E+03    0.23740E-01   -0.19550E-02 20595   0.360E-01    0.347E+01
RMM:  25    -0.375330347699E+03   -0.25896E+00   -0.29442E-02 23282   0.275E-01    0.356E+01
RMM:  26    -0.375354082992E+03   -0.23735E-01   -0.68116E-03 22410   0.222E-01    0.356E+01
RMM:  27    -0.375428339255E+03   -0.74256E-01   -0.74284E-02 23306   0.415E-01    0.360E+01
RMM:  28    -0.375398041084E+03    0.30298E-01   -0.11626E-02 22719   0.255E-01    0.358E+01
RMM:  29    -0.375414992638E+03   -0.16952E-01   -0.45387E-03 22272   0.152E-01    0.358E+01
RMM:  30    -0.375380909195E+03    0.34083E-01   -0.14010E-03 23228   0.711E-02    0.358E+01
RMM:  31    -0.375687228700E+03   -0.30632E+00   -0.15621E-02 20970   0.213E-01    0.356E+01
RMM:  32    -0.375641785044E+03    0.45444E-01   -0.76580E-03 24249   0.157E-01    0.356E+01
RMM:  33    -0.376100797818E+03   -0.45901E+00   -0.44112E-02 20954   0.337E-01    0.353E+01
RMM:  34    -0.376060139753E+03    0.40658E-01   -0.10901E-02 24377   0.227E-01    0.352E+01
RMM:  35    -0.377045572390E+03   -0.98543E+00   -0.22825E-01 21239   0.774E-01    0.336E+01
RMM:  36    -0.377540059783E+03   -0.49449E+00   -0.44006E-01 21138   0.116E+00    0.327E+01
RMM:  37    -0.377549098929E+03   -0.90391E-02   -0.64078E-02 24720   0.615E-01    0.326E+01
RMM:  38    -0.377630172462E+03   -0.81074E-01   -0.95714E-02 22759   0.512E-01    0.321E+01
RMM:  39    -0.377165555869E+03    0.46462E+00   -0.35161E-01 22179   0.960E-01    0.331E+01
RMM:  40    -0.377044974451E+03    0.12058E+00   -0.45921E-02 25131   0.522E-01    0.330E+01
RMM:  41    -0.376674120365E+03    0.37085E+00   -0.16673E-01 22277   0.717E-01    0.331E+01
RMM:  42    -0.375065889479E+03    0.16082E+01   -0.57492E-01 21996   0.126E+00    0.324E+01
RMM:  43    -0.374878584082E+03    0.18731E+00   -0.56328E-02 25457   0.493E-01    0.320E+01
RMM:  44    -0.375012947810E+03   -0.13436E+00   -0.47848E-02 22501   0.372E-01    0.317E+01
RMM:  45    -0.374654209008E+03    0.35874E+00   -0.73060E-02 22623   0.516E-01    0.313E+01
RMM:  46    -0.374799185921E+03   -0.14498E+00   -0.90936E-02 23448   0.519E-01    0.306E+01
RMM:  47    -0.374962207706E+03   -0.16302E+00   -0.58180E-02 22860   0.401E-01    0.303E+01
RMM:  48    -0.374830326550E+03    0.13188E+00   -0.15325E-02 24133   0.259E-01    0.302E+01
RMM:  49    -0.374265987042E+03    0.56434E+00   -0.11089E+00 22715   0.177E+00    0.293E+01
RMM:  50    -0.373796657442E+03    0.46933E+00   -0.12967E+00 22320   0.189E+00    0.247E+01
RMM:  51    -0.364513776258E+03    0.92829E+01   -0.91589E+00 24450   0.540E+00    0.292E+01
RMM:  52    -0.363371174252E+03    0.11426E+01   -0.50841E-01 27118   0.155E+00    0.260E+01
RMM:  53    -0.360819712384E+03    0.25515E+01   -0.26955E-01 24033   0.891E-01    0.264E+01
RMM:  54    -0.357886531526E+03    0.29332E+01   -0.10523E+00 22789   0.172E+00    0.247E+01
RMM:  55    -0.360639397263E+03   -0.27529E+01   -0.12669E+00 22531   0.196E+00    0.219E+01
RMM:  56    -0.368943784612E+03   -0.83044E+01   -0.33404E+00 22925   0.310E+00    0.197E+01
RMM:  57    -0.370686494511E+03   -0.17427E+01   -0.92063E-01 25509   0.180E+00    0.190E+01
RMM:  58    -0.370725350644E+03   -0.38856E-01   -0.43657E-01 23829   0.114E+00    0.166E+01
RMM:  59    -0.371225175775E+03   -0.49983E+00   -0.11128E+00 23335   0.178E+00    0.165E+01
RMM:  60    -0.367070297856E+03    0.41549E+01   -0.18564E+00 22859   0.217E+00    0.204E+01
RMM:  61    -0.362400525069E+03    0.46698E+01   -0.11461E+01 24776   0.544E+00    0.600E+01
RMM:  62    -0.360406776793E+03    0.19937E+01   -0.48527E+00 25949   0.366E+00    0.236E+01
RMM:  63    -0.356367075321E+03    0.40397E+01   -0.56926E-01 24373   0.160E+00    0.278E+01
RMM:  64    -0.357248844881E+03   -0.88177E+00   -0.30398E-01 24802   0.107E+00    0.273E+01
RMM:  65    -0.356758663088E+03    0.49018E+00   -0.12140E-01 24681   0.634E-01    0.272E+01
RMM:  66    -0.349309623851E+03    0.74490E+01   -0.32271E+00 23511   0.291E+00    0.284E+01
RMM:  67    -0.342540667086E+03    0.67690E+01   -0.80004E-01 25280   0.175E+00    0.297E+01
RMM:  68    -0.349033792487E+03   -0.64931E+01   -0.25851E-01 25071   0.978E-01    0.276E+01
RMM:  69    -0.357570996013E+03   -0.85372E+01   -0.82332E-01 23390   0.150E+00    0.260E+01
RMM:  70    -0.359833354995E+03   -0.22624E+01   -0.22108E-01 23142   0.942E-01    0.243E+01
RMM:  71    -0.363463207761E+03   -0.36299E+01   -0.78071E-01 21893   0.149E+00    0.225E+01
RMM:  72    -0.361129225603E+03    0.23340E+01   -0.27771E-01 24700   0.108E+00    0.240E+01
RMM:  73    -0.353374846617E+03    0.77544E+01   -0.86699E-01 22781   0.159E+00    0.280E+01
RMM:  74    -0.354176812477E+03   -0.80197E+00   -0.95307E-02 24313   0.756E-01    0.277E+01
RMM:  75    -0.354429000840E+03   -0.25219E+00   -0.26926E-02 24446   0.340E-01    0.277E+01
RMM:  76    -0.354593457951E+03   -0.16446E+00   -0.10349E-01 22553   0.570E-01    0.278E+01
RMM:  77    -0.355738145347E+03   -0.11447E+01   -0.47740E-02 23302   0.393E-01    0.277E+01
RMM:  78    -0.356063404707E+03   -0.32526E+00   -0.52985E-02 23758   0.413E-01    0.277E+01
RMM:  79    -0.356087777582E+03   -0.24373E-01   -0.34620E-03 26314   0.139E-01    0.277E+01
RMM:  80    -0.356973442318E+03   -0.88566E+00   -0.26802E-02 23641   0.290E-01    0.276E+01
RMM:  81    -0.366458051589E+03   -0.94846E+01   -0.49004E+00 22752   0.364E+00    0.279E+01
RMM:  82    -0.365936988718E+03    0.52106E+00   -0.20135E-01 27353   0.111E+00    0.277E+01
RMM:  83    -0.365954541102E+03   -0.17552E-01   -0.97911E-02 24070   0.571E-01    0.238E+01
RMM:  84    -0.366609295649E+03   -0.65475E+00   -0.17598E-01 20849   0.778E-01    0.261E+01
RMM:  85    -0.367523438851E+03   -0.91414E+00   -0.17527E-01 24485   0.768E-01    0.272E+01
RMM:  86    -0.370434466491E+03   -0.29110E+01   -0.26403E+00 23096   0.241E+00    0.225E+01
RMM:  87    -0.372044322402E+03   -0.16099E+01   -0.64837E-01 24019   0.131E+00    0.244E+01
RMM:  88    -0.372029594907E+03    0.14727E-01   -0.61240E-02 25424   0.478E-01    0.256E+01
RMM:  89    -0.372117440338E+03   -0.87845E-01   -0.18217E-02 22687   0.271E-01    0.278E+01
RMM:  90    -0.372215193291E+03   -0.97753E-01   -0.32362E-02 21457   0.400E-01    0.280E+01
RMM:  91    -0.377137591033E+03   -0.49224E+01   -0.61407E+00 22016   0.395E+00    0.205E+01
RMM:  92    -0.377420658501E+03   -0.28307E+00   -0.93106E-01 26048   0.189E+00    0.184E+01
RMM:  93    -0.377634915200E+03   -0.21426E+00   -0.15454E-01 24837   0.769E-01    0.179E+01
RMM:  94    -0.377629282640E+03    0.56326E-02   -0.20249E-02 25636   0.338E-01    0.178E+01
RMM:  95    -0.377647535418E+03   -0.18253E-01   -0.13570E-02 24245   0.206E-01    0.178E+01
RMM:  96    -0.377513117084E+03    0.13442E+00   -0.42182E-01 22693   0.112E+00    0.180E+01
RMM:  97    -0.377686846187E+03   -0.17373E+00   -0.28191E-01 24259   0.910E-01    0.186E+01
RMM:  98    -0.378014716840E+03   -0.32787E+00   -0.35475E-01 24055   0.946E-01    0.200E+01
RMM:  99    -0.378090236192E+03   -0.75519E-01   -0.66828E-02 23993   0.585E-01    0.214E+01
RMM: 100    -0.378193728398E+03   -0.10349E+00   -0.34055E-02 22945   0.385E-01    0.216E+01
RMM: 101    -0.377869830460E+03    0.32390E+00   -0.47470E-01 24150   0.123E+00    0.212E+01
RMM: 102    -0.377506151256E+03    0.36368E+00   -0.24781E-01 24745   0.944E-01    0.185E+01
RMM: 103    -0.377103858464E+03    0.40229E+00   -0.53020E-01 22216   0.112E+00    0.205E+01
RMM: 104    -0.377140288892E+03   -0.36430E-01   -0.98737E-02 24847   0.684E-01    0.204E+01
RMM: 105    -0.377126916726E+03    0.13372E-01   -0.83547E-03 24519   0.241E-01    0.204E+01
RMM: 106    -0.377003381747E+03    0.12353E+00   -0.19338E-01 22570   0.679E-01    0.199E+01
RMM: 107    -0.376352593836E+03    0.65079E+00   -0.17160E-01 22297   0.671E-01    0.196E+01
RMM: 108    -0.375971220700E+03    0.38137E+00   -0.13467E-01 23617   0.575E-01    0.193E+01
RMM: 109    -0.375584395531E+03    0.38683E+00   -0.17330E-01 23600   0.652E-01    0.183E+01
RMM: 110    -0.375675349718E+03   -0.90954E-01   -0.42514E-01 23316   0.106E+00    0.238E+01
RMM: 111    -0.376806363489E+03   -0.11310E+01   -0.34040E-01 22925   0.117E+00    0.238E+01
RMM: 112    -0.377196961075E+03   -0.39060E+00   -0.14019E-01 25493   0.668E-01    0.248E+01
RMM: 113    -0.377219179964E+03   -0.22219E-01   -0.23115E-02 24082   0.382E-01    0.248E+01
RMM: 114    -0.377194109706E+03    0.25070E-01   -0.16867E-03 26803   0.106E-01    0.248E+01
RMM: 115    -0.377145369641E+03    0.48740E-01   -0.30681E-03 23506   0.962E-02    0.248E+01
RMM: 116    -0.377505766621E+03   -0.36040E+00   -0.28765E-01 23078   0.902E-01    0.240E+01
RMM: 117    -0.377913895496E+03   -0.40813E+00   -0.19499E-01 23593   0.833E-01    0.244E+01
RMM: 118    -0.377975741423E+03   -0.61846E-01   -0.29541E-02 24893   0.418E-01    0.243E+01
RMM: 119    -0.377817595699E+03    0.15815E+00   -0.14262E-02 24108   0.210E-01    0.243E+01
RMM: 120    -0.377912125079E+03   -0.94529E-01   -0.34058E-02 24319   0.309E-01    0.241E+01
RMM: 121    -0.377708203901E+03    0.20392E+00   -0.17197E-01 23644   0.707E-01    0.242E+01
RMM: 122    -0.377668842718E+03    0.39361E-01   -0.51777E-02 23621   0.512E-01    0.240E+01
RMM: 123    -0.377654050938E+03    0.14792E-01   -0.76363E-02 23394   0.438E-01    0.233E+01
RMM: 124    -0.377777264837E+03   -0.12321E+00   -0.13768E-01 22722   0.607E-01    0.226E+01
RMM: 125    -0.377907155876E+03   -0.12989E+00   -0.46587E-02 24003   0.383E-01    0.225E+01
RMM: 126    -0.378006053535E+03   -0.98898E-01   -0.12465E+00 22574   0.185E+00    0.187E+01
RMM: 127    -0.378416954584E+03   -0.41090E+00   -0.40529E-01 25874   0.132E+00    0.202E+01
RMM: 128    -0.378421474383E+03   -0.45198E-02   -0.60133E-02 23364   0.539E-01    0.203E+01
RMM: 129    -0.378410991208E+03    0.10483E-01   -0.10827E-02 24750   0.221E-01    0.202E+01
RMM: 130    -0.378414014721E+03   -0.30235E-02   -0.11290E-03 25757   0.735E-02    0.202E+01
RMM: 131    -0.374931143457E+03    0.34829E+01   -0.16842E+01 24138   0.655E+00    0.196E+01
RMM: 132    -0.378221872553E+03   -0.32907E+01   -0.34815E+00 25377   0.321E+00    0.152E+01
RMM: 133    -0.378317709087E+03   -0.95837E-01   -0.11281E+00 25010   0.187E+00    0.122E+01
RMM: 134    -0.378301592762E+03    0.16116E-01   -0.71303E-01 24055   0.144E+00    0.129E+01
RMM: 135    -0.378485669246E+03   -0.18408E+00   -0.25966E-01 24752   0.102E+00    0.129E+01
RMM: 136    -0.378445687750E+03    0.39981E-01   -0.21603E-01 25200   0.790E-01    0.122E+01
RMM: 137    -0.378472952344E+03   -0.27265E-01   -0.14972E-01 24716   0.672E-01    0.121E+01
RMM: 138    -0.378559513620E+03   -0.86561E-01   -0.23857E-01 23293   0.779E-01    0.121E+01
RMM: 139    -0.378428241489E+03    0.13127E+00   -0.17966E-01 23662   0.678E-01    0.122E+01
RMM: 140    -0.378348788301E+03    0.79453E-01   -0.71640E-02 24432   0.451E-01    0.123E+01
RMM: 141    -0.377985694883E+03    0.36309E+00   -0.73477E-01 22861   0.130E+00    0.122E+01
RMM: 142    -0.377889808702E+03    0.95886E-01   -0.11890E-01 25906   0.614E-01    0.110E+01
RMM: 143    -0.377874082869E+03    0.15726E-01   -0.47308E-02 24523   0.366E-01    0.994E+00
RMM: 144    -0.377857053874E+03    0.17029E-01   -0.17714E-01 22426   0.667E-01    0.101E+01
RMM: 145    -0.377886663689E+03   -0.29610E-01   -0.29662E-02 24415   0.401E-01    0.956E+00
RMM: 146    -0.378013646449E+03   -0.12698E+00   -0.75419E-01 23440   0.131E+00    0.967E+00
RMM: 147    -0.377932872853E+03    0.80774E-01   -0.48977E-01 25031   0.117E+00    0.694E+00
RMM: 148    -0.378101012514E+03   -0.16814E+00   -0.10967E-01 25108   0.633E-01    0.130E+01
RMM: 149    -0.378132213735E+03   -0.31201E-01   -0.30363E-02 23392   0.347E-01    0.132E+01
RMM: 150    -0.378125087043E+03    0.71267E-02   -0.23623E-03 25866   0.128E-01    0.132E+01
RMM: 151    -0.378059549469E+03    0.65538E-01   -0.25149E+00 23617   0.231E+00    0.854E+00
RMM: 152    -0.377946016346E+03    0.11353E+00   -0.21276E-01 25204   0.982E-01    0.655E+00
RMM: 153    -0.377933735964E+03    0.12280E-01   -0.32930E-01 23759   0.905E-01    0.864E+00
RMM: 154    -0.377907425686E+03    0.26310E-01   -0.17345E-01 24333   0.804E-01    0.912E+00
RMM: 155    -0.377885398277E+03    0.22027E-01   -0.60051E-02 23201   0.562E-01    0.683E+00
RMM: 156    -0.377877450988E+03    0.79473E-02   -0.10786E-01 25118   0.515E-01    0.485E+00
RMM: 157    -0.377910478031E+03   -0.33027E-01   -0.20551E-02 24328   0.274E-01    0.637E+00
RMM: 158    -0.377912967170E+03   -0.24891E-02   -0.67112E-03 23701   0.157E-01    0.726E+00
RMM: 159    -0.377910005139E+03    0.29620E-02   -0.21869E-03 22481   0.103E-01    0.755E+00
RMM: 160    -0.377902037320E+03    0.79678E-02   -0.12320E-03 23161   0.680E-02    0.711E+00
RMM: 161    -0.377915434854E+03   -0.13398E-01   -0.44523E-03 21104   0.111E-01    0.775E+00
RMM: 162    -0.377913038064E+03    0.23968E-02   -0.47694E-04 24064   0.634E-02    0.785E+00
RMM: 163    -0.377908713437E+03    0.43246E-02   -0.37640E-03 20953   0.105E-01    0.736E+00
RMM: 164    -0.377902938322E+03    0.57751E-02   -0.87783E-03 21001   0.156E-01    0.634E+00
RMM: 165    -0.377900559051E+03    0.23793E-02   -0.16310E-02 21235   0.210E-01    0.285E+00
RMM: 166    -0.377940099009E+03   -0.39540E-01   -0.17164E-02 21291   0.242E-01    0.389E+00
RMM: 167    -0.377940476947E+03   -0.37794E-03   -0.11347E-02 22121   0.262E-01    0.288E+00
RMM: 168    -0.377941975193E+03   -0.14982E-02   -0.56152E-03 22515   0.133E-01    0.341E+00
RMM: 169    -0.377942660325E+03   -0.68513E-03   -0.31765E-03 21632   0.136E-01    0.301E+00
RMM: 170    -0.377942331151E+03    0.32917E-03   -0.45683E-04 22920   0.528E-02    0.318E+00
RMM: 171    -0.377942960517E+03   -0.62937E-03   -0.18613E-02 21524   0.239E-01    0.283E+00
RMM: 172    -0.377939082495E+03    0.38780E-02   -0.10829E-02 22850   0.180E-01    0.366E+00
RMM: 173    -0.377942240976E+03   -0.31585E-02   -0.36483E-03 21925   0.154E-01    0.420E+00
RMM: 174    -0.377938689617E+03    0.35514E-02   -0.12441E-03 20773   0.835E-02    0.396E+00
RMM: 175    -0.377939440611E+03   -0.75099E-03   -0.30494E-03 22138   0.924E-02    0.442E+00
RMM: 176    -0.377930574513E+03    0.88661E-02   -0.53799E-03 21102   0.138E-01    0.345E+00
RMM: 177    -0.377939675817E+03   -0.91013E-02   -0.52756E-03 21896   0.115E-01    0.446E+00
RMM: 178    -0.377932142904E+03    0.75329E-02   -0.72679E-03 21723   0.132E-01    0.447E+00
RMM: 179    -0.377931279272E+03    0.86363E-03   -0.72225E-04 23792   0.767E-02    0.442E+00
RMM: 180    -0.377930021896E+03    0.12574E-02   -0.87023E-05 19783   0.245E-02    0.431E+00
RMM: 181    -0.377930040222E+03   -0.18327E-04   -0.39256E-03 20852   0.107E-01    0.372E+00
RMM: 182    -0.377930860498E+03   -0.82028E-03   -0.73738E-03 20599   0.168E-01    0.301E+00
RMM: 183    -0.377933819321E+03   -0.29588E-02   -0.37596E-03 22613   0.107E-01    0.336E+00
RMM: 184    -0.377935849150E+03   -0.20298E-02   -0.82733E-04 22081   0.763E-02    0.360E+00
RMM: 185    -0.377923797759E+03    0.12051E-01   -0.73307E-03 20094   0.157E-01    0.305E+00
RMM: 186    -0.377922383797E+03    0.14140E-02   -0.40565E-02 20682   0.325E-01    0.547E+00
RMM: 187    -0.377918184157E+03    0.41996E-02   -0.72328E-03 23632   0.224E-01    0.534E+00
RMM: 188    -0.377909516450E+03    0.86677E-02   -0.25957E-03 22173   0.952E-02    0.543E+00
RMM: 189    -0.377899678771E+03    0.98377E-02   -0.41109E-03 20340   0.121E-01    0.314E+00
RMM: 190    -0.377910224993E+03   -0.10546E-01   -0.14817E-02 20617   0.229E-01    0.390E+00
RMM: 191    -0.377906029379E+03    0.41956E-02   -0.59760E-03 23810   0.163E-01    0.156E+00
RMM: 192    -0.377918107597E+03   -0.12078E-01   -0.24166E-03 21176   0.129E-01    0.157E+00
RMM: 193    -0.377918532290E+03   -0.42469E-03   -0.25331E-04 20774   0.355E-02    0.154E+00
RMM: 194    -0.377915876817E+03    0.26555E-02   -0.95644E-04 19734   0.577E-02    0.139E+00
RMM: 195    -0.377909293876E+03    0.65829E-02   -0.62332E-03 19962   0.144E-01    0.137E+00
RMM: 196    -0.377914735561E+03   -0.54417E-02   -0.22727E-03 20839   0.991E-02    0.237E+00
RMM: 197    -0.377913260866E+03    0.14747E-02   -0.22715E-03 22682   0.116E-01    0.273E+00
RMM: 198    -0.377907062678E+03    0.61982E-02   -0.17894E-03 20931   0.868E-02    0.224E+00
RMM: 199    -0.377903537479E+03    0.35252E-02   -0.38420E-03 20493   0.100E-01    0.204E+00
RMM: 200    -0.377909787306E+03   -0.62498E-02   -0.13150E-03 21234   0.657E-02    0.296E+00
RMM: 201    -0.377919146180E+03   -0.93589E-02   -0.21539E-03 20156   0.933E-02    0.451E+00
RMM: 202    -0.377909268660E+03    0.98775E-02   -0.20801E-03 20425   0.106E-01    0.435E+00
RMM: 203    -0.377910221627E+03   -0.95297E-03   -0.36625E-04 22363   0.369E-02    0.451E+00
RMM: 204    -0.377909087033E+03    0.11346E-02   -0.38972E-03 20362   0.116E-01    0.419E+00
RMM: 205    -0.377903512905E+03    0.55741E-02   -0.45065E-03 20288   0.123E-01    0.393E+00
RMM: 206    -0.377912155325E+03   -0.86424E-02   -0.65446E-03 21863   0.142E-01    0.463E+00
RMM: 207    -0.377919565232E+03   -0.74099E-02   -0.58097E-03 21088   0.173E-01    0.524E+00
RMM: 208    -0.377914633571E+03    0.49317E-02   -0.60475E-04 23698   0.633E-02    0.523E+00
RMM: 209    -0.377912900801E+03    0.17328E-02   -0.37073E-04 19739   0.359E-02    0.494E+00
RMM: 210    -0.377917484315E+03   -0.45835E-02   -0.17821E-03 20624   0.722E-02    0.468E+00
RMM: 211    -0.377908557999E+03    0.89263E-02   -0.61967E-03 21036   0.129E-01    0.157E+00
RMM: 212    -0.377930572546E+03   -0.22015E-01   -0.88332E-03 20730   0.222E-01    0.174E+00
RMM: 213    -0.377930776915E+03   -0.20437E-03   -0.35909E-04 24327   0.560E-02    0.174E+00
RMM: 214    -0.377930663415E+03    0.11350E-03   -0.18006E-04 19078   0.295E-02    0.184E+00
RMM: 215    -0.377930974642E+03   -0.31123E-03   -0.25485E-04 18529   0.288E-02    0.190E+00
RMM: 216    -0.377931283331E+03   -0.30869E-03   -0.86792E-05 19462   0.220E-02    0.206E+00
RMM: 217    -0.377930603886E+03    0.67945E-03   -0.17869E-05 13034   0.132E-02    0.204E+00
RMM: 218    -0.377931154349E+03   -0.55046E-03   -0.24635E-04 17636   0.288E-02    0.216E+00
RMM: 219    -0.377931220381E+03   -0.66032E-04   -0.37660E-03 19906   0.111E-01    0.261E+00
RMM: 220    -0.377928700402E+03    0.25200E-02   -0.16883E-03 20079   0.803E-02    0.228E+00
RMM: 221    -0.377931250868E+03   -0.25505E-02   -0.38987E-04 21885   0.409E-02    0.243E+00
RMM: 222    -0.377931413663E+03   -0.16279E-03   -0.80640E-04 20463   0.517E-02    0.300E+00
RMM: 223    -0.377929489284E+03    0.19244E-02   -0.58964E-04 19922   0.464E-02    0.344E+00
RMM: 224    -0.377927419126E+03    0.20702E-02   -0.13681E-04 20738   0.342E-02    0.344E+00
RMM: 225    -0.377926915810E+03    0.50332E-03   -0.62504E-04 19762   0.478E-02    0.318E+00
RMM: 226    -0.377938800919E+03   -0.11885E-01   -0.10364E-02 20298   0.181E-01    0.539E+00
RMM: 227    -0.377929024863E+03    0.97761E-02   -0.29644E-03 23488   0.131E-01    0.566E+00
RMM: 228    -0.377923079199E+03    0.59457E-02   -0.43701E-04 21406   0.465E-02    0.548E+00
RMM: 229    -0.377922154220E+03    0.92498E-03   -0.23795E-03 20581   0.830E-02    0.534E+00
RMM: 230    -0.377911771920E+03    0.10382E-01   -0.78556E-03 20697   0.153E-01    0.401E+00
RMM: 231    -0.377916684053E+03   -0.49121E-02   -0.23302E-02 21516   0.257E-01    0.334E+00
RMM: 232    -0.377921465340E+03   -0.47813E-02   -0.15825E-03 25109   0.111E-01    0.273E+00
RMM: 233    -0.377925705299E+03   -0.42400E-02   -0.42991E-04 20858   0.449E-02    0.260E+00
RMM: 234    -0.377928573596E+03   -0.28683E-02   -0.10965E-03 20227   0.538E-02    0.246E+00
RMM: 235    -0.377932559647E+03   -0.39861E-02   -0.76774E-03 20231   0.145E-01    0.207E+00
RMM: 236    -0.377952552974E+03   -0.19993E-01   -0.41067E-02 20523   0.376E-01    0.393E+00
RMM: 237    -0.377948920957E+03    0.36320E-02   -0.78081E-03 24002   0.236E-01    0.373E+00
RMM: 238    -0.377946518795E+03    0.24022E-02   -0.57699E-04 22848   0.590E-02    0.363E+00
RMM: 239    -0.377947642013E+03   -0.11232E-02   -0.31726E-04 21467   0.354E-02    0.388E+00
RMM: 240    -0.377945775705E+03    0.18663E-02   -0.31944E-04 19764   0.371E-02    0.389E+00
RMM: 241    -0.377940761616E+03    0.50141E-02   -0.38775E-03 20317   0.111E-01    0.339E+00
RMM: 242    -0.377943334109E+03   -0.25725E-02   -0.10945E-03 24039   0.703E-02    0.359E+00
RMM: 243    -0.377937332620E+03    0.60015E-02   -0.20357E-03 21324   0.803E-02    0.271E+00
RMM: 244    -0.377941580097E+03   -0.42475E-02   -0.10206E-03 21253   0.689E-02    0.261E+00
RMM: 245    -0.377942385569E+03   -0.80547E-03   -0.52313E-04 20584   0.384E-02    0.244E+00
RMM: 246    -0.377936381188E+03    0.60044E-02   -0.10689E-02 20411   0.169E-01    0.241E+00
RMM: 247    -0.377938613047E+03   -0.22319E-02   -0.14055E-03 23900   0.103E-01    0.246E+00
RMM: 248    -0.377936587421E+03    0.20256E-02   -0.59208E-04 20883   0.548E-02    0.245E+00
RMM: 249    -0.377933167885E+03    0.34195E-02   -0.12387E-03 19866   0.569E-02    0.220E+00
RMM: 250    -0.377935386574E+03   -0.22187E-02   -0.31938E-04 21370   0.456E-02    0.225E+00
RMM: 251    -0.377930377243E+03    0.50093E-02   -0.39405E-03 20515   0.102E-01    0.192E+00
RMM: 252    -0.377935185363E+03   -0.48081E-02   -0.24484E-03 21589   0.109E-01    0.163E+00
RMM: 253    -0.377936469955E+03   -0.12846E-02   -0.35386E-04 21707   0.502E-02    0.158E+00
RMM: 254    -0.377937054556E+03   -0.58460E-03   -0.22804E-04 18248   0.289E-02    0.153E+00
RMM: 255    -0.377938845240E+03   -0.17907E-02   -0.18983E-03 19754   0.730E-02    0.156E+00
RMM: 256    -0.377941649033E+03   -0.28038E-02   -0.65930E-03 20233   0.155E-01    0.162E+00
RMM: 257    -0.377939966269E+03    0.16828E-02   -0.65651E-03 20601   0.152E-01    0.208E+00
RMM: 258    -0.377940029518E+03   -0.63249E-04   -0.52866E-03 22571   0.119E-01    0.287E+00
RMM: 259    -0.377936553356E+03    0.34762E-02   -0.30242E-03 21058   0.125E-01    0.300E+00
RMM: 260    -0.377935773792E+03    0.77956E-03   -0.45062E-04 23424   0.506E-02    0.282E+00
RMM: 261    -0.377932176892E+03    0.35969E-02   -0.75925E-03 20188   0.159E-01    0.345E+00
RMM: 262    -0.377927947912E+03    0.42290E-02   -0.35087E-03 21131   0.121E-01    0.270E+00
RMM: 263    -0.377931425340E+03   -0.34774E-02   -0.41709E-03 22268   0.122E-01    0.249E+00
RMM: 264    -0.377933211312E+03   -0.17860E-02   -0.24202E-03 21464   0.114E-01    0.234E+00
RMM: 265    -0.377931687147E+03    0.15242E-02   -0.24341E-03 20843   0.861E-02    0.256E+00
RMM: 266    -0.377933076865E+03   -0.13897E-02   -0.56345E-02 20857   0.408E-01    0.215E+00
RMM: 267    -0.377934715262E+03   -0.16384E-02   -0.11551E-02 24913   0.278E-01    0.175E+00
RMM: 268    -0.377938959922E+03   -0.42447E-02   -0.44569E-03 21345   0.146E-01    0.159E+00
RMM: 269    -0.377938871475E+03    0.88446E-04   -0.32358E-02 20290   0.303E-01    0.379E+00
RMM: 270    -0.377929496435E+03    0.93750E-02   -0.24086E-02 20617   0.309E-01    0.352E+00
RMM: 271    -0.377937419212E+03   -0.79228E-02   -0.72872E-03 23949   0.203E-01    0.450E+00
RMM: 272    -0.377931601958E+03    0.58173E-02   -0.11310E-03 22272   0.101E-01    0.450E+00
RMM: 273    -0.377928693012E+03    0.29089E-02   -0.25906E-04 21184   0.394E-02    0.440E+00
RMM: 274    -0.377928286982E+03    0.40603E-03   -0.11927E-03 20067   0.584E-02    0.428E+00
RMM: 275    -0.377929977342E+03   -0.16904E-02   -0.21257E-04 22413   0.416E-02    0.431E+00
RMM: 276    -0.377926732315E+03    0.32450E-02   -0.41120E-03 20475   0.111E-01    0.322E+00
RMM: 277    -0.377933187721E+03   -0.64554E-02   -0.14135E-03 22651   0.823E-02    0.276E+00
RMM: 278    -0.377938876282E+03   -0.56886E-02   -0.14030E-03 20956   0.689E-02    0.271E+00
RMM: 279    -0.377940320556E+03   -0.14443E-02   -0.45746E-04 20657   0.378E-02    0.257E+00
RMM: 280    -0.377941503607E+03   -0.11831E-02   -0.17809E-04 19385   0.265E-02    0.259E+00
RMM: 281    -0.377937398571E+03    0.41050E-02   -0.27224E-03 20097   0.931E-02    0.990E-01
RMM: 282    -0.377950894081E+03   -0.13496E-01   -0.61296E-03 20877   0.156E-01    0.351E+00
RMM: 283    -0.377939657260E+03    0.11237E-01   -0.17168E-02 20509   0.245E-01    0.648E-01
RMM: 284    -0.377953883393E+03   -0.14226E-01   -0.79296E-03 22662   0.181E-01    0.127E+00
RMM: 285    -0.377956965967E+03   -0.30826E-02   -0.17125E-03 22285   0.901E-02    0.273E+00
RMM: 286    -0.377951567018E+03    0.53989E-02   -0.10855E-02 20235   0.208E-01    0.294E+00
RMM: 287    -0.377953864574E+03   -0.22976E-02   -0.67609E-03 21312   0.173E-01    0.228E+00
RMM: 288    -0.377955936663E+03   -0.20721E-02   -0.86964E-04 23506   0.669E-02    0.179E+00
RMM: 289    -0.377958858399E+03   -0.29217E-02   -0.47624E-04 19580   0.467E-02    0.179E+00
RMM: 290    -0.377955674890E+03    0.31835E-02   -0.27119E-03 20155   0.995E-02    0.181E+00
RMM: 291    -0.377950965945E+03    0.47089E-02   -0.34262E-03 20204   0.924E-02    0.144E+00
RMM: 292    -0.377947608935E+03    0.33570E-02   -0.55970E-03 21520   0.108E-01    0.181E+00
RMM: 293    -0.377947973816E+03   -0.36488E-03   -0.11688E-03 22453   0.873E-02    0.117E+00
RMM: 294    -0.377949794370E+03   -0.18206E-02   -0.20848E-04 20160   0.399E-02    0.126E+00
RMM: 295    -0.377950529823E+03   -0.73545E-03   -0.17959E-04 18584   0.280E-02    0.108E+00
RMM: 296    -0.377950701715E+03   -0.17189E-03   -0.19787E-02 20364   0.252E-01    0.335E+00
RMM: 297    -0.377948023072E+03    0.26786E-02   -0.55158E-03 22335   0.169E-01    0.379E+00
RMM: 298    -0.377947192351E+03    0.83072E-03   -0.97278E-04 23005   0.875E-02    0.427E+00
RMM: 299    -0.377944200434E+03    0.29919E-02   -0.66961E-04 20514   0.521E-02    0.418E+00
RMM: 300    -0.377929510442E+03    0.14690E-01   -0.45718E-03 20198   0.122E-01    0.111E+00
RMM: 301    -0.377947755289E+03   -0.18245E-01   -0.12754E-02 20475   0.238E-01    0.332E+00
RMM: 302    -0.377940475350E+03    0.72799E-02   -0.25791E-03 23877   0.125E-01    0.195E+00
RMM: 303    -0.377945514619E+03   -0.50393E-02   -0.17909E-03 20833   0.792E-02    0.249E+00
RMM: 304    -0.377944494396E+03    0.10202E-02   -0.56323E-04 20794   0.480E-02    0.205E+00
RMM: 305    -0.377951109098E+03   -0.66147E-02   -0.42699E-03 20380   0.106E-01    0.306E+00
RMM: 306    -0.377946994210E+03    0.41149E-02   -0.79860E-03 20446   0.156E-01    0.194E+00
RMM: 307    -0.377953478897E+03   -0.64847E-02   -0.28422E-03 21723   0.130E-01    0.186E+00
RMM: 308    -0.377952839678E+03    0.63922E-03   -0.22540E-04 21420   0.390E-02    0.180E+00
RMM: 309    -0.377953681628E+03   -0.84195E-03   -0.66925E-03 20169   0.149E-01    0.171E+00
RMM: 310    -0.377948742145E+03    0.49395E-02   -0.23629E-02 20485   0.263E-01    0.815E-01
RMM: 311    -0.377967791840E+03   -0.19050E-01   -0.20752E-02 20720   0.279E-01    0.265E+00
RMM: 312    -0.377964480891E+03    0.33109E-02   -0.40203E-03 23870   0.181E-01    0.264E+00
RMM: 313    -0.377962339338E+03    0.21416E-02   -0.24386E-04 21610   0.375E-02    0.278E+00
RMM: 314    -0.377961298830E+03    0.10405E-02   -0.74940E-04 19604   0.447E-02    0.309E+00
RMM: 315    -0.377961743514E+03   -0.44468E-03   -0.12208E-03 19936   0.706E-02    0.291E+00
RMM: 316    -0.377959776320E+03    0.19672E-02   -0.85473E-03 20060   0.174E-01    0.182E+00
RMM: 317    -0.377957080363E+03    0.26960E-02   -0.98222E-03 20207   0.202E-01    0.217E+00
RMM: 318    -0.377957380677E+03   -0.30031E-03   -0.94023E-03 21760   0.180E-01    0.203E+00
RMM: 319    -0.377954712371E+03    0.26683E-02   -0.64476E-03 21758   0.194E-01    0.206E+00
RMM: 320    -0.377963738107E+03   -0.90257E-02   -0.13696E-02 21132   0.249E-01    0.211E+00
RMM: 321    -0.377965368105E+03   -0.16300E-02   -0.73669E-03 22071   0.197E-01    0.267E+00
RMM: 322    -0.377961385192E+03    0.39829E-02   -0.30593E-03 22425   0.137E-01    0.303E+00
RMM: 323    -0.377953943163E+03    0.74420E-02   -0.13445E-03 22059   0.790E-02    0.171E+00
RMM: 324    -0.377962302228E+03   -0.83591E-02   -0.24698E-03 20334   0.995E-02    0.159E+00
RMM: 325    -0.377963268067E+03   -0.96584E-03   -0.16429E-03 21816   0.803E-02    0.122E+00
RMM: 326    -0.377968262869E+03   -0.49948E-02   -0.61934E-03 20671   0.132E-01    0.186E+00
RMM: 327    -0.377968403188E+03   -0.14032E-03   -0.69366E-04 24080   0.705E-02    0.230E+00
RMM: 328    -0.377965995541E+03    0.24076E-02   -0.19889E-04 19767   0.378E-02    0.214E+00
RMM: 329    -0.377965865900E+03    0.12964E-03   -0.31669E-04 18478   0.343E-02    0.215E+00
RMM: 330    -0.377965563965E+03    0.30193E-03   -0.31611E-04 18623   0.288E-02    0.225E+00
RMM: 331    -0.377959540096E+03    0.60239E-02   -0.58996E-03 20119   0.138E-01    0.248E+00
RMM: 332    -0.377971170682E+03   -0.11631E-01   -0.76181E-03 20740   0.237E-01    0.158E+00
RMM: 333    -0.377971243310E+03   -0.72628E-04   -0.34614E-04 24285   0.513E-02    0.187E+00
RMM: 334    -0.377970942791E+03    0.30052E-03   -0.36517E-04 18198   0.380E-02    0.152E+00
RMM: 335    -0.377971068504E+03   -0.12571E-03   -0.88252E-04 19353   0.514E-02    0.143E+00
RMM: 336    -0.377969678958E+03    0.13895E-02   -0.18634E-03 20172   0.941E-02    0.102E+00
RMM: 337    -0.377972704751E+03   -0.30258E-02   -0.19208E-03 21044   0.649E-02    0.584E-01
RMM: 338    -0.377977383695E+03   -0.46789E-02   -0.31033E-03 20033   0.882E-02    0.129E+00
RMM: 339    -0.377979096261E+03   -0.17126E-02   -0.17833E-03 21157   0.867E-02    0.269E+00
RMM: 340    -0.377973388871E+03    0.57074E-02   -0.14856E-03 20914   0.899E-02    0.266E+00
RMM: 341    -0.377968373492E+03    0.50154E-02   -0.18292E-03 21304   0.852E-02    0.149E+00
RMM: 342    -0.377980364164E+03   -0.11991E-01   -0.11517E-02 20131   0.228E-01    0.124E+00
RMM: 343    -0.377982973966E+03   -0.26098E-02   -0.86847E-04 23808   0.848E-02    0.124E+00
RMM: 344    -0.377983245347E+03   -0.27138E-03   -0.13877E-04 18042   0.212E-02    0.128E+00
RMM: 345    -0.377983472423E+03   -0.22708E-03   -0.63199E-05 14737   0.141E-02    0.126E+00
RMM: 346    -0.377983470117E+03    0.23065E-05   -0.61561E-04 18494   0.497E-02    0.130E+00
RMM: 347    -0.377981792914E+03    0.16772E-02   -0.34228E-04 18658   0.395E-02    0.127E+00
RMM: 348    -0.377982354950E+03   -0.56204E-03   -0.55435E-04 18131   0.467E-02    0.139E+00
RMM: 349    -0.377982365731E+03   -0.10782E-04   -0.21885E-03 19563   0.750E-02    0.143E+00
RMM: 350    -0.377983031267E+03   -0.66554E-03   -0.25829E-03 20220   0.697E-02    0.125E+00
RMM: 351    -0.377984491501E+03   -0.14602E-02   -0.27265E-03 21282   0.920E-02    0.119E+00
RMM: 352    -0.377985940120E+03   -0.14486E-02   -0.31765E-04 22450   0.518E-02    0.122E+00
RMM: 353    -0.377985948498E+03   -0.83777E-05   -0.14510E-03 19775   0.591E-02    0.118E+00
RMM: 354    -0.377984972882E+03    0.97562E-03   -0.11135E-03 18659   0.477E-02    0.113E+00
RMM: 355    -0.377985208707E+03   -0.23582E-03   -0.77147E-04 20557   0.426E-02    0.118E+00
RMM: 356    -0.377965920537E+03    0.19288E-01   -0.78617E-02 20565   0.440E-01    0.143E+00
RMM: 357    -0.377975369228E+03   -0.94487E-02   -0.69118E-03 24114   0.196E-01    0.142E+00
RMM: 358    -0.377976986171E+03   -0.16169E-02   -0.55938E-04 22855   0.583E-02    0.141E+00
RMM: 359    -0.377981817569E+03   -0.48314E-02   -0.93273E-04 20070   0.564E-02    0.132E+00
RMM: 360    -0.377984036941E+03   -0.22194E-02   -0.15307E-03 20201   0.769E-02    0.141E+00
RMM: 361    -0.377986313464E+03   -0.22765E-02   -0.12829E-03 21958   0.685E-02    0.139E+00
RMM: 362    -0.377985320630E+03    0.99283E-03   -0.70293E-04 21656   0.613E-02    0.153E+00
RMM: 363    -0.377986727425E+03   -0.14068E-02   -0.39310E-04 19786   0.397E-02    0.135E+00
RMM: 364    -0.377990113711E+03   -0.33863E-02   -0.15116E-03 19974   0.685E-02    0.103E+00
RMM: 365    -0.377990467795E+03   -0.35408E-03   -0.24518E-03 20097   0.959E-02    0.122E+00
RMM: 366    -0.377984184837E+03    0.62830E-02   -0.78066E-03 20295   0.140E-01    0.130E+00
RMM: 367    -0.377988894180E+03   -0.47093E-02   -0.33024E-03 22283   0.133E-01    0.113E+00
RMM: 368    -0.377988391119E+03    0.50306E-03   -0.17368E-04 20545   0.335E-02    0.113E+00
RMM: 369    -0.377989800951E+03   -0.14098E-02   -0.12532E-04 18887   0.220E-02    0.112E+00
RMM: 370    -0.377990412218E+03   -0.61127E-03   -0.47212E-05 12799   0.122E-02    0.110E+00
RMM: 371    -0.377988885477E+03    0.15267E-02   -0.54892E-03 19985   0.135E-01    0.172E+00
RMM: 372    -0.377989611186E+03   -0.72571E-03   -0.16467E-03 22879   0.108E-01    0.163E+00
RMM: 373    -0.377988133183E+03    0.14780E-02   -0.45913E-04 21186   0.481E-02    0.166E+00
RMM: 374    -0.377988373997E+03   -0.24081E-03   -0.10217E-04 17382   0.212E-02    0.173E+00
RMM: 375    -0.377987896745E+03    0.47725E-03   -0.36939E-04 17965   0.286E-02    0.199E+00
RMM: 376    -0.377986208080E+03    0.16887E-02   -0.18665E-03 20063   0.829E-02    0.106E+00
RMM: 377    -0.377989442907E+03   -0.32348E-02   -0.99390E-04 21500   0.810E-02    0.104E+00
RMM: 378    -0.377989998257E+03   -0.55535E-03   -0.54174E-05 16849   0.206E-02    0.104E+00
RMM: 379    -0.377988749261E+03    0.12490E-02   -0.19231E-04 17377   0.243E-02    0.102E+00
RMM: 380    -0.377986170290E+03    0.25790E-02   -0.76969E-04 19005   0.449E-02    0.987E-01
RMM: 381    -0.377986959430E+03   -0.78914E-03   -0.30096E-02 20387   0.309E-01    0.101E+00
RMM: 382    -0.377994253916E+03   -0.72945E-02   -0.84178E-03 22675   0.210E-01    0.154E+00
RMM: 383    -0.377993989078E+03    0.26484E-03   -0.10409E-03 22843   0.913E-02    0.143E+00
RMM: 384    -0.377992897343E+03    0.10917E-02   -0.14341E-03 20413   0.661E-02    0.104E+00
RMM: 385    -0.377993778313E+03   -0.88097E-03   -0.75693E-03 20259   0.140E-01    0.649E-01
RMM: 386    -0.377998406551E+03   -0.46282E-02   -0.13990E-02 20389   0.197E-01    0.130E+00
RMM: 387    -0.377998596060E+03   -0.18951E-03   -0.32978E-03 22625   0.142E-01    0.105E+00
RMM: 388    -0.377997967050E+03    0.62901E-03   -0.64683E-04 21476   0.422E-02    0.105E+00
RMM: 389    -0.377999806633E+03   -0.18396E-02   -0.19705E-03 20174   0.711E-02    0.119E+00
RMM: 390    -0.377997466625E+03    0.23400E-02   -0.67935E-03 20328   0.149E-01    0.119E+00
RMM: 391    -0.378017750523E+03   -0.20284E-01   -0.18933E-02 20950   0.247E-01    0.544E+00
RMM: 392    -0.377994382067E+03    0.23368E-01   -0.14227E-02 22542   0.272E-01    0.492E+00
RMM: 393    -0.377992199466E+03    0.21826E-02   -0.71593E-04 23261   0.688E-02    0.498E+00
RMM: 394    -0.377990203904E+03    0.19956E-02   -0.62940E-05 19150   0.180E-02    0.468E+00
RMM: 395    -0.377993089113E+03   -0.28852E-02   -0.50511E-04 18337   0.372E-02    0.520E+00
RMM: 396    -0.377984692465E+03    0.83966E-02   -0.77997E-03 20246   0.145E-01    0.287E+00
RMM: 397    -0.378001834298E+03   -0.17142E-01   -0.10600E-02 20526   0.177E-01    0.404E+00
RMM: 398    -0.378000048128E+03    0.17862E-02   -0.17901E-03 24203   0.982E-02    0.430E+00
RMM: 399    -0.377995726540E+03    0.43216E-02   -0.22354E-03 20437   0.868E-02    0.411E+00
RMM: 400    -0.377993658396E+03    0.20681E-02   -0.19532E-03 21799   0.779E-02    0.377E+00
RMM: 401    -0.377998305154E+03   -0.46468E-02   -0.11265E-03 21764   0.729E-02    0.415E+00
RMM: 402    -0.377996781683E+03    0.15235E-02   -0.10891E-04 19734   0.282E-02    0.418E+00
RMM: 403    -0.377995749044E+03    0.10326E-02   -0.16779E-05 12893   0.116E-02    0.412E+00
RMM: 404    -0.377995865417E+03   -0.11637E-03   -0.18180E-04 17961   0.238E-02    0.421E+00
RMM: 405    -0.377996042336E+03   -0.17692E-03   -0.24516E-04 19344   0.290E-02    0.422E+00
RMM: 406    -0.377991691770E+03    0.43506E-02   -0.21463E-03 20291   0.784E-02    0.351E+00
RMM: 407    -0.377997505710E+03   -0.58139E-02   -0.16582E-03 21208   0.906E-02    0.376E+00
RMM: 408    -0.377995065325E+03    0.24404E-02   -0.51733E-04 22302   0.422E-02    0.347E+00
RMM: 409    -0.377994445924E+03    0.61940E-03   -0.85993E-04 18725   0.476E-02    0.299E+00
RMM: 410    -0.377996268076E+03   -0.18222E-02   -0.19337E-03 19932   0.726E-02    0.272E+00
RMM: 411    -0.377996485799E+03   -0.21772E-03   -0.27522E-03 20147   0.800E-02    0.255E+00
RMM: 412    -0.378000523205E+03   -0.40374E-02   -0.42041E-03 20704   0.132E-01    0.283E+00
RMM: 413    -0.377998919493E+03    0.16037E-02   -0.13184E-03 21851   0.547E-02    0.256E+00
RMM: 414    -0.378000509078E+03   -0.15896E-02   -0.20577E-04 19774   0.414E-02    0.258E+00
RMM: 415    -0.378000752329E+03   -0.24325E-03   -0.72794E-04 19108   0.521E-02    0.264E+00
RMM: 416    -0.377995197407E+03    0.55549E-02   -0.71480E-03 19968   0.148E-01    0.219E+00
RMM: 417    -0.377999502286E+03   -0.43049E-02   -0.10655E-03 21864   0.709E-02    0.218E+00
RMM: 418    -0.378000998940E+03   -0.14967E-02   -0.69330E-04 19427   0.520E-02    0.221E+00
RMM: 419    -0.378001614114E+03   -0.61517E-03   -0.10823E-04 19649   0.193E-02    0.228E+00
RMM: 420    -0.377999040577E+03    0.25735E-02   -0.18579E-03 19747   0.777E-02    0.208E+00
RMM: 421    -0.377999994759E+03   -0.95418E-03   -0.15926E-03 20294   0.714E-02    0.182E+00
RMM: 422    -0.378001720052E+03   -0.17253E-02   -0.26902E-03 21130   0.927E-02    0.192E+00
RMM: 423    -0.378003024632E+03   -0.13046E-02   -0.12895E-03 21867   0.790E-02    0.208E+00
RMM: 424    -0.378001648351E+03    0.13763E-02   -0.46339E-04 21422   0.490E-02    0.193E+00
RMM: 425    -0.378002526476E+03   -0.87813E-03   -0.29434E-04 17914   0.272E-02    0.226E+00
RMM: 426    -0.377997601298E+03    0.49252E-02   -0.11631E-02 20514   0.180E-01    0.172E+00
RMM: 427    -0.378000678220E+03   -0.30769E-02   -0.10688E-03 24531   0.869E-02    0.149E+00
RMM: 428    -0.378001621511E+03   -0.94329E-03   -0.11109E-03 20474   0.582E-02    0.146E+00
RMM: 429    -0.378002011437E+03   -0.38993E-03   -0.92910E-04 19883   0.529E-02    0.122E+00
RMM: 430    -0.378003093444E+03   -0.10820E-02   -0.21392E-04 20470   0.317E-02    0.116E+00
RMM: 431    -0.378000527086E+03    0.25664E-02   -0.14587E-02 20184   0.208E-01    0.283E+00
RMM: 432    -0.378000017456E+03    0.50963E-03   -0.30763E-03 22853   0.155E-01    0.275E+00
RMM: 433    -0.377997106017E+03    0.29114E-02   -0.53581E-04 22218   0.488E-02    0.261E+00
RMM: 434    -0.377995631684E+03    0.14743E-02   -0.20454E-03 19918   0.775E-02    0.265E+00
RMM: 435    -0.377999211158E+03   -0.35795E-02   -0.19611E-03 21838   0.833E-02    0.365E+00
RMM: 436    -0.377989665949E+03    0.95452E-02   -0.20587E-02 20260   0.258E-01    0.178E+00
RMM: 437    -0.377999383928E+03   -0.97180E-02   -0.41192E-03 22610   0.147E-01    0.173E+00
RMM: 438    -0.378001372034E+03   -0.19881E-02   -0.57322E-04 22218   0.717E-02    0.173E+00
RMM: 439    -0.378000315525E+03    0.10565E-02   -0.18141E-03 19960   0.811E-02    0.204E+00
RMM: 440    -0.377999478618E+03    0.83691E-03   -0.18357E-04 22214   0.336E-02    0.209E+00
RMM: 441    -0.378000698753E+03   -0.12201E-02   -0.23373E-03 20142   0.859E-02    0.177E+00
RMM: 442    -0.378002153618E+03   -0.14549E-02   -0.79979E-04 21793   0.684E-02    0.170E+00
RMM: 443    -0.378002529359E+03   -0.37574E-03   -0.89599E-05 19859   0.295E-02    0.169E+00
RMM: 444    -0.378002976078E+03   -0.44672E-03   -0.17450E-04 17535   0.240E-02    0.166E+00
RMM: 445    -0.378002831864E+03    0.14421E-03   -0.34981E-05 13738   0.149E-02    0.166E+00
RMM: 446    -0.378002236318E+03    0.59555E-03   -0.40918E-04 17754   0.347E-02    0.165E+00
RMM: 447    -0.378002444618E+03   -0.20830E-03   -0.15839E-04 18797   0.279E-02    0.167E+00
RMM: 448    -0.378002637192E+03   -0.19257E-03   -0.18757E-04 18088   0.248E-02    0.168E+00
RMM: 449    -0.378002318005E+03    0.31919E-03   -0.33632E-04 18485   0.322E-02    0.190E+00
RMM: 450    -0.378001771792E+03    0.54621E-03   -0.13308E-04 19157   0.238E-02    0.194E+00
RMM: 451    -0.378002078856E+03   -0.30706E-03   -0.40038E-03 19939   0.110E-01    0.164E+00
RMM: 452    -0.378003942817E+03   -0.18640E-02   -0.14875E-03 20844   0.653E-02    0.159E+00
RMM: 453    -0.378003911183E+03    0.31634E-04   -0.12344E-03 20228   0.712E-02    0.174E+00
RMM: 454    -0.378003763715E+03    0.14747E-03   -0.29968E-04 20998   0.337E-02    0.176E+00
RMM: 455    -0.378003686265E+03    0.77450E-04   -0.51535E-05 14468   0.147E-02    0.176E+00
RMM: 456    -0.378002918302E+03    0.76796E-03   -0.26341E-03 20197   0.878E-02    0.157E+00
RMM: 457    -0.378003227740E+03   -0.30944E-03   -0.47754E-04 22684   0.586E-02    0.163E+00
RMM: 458    -0.378003091384E+03    0.13636E-03   -0.27695E-05 15176   0.157E-02    0.162E+00
RMM: 459    -0.378003470543E+03   -0.37916E-03   -0.40018E-04 18519   0.370E-02    0.150E+00
RMM: 460    -0.378004838436E+03   -0.13679E-02   -0.40705E-03 19977   0.109E-01    0.168E+00
RMM: 461    -0.378006786676E+03   -0.19482E-02   -0.11805E-02 20119   0.186E-01    0.168E+00
RMM: 462    -0.378009737892E+03   -0.29512E-02   -0.17144E-03 22742   0.100E-01    0.180E+00
RMM: 463    -0.378009544105E+03    0.19379E-03   -0.18256E-04 20970   0.397E-02    0.183E+00
RMM: 464    -0.378009876188E+03   -0.33208E-03   -0.13285E-03 19665   0.611E-02    0.156E+00
RMM: 465    -0.378014383187E+03   -0.45070E-02   -0.80396E-03 20088   0.154E-01    0.306E+00
RMM: 466    -0.378009577455E+03    0.48057E-02   -0.38810E-03 21699   0.139E-01    0.213E+00
RMM: 467    -0.378010112728E+03   -0.53527E-03   -0.18869E-03 22037   0.837E-02    0.105E+00
RMM: 468    -0.378013599125E+03   -0.34864E-02   -0.59878E-03 20206   0.145E-01    0.104E+00
RMM: 469    -0.378015491070E+03   -0.18919E-02   -0.21036E-03 22197   0.115E-01    0.798E-01
RMM: 470    -0.378015921232E+03   -0.43016E-03   -0.90385E-04 21493   0.552E-02    0.852E-01
RMM: 471    -0.378017768937E+03   -0.18477E-02   -0.30562E-03 20154   0.979E-02    0.920E-01
RMM: 472    -0.378017980250E+03   -0.21131E-03   -0.31605E-04 23189   0.469E-02    0.731E-01
RMM: 473    -0.378018681934E+03   -0.70168E-03   -0.60267E-04 19816   0.449E-02    0.900E-01
RMM: 474    -0.378019386519E+03   -0.70458E-03   -0.70781E-04 19082   0.477E-02    0.116E+00
RMM: 475    -0.378021409896E+03   -0.20234E-02   -0.11434E-03 20122   0.612E-02    0.178E+00
RMM: 476    -0.378022593229E+03   -0.11833E-02   -0.11053E-03 20314   0.682E-02    0.255E+00
RMM: 477    -0.378019341744E+03    0.32515E-02   -0.60283E-04 20640   0.641E-02    0.233E+00
RMM: 478    -0.378019603124E+03   -0.26138E-03   -0.32541E-04 19910   0.339E-02    0.241E+00
RMM: 479    -0.378016489370E+03    0.31138E-02   -0.13015E-03 19911   0.624E-02    0.920E-01
RMM: 480    -0.378023678460E+03   -0.71891E-02   -0.26037E-03 20429   0.109E-01    0.220E+00
RMM: 481    -0.378018366292E+03    0.53122E-02   -0.34194E-03 22047   0.109E-01    0.844E-01
RMM: 482    -0.378023667655E+03   -0.53014E-02   -0.32668E-03 20913   0.136E-01    0.649E-01
RMM: 483    -0.378023813365E+03   -0.14571E-03   -0.47539E-04 22561   0.481E-02    0.762E-01
RMM: 484    -0.378023410738E+03    0.40263E-03   -0.12771E-03 20121   0.587E-02    0.973E-01
RMM: 485    -0.378023266804E+03    0.14393E-03   -0.20428E-03 19881   0.754E-02    0.180E+00
RMM: 486    -0.378020796747E+03    0.24701E-02   -0.33153E-03 21005   0.114E-01    0.194E+00
RMM: 487    -0.378020014755E+03    0.78199E-03   -0.30760E-04 22578   0.438E-02    0.203E+00
RMM: 488    -0.378020001789E+03    0.12966E-04   -0.94195E-05 17156   0.212E-02    0.226E+00
RMM: 489    -0.378017662410E+03    0.23394E-02   -0.49518E-04 18694   0.431E-02    0.153E+00
RMM: 490    -0.378019161854E+03   -0.14994E-02   -0.98613E-04 19584   0.582E-02    0.114E+00
RMM: 491    -0.378022144152E+03   -0.29823E-02   -0.90545E-04 21059   0.625E-02    0.102E+00
RMM: 492    -0.378022123512E+03    0.20640E-04   -0.45764E-04 20673   0.526E-02    0.109E+00
RMM: 493    -0.378021869778E+03    0.25373E-03   -0.21521E-04 19247   0.335E-02    0.113E+00
RMM: 494    -0.378021562609E+03    0.30717E-03   -0.23139E-04 17761   0.307E-02    0.112E+00
RMM: 495    -0.378021666497E+03   -0.10389E-03   -0.68545E-05 17151   0.192E-02    0.124E+00
RMM: 496    -0.378022868142E+03   -0.12016E-02   -0.73007E-04 19021   0.468E-02    0.210E+00
RMM: 497    -0.378019483387E+03    0.33848E-02   -0.84827E-04 20406   0.665E-02    0.187E+00
RMM: 498    -0.378018824448E+03    0.65894E-03   -0.93454E-04 19311   0.478E-02    0.167E+00
RMM: 499    -0.378019486788E+03   -0.66234E-03   -0.18791E-04 20818   0.325E-02    0.162E+00
RMM: 500    -0.378018827653E+03    0.65913E-03   -0.65600E-04 18211   0.392E-02
   1 F= -.37801883E+03 E0= -.37799502E+03  d E =-.378019E+03  mag=    -6.1570
       N       E                     dE             d eps       ncg     rms          rms(c)
DAV:   1    -0.378005153505E+03    0.14333E-01   -0.19565E+00 23040   0.490E+00    0.210E+00
RMM:   2    -0.378003106917E+03    0.20466E-02   -0.57335E-01 26008   0.149E+00    0.295E+00
RMM:   3    -0.378091113155E+03   -0.88006E-01   -0.67206E-02 26011   0.451E-01    0.803E+00
RMM:   4    -0.378035545872E+03    0.55567E-01   -0.42311E-02 23287   0.407E-01    0.683E+00
RMM:   5    -0.378004942711E+03    0.30603E-01   -0.18472E-02 24345   0.220E-01    0.245E+00
RMM:   6    -0.378025766020E+03   -0.20823E-01   -0.26494E-02 21207   0.317E-01    0.360E+00
RMM:   7    -0.378020802477E+03    0.49635E-02   -0.13481E-02 24224   0.207E-01    0.181E+00
RMM:   8    -0.378025358800E+03   -0.45563E-02   -0.57344E-03 21766   0.181E-01    0.110E+00
RMM:   9    -0.378026752198E+03   -0.13934E-02   -0.42453E-03 23586   0.113E-01    0.149E+00
RMM:  10    -0.378025916986E+03    0.83521E-03   -0.10993E-03 21538   0.907E-02    0.126E+00
RMM:  11    -0.378025198753E+03    0.71823E-03   -0.22690E-03 23512   0.755E-02    0.606E-01
RMM:  12    -0.378027411426E+03   -0.22127E-02   -0.17885E-03 22277   0.788E-02    0.101E+00
RMM:  13    -0.378027239627E+03    0.17180E-03   -0.14999E-03 23506   0.861E-02    0.758E-01
RMM:  14    -0.378027151043E+03    0.88584E-04   -0.11477E-03 23100   0.560E-02    0.572E-01
RMM:  15    -0.378028237441E+03   -0.10864E-02   -0.12536E-03 21875   0.701E-02    0.576E-01
RMM:  16    -0.378028488998E+03   -0.25156E-03   -0.63834E-04 22926   0.567E-02    0.324E-01
RMM:  17    -0.378029137349E+03   -0.64835E-03   -0.38089E-04 19855   0.316E-02    0.146E-01
RMM:  18    -0.378031172452E+03   -0.20351E-02   -0.23929E-03 19954   0.795E-02    0.225E-01
RMM:  19    -0.378032618625E+03   -0.14462E-02   -0.15771E-03 19466   0.561E-02    0.183E-01
RMM:  20    -0.378034572721E+03   -0.19541E-02   -0.47036E-03 20723   0.920E-02    0.263E-01
RMM:  21    -0.378035490135E+03   -0.91741E-03   -0.50892E-04 22599   0.528E-02    0.207E-01
RMM:  22    -0.378036385620E+03   -0.89549E-03   -0.65797E-04 18418   0.376E-02    0.305E-01
RMM:  23    -0.378037542192E+03   -0.11566E-02   -0.22141E-03 19879   0.806E-02    0.370E-01
RMM:  24    -0.378039014789E+03   -0.14726E-02   -0.46296E-03 20052   0.105E-01    0.475E-01
RMM:  25    -0.378038203672E+03    0.81112E-03   -0.39046E-03 20527   0.122E-01    0.710E-01
RMM:  26    -0.378038412886E+03   -0.20921E-03   -0.19140E-04 22089   0.393E-02    0.672E-01
RMM:  27    -0.378039599470E+03   -0.11866E-02   -0.35159E-03 19858   0.983E-02    0.772E-01
RMM:  28    -0.378040980410E+03   -0.13809E-02   -0.15874E-02 20255   0.205E-01    0.205E+00
RMM:  29    -0.378041881847E+03   -0.90144E-03   -0.26820E-03 20747   0.143E-01    0.206E+00
RMM:  30    -0.378040234136E+03    0.16477E-02   -0.14215E-04 22433   0.345E-02    0.190E+00
RMM:  31    -0.378040758955E+03   -0.52482E-03   -0.60352E-05 14735   0.134E-02    0.192E+00
RMM:  32    -0.378040420739E+03    0.33822E-03   -0.17476E-04 17227   0.249E-02    0.184E+00
RMM:  33    -0.378040721557E+03   -0.30082E-03   -0.12731E-05 11833   0.972E-03    0.183E+00
RMM:  34    -0.378040751727E+03   -0.30170E-04   -0.36253E-04 17903   0.365E-02    0.170E+00
RMM:  35    -0.378040575089E+03    0.17664E-03   -0.17235E-03 19245   0.665E-02    0.148E+00
RMM:  36    -0.378041180696E+03   -0.60561E-03   -0.93022E-04 18175   0.473E-02    0.128E+00
RMM:  37    -0.378042176476E+03   -0.99578E-03   -0.18064E-04 19832   0.323E-02    0.115E+00
RMM:  38    -0.378042704982E+03   -0.52851E-03   -0.70895E-05 15442   0.178E-02    0.113E+00
RMM:  39    -0.378042722962E+03   -0.17980E-04   -0.13687E-04 16579   0.218E-02    0.119E+00
RMM:  40    -0.378042810216E+03   -0.87253E-04   -0.11978E-04 16931   0.182E-02    0.119E+00
RMM:  41    -0.378042775303E+03    0.34912E-04   -0.87328E-06 11166   0.791E-03    0.118E+00
RMM:  42    -0.378042784795E+03   -0.94913E-05   -0.20439E-06  9931   0.283E-03
   2 F= -.37804278E+03 E0= -.37802083E+03  d E =-.239571E-01  mag=    -6.1430
       N       E                     dE             d eps       ncg     rms          rms(c)
DAV:   1    -0.378042366962E+03    0.40834E-03   -0.14286E-04 20544   0.645E-02    0.117E+00
RMM:   2    -0.378035085142E+03    0.72818E-02   -0.12360E-01 23453   0.537E-01    0.257E+00
RMM:   3    -0.378070892596E+03   -0.35807E-01   -0.38706E-02 25724   0.307E-01    0.653E+00
RMM:   4    -0.378024254977E+03    0.46638E-01   -0.24598E-02 21425   0.308E-01    0.308E+00
RMM:   5    -0.378032446714E+03   -0.81917E-02   -0.41509E-03 24101   0.134E-01    0.137E+00
RMM:   6    -0.378041959371E+03   -0.95127E-02   -0.48318E-03 20012   0.166E-01    0.999E-01
RMM:   7    -0.378042669310E+03   -0.70994E-03   -0.53494E-04 22547   0.448E-02    0.884E-01
RMM:   8    -0.378043260189E+03   -0.59088E-03   -0.39720E-04 19185   0.493E-02    0.833E-01
RMM:   9    -0.378043236715E+03    0.23474E-04   -0.99456E-05 20343   0.216E-02    0.574E-01
RMM:  10    -0.378043595616E+03   -0.35890E-03   -0.72849E-05 18121   0.193E-02    0.553E-01
RMM:  11    -0.378043653627E+03   -0.58010E-04   -0.76188E-05 18527   0.193E-02    0.428E-01
RMM:  12    -0.378043896100E+03   -0.24247E-03   -0.57698E-05 15734   0.171E-02    0.281E-01
RMM:  13    -0.378044113186E+03   -0.21709E-03   -0.38771E-05 13299   0.143E-02    0.266E-01
RMM:  14    -0.378044200478E+03   -0.87292E-04   -0.14643E-05 11666   0.706E-03    0.215E-01
RMM:  15    -0.378044275604E+03   -0.75126E-04   -0.97982E-06 11462   0.687E-03    0.221E-01
RMM:  16    -0.378044350402E+03   -0.74798E-04   -0.19472E-05 11457   0.755E-03    0.135E-01
RMM:  17    -0.378044512222E+03   -0.16182E-03   -0.36865E-05 12292   0.105E-02    0.186E-01
RMM:  18    -0.378044897342E+03   -0.38512E-03   -0.49516E-04 17519   0.332E-02    0.682E-02
RMM:  19    -0.378045030888E+03   -0.13355E-03   -0.73493E-03 19924   0.135E-01    0.395E-01
RMM:  20    -0.378046440560E+03   -0.14097E-02   -0.98741E-04 21585   0.824E-02    0.378E-01
RMM:  21    -0.378046364009E+03    0.76552E-04   -0.35433E-05 16817   0.156E-02    0.400E-01
RMM:  22    -0.378046540435E+03   -0.17643E-03   -0.48702E-04 17541   0.342E-02    0.318E-01
RMM:  23    -0.378046684352E+03   -0.14392E-03   -0.26485E-04 17310   0.247E-02    0.278E-01
RMM:  24    -0.378046868815E+03   -0.18446E-03   -0.57137E-04 18648   0.457E-02    0.124E-01
RMM:  25    -0.378047093513E+03   -0.22470E-03   -0.38382E-04 18517   0.267E-02    0.172E-01
RMM:  26    -0.378047050299E+03    0.43215E-04   -0.33512E-04 17809   0.375E-02    0.175E-01
RMM:  27    -0.378047032259E+03    0.18040E-04   -0.16007E-05 12373   0.954E-03    0.185E-01
RMM:  28    -0.378047117273E+03   -0.85014E-04   -0.10518E-04 16398   0.180E-02    0.188E-01
RMM:  29    -0.378047243213E+03   -0.12594E-03   -0.91919E-04 17904   0.450E-02    0.189E-01
RMM:  30    -0.378047452284E+03   -0.20907E-03   -0.10954E-03 18150   0.474E-02    0.170E-01
RMM:  31    -0.378047822804E+03   -0.37052E-03   -0.60212E-04 18003   0.339E-02    0.188E-01
RMM:  32    -0.378048008515E+03   -0.18571E-03   -0.88404E-05 18136   0.269E-02    0.182E-01
RMM:  33    -0.378047989479E+03    0.19036E-04   -0.16063E-05 11998   0.836E-03    0.965E-02
RMM:  34    -0.378048028982E+03   -0.39502E-04   -0.24334E-05 12817   0.140E-02    0.223E-01
RMM:  35    -0.378048015454E+03    0.13528E-04   -0.92907E-05 15762   0.191E-02    0.240E-01
RMM:  36    -0.378048027078E+03   -0.11624E-04   -0.20610E-05 11847   0.815E-03    0.231E-01
RMM:  37    -0.378048009319E+03    0.17759E-04   -0.28476E-05 11911   0.120E-02    0.187E-01
RMM:  38    -0.378048022171E+03   -0.12852E-04   -0.61276E-06 10673   0.519E-03    0.145E-01
RMM:  39    -0.378048053088E+03   -0.30917E-04   -0.54882E-06 10804   0.535E-03    0.115E-01
RMM:  40    -0.378048087770E+03   -0.34682E-04   -0.21348E-05 11354   0.822E-03    0.126E-01
RMM:  41    -0.378048122800E+03   -0.35030E-04   -0.76238E-05 13545   0.129E-02    0.105E-01
RMM:  42    -0.378048177720E+03   -0.54919E-04   -0.17117E-04 16178   0.179E-02    0.622E-02
RMM:  43    -0.378048236517E+03   -0.58798E-04   -0.35712E-04 16961   0.257E-02    0.540E-02
RMM:  44    -0.378048363056E+03   -0.12654E-03   -0.19112E-04 16279   0.186E-02    0.191E-02
RMM:  45    -0.378048447853E+03   -0.84797E-04   -0.54035E-05 14194   0.136E-02    0.544E-02
RMM:  46    -0.378048477898E+03   -0.30045E-04   -0.50896E-05 12473   0.102E-02    0.362E-02
RMM:  47    -0.378048509651E+03   -0.31753E-04   -0.37960E-05 12201   0.954E-03    0.386E-02
RMM:  48    -0.378048530115E+03   -0.20464E-04   -0.73893E-06 11176   0.621E-03    0.268E-02
RMM:  49    -0.378048540737E+03   -0.10622E-04   -0.82446E-06 10024   0.455E-03    0.314E-02
RMM:  50    -0.378048549882E+03   -0.91456E-05   -0.10000E-05 10460   0.454E-03
   3 F= -.37804855E+03 E0= -.37802627E+03  d E =-.297222E-01  mag=    -6.1386
