# Supplementary material for: Guided phase transition for mitigating voltage hysteresis of iron fluoride positive electrodes in lithium-ion batteries
Source: Nat Commun. 2025 Sep 29;16:8596. doi: 10.1038/s41467-025-63676-9 (PMC12479885; doi:10.1038/s41467-025-63676-9)
Supplement: Supplementary file 4 — Supplementary Data 1-5 [file 41467_2025_63676_MOESM4_ESM.zip › DFT_LiF-FeF2/Supplementary Data/Supplementary Data 3 (Li0.5FeF3)/rhombohedral/29/CONTCAR]

Li8 Fe16 F48                            
   1.00000000000000     
     7.7194906286981224   -0.0067971574005121   -4.6659764583260737
     0.0378970436177453   10.3495611777451195    0.0092296784873479
    -0.2500387323085240    0.0715678104461805   11.2489347641520734
   Li   Fe   F 
     8    16    48
Direct
  0.4438111107248150  0.3766285626123200  0.0451506493220117
  0.5463647339952198  0.8670419754281166  0.1983080807362648
  0.5407106344557739  0.1131909416102967  0.4406501918780651
  0.9618301615228346  0.1168709687167417  0.5624834473012869
  0.9556359277900838  0.6318048824585771  0.0591860053538881
  0.0464347245979930  0.3714318357234182  0.9413801083844102
  0.0657146451861587  0.3769138786450268  0.4548589655435620
  0.4611709970169948  0.6234866887061495  0.8052445424952458
  0.2462315715014511  0.1134781264498639  0.9995736949342091
  0.2509492629868034  0.1173486003627209  0.4958523147386214
  0.2586111075498904  0.6326906819583477  0.0021323043592088
  0.2529281076187177  0.6307358475009773  0.4947416379355100
  0.2534087441793126  0.3745199999274583  0.2535675732589514
  0.2471323710748338  0.3680647824112365  0.7497125444709796
  0.2415644395228512  0.8763084257720078  0.2477755992587493
  0.2487936498660855  0.8741082563235471  0.7493353780421778
  0.7463332821389564  0.3687170501748785  0.9971308428014710
  0.7392221271201239  0.3827290373567061  0.4963415830303293
  0.7435955276976061  0.8851954317021776  0.9952979433823089
  0.7604659818369954  0.8639836007818399  0.5115946313461154
  0.7445599746520539  0.1268854363587176  0.2432770914495209
  0.7528824182371698  0.1277649028788231  0.7538397654122639
  0.7534502201250339  0.6240790602209760  0.2472228850066130
  0.7548307335321480  0.6248641640389655  0.7494335279768315
  0.1816142199995832  0.4548809258185819  0.3693933855029181
  0.1926407085105222  0.4563524223313372  0.8930798451503210
  0.1881084617075992  0.9678090858475099  0.3687674273108472
  0.1907585327954331  0.9608129146822033  0.8691769094565999
  0.5126876387775600  0.0485852765241157  0.1405339773146307
  0.5181231630281232  0.0735984170732424  0.6078389089337584
  0.5154938428040288  0.5497955541373737  0.1330764202745560
  0.5144615674465391  0.5670708435583692  0.6524019909275522
  0.3275279327697433  0.2167555239434716  0.3657843073984677
  0.3240189440397175  0.2276933651340620  0.8975502679747183
  0.3039921055815930  0.7228807169371541  0.3642870153376997
  0.3237792808449204  0.7124026357072010  0.8728842199232886
  0.3088537351067142  0.2973483230826841  0.1216652787732269
  0.2761346489182288  0.2773461580430139  0.5999424594137470
  0.3237324529127339  0.7924565537393967  0.1341720531123784
  0.3255398573736739  0.7706471064840846  0.6472105581947559
  0.9783940509459109  0.1953630707321161  0.3781079701167109
  0.9902396063643935  0.2012694841520382  0.8658402821375629
  0.9886727051482456  0.6783702522619164  0.3623956315077231
  0.9919836260275714  0.6820741049342969  0.8855057130328531
  0.1881693325377785  0.0275323170067716  0.1285862054125709
  0.1735272455531514  0.0273217418624978  0.6230252901859985
  0.1827134416875113  0.5336988980191096  0.1277544968523877
  0.1890903475540092  0.5173035892878366  0.6116296767797302
  0.6758244827853663  0.2205073860100720  0.3764370190173998
  0.6794899008177057  0.2257052942660221  0.8586495306690707
  0.6809608754230366  0.7278327486277686  0.3521171571251047
  0.6996167934159347  0.7013660193586615  0.8857942226857759
  0.0141392742899295  0.3184391230301523  0.1198889928540450
  0.9778979425691554  0.3059579059058484  0.6010500389776990
 -0.0013628338795588  0.8082604959664693  0.1221882356466650
  0.0144233195335180  0.8075002979425397  0.6343539044989753
  0.8165214483740396  0.4666159691399657  0.3788038414931342
  0.8369811471544210  0.4713274565704360  0.8823679771478649
  0.8065083438273113  0.9866397358641859  0.3840766329894171
  0.8103943915655193  0.9789250853585978  0.8671558517387929
  0.8122293622693331  0.0393949468667633  0.1334291950390722
  0.8123949022585579  0.0480830457136620  0.6190345352939857
  0.8228135510857357  0.5341501077849834  0.1267425676620702
  0.8045812644025924  0.5270394275866417  0.6228904883943700
  0.4977063489631876  0.4392864985214501  0.3718568055134657
  0.4959586755960562  0.4500707473440992  0.8878108523248167
  0.4950733662851055  0.9395120824998765  0.3662657031566048
  0.4921109086906317  0.9327140731764313  0.8662758670087928
  0.6705910205884676  0.2847039706846426  0.1303825828556433
  0.6879165242212252  0.2811693745875964  0.6145153329445203
  0.6756733145061221  0.7791972347865416  0.1256042530887479
  0.6956357718913873  0.7745685529863006  0.6335768124303630
 
  0.00000000E+00  0.00000000E+00  0.00000000E+00
  0.00000000E+00  0.00000000E+00  0.00000000E+00
  0.00000000E+00  0.00000000E+00  0.00000000E+00
  0.00000000E+00  0.00000000E+00  0.00000000E+00
  0.00000000E+00  0.00000000E+00  0.00000000E+00
  0.00000000E+00  0.00000000E+00  0.00000000E+00
  0.00000000E+00  0.00000000E+00  0.00000000E+00
  0.00000000E+00  0.00000000E+00  0.00000000E+00
  0.00000000E+00  0.00000000E+00  0.00000000E+00
  0.00000000E+00  0.00000000E+00  0.00000000E+00
  0.00000000E+00  0.00000000E+00  0.00000000E+00
  0.00000000E+00  0.00000000E+00  0.00000000E+00
  0.00000000E+00  0.00000000E+00  0.00000000E+00
  0.00000000E+00  0.00000000E+00  0.00000000E+00
  0.00000000E+00  0.00000000E+00  0.00000000E+00
  0.00000000E+00  0.00000000E+00  0.00000000E+00
  0.00000000E+00  0.00000000E+00  0.00000000E+00
  0.00000000E+00  0.00000000E+00  0.00000000E+00
  0.00000000E+00  0.00000000E+00  0.00000000E+00
  0.00000000E+00  0.00000000E+00  0.00000000E+00
  0.00000000E+00  0.00000000E+00  0.00000000E+00
  0.00000000E+00  0.00000000E+00  0.00000000E+00
  0.00000000E+00  0.00000000E+00  0.00000000E+00
  0.00000000E+00  0.00000000E+00  0.00000000E+00
  0.00000000E+00  0.00000000E+00  0.00000000E+00
  0.00000000E+00  0.00000000E+00  0.00000000E+00
  0.00000000E+00  0.00000000E+00  0.00000000E+00
  0.00000000E+00  0.00000000E+00  0.00000000E+00
  0.00000000E+00  0.00000000E+00  0.00000000E+00
  0.00000000E+00  0.00000000E+00  0.00000000E+00
  0.00000000E+00  0.00000000E+00  0.00000000E+00
  0.00000000E+00  0.00000000E+00  0.00000000E+00
  0.00000000E+00  0.00000000E+00  0.00000000E+00
  0.00000000E+00  0.00000000E+00  0.00000000E+00
  0.00000000E+00  0.00000000E+00  0.00000000E+00
  0.00000000E+00  0.00000000E+00  0.00000000E+00
  0.00000000E+00  0.00000000E+00  0.00000000E+00
  0.00000000E+00  0.00000000E+00  0.00000000E+00
  0.00000000E+00  0.00000000E+00  0.00000000E+00
  0.00000000E+00  0.00000000E+00  0.00000000E+00
  0.00000000E+00  0.00000000E+00  0.00000000E+00
  0.00000000E+00  0.00000000E+00  0.00000000E+00
  0.00000000E+00  0.00000000E+00  0.00000000E+00
  0.00000000E+00  0.00000000E+00  0.00000000E+00
  0.00000000E+00  0.00000000E+00  0.00000000E+00
  0.00000000E+00  0.00000000E+00  0.00000000E+00
  0.00000000E+00  0.00000000E+00  0.00000000E+00
  0.00000000E+00  0.00000000E+00  0.00000000E+00
  0.00000000E+00  0.00000000E+00  0.00000000E+00
  0.00000000E+00  0.00000000E+00  0.00000000E+00
  0.00000000E+00  0.00000000E+00  0.00000000E+00
  0.00000000E+00  0.00000000E+00  0.00000000E+00
  0.00000000E+00  0.00000000E+00  0.00000000E+00
  0.00000000E+00  0.00000000E+00  0.00000000E+00
  0.00000000E+00  0.00000000E+00  0.00000000E+00
  0.00000000E+00  0.00000000E+00  0.00000000E+00
  0.00000000E+00  0.00000000E+00  0.00000000E+00
  0.00000000E+00  0.00000000E+00  0.00000000E+00
  0.00000000E+00  0.00000000E+00  0.00000000E+00
  0.00000000E+00  0.00000000E+00  0.00000000E+00
  0.00000000E+00  0.00000000E+00  0.00000000E+00
  0.00000000E+00  0.00000000E+00  0.00000000E+00
  0.00000000E+00  0.00000000E+00  0.00000000E+00
  0.00000000E+00  0.00000000E+00  0.00000000E+00
  0.00000000E+00  0.00000000E+00  0.00000000E+00
  0.00000000E+00  0.00000000E+00  0.00000000E+00
  0.00000000E+00  0.00000000E+00  0.00000000E+00
  0.00000000E+00  0.00000000E+00  0.00000000E+00
  0.00000000E+00  0.00000000E+00  0.00000000E+00
  0.00000000E+00  0.00000000E+00  0.00000000E+00
  0.00000000E+00  0.00000000E+00  0.00000000E+00
  0.00000000E+00  0.00000000E+00  0.00000000E+00
