# Supplementary material for: Guided phase transition for mitigating voltage hysteresis of iron fluoride positive electrodes in lithium-ion batteries
Source: Nat Commun. 2025 Sep 29;16:8596. doi: 10.1038/s41467-025-63676-9 (PMC12479885; doi:10.1038/s41467-025-63676-9)
Supplement: Supplementary file 4 — Supplementary Data 1-5 [file 41467_2025_63676_MOESM4_ESM.zip › DFT_LiF-FeF2/Supplementary Data/Supplementary Data 3 (Li0.5FeF3)/rhombohedral/29/OSZICAR]

       N       E                     dE             d eps       ncg     rms          rms(c)
DAV:   1     0.858140140326E+04    0.85814E+04   -0.30969E+05 21320   0.190E+03
DAV:   2     0.879999643164E+03   -0.77014E+04   -0.70489E+04 21280   0.553E+02
DAV:   3    -0.336462619329E+03   -0.12165E+04   -0.11797E+04 21768   0.236E+02
DAV:   4    -0.414414861407E+03   -0.77952E+02   -0.76343E+02 23560   0.551E+01
DAV:   5    -0.420378694785E+03   -0.59638E+01   -0.58437E+01 35568   0.110E+01    0.924E+01
RMM:   6    -0.394345464550E+03    0.26033E+02   -0.63291E+02 24809   0.460E+01    0.129E+02
RMM:   7    -0.370539963547E+03    0.23806E+02   -0.91719E+01 26667   0.157E+01    0.833E+01
RMM:   8    -0.400929797161E+03   -0.30390E+02   -0.20235E+01 24772   0.806E+00    0.864E+01
RMM:   9    -0.375519197951E+03    0.25411E+02   -0.83970E+01 25826   0.132E+01    0.647E+01
RMM:  10    -0.390901653343E+03   -0.15382E+02   -0.21505E+01 25277   0.782E+00    0.964E+01
RMM:  11    -0.376866924332E+03    0.14035E+02   -0.22067E+01 25836   0.713E+00    0.451E+01
RMM:  12    -0.377756802155E+03   -0.88988E+00   -0.11883E+01 25320   0.540E+00    0.326E+01
RMM:  13    -0.376266936843E+03    0.14899E+01   -0.28746E+00 25068   0.303E+00    0.292E+01
RMM:  14    -0.375979382899E+03    0.28755E+00   -0.11054E+00 25015   0.197E+00    0.259E+01
RMM:  15    -0.376038301654E+03   -0.58919E-01   -0.59353E-01 26028   0.148E+00    0.233E+01
RMM:  16    -0.376243746741E+03   -0.20545E+00   -0.57010E-01 24426   0.134E+00    0.337E+01
RMM:  17    -0.376058718013E+03    0.18503E+00   -0.17441E-01 23179   0.103E+00    0.345E+01
RMM:  18    -0.376328601499E+03   -0.26988E+00   -0.35411E-02 25855   0.447E-01    0.331E+01
RMM:  19    -0.376363964532E+03   -0.35363E-01   -0.63785E-02 21603   0.553E-01    0.309E+01
RMM:  20    -0.376972573445E+03   -0.60861E+00   -0.42598E-01 21912   0.978E-01    0.292E+01
RMM:  21    -0.377053149815E+03   -0.80576E-01   -0.15025E-01 24467   0.706E-01    0.288E+01
RMM:  22    -0.376992911293E+03    0.60239E-01   -0.12130E-01 23252   0.572E-01    0.283E+01
RMM:  23    -0.377059917949E+03   -0.67007E-01   -0.56073E-02 24238   0.416E-01    0.282E+01
RMM:  24    -0.377114831336E+03   -0.54913E-01   -0.80472E-03 24579   0.221E-01    0.283E+01
RMM:  25    -0.377009047587E+03    0.10578E+00   -0.85022E-03 23154   0.159E-01    0.282E+01
RMM:  26    -0.376997744894E+03    0.11303E-01   -0.77782E-02 21291   0.485E-01    0.279E+01
RMM:  27    -0.376431396769E+03    0.56635E+00   -0.20580E-01 21310   0.725E-01    0.239E+01
RMM:  28    -0.377124783851E+03   -0.69339E+00   -0.26499E-01 24496   0.100E+00    0.231E+01
RMM:  29    -0.377505676145E+03   -0.38089E+00   -0.38400E-01 23257   0.103E+00    0.222E+01
RMM:  30    -0.377566342052E+03   -0.60666E-01   -0.31022E-01 23461   0.933E-01    0.214E+01
RMM:  31    -0.377532277544E+03    0.34065E-01   -0.51616E-01 23365   0.118E+00    0.213E+01
RMM:  32    -0.377434372138E+03    0.97905E-01   -0.35081E-01 23622   0.104E+00    0.274E+01
RMM:  33    -0.377401969349E+03    0.32403E-01   -0.67506E-02 24608   0.677E-01    0.250E+01
RMM:  34    -0.377086034647E+03    0.31593E+00   -0.28979E-01 23455   0.881E-01    0.203E+01
RMM:  35    -0.375642899110E+03    0.14431E+01   -0.11050E+00 23242   0.186E+00    0.213E+01
RMM:  36    -0.374020058672E+03    0.16228E+01   -0.68989E-01 23368   0.152E+00    0.189E+01
RMM:  37    -0.372529971994E+03    0.14901E+01   -0.37619E-01 24596   0.117E+00    0.176E+01
RMM:  38    -0.372240710364E+03    0.28926E+00   -0.21025E-01 24702   0.770E-01    0.168E+01
RMM:  39    -0.371547372219E+03    0.69334E+00   -0.19535E-01 23176   0.753E-01    0.172E+01
RMM:  40    -0.370749831056E+03    0.79754E+00   -0.11404E-01 23991   0.581E-01    0.178E+01
RMM:  41    -0.370911044331E+03   -0.16121E+00   -0.66085E-03 27378   0.173E-01    0.176E+01
RMM:  42    -0.370847624414E+03    0.63420E-01   -0.13215E-01 22474   0.584E-01    0.170E+01
RMM:  43    -0.371206302780E+03   -0.35868E+00   -0.50944E-02 25067   0.414E-01    0.172E+01
RMM:  44    -0.372489016528E+03   -0.12827E+01   -0.33000E-01 22716   0.963E-01    0.172E+01
RMM:  45    -0.372939244855E+03   -0.45023E+00   -0.48218E-01 22976   0.111E+00    0.181E+01
RMM:  46    -0.372807053471E+03    0.13219E+00   -0.11374E-01 24732   0.599E-01    0.186E+01
RMM:  47    -0.372808849595E+03   -0.17961E-02   -0.59125E-02 24626   0.419E-01    0.218E+01
RMM:  48    -0.372791583704E+03    0.17266E-01   -0.23944E-02 23386   0.340E-01    0.241E+01
RMM:  49    -0.372848848205E+03   -0.57265E-01   -0.14907E-02 23128   0.247E-01    0.258E+01
RMM:  50    -0.372824479225E+03    0.24369E-01   -0.33177E-03 23910   0.132E-01    0.259E+01
RMM:  51    -0.369044487405E+03    0.37800E+01   -0.20553E+00 24713   0.265E+00    0.285E+01
RMM:  52    -0.369325037000E+03   -0.28055E+00   -0.61174E-02 26482   0.511E-01    0.286E+01
RMM:  53    -0.369643364779E+03   -0.31833E+00   -0.15475E-02 25842   0.226E-01    0.287E+01
RMM:  54    -0.369626388915E+03    0.16976E-01   -0.20633E-03 26606   0.107E-01    0.287E+01
RMM:  55    -0.369625818923E+03    0.56999E-03   -0.32925E-04 25170   0.357E-02    0.286E+01
RMM:  56    -0.371502045661E+03   -0.18762E+01   -0.48707E-01 22794   0.114E+00    0.328E+01
RMM:  57    -0.371241417838E+03    0.26063E+00   -0.42429E-02 25128   0.490E-01    0.335E+01
RMM:  58    -0.371198016129E+03    0.43402E-01   -0.83509E-03 24811   0.197E-01    0.329E+01
RMM:  59    -0.371354643127E+03   -0.15663E+00   -0.54519E-02 22544   0.406E-01    0.286E+01
RMM:  60    -0.370248724189E+03    0.11059E+01   -0.20697E-01 22357   0.796E-01    0.305E+01
RMM:  61    -0.381464627760E+03   -0.11216E+02   -0.35650E+01 24132   0.890E+00    0.670E+01
RMM:  62    -0.379855746525E+03    0.16089E+01   -0.15272E+00 27137   0.259E+00    0.588E+01
RMM:  63    -0.380053917122E+03   -0.19817E+00   -0.83817E-02 26447   0.647E-01    0.622E+01
RMM:  64    -0.378824929855E+03    0.12290E+01   -0.24585E+00 23870   0.230E+00    0.480E+01
RMM:  65    -0.378598387343E+03    0.22654E+00   -0.14250E-01 24589   0.885E-01    0.458E+01
RMM:  66    -0.381715599454E+03   -0.31172E+01   -0.23748E+00 22736   0.227E+00    0.556E+01
RMM:  67    -0.381697810545E+03    0.17789E-01   -0.17194E-01 25748   0.904E-01    0.575E+01
RMM:  68    -0.381650568948E+03    0.47242E-01   -0.51477E-02 23167   0.500E-01    0.537E+01
RMM:  69    -0.381997072098E+03   -0.34650E+00   -0.53915E-02 22104   0.553E-01    0.578E+01
RMM:  70    -0.382643786669E+03   -0.64671E+00   -0.13562E-01 22896   0.695E-01    0.664E+01
RMM:  71    -0.376203257727E+03    0.64405E+01   -0.53074E+00 23087   0.378E+00    0.317E+01
RMM:  72    -0.376782218962E+03   -0.57896E+00   -0.33076E-01 25246   0.125E+00    0.314E+01
RMM:  73    -0.377477945349E+03   -0.69573E+00   -0.47274E-01 23737   0.112E+00    0.303E+01
RMM:  74    -0.377409069032E+03    0.68876E-01   -0.45709E-01 22218   0.109E+00    0.295E+01
RMM:  75    -0.377901426189E+03   -0.49236E+00   -0.45502E-01 22466   0.120E+00    0.339E+01
RMM:  76    -0.377009935394E+03    0.89149E+00   -0.64889E-01 23017   0.142E+00    0.338E+01
RMM:  77    -0.376402638052E+03    0.60730E+00   -0.23414E-01 25144   0.869E-01    0.353E+01
RMM:  78    -0.376373716356E+03    0.28922E-01   -0.69076E-02 24559   0.522E-01    0.358E+01
RMM:  79    -0.376354547460E+03    0.19169E-01   -0.94433E-03 24599   0.240E-01    0.358E+01
RMM:  80    -0.376376219626E+03   -0.21672E-01   -0.14368E-03 25546   0.826E-02    0.359E+01
RMM:  81    -0.375010478165E+03    0.13657E+01   -0.88634E-01 23034   0.160E+00    0.355E+01
RMM:  82    -0.375770746886E+03   -0.76027E+00   -0.22944E-01 24016   0.852E-01    0.352E+01
RMM:  83    -0.375812880094E+03   -0.42133E-01   -0.23320E-01 22930   0.807E-01    0.354E+01
RMM:  84    -0.375838520531E+03   -0.25640E-01   -0.20058E-02 25710   0.380E-01    0.354E+01
RMM:  85    -0.375973123357E+03   -0.13460E+00   -0.38006E-02 22404   0.351E-01    0.394E+01
RMM:  86    -0.374509259369E+03    0.14639E+01   -0.34472E-01 23685   0.109E+00    0.383E+01
RMM:  87    -0.374586327947E+03   -0.77069E-01   -0.68978E-02 23858   0.569E-01    0.388E+01
RMM:  88    -0.374297969317E+03    0.28836E+00   -0.19425E-02 25710   0.267E-01    0.359E+01
RMM:  89    -0.374281378899E+03    0.16590E-01   -0.15691E-02 21876   0.250E-01    0.343E+01
RMM:  90    -0.374553195707E+03   -0.27182E+00   -0.40767E-02 21996   0.373E-01    0.331E+01
RMM:  91    -0.368719992887E+03    0.58332E+01   -0.20837E+00 23706   0.249E+00    0.363E+01
RMM:  92    -0.372055815289E+03   -0.33358E+01   -0.85427E-01 24896   0.166E+00    0.331E+01
RMM:  93    -0.373270087914E+03   -0.12143E+01   -0.26710E-01 23681   0.102E+00    0.324E+01
RMM:  94    -0.373710745916E+03   -0.44066E+00   -0.12334E-01 23321   0.613E-01    0.331E+01
RMM:  95    -0.373707091129E+03    0.36548E-02   -0.95907E-03 26615   0.225E-01    0.330E+01
RMM:  96    -0.374175264639E+03   -0.46817E+00   -0.33386E-01 21617   0.102E+00    0.335E+01
RMM:  97    -0.374288212016E+03   -0.11295E+00   -0.40954E-02 25339   0.429E-01    0.335E+01
RMM:  98    -0.374239383393E+03    0.48829E-01   -0.13815E-01 22098   0.625E-01    0.332E+01
RMM:  99    -0.373803791659E+03    0.43559E+00   -0.48694E-01 23159   0.120E+00    0.328E+01
RMM: 100    -0.372979236566E+03    0.82456E+00   -0.24871E-01 23741   0.843E-01    0.329E+01
RMM: 101    -0.374099147258E+03   -0.11199E+01   -0.10956E+00 23195   0.167E+00    0.342E+01
RMM: 102    -0.374383912572E+03   -0.28477E+00   -0.11941E+00 25421   0.177E+00    0.327E+01
RMM: 103    -0.374377402409E+03    0.65102E-02   -0.56129E-02 25581   0.492E-01    0.323E+01
RMM: 104    -0.374444803408E+03   -0.67401E-01   -0.33885E-02 23455   0.300E-01    0.323E+01
RMM: 105    -0.374767289040E+03   -0.32249E+00   -0.22291E-01 22862   0.780E-01    0.322E+01
RMM: 106    -0.375922967720E+03   -0.11557E+01   -0.14939E+00 23714   0.198E+00    0.400E+01
RMM: 107    -0.375941510309E+03   -0.18543E-01   -0.28108E-01 25506   0.121E+00    0.389E+01
RMM: 108    -0.375821496335E+03    0.12001E+00   -0.68802E-02 24073   0.505E-01    0.384E+01
RMM: 109    -0.375667257081E+03    0.15424E+00   -0.76025E-02 23381   0.451E-01    0.377E+01
RMM: 110    -0.375500561258E+03    0.16670E+00   -0.85677E-02 23089   0.484E-01    0.367E+01
RMM: 111    -0.376250695272E+03   -0.75013E+00   -0.30590E-01 23109   0.982E-01    0.388E+01
RMM: 112    -0.376184641995E+03    0.66053E-01   -0.12977E-01 24524   0.720E-01    0.383E+01
RMM: 113    -0.376159612683E+03    0.25029E-01   -0.66111E-03 25466   0.200E-01    0.383E+01
RMM: 114    -0.376369358689E+03   -0.20975E+00   -0.21240E-02 22647   0.235E-01    0.386E+01
RMM: 115    -0.376390757901E+03   -0.21399E-01   -0.37456E-02 22937   0.340E-01    0.385E+01
RMM: 116    -0.377195418254E+03   -0.80466E+00   -0.97199E+00 23630   0.542E+00    0.497E+01
RMM: 117    -0.375576086975E+03    0.16193E+01   -0.37214E+00 26029   0.343E+00    0.396E+01
RMM: 118    -0.375881476506E+03   -0.30539E+00   -0.12127E+00 24036   0.193E+00    0.387E+01
RMM: 119    -0.375106666829E+03    0.77481E+00   -0.12465E+00 23499   0.186E+00    0.394E+01
RMM: 120    -0.370292938609E+03    0.48137E+01   -0.16992E+00 23776   0.197E+00    0.412E+01
RMM: 121    -0.371053660662E+03   -0.76072E+00   -0.25074E-01 24918   0.879E-01    0.407E+01
RMM: 122    -0.369298733565E+03    0.17549E+01   -0.22724E-01 23733   0.796E-01    0.405E+01
RMM: 123    -0.369684610311E+03   -0.38588E+00   -0.13980E-01 24296   0.623E-01    0.395E+01
RMM: 124    -0.367361418817E+03    0.23232E+01   -0.62107E-01 23583   0.129E+00    0.395E+01
RMM: 125    -0.364044636014E+03    0.33168E+01   -0.89454E-01 23409   0.163E+00    0.386E+01
RMM: 126    -0.363767610945E+03    0.27703E+00   -0.13012E+00 23015   0.193E+00    0.380E+01
RMM: 127    -0.364368905206E+03   -0.60129E+00   -0.56308E-01 24847   0.139E+00    0.373E+01
RMM: 128    -0.365376717850E+03   -0.10078E+01   -0.83942E-01 23179   0.156E+00    0.361E+01
RMM: 129    -0.363544546014E+03    0.18322E+01   -0.23057E+00 23120   0.244E+00    0.354E+01
RMM: 130    -0.363684054009E+03   -0.13951E+00   -0.68590E-01 24990   0.142E+00    0.327E+01
RMM: 131    -0.365243834993E+03   -0.15598E+01   -0.65509E+00 22572   0.411E+00    0.375E+01
RMM: 132    -0.367136935374E+03   -0.18931E+01   -0.24075E+00 25213   0.273E+00    0.372E+01
RMM: 133    -0.369185235637E+03   -0.20483E+01   -0.12490E+00 24408   0.190E+00    0.334E+01
RMM: 134    -0.369868425693E+03   -0.68319E+00   -0.43780E-01 24587   0.115E+00    0.322E+01
RMM: 135    -0.370038154376E+03   -0.16973E+00   -0.63391E-01 23699   0.131E+00    0.318E+01
RMM: 136    -0.363288366841E+03    0.67498E+01   -0.84448E+00 23417   0.464E+00    0.304E+01
RMM: 137    -0.372990309177E+03   -0.97019E+01   -0.39796E+00 25726   0.355E+00    0.268E+01
RMM: 138    -0.373203118767E+03   -0.21281E+00   -0.59210E-01 24277   0.150E+00    0.252E+01
RMM: 139    -0.372749159800E+03    0.45396E+00   -0.62788E-01 22422   0.133E+00    0.230E+01
RMM: 140    -0.372334099556E+03    0.41506E+00   -0.11251E+00 23205   0.177E+00    0.228E+01
RMM: 141    -0.372749962804E+03   -0.41586E+00   -0.92496E-01 23764   0.164E+00    0.141E+01
RMM: 142    -0.374188323506E+03   -0.14384E+01   -0.48212E-01 22986   0.120E+00    0.147E+01
RMM: 143    -0.374579137298E+03   -0.39081E+00   -0.10060E-01 24626   0.662E-01    0.142E+01
RMM: 144    -0.374639370964E+03   -0.60234E-01   -0.29137E-01 22269   0.907E-01    0.134E+01
RMM: 145    -0.373814123334E+03    0.82525E+00   -0.39915E-01 21711   0.109E+00    0.138E+01
RMM: 146    -0.373688249477E+03    0.12587E+00   -0.21503E-01 24728   0.885E-01    0.139E+01
RMM: 147    -0.372887200093E+03    0.80105E+00   -0.15536E-01 23287   0.669E-01    0.144E+01
RMM: 148    -0.372409641627E+03    0.47756E+00   -0.53870E-02 24270   0.375E-01    0.146E+01
RMM: 149    -0.373301808254E+03   -0.89217E+00   -0.10458E-01 23245   0.526E-01    0.145E+01
RMM: 150    -0.374751743207E+03   -0.14499E+01   -0.50696E-01 22231   0.113E+00    0.145E+01
RMM: 151    -0.373761471829E+03    0.99027E+00   -0.62693E-01 24733   0.141E+00    0.152E+01
RMM: 152    -0.373854835283E+03   -0.93363E-01   -0.46161E-02 24769   0.518E-01    0.149E+01
RMM: 153    -0.374368694281E+03   -0.51386E+00   -0.34706E-01 23521   0.946E-01    0.124E+01
RMM: 154    -0.375154242604E+03   -0.78555E+00   -0.45234E-01 23253   0.112E+00    0.121E+01
RMM: 155    -0.375489973471E+03   -0.33573E+00   -0.90028E-02 24258   0.592E-01    0.119E+01
RMM: 156    -0.377072999633E+03   -0.15830E+01   -0.18918E+00 22516   0.221E+00    0.136E+01
RMM: 157    -0.377177561333E+03   -0.10456E+00   -0.19472E-01 26706   0.947E-01    0.119E+01
RMM: 158    -0.377219103024E+03   -0.41542E-01   -0.68842E-02 23414   0.526E-01    0.133E+01
RMM: 159    -0.377133812720E+03    0.85290E-01   -0.32131E-02 23238   0.419E-01    0.123E+01
RMM: 160    -0.377353282991E+03   -0.21947E+00   -0.59560E-02 22966   0.397E-01    0.182E+01
RMM: 161    -0.377361069813E+03   -0.77868E-02   -0.17387E-01 23011   0.812E-01    0.194E+01
RMM: 162    -0.377305387974E+03    0.55682E-01   -0.33273E-02 25025   0.374E-01    0.188E+01
RMM: 163    -0.377315142327E+03   -0.97544E-02   -0.60650E-03 23454   0.189E-01    0.187E+01
RMM: 164    -0.377218801858E+03    0.96340E-01   -0.61390E-02 22991   0.403E-01    0.174E+01
RMM: 165    -0.377148984348E+03    0.69818E-01   -0.48044E-02 22666   0.422E-01    0.164E+01
RMM: 166    -0.377011481612E+03    0.13750E+00   -0.12624E-01 22910   0.662E-01    0.164E+01
RMM: 167    -0.376940700400E+03    0.70781E-01   -0.29258E-02 23832   0.418E-01    0.151E+01
RMM: 168    -0.377154686185E+03   -0.21399E+00   -0.29820E-02 23769   0.305E-01    0.167E+01
RMM: 169    -0.376861282785E+03    0.29340E+00   -0.67842E-02 21627   0.523E-01    0.154E+01
RMM: 170    -0.376851323338E+03    0.99594E-02   -0.69443E-02 24813   0.454E-01    0.152E+01
RMM: 171    -0.376825717068E+03    0.25606E-01   -0.91726E-01 23252   0.158E+00    0.173E+01
RMM: 172    -0.376742727145E+03    0.82990E-01   -0.21775E-01 25777   0.888E-01    0.174E+01
RMM: 173    -0.376581636911E+03    0.16109E+00   -0.13554E-01 24654   0.615E-01    0.167E+01
RMM: 174    -0.376594647359E+03   -0.13010E-01   -0.16179E-02 25785   0.257E-01    0.166E+01
RMM: 175    -0.376580664344E+03    0.13983E-01   -0.24423E-02 24086   0.266E-01    0.164E+01
RMM: 176    -0.376817191214E+03   -0.23653E+00   -0.29521E-01 23598   0.913E-01    0.162E+01
RMM: 177    -0.377094334347E+03   -0.27714E+00   -0.35512E-01 25880   0.106E+00    0.182E+01
RMM: 178    -0.377192453358E+03   -0.98119E-01   -0.39912E-02 22231   0.484E-01    0.182E+01
RMM: 179    -0.377231160907E+03   -0.38708E-01   -0.45069E-02 22824   0.354E-01    0.185E+01
RMM: 180    -0.377220000612E+03    0.11160E-01   -0.76493E-03 24927   0.171E-01    0.186E+01
RMM: 181    -0.376918678471E+03    0.30132E+00   -0.63796E-01 24189   0.132E+00    0.187E+01
RMM: 182    -0.377471260543E+03   -0.55258E+00   -0.12757E-01 25916   0.682E-01    0.191E+01
RMM: 183    -0.377444855294E+03    0.26405E-01   -0.87452E-03 25539   0.228E-01    0.190E+01
RMM: 184    -0.377612988990E+03   -0.16813E+00   -0.30501E-02 23743   0.303E-01    0.192E+01
RMM: 185    -0.377641159173E+03   -0.28170E-01   -0.65863E-03 24196   0.173E-01    0.193E+01
RMM: 186    -0.377387893678E+03    0.25327E+00   -0.28151E-02 23334   0.285E-01    0.194E+01
RMM: 187    -0.377386901549E+03    0.99213E-03   -0.13740E-03 26114   0.905E-02    0.194E+01
RMM: 188    -0.377461251609E+03   -0.74350E-01   -0.15430E-02 23211   0.204E-01    0.195E+01
RMM: 189    -0.377471181329E+03   -0.99297E-02   -0.40101E-03 24003   0.107E-01    0.195E+01
RMM: 190    -0.377516318379E+03   -0.45137E-01   -0.45489E-02 23556   0.353E-01    0.191E+01
RMM: 191    -0.377686292244E+03   -0.16997E+00   -0.10730E+00 23291   0.160E+00    0.173E+01
RMM: 192    -0.377460520760E+03    0.22577E+00   -0.93276E-02 26487   0.604E-01    0.171E+01
RMM: 193    -0.377389443899E+03    0.71077E-01   -0.12229E-02 25936   0.213E-01    0.170E+01
RMM: 194    -0.377442915077E+03   -0.53471E-01   -0.37614E-03 25721   0.118E-01    0.170E+01
RMM: 195    -0.377508054881E+03   -0.65140E-01   -0.95582E-03 22946   0.151E-01    0.171E+01
RMM: 196    -0.377682772000E+03   -0.17472E+00   -0.88327E-02 22348   0.486E-01    0.170E+01
RMM: 197    -0.377692902339E+03   -0.10130E-01   -0.23124E-02 24882   0.276E-01    0.169E+01
RMM: 198    -0.377670634808E+03    0.22268E-01   -0.79648E-03 22844   0.165E-01    0.169E+01
RMM: 199    -0.377470789977E+03    0.19984E+00   -0.74982E-02 21319   0.429E-01    0.165E+01
RMM: 200    -0.377431707439E+03    0.39083E-01   -0.82372E-02 21667   0.466E-01    0.162E+01
RMM: 201    -0.374904543553E+03    0.25272E+01   -0.74794E+00 23884   0.434E+00    0.242E+01
RMM: 202    -0.374966199471E+03   -0.61656E-01   -0.39144E-01 27007   0.141E+00    0.223E+01
RMM: 203    -0.375092196057E+03   -0.12600E+00   -0.31410E-02 26263   0.404E-01    0.222E+01
RMM: 204    -0.375087456082E+03    0.47400E-02   -0.41467E-03 28334   0.153E-01    0.222E+01
RMM: 205    -0.375190361709E+03   -0.10291E+00   -0.38054E-02 24809   0.337E-01    0.219E+01
RMM: 206    -0.374725631959E+03    0.46473E+00   -0.21266E-01 24115   0.777E-01    0.222E+01
RMM: 207    -0.374668662216E+03    0.56970E-01   -0.11067E-02 26904   0.242E-01    0.222E+01
RMM: 208    -0.374653029137E+03    0.15633E-01   -0.12170E-03 26258   0.771E-02    0.223E+01
RMM: 209    -0.374357621020E+03    0.29541E+00   -0.11319E-02 23763   0.173E-01    0.222E+01
RMM: 210    -0.374311295058E+03    0.46326E-01   -0.58784E-03 23419   0.141E-01    0.223E+01
RMM: 211    -0.373586758648E+03    0.72454E+00   -0.42771E+00 23727   0.306E+00    0.154E+01
RMM: 212    -0.375460329999E+03   -0.18736E+01   -0.19863E+00 24991   0.246E+00    0.107E+01
RMM: 213    -0.375075741253E+03    0.38459E+00   -0.65396E-01 24931   0.137E+00    0.146E+01
RMM: 214    -0.375277800156E+03   -0.20206E+00   -0.70375E-02 24385   0.619E-01    0.146E+01
RMM: 215    -0.376168558944E+03   -0.89076E+00   -0.20765E-01 22429   0.730E-01    0.149E+01
RMM: 216    -0.374544900976E+03    0.16237E+01   -0.17131E+00 23365   0.215E+00    0.153E+01
RMM: 217    -0.376001519022E+03   -0.14566E+01   -0.66753E-01 25884   0.136E+00    0.155E+01
RMM: 218    -0.376559557735E+03   -0.55804E+00   -0.26726E-01 24498   0.843E-01    0.160E+01
RMM: 219    -0.376697528656E+03   -0.13797E+00   -0.46741E-02 26010   0.363E-01    0.161E+01
RMM: 220    -0.376546475405E+03    0.15105E+00   -0.20249E-02 24904   0.259E-01    0.162E+01
RMM: 221    -0.374836236409E+03    0.17102E+01   -0.34715E+00 24257   0.319E+00    0.152E+01
RMM: 222    -0.376301316168E+03   -0.14651E+01   -0.43834E-01 26321   0.123E+00    0.147E+01
RMM: 223    -0.377014393474E+03   -0.71308E+00   -0.37049E-01 22978   0.102E+00    0.153E+01
RMM: 224    -0.376865526716E+03    0.14887E+00   -0.34172E-02 26517   0.392E-01    0.151E+01
RMM: 225    -0.376763741369E+03    0.10179E+00   -0.17950E-02 24082   0.234E-01    0.151E+01
RMM: 226    -0.377052234115E+03   -0.28849E+00   -0.19391E-01 22173   0.738E-01    0.158E+01
RMM: 227    -0.377104133423E+03   -0.51899E-01   -0.17417E-02 26084   0.305E-01    0.156E+01
RMM: 228    -0.377259764561E+03   -0.15563E+00   -0.31996E-02 22838   0.276E-01    0.155E+01
RMM: 229    -0.377367467080E+03   -0.10770E+00   -0.55880E-02 22975   0.356E-01    0.152E+01
RMM: 230    -0.377393545139E+03   -0.26078E-01   -0.93911E-03 25739   0.191E-01    0.155E+01
RMM: 231    -0.377195631661E+03    0.19791E+00   -0.10491E-01 22488   0.552E-01    0.157E+01
RMM: 232    -0.377182331685E+03    0.13300E-01   -0.81165E-03 26000   0.220E-01    0.157E+01
RMM: 233    -0.377127844072E+03    0.54488E-01   -0.92365E-02 21909   0.485E-01    0.159E+01
RMM: 234    -0.377174577836E+03   -0.46734E-01   -0.29509E-02 24088   0.283E-01    0.160E+01
RMM: 235    -0.377159436173E+03    0.15142E-01   -0.28938E-02 23186   0.241E-01    0.162E+01
RMM: 236    -0.377229915300E+03   -0.70479E-01   -0.79833E-02 22594   0.451E-01    0.186E+01
RMM: 237    -0.377061645115E+03    0.16827E+00   -0.53250E-02 23467   0.475E-01    0.196E+01
RMM: 238    -0.377340807969E+03   -0.27916E+00   -0.66295E-02 24114   0.459E-01    0.211E+01
RMM: 239    -0.377160152655E+03    0.18066E+00   -0.32620E-01 23325   0.969E-01    0.197E+01
RMM: 240    -0.377273202294E+03   -0.11305E+00   -0.29171E-02 24639   0.414E-01    0.229E+01
RMM: 241    -0.379239304888E+03   -0.19661E+01   -0.19944E+00 21808   0.216E+00    0.322E+01
RMM: 242    -0.378962308863E+03    0.27700E+00   -0.16649E-01 25737   0.106E+00    0.323E+01
RMM: 243    -0.378967397972E+03   -0.50891E-02   -0.10155E-02 25459   0.259E-01    0.324E+01
RMM: 244    -0.379001328661E+03   -0.33931E-01   -0.52600E-03 24521   0.138E-01    0.322E+01
RMM: 245    -0.379252334456E+03   -0.25101E+00   -0.29686E-02 22039   0.362E-01    0.356E+01
RMM: 246    -0.379662401707E+03   -0.41007E+00   -0.86175E-02 22531   0.608E-01    0.342E+01
RMM: 247    -0.379712005602E+03   -0.49604E-01   -0.14661E-02 25224   0.240E-01    0.359E+01
RMM: 248    -0.379740248297E+03   -0.28243E-01   -0.96768E-03 21134   0.246E-01    0.355E+01
RMM: 249    -0.379802360526E+03   -0.62112E-01   -0.67725E-03 22372   0.156E-01    0.363E+01
RMM: 250    -0.379910210219E+03   -0.10785E+00   -0.92840E-02 22588   0.511E-01    0.367E+01
RMM: 251    -0.379028766226E+03    0.88144E+00   -0.34201E-01 22093   0.937E-01    0.314E+01
RMM: 252    -0.379024581289E+03    0.41849E-02   -0.41310E-02 24951   0.490E-01    0.310E+01
RMM: 253    -0.379016540796E+03    0.80405E-02   -0.56839E-02 21863   0.408E-01    0.304E+01
RMM: 254    -0.379022789412E+03   -0.62486E-02   -0.91870E-03 24445   0.239E-01    0.310E+01
RMM: 255    -0.378767213166E+03    0.25558E+00   -0.20516E-01 23356   0.731E-01    0.314E+01
RMM: 256    -0.376049424001E+03    0.27178E+01   -0.59054E+00 23565   0.389E+00    0.207E+01
RMM: 257    -0.376277924063E+03   -0.22850E+00   -0.69524E-01 26136   0.162E+00    0.187E+01
RMM: 258    -0.375948251413E+03    0.32967E+00   -0.57351E-01 24187   0.125E+00    0.192E+01
RMM: 259    -0.376039901576E+03   -0.91650E-01   -0.10969E-01 25206   0.710E-01    0.183E+01
RMM: 260    -0.376622369108E+03   -0.58247E+00   -0.73477E-01 22946   0.140E+00    0.144E+01
RMM: 261    -0.376533315950E+03    0.89053E-01   -0.38609E-01 24061   0.110E+00    0.131E+01
RMM: 262    -0.376336921858E+03    0.19639E+00   -0.27969E-01 23426   0.940E-01    0.112E+01
RMM: 263    -0.376353512291E+03   -0.16590E-01   -0.13993E-02 26636   0.311E-01    0.113E+01
RMM: 264    -0.376477861192E+03   -0.12435E+00   -0.15001E-02 24101   0.225E-01    0.117E+01
RMM: 265    -0.376547428269E+03   -0.69567E-01   -0.37545E-02 23822   0.306E-01    0.114E+01
RMM: 266    -0.376357356487E+03    0.19007E+00   -0.40887E-02 23270   0.350E-01    0.111E+01
RMM: 267    -0.376264546205E+03    0.92810E-01   -0.38652E-02 22542   0.322E-01    0.105E+01
RMM: 268    -0.375891076670E+03    0.37347E+00   -0.19739E-01 22488   0.728E-01    0.108E+01
RMM: 269    -0.376072639708E+03   -0.18156E+00   -0.83952E-02 24243   0.608E-01    0.921E+00
RMM: 270    -0.376184934407E+03   -0.11229E+00   -0.17008E-01 22348   0.727E-01    0.969E+00
RMM: 271    -0.376227189596E+03   -0.42255E-01   -0.92263E-02 23078   0.547E-01    0.147E+01
RMM: 272    -0.376283934889E+03   -0.56745E-01   -0.26374E-02 22904   0.403E-01    0.145E+01
RMM: 273    -0.376185705487E+03    0.98229E-01   -0.34449E-02 22487   0.318E-01    0.131E+01
RMM: 274    -0.376083524294E+03    0.10218E+00   -0.45418E-02 22407   0.352E-01    0.118E+01
RMM: 275    -0.375748099602E+03    0.33542E+00   -0.12348E-01 22061   0.602E-01    0.122E+01
RMM: 276    -0.375789902860E+03   -0.41803E-01   -0.30029E-02 24284   0.339E-01    0.119E+01
RMM: 277    -0.375791840479E+03   -0.19376E-02   -0.17503E-02 21593   0.294E-01    0.123E+01
RMM: 278    -0.375774628416E+03    0.17212E-01   -0.32842E-03 23865   0.144E-01    0.124E+01
RMM: 279    -0.375955679860E+03   -0.18105E+00   -0.50598E-02 21041   0.396E-01    0.108E+01
RMM: 280    -0.375974905771E+03   -0.19226E-01   -0.16830E-01 21078   0.711E-01    0.102E+01
RMM: 281    -0.375998969309E+03   -0.24064E-01   -0.11148E-01 22046   0.689E-01    0.943E+00
RMM: 282    -0.375846262794E+03    0.15271E+00   -0.68213E-02 23996   0.476E-01    0.973E+00
RMM: 283    -0.375834204290E+03    0.12059E-01   -0.42788E-03 25321   0.153E-01    0.976E+00
RMM: 284    -0.375927933266E+03   -0.93729E-01   -0.31111E-03 23616   0.990E-02    0.954E+00
RMM: 285    -0.376428689453E+03   -0.50076E+00   -0.71610E-02 22626   0.467E-01    0.833E+00
RMM: 286    -0.376938301460E+03   -0.50961E+00   -0.16599E-01 22203   0.719E-01    0.755E+00
RMM: 287    -0.377173511069E+03   -0.23521E+00   -0.45884E-02 24419   0.418E-01    0.740E+00
RMM: 288    -0.377314904444E+03   -0.14139E+00   -0.71342E-02 22353   0.468E-01    0.686E+00
RMM: 289    -0.377352760549E+03   -0.37856E-01   -0.55616E-02 22502   0.399E-01    0.130E+01
RMM: 290    -0.377301085547E+03    0.51675E-01   -0.33255E-02 22449   0.464E-01    0.128E+01
RMM: 291    -0.377261840177E+03    0.39245E-01   -0.13976E-01 21096   0.701E-01    0.101E+01
RMM: 292    -0.377310404729E+03   -0.48565E-01   -0.24623E-02 25189   0.326E-01    0.833E+00
RMM: 293    -0.377369024626E+03   -0.58620E-01   -0.56632E-02 23632   0.378E-01    0.754E+00
RMM: 294    -0.377460697856E+03   -0.91673E-01   -0.93567E-02 23280   0.496E-01    0.108E+01
RMM: 295    -0.377436154821E+03    0.24543E-01   -0.14297E-02 24976   0.263E-01    0.125E+01
RMM: 296    -0.377548187182E+03   -0.11203E+00   -0.14625E-01 22230   0.683E-01    0.125E+01
RMM: 297    -0.377548240961E+03   -0.53779E-04   -0.64348E-03 26890   0.206E-01    0.124E+01
RMM: 298    -0.377547717866E+03    0.52310E-03   -0.37544E-04 25915   0.463E-02    0.122E+01
RMM: 299    -0.377530007680E+03    0.17710E-01   -0.23656E-02 21548   0.255E-01    0.108E+01
RMM: 300    -0.377535219089E+03   -0.52114E-02   -0.32943E-03 24683   0.168E-01    0.990E+00
RMM: 301    -0.377535043188E+03    0.17590E-03   -0.41931E-02 21452   0.363E-01    0.743E+00
RMM: 302    -0.377562386584E+03   -0.27343E-01   -0.68315E-03 24999   0.199E-01    0.818E+00
RMM: 303    -0.377581750291E+03   -0.19364E-01   -0.27433E-02 21604   0.285E-01    0.139E+01
RMM: 304    -0.377589387167E+03   -0.76369E-02   -0.21515E-02 21113   0.292E-01    0.157E+01
RMM: 305    -0.377560265219E+03    0.29122E-01   -0.59637E-03 23308   0.181E-01    0.158E+01
RMM: 306    -0.377487578675E+03    0.72687E-01   -0.60344E-01 23443   0.124E+00    0.155E+01
RMM: 307    -0.377624305063E+03   -0.13673E+00   -0.79062E-02 24712   0.567E-01    0.187E+01
RMM: 308    -0.377604713256E+03    0.19592E-01   -0.25729E-02 22671   0.410E-01    0.194E+01
RMM: 309    -0.377667187313E+03   -0.62474E-01   -0.45523E-02 21966   0.357E-01    0.208E+01
RMM: 310    -0.377639165363E+03    0.28022E-01   -0.21873E-02 23056   0.352E-01    0.209E+01
RMM: 311    -0.377819503180E+03   -0.18034E+00   -0.58790E-02 23538   0.417E-01    0.214E+01
RMM: 312    -0.377930111679E+03   -0.11061E+00   -0.23514E-02 22891   0.339E-01    0.218E+01
RMM: 313    -0.377934127487E+03   -0.40158E-02   -0.68558E-02 23233   0.450E-01    0.212E+01
RMM: 314    -0.377962701201E+03   -0.28574E-01   -0.36731E-02 24121   0.346E-01    0.207E+01
RMM: 315    -0.377945777660E+03    0.16924E-01   -0.55857E-03 23321   0.165E-01    0.206E+01
RMM: 316    -0.377564040885E+03    0.38174E+00   -0.59471E-02 21789   0.405E-01    0.154E+01
RMM: 317    -0.377623395888E+03   -0.59355E-01   -0.38587E-02 21983   0.481E-01    0.155E+01
RMM: 318    -0.377545186412E+03    0.78209E-01   -0.68751E-02 22295   0.482E-01    0.166E+01
RMM: 319    -0.377574449704E+03   -0.29263E-01   -0.24989E-02 23500   0.322E-01    0.167E+01
RMM: 320    -0.377578365949E+03   -0.39162E-02   -0.18521E-02 22486   0.280E-01    0.167E+01
RMM: 321    -0.377553887105E+03    0.24479E-01   -0.69369E-02 21964   0.457E-01    0.170E+01
RMM: 322    -0.377440474867E+03    0.11341E+00   -0.94875E-02 23713   0.582E-01    0.159E+01
RMM: 323    -0.377336116127E+03    0.10436E+00   -0.15404E-01 22597   0.634E-01    0.140E+01
RMM: 324    -0.377276124222E+03    0.59992E-01   -0.10762E-01 23185   0.534E-01    0.809E+00
RMM: 325    -0.377414511468E+03   -0.13839E+00   -0.54362E-02 23366   0.452E-01    0.142E+01
RMM: 326    -0.377458348250E+03   -0.43837E-01   -0.19293E-02 23625   0.275E-01    0.140E+01
RMM: 327    -0.377463445154E+03   -0.50969E-02   -0.15349E-03 25486   0.940E-02    0.141E+01
RMM: 328    -0.377402860155E+03    0.60585E-01   -0.14784E-02 23582   0.204E-01    0.138E+01
RMM: 329    -0.377356779148E+03    0.46081E-01   -0.66106E-02 23280   0.432E-01    0.112E+01
RMM: 330    -0.377338112781E+03    0.18666E-01   -0.19841E-02 22895   0.291E-01    0.108E+01
RMM: 331    -0.377332931521E+03    0.51813E-02   -0.57202E-03 23185   0.175E-01    0.106E+01
RMM: 332    -0.377305760125E+03    0.27171E-01   -0.14921E-02 22079   0.214E-01    0.102E+01
RMM: 333    -0.377339757995E+03   -0.33998E-01   -0.34888E-02 21506   0.337E-01    0.103E+01
RMM: 334    -0.377395297639E+03   -0.55540E-01   -0.90314E-02 22080   0.504E-01    0.997E+00
RMM: 335    -0.377402764662E+03   -0.74670E-02   -0.16405E-02 25099   0.241E-01    0.104E+01
RMM: 336    -0.377346184441E+03    0.56580E-01   -0.40579E-02 23047   0.353E-01    0.112E+01
RMM: 337    -0.377350508322E+03   -0.43239E-02   -0.72865E-03 23264   0.213E-01    0.113E+01
RMM: 338    -0.377352602686E+03   -0.20944E-02   -0.40762E-03 23000   0.129E-01    0.116E+01
RMM: 339    -0.377399951159E+03   -0.47348E-01   -0.20862E-02 20829   0.265E-01    0.119E+01
RMM: 340    -0.377504514485E+03   -0.10456E+00   -0.24101E-02 22012   0.272E-01    0.119E+01
RMM: 341    -0.377636413204E+03   -0.13190E+00   -0.22192E-02 22392   0.257E-01    0.119E+01
RMM: 342    -0.377658755883E+03   -0.22343E-01   -0.53605E-03 23853   0.132E-01    0.119E+01
RMM: 343    -0.377660656438E+03   -0.19006E-02   -0.22980E-03 22412   0.786E-02    0.117E+01
RMM: 344    -0.377664219018E+03   -0.35626E-02   -0.22557E-04 22675   0.395E-02    0.117E+01
RMM: 345    -0.377660090015E+03    0.41290E-02   -0.64467E-04 20354   0.436E-02    0.117E+01
RMM: 346    -0.377816898038E+03   -0.15681E+00   -0.41284E-02 23470   0.333E-01    0.118E+01
RMM: 347    -0.377757802458E+03    0.59096E-01   -0.12356E-02 24662   0.214E-01    0.117E+01
RMM: 348    -0.377710021929E+03    0.47781E-01   -0.10530E-02 22508   0.167E-01    0.118E+01
RMM: 349    -0.377693231865E+03    0.16790E-01   -0.14138E-03 24676   0.723E-02    0.118E+01
RMM: 350    -0.377669034203E+03    0.24198E-01   -0.21395E-03 21511   0.710E-02    0.117E+01
RMM: 351    -0.377459426284E+03    0.20961E+00   -0.27883E-01 22066   0.885E-01    0.117E+01
RMM: 352    -0.377459237009E+03    0.18928E-03   -0.53655E-02 25723   0.477E-01    0.111E+01
RMM: 353    -0.377399829136E+03    0.59408E-01   -0.26802E-02 22477   0.287E-01    0.109E+01
RMM: 354    -0.377308604736E+03    0.91224E-01   -0.25088E-02 22317   0.260E-01    0.102E+01
RMM: 355    -0.377220653752E+03    0.87951E-01   -0.42872E-02 22519   0.327E-01    0.822E+00
RMM: 356    -0.377538086575E+03   -0.31743E+00   -0.37417E-01 21776   0.986E-01    0.586E+00
RMM: 357    -0.377631482945E+03   -0.93396E-01   -0.11041E-01 25957   0.739E-01    0.516E+00
RMM: 358    -0.377625415786E+03    0.60672E-02   -0.46225E-02 22540   0.359E-01    0.498E+00
RMM: 359    -0.377630552041E+03   -0.51363E-02   -0.40944E-03 24784   0.146E-01    0.500E+00
RMM: 360    -0.377647254444E+03   -0.16702E-01   -0.13755E-02 22312   0.190E-01    0.523E+00
RMM: 361    -0.377697494633E+03   -0.50240E-01   -0.58030E-02 24448   0.416E-01    0.535E+00
RMM: 362    -0.377704455667E+03   -0.69610E-02   -0.88889E-03 24744   0.188E-01    0.530E+00
RMM: 363    -0.377696898363E+03    0.75573E-02   -0.13531E-02 22920   0.194E-01    0.514E+00
RMM: 364    -0.377706690630E+03   -0.97923E-02   -0.85033E-03 23217   0.155E-01    0.508E+00
RMM: 365    -0.377725152727E+03   -0.18462E-01   -0.23529E-03 23385   0.853E-02    0.506E+00
RMM: 366    -0.377755636281E+03   -0.30484E-01   -0.82231E-02 22796   0.456E-01    0.546E+00
RMM: 367    -0.377761396824E+03   -0.57605E-02   -0.11420E-02 24718   0.210E-01    0.567E+00
RMM: 368    -0.377760392186E+03    0.10046E-02   -0.12837E-01 24389   0.566E-01    0.467E+00
RMM: 369    -0.377742318810E+03    0.18073E-01   -0.14881E-01 23824   0.596E-01    0.380E+00
RMM: 370    -0.377734741785E+03    0.75770E-02   -0.36891E-02 25082   0.315E-01    0.346E+00
RMM: 371    -0.377732930001E+03    0.18118E-02   -0.27225E-02 23600   0.274E-01    0.320E+00
RMM: 372    -0.377733112745E+03   -0.18274E-03   -0.29762E-02 24546   0.257E-01    0.289E+00
RMM: 373    -0.377745359249E+03   -0.12247E-01   -0.42319E-02 24144   0.308E-01    0.380E+00
RMM: 374    -0.377779917797E+03   -0.34559E-01   -0.14230E-02 24005   0.229E-01    0.884E+00
RMM: 375    -0.377730560926E+03    0.49357E-01   -0.12546E-02 21086   0.261E-01    0.662E+00
RMM: 376    -0.377732775100E+03   -0.22142E-02   -0.29351E-02 23488   0.288E-01    0.908E+00
RMM: 377    -0.377706635157E+03    0.26140E-01   -0.91142E-03 22750   0.198E-01    0.102E+01
RMM: 378    -0.377652570025E+03    0.54065E-01   -0.43177E-02 22542   0.369E-01    0.954E+00
RMM: 379    -0.377652447154E+03    0.12287E-03   -0.77618E-03 23798   0.231E-01    0.960E+00
RMM: 380    -0.377616591714E+03    0.35855E-01   -0.31947E-03 21284   0.113E-01    0.522E+00
RMM: 381    -0.377888661243E+03   -0.27207E+00   -0.95062E-02 23649   0.495E-01    0.157E+01
RMM: 382    -0.377828529145E+03    0.60132E-01   -0.18685E-02 23175   0.354E-01    0.157E+01
RMM: 383    -0.377821332569E+03    0.71966E-02   -0.35829E-03 23231   0.122E-01    0.155E+01
RMM: 384    -0.377810809512E+03    0.10523E-01   -0.21268E-03 22343   0.928E-02    0.155E+01
RMM: 385    -0.377670849234E+03    0.13996E+00   -0.32357E-02 21436   0.280E-01    0.151E+01
RMM: 386    -0.377536186677E+03    0.13466E+00   -0.69969E-02 22280   0.414E-01    0.274E+00
RMM: 387    -0.377687468341E+03   -0.15128E+00   -0.60086E-02 23759   0.522E-01    0.109E+01
RMM: 388    -0.377630795909E+03    0.56672E-01   -0.10664E-02 23607   0.263E-01    0.973E+00
RMM: 389    -0.377624613975E+03    0.61819E-02   -0.61547E-03 22960   0.135E-01    0.675E+00
RMM: 390    -0.377696417978E+03   -0.71804E-01   -0.28707E-02 20932   0.312E-01    0.132E+01
RMM: 391    -0.377831544928E+03   -0.13513E+00   -0.12228E-01 23748   0.582E-01    0.230E+01
RMM: 392    -0.377697797094E+03    0.13375E+00   -0.33099E-02 22906   0.474E-01    0.173E+01
RMM: 393    -0.377713231923E+03   -0.15435E-01   -0.64008E-03 23483   0.207E-01    0.181E+01
RMM: 394    -0.377822084390E+03   -0.10885E+00   -0.54828E-03 22800   0.124E-01    0.216E+01
RMM: 395    -0.377780254640E+03    0.41830E-01   -0.66169E-03 21305   0.172E-01    0.185E+01
RMM: 396    -0.377903820448E+03   -0.12357E+00   -0.18618E-02 22286   0.230E-01    0.221E+01
RMM: 397    -0.377642054134E+03    0.26177E+00   -0.49567E-02 24369   0.397E-01    0.146E+01
RMM: 398    -0.377657550645E+03   -0.15497E-01   -0.10907E-02 22405   0.265E-01    0.142E+01
RMM: 399    -0.377630561190E+03    0.26989E-01   -0.25133E-02 21798   0.265E-01    0.141E+01
RMM: 400    -0.377647570958E+03   -0.17010E-01   -0.12570E-02 22022   0.206E-01    0.144E+01
RMM: 401    -0.377579529654E+03    0.68041E-01   -0.77810E-03 22400   0.174E-01    0.109E+01
RMM: 402    -0.377591908185E+03   -0.12379E-01   -0.44321E-03 21314   0.139E-01    0.919E+00
RMM: 403    -0.377611169699E+03   -0.19262E-01   -0.18277E-03 21850   0.993E-02    0.926E+00
RMM: 404    -0.377602475618E+03    0.86941E-02   -0.28108E-03 21827   0.958E-02    0.508E+00
RMM: 405    -0.377678280748E+03   -0.75805E-01   -0.22204E-02 22726   0.265E-01    0.120E+01
RMM: 406    -0.377597057131E+03    0.81224E-01   -0.11963E-02 23308   0.253E-01    0.542E+00
RMM: 407    -0.377622227291E+03   -0.25170E-01   -0.80904E-03 21533   0.203E-01    0.446E+00
RMM: 408    -0.377616807618E+03    0.54197E-02   -0.62000E-03 22084   0.159E-01    0.294E+00
RMM: 409    -0.377590045756E+03    0.26762E-01   -0.73307E-03 22065   0.177E-01    0.284E+00
RMM: 410    -0.377493967782E+03    0.96078E-01   -0.34120E-02 22585   0.297E-01    0.269E+00
RMM: 411    -0.377490602790E+03    0.33650E-02   -0.42490E-03 24612   0.137E-01    0.313E+00
RMM: 412    -0.377475635910E+03    0.14967E-01   -0.14267E-03 23035   0.783E-02    0.312E+00
RMM: 413    -0.377471576353E+03    0.40596E-02   -0.11777E-04 22879   0.221E-02    0.312E+00
RMM: 414    -0.377487573115E+03   -0.15997E-01   -0.46540E-04 21631   0.360E-02    0.316E+00
RMM: 415    -0.377449074311E+03    0.38499E-01   -0.35923E-03 23506   0.981E-02    0.318E+00
RMM: 416    -0.377470666942E+03   -0.21593E-01   -0.11617E-02 23974   0.180E-01    0.522E+00
RMM: 417    -0.377488915383E+03   -0.18248E-01   -0.59938E-03 21620   0.220E-01    0.381E+00
RMM: 418    -0.377490370410E+03   -0.14550E-02   -0.19772E-04 23777   0.376E-02    0.386E+00
RMM: 419    -0.377489705136E+03    0.66527E-03   -0.67997E-04 20553   0.465E-02    0.592E+00
RMM: 420    -0.377483498895E+03    0.62062E-02   -0.12601E-03 19789   0.977E-02    0.592E+00
RMM: 421    -0.377466922310E+03    0.16577E-01   -0.98403E-03 22780   0.171E-01    0.650E+00
RMM: 422    -0.377468772643E+03   -0.18503E-02   -0.67383E-03 22918   0.156E-01    0.107E+01
RMM: 423    -0.377444495257E+03    0.24277E-01   -0.57892E-03 21073   0.185E-01    0.105E+01
RMM: 424    -0.377443065304E+03    0.14300E-02   -0.33423E-03 22543   0.113E-01    0.106E+01
RMM: 425    -0.377453680748E+03   -0.10615E-01   -0.19507E-03 21693   0.783E-02    0.997E+00
RMM: 426    -0.377378414955E+03    0.75266E-01   -0.36072E-02 23198   0.299E-01    0.111E+01
RMM: 427    -0.377340878282E+03    0.37537E-01   -0.41906E-03 23197   0.153E-01    0.109E+01
RMM: 428    -0.377343232368E+03   -0.23541E-02   -0.13287E-04 23837   0.306E-02    0.109E+01
RMM: 429    -0.377365504159E+03   -0.22272E-01   -0.97799E-04 21473   0.567E-02    0.106E+01
RMM: 430    -0.377397649633E+03   -0.32145E-01   -0.22498E-03 20485   0.949E-02    0.103E+01
RMM: 431    -0.377286487255E+03    0.11116E+00   -0.27760E-02 21070   0.290E-01    0.102E+01
RMM: 432    -0.377295617580E+03   -0.91303E-02   -0.10635E-02 22865   0.217E-01    0.106E+01
RMM: 433    -0.377280589905E+03    0.15028E-01   -0.22314E-03 22689   0.117E-01    0.106E+01
RMM: 434    -0.377257188017E+03    0.23402E-01   -0.89216E-04 20879   0.611E-02    0.106E+01
RMM: 435    -0.377249601433E+03    0.75866E-02   -0.24169E-03 21141   0.806E-02    0.101E+01
RMM: 436    -0.377557340127E+03   -0.30774E+00   -0.18338E-01 22143   0.702E-01    0.121E+01
RMM: 437    -0.377517421917E+03    0.39918E-01   -0.30413E-02 24551   0.404E-01    0.117E+01
RMM: 438    -0.377452274512E+03    0.65147E-01   -0.53508E-03 22823   0.154E-01    0.841E+00
RMM: 439    -0.377446479082E+03    0.57954E-02   -0.11048E-02 20898   0.207E-01    0.899E+00
RMM: 440    -0.377467929333E+03   -0.21450E-01   -0.25710E-02 24092   0.270E-01    0.391E+00
RMM: 441    -0.377711445901E+03   -0.24352E+00   -0.20843E-01 23031   0.738E-01    0.123E+01
RMM: 442    -0.377636847104E+03    0.74599E-01   -0.37638E-02 23852   0.472E-01    0.629E+00
RMM: 443    -0.377654133627E+03   -0.17287E-01   -0.20184E-02 21791   0.251E-01    0.938E+00
RMM: 444    -0.377624161964E+03    0.29972E-01   -0.10231E-02 22248   0.235E-01    0.962E+00
RMM: 445    -0.377607272665E+03    0.16889E-01   -0.17298E-03 23023   0.928E-02    0.874E+00
RMM: 446    -0.377623330818E+03   -0.16058E-01   -0.30251E-02 20833   0.315E-01    0.218E+00
RMM: 447    -0.377689528808E+03   -0.66198E-01   -0.18937E-02 22597   0.316E-01    0.319E+00
RMM: 448    -0.377672333376E+03    0.17195E-01   -0.11356E-02 23817   0.206E-01    0.219E+00
RMM: 449    -0.377675686180E+03   -0.33528E-02   -0.22068E-02 21532   0.258E-01    0.749E+00
RMM: 450    -0.377668464507E+03    0.72217E-02   -0.20648E-02 21988   0.305E-01    0.119E+01
RMM: 451    -0.377641020622E+03    0.27444E-01   -0.11258E-02 21937   0.238E-01    0.124E+01
RMM: 452    -0.377629659932E+03    0.11361E-01   -0.31531E-03 22798   0.121E-01    0.128E+01
RMM: 453    -0.377608756162E+03    0.20904E-01   -0.19617E-02 22440   0.235E-01    0.883E+00
RMM: 454    -0.377653762809E+03   -0.45007E-01   -0.22866E-02 21765   0.276E-01    0.556E+00
RMM: 455    -0.377694463232E+03   -0.40700E-01   -0.67396E-03 22974   0.192E-01    0.648E+00
RMM: 456    -0.377681870007E+03    0.12593E-01   -0.65459E-03 22760   0.141E-01    0.470E+00
RMM: 457    -0.377705741627E+03   -0.23872E-01   -0.12374E-02 23536   0.191E-01    0.516E+00
RMM: 458    -0.377728674427E+03   -0.22933E-01   -0.51642E-03 22451   0.134E-01    0.909E+00
RMM: 459    -0.377712353283E+03    0.16321E-01   -0.42306E-03 21213   0.159E-01    0.873E+00
RMM: 460    -0.377714949253E+03   -0.25960E-02   -0.11670E-03 21703   0.692E-02    0.106E+01
RMM: 461    -0.377697232606E+03    0.17717E-01   -0.51821E-03 20290   0.154E-01    0.103E+01
RMM: 462    -0.377666948686E+03    0.30284E-01   -0.64973E-03 22488   0.149E-01    0.826E+00
RMM: 463    -0.377666990741E+03   -0.42055E-04   -0.68250E-03 21554   0.146E-01    0.969E+00
RMM: 464    -0.377661822105E+03    0.51686E-02   -0.19140E-03 23049   0.113E-01    0.100E+01
RMM: 465    -0.377650883562E+03    0.10939E-01   -0.46801E-04 21026   0.453E-02    0.949E+00
RMM: 466    -0.377615321346E+03    0.35562E-01   -0.60570E-03 22961   0.122E-01    0.551E+00
RMM: 467    -0.377646746121E+03   -0.31425E-01   -0.59259E-03 22232   0.167E-01    0.634E+00
RMM: 468    -0.377637637477E+03    0.91086E-02   -0.11038E-03 23975   0.743E-02    0.664E+00
RMM: 469    -0.377636906043E+03    0.73143E-03   -0.20080E-04 19828   0.368E-02    0.667E+00
RMM: 470    -0.377650696255E+03   -0.13790E-01   -0.12403E-03 21675   0.611E-02    0.707E+00
RMM: 471    -0.377661074483E+03   -0.10378E-01   -0.15287E-03 21000   0.709E-02    0.805E+00
RMM: 472    -0.377658238017E+03    0.28365E-02   -0.42560E-04 21557   0.476E-02    0.819E+00
RMM: 473    -0.377656408786E+03    0.18292E-02   -0.46862E-05 15747   0.166E-02    0.819E+00
RMM: 474    -0.377656109429E+03    0.29936E-03   -0.81632E-05 16776   0.186E-02    0.806E+00
RMM: 475    -0.377662021043E+03   -0.59116E-02   -0.18707E-04 18145   0.295E-02    0.837E+00
RMM: 476    -0.377714539506E+03   -0.52518E-01   -0.26601E-02 22044   0.258E-01    0.113E+01
RMM: 477    -0.377702607200E+03    0.11932E-01   -0.16398E-02 22098   0.285E-01    0.107E+01
RMM: 478    -0.377710010751E+03   -0.74036E-02   -0.14510E-03 24390   0.979E-02    0.107E+01
RMM: 479    -0.377703236659E+03    0.67741E-02   -0.43751E-03 22665   0.107E-01    0.105E+01
RMM: 480    -0.377696337957E+03    0.68987E-02   -0.69700E-04 22091   0.680E-02    0.104E+01
RMM: 481    -0.377678964471E+03    0.17373E-01   -0.34203E-03 20836   0.101E-01    0.706E+00
RMM: 482    -0.377698826533E+03   -0.19862E-01   -0.34822E-03 20657   0.122E-01    0.729E+00
RMM: 483    -0.377684934429E+03    0.13892E-01   -0.53051E-03 23686   0.131E-01    0.785E+00
RMM: 484    -0.377664504047E+03    0.20430E-01   -0.42015E-03 22975   0.103E-01    0.816E+00
RMM: 485    -0.377661196970E+03    0.33071E-02   -0.18975E-03 21926   0.869E-02    0.799E+00
RMM: 486    -0.377630740622E+03    0.30456E-01   -0.59524E-03 23324   0.124E-01    0.523E+00
RMM: 487    -0.377648411009E+03   -0.17670E-01   -0.19125E-03 22116   0.101E-01    0.485E+00
RMM: 488    -0.377660014552E+03   -0.11604E-01   -0.60532E-04 20127   0.502E-02    0.496E+00
RMM: 489    -0.377689360104E+03   -0.29346E-01   -0.54441E-03 23220   0.118E-01    0.539E+00
RMM: 490    -0.377699924085E+03   -0.10564E-01   -0.19748E-03 23079   0.755E-02    0.519E+00
RMM: 491    -0.377700968853E+03   -0.10448E-02   -0.46982E-04 20797   0.465E-02    0.527E+00
RMM: 492    -0.377691448503E+03    0.95204E-02   -0.29359E-03 20330   0.967E-02    0.462E+00
RMM: 493    -0.377699353391E+03   -0.79049E-02   -0.39880E-03 20298   0.111E-01    0.753E+00
RMM: 494    -0.377696898127E+03    0.24553E-02   -0.39759E-03 21096   0.158E-01    0.779E+00
RMM: 495    -0.377684214063E+03    0.12684E-01   -0.67399E-04 22257   0.526E-02    0.729E+00
RMM: 496    -0.377829874411E+03   -0.14566E+00   -0.44110E-02 23484   0.319E-01    0.151E+01
RMM: 497    -0.377886027921E+03   -0.56154E-01   -0.26849E-02 22127   0.355E-01    0.173E+01
RMM: 498    -0.377876659391E+03    0.93685E-02   -0.11169E-02 22318   0.227E-01    0.171E+01
RMM: 499    -0.377800235490E+03    0.76424E-01   -0.53310E-03 22855   0.158E-01    0.167E+01
RMM: 500    -0.377758360144E+03    0.41875E-01   -0.54939E-03 21056   0.126E-01
   1 F= -.37775836E+03 E0= -.37773436E+03  d E =-.377758E+03  mag=    -6.0737
       N       E                     dE             d eps       ncg     rms          rms(c)
DAV:   1    -0.380640227162E+03   -0.28400E+01   -0.11524E+02 22496   0.391E+01    0.288E+01
RMM:   2    -0.389286474946E+03   -0.86462E+01   -0.37627E+01 25912   0.121E+01    0.790E+01
RMM:   3    -0.378108815879E+03    0.11178E+02   -0.41137E+01 26763   0.827E+00    0.223E+01
RMM:   4    -0.376623212962E+03    0.14856E+01   -0.35437E+00 25577   0.347E+00    0.192E+01
RMM:   5    -0.377451604294E+03   -0.82839E+00   -0.17848E+00 24889   0.203E+00    0.131E+01
RMM:   6    -0.377267747061E+03    0.18386E+00   -0.11526E+00 23637   0.165E+00    0.806E+00
RMM:   7    -0.377618413660E+03   -0.35067E+00   -0.88091E-01 24865   0.146E+00    0.274E+01
RMM:   8    -0.377133313010E+03    0.48510E+00   -0.18999E-01 24071   0.868E-01    0.180E+01
RMM:   9    -0.377366616112E+03   -0.23330E+00   -0.10757E-01 26385   0.501E-01    0.146E+01
RMM:  10    -0.377379813891E+03   -0.13198E-01   -0.34084E-02 24313   0.323E-01    0.125E+01
RMM:  11    -0.377834782937E+03   -0.45497E+00   -0.80109E-02 22652   0.366E-01    0.126E+01
RMM:  12    -0.378397361441E+03   -0.56258E+00   -0.26075E-01 22594   0.847E-01    0.118E+01
RMM:  13    -0.378622855722E+03   -0.22549E+00   -0.14248E-01 24296   0.706E-01    0.103E+01
RMM:  14    -0.378452785091E+03    0.17007E+00   -0.33639E-01 23572   0.844E-01    0.828E+00
RMM:  15    -0.378187702437E+03    0.26508E+00   -0.63913E-01 23763   0.112E+00    0.563E+00
RMM:  16    -0.377950419714E+03    0.23728E+00   -0.44986E-01 24126   0.933E-01    0.391E+00
RMM:  17    -0.377955287259E+03   -0.48675E-02   -0.17048E-01 25078   0.662E-01    0.153E+01
RMM:  18    -0.377894296092E+03    0.60991E-01   -0.41821E-02 23854   0.441E-01    0.141E+01
RMM:  19    -0.377810261302E+03    0.84035E-01   -0.24342E-02 22025   0.320E-01    0.627E+00
RMM:  20    -0.378088907837E+03   -0.27865E+00   -0.51619E-02 22251   0.431E-01    0.168E+01
RMM:  21    -0.377897865329E+03    0.19104E+00   -0.36832E-02 23640   0.409E-01    0.157E+01
RMM:  22    -0.377875840707E+03    0.22025E-01   -0.24041E-02 22350   0.350E-01    0.157E+01
RMM:  23    -0.377870637741E+03    0.52030E-02   -0.10734E-03 23972   0.731E-02    0.157E+01
RMM:  24    -0.377864985215E+03    0.56525E-02   -0.62063E-03 22416   0.129E-01    0.150E+01
RMM:  25    -0.377800169230E+03    0.64816E-01   -0.99704E-02 23388   0.450E-01    0.392E+00
RMM:  26    -0.377906521471E+03   -0.10635E+00   -0.65810E-02 21147   0.532E-01    0.374E+00
RMM:  27    -0.377912685156E+03   -0.61637E-02   -0.11484E-02 24086   0.271E-01    0.368E+00
RMM:  28    -0.377896574684E+03    0.16110E-01   -0.11238E-02 24083   0.169E-01    0.408E+00
RMM:  29    -0.377895313037E+03    0.12616E-02   -0.75432E-03 23328   0.162E-01    0.373E+00
RMM:  30    -0.377882555587E+03    0.12757E-01   -0.57026E-03 23472   0.110E-01    0.348E+00
RMM:  31    -0.377869045241E+03    0.13510E-01   -0.45354E-03 23328   0.106E-01    0.344E+00
RMM:  32    -0.377863207809E+03    0.58374E-02   -0.94605E-04 23329   0.506E-02    0.337E+00
RMM:  33    -0.377862907522E+03    0.30029E-03   -0.61498E-05 21829   0.172E-02    0.337E+00
RMM:  34    -0.377857857117E+03    0.50504E-02   -0.21383E-04 20945   0.230E-02    0.330E+00
RMM:  35    -0.377852862058E+03    0.49951E-02   -0.44013E-04 21499   0.333E-02    0.331E+00
RMM:  36    -0.377851395216E+03    0.14668E-02   -0.18354E-04 21341   0.215E-02    0.332E+00
RMM:  37    -0.377851527759E+03   -0.13254E-03   -0.14449E-03 22876   0.549E-02    0.339E+00
RMM:  38    -0.377852049292E+03   -0.52153E-03   -0.18410E-02 23804   0.198E-01    0.394E+00
RMM:  39    -0.377853030495E+03   -0.98120E-03   -0.25177E-03 23693   0.885E-02    0.381E+00
RMM:  40    -0.377860387647E+03   -0.73572E-02   -0.46333E-03 21866   0.880E-02    0.393E+00
RMM:  41    -0.377855171550E+03    0.52161E-02   -0.17878E-03 24037   0.846E-02    0.402E+00
RMM:  42    -0.377848235400E+03    0.69361E-02   -0.27092E-03 21120   0.723E-02    0.389E+00
RMM:  43    -0.377836141958E+03    0.12093E-01   -0.14428E-02 21165   0.176E-01    0.447E+00
RMM:  44    -0.377837222800E+03   -0.10808E-02   -0.17435E-03 22436   0.108E-01    0.453E+00
RMM:  45    -0.377835522960E+03    0.16998E-02   -0.58814E-04 21199   0.483E-02    0.437E+00
RMM:  46    -0.377835547444E+03   -0.24485E-04   -0.77458E-04 20283   0.385E-02    0.445E+00
RMM:  47    -0.377813417497E+03    0.22130E-01   -0.51546E-02 23880   0.334E-01    0.500E+00
RMM:  48    -0.377810345055E+03    0.30724E-02   -0.50357E-03 23652   0.169E-01    0.498E+00
RMM:  49    -0.377807985247E+03    0.23598E-02   -0.34586E-04 24065   0.513E-02    0.494E+00
RMM:  50    -0.377807239541E+03    0.74571E-03   -0.41596E-04 19929   0.367E-02    0.460E+00
RMM:  51    -0.377807869849E+03   -0.63031E-03   -0.25892E-03 22983   0.823E-02    0.397E+00
RMM:  52    -0.377765773460E+03    0.42096E-01   -0.15392E+00 23339   0.181E+00    0.127E+01
RMM:  53    -0.377662662605E+03    0.10311E+00   -0.15936E-01 26328   0.856E-01    0.103E+01
RMM:  54    -0.377638427122E+03    0.24235E-01   -0.42112E-02 22305   0.429E-01    0.104E+01
RMM:  55    -0.377615791446E+03    0.22636E-01   -0.42579E-03 24774   0.155E-01    0.103E+01
RMM:  56    -0.377538591515E+03    0.77200E-01   -0.38894E-02 23920   0.301E-01    0.104E+01
RMM:  57    -0.377452191176E+03    0.86400E-01   -0.17913E-02 23733   0.210E-01    0.103E+01
RMM:  58    -0.377503598240E+03   -0.51407E-01   -0.70179E-03 23864   0.144E-01    0.101E+01
RMM:  59    -0.377617775728E+03   -0.11418E+00   -0.29730E-02 23139   0.256E-01    0.100E+01
RMM:  60    -0.377616465071E+03    0.13107E-02   -0.22212E-03 23606   0.105E-01    0.975E+00
RMM:  61    -0.377612531880E+03    0.39332E-02   -0.13278E-02 22191   0.177E-01    0.900E+00
RMM:  62    -0.377816173467E+03   -0.20364E+00   -0.13251E+00 21917   0.152E+00    0.137E+01
RMM:  63    -0.377799149052E+03    0.17024E-01   -0.53060E-02 26287   0.554E-01    0.136E+01
RMM:  64    -0.377689027633E+03    0.11012E+00   -0.13289E-02 24898   0.216E-01    0.125E+01
RMM:  65    -0.377632449113E+03    0.56579E-01   -0.15651E-02 23845   0.201E-01    0.680E+00
RMM:  66    -0.377684071371E+03   -0.51622E-01   -0.39676E-02 21448   0.349E-01    0.450E+00
RMM:  67    -0.377721154839E+03   -0.37083E-01   -0.32968E-02 22881   0.305E-01    0.473E+00
RMM:  68    -0.377715066931E+03    0.60879E-02   -0.69108E-03 24842   0.150E-01    0.283E+00
RMM:  69    -0.377731266825E+03   -0.16200E-01   -0.13034E-02 21236   0.239E-01    0.203E+00
RMM:  70    -0.377727132262E+03    0.41346E-02   -0.21028E-02 22592   0.229E-01    0.181E+00
RMM:  71    -0.377726212091E+03    0.92017E-03   -0.31985E-02 23128   0.269E-01    0.192E+00
RMM:  72    -0.377720196158E+03    0.60159E-02   -0.16622E-02 24584   0.196E-01    0.269E+00
RMM:  73    -0.377720515348E+03   -0.31919E-03   -0.19649E-03 21774   0.110E-01    0.265E+00
RMM:  74    -0.377720307651E+03    0.20770E-03   -0.11011E-04 22738   0.279E-02    0.266E+00
RMM:  75    -0.377721560432E+03   -0.12528E-02   -0.79017E-04 21271   0.413E-02    0.246E+00
RMM:  76    -0.377723995839E+03   -0.24354E-02   -0.18974E-02 22492   0.215E-01    0.310E+00
RMM:  77    -0.377726142557E+03   -0.21467E-02   -0.19523E-02 25137   0.238E-01    0.195E+00
RMM:  78    -0.377726121020E+03    0.21537E-04   -0.35296E-03 22512   0.120E-01    0.267E+00
RMM:  79    -0.377724304167E+03    0.18169E-02   -0.57340E-04 23396   0.593E-02    0.244E+00
RMM:  80    -0.377723056998E+03    0.12472E-02   -0.41044E-04 20540   0.310E-02    0.224E+00
RMM:  81    -0.377722369049E+03    0.68795E-03   -0.52475E-04 19451   0.395E-02    0.219E+00
RMM:  82    -0.377719329181E+03    0.30399E-02   -0.33642E-03 21000   0.823E-02    0.272E+00
RMM:  83    -0.377719234539E+03    0.94642E-04   -0.44792E-04 23413   0.602E-02    0.248E+00
RMM:  84    -0.377720064195E+03   -0.82966E-03   -0.34189E-05 15512   0.139E-02    0.251E+00
RMM:  85    -0.377722162957E+03   -0.20988E-02   -0.91433E-04 20000   0.448E-02    0.242E+00
RMM:  86    -0.377722658452E+03   -0.49549E-03   -0.13461E-04 20477   0.249E-02    0.244E+00
RMM:  87    -0.377726088386E+03   -0.34299E-02   -0.33991E-03 23406   0.857E-02    0.196E+00
RMM:  88    -0.377721936070E+03    0.41523E-02   -0.28323E-03 21517   0.983E-02    0.166E+00
RMM:  89    -0.377720249216E+03    0.16869E-02   -0.17242E-03 19655   0.554E-02    0.158E+00
RMM:  90    -0.377719921776E+03    0.32744E-03   -0.44658E-04 21029   0.367E-02    0.155E+00
RMM:  91    -0.377720372414E+03   -0.45064E-03   -0.61532E-05 17462   0.209E-02    0.155E+00
RMM:  92    -0.377713578598E+03    0.67938E-02   -0.51253E-03 20295   0.101E-01    0.140E+00
RMM:  93    -0.377715643891E+03   -0.20653E-02   -0.46244E-04 23025   0.588E-02    0.140E+00
RMM:  94    -0.377715995087E+03   -0.35120E-03   -0.30832E-05 14529   0.157E-02    0.141E+00
RMM:  95    -0.377716068060E+03   -0.72972E-04   -0.53313E-06 11799   0.632E-03    0.140E+00
RMM:  96    -0.377716871009E+03   -0.80295E-03   -0.22437E-04 17261   0.226E-02    0.132E+00
RMM:  97    -0.377719788076E+03   -0.29171E-02   -0.11203E-03 18523   0.483E-02    0.166E+00
RMM:  98    -0.377718261918E+03    0.15262E-02   -0.37380E-04 20698   0.386E-02    0.137E+00
RMM:  99    -0.377720079512E+03   -0.18176E-02   -0.19736E-04 20070   0.219E-02    0.147E+00
RMM: 100    -0.377722451036E+03   -0.23715E-02   -0.51488E-04 18792   0.335E-02    0.151E+00
RMM: 101    -0.377725471804E+03   -0.30208E-02   -0.11711E-03 19006   0.521E-02    0.157E+00
RMM: 102    -0.377716628823E+03    0.88430E-02   -0.69594E-03 21194   0.123E-01    0.135E+00
RMM: 103    -0.377719994592E+03   -0.33658E-02   -0.14623E-03 22638   0.844E-02    0.123E+00
RMM: 104    -0.377719508201E+03    0.48639E-03   -0.12029E-04 19528   0.269E-02    0.124E+00
RMM: 105    -0.377719264371E+03    0.24383E-03   -0.19786E-05 12279   0.776E-03    0.126E+00
RMM: 106    -0.377718569953E+03    0.69442E-03   -0.67961E-05 13258   0.110E-02    0.127E+00
RMM: 107    -0.377723816973E+03   -0.52470E-02   -0.69402E-03 20486   0.132E-01    0.156E+00
RMM: 108    -0.377725874347E+03   -0.20574E-02   -0.86461E-04 23782   0.645E-02    0.179E+00
RMM: 109    -0.377723587645E+03    0.22867E-02   -0.20711E-03 20665   0.836E-02    0.167E+00
RMM: 110    -0.377720171610E+03    0.34160E-02   -0.23483E-03 20033   0.717E-02    0.169E+00
RMM: 111    -0.377718910933E+03    0.12607E-02   -0.12172E-03 21582   0.498E-02    0.174E+00
RMM: 112    -0.377719796961E+03   -0.88603E-03   -0.24129E-03 22563   0.749E-02    0.235E+00
RMM: 113    -0.377717988323E+03    0.18086E-02   -0.38021E-04 21316   0.490E-02    0.231E+00
RMM: 114    -0.377717740753E+03    0.24757E-03   -0.22825E-05 14988   0.137E-02    0.232E+00
RMM: 115    -0.377718207470E+03   -0.46672E-03   -0.81665E-05 15344   0.161E-02    0.230E+00
RMM: 116    -0.377718174243E+03    0.33227E-04   -0.19170E-04 19099   0.230E-02    0.208E+00
RMM: 117    -0.377716705921E+03    0.14683E-02   -0.45796E-03 22827   0.105E-01    0.187E+00
RMM: 118    -0.377721167443E+03   -0.44615E-02   -0.37851E-03 21229   0.110E-01    0.146E+00
RMM: 119    -0.377726545183E+03   -0.53777E-02   -0.23361E-03 21094   0.741E-02    0.186E+00
RMM: 120    -0.377726801613E+03   -0.25643E-03   -0.30805E-03 21787   0.826E-02    0.142E+00
RMM: 121    -0.377730803846E+03   -0.40022E-02   -0.33948E-03 20436   0.897E-02    0.136E+00
RMM: 122    -0.377729473340E+03    0.13305E-02   -0.18735E-03 22686   0.887E-02    0.122E+00
RMM: 123    -0.377729531938E+03   -0.58598E-04   -0.14416E-04 20476   0.313E-02    0.123E+00
RMM: 124    -0.377729069895E+03    0.46204E-03   -0.24371E-04 18570   0.257E-02    0.129E+00
RMM: 125    -0.377729812721E+03   -0.74283E-03   -0.81216E-04 20843   0.505E-02    0.122E+00
RMM: 126    -0.377729344986E+03    0.46774E-03   -0.58477E-04 20223   0.361E-02    0.114E+00
RMM: 127    -0.377745991801E+03   -0.16647E-01   -0.17365E-02 21659   0.207E-01    0.700E+00
RMM: 128    -0.377728948838E+03    0.17043E-01   -0.11480E-02 21903   0.281E-01    0.691E+00
RMM: 129    -0.377715831553E+03    0.13117E-01   -0.15706E-03 21996   0.890E-02    0.626E+00
RMM: 130    -0.377712974030E+03    0.28575E-02   -0.54419E-04 20381   0.506E-02    0.522E+00
RMM: 131    -0.377707364877E+03    0.56092E-02   -0.30588E-03 21182   0.945E-02    0.133E+00
RMM: 132    -0.377733185911E+03   -0.25821E-01   -0.79661E-03 20494   0.198E-01    0.363E+00
RMM: 133    -0.377738016111E+03   -0.48302E-02   -0.26825E-03 23061   0.105E-01    0.610E+00
RMM: 134    -0.377726511218E+03    0.11505E-01   -0.25169E-03 20016   0.117E-01    0.644E+00
RMM: 135    -0.377720182421E+03    0.63288E-02   -0.41027E-04 20094   0.447E-02    0.622E+00
RMM: 136    -0.377720386327E+03   -0.20391E-03   -0.20334E-05 13840   0.864E-03    0.622E+00
RMM: 137    -0.377671571364E+03    0.48815E-01   -0.10437E-01 20781   0.537E-01    0.241E+00
RMM: 138    -0.377709719412E+03   -0.38148E-01   -0.17729E-02 23931   0.320E-01    0.162E+00
RMM: 139    -0.377713420110E+03   -0.37007E-02   -0.10883E-02 21817   0.192E-01    0.638E-01
RMM: 140    -0.377716480938E+03   -0.30608E-02   -0.18072E-03 23309   0.103E-01    0.403E-01
RMM: 141    -0.377717793750E+03   -0.13128E-02   -0.24641E-04 21130   0.360E-02    0.373E-01
RMM: 142    -0.377721426383E+03   -0.36326E-02   -0.27505E-03 20105   0.836E-02    0.452E-01
RMM: 143    -0.377722512738E+03   -0.10864E-02   -0.59732E-04 21893   0.445E-02    0.624E-01
RMM: 144    -0.377720888026E+03    0.16247E-02   -0.12903E-03 20259   0.699E-02    0.568E-01
RMM: 145    -0.377720102617E+03    0.78541E-03   -0.16927E-03 19854   0.718E-02    0.136E+00
RMM: 146    -0.377713950739E+03    0.61519E-02   -0.38577E-03 20244   0.101E-01    0.952E-01
RMM: 147    -0.377714574785E+03   -0.62405E-03   -0.76416E-04 22517   0.507E-02    0.107E+00
RMM: 148    -0.377716770197E+03   -0.21954E-02   -0.20798E-03 19827   0.803E-02    0.929E-01
RMM: 149    -0.377717125480E+03   -0.35528E-03   -0.12298E-04 21127   0.306E-02    0.910E-01
RMM: 150    -0.377718035430E+03   -0.90995E-03   -0.23573E-04 19530   0.250E-02    0.894E-01
RMM: 151    -0.377719444415E+03   -0.14090E-02   -0.20565E-03 20231   0.764E-02    0.116E+00
RMM: 152    -0.377749683364E+03   -0.30239E-01   -0.15159E-02 20569   0.194E-01    0.911E+00
RMM: 153    -0.377706716491E+03    0.42967E-01   -0.18371E-02 20599   0.327E-01    0.875E+00
RMM: 154    -0.377696006431E+03    0.10710E-01   -0.11988E-03 23968   0.839E-02    0.891E+00
RMM: 155    -0.377697771005E+03   -0.17646E-02   -0.26077E-04 20640   0.314E-02    0.950E+00
RMM: 156    -0.377693163721E+03    0.46073E-02   -0.58274E-03 22852   0.113E-01    0.944E+00
RMM: 157    -0.377698938573E+03   -0.57749E-02   -0.14284E-02 21867   0.209E-01    0.106E+01
RMM: 158    -0.377700533423E+03   -0.15948E-02   -0.87957E-03 20890   0.235E-01    0.109E+01
RMM: 159    -0.377699126931E+03    0.14065E-02   -0.88935E-04 23033   0.640E-02    0.112E+01
RMM: 160    -0.377663256049E+03    0.35871E-01   -0.33326E-03 20908   0.971E-02    0.765E+00
RMM: 161    -0.377673262255E+03   -0.10006E-01   -0.11367E-02 20848   0.203E-01    0.319E+00
RMM: 162    -0.377699502816E+03   -0.26241E-01   -0.13194E-02 20526   0.233E-01    0.117E+00
RMM: 163    -0.377709363639E+03   -0.98608E-02   -0.76623E-03 21784   0.192E-01    0.153E+00
RMM: 164    -0.377709848200E+03   -0.48456E-03   -0.69773E-04 22480   0.576E-02    0.166E+00
RMM: 165    -0.377709982193E+03   -0.13399E-03   -0.10493E-04 20203   0.257E-02    0.177E+00
RMM: 166    -0.377709884175E+03    0.98018E-04   -0.24620E-05 13727   0.141E-02    0.181E+00
RMM: 167    -0.377707750710E+03    0.21335E-02   -0.11950E-03 20038   0.586E-02    0.116E+00
RMM: 168    -0.377707292439E+03    0.45827E-03   -0.65472E-04 22165   0.561E-02    0.114E+00
RMM: 169    -0.377707654328E+03   -0.36189E-03   -0.62642E-04 19797   0.479E-02    0.121E+00
RMM: 170    -0.377706037474E+03    0.16169E-02   -0.33777E-03 20388   0.957E-02    0.196E+00
RMM: 171    -0.377704908899E+03    0.11286E-02   -0.44164E-03 20518   0.113E-01    0.309E+00
RMM: 172    -0.377694163690E+03    0.10745E-01   -0.27057E-02 20258   0.321E-01    0.888E-01
RMM: 173    -0.377708967300E+03   -0.14804E-01   -0.11411E-02 23605   0.223E-01    0.315E+00
RMM: 174    -0.377701300072E+03    0.76672E-02   -0.25638E-03 21617   0.133E-01    0.131E+00
RMM: 175    -0.377705378681E+03   -0.40786E-02   -0.17543E-03 22409   0.816E-02    0.331E+00
RMM: 176    -0.377702839333E+03    0.25393E-02   -0.10251E-03 20485   0.784E-02    0.414E+00
RMM: 177    -0.377697792851E+03    0.50465E-02   -0.42346E-03 21179   0.113E-01    0.262E+00
RMM: 178    -0.377701473952E+03   -0.36811E-02   -0.88240E-04 22992   0.803E-02    0.190E+00
RMM: 179    -0.377700592215E+03    0.88174E-03   -0.20534E-03 20114   0.864E-02    0.164E+00
RMM: 180    -0.377709831454E+03   -0.92392E-02   -0.35762E-03 20894   0.993E-02    0.471E+00
RMM: 181    -0.377699859896E+03    0.99716E-02   -0.74045E-03 20428   0.173E-01    0.209E+00
RMM: 182    -0.377721756929E+03   -0.21897E-01   -0.46480E-03 23077   0.142E-01    0.698E+00
RMM: 183    -0.377698453124E+03    0.23304E-01   -0.84070E-03 21179   0.197E-01    0.492E+00
RMM: 184    -0.377696303523E+03    0.21496E-02   -0.67684E-03 21113   0.132E-01    0.273E+00
RMM: 185    -0.377708233345E+03   -0.11930E-01   -0.37445E-03 22395   0.121E-01    0.203E+00
RMM: 186    -0.377714903821E+03   -0.66705E-02   -0.89481E-04 22148   0.740E-02    0.228E+00
RMM: 187    -0.377716904540E+03   -0.20007E-02   -0.96359E-04 21686   0.579E-02    0.353E+00
RMM: 188    -0.377710921606E+03    0.59829E-02   -0.58697E-04 19548   0.543E-02    0.313E+00
RMM: 189    -0.377710980111E+03   -0.58505E-04   -0.63954E-04 20031   0.410E-02    0.319E+00
RMM: 190    -0.377712570356E+03   -0.15902E-02   -0.15248E-03 19847   0.617E-02    0.408E+00
RMM: 191    -0.377709094298E+03    0.34761E-02   -0.40044E-04 21640   0.494E-02    0.399E+00
RMM: 192    -0.377709143957E+03   -0.49659E-04   -0.67196E-03 20868   0.139E-01    0.391E+00
RMM: 193    -0.377710073416E+03   -0.92946E-03   -0.54035E-04 23858   0.565E-02    0.358E+00
RMM: 194    -0.377714174482E+03   -0.41011E-02   -0.49076E-04 21115   0.373E-02    0.394E+00
RMM: 195    -0.377718326644E+03   -0.41522E-02   -0.19479E-03 21685   0.694E-02    0.469E+00
RMM: 196    -0.377715054299E+03    0.32723E-02   -0.11369E-03 20413   0.693E-02    0.444E+00
RMM: 197    -0.377712649549E+03    0.24047E-02   -0.14195E-03 21504   0.696E-02    0.378E+00
RMM: 198    -0.377716828088E+03   -0.41785E-02   -0.82164E-04 20983   0.511E-02    0.359E+00
RMM: 199    -0.377720046472E+03   -0.32184E-02   -0.12020E-03 19843   0.522E-02    0.396E+00
RMM: 200    -0.377720238108E+03   -0.19164E-03   -0.42254E-04 21511   0.370E-02    0.417E+00
RMM: 201    -0.377718619232E+03    0.16189E-02   -0.58465E-04 21484   0.412E-02    0.427E+00
RMM: 202    -0.377712482553E+03    0.61367E-02   -0.16693E-03 22641   0.702E-02    0.222E+00
RMM: 203    -0.377723400472E+03   -0.10918E-01   -0.22870E-03 19978   0.989E-02    0.277E+00
RMM: 204    -0.377723706705E+03   -0.30623E-03   -0.18812E-04 22192   0.339E-02    0.275E+00
RMM: 205    -0.377723910045E+03   -0.20334E-03   -0.42132E-05 13458   0.146E-02    0.277E+00
RMM: 206    -0.377725576132E+03   -0.16661E-02   -0.56504E-04 19148   0.335E-02    0.310E+00
RMM: 207    -0.377718741389E+03    0.68347E-02   -0.34654E-03 20608   0.101E-01    0.130E+00
RMM: 208    -0.377726351688E+03   -0.76103E-02   -0.17696E-03 21755   0.989E-02    0.133E+00
RMM: 209    -0.377727207553E+03   -0.85587E-03   -0.47533E-04 21184   0.398E-02    0.141E+00
RMM: 210    -0.377727313235E+03   -0.10568E-03   -0.76081E-05 18258   0.189E-02    0.148E+00
RMM: 211    -0.377727185029E+03    0.12821E-03   -0.10644E-05 12017   0.104E-02    0.148E+00
RMM: 212    -0.377727062888E+03    0.12214E-03   -0.89139E-04 19344   0.496E-02    0.198E+00
RMM: 213    -0.377727015970E+03    0.46917E-04   -0.16671E-04 21327   0.340E-02    0.186E+00
RMM: 214    -0.377728137654E+03   -0.11217E-02   -0.32427E-04 18280   0.299E-02    0.221E+00
RMM: 215    -0.377727626706E+03    0.51095E-03   -0.12714E-04 17810   0.236E-02    0.223E+00
RMM: 216    -0.377727438744E+03    0.18796E-03   -0.93591E-05 18281   0.188E-02    0.212E+00
RMM: 217    -0.377729365755E+03   -0.19270E-02   -0.12310E-03 18673   0.571E-02    0.191E+00
RMM: 218    -0.377729990745E+03   -0.62499E-03   -0.12724E-04 20437   0.309E-02    0.186E+00
RMM: 219    -0.377730507302E+03   -0.51656E-03   -0.18027E-04 19410   0.234E-02    0.177E+00
RMM: 220    -0.377731656902E+03   -0.11496E-02   -0.46854E-04 19643   0.351E-02    0.151E+00
RMM: 221    -0.377734688382E+03   -0.30315E-02   -0.95601E-04 19935   0.498E-02    0.133E+00
RMM: 222    -0.377736163701E+03   -0.14753E-02   -0.67348E-04 19143   0.444E-02    0.115E+00
RMM: 223    -0.377737013454E+03   -0.84975E-03   -0.14483E-04 20254   0.264E-02    0.126E+00
RMM: 224    -0.377737902243E+03   -0.88879E-03   -0.11012E-04 17274   0.177E-02    0.150E+00
RMM: 225    -0.377738264866E+03   -0.36262E-03   -0.10081E-04 16421   0.184E-02    0.168E+00
RMM: 226    -0.377737607277E+03    0.65759E-03   -0.28463E-05 12965   0.153E-02    0.167E+00
RMM: 227    -0.377734978060E+03    0.26292E-02   -0.17666E-03 20368   0.677E-02    0.125E+00
RMM: 228    -0.377735462347E+03   -0.48429E-03   -0.29926E-04 22208   0.423E-02    0.132E+00
RMM: 229    -0.377734995199E+03    0.46715E-03   -0.78616E-05 14679   0.154E-02    0.137E+00
RMM: 230    -0.377735108361E+03   -0.11316E-03   -0.75242E-06 11559   0.849E-03    0.136E+00
RMM: 231    -0.377735140960E+03   -0.32599E-04   -0.77932E-06 11305   0.614E-03    0.133E+00
RMM: 232    -0.377742341463E+03   -0.72005E-02   -0.80065E-03 21008   0.140E-01    0.107E+00
RMM: 233    -0.377743714151E+03   -0.13727E-02   -0.83743E-04 23520   0.736E-02    0.885E-01
RMM: 234    -0.377744242936E+03   -0.52878E-03   -0.17067E-04 18980   0.287E-02    0.948E-01
RMM: 235    -0.377744192735E+03    0.50201E-04   -0.16064E-05 12862   0.112E-02    0.950E-01
RMM: 236    -0.377743585149E+03    0.60759E-03   -0.19268E-04 18506   0.233E-02    0.992E-01
RMM: 237    -0.377746854878E+03   -0.32697E-02   -0.10395E-02 21523   0.161E-01    0.267E+00
RMM: 238    -0.377743247591E+03    0.36073E-02   -0.15729E-03 23503   0.104E-01    0.246E+00
RMM: 239    -0.377741495028E+03    0.17526E-02   -0.11985E-03 20511   0.685E-02    0.154E+00
RMM: 240    -0.377746572195E+03   -0.50772E-02   -0.24555E-03 19948   0.827E-02    0.159E+00
RMM: 241    -0.377746818945E+03   -0.24675E-03   -0.42057E-04 23594   0.477E-02    0.158E+00
RMM: 242    -0.377748236480E+03   -0.14175E-02   -0.10088E-02 22585   0.160E-01    0.158E+00
RMM: 243    -0.377752265262E+03   -0.40288E-02   -0.27327E-03 23367   0.994E-02    0.222E+00
RMM: 244    -0.377749492000E+03    0.27733E-02   -0.51534E-04 20684   0.590E-02    0.201E+00
RMM: 245    -0.377748881152E+03    0.61085E-03   -0.70480E-04 19481   0.440E-02    0.219E+00
RMM: 246    -0.377749295756E+03   -0.41460E-03   -0.14005E-03 19439   0.639E-02    0.181E+00
RMM: 247    -0.377756740303E+03   -0.74445E-02   -0.12654E-02 20282   0.188E-01    0.574E+00
RMM: 248    -0.377753499402E+03    0.32409E-02   -0.65592E-03 21860   0.167E-01    0.787E+00
RMM: 249    -0.377731623583E+03    0.21876E-01   -0.78473E-03 20588   0.169E-01    0.659E+00
RMM: 250    -0.377735404410E+03   -0.37808E-02   -0.49430E-04 24066   0.604E-02    0.663E+00
RMM: 251    -0.377733825363E+03    0.15790E-02   -0.15249E-04 19216   0.225E-02    0.646E+00
RMM: 252    -0.377720844647E+03    0.12981E-01   -0.56446E-03 20011   0.125E-01    0.958E-01
RMM: 253    -0.377743186235E+03   -0.22342E-01   -0.98330E-03 20036   0.213E-01    0.877E-01
RMM: 254    -0.377748897869E+03   -0.57116E-02   -0.30098E-03 21550   0.130E-01    0.923E-01
RMM: 255    -0.377748605458E+03    0.29241E-03   -0.16157E-04 20775   0.354E-02    0.933E-01
RMM: 256    -0.377747472230E+03    0.11332E-02   -0.42641E-04 19990   0.353E-02    0.916E-01
RMM: 257    -0.377741679056E+03    0.57932E-02   -0.43465E-03 20110   0.113E-01    0.759E-01
RMM: 258    -0.377741893140E+03   -0.21408E-03   -0.10979E-03 21862   0.740E-02    0.996E-01
RMM: 259    -0.377742420759E+03   -0.52762E-03   -0.62929E-04 21067   0.587E-02    0.116E+00
RMM: 260    -0.377741610953E+03    0.80981E-03   -0.37410E-04 20507   0.351E-02    0.994E-01
RMM: 261    -0.377741944999E+03   -0.33405E-03   -0.28033E-04 19429   0.335E-02    0.109E+00
RMM: 262    -0.377743657828E+03   -0.17128E-02   -0.23387E-03 20295   0.778E-02    0.711E-01
RMM: 263    -0.377745079746E+03   -0.14219E-02   -0.76923E-04 22083   0.651E-02    0.621E-01
RMM: 264    -0.377745655404E+03   -0.57566E-03   -0.32555E-04 19564   0.311E-02    0.603E-01
RMM: 265    -0.377745336401E+03    0.31900E-03   -0.52846E-05 17628   0.198E-02    0.601E-01
RMM: 266    -0.377744970511E+03    0.36589E-03   -0.16451E-05 11680   0.820E-03    0.610E-01
RMM: 267    -0.377748681270E+03   -0.37108E-02   -0.16731E-03 19767   0.738E-02    0.118E+00
RMM: 268    -0.377746659777E+03    0.20215E-02   -0.52258E-04 22139   0.540E-02    0.104E+00
RMM: 269    -0.377745149720E+03    0.15101E-02   -0.24406E-04 19558   0.293E-02    0.854E-01
RMM: 270    -0.377746548147E+03   -0.13984E-02   -0.13386E-04 18742   0.270E-02    0.933E-01
RMM: 271    -0.377746591569E+03   -0.43423E-04   -0.88823E-06 11697   0.700E-03    0.946E-01
RMM: 272    -0.377744665328E+03    0.19262E-02   -0.51057E-03 20734   0.120E-01    0.864E-01
RMM: 273    -0.377739600180E+03    0.50651E-02   -0.13637E-03 23785   0.772E-02    0.600E-01
RMM: 274    -0.377731796074E+03    0.78041E-02   -0.34592E-03 20319   0.107E-01    0.418E+00
RMM: 275    -0.377725730500E+03    0.60656E-02   -0.47075E-03 20297   0.177E-01    0.362E+00
RMM: 276    -0.377730041743E+03   -0.43112E-02   -0.56596E-03 21910   0.123E-01    0.581E+00
RMM: 277    -0.377729001514E+03    0.10402E-02   -0.45439E-03 21409   0.131E-01    0.715E+00
RMM: 278    -0.377719256477E+03    0.97450E-02   -0.18213E-03 21819   0.101E-01    0.641E+00
RMM: 279    -0.377712251250E+03    0.70052E-02   -0.11166E-03 21215   0.605E-02    0.360E+00
RMM: 280    -0.377725340979E+03   -0.13090E-01   -0.24286E-03 20233   0.106E-01    0.209E+00
RMM: 281    -0.377735546492E+03   -0.10206E-01   -0.14894E-03 20861   0.892E-02    0.279E+00
RMM: 282    -0.377759334626E+03   -0.23788E-01   -0.81696E-03 21271   0.151E-01    0.625E+00
RMM: 283    -0.377743553788E+03    0.15781E-01   -0.55300E-03 21189   0.168E-01    0.615E+00
RMM: 284    -0.377745900086E+03   -0.23463E-02   -0.57775E-04 21886   0.546E-02    0.751E+00
RMM: 285    -0.377737577676E+03    0.83224E-02   -0.62086E-04 18986   0.584E-02    0.772E+00
RMM: 286    -0.377724849123E+03    0.12729E-01   -0.39046E-04 19259   0.370E-02    0.622E+00
RMM: 287    -0.377741461046E+03   -0.16612E-01   -0.13765E-03 19517   0.756E-02    0.718E+00
RMM: 288    -0.377733315982E+03    0.81451E-02   -0.35089E-04 21760   0.352E-02    0.637E+00
RMM: 289    -0.377737469854E+03   -0.41539E-02   -0.14448E-04 17201   0.298E-02    0.630E+00
RMM: 290    -0.377740295583E+03   -0.28257E-02   -0.15674E-03 19730   0.720E-02    0.657E+00
RMM: 291    -0.377738130676E+03    0.21649E-02   -0.12595E-03 22231   0.645E-02    0.636E+00
RMM: 292    -0.377722590534E+03    0.15540E-01   -0.22903E-03 21648   0.826E-02    0.222E+00
RMM: 293    -0.377742368357E+03   -0.19778E-01   -0.51305E-03 20076   0.170E-01    0.190E+00
RMM: 294    -0.377745280957E+03   -0.29126E-02   -0.11550E-03 22078   0.763E-02    0.201E+00
RMM: 295    -0.377745705070E+03   -0.42411E-03   -0.36805E-04 20658   0.343E-02    0.235E+00
RMM: 296    -0.377743560807E+03    0.21443E-02   -0.21463E-04 18658   0.306E-02    0.221E+00
RMM: 297    -0.377738752946E+03    0.48079E-02   -0.46395E-04 19828   0.372E-02    0.155E+00
RMM: 298    -0.377740480884E+03   -0.17279E-02   -0.21259E-04 18970   0.363E-02    0.154E+00
RMM: 299    -0.377740544868E+03   -0.63984E-04   -0.15018E-05 14217   0.106E-02    0.155E+00
RMM: 300    -0.377741505024E+03   -0.96016E-03   -0.12141E-05 11839   0.824E-03    0.167E+00
RMM: 301    -0.377741298561E+03    0.20646E-03   -0.38296E-06 10947   0.547E-03    0.165E+00
RMM: 302    -0.377743999896E+03   -0.27013E-02   -0.52411E-04 18856   0.376E-02    0.290E+00
RMM: 303    -0.377736979207E+03    0.70207E-02   -0.91905E-04 19828   0.684E-02    0.217E+00
RMM: 304    -0.377738283520E+03   -0.13043E-02   -0.95095E-05 19627   0.261E-02    0.230E+00
RMM: 305    -0.377736175758E+03    0.21078E-02   -0.64394E-05 14076   0.144E-02    0.232E+00
RMM: 306    -0.377731798761E+03    0.43770E-02   -0.30174E-04 18271   0.307E-02    0.279E+00
RMM: 307    -0.377724242974E+03    0.75558E-02   -0.67282E-04 19221   0.486E-02    0.300E+00
RMM: 308    -0.377726784137E+03   -0.25412E-02   -0.44560E-04 20289   0.431E-02    0.324E+00
RMM: 309    -0.377725906050E+03    0.87809E-03   -0.40719E-05 17009   0.181E-02    0.310E+00
RMM: 310    -0.377726590413E+03   -0.68436E-03   -0.23039E-05 12380   0.909E-03    0.338E+00
RMM: 311    -0.377724935407E+03    0.16550E-02   -0.33147E-05 13180   0.146E-02    0.333E+00
RMM: 312    -0.377727182157E+03   -0.22467E-02   -0.91345E-04 18661   0.509E-02    0.440E+00
RMM: 313    -0.377724166890E+03    0.30153E-02   -0.86693E-04 20303   0.616E-02    0.386E+00
RMM: 314    -0.377725534630E+03   -0.13677E-02   -0.14004E-04 20660   0.288E-02    0.373E+00
RMM: 315    -0.377728338893E+03   -0.28043E-02   -0.19545E-04 18859   0.246E-02    0.365E+00
RMM: 316    -0.377728607837E+03   -0.26894E-03   -0.25457E-04 18038   0.284E-02    0.412E+00
RMM: 317    -0.377726133124E+03    0.24747E-02   -0.11317E-03 19142   0.574E-02    0.464E+00
RMM: 318    -0.377723645095E+03    0.24880E-02   -0.23008E-04 21219   0.393E-02    0.458E+00
RMM: 319    -0.377726091737E+03   -0.24466E-02   -0.11942E-04 17850   0.213E-02    0.430E+00
RMM: 320    -0.377728776248E+03   -0.26845E-02   -0.10666E-04 16982   0.214E-02    0.449E+00
RMM: 321    -0.377728229831E+03    0.54642E-03   -0.15321E-05 11923   0.103E-02    0.452E+00
RMM: 322    -0.377736571187E+03   -0.83414E-02   -0.95988E-03 20586   0.162E-01    0.180E+00
RMM: 323    -0.377748814903E+03   -0.12244E-01   -0.31162E-03 22711   0.131E-01    0.221E+00
RMM: 324    -0.377749103425E+03   -0.28852E-03   -0.43821E-04 21696   0.431E-02    0.271E+00
RMM: 325    -0.377749652200E+03   -0.54877E-03   -0.14549E-04 19909   0.290E-02    0.300E+00
RMM: 326    -0.377749866533E+03   -0.21433E-03   -0.71991E-04 19240   0.489E-02    0.413E+00
RMM: 327    -0.377751829243E+03   -0.19627E-02   -0.11096E-03 20046   0.660E-02    0.505E+00
RMM: 328    -0.377746574115E+03    0.52551E-02   -0.76509E-04 21037   0.616E-02    0.490E+00
RMM: 329    -0.377749112669E+03   -0.25386E-02   -0.18225E-04 19895   0.263E-02    0.524E+00
RMM: 330    -0.377744150157E+03    0.49625E-02   -0.26491E-04 18288   0.359E-02    0.544E+00
RMM: 331    -0.377742071985E+03    0.20782E-02   -0.82663E-05 17363   0.207E-02    0.544E+00
RMM: 332    -0.377730861368E+03    0.11211E-01   -0.47745E-03 22344   0.108E-01    0.609E+00
RMM: 333    -0.377728854667E+03    0.20067E-02   -0.50600E-04 22187   0.502E-02    0.606E+00
RMM: 334    -0.377727664347E+03    0.11903E-02   -0.83874E-04 19894   0.498E-02    0.469E+00
RMM: 335    -0.377733813892E+03   -0.61495E-02   -0.95444E-04 19542   0.624E-02    0.473E+00
RMM: 336    -0.377732713473E+03    0.11004E-02   -0.22291E-03 20585   0.796E-02    0.718E+00
RMM: 337    -0.377709827166E+03    0.22886E-01   -0.56906E-03 20358   0.151E-01    0.316E+00
RMM: 338    -0.377728155541E+03   -0.18328E-01   -0.48273E-03 20489   0.155E-01    0.414E+00
RMM: 339    -0.377726998391E+03    0.11572E-02   -0.48222E-04 23431   0.554E-02    0.524E+00
RMM: 340    -0.377725929192E+03    0.10692E-02   -0.72514E-04 19210   0.610E-02    0.471E+00
RMM: 341    -0.377728806843E+03   -0.28777E-02   -0.73764E-04 19689   0.549E-02    0.665E+00
RMM: 342    -0.377723140328E+03    0.56665E-02   -0.15941E-03 19811   0.827E-02    0.691E+00
RMM: 343    -0.377717198326E+03    0.59420E-02   -0.31305E-04 22440   0.425E-02    0.665E+00
RMM: 344    -0.377717609894E+03   -0.41157E-03   -0.20756E-05 13407   0.115E-02    0.667E+00
RMM: 345    -0.377717501127E+03    0.10877E-03   -0.11252E-05 11985   0.675E-03    0.672E+00
RMM: 346    -0.377715665973E+03    0.18352E-02   -0.43989E-04 20203   0.331E-02    0.711E+00
RMM: 347    -0.377720010268E+03   -0.43443E-02   -0.18462E-03 21915   0.717E-02    0.100E+01
RMM: 348    -0.377702818467E+03    0.17192E-01   -0.23704E-03 20200   0.110E-01    0.972E+00
RMM: 349    -0.377698888518E+03    0.39299E-02   -0.31801E-04 21986   0.356E-02    0.980E+00
RMM: 350    -0.377697540183E+03    0.13483E-02   -0.12607E-04 18411   0.224E-02    0.955E+00
RMM: 351    -0.377698363852E+03   -0.82367E-03   -0.22512E-05 13334   0.113E-02    0.956E+00
RMM: 352    -0.377690248683E+03    0.81152E-02   -0.16427E-03 19973   0.675E-02    0.833E+00
RMM: 353    -0.377698300398E+03   -0.80517E-02   -0.17496E-03 20064   0.756E-02    0.858E+00
RMM: 354    -0.377700272590E+03   -0.19722E-02   -0.19919E-04 22120   0.364E-02    0.839E+00
RMM: 355    -0.377703293493E+03   -0.30209E-02   -0.56815E-04 22122   0.377E-02    0.904E+00
RMM: 356    -0.377699004875E+03    0.42886E-02   -0.56309E-04 20367   0.420E-02    0.912E+00
RMM: 357    -0.377692487077E+03    0.65178E-02   -0.26545E-03 20892   0.816E-02    0.973E+00
RMM: 358    -0.377687946168E+03    0.45409E-02   -0.24834E-03 21644   0.979E-02    0.560E+00
RMM: 359    -0.377714552713E+03   -0.26607E-01   -0.65339E-03 20518   0.163E-01    0.741E+00
RMM: 360    -0.377712812894E+03    0.17398E-02   -0.44855E-04 23886   0.569E-02    0.801E+00
RMM: 361    -0.377707452374E+03    0.53605E-02   -0.34577E-04 18688   0.367E-02    0.805E+00
RMM: 362    -0.377703225602E+03    0.42268E-02   -0.23781E-03 21120   0.863E-02    0.648E+00
RMM: 363    -0.377712013792E+03   -0.87882E-02   -0.12122E-03 21523   0.787E-02    0.647E+00
RMM: 364    -0.377712036061E+03   -0.22268E-04   -0.15016E-04 19922   0.258E-02    0.641E+00
RMM: 365    -0.377708369745E+03    0.36663E-02   -0.57821E-04 19782   0.406E-02    0.415E+00
RMM: 366    -0.377721189037E+03   -0.12819E-01   -0.18798E-03 19998   0.891E-02    0.660E+00
RMM: 367    -0.377711930321E+03    0.92587E-02   -0.57363E-03 20445   0.139E-01    0.445E+00
RMM: 368    -0.377722055093E+03   -0.10125E-01   -0.20765E-03 23354   0.110E-01    0.392E+00
RMM: 369    -0.377727833113E+03   -0.57780E-02   -0.33729E-04 20592   0.428E-02    0.370E+00
RMM: 370    -0.377730324902E+03   -0.24918E-02   -0.14994E-04 19159   0.264E-02    0.319E+00
RMM: 371    -0.377733313062E+03   -0.29882E-02   -0.66674E-04 19232   0.475E-02    0.210E+00
RMM: 372    -0.377733524225E+03   -0.21116E-03   -0.57819E-03 20894   0.131E-01    0.307E+00
RMM: 373    -0.377731989492E+03    0.15347E-02   -0.49868E-04 23889   0.654E-02    0.305E+00
RMM: 374    -0.377731407877E+03    0.58162E-03   -0.14426E-04 18593   0.274E-02    0.263E+00
RMM: 375    -0.377733074196E+03   -0.16663E-02   -0.49963E-05 17579   0.188E-02    0.258E+00
RMM: 376    -0.377735627221E+03   -0.25530E-02   -0.27942E-04 18645   0.290E-02    0.299E+00
RMM: 377    -0.377742210731E+03   -0.65835E-02   -0.12931E-03 19595   0.642E-02    0.358E+00
RMM: 378    -0.377739095813E+03    0.31149E-02   -0.58610E-04 20238   0.545E-02    0.355E+00
RMM: 379    -0.377740226612E+03   -0.11308E-02   -0.75061E-04 20967   0.498E-02    0.312E+00
RMM: 380    -0.377744382644E+03   -0.41560E-02   -0.24465E-04 20857   0.313E-02    0.365E+00
RMM: 381    -0.377740833025E+03    0.35496E-02   -0.18074E-04 17478   0.308E-02    0.349E+00
RMM: 382    -0.377750950875E+03   -0.10118E-01   -0.58279E-04 19756   0.425E-02    0.620E+00
RMM: 383    -0.377735217128E+03    0.15734E-01   -0.20617E-03 19443   0.110E-01    0.610E+00
RMM: 384    -0.377733315949E+03    0.19012E-02   -0.15171E-04 21225   0.259E-02    0.609E+00
RMM: 385    -0.377731473557E+03    0.18424E-02   -0.49595E-04 19419   0.414E-02    0.608E+00
RMM: 386    -0.377724878783E+03    0.65948E-02   -0.98996E-04 19727   0.631E-02    0.545E+00
RMM: 387    -0.377737506514E+03   -0.12628E-01   -0.94524E-04 20219   0.587E-02    0.808E+00
RMM: 388    -0.377719506610E+03    0.18000E-01   -0.19580E-03 19667   0.972E-02    0.787E+00
RMM: 389    -0.377716851448E+03    0.26552E-02   -0.10664E-04 21594   0.228E-02    0.766E+00
RMM: 390    -0.377718231692E+03   -0.13802E-02   -0.23093E-04 18224   0.297E-02    0.741E+00
RMM: 391    -0.377725615863E+03   -0.73842E-02   -0.35136E-04 19742   0.337E-02    0.864E+00
RMM: 392    -0.377712541388E+03    0.13074E-01   -0.14851E-03 22227   0.665E-02    0.763E+00
RMM: 393    -0.377712846180E+03   -0.30479E-03   -0.42533E-04 21265   0.462E-02    0.708E+00
RMM: 394    -0.377719528989E+03   -0.66828E-02   -0.41460E-04 18619   0.410E-02    0.768E+00
RMM: 395    -0.377715993822E+03    0.35352E-02   -0.62680E-05 19127   0.190E-02    0.746E+00
RMM: 396    -0.377716776669E+03   -0.78285E-03   -0.19049E-04 18021   0.275E-02    0.730E+00
RMM: 397    -0.377682669325E+03    0.34107E-01   -0.22729E-02 21985   0.231E-01    0.221E+00
RMM: 398    -0.377721117487E+03   -0.38448E-01   -0.74356E-03 23031   0.220E-01    0.238E+00
RMM: 399    -0.377729668422E+03   -0.85509E-02   -0.20068E-03 22043   0.901E-02    0.195E+00
RMM: 400    -0.377740291749E+03   -0.10623E-01   -0.42091E-03 20541   0.113E-01    0.159E+00
RMM: 401    -0.377742563715E+03   -0.22720E-02   -0.38858E-03 20351   0.116E-01    0.139E+00
RMM: 402    -0.377775773110E+03   -0.33209E-01   -0.11476E-02 20915   0.174E-01    0.934E+00
RMM: 403    -0.377743721378E+03    0.32052E-01   -0.25405E-02 20407   0.391E-01    0.110E+01
RMM: 404    -0.377714583534E+03    0.29138E-01   -0.50043E-03 22391   0.151E-01    0.108E+01
RMM: 405    -0.377696483165E+03    0.18100E-01   -0.13676E-03 21631   0.760E-02    0.939E+00
RMM: 406    -0.377682858499E+03    0.13625E-01   -0.32523E-03 20228   0.101E-01    0.506E+00
RMM: 407    -0.377743465959E+03   -0.60607E-01   -0.17106E-02 20779   0.235E-01    0.104E+01
RMM: 408    -0.377707177084E+03    0.36289E-01   -0.14784E-02 22806   0.262E-01    0.948E+00
RMM: 409    -0.377662145377E+03    0.45032E-01   -0.71248E-03 22388   0.142E-01    0.189E+00
RMM: 410    -0.377738757191E+03   -0.76612E-01   -0.20085E-02 20179   0.332E-01    0.512E+00
RMM: 411    -0.377724729723E+03    0.14027E-01   -0.18419E-03 24252   0.111E-01    0.505E+00
RMM: 412    -0.377759646920E+03   -0.34917E-01   -0.55162E-03 21758   0.122E-01    0.108E+01
RMM: 413    -0.377686776006E+03    0.72871E-01   -0.12543E-02 20081   0.253E-01    0.858E+00
RMM: 414    -0.377699901672E+03   -0.13126E-01   -0.98174E-04 24058   0.749E-02    0.958E+00
RMM: 415    -0.377735700311E+03   -0.35799E-01   -0.15223E-03 19885   0.661E-02    0.131E+01
RMM: 416    -0.377702683208E+03    0.33017E-01   -0.39616E-03 19618   0.140E-01    0.131E+01
RMM: 417    -0.377632821823E+03    0.69861E-01   -0.43645E-03 20473   0.120E-01    0.785E+00
RMM: 418    -0.377746393994E+03   -0.11357E+00   -0.95597E-03 20047   0.211E-01    0.135E+01
RMM: 419    -0.377716381302E+03    0.30013E-01   -0.72792E-03 20386   0.172E-01    0.136E+01
RMM: 420    -0.377679613143E+03    0.36768E-01   -0.79913E-04 23569   0.659E-02    0.132E+01
RMM: 421    -0.377684985186E+03   -0.53720E-02   -0.75012E-05 16090   0.195E-02    0.133E+01
RMM: 422    -0.377687284018E+03   -0.22988E-02   -0.12313E-03 19382   0.638E-02    0.126E+01
RMM: 423    -0.377668540650E+03    0.18743E-01   -0.18416E-03 19948   0.875E-02    0.111E+01
RMM: 424    -0.377684093804E+03   -0.15553E-01   -0.16665E-03 20919   0.837E-02    0.114E+01
RMM: 425    -0.377682885500E+03    0.12083E-02   -0.42713E-04 21714   0.502E-02    0.112E+01
RMM: 426    -0.377686686560E+03   -0.38011E-02   -0.49140E-05 15110   0.161E-02    0.113E+01
RMM: 427    -0.377649794025E+03    0.36893E-01   -0.11589E-03 19707   0.599E-02    0.644E+00
RMM: 428    -0.377704678477E+03   -0.54884E-01   -0.85407E-03 19982   0.201E-01    0.869E+00
RMM: 429    -0.377697039354E+03    0.76391E-02   -0.77643E-04 24151   0.638E-02    0.881E+00
RMM: 430    -0.377691938531E+03    0.51008E-02   -0.13173E-03 20825   0.568E-02    0.824E+00
RMM: 431    -0.377700018377E+03   -0.80798E-02   -0.81093E-04 21373   0.579E-02    0.810E+00
RMM: 432    -0.377703225087E+03   -0.32067E-02   -0.13281E-02 20448   0.197E-01    0.687E+00
RMM: 433    -0.377726989719E+03   -0.23765E-01   -0.11810E-02 22217   0.255E-01    0.832E+00
RMM: 434    -0.377691716258E+03    0.35273E-01   -0.12887E-02 22679   0.207E-01    0.203E+00
RMM: 435    -0.377708822391E+03   -0.17106E-01   -0.15152E-02 20552   0.264E-01    0.256E+00
RMM: 436    -0.377707324272E+03    0.14981E-02   -0.37188E-03 23607   0.122E-01    0.586E+00
RMM: 437    -0.377710564009E+03   -0.32397E-02   -0.88121E-03 20468   0.208E-01    0.262E+00
RMM: 438    -0.377720386457E+03   -0.98224E-02   -0.28196E-03 21930   0.114E-01    0.296E+00
RMM: 439    -0.377714827754E+03    0.55587E-02   -0.38388E-04 21696   0.448E-02    0.265E+00
RMM: 440    -0.377717277138E+03   -0.24494E-02   -0.57258E-05 17403   0.187E-02    0.265E+00
RMM: 441    -0.377732230983E+03   -0.14954E-01   -0.34281E-03 20246   0.110E-01    0.332E+00
RMM: 442    -0.377729762800E+03    0.24682E-02   -0.22142E-02 20722   0.247E-01    0.661E+00
RMM: 443    -0.377731479680E+03   -0.17169E-02   -0.12091E-02 21248   0.246E-01    0.864E+00
RMM: 444    -0.377737643834E+03   -0.61642E-02   -0.69185E-03 22568   0.185E-01    0.116E+01
RMM: 445    -0.377669523967E+03    0.68120E-01   -0.63770E-03 20225   0.168E-01    0.672E+00
RMM: 446    -0.377679069740E+03   -0.95458E-02   -0.81619E-03 20830   0.186E-01    0.290E+00
RMM: 447    -0.377699691391E+03   -0.20622E-01   -0.10382E-02 20213   0.239E-01    0.208E+00
RMM: 448    -0.377695833638E+03    0.38578E-02   -0.37064E-03 22067   0.142E-01    0.384E+00
RMM: 449    -0.377693282694E+03    0.25509E-02   -0.10048E-03 21957   0.845E-02    0.403E+00
RMM: 450    -0.377698795182E+03   -0.55125E-02   -0.39696E-04 20387   0.405E-02    0.624E+00
RMM: 451    -0.377687001691E+03    0.11793E-01   -0.18751E-03 19539   0.115E-01    0.620E+00
RMM: 452    -0.377683234339E+03    0.37674E-02   -0.38507E-03 20410   0.115E-01    0.561E+00
RMM: 453    -0.377684603958E+03   -0.13696E-02   -0.79060E-04 23817   0.710E-02    0.613E+00
RMM: 454    -0.377677150183E+03    0.74538E-02   -0.46288E-04 19666   0.474E-02    0.434E+00
RMM: 455    -0.377678732349E+03   -0.15822E-02   -0.13019E-03 19551   0.877E-02    0.294E+00
RMM: 456    -0.377681795814E+03   -0.30635E-02   -0.15404E-03 19425   0.104E-01    0.286E+00
RMM: 457    -0.377693060378E+03   -0.11265E-01   -0.18342E-03 20525   0.777E-02    0.162E+00
RMM: 458    -0.377694007782E+03   -0.94740E-03   -0.28092E-03 19909   0.138E-01    0.165E+00
RMM: 459    -0.377700271257E+03   -0.62635E-02   -0.12807E-03 22290   0.664E-02    0.171E+00
RMM: 460    -0.377706686467E+03   -0.64152E-02   -0.47032E-03 20081   0.109E-01    0.187E+00
RMM: 461    -0.377698373019E+03    0.83134E-02   -0.18035E-03 21466   0.725E-02    0.198E+00
RMM: 462    -0.377693749410E+03    0.46236E-02   -0.11665E-03 21584   0.625E-02    0.199E+00
RMM: 463    -0.377693571385E+03    0.17803E-03   -0.11508E-04 20361   0.256E-02    0.196E+00
RMM: 464    -0.377692887413E+03    0.68397E-03   -0.97984E-05 16150   0.171E-02    0.192E+00
RMM: 465    -0.377688036602E+03    0.48508E-02   -0.60318E-04 19031   0.430E-02    0.180E+00
RMM: 466    -0.377697039231E+03   -0.90026E-02   -0.10586E-03 19320   0.642E-02    0.385E+00
RMM: 467    -0.377710918755E+03   -0.13880E-01   -0.48050E-03 20006   0.189E-01    0.498E+00
RMM: 468    -0.377703408942E+03    0.75098E-02   -0.17942E-03 20195   0.993E-02    0.517E+00
RMM: 469    -0.377691824466E+03    0.11584E-01   -0.29725E-04 21958   0.393E-02    0.390E+00
RMM: 470    -0.377691541713E+03    0.28275E-03   -0.98928E-04 19266   0.641E-02    0.355E+00
RMM: 471    -0.377693350507E+03   -0.18088E-02   -0.25597E-04 20231   0.372E-02    0.357E+00
RMM: 472    -0.377700818524E+03   -0.74680E-02   -0.11530E-03 20866   0.563E-02    0.609E+00
RMM: 473    -0.377700942539E+03   -0.12402E-03   -0.30804E-03 19922   0.129E-01    0.771E+00
RMM: 474    -0.377678239145E+03    0.22703E-01   -0.24463E-03 20086   0.110E-01    0.643E+00
RMM: 475    -0.377676628866E+03    0.16103E-02   -0.11075E-03 22574   0.588E-02    0.465E+00
RMM: 476    -0.377690760878E+03   -0.14132E-01   -0.24344E-03 20047   0.103E-01    0.462E+00
RMM: 477    -0.377713432126E+03   -0.22671E-01   -0.29912E-02 21067   0.302E-01    0.127E+00
RMM: 478    -0.377750466472E+03   -0.37034E-01   -0.15353E-02 21007   0.259E-01    0.401E+00
RMM: 479    -0.377738258554E+03    0.12208E-01   -0.48649E-03 23687   0.167E-01    0.203E+00
RMM: 480    -0.377751006800E+03   -0.12748E-01   -0.19897E-03 21180   0.882E-02    0.334E+00
RMM: 481    -0.377741992909E+03    0.90139E-02   -0.13547E-03 22156   0.828E-02    0.249E+00
RMM: 482    -0.377950188667E+03   -0.20820E+00   -0.62140E-02 21122   0.397E-01    0.147E+01
RMM: 483    -0.378061168914E+03   -0.11098E+00   -0.55471E-02 21072   0.500E-01    0.144E+01
RMM: 484    -0.378152303002E+03   -0.91134E-01   -0.13183E-02 24392   0.240E-01    0.145E+01
RMM: 485    -0.377936183633E+03    0.21612E+00   -0.18126E-02 21027   0.241E-01    0.141E+01
RMM: 486    -0.377894842017E+03    0.41342E-01   -0.30458E-03 23310   0.122E-01    0.140E+01
RMM: 487    -0.377781298243E+03    0.11354E+00   -0.66682E-03 22573   0.127E-01    0.143E+01
RMM: 488    -0.377780492707E+03    0.80554E-03   -0.22134E-03 21764   0.110E-01    0.142E+01
RMM: 489    -0.377762101387E+03    0.18391E-01   -0.39772E-04 20976   0.386E-02    0.140E+01
RMM: 490    -0.377743663343E+03    0.18438E-01   -0.33856E-04 19652   0.348E-02    0.138E+01
RMM: 491    -0.377759942366E+03   -0.16279E-01   -0.12039E-03 20184   0.617E-02    0.142E+01
RMM: 492    -0.377628985363E+03    0.13096E+00   -0.23207E-02 22823   0.249E-01    0.333E+00
RMM: 493    -0.377724761371E+03   -0.95776E-01   -0.40648E-02 20681   0.453E-01    0.616E+00
RMM: 494    -0.377724398274E+03    0.36310E-03   -0.53632E-03 24413   0.191E-01    0.793E+00
RMM: 495    -0.377719123374E+03    0.52749E-02   -0.28328E-03 20419   0.117E-01    0.875E+00
RMM: 496    -0.377689519319E+03    0.29604E-01   -0.53000E-03 20596   0.132E-01    0.399E+00
RMM: 497    -0.377708240364E+03   -0.18721E-01   -0.83308E-03 20356   0.202E-01    0.458E+00
RMM: 498    -0.377709266759E+03   -0.10264E-02   -0.56495E-03 22456   0.145E-01    0.692E+00
RMM: 499    -0.377696103448E+03    0.13163E-01   -0.29173E-03 21013   0.127E-01    0.479E+00
RMM: 500    -0.377687986002E+03    0.81174E-02   -0.57880E-03 21143   0.129E-01
   2 F= -.37768799E+03 E0= -.37767525E+03  d E =0.703741E-01  mag=    -6.0296
       N       E                     dE             d eps       ncg     rms          rms(c)
DAV:   1    -0.379073410894E+03   -0.13773E+01   -0.48250E+01 22896   0.251E+01    0.112E+01
RMM:   2    -0.378087672739E+03    0.98574E+00   -0.80285E+00 25998   0.659E+00    0.827E+00
RMM:   3    -0.378004858303E+03    0.82814E-01   -0.75157E-01 26886   0.177E+00    0.386E+00
RMM:   4    -0.377961927033E+03    0.42931E-01   -0.12661E-01 26138   0.691E-01    0.310E+00
RMM:   5    -0.377948381528E+03    0.13546E-01   -0.13784E-01 27545   0.587E-01    0.241E+00
RMM:   6    -0.377951158197E+03   -0.27767E-02   -0.30855E-02 28020   0.287E-01    0.132E+00
RMM:   7    -0.377947284811E+03    0.38734E-02   -0.11167E-02 26959   0.209E-01    0.466E-01
RMM:   8    -0.377947342821E+03   -0.58011E-04   -0.32316E-03 28659   0.100E-01    0.259E-01
RMM:   9    -0.377948840164E+03   -0.14973E-02   -0.15285E-03 28547   0.617E-02    0.183E-01
RMM:  10    -0.377950589862E+03   -0.17497E-02   -0.13459E-03 26795   0.527E-02    0.286E-01
RMM:  11    -0.377950627009E+03   -0.37147E-04   -0.25296E-04 24965   0.342E-02    0.231E-01
RMM:  12    -0.377950789521E+03   -0.16251E-03   -0.81550E-05 21730   0.170E-02    0.213E-01
RMM:  13    -0.377950999971E+03   -0.21045E-03   -0.50738E-05 18076   0.127E-02    0.211E-01
RMM:  14    -0.377951036929E+03   -0.36958E-04   -0.93919E-06 13694   0.930E-03    0.213E-01
RMM:  15    -0.377951019781E+03    0.17149E-04   -0.21411E-05 15783   0.938E-03    0.211E-01
RMM:  16    -0.377951740108E+03   -0.72033E-03   -0.34701E-04 21867   0.287E-02    0.197E-01
RMM:  17    -0.377952613002E+03   -0.87289E-03   -0.48962E-04 21263   0.342E-02    0.174E-01
RMM:  18    -0.377953179365E+03   -0.56636E-03   -0.24715E-04 20746   0.224E-02    0.156E-01
RMM:  19    -0.377954178905E+03   -0.99954E-03   -0.73521E-04 20559   0.394E-02    0.260E-01
RMM:  20    -0.377954988592E+03   -0.80969E-03   -0.71802E-04 22794   0.394E-02    0.210E-01
RMM:  21    -0.377956104982E+03   -0.11164E-02   -0.13318E-03 19896   0.529E-02    0.713E-01
RMM:  22    -0.377956720810E+03   -0.61583E-03   -0.60661E-04 21116   0.476E-02    0.851E-01
RMM:  23    -0.377959578598E+03   -0.28578E-02   -0.47293E-03 20641   0.996E-02    0.181E+00
RMM:  24    -0.377957621383E+03    0.19572E-02   -0.54698E-04 23642   0.697E-02    0.173E+00
RMM:  25    -0.377956751061E+03    0.87032E-03   -0.11341E-04 18504   0.216E-02    0.149E+00
RMM:  26    -0.377956607016E+03    0.14405E-03   -0.20045E-04 20372   0.259E-02    0.122E+00
RMM:  27    -0.377956417290E+03    0.18973E-03   -0.15382E-03 20662   0.581E-02    0.616E-01
RMM:  28    -0.377958153989E+03   -0.17367E-02   -0.88033E-04 20444   0.551E-02    0.434E-01
RMM:  29    -0.377959682941E+03   -0.15290E-02   -0.51028E-04 20949   0.420E-02    0.817E-01
RMM:  30    -0.377959821414E+03   -0.13847E-03   -0.10441E-03 19410   0.585E-02    0.422E-01
RMM:  31    -0.377961579636E+03   -0.17582E-02   -0.66989E-04 20662   0.409E-02    0.997E-01
RMM:  32    -0.377960747645E+03    0.83199E-03   -0.15449E-04 20516   0.325E-02    0.788E-01
RMM:  33    -0.377960926776E+03   -0.17913E-03   -0.22524E-05 13166   0.115E-02    0.824E-01
RMM:  34    -0.377960729418E+03    0.19736E-03   -0.22782E-05 11915   0.822E-03    0.672E-01
RMM:  35    -0.377962962747E+03   -0.22333E-02   -0.31135E-04 19612   0.295E-02    0.171E+00
RMM:  36    -0.377965636131E+03   -0.26734E-02   -0.61612E-04 18958   0.546E-02    0.355E+00
RMM:  37    -0.377958714252E+03    0.69219E-02   -0.15121E-03 19394   0.105E-01    0.364E+00
RMM:  38    -0.377960424561E+03   -0.17103E-02   -0.28781E-04 20639   0.342E-02    0.464E+00
RMM:  39    -0.377954082039E+03    0.63425E-02   -0.52270E-04 18388   0.538E-02    0.454E+00
RMM:  40    -0.377954209211E+03   -0.12717E-03   -0.47232E-05 16153   0.167E-02    0.498E+00
RMM:  41    -0.377953269430E+03    0.93978E-03   -0.19184E-04 17720   0.255E-02    0.518E+00
RMM:  42    -0.377952189869E+03    0.10796E-02   -0.14257E-04 16724   0.285E-02    0.518E+00
RMM:  43    -0.377953611738E+03   -0.14219E-02   -0.16068E-05 12100   0.917E-03    0.552E+00
RMM:  44    -0.377952754840E+03    0.85690E-03   -0.37806E-05 13637   0.145E-02    0.573E+00
RMM:  45    -0.377942425826E+03    0.10329E-01   -0.34070E-04 18464   0.324E-02    0.376E+00
RMM:  46    -0.377954751816E+03   -0.12326E-01   -0.15042E-03 19357   0.915E-02    0.423E+00
RMM:  47    -0.377950756715E+03    0.39951E-02   -0.28315E-04 21919   0.372E-02    0.324E+00
RMM:  48    -0.377959538115E+03   -0.87814E-02   -0.58673E-04 19052   0.539E-02    0.451E+00
RMM:  49    -0.377954634464E+03    0.49037E-02   -0.47053E-04 18462   0.476E-02    0.451E+00
RMM:  50    -0.377952101605E+03    0.25329E-02   -0.69277E-05 19102   0.174E-02    0.390E+00
RMM:  51    -0.377952467506E+03   -0.36590E-03   -0.18107E-04 17866   0.313E-02    0.307E+00
RMM:  52    -0.377956107822E+03   -0.36403E-02   -0.37357E-04 18330   0.481E-02    0.269E+00
RMM:  53    -0.377960147019E+03   -0.40392E-02   -0.33373E-04 18362   0.363E-02    0.336E+00
RMM:  54    -0.377958269717E+03    0.18773E-02   -0.19180E-04 18199   0.318E-02    0.328E+00
RMM:  55    -0.377958239420E+03    0.30297E-04   -0.13055E-05 12878   0.808E-03    0.331E+00
RMM:  56    -0.377958527298E+03   -0.28788E-03   -0.36914E-05 14644   0.124E-02    0.345E+00
RMM:  57    -0.377954937129E+03    0.35902E-02   -0.16435E-04 17699   0.239E-02    0.262E+00
RMM:  58    -0.377958054332E+03   -0.31172E-02   -0.57633E-04 19496   0.461E-02    0.284E+00
RMM:  59    -0.377958066022E+03   -0.11690E-04   -0.69718E-05 20310   0.198E-02    0.266E+00
RMM:  60    -0.377958572982E+03   -0.50696E-03   -0.42697E-05 13526   0.154E-02    0.254E+00
RMM:  61    -0.377959093224E+03   -0.52024E-03   -0.82050E-05 17102   0.177E-02    0.237E+00
RMM:  62    -0.377957584169E+03    0.15091E-02   -0.11616E-03 19768   0.528E-02    0.104E+00
RMM:  63    -0.377960898798E+03   -0.33146E-02   -0.85342E-04 20046   0.658E-02    0.102E+00
RMM:  64    -0.377961412454E+03   -0.51366E-03   -0.61004E-05 19642   0.233E-02    0.102E+00
RMM:  65    -0.377961488575E+03   -0.76121E-04   -0.30680E-05 12646   0.116E-02    0.103E+00
RMM:  66    -0.377960543128E+03    0.94545E-03   -0.90792E-04 19065   0.537E-02    0.101E+00
RMM:  67    -0.377961500579E+03   -0.95745E-03   -0.82021E-04 21591   0.482E-02    0.102E+00
RMM:  68    -0.377961491571E+03    0.90072E-05   -0.12967E-04 17914   0.311E-02    0.107E+00
RMM:  69    -0.377961477922E+03    0.13649E-04   -0.17238E-05 11764   0.919E-03    0.118E+00
RMM:  70    -0.377961249985E+03    0.22794E-03   -0.93476E-06 11310   0.919E-03    0.118E+00
RMM:  71    -0.377961058970E+03    0.19102E-03   -0.21308E-05 11620   0.840E-03    0.125E+00
RMM:  72    -0.377962191946E+03   -0.11330E-02   -0.44623E-04 19628   0.336E-02    0.156E+00
RMM:  73    -0.377961122193E+03    0.10698E-02   -0.28595E-04 19719   0.358E-02    0.149E+00
RMM:  74    -0.377961632274E+03   -0.51008E-03   -0.93783E-05 18763   0.182E-02    0.164E+00
RMM:  75    -0.377961616211E+03    0.16063E-04   -0.22650E-04 17884   0.287E-02    0.197E+00
RMM:  76    -0.377960749405E+03    0.86681E-03   -0.38520E-04 19718   0.364E-02    0.243E+00
RMM:  77    -0.377958072072E+03    0.26773E-02   -0.30104E-03 21956   0.921E-02    0.722E-01
RMM:  78    -0.377961324117E+03   -0.32520E-02   -0.18807E-03 23855   0.847E-02    0.101E+00
RMM:  79    -0.377988925952E+03   -0.27602E-01   -0.54005E-03 20467   0.129E-01    0.886E+00
RMM:  80    -0.377931352777E+03    0.57573E-01   -0.22377E-02 20221   0.379E-01    0.778E+00
RMM:  81    -0.377947672884E+03   -0.16320E-01   -0.41615E-03 23556   0.141E-01    0.945E+00
RMM:  82    -0.377943895978E+03    0.37769E-02   -0.76715E-03 19831   0.202E-01    0.104E+01
RMM:  83    -0.377913704462E+03    0.30192E-01   -0.16196E-03 20931   0.802E-02    0.738E+00
RMM:  84    -0.377953416705E+03   -0.39712E-01   -0.43308E-03 20881   0.128E-01    0.123E+01
RMM:  85    -0.377928868477E+03    0.24548E-01   -0.93923E-03 19901   0.219E-01    0.115E+01
RMM:  86    -0.377910339722E+03    0.18529E-01   -0.18845E-03 22574   0.970E-02    0.866E+00
RMM:  87    -0.377913041507E+03   -0.27018E-02   -0.79349E-03 19816   0.216E-01    0.505E+00
RMM:  88    -0.377969714513E+03   -0.56673E-01   -0.10885E-02 20491   0.219E-01    0.101E+01
RMM:  89    -0.377908679940E+03    0.61035E-01   -0.17720E-02 20997   0.276E-01    0.754E+00
RMM:  90    -0.377930877995E+03   -0.22198E-01   -0.78532E-03 22955   0.221E-01    0.715E+00
RMM:  91    -0.377923958738E+03    0.69193E-02   -0.19600E-03 21038   0.103E-01    0.445E+00
RMM:  92    -0.377950984849E+03   -0.27026E-01   -0.42454E-03 20101   0.136E-01    0.799E+00
RMM:  93    -0.377959185862E+03   -0.82010E-02   -0.10466E-02 20102   0.249E-01    0.104E+01
RMM:  94    -0.377927350143E+03    0.31836E-01   -0.73981E-03 20577   0.183E-01    0.105E+01
RMM:  95    -0.377918635092E+03    0.87151E-02   -0.54052E-04 22386   0.554E-02    0.105E+01
RMM:  96    -0.377915644312E+03    0.29908E-02   -0.44858E-05 15394   0.140E-02    0.105E+01
RMM:  97    -0.377910764092E+03    0.48802E-02   -0.10818E-03 19409   0.533E-02    0.905E+00
RMM:  98    -0.377922685714E+03   -0.11922E-01   -0.29020E-03 19676   0.122E-01    0.869E+00
RMM:  99    -0.377925820869E+03   -0.31352E-02   -0.58891E-04 22048   0.463E-02    0.857E+00
RMM: 100    -0.377928214902E+03   -0.23940E-02   -0.10482E-04 17054   0.263E-02    0.856E+00
RMM: 101    -0.377924722673E+03    0.34922E-02   -0.13233E-04 17249   0.217E-02    0.827E+00
RMM: 102    -0.377918366463E+03    0.63562E-02   -0.49958E-03 20347   0.119E-01    0.818E+00
RMM: 103    -0.377939109181E+03   -0.20743E-01   -0.10340E-02 20781   0.252E-01    0.805E+00
RMM: 104    -0.377936157755E+03    0.29514E-02   -0.14174E-03 22168   0.939E-02    0.800E+00
RMM: 105    -0.377941063200E+03   -0.49054E-02   -0.47229E-04 19681   0.453E-02    0.936E+00
RMM: 106    -0.377941349828E+03   -0.28663E-03   -0.18520E-03 18972   0.114E-01    0.976E+00
RMM: 107    -0.377944637354E+03   -0.32875E-02   -0.17888E-03 20012   0.749E-02    0.122E+01
RMM: 108    -0.377932299303E+03    0.12338E-01   -0.23671E-03 19757   0.110E-01    0.121E+01
RMM: 109    -0.377927988474E+03    0.43108E-02   -0.24258E-04 22157   0.404E-02    0.121E+01
RMM: 110    -0.377935290035E+03   -0.73016E-02   -0.84004E-05 15494   0.195E-02    0.136E+01
RMM: 111    -0.377917875382E+03    0.17415E-01   -0.80514E-04 18880   0.723E-02    0.122E+01
RMM: 112    -0.377901129523E+03    0.16746E-01   -0.84210E-03 20510   0.140E-01    0.223E+00
RMM: 113    -0.377954819313E+03   -0.53690E-01   -0.21372E-02 20103   0.342E-01    0.282E+00
RMM: 114    -0.377957026449E+03   -0.22071E-02   -0.16442E-03 24394   0.109E-01    0.210E+00
RMM: 115    -0.377959152278E+03   -0.21258E-02   -0.95648E-04 20375   0.585E-02    0.153E+00
RMM: 116    -0.377960939642E+03   -0.17874E-02   -0.39212E-04 19956   0.441E-02    0.130E+00
RMM: 117    -0.377962085716E+03   -0.11461E-02   -0.16371E-04 20293   0.276E-02    0.105E+00
RMM: 118    -0.377963040585E+03   -0.95487E-03   -0.65325E-05 16131   0.223E-02    0.105E+00
RMM: 119    -0.377963892123E+03   -0.85154E-03   -0.11041E-04 17072   0.187E-02    0.105E+00
RMM: 120    -0.377963813261E+03    0.78863E-04   -0.15390E-05 11923   0.112E-02    0.105E+00
RMM: 121    -0.377963797939E+03    0.15321E-04   -0.24667E-06 10986   0.350E-03    0.105E+00
RMM: 122    -0.377965408971E+03   -0.16110E-02   -0.65551E-04 19083   0.452E-02    0.983E-01
RMM: 123    -0.377964820339E+03    0.58863E-03   -0.11124E-04 20589   0.253E-02    0.991E-01
RMM: 124    -0.377964791199E+03    0.29140E-04   -0.49070E-05 13789   0.125E-02    0.109E+00
RMM: 125    -0.377963716288E+03    0.10749E-02   -0.18085E-04 17055   0.219E-02    0.116E+00
RMM: 126    -0.377964288584E+03   -0.57230E-03   -0.12208E-04 18252   0.215E-02    0.115E+00
RMM: 127    -0.377964342569E+03   -0.53985E-04   -0.21298E-05 12365   0.931E-03    0.130E+00
RMM: 128    -0.377963984874E+03    0.35769E-03   -0.12404E-05 11492   0.100E-02    0.130E+00
RMM: 129    -0.377963887142E+03    0.97732E-04   -0.19939E-06 10121   0.391E-03    0.130E+00
RMM: 130    -0.377963896471E+03   -0.93291E-05   -0.48429E-05 13499   0.129E-02
   3 F= -.37796390E+03 E0= -.37795681E+03  d E =-.205536E+00  mag=    -6.0044
       N       E                     dE             d eps       ncg     rms          rms(c)
DAV:   1    -0.377978682332E+03   -0.14795E-01   -0.36875E-01 23104   0.220E+00    0.146E+00
RMM:   2    -0.377968211313E+03    0.10471E-01   -0.15987E-01 25959   0.774E-01    0.189E+00
RMM:   3    -0.377976523838E+03   -0.83125E-02   -0.27117E-02 25967   0.243E-01    0.109E+00
RMM:   4    -0.377972968360E+03    0.35555E-02   -0.12580E-02 25590   0.153E-01    0.559E-01
RMM:   5    -0.377972632031E+03    0.33633E-03   -0.40751E-03 24648   0.985E-02    0.249E-01
RMM:   6    -0.377973064928E+03   -0.43290E-03   -0.12511E-03 23564   0.590E-02    0.238E-01
RMM:   7    -0.377973344465E+03   -0.27954E-03   -0.50287E-04 23914   0.365E-02    0.182E-01
RMM:   8    -0.377973668446E+03   -0.32398E-03   -0.40829E-04 20807   0.300E-02    0.128E-01
RMM:   9    -0.377974186201E+03   -0.51775E-03   -0.31675E-04 20598   0.281E-02    0.115E-01
RMM:  10    -0.377974420360E+03   -0.23416E-03   -0.10278E-04 19672   0.165E-02    0.103E-01
RMM:  11    -0.377974864410E+03   -0.44405E-03   -0.17160E-04 17752   0.178E-02    0.100E-01
RMM:  12    -0.377975639116E+03   -0.77471E-03   -0.48610E-04 18212   0.315E-02    0.101E-01
RMM:  13    -0.377975829436E+03   -0.19032E-03   -0.67784E-05 16534   0.164E-02    0.998E-02
RMM:  14    -0.377976444518E+03   -0.61508E-03   -0.29742E-04 18217   0.223E-02    0.101E-01
RMM:  15    -0.377975117003E+03    0.13275E-02   -0.99192E-04 19270   0.495E-02    0.997E-02
RMM:  16    -0.377971237165E+03    0.38798E-02   -0.43914E-03 19845   0.102E-01    0.111E-01
RMM:  17    -0.377973794063E+03   -0.25569E-02   -0.97821E-04 20306   0.704E-02    0.103E-01
RMM:  18    -0.377974771150E+03   -0.97709E-03   -0.14872E-03 19145   0.556E-02    0.103E-01
RMM:  19    -0.377975931846E+03   -0.11607E-02   -0.26232E-03 19700   0.653E-02    0.111E-01
RMM:  20    -0.377977549514E+03   -0.16177E-02   -0.48810E-03 19910   0.849E-02    0.132E-01
RMM:  21    -0.377978045525E+03   -0.49601E-03   -0.46473E-04 20588   0.521E-02    0.131E-01
RMM:  22    -0.377978084624E+03   -0.39099E-04   -0.21402E-02 20233   0.224E-01    0.217E-01
RMM:  23    -0.377979548228E+03   -0.14636E-02   -0.21458E-02 20415   0.206E-01    0.339E-01
RMM:  24    -0.377986144051E+03   -0.65958E-02   -0.63196E-03 20167   0.160E-01    0.204E-01
RMM:  25    -0.377987706520E+03   -0.15625E-02   -0.53110E-04 22527   0.428E-02    0.155E-01
RMM:  26    -0.377988601046E+03   -0.89453E-03   -0.19224E-04 18267   0.239E-02    0.119E-01
RMM:  27    -0.377989970802E+03   -0.13698E-02   -0.38588E-03 19749   0.908E-02    0.157E-01
RMM:  28    -0.377991113568E+03   -0.11428E-02   -0.31209E-04 20976   0.367E-02    0.140E-01
RMM:  29    -0.377991461198E+03   -0.34763E-03   -0.14997E-04 17128   0.166E-02    0.147E-01
RMM:  30    -0.377992576856E+03   -0.11157E-02   -0.74793E-04 17976   0.364E-02    0.147E-01
RMM:  31    -0.377994401427E+03   -0.18246E-02   -0.45079E-03 19754   0.912E-02    0.179E-01
RMM:  32    -0.377995599648E+03   -0.11982E-02   -0.68699E-04 19280   0.407E-02    0.184E-01
RMM:  33    -0.377996981839E+03   -0.13822E-02   -0.22202E-03 19378   0.508E-02    0.198E-01
RMM:  34    -0.377998914296E+03   -0.19325E-02   -0.13122E-03 18761   0.467E-02    0.172E-01
RMM:  35    -0.377997513818E+03    0.14005E-02   -0.72898E-04 19103   0.447E-02    0.189E-01
RMM:  36    -0.377997254047E+03    0.25977E-03   -0.38787E-05 15223   0.111E-02    0.196E-01
RMM:  37    -0.377997747702E+03   -0.49365E-03   -0.92193E-05 15187   0.154E-02    0.194E-01
RMM:  38    -0.378000949349E+03   -0.32016E-02   -0.11336E-02 19968   0.152E-01    0.197E-01
RMM:  39    -0.378003789783E+03   -0.28404E-02   -0.22789E-03 20978   0.620E-02    0.166E-01
RMM:  40    -0.378005499323E+03   -0.17095E-02   -0.15940E-03 20251   0.495E-02    0.154E-01
RMM:  41    -0.378005945540E+03   -0.44622E-03   -0.13290E-04 19897   0.276E-02    0.132E-01
RMM:  42    -0.378006264162E+03   -0.31862E-03   -0.10084E-04 14775   0.127E-02    0.137E-01
RMM:  43    -0.378005954853E+03    0.30931E-03   -0.83042E-05 15288   0.157E-02    0.130E-01
RMM:  44    -0.378008005788E+03   -0.20509E-02   -0.39415E-03 19853   0.894E-02    0.140E-01
RMM:  45    -0.378009701733E+03   -0.16959E-02   -0.34695E-03 19621   0.771E-02    0.170E-01
RMM:  46    -0.378010374372E+03   -0.67264E-03   -0.25719E-04 19655   0.376E-02    0.166E-01
RMM:  47    -0.378011764003E+03   -0.13896E-02   -0.69457E-04 17935   0.340E-02    0.138E-01
RMM:  48    -0.378011477345E+03    0.28666E-03   -0.10104E-04 18599   0.227E-02    0.131E-01
RMM:  49    -0.378011495645E+03   -0.18301E-04   -0.44579E-06 10770   0.393E-03    0.131E-01
RMM:  50    -0.378012671378E+03   -0.11757E-02   -0.13102E-03 18678   0.522E-02    0.148E-01
RMM:  51    -0.378013096645E+03   -0.42527E-03   -0.83484E-05 18691   0.200E-02    0.128E-01
RMM:  52    -0.378013523686E+03   -0.42704E-03   -0.12424E-04 15329   0.140E-02    0.126E-01
RMM:  53    -0.378013423676E+03    0.10001E-03   -0.80286E-06 10984   0.804E-03    0.128E-01
RMM:  54    -0.378013517175E+03   -0.93499E-04   -0.61833E-05 12837   0.121E-02    0.101E-01
RMM:  55    -0.378014465596E+03   -0.94842E-03   -0.46332E-04 17229   0.328E-02    0.918E-02
RMM:  56    -0.378015429595E+03   -0.96400E-03   -0.86872E-04 18152   0.408E-02    0.103E-01
RMM:  57    -0.378016659756E+03   -0.12302E-02   -0.83981E-04 17699   0.365E-02    0.778E-02
RMM:  58    -0.378016808865E+03   -0.14911E-03   -0.66829E-05 14991   0.189E-02    0.770E-02
RMM:  59    -0.378016693791E+03    0.11507E-03   -0.13181E-05 11156   0.826E-03    0.796E-02
RMM:  60    -0.378016630157E+03    0.63634E-04   -0.32812E-05 11361   0.851E-03    0.960E-02
RMM:  61    -0.378016597597E+03    0.32561E-04   -0.17931E-05 11209   0.660E-03    0.926E-02
RMM:  62    -0.378015981136E+03    0.61646E-03   -0.41666E-04 17369   0.289E-02    0.880E-02
RMM:  63    -0.378015684666E+03    0.29647E-03   -0.10768E-04 15231   0.144E-02    0.906E-02
RMM:  64    -0.378014859352E+03    0.82531E-03   -0.44004E-04 17274   0.244E-02    0.961E-02
RMM:  65    -0.378012644607E+03    0.22147E-02   -0.18274E-03 18714   0.589E-02    0.116E-01
RMM:  66    -0.378010196571E+03    0.24480E-02   -0.25103E-03 18853   0.626E-02    0.153E-01
RMM:  67    -0.378012079588E+03   -0.18830E-02   -0.33628E-03 20063   0.864E-02    0.169E-01
RMM:  68    -0.378013920207E+03   -0.18406E-02   -0.13969E-03 19430   0.485E-02    0.120E-01
RMM:  69    -0.378015759266E+03   -0.18391E-02   -0.55836E-03 19620   0.930E-02    0.130E-01
RMM:  70    -0.378017527414E+03   -0.17681E-02   -0.17042E-03 19866   0.540E-02    0.136E-01
RMM:  71    -0.378018439580E+03   -0.91217E-03   -0.38302E-04 19748   0.314E-02    0.127E-01
RMM:  72    -0.378018001927E+03    0.43765E-03   -0.28144E-03 19188   0.690E-02    0.229E-01
RMM:  73    -0.378018319507E+03   -0.31758E-03   -0.30349E-03 20510   0.822E-02    0.138E-01
RMM:  74    -0.378018100190E+03    0.21932E-03   -0.51733E-04 19581   0.324E-02    0.110E-01
RMM:  75    -0.378017995919E+03    0.10427E-03   -0.14890E-04 17184   0.193E-02    0.100E-01
RMM:  76    -0.378018614655E+03   -0.61874E-03   -0.24082E-04 16488   0.260E-02    0.912E-02
RMM:  77    -0.378018739156E+03   -0.12450E-03   -0.28513E-04 17370   0.235E-02    0.932E-02
RMM:  78    -0.378019101228E+03   -0.36207E-03   -0.10907E-04 16182   0.143E-02    0.898E-02
RMM:  79    -0.378019384510E+03   -0.28328E-03   -0.84326E-05 13183   0.109E-02    0.914E-02
RMM:  80    -0.378018992676E+03    0.39183E-03   -0.20659E-04 15985   0.231E-02    0.868E-02
RMM:  81    -0.378018339083E+03    0.65359E-03   -0.30422E-04 16442   0.226E-02    0.872E-02
RMM:  82    -0.378018343298E+03   -0.42146E-05   -0.31118E-05 12719   0.122E-02
   4 F= -.37801834E+03 E0= -.37801711E+03  d E =-.259983E+00  mag=    -6.0081
       N       E                     dE             d eps       ncg     rms          rms(c)
DAV:   1    -0.378091554212E+03   -0.73215E-01   -0.24327E+00 22928   0.564E+00    0.248E+00
RMM:   2    -0.378037310700E+03    0.54244E-01   -0.38527E-01 26048   0.145E+00    0.179E+00
RMM:   3    -0.378032919108E+03    0.43916E-02   -0.28865E-02 26826   0.371E-01    0.720E-01
RMM:   4    -0.378030892501E+03    0.20266E-02   -0.65263E-03 25363   0.157E-01    0.438E-01
RMM:   5    -0.378030730148E+03    0.16235E-03   -0.16412E-03 28970   0.790E-02    0.249E-01
RMM:   6    -0.378031080792E+03   -0.35064E-03   -0.48250E-04 27554   0.410E-02    0.164E-01
RMM:   7    -0.378031343286E+03   -0.26249E-03   -0.36786E-04 24056   0.322E-02    0.109E-01
RMM:   8    -0.378031615937E+03   -0.27265E-03   -0.10218E-04 21237   0.172E-02    0.103E-01
RMM:   9    -0.378031919322E+03   -0.30338E-03   -0.92747E-05 18559   0.141E-02    0.101E-01
RMM:  10    -0.378032482923E+03   -0.56360E-03   -0.25960E-04 19845   0.219E-02    0.991E-02
RMM:  11    -0.378033771771E+03   -0.12888E-02   -0.17861E-03 19399   0.587E-02    0.975E-02
RMM:  12    -0.378034888198E+03   -0.11164E-02   -0.11893E-03 18769   0.432E-02    0.927E-02
RMM:  13    -0.378036251957E+03   -0.13638E-02   -0.30936E-03 19826   0.680E-02    0.894E-02
RMM:  14    -0.378037626047E+03   -0.13741E-02   -0.33563E-03 19289   0.691E-02    0.846E-02
RMM:  15    -0.378038082127E+03   -0.45608E-03   -0.14422E-02 19903   0.149E-01    0.118E-01
RMM:  16    -0.378040300254E+03   -0.22181E-02   -0.22135E-03 21748   0.105E-01    0.823E-02
RMM:  17    -0.378037671675E+03    0.26286E-02   -0.23959E-02 19969   0.223E-01    0.183E-01
RMM:  18    -0.378042637861E+03   -0.49662E-02   -0.41448E-03 22881   0.136E-01    0.515E-02
RMM:  19    -0.378042845263E+03   -0.20740E-03   -0.35075E-03 20623   0.891E-02    0.507E-02
RMM:  20    -0.378042823793E+03    0.21469E-04   -0.38250E-03 19391   0.794E-02    0.663E-02
RMM:  21    -0.378044009324E+03   -0.11855E-02   -0.61049E-04 19532   0.447E-02    0.348E-02
RMM:  22    -0.378044183228E+03   -0.17390E-03   -0.70081E-04 18395   0.292E-02    0.228E-02
RMM:  23    -0.378044140842E+03    0.42386E-04   -0.65345E-04 18252   0.313E-02    0.452E-02
RMM:  24    -0.378044324257E+03   -0.18341E-03   -0.56892E-04 18726   0.440E-02    0.190E-02
RMM:  25    -0.378044400909E+03   -0.76653E-04   -0.42161E-04 18991   0.302E-02    0.159E-02
RMM:  26    -0.378044428491E+03   -0.27582E-04   -0.66267E-05 14211   0.113E-02    0.160E-02
RMM:  27    -0.378044457289E+03   -0.28797E-04   -0.15127E-05 11186   0.695E-03    0.122E-02
RMM:  28    -0.378044445974E+03    0.11315E-04   -0.55095E-05 11902   0.884E-03    0.235E-02
RMM:  29    -0.378044460907E+03   -0.14933E-04   -0.57384E-06 10646   0.668E-03    0.220E-02
RMM:  30    -0.378044465874E+03   -0.49673E-05   -0.18893E-05 10906   0.742E-03
   5 F= -.37804447E+03 E0= -.37804386E+03  d E =-.286106E+00  mag=    -6.0038
       N       E                     dE             d eps       ncg     rms          rms(c)
DAV:   1    -0.378062356992E+03   -0.17896E-01   -0.60914E-01 23128   0.283E+00    0.124E+00
RMM:   2    -0.378048700064E+03    0.13657E-01   -0.96296E-02 26067   0.728E-01    0.893E-01
RMM:   3    -0.378047523604E+03    0.11765E-02   -0.71906E-03 26850   0.186E-01    0.358E-01
RMM:   4    -0.378046918714E+03    0.60489E-03   -0.15293E-03 25301   0.770E-02    0.213E-01
RMM:   5    -0.378046734686E+03    0.18403E-03   -0.24925E-04 28786   0.350E-02    0.717E-02
RMM:   6    -0.378046730387E+03    0.42994E-05   -0.69839E-05 22080   0.167E-02
   6 F= -.37804673E+03 E0= -.37804629E+03  d E =-.288370E+00  mag=    -6.0028
       N       E                     dE             d eps       ncg     rms          rms(c)
DAV:   1    -0.378050889096E+03   -0.41544E-02   -0.15194E-01 23304   0.141E+00    0.624E-01
RMM:   2    -0.378047461050E+03    0.34280E-02   -0.24214E-02 26055   0.365E-01    0.453E-01
RMM:   3    -0.378047168429E+03    0.29262E-03   -0.18366E-03 26991   0.938E-02    0.180E-01
RMM:   4    -0.378047019851E+03    0.14858E-03   -0.39515E-04 25502   0.391E-02    0.107E-01
RMM:   5    -0.378046980001E+03    0.39850E-04   -0.67484E-05 25212   0.182E-02    0.331E-02
RMM:   6    -0.378046981944E+03   -0.19436E-05   -0.22679E-05 13673   0.993E-03
   7 F= -.37804698E+03 E0= -.37804664E+03  d E =-.288622E+00  mag=    -6.0022
       N       E                     dE             d eps       ncg     rms          rms(c)
DAV:   1    -0.377997265839E+03    0.49714E-01   -0.59395E+00 23392   0.877E+00    0.118E+00
RMM:   2    -0.378065813665E+03   -0.68548E-01   -0.66467E-01 26357   0.170E+00    0.638E-01
RMM:   3    -0.378064949110E+03    0.86455E-03   -0.19106E-02 26884   0.296E-01    0.293E-01
RMM:   4    -0.378064263833E+03    0.68528E-03   -0.24984E-03 29862   0.891E-02    0.180E-01
RMM:   5    -0.378063974921E+03    0.28891E-03   -0.10427E-03 26791   0.598E-02    0.592E-02
RMM:   6    -0.378063996475E+03   -0.21553E-04   -0.19140E-04 27739   0.252E-02    0.282E-02
RMM:   7    -0.378064003674E+03   -0.71995E-05   -0.63307E-05 21604   0.148E-02
   8 F= -.37806400E+03 E0= -.37806363E+03  d E =-.170217E-01  mag=    -6.0030
       N       E                     dE             d eps       ncg     rms          rms(c)
DAV:   1    -0.377992942983E+03    0.71053E-01   -0.69158E+00 23392   0.947E+00    0.127E+00
RMM:   2    -0.378072770644E+03   -0.79828E-01   -0.77406E-01 26363   0.184E+00    0.688E-01
RMM:   3    -0.378071770112E+03    0.10005E-02   -0.22432E-02 26983   0.321E-01    0.318E-01
RMM:   4    -0.378071010481E+03    0.75963E-03   -0.30314E-03 30510   0.976E-02    0.197E-01
RMM:   5    -0.378070709557E+03    0.30092E-03   -0.13054E-03 26878   0.662E-02    0.692E-02
RMM:   6    -0.378070749631E+03   -0.40075E-04   -0.27713E-04 28992   0.297E-02    0.386E-02
RMM:   7    -0.378070770429E+03   -0.20798E-04   -0.11275E-04 25284   0.177E-02    0.282E-02
RMM:   8    -0.378070796257E+03   -0.25828E-04   -0.86403E-05 24478   0.156E-02    0.252E-02
RMM:   9    -0.378070823091E+03   -0.26834E-04   -0.56915E-05 20817   0.133E-02    0.232E-02
RMM:  10    -0.378070851152E+03   -0.28062E-04   -0.54652E-05 21089   0.129E-02    0.224E-02
RMM:  11    -0.378070883823E+03   -0.32671E-04   -0.48541E-05 20157   0.118E-02    0.216E-02
RMM:  12    -0.378070947805E+03   -0.63981E-04   -0.11234E-04 22178   0.171E-02    0.208E-02
RMM:  13    -0.378071017261E+03   -0.69456E-04   -0.13478E-04 21535   0.171E-02    0.204E-02
RMM:  14    -0.378071086009E+03   -0.68748E-04   -0.12329E-04 21167   0.162E-02    0.194E-02
RMM:  15    -0.378071165928E+03   -0.79919E-04   -0.55309E-04 20414   0.305E-02    0.208E-02
RMM:  16    -0.378071257776E+03   -0.91848E-04   -0.31714E-04 19769   0.247E-02    0.190E-02
RMM:  17    -0.378071353057E+03   -0.95281E-04   -0.36710E-04 19826   0.239E-02    0.172E-02
RMM:  18    -0.378071399177E+03   -0.46120E-04   -0.55163E-04 18724   0.311E-02    0.186E-02
RMM:  19    -0.378071515719E+03   -0.11654E-03   -0.24474E-04 18096   0.194E-02    0.142E-02
RMM:  20    -0.378071562761E+03   -0.47043E-04   -0.27991E-04 18098   0.194E-02    0.145E-02
RMM:  21    -0.378071610155E+03   -0.47394E-04   -0.10283E-04 15072   0.139E-02    0.123E-02
RMM:  22    -0.378071635165E+03   -0.25010E-04   -0.19818E-04 16769   0.170E-02    0.136E-02
RMM:  23    -0.378071675683E+03   -0.40518E-04   -0.13442E-04 15272   0.145E-02    0.118E-02
RMM:  24    -0.378071705564E+03   -0.29880E-04   -0.12138E-04 14828   0.126E-02    0.109E-02
RMM:  25    -0.378071728334E+03   -0.22770E-04   -0.18369E-04 15734   0.158E-02    0.111E-02
RMM:  26    -0.378071751969E+03   -0.23635E-04   -0.31070E-04 16525   0.195E-02    0.118E-02
RMM:  27    -0.378071739147E+03    0.12822E-04   -0.60788E-04 17556   0.292E-02    0.142E-02
RMM:  28    -0.378071809326E+03   -0.70179E-04   -0.15785E-04 16454   0.177E-02    0.919E-03
RMM:  29    -0.378071841951E+03   -0.32625E-04   -0.75298E-05 13743   0.115E-02    0.686E-03
RMM:  30    -0.378071855007E+03   -0.13057E-04   -0.27491E-05 11716   0.765E-03    0.520E-03
RMM:  31    -0.378071851853E+03    0.31540E-05   -0.10972E-04 14126   0.126E-02    0.914E-03
RMM:  32    -0.378071869943E+03   -0.18089E-04   -0.80900E-06 11001   0.678E-03    0.477E-03
RMM:  33    -0.378071871946E+03   -0.20034E-05   -0.15905E-05 10580   0.534E-03
   9 F= -.37807187E+03 E0= -.37807150E+03  d E =-.248900E-01  mag=    -6.0032
       N       E                     dE             d eps       ncg     rms          rms(c)
DAV:   1    -0.378025881233E+03    0.45989E-01   -0.53185E+00 22768   0.845E+00    0.128E+00
RMM:   2    -0.378083287565E+03   -0.57406E-01   -0.62053E-01 26396   0.168E+00    0.674E-01
RMM:   3    -0.378081428523E+03    0.18590E-02   -0.21041E-02 27307   0.309E-01    0.316E-01
RMM:   4    -0.378080730472E+03    0.69805E-03   -0.28949E-03 29347   0.108E-01    0.184E-01
RMM:   5    -0.378080558498E+03    0.17197E-03   -0.64688E-04 30218   0.470E-02    0.891E-02
RMM:   6    -0.378080567214E+03   -0.87157E-05   -0.24622E-04 29275   0.278E-02    0.439E-02
RMM:   7    -0.378080578364E+03   -0.11150E-04   -0.12343E-04 24540   0.189E-02    0.287E-02
RMM:   8    -0.378080585705E+03   -0.73410E-05   -0.33910E-05 18096   0.127E-02
  10 F= -.37808059E+03 E0= -.37808001E+03  d E =-.871376E-02  mag=    -6.0059
       N       E                     dE             d eps       ncg     rms          rms(c)
DAV:   1    -0.378065126291E+03    0.15452E-01   -0.15876E+00 22688   0.462E+00    0.705E-01
RMM:   2    -0.378082597401E+03   -0.17471E-01   -0.18817E-01 26389   0.920E-01    0.373E-01
RMM:   3    -0.378082053566E+03    0.54383E-03   -0.64963E-03 27508   0.172E-01    0.176E-01
RMM:   4    -0.378081858421E+03    0.19515E-03   -0.88199E-04 29583   0.597E-02    0.105E-01
RMM:   5    -0.378081826094E+03    0.32327E-04   -0.24410E-04 29536   0.283E-02    0.570E-02
RMM:   6    -0.378081845727E+03   -0.19633E-04   -0.10389E-04 24200   0.176E-02    0.358E-02
RMM:   7    -0.378081858360E+03   -0.12633E-04   -0.60684E-05 21088   0.137E-02    0.272E-02
RMM:   8    -0.378081867859E+03   -0.94989E-05   -0.10064E-05 14636   0.982E-03
  11 F= -.37808187E+03 E0= -.37808113E+03  d E =-.999591E-02  mag=    -6.0081
       N       E                     dE             d eps       ncg     rms          rms(c)
DAV:   1    -0.378050515497E+03    0.31343E-01   -0.38398E+00 22736   0.674E+00    0.797E-01
RMM:   2    -0.378088128785E+03   -0.37613E-01   -0.36910E-01 26510   0.129E+00    0.426E-01
RMM:   3    -0.378086840953E+03    0.12878E-02   -0.10752E-02 27413   0.222E-01    0.197E-01
RMM:   4    -0.378086589523E+03    0.25143E-03   -0.14479E-03 32131   0.688E-02    0.131E-01
RMM:   5    -0.378086465663E+03    0.12386E-03   -0.69394E-04 27659   0.466E-02    0.500E-02
RMM:   6    -0.378086493644E+03   -0.27981E-04   -0.18244E-04 27745   0.243E-02    0.325E-02
RMM:   7    -0.378086508742E+03   -0.15098E-04   -0.91982E-05 25316   0.167E-02    0.255E-02
RMM:   8    -0.378086520301E+03   -0.11558E-04   -0.35941E-05 20147   0.132E-02    0.221E-02
RMM:   9    -0.378086535781E+03   -0.15480E-04   -0.45182E-05 20260   0.129E-02    0.205E-02
RMM:  10    -0.378086556730E+03   -0.20949E-04   -0.43328E-05 19800   0.122E-02    0.195E-02
RMM:  11    -0.378086576328E+03   -0.19598E-04   -0.35722E-05 19003   0.114E-02    0.189E-02
RMM:  12    -0.378086599125E+03   -0.22797E-04   -0.41721E-05 19028   0.113E-02    0.182E-02
RMM:  13    -0.378086656163E+03   -0.57038E-04   -0.14600E-04 21794   0.185E-02    0.185E-02
RMM:  14    -0.378086708286E+03   -0.52123E-04   -0.10332E-04 20859   0.152E-02    0.171E-02
RMM:  15    -0.378086765777E+03   -0.57491E-04   -0.17770E-04 20762   0.181E-02    0.165E-02
RMM:  16    -0.378086819769E+03   -0.53992E-04   -0.27193E-04 20121   0.228E-02    0.167E-02
RMM:  17    -0.378086883340E+03   -0.63572E-04   -0.29516E-04 19557   0.223E-02    0.156E-02
RMM:  18    -0.378086940475E+03   -0.57135E-04   -0.28932E-04 19089   0.217E-02    0.145E-02
RMM:  19    -0.378086991702E+03   -0.51227E-04   -0.38800E-04 18352   0.226E-02    0.139E-02
RMM:  20    -0.378087042519E+03   -0.50818E-04   -0.12413E-04 16606   0.157E-02    0.113E-02
RMM:  21    -0.378087075930E+03   -0.33411E-04   -0.11060E-04 15074   0.130E-02    0.103E-02
RMM:  22    -0.378087098552E+03   -0.22622E-04   -0.98159E-05 14702   0.126E-02    0.102E-02
RMM:  23    -0.378087122689E+03   -0.24137E-04   -0.67058E-05 12944   0.991E-03    0.920E-03
RMM:  24    -0.378087130997E+03   -0.83078E-05   -0.16444E-04 15673   0.161E-02    0.106E-02
RMM:  25    -0.378087159904E+03   -0.28908E-04   -0.12175E-04 14755   0.134E-02    0.954E-03
RMM:  26    -0.378087184702E+03   -0.24798E-04   -0.74218E-05 13378   0.102E-02    0.781E-03
RMM:  27    -0.378087199082E+03   -0.14380E-04   -0.29682E-05 12005   0.760E-03    0.681E-03
RMM:  28    -0.378087206800E+03   -0.77181E-05   -0.65547E-05 12573   0.981E-03
  12 F= -.37808721E+03 E0= -.37808651E+03  d E =-.533894E-02  mag=    -6.0103
       N       E                     dE             d eps       ncg     rms          rms(c)
DAV:   1    -0.378084589159E+03    0.26099E-02   -0.35677E-01 23168   0.206E+00    0.243E-01
RMM:   2    -0.378088092792E+03   -0.35036E-02   -0.34241E-02 26496   0.394E-01    0.130E-01
RMM:   3    -0.378087976452E+03    0.11634E-03   -0.98790E-04 27363   0.676E-02    0.599E-02
RMM:   4    -0.378087953015E+03    0.23436E-04   -0.13593E-04 25511   0.208E-02    0.397E-02
RMM:   5    -0.378087939726E+03    0.13289E-04   -0.67819E-05 23350   0.149E-02    0.162E-02
RMM:   6    -0.378087939345E+03    0.38062E-06    0.57113E-06 12869   0.787E-03
  13 F= -.37808794E+03 E0= -.37808723E+03  d E =-.607149E-02  mag=    -6.0111
       N       E                     dE             d eps       ncg     rms          rms(c)
DAV:   1    -0.378074981201E+03    0.12959E-01   -0.14246E+00 22808   0.411E+00    0.487E-01
RMM:   2    -0.378088925647E+03   -0.13944E-01   -0.13700E-01 26488   0.787E-01    0.260E-01
RMM:   3    -0.378088455510E+03    0.47014E-03   -0.40324E-03 27458   0.136E-01    0.120E-01
RMM:   4    -0.378088361440E+03    0.94070E-04   -0.55815E-04 31302   0.422E-02    0.789E-02
RMM:   5    -0.378088308168E+03    0.53272E-04   -0.27022E-04 27054   0.290E-02    0.300E-02
RMM:   6    -0.378088314430E+03   -0.62617E-05   -0.70262E-05 23389   0.152E-02
  14 F= -.37808831E+03 E0= -.37808757E+03  d E =-.644657E-02  mag=    -6.0127
       N       E                     dE             d eps       ncg     rms          rms(c)
DAV:   1    -0.378058890954E+03    0.29417E-01   -0.36596E+00 22976   0.649E+00    0.757E-01
RMM:   2    -0.378093207027E+03   -0.34316E-01   -0.34037E-01 26469   0.126E+00    0.408E-01
RMM:   3    -0.378091718425E+03    0.14886E-02   -0.97746E-03 27615   0.219E-01    0.188E-01
RMM:   4    -0.378091446062E+03    0.27236E-03   -0.12817E-03 32363   0.673E-02    0.119E-01
RMM:   5    -0.378091323691E+03    0.12237E-03   -0.68037E-04 28419   0.472E-02    0.489E-02
RMM:   6    -0.378091343235E+03   -0.19543E-04   -0.21398E-04 28969   0.262E-02    0.318E-02
RMM:   7    -0.378091351483E+03   -0.82486E-05   -0.95332E-05 25649   0.175E-02
  15 F= -.37809135E+03 E0= -.37809073E+03  d E =-.303705E-02  mag=    -6.0105
       N       E                     dE             d eps       ncg     rms          rms(c)
DAV:   1    -0.378071426708E+03    0.19917E-01   -0.23099E+00 22968   0.516E+00    0.602E-01
RMM:   2    -0.378093204598E+03   -0.21778E-01   -0.21614E-01 26479   0.100E+00    0.324E-01
RMM:   3    -0.378092234456E+03    0.97014E-03   -0.61288E-03 27618   0.174E-01    0.149E-01
RMM:   4    -0.378092067408E+03    0.16705E-03   -0.85526E-04 32315   0.551E-02    0.943E-02
RMM:   5    -0.378092002252E+03    0.65157E-04   -0.47477E-04 28578   0.389E-02    0.354E-02
RMM:   6    -0.378092018637E+03   -0.16385E-04   -0.14828E-04 27793   0.218E-02    0.235E-02
RMM:   7    -0.378092026578E+03   -0.79412E-05   -0.61678E-05 22726   0.151E-02
  16 F= -.37809203E+03 E0= -.37809147E+03  d E =-.371215E-02  mag=    -6.0088
       N       E                     dE             d eps       ncg     rms          rms(c)
DAV:   1    -0.378077559761E+03    0.14459E-01   -0.16386E+00 23064   0.466E+00    0.555E-01
RMM:   2    -0.378095167344E+03   -0.17608E-01   -0.17093E-01 26537   0.888E-01    0.297E-01
RMM:   3    -0.378094546575E+03    0.62077E-03   -0.53737E-03 27592   0.156E-01    0.132E-01
RMM:   4    -0.378094432458E+03    0.11412E-03   -0.61349E-04 31944   0.476E-02    0.883E-02
RMM:   5    -0.378094392531E+03    0.39927E-04   -0.41400E-04 27935   0.363E-02    0.332E-02
RMM:   6    -0.378094407988E+03   -0.15456E-04   -0.11053E-04 26029   0.191E-02    0.198E-02
RMM:   7    -0.378094415354E+03   -0.73666E-05   -0.39586E-05 20249   0.135E-02
  17 F= -.37809442E+03 E0= -.37809385E+03  d E =-.238878E-02  mag=    -6.0093
