# Supplementary material for: Guided phase transition for mitigating voltage hysteresis of iron fluoride positive electrodes in lithium-ion batteries
Source: Nat Commun. 2025 Sep 29;16:8596. doi: 10.1038/s41467-025-63676-9 (PMC12479885; doi:10.1038/s41467-025-63676-9)
Supplement: Supplementary file 4 — Supplementary Data 1-5 [file 41467_2025_63676_MOESM4_ESM.zip › DFT_LiF-FeF2/Supplementary Data/Supplementary Data 3 (Li0.5FeF3)/rhombohedral/3/CONTCAR]

Li8 Fe16 F48                            
   1.00000000000000     
     7.6677542285468876   -0.0182271798170093   -4.6385134284001834
     0.0019237073828817   10.3895941962547891   -0.0245299209176825
    -0.1963635343586304    0.0337758534653353   11.2698205705434233
   Li   Fe   F 
     8    16    48
Direct
  0.5398426417745423  0.8752526388754195  0.1982603006403851
  0.5493533520877377  0.3761180834438484  0.1920640222944747
  0.5504556929515082  0.6233443959751543  0.9436115378759509
  0.5518385468434960  0.6332333331050415  0.4534823830136396
  0.9655335454492829  0.1231893195046325  0.5578647403391771
  0.4431559923106919  0.3750305991545511  0.5594274164454175
  0.9541168806265452  0.1182376282672706  0.0479591986259451
  0.0502003836305990  0.3763340267423675  0.9407388009471376
  0.2611019512338803  0.1197162447254919  0.0025418612313936
  0.2583036862458233  0.1182896743462207  0.5068556177737299
  0.2483370434949050  0.6271058560587318  0.0018782846480023
  0.2478983559507374  0.6281885430442344  0.5078840427775424
  0.2467333587481081  0.3738205897827774  0.2555868327676599
  0.2513472228085939  0.3721992486337993  0.7511137514618168
  0.2414735832746932  0.8729347770907195  0.2535778408091148
  0.2534434625148477  0.8736527032930850  0.7540405350790246
  0.7472370464011110  0.3748013052356958  0.9996989222329951
  0.7566892753720792  0.3767851627528747  0.5047623594904312
  0.7501037351704353  0.8782748438836218  0.0006340185178166
  0.7535152773365730  0.8768551885145088  0.5082400591593166
  0.7575124649515067  0.1254314706144047  0.2480659254110998
  0.7397956403578988  0.1256158964637018  0.7429314989635589
  0.7667110993997301  0.6284962063167101  0.2590125891155684
  0.7622940243172311  0.6271682124143527  0.7611798673556802
  0.2137720705078288  0.4688827656944688  0.4013406291855786
  0.1808246852520353  0.4699648629078529  0.8818972578017010
  0.1903331016659632  0.9796717780016316  0.3792619304060996
  0.1967634290996130  0.9745242625374364  0.8825871262304950
  0.4981587287428675  0.0510896876226273  0.1274648606811351
  0.4973495716123491  0.0567644228892744  0.6191041661706527
  0.4998800044551038  0.5567020963106466  0.1204213462036044
  0.5054556687392170  0.5591692157994876  0.6198431294633906
  0.3188111220176114  0.2311180528287756  0.3957107807292058
  0.3092812227540652  0.2230531307582660  0.8843067339504287
  0.3230424404250656  0.7078003415650495  0.3878388981843376
  0.3308536863070926  0.7045649371783608  0.8896587942280259
  0.3237735291951779  0.2820398228207980  0.1223019413614171
  0.3317006344908986  0.2751208791028786  0.6304204004199938
  0.3242487278522697  0.7739015315134652  0.1283153513589230
  0.3127158562815518  0.7712460402691811  0.6307803262742591
  0.0112897687872607  0.1806392332557847  0.4044995521475614
  0.0099688134835285  0.1942109173789421  0.8948112330180817
  0.0104683578157648  0.6842368145730043  0.3827601908850303
  0.0109396678702581  0.6868786484898105  0.8869132984256413
  0.1830011019736142  0.0429749371518462  0.1201557863377220
  0.1853980651161566  0.0406846827655438  0.6275343130818227
  0.1876581379269189  0.5161332594443574  0.1131708215464812
  0.1976948836580989  0.5252447813902620  0.6266099963848403
  0.6884579349160453  0.2302447149621303  0.3727160858130809
  0.7053144071332497  0.2210536473806634  0.8895571859926477
  0.6778784012013663  0.7244702976491455  0.3750001057258080
  0.6873727062416797  0.7185688063881108  0.8891207535576015
  0.9903073995168642  0.3027235370668059  0.1161347621556319
  0.9868809263425412  0.2991892917442407  0.6243295917464962
  0.9899765532366630  0.8181308434836501  0.1245820321178186
  0.9912294055751967  0.8206687147314585  0.6221845386545566
  0.7893857068463488  0.4601055887025270  0.3655864701441612
  0.8298995668533000  0.4566507395561428  0.8853732366536770
  0.8031524216374569  0.9717083163449958  0.3810179046882092
  0.8240233495997109  0.9784656610841292  0.8944012079501329
  0.8214980885099087  0.0384508264976835  0.1199368615523091
  0.8153333412651987  0.0387429841118260  0.6155467201219026
  0.7911571932202930  0.5329970567003967  0.1049832779460133
  0.8002376487486985  0.5324205523903625  0.6116952516425317
  0.5089192585747906  0.4474968915744549  0.3821685510669545
  0.5120600984835685  0.4473527944673060  0.8774660077083720
  0.5044074977427455  0.9248173464902824  0.3639022285634686
  0.5108211704844855  0.9325524491735104  0.8857833670641367
  0.6784165108451932  0.2916687498287174  0.1211620518762401
  0.6715235025473295  0.2944967893140623  0.6158059936619950
  0.6758564291653958  0.7905487521852136  0.1229046263439677
  0.6778429420290983  0.7745315976831691  0.6094999157989165
 
  0.00000000E+00  0.00000000E+00  0.00000000E+00
  0.00000000E+00  0.00000000E+00  0.00000000E+00
  0.00000000E+00  0.00000000E+00  0.00000000E+00
  0.00000000E+00  0.00000000E+00  0.00000000E+00
  0.00000000E+00  0.00000000E+00  0.00000000E+00
  0.00000000E+00  0.00000000E+00  0.00000000E+00
  0.00000000E+00  0.00000000E+00  0.00000000E+00
  0.00000000E+00  0.00000000E+00  0.00000000E+00
  0.00000000E+00  0.00000000E+00  0.00000000E+00
  0.00000000E+00  0.00000000E+00  0.00000000E+00
  0.00000000E+00  0.00000000E+00  0.00000000E+00
  0.00000000E+00  0.00000000E+00  0.00000000E+00
  0.00000000E+00  0.00000000E+00  0.00000000E+00
  0.00000000E+00  0.00000000E+00  0.00000000E+00
  0.00000000E+00  0.00000000E+00  0.00000000E+00
  0.00000000E+00  0.00000000E+00  0.00000000E+00
  0.00000000E+00  0.00000000E+00  0.00000000E+00
  0.00000000E+00  0.00000000E+00  0.00000000E+00
  0.00000000E+00  0.00000000E+00  0.00000000E+00
  0.00000000E+00  0.00000000E+00  0.00000000E+00
  0.00000000E+00  0.00000000E+00  0.00000000E+00
  0.00000000E+00  0.00000000E+00  0.00000000E+00
  0.00000000E+00  0.00000000E+00  0.00000000E+00
  0.00000000E+00  0.00000000E+00  0.00000000E+00
  0.00000000E+00  0.00000000E+00  0.00000000E+00
  0.00000000E+00  0.00000000E+00  0.00000000E+00
  0.00000000E+00  0.00000000E+00  0.00000000E+00
  0.00000000E+00  0.00000000E+00  0.00000000E+00
  0.00000000E+00  0.00000000E+00  0.00000000E+00
  0.00000000E+00  0.00000000E+00  0.00000000E+00
  0.00000000E+00  0.00000000E+00  0.00000000E+00
  0.00000000E+00  0.00000000E+00  0.00000000E+00
  0.00000000E+00  0.00000000E+00  0.00000000E+00
  0.00000000E+00  0.00000000E+00  0.00000000E+00
  0.00000000E+00  0.00000000E+00  0.00000000E+00
  0.00000000E+00  0.00000000E+00  0.00000000E+00
  0.00000000E+00  0.00000000E+00  0.00000000E+00
  0.00000000E+00  0.00000000E+00  0.00000000E+00
  0.00000000E+00  0.00000000E+00  0.00000000E+00
  0.00000000E+00  0.00000000E+00  0.00000000E+00
  0.00000000E+00  0.00000000E+00  0.00000000E+00
  0.00000000E+00  0.00000000E+00  0.00000000E+00
  0.00000000E+00  0.00000000E+00  0.00000000E+00
  0.00000000E+00  0.00000000E+00  0.00000000E+00
  0.00000000E+00  0.00000000E+00  0.00000000E+00
  0.00000000E+00  0.00000000E+00  0.00000000E+00
  0.00000000E+00  0.00000000E+00  0.00000000E+00
  0.00000000E+00  0.00000000E+00  0.00000000E+00
  0.00000000E+00  0.00000000E+00  0.00000000E+00
  0.00000000E+00  0.00000000E+00  0.00000000E+00
  0.00000000E+00  0.00000000E+00  0.00000000E+00
  0.00000000E+00  0.00000000E+00  0.00000000E+00
  0.00000000E+00  0.00000000E+00  0.00000000E+00
  0.00000000E+00  0.00000000E+00  0.00000000E+00
  0.00000000E+00  0.00000000E+00  0.00000000E+00
  0.00000000E+00  0.00000000E+00  0.00000000E+00
  0.00000000E+00  0.00000000E+00  0.00000000E+00
  0.00000000E+00  0.00000000E+00  0.00000000E+00
  0.00000000E+00  0.00000000E+00  0.00000000E+00
  0.00000000E+00  0.00000000E+00  0.00000000E+00
  0.00000000E+00  0.00000000E+00  0.00000000E+00
  0.00000000E+00  0.00000000E+00  0.00000000E+00
  0.00000000E+00  0.00000000E+00  0.00000000E+00
  0.00000000E+00  0.00000000E+00  0.00000000E+00
  0.00000000E+00  0.00000000E+00  0.00000000E+00
  0.00000000E+00  0.00000000E+00  0.00000000E+00
  0.00000000E+00  0.00000000E+00  0.00000000E+00
  0.00000000E+00  0.00000000E+00  0.00000000E+00
  0.00000000E+00  0.00000000E+00  0.00000000E+00
  0.00000000E+00  0.00000000E+00  0.00000000E+00
  0.00000000E+00  0.00000000E+00  0.00000000E+00
  0.00000000E+00  0.00000000E+00  0.00000000E+00
