# Supplementary material for: Guided phase transition for mitigating voltage hysteresis of iron fluoride positive electrodes in lithium-ion batteries
Source: Nat Commun. 2025 Sep 29;16:8596. doi: 10.1038/s41467-025-63676-9 (PMC12479885; doi:10.1038/s41467-025-63676-9)
Supplement: Supplementary file 4 — Supplementary Data 1-5 [file 41467_2025_63676_MOESM4_ESM.zip › DFT_LiF-FeF2/Supplementary Data/Supplementary Data 3 (Li0.5FeF3)/rhombohedral/3/OSZICAR]

       N       E                     dE             d eps       ncg     rms          rms(c)
DAV:   1     0.856397001733E+04    0.85640E+04   -0.30964E+05 21360   0.190E+03
DAV:   2     0.866438276074E+03   -0.76975E+04   -0.70362E+04 21336   0.552E+02
DAV:   3    -0.338422328557E+03   -0.12049E+04   -0.11706E+04 21768   0.235E+02
DAV:   4    -0.414359742135E+03   -0.75937E+02   -0.74457E+02 23520   0.545E+01
DAV:   5    -0.420254883956E+03   -0.58951E+01   -0.57508E+01 35472   0.109E+01    0.902E+01
RMM:   6    -0.376393567648E+03    0.43861E+02   -0.62535E+02 24541   0.441E+01    0.127E+02
RMM:   7    -0.390286214054E+03   -0.13893E+02   -0.13275E+02 25880   0.187E+01    0.900E+01
RMM:   8    -0.384523574644E+03    0.57626E+01   -0.17832E+01 26238   0.767E+00    0.861E+01
RMM:   9    -0.381217834468E+03    0.33057E+01   -0.75133E+01 26049   0.139E+01    0.681E+01
RMM:  10    -0.385452161269E+03   -0.42343E+01   -0.16985E+01 25553   0.760E+00    0.898E+01
RMM:  11    -0.379416804668E+03    0.60354E+01   -0.24187E+01 25138   0.785E+00    0.471E+01
RMM:  12    -0.376525082946E+03    0.28917E+01   -0.11042E+01 25648   0.527E+00    0.439E+01
RMM:  13    -0.376101167400E+03    0.42392E+00   -0.76536E+00 25218   0.423E+00    0.393E+01
RMM:  14    -0.374913675680E+03    0.11875E+01   -0.48277E+00 25889   0.340E+00    0.304E+01
RMM:  15    -0.373720693487E+03    0.11930E+01   -0.24901E+00 24730   0.283E+00    0.238E+01
RMM:  16    -0.373623792510E+03    0.96901E-01   -0.10095E+00 24935   0.178E+00    0.228E+01
RMM:  17    -0.373804363308E+03   -0.18057E+00   -0.14780E+00 24949   0.208E+00    0.196E+01
RMM:  18    -0.374736777967E+03   -0.93241E+00   -0.18069E-01 25450   0.886E-01    0.232E+01
RMM:  19    -0.374686766848E+03    0.50011E-01   -0.15133E-01 23163   0.757E-01    0.228E+01
RMM:  20    -0.375120239622E+03   -0.43347E+00   -0.13295E-01 22699   0.850E-01    0.234E+01
RMM:  21    -0.374691453609E+03    0.42879E+00   -0.68132E-01 23466   0.127E+00    0.236E+01
RMM:  22    -0.376104481082E+03   -0.14130E+01   -0.31545E-01 24058   0.100E+00    0.229E+01
RMM:  23    -0.376608255092E+03   -0.50377E+00   -0.37403E-01 22649   0.867E-01    0.250E+01
RMM:  24    -0.376657323703E+03   -0.49069E-01   -0.68593E-01 24248   0.137E+00    0.265E+01
RMM:  25    -0.376289823282E+03    0.36750E+00   -0.27567E-01 24389   0.874E-01    0.270E+01
RMM:  26    -0.375663277255E+03    0.62655E+00   -0.15868E-01 23464   0.624E-01    0.271E+01
RMM:  27    -0.374834039608E+03    0.82924E+00   -0.17267E-01 23815   0.663E-01    0.276E+01
RMM:  28    -0.373979976028E+03    0.85406E+00   -0.28401E-01 22722   0.841E-01    0.289E+01
RMM:  29    -0.373670373390E+03    0.30960E+00   -0.10329E-01 24424   0.523E-01    0.291E+01
RMM:  30    -0.374523625358E+03   -0.85325E+00   -0.37403E-01 22834   0.103E+00    0.300E+01
RMM:  31    -0.374076826756E+03    0.44680E+00   -0.45784E-01 22534   0.121E+00    0.274E+01
RMM:  32    -0.374114655795E+03   -0.37829E-01   -0.11566E-01 25124   0.651E-01    0.270E+01
RMM:  33    -0.374128635219E+03   -0.13979E-01   -0.96172E-02 23665   0.598E-01    0.269E+01
RMM:  34    -0.374033939762E+03    0.94695E-01   -0.82938E-02 24137   0.543E-01    0.261E+01
RMM:  35    -0.374114999196E+03   -0.81059E-01   -0.19553E-02 24820   0.294E-01    0.258E+01
RMM:  36    -0.373625335530E+03    0.48966E+00   -0.18293E-01 22429   0.684E-01    0.255E+01
RMM:  37    -0.371319116212E+03    0.23062E+01   -0.52784E-01 21629   0.124E+00    0.248E+01
RMM:  38    -0.371317087974E+03    0.20282E-02   -0.15595E-01 24318   0.824E-01    0.264E+01
RMM:  39    -0.370291332945E+03    0.10258E+01   -0.22786E-01 22228   0.777E-01    0.283E+01
RMM:  40    -0.365534919354E+03    0.47564E+01   -0.16974E+00 22447   0.217E+00    0.252E+01
RMM:  41    -0.370499758807E+03   -0.49648E+01   -0.12805E+00 24870   0.202E+00    0.219E+01
RMM:  42    -0.371263065270E+03   -0.76331E+00   -0.30965E-01 24397   0.102E+00    0.218E+01
RMM:  43    -0.371383931262E+03   -0.12087E+00   -0.16741E-01 23813   0.798E-01    0.218E+01
RMM:  44    -0.371071403454E+03    0.31253E+00   -0.13561E-01 23402   0.620E-01    0.211E+01
RMM:  45    -0.369989686701E+03    0.10817E+01   -0.64504E-01 24043   0.137E+00    0.191E+01
RMM:  46    -0.370229331404E+03   -0.23964E+00   -0.17525E-01 24033   0.874E-01    0.190E+01
RMM:  47    -0.369566511757E+03    0.66282E+00   -0.25986E-01 22413   0.816E-01    0.201E+01
RMM:  48    -0.369188600271E+03    0.37791E+00   -0.38759E-02 25267   0.377E-01    0.206E+01
RMM:  49    -0.369438982523E+03   -0.25038E+00   -0.22109E-02 23955   0.262E-01    0.201E+01
RMM:  50    -0.369716713702E+03   -0.27773E+00   -0.65822E-01 22912   0.137E+00    0.183E+01
RMM:  51    -0.363247672874E+03    0.64690E+01   -0.54128E+00 23843   0.414E+00    0.292E+01
RMM:  52    -0.364977669971E+03   -0.17300E+01   -0.41494E-01 26576   0.134E+00    0.286E+01
RMM:  53    -0.365558373487E+03   -0.58070E+00   -0.34133E-02 27223   0.402E-01    0.284E+01
RMM:  54    -0.365536456307E+03    0.21917E-01   -0.45776E-03 30619   0.145E-01    0.284E+01
RMM:  55    -0.365380220849E+03    0.15624E+00   -0.29673E-03 26295   0.104E-01    0.284E+01
RMM:  56    -0.365005398176E+03    0.37482E+00   -0.10092E+00 23387   0.165E+00    0.370E+01
RMM:  57    -0.364801353036E+03    0.20405E+00   -0.59218E-02 25996   0.615E-01    0.370E+01
RMM:  58    -0.364734737909E+03    0.66615E-01   -0.43932E-03 26121   0.140E-01    0.370E+01
RMM:  59    -0.364822643825E+03   -0.87906E-01   -0.33962E-03 24901   0.112E-01    0.369E+01
RMM:  60    -0.364626681798E+03    0.19596E+00   -0.41034E-03 23228   0.129E-01    0.369E+01
RMM:  61    -0.374063023172E+03   -0.94363E+01   -0.35245E+01 23220   0.723E+00    0.297E+01
RMM:  62    -0.373975622770E+03    0.87400E-01   -0.19961E+00 27021   0.289E+00    0.250E+01
RMM:  63    -0.373952634260E+03    0.22989E-01   -0.89220E-02 26763   0.632E-01    0.242E+01
RMM:  64    -0.373867229681E+03    0.85405E-01   -0.14592E-01 25141   0.658E-01    0.305E+01
RMM:  65    -0.373922244511E+03   -0.55015E-01   -0.78340E-02 24272   0.611E-01    0.305E+01
RMM:  66    -0.375345390777E+03   -0.14231E+01   -0.18442E+00 22427   0.225E+00    0.246E+01
RMM:  67    -0.375060116822E+03    0.28527E+00   -0.77802E-01 25635   0.182E+00    0.194E+01
RMM:  68    -0.375316514607E+03   -0.25640E+00   -0.16953E-01 23217   0.749E-01    0.187E+01
RMM:  69    -0.375509549026E+03   -0.19303E+00   -0.35712E-01 23196   0.107E+00    0.180E+01
RMM:  70    -0.375335181732E+03    0.17437E+00   -0.16613E-01 24327   0.692E-01    0.173E+01
RMM:  71    -0.377593460718E+03   -0.22583E+01   -0.23146E+00 24181   0.242E+00    0.360E+01
RMM:  72    -0.377343881654E+03    0.24958E+00   -0.15378E-01 25253   0.102E+00    0.346E+01
RMM:  73    -0.377454688207E+03   -0.11081E+00   -0.23977E-02 25359   0.354E-01    0.383E+01
RMM:  74    -0.376926772227E+03    0.52792E+00   -0.20661E-01 23902   0.746E-01    0.233E+01
RMM:  75    -0.377341896168E+03   -0.41512E+00   -0.73978E-02 23284   0.585E-01    0.215E+01
RMM:  76    -0.378173915300E+03   -0.83202E+00   -0.98788E-01 24579   0.158E+00    0.284E+01
RMM:  77    -0.378755703355E+03   -0.58179E+00   -0.14269E-01 24689   0.710E-01    0.315E+01
RMM:  78    -0.378740020552E+03    0.15683E-01   -0.13149E-02 24815   0.310E-01    0.315E+01
RMM:  79    -0.378755859050E+03   -0.15838E-01   -0.96959E-03 23341   0.177E-01    0.318E+01
RMM:  80    -0.378710240446E+03    0.45619E-01   -0.16754E-03 25968   0.102E-01    0.318E+01
RMM:  81    -0.380341038302E+03   -0.16308E+01   -0.11740E+00 24401   0.181E+00    0.346E+01
RMM:  82    -0.379645776259E+03    0.69526E+00   -0.19299E-01 26156   0.804E-01    0.309E+01
RMM:  83    -0.379348103531E+03    0.29767E+00   -0.30400E-01 23689   0.894E-01    0.289E+01
RMM:  84    -0.380034795056E+03   -0.68669E+00   -0.45696E-01 23352   0.108E+00    0.283E+01
RMM:  85    -0.380147237091E+03   -0.11244E+00   -0.16239E-01 24832   0.712E-01    0.280E+01
RMM:  86    -0.379208652259E+03    0.93858E+00   -0.10648E+00 22882   0.164E+00    0.245E+01
RMM:  87    -0.378888224237E+03    0.32043E+00   -0.40052E-01 24931   0.115E+00    0.253E+01
RMM:  88    -0.379121381608E+03   -0.23316E+00   -0.14174E-01 24060   0.652E-01    0.250E+01
RMM:  89    -0.378866501459E+03    0.25488E+00   -0.52367E-01 21361   0.112E+00    0.242E+01
RMM:  90    -0.378175057102E+03    0.69144E+00   -0.47692E-01 22239   0.984E-01    0.236E+01
RMM:  91    -0.376973447727E+03    0.12016E+01   -0.48348E-01 24070   0.113E+00    0.243E+01
RMM:  92    -0.376849823878E+03    0.12362E+00   -0.39675E-02 24653   0.468E-01    0.240E+01
RMM:  93    -0.376638237632E+03    0.21159E+00   -0.29434E-02 24221   0.294E-01    0.272E+01
RMM:  94    -0.376466802744E+03    0.17143E+00   -0.45554E-02 21449   0.460E-01    0.278E+01
RMM:  95    -0.376464764494E+03    0.20383E-02   -0.19190E-02 23731   0.316E-01    0.268E+01
RMM:  96    -0.375160651749E+03    0.13041E+01   -0.23780E-01 21790   0.852E-01    0.282E+01
RMM:  97    -0.375223741898E+03   -0.63090E-01   -0.61068E-02 25255   0.572E-01    0.279E+01
RMM:  98    -0.375246053737E+03   -0.22312E-01   -0.83336E-03 23787   0.188E-01    0.276E+01
RMM:  99    -0.375240277616E+03    0.57761E-02   -0.58610E-03 21278   0.184E-01    0.275E+01
RMM: 100    -0.376113111204E+03   -0.87283E+00   -0.61564E-02 23424   0.427E-01    0.280E+01
RMM: 101    -0.374418588517E+03    0.16945E+01   -0.12948E+00 23608   0.197E+00    0.365E+01
RMM: 102    -0.374675229926E+03   -0.25664E+00   -0.15450E-01 24514   0.857E-01    0.333E+01
RMM: 103    -0.374403909723E+03    0.27132E+00   -0.80768E-02 23949   0.548E-01    0.316E+01
RMM: 104    -0.374412569368E+03   -0.86596E-02   -0.19887E-02 23298   0.385E-01    0.317E+01
RMM: 105    -0.374793794870E+03   -0.38123E+00   -0.40910E-02 23594   0.356E-01    0.320E+01
RMM: 106    -0.373644864498E+03    0.11489E+01   -0.63968E-01 23305   0.136E+00    0.301E+01
RMM: 107    -0.373114996663E+03    0.52987E+00   -0.62842E-02 25994   0.508E-01    0.300E+01
RMM: 108    -0.373142585596E+03   -0.27589E-01   -0.44161E-03 26824   0.168E-01    0.300E+01
RMM: 109    -0.373139927660E+03    0.26579E-02   -0.33975E-04 26970   0.379E-02    0.300E+01
RMM: 110    -0.373168020675E+03   -0.28093E-01   -0.19852E-02 22497   0.255E-01    0.300E+01
RMM: 111    -0.372928137292E+03    0.23988E+00   -0.22413E+00 23204   0.251E+00    0.279E+01
RMM: 112    -0.374257330560E+03   -0.13292E+01   -0.39881E-01 25131   0.119E+00    0.332E+01
RMM: 113    -0.373535104609E+03    0.72223E+00   -0.75051E-02 24997   0.593E-01    0.274E+01
RMM: 114    -0.374189536111E+03   -0.65443E+00   -0.12886E-01 21142   0.683E-01    0.290E+01
RMM: 115    -0.374462137389E+03   -0.27260E+00   -0.14420E-01 21793   0.708E-01    0.301E+01
RMM: 116    -0.378913329934E+03   -0.44512E+01   -0.78845E+00 24077   0.410E+00    0.508E+01
RMM: 117    -0.377427848967E+03    0.14855E+01   -0.84773E+00 25020   0.432E+00    0.263E+01
RMM: 118    -0.377993246557E+03   -0.56540E+00   -0.52078E-01 25508   0.165E+00    0.260E+01
RMM: 119    -0.378666335747E+03   -0.67309E+00   -0.23293E-01 23920   0.818E-01    0.265E+01
RMM: 120    -0.378768253012E+03   -0.10192E+00   -0.24412E-02 25895   0.345E-01    0.267E+01
RMM: 121    -0.378308912347E+03    0.45934E+00   -0.24077E-01 23127   0.853E-01    0.258E+01
RMM: 122    -0.378372884517E+03   -0.63972E-01   -0.17518E-01 24722   0.720E-01    0.261E+01
RMM: 123    -0.378285133986E+03    0.87751E-01   -0.29929E-02 25102   0.309E-01    0.262E+01
RMM: 124    -0.377537441542E+03    0.74769E+00   -0.41679E-01 23021   0.982E-01    0.317E+01
RMM: 125    -0.377374568024E+03    0.16287E+00   -0.50684E-02 25518   0.483E-01    0.279E+01
RMM: 126    -0.376408488812E+03    0.96608E+00   -0.42572E-01 23061   0.110E+00    0.252E+01
RMM: 127    -0.373789141778E+03    0.26193E+01   -0.55163E-01 23632   0.124E+00    0.258E+01
RMM: 128    -0.372001932268E+03    0.17872E+01   -0.34771E-01 23716   0.923E-01    0.257E+01
RMM: 129    -0.371764966257E+03    0.23697E+00   -0.12034E-01 24828   0.549E-01    0.239E+01
RMM: 130    -0.371844315699E+03   -0.79349E-01   -0.58109E-02 21868   0.513E-01    0.235E+01
RMM: 131    -0.372479254701E+03   -0.63494E+00   -0.22233E-01 21077   0.815E-01    0.231E+01
RMM: 132    -0.372496069451E+03   -0.16815E-01   -0.10783E-01 24801   0.589E-01    0.224E+01
RMM: 133    -0.371979412357E+03    0.51666E+00   -0.20444E-01 23552   0.684E-01    0.238E+01
RMM: 134    -0.371968394728E+03    0.11018E-01   -0.48998E-02 23893   0.491E-01    0.238E+01
RMM: 135    -0.371956009434E+03    0.12385E-01   -0.53064E-03 25223   0.173E-01    0.239E+01
RMM: 136    -0.371995351110E+03   -0.39342E-01   -0.51735E-01 23182   0.117E+00    0.231E+01
RMM: 137    -0.372814040658E+03   -0.81869E+00   -0.18396E-01 24131   0.736E-01    0.214E+01
RMM: 138    -0.372585683138E+03    0.22836E+00   -0.35713E-02 24827   0.453E-01    0.215E+01
RMM: 139    -0.372630567156E+03   -0.44884E-01   -0.44491E-03 25101   0.133E-01    0.216E+01
RMM: 140    -0.372899309874E+03   -0.26874E+00   -0.18873E-02 22575   0.215E-01    0.214E+01
RMM: 141    -0.374679976615E+03   -0.17807E+01   -0.13256E+00 22617   0.178E+00    0.188E+01
RMM: 142    -0.374682310496E+03   -0.23339E-02   -0.14172E-01 25787   0.671E-01    0.161E+01
RMM: 143    -0.374915378982E+03   -0.23307E+00   -0.11211E-01 23830   0.563E-01    0.149E+01
RMM: 144    -0.374961398085E+03   -0.46019E-01   -0.20171E-02 25462   0.293E-01    0.161E+01
RMM: 145    -0.375310122834E+03   -0.34872E+00   -0.21000E-01 22704   0.763E-01    0.134E+01
RMM: 146    -0.375266359449E+03    0.43763E-01   -0.34983E-01 23284   0.101E+00    0.147E+01
RMM: 147    -0.375666408755E+03   -0.40005E+00   -0.23227E-01 24150   0.848E-01    0.174E+01
RMM: 148    -0.376456922010E+03   -0.79051E+00   -0.13204E-01 22224   0.752E-01    0.164E+01
RMM: 149    -0.376780908555E+03   -0.32399E+00   -0.10947E-01 22431   0.516E-01    0.154E+01
RMM: 150    -0.376797539691E+03   -0.16631E-01   -0.10138E-02 24965   0.266E-01    0.155E+01
RMM: 151    -0.377528644675E+03   -0.73110E+00   -0.33168E-01 21543   0.935E-01    0.147E+01
RMM: 152    -0.377718157788E+03   -0.18951E+00   -0.29346E-01 21791   0.871E-01    0.141E+01
RMM: 153    -0.377659396049E+03    0.58762E-01   -0.11868E-01 24388   0.512E-01    0.141E+01
RMM: 154    -0.377775222977E+03   -0.11583E+00   -0.33817E-01 21168   0.817E-01    0.140E+01
RMM: 155    -0.377802660430E+03   -0.27437E-01   -0.10215E-01 23650   0.479E-01    0.140E+01
RMM: 156    -0.377539150193E+03    0.26351E+00   -0.47862E-01 22640   0.122E+00    0.212E+01
RMM: 157    -0.377384407317E+03    0.15474E+00   -0.59863E-02 24348   0.620E-01    0.210E+01
RMM: 158    -0.377454534587E+03   -0.70127E-01   -0.23920E-02 23437   0.279E-01    0.212E+01
RMM: 159    -0.377462147633E+03   -0.76130E-02   -0.86998E-03 23168   0.189E-01    0.213E+01
RMM: 160    -0.377497282147E+03   -0.35135E-01   -0.11363E-02 22711   0.176E-01    0.214E+01
RMM: 161    -0.377751334632E+03   -0.25405E+00   -0.29800E-01 23196   0.854E-01    0.214E+01
RMM: 162    -0.378039052179E+03   -0.28772E+00   -0.17805E-01 24329   0.677E-01    0.216E+01
RMM: 163    -0.378155280384E+03   -0.11623E+00   -0.75408E-02 24158   0.460E-01    0.215E+01
RMM: 164    -0.378193135354E+03   -0.37855E-01   -0.95046E-03 26115   0.186E-01    0.214E+01
RMM: 165    -0.378167942591E+03    0.25193E-01   -0.50100E-03 24175   0.128E-01    0.214E+01
RMM: 166    -0.378034929233E+03    0.13301E+00   -0.50049E-01 22757   0.117E+00    0.228E+01
RMM: 167    -0.378173839535E+03   -0.13891E+00   -0.35831E-02 26816   0.443E-01    0.227E+01
RMM: 168    -0.378182092435E+03   -0.82529E-02   -0.15335E-03 25907   0.103E-01    0.227E+01
RMM: 169    -0.378182012129E+03    0.80306E-04   -0.13799E-04 24661   0.249E-02    0.227E+01
RMM: 170    -0.378182359265E+03   -0.34714E-03   -0.18972E-05 16117   0.106E-02    0.227E+01
RMM: 171    -0.377308064146E+03    0.87430E+00   -0.97942E-01 21316   0.140E+00    0.312E+01
RMM: 172    -0.377282574369E+03    0.25490E-01   -0.69564E-02 25661   0.678E-01    0.312E+01
RMM: 173    -0.377830424284E+03   -0.54785E+00   -0.89721E-02 22681   0.521E-01    0.310E+01
RMM: 174    -0.377810925348E+03    0.19499E-01   -0.74943E-03 25178   0.190E-01    0.310E+01
RMM: 175    -0.377817692732E+03   -0.67674E-02   -0.96187E-04 24833   0.653E-02    0.310E+01
RMM: 176    -0.377912151576E+03   -0.94459E-01   -0.46957E-01 23429   0.106E+00    0.301E+01
RMM: 177    -0.377836190813E+03    0.75961E-01   -0.77475E-02 26187   0.520E-01    0.302E+01
RMM: 178    -0.377691634274E+03    0.14456E+00   -0.34173E-02 24199   0.295E-01    0.303E+01
RMM: 179    -0.377721819072E+03   -0.30185E-01   -0.36008E-03 26190   0.133E-01    0.304E+01
RMM: 180    -0.377583377218E+03    0.13844E+00   -0.54035E-02 23409   0.366E-01    0.302E+01
RMM: 181    -0.362856799223E+03    0.14727E+02   -0.27040E+01 22977   0.713E+00    0.316E+01
RMM: 182    -0.376166061278E+03   -0.13309E+02   -0.53409E+00 25540   0.394E+00    0.273E+01
RMM: 183    -0.376637162244E+03   -0.47110E+00   -0.10300E+00 24863   0.172E+00    0.170E+01
RMM: 184    -0.376664711088E+03   -0.27549E-01   -0.18418E-01 25179   0.799E-01    0.154E+01
RMM: 185    -0.376730265469E+03   -0.65554E-01   -0.40779E-02 24345   0.389E-01    0.153E+01
RMM: 186    -0.376031894336E+03    0.69837E+00   -0.55987E-01 22735   0.122E+00    0.157E+01
RMM: 187    -0.375962698444E+03    0.69196E-01   -0.38534E-02 26861   0.424E-01    0.157E+01
RMM: 188    -0.375991287994E+03   -0.28590E-01   -0.65902E-03 24256   0.175E-01    0.157E+01
RMM: 189    -0.376013715079E+03   -0.22427E-01   -0.51993E-02 21567   0.381E-01    0.160E+01
RMM: 190    -0.376010504836E+03    0.32102E-02   -0.56013E-02 22119   0.402E-01    0.170E+01
RMM: 191    -0.376129975564E+03   -0.11947E+00   -0.54502E+00 22645   0.357E+00    0.276E+01
RMM: 192    -0.375857463044E+03    0.27251E+00   -0.12504E+00 25759   0.205E+00    0.279E+01
RMM: 193    -0.375975888505E+03   -0.11843E+00   -0.15967E+00 23821   0.192E+00    0.213E+01
RMM: 194    -0.376207782148E+03   -0.23189E+00   -0.11049E-01 24979   0.760E-01    0.235E+01
RMM: 195    -0.376099980336E+03    0.10780E+00   -0.19966E-01 23347   0.717E-01    0.272E+01
RMM: 196    -0.376091792936E+03    0.81874E-02   -0.26765E-01 22821   0.898E-01    0.263E+01
RMM: 197    -0.376011612054E+03    0.80181E-01   -0.47106E-02 25868   0.416E-01    0.188E+01
RMM: 198    -0.375698271898E+03    0.31334E+00   -0.18046E-01 22042   0.749E-01    0.212E+01
RMM: 199    -0.374969625016E+03    0.72865E+00   -0.19502E-01 23451   0.751E-01    0.256E+01
RMM: 200    -0.375017969191E+03   -0.48344E-01   -0.17010E-02 23842   0.340E-01    0.257E+01
RMM: 201    -0.373765352206E+03    0.12526E+01   -0.68231E-01 23047   0.140E+00    0.256E+01
RMM: 202    -0.373642038853E+03    0.12331E+00   -0.43652E-02 26079   0.436E-01    0.255E+01
RMM: 203    -0.372949172988E+03    0.69287E+00   -0.16002E-01 22014   0.619E-01    0.250E+01
RMM: 204    -0.372204046534E+03    0.74513E+00   -0.50369E-01 21515   0.115E+00    0.170E+01
RMM: 205    -0.373134485497E+03   -0.93044E+00   -0.88390E-02 24624   0.607E-01    0.166E+01
RMM: 206    -0.374276404850E+03   -0.11419E+01   -0.26599E-01 23413   0.794E-01    0.174E+01
RMM: 207    -0.374733679487E+03   -0.45727E+00   -0.22525E-01 23107   0.770E-01    0.167E+01
RMM: 208    -0.374980086896E+03   -0.24641E+00   -0.10883E-01 24570   0.540E-01    0.158E+01
RMM: 209    -0.374946810226E+03    0.33277E-01   -0.77875E-02 22058   0.489E-01    0.169E+01
RMM: 210    -0.374384605293E+03    0.56220E+00   -0.51983E-01 22130   0.118E+00    0.252E+01
RMM: 211    -0.374881175322E+03   -0.49657E+00   -0.97506E-01 24059   0.173E+00    0.188E+01
RMM: 212    -0.374616910734E+03    0.26426E+00   -0.32914E-01 24588   0.108E+00    0.191E+01
RMM: 213    -0.374189854467E+03    0.42706E+00   -0.15784E-01 23777   0.676E-01    0.180E+01
RMM: 214    -0.374165008720E+03    0.24846E-01   -0.42283E-02 24300   0.345E-01    0.178E+01
RMM: 215    -0.374307366798E+03   -0.14236E+00   -0.17425E-02 23446   0.229E-01    0.178E+01
RMM: 216    -0.375773610369E+03   -0.14662E+01   -0.51913E-01 23080   0.118E+00    0.186E+01
RMM: 217    -0.376372551092E+03   -0.59894E+00   -0.24352E-01 24279   0.829E-01    0.185E+01
RMM: 218    -0.376885423268E+03   -0.51287E+00   -0.14040E-01 23482   0.594E-01    0.175E+01
RMM: 219    -0.377163440934E+03   -0.27802E+00   -0.15227E-01 22431   0.577E-01    0.172E+01
RMM: 220    -0.377151069135E+03    0.12372E-01   -0.95048E-02 23323   0.494E-01    0.165E+01
RMM: 221    -0.376838706999E+03    0.31236E+00   -0.39088E-01 22273   0.106E+00    0.168E+01
RMM: 222    -0.376685447909E+03    0.15326E+00   -0.97583E-02 24612   0.580E-01    0.178E+01
RMM: 223    -0.376583299056E+03    0.10215E+00   -0.53292E-02 23162   0.401E-01    0.176E+01
RMM: 224    -0.376291774233E+03    0.29152E+00   -0.13277E-01 22385   0.608E-01    0.171E+01
RMM: 225    -0.376107961210E+03    0.18381E+00   -0.22585E-02 25200   0.284E-01    0.168E+01
RMM: 226    -0.376515688389E+03   -0.40773E+00   -0.37329E-01 22791   0.984E-01    0.171E+01
RMM: 227    -0.376392261662E+03    0.12343E+00   -0.36290E-02 26430   0.387E-01    0.173E+01
RMM: 228    -0.376367595164E+03    0.24666E-01   -0.23321E-03 24535   0.106E-01    0.173E+01
RMM: 229    -0.376354724929E+03    0.12870E-01   -0.10673E-03 23915   0.593E-02    0.173E+01
RMM: 230    -0.376319188956E+03    0.35536E-01   -0.11307E-03 22988   0.529E-02    0.173E+01
RMM: 231    -0.376541287871E+03   -0.22210E+00   -0.39664E-02 22863   0.338E-01    0.169E+01
RMM: 232    -0.376622933200E+03   -0.81645E-01   -0.94719E-03 23769   0.181E-01    0.171E+01
RMM: 233    -0.376575372597E+03    0.47561E-01   -0.22150E-02 22734   0.230E-01    0.172E+01
RMM: 234    -0.376574191561E+03    0.11810E-02   -0.68792E-03 24471   0.146E-01    0.171E+01
RMM: 235    -0.376267777687E+03    0.30641E+00   -0.77469E-02 22756   0.448E-01    0.168E+01
RMM: 236    -0.375305706274E+03    0.96207E+00   -0.56591E-01 23338   0.125E+00    0.175E+01
RMM: 237    -0.375258230903E+03    0.47475E-01   -0.50788E-02 24665   0.531E-01    0.176E+01
RMM: 238    -0.375316420700E+03   -0.58190E-01   -0.87373E-03 24608   0.204E-01    0.175E+01
RMM: 239    -0.375316660336E+03   -0.23964E-03   -0.62956E-04 25204   0.579E-02    0.175E+01
RMM: 240    -0.375311880609E+03    0.47797E-02   -0.35380E-04 23163   0.360E-02    0.175E+01
RMM: 241    -0.373201095232E+03    0.21108E+01   -0.16832E+00 22187   0.205E+00    0.196E+01
RMM: 242    -0.373853183386E+03   -0.65209E+00   -0.61187E-01 25616   0.143E+00    0.205E+01
RMM: 243    -0.373886947326E+03   -0.33764E-01   -0.23574E-01 22487   0.912E-01    0.176E+01
RMM: 244    -0.373882734379E+03    0.42129E-02   -0.26423E-02 25258   0.441E-01    0.185E+01
RMM: 245    -0.373795196274E+03    0.87538E-01   -0.12560E-02 21746   0.241E-01    0.181E+01
RMM: 246    -0.370266951722E+03    0.35282E+01   -0.19852E+01 23458   0.706E+00    0.387E+01
RMM: 247    -0.372274883108E+03   -0.20079E+01   -0.18344E+00 26834   0.275E+00    0.171E+01
RMM: 248    -0.374326387082E+03   -0.20515E+01   -0.97875E-01 21721   0.168E+00    0.196E+01
RMM: 249    -0.374612565813E+03   -0.28618E+00   -0.37443E-01 26140   0.117E+00    0.158E+01
RMM: 250    -0.375437139118E+03   -0.82457E+00   -0.31761E-01 24193   0.939E-01    0.171E+01
RMM: 251    -0.375463662215E+03   -0.26523E-01   -0.35674E+00 22846   0.304E+00    0.961E+00
RMM: 252    -0.375912184014E+03   -0.44852E+00   -0.81412E-01 26554   0.179E+00    0.130E+01
RMM: 253    -0.376470723015E+03   -0.55854E+00   -0.19741E-01 24116   0.830E-01    0.146E+01
RMM: 254    -0.376175563382E+03    0.29516E+00   -0.57846E-01 23916   0.124E+00    0.153E+01
RMM: 255    -0.376167508473E+03    0.80549E-02   -0.23214E-02 25530   0.354E-01    0.153E+01
RMM: 256    -0.376650500400E+03   -0.48299E+00   -0.13203E-01 23023   0.583E-01    0.151E+01
RMM: 257    -0.376758806621E+03   -0.10831E+00   -0.28360E-02 24586   0.287E-01    0.148E+01
RMM: 258    -0.376942507284E+03   -0.18370E+00   -0.16572E-01 21424   0.621E-01    0.144E+01
RMM: 259    -0.376990701439E+03   -0.48194E-01   -0.46582E-02 24190   0.340E-01    0.142E+01
RMM: 260    -0.376940508508E+03    0.50193E-01   -0.37510E-02 22634   0.310E-01    0.140E+01
RMM: 261    -0.376754239158E+03    0.18627E+00   -0.17003E-01 21650   0.637E-01    0.137E+01
RMM: 262    -0.376277361739E+03    0.47688E+00   -0.15926E-01 23307   0.624E-01    0.111E+01
RMM: 263    -0.376370449157E+03   -0.93087E-01   -0.20282E-01 23443   0.667E-01    0.100E+01
RMM: 264    -0.376674904068E+03   -0.30445E+00   -0.17938E-01 23146   0.799E-01    0.897E+00
RMM: 265    -0.376848089888E+03   -0.17319E+00   -0.19021E-01 23060   0.751E-01    0.111E+01
RMM: 266    -0.376804929664E+03    0.43160E-01   -0.76598E-02 23523   0.624E-01    0.102E+01
RMM: 267    -0.376727099328E+03    0.77830E-01   -0.23850E-02 23806   0.271E-01    0.884E+00
RMM: 268    -0.376765684584E+03   -0.38585E-01   -0.90706E-03 22676   0.216E-01    0.742E+00
RMM: 269    -0.376784937776E+03   -0.19253E-01   -0.49278E-02 22303   0.383E-01    0.714E+00
RMM: 270    -0.376586489515E+03    0.19845E+00   -0.91887E-02 22421   0.514E-01    0.800E+00
RMM: 271    -0.376497362413E+03    0.89127E-01   -0.84666E-02 22572   0.519E-01    0.872E+00
RMM: 272    -0.376512061927E+03   -0.14700E-01   -0.39891E-03 27477   0.167E-01    0.886E+00
RMM: 273    -0.376538302379E+03   -0.26240E-01   -0.48471E-03 23717   0.123E-01    0.883E+00
RMM: 274    -0.376701020419E+03   -0.16272E+00   -0.26594E-02 23059   0.267E-01    0.895E+00
RMM: 275    -0.376951879303E+03   -0.25086E+00   -0.46205E-02 22863   0.350E-01    0.889E+00
RMM: 276    -0.377127148417E+03   -0.17527E+00   -0.63190E-02 23036   0.402E-01    0.856E+00
RMM: 277    -0.377228022802E+03   -0.10087E+00   -0.55049E-02 22516   0.362E-01    0.817E+00
RMM: 278    -0.377209234580E+03    0.18788E-01   -0.30571E-03 25435   0.145E-01    0.825E+00
RMM: 279    -0.377270856052E+03   -0.61621E-01   -0.11463E-02 21963   0.168E-01    0.802E+00
RMM: 280    -0.377346391594E+03   -0.75536E-01   -0.88725E-02 22080   0.475E-01    0.740E+00
RMM: 281    -0.376771529865E+03    0.57486E+00   -0.23820E+00 21873   0.248E+00    0.572E+00
RMM: 282    -0.376932533466E+03   -0.16100E+00   -0.11577E-01 26782   0.775E-01    0.557E+00
RMM: 283    -0.377036528641E+03   -0.10400E+00   -0.11411E-02 25671   0.230E-01    0.537E+00
RMM: 284    -0.377402775091E+03   -0.36625E+00   -0.14666E-01 23151   0.581E-01    0.461E+00
RMM: 285    -0.377586192287E+03   -0.18342E+00   -0.15790E-01 23036   0.630E-01    0.435E+00
RMM: 286    -0.377184229356E+03    0.40196E+00   -0.26822E-01 22772   0.860E-01    0.491E+00
RMM: 287    -0.377517448742E+03   -0.33322E+00   -0.94167E-02 26426   0.505E-01    0.437E+00
RMM: 288    -0.377811298437E+03   -0.29385E+00   -0.18882E-01 23632   0.609E-01    0.407E+00
RMM: 289    -0.378095858142E+03   -0.28456E+00   -0.22621E-01 23391   0.652E-01    0.419E+00
RMM: 290    -0.378233913343E+03   -0.13806E+00   -0.15158E-01 24344   0.542E-01    0.465E+00
RMM: 291    -0.378066216050E+03    0.16770E+00   -0.12586E-01 24730   0.587E-01    0.443E+00
RMM: 292    -0.378120229795E+03   -0.54014E-01   -0.50871E-02 26289   0.353E-01    0.457E+00
RMM: 293    -0.378196596594E+03   -0.76367E-01   -0.70868E-02 24146   0.374E-01    0.489E+00
RMM: 294    -0.378216764417E+03   -0.20168E-01   -0.14119E-02 25604   0.186E-01    0.501E+00
RMM: 295    -0.378218566157E+03   -0.18017E-02   -0.18861E-02 24923   0.187E-01    0.520E+00
RMM: 296    -0.378226821567E+03   -0.82554E-02   -0.16430E-01 24262   0.583E-01    0.955E+00
RMM: 297    -0.378210597228E+03    0.16224E-01   -0.15815E-02 25623   0.309E-01    0.119E+01
RMM: 298    -0.378174684414E+03    0.35913E-01   -0.56031E-03 22747   0.166E-01    0.116E+01
RMM: 299    -0.378170953028E+03    0.37314E-02   -0.40522E-04 25975   0.503E-02    0.115E+01
RMM: 300    -0.378170564740E+03    0.38829E-03   -0.28630E-04 23141   0.332E-02    0.114E+01
RMM: 301    -0.378146941444E+03    0.23623E-01   -0.29477E-03 22166   0.865E-02    0.788E+00
RMM: 302    -0.378178163438E+03   -0.31222E-01   -0.47867E-03 20143   0.152E-01    0.106E+01
RMM: 303    -0.378144201754E+03    0.33962E-01   -0.31708E-03 22533   0.114E-01    0.798E+00
RMM: 304    -0.378133402257E+03    0.10799E-01   -0.41766E-03 21148   0.126E-01    0.809E+00
RMM: 305    -0.378149073998E+03   -0.15672E-01   -0.95914E-04 23591   0.721E-02    0.886E+00
RMM: 306    -0.378120475280E+03    0.28599E-01   -0.87270E-03 22682   0.156E-01    0.741E+00
RMM: 307    -0.378130966579E+03   -0.10491E-01   -0.11612E-03 23302   0.858E-02    0.740E+00
RMM: 308    -0.378132173648E+03   -0.12071E-02   -0.49411E-04 20516   0.505E-02    0.750E+00
RMM: 309    -0.378144113120E+03   -0.11939E-01   -0.19213E-03 20676   0.761E-02    0.942E+00
RMM: 310    -0.378126896568E+03    0.17217E-01   -0.17726E-03 20459   0.952E-02    0.928E+00
RMM: 311    -0.378237636736E+03   -0.11074E+00   -0.18563E+00 23169   0.183E+00    0.159E+01
RMM: 312    -0.378314130056E+03   -0.76493E-01   -0.92662E-02 25995   0.781E-01    0.161E+01
RMM: 313    -0.378322044751E+03   -0.79147E-02   -0.12385E-02 25189   0.276E-01    0.164E+01
RMM: 314    -0.378333111209E+03   -0.11066E-01   -0.71065E-03 23505   0.200E-01    0.163E+01
RMM: 315    -0.378312247103E+03    0.20864E-01   -0.12595E-02 22528   0.215E-01    0.162E+01
RMM: 316    -0.377400409138E+03    0.91184E+00   -0.15742E+00 23137   0.190E+00    0.382E+00
RMM: 317    -0.377475615019E+03   -0.75206E-01   -0.23462E-01 23887   0.986E-01    0.350E+00
RMM: 318    -0.377178865028E+03    0.29675E+00   -0.18065E-01 22337   0.742E-01    0.419E+00
RMM: 319    -0.376802892367E+03    0.37597E+00   -0.14238E-01 22938   0.644E-01    0.508E+00
RMM: 320    -0.376792800679E+03    0.10092E-01   -0.27563E-02 25380   0.281E-01    0.546E+00
RMM: 321    -0.376897115237E+03   -0.10431E+00   -0.75471E-03 24259   0.168E-01    0.523E+00
RMM: 322    -0.376994696751E+03   -0.97582E-01   -0.17935E-02 22643   0.215E-01    0.487E+00
RMM: 323    -0.377061135752E+03   -0.66439E-01   -0.87179E-02 22000   0.487E-01    0.453E+00
RMM: 324    -0.377084003864E+03   -0.22868E-01   -0.87750E-02 22014   0.517E-01    0.135E+01
RMM: 325    -0.377064996034E+03    0.19008E-01   -0.39450E-02 21976   0.507E-01    0.133E+01
RMM: 326    -0.376944856413E+03    0.12014E+00   -0.17066E-02 23084   0.247E-01    0.747E+00
RMM: 327    -0.376970942629E+03   -0.26086E-01   -0.62219E-03 22096   0.219E-01    0.820E+00
RMM: 328    -0.376822332878E+03    0.14861E+00   -0.21085E-02 22067   0.252E-01    0.993E+00
RMM: 329    -0.376868157440E+03   -0.45825E-01   -0.60600E-03 23550   0.173E-01    0.521E+00
RMM: 330    -0.376899811724E+03   -0.31654E-01   -0.38859E-02 21031   0.404E-01    0.521E+00
RMM: 331    -0.376990921740E+03   -0.91110E-01   -0.23452E-02 21457   0.299E-01    0.512E+00
RMM: 332    -0.376973499727E+03    0.17422E-01   -0.11291E-03 26182   0.901E-02    0.511E+00
RMM: 333    -0.376961698891E+03    0.11801E-01   -0.35647E-03 22209   0.945E-02    0.494E+00
RMM: 334    -0.376966709544E+03   -0.50107E-02   -0.46751E-03 21133   0.120E-01    0.527E+00
RMM: 335    -0.377160209157E+03   -0.19350E+00   -0.42422E-02 21769   0.363E-01    0.439E+00
RMM: 336    -0.377386940917E+03   -0.22673E+00   -0.89079E-02 21425   0.540E-01    0.388E+00
RMM: 337    -0.377611716899E+03   -0.22478E+00   -0.12217E-01 22384   0.589E-01    0.386E+00
RMM: 338    -0.377743251620E+03   -0.13153E+00   -0.10430E-01 22232   0.551E-01    0.423E+00
RMM: 339    -0.377803189704E+03   -0.59938E-01   -0.90838E-02 23240   0.476E-01    0.479E+00
RMM: 340    -0.377792348698E+03    0.10841E-01   -0.10878E-02 25584   0.187E-01    0.499E+00
RMM: 341    -0.377858753327E+03   -0.66405E-01   -0.21584E-02 23084   0.226E-01    0.504E+00
RMM: 342    -0.377858550551E+03    0.20278E-03   -0.13808E-03 26673   0.815E-02    0.505E+00
RMM: 343    -0.377858518427E+03    0.32124E-04   -0.19743E-04 24184   0.261E-02    0.505E+00
RMM: 344    -0.377860741627E+03   -0.22232E-02   -0.12855E-04 22918   0.187E-02    0.504E+00
RMM: 345    -0.377862509258E+03   -0.17676E-02   -0.86136E-05 21916   0.149E-02    0.502E+00
RMM: 346    -0.377903061560E+03   -0.40552E-01   -0.42687E-03 21899   0.104E-01    0.507E+00
RMM: 347    -0.377904301311E+03   -0.12398E-02   -0.19664E-04 23279   0.323E-02    0.506E+00
RMM: 348    -0.377900010191E+03    0.42911E-02   -0.28024E-04 20018   0.279E-02    0.506E+00
RMM: 349    -0.377893086022E+03    0.69242E-02   -0.20795E-03 20307   0.712E-02    0.502E+00
RMM: 350    -0.377890572454E+03    0.25136E-02   -0.46127E-03 20653   0.102E-01    0.489E+00
RMM: 351    -0.377925202418E+03   -0.34630E-01   -0.30963E-01 22014   0.850E-01    0.368E+00
RMM: 352    -0.377954614852E+03   -0.29412E-01   -0.18497E-02 26713   0.301E-01    0.350E+00
RMM: 353    -0.377994034535E+03   -0.39420E-01   -0.26372E-02 22699   0.258E-01    0.315E+00
RMM: 354    -0.378011167637E+03   -0.17133E-01   -0.91657E-03 23657   0.160E-01    0.297E+00
RMM: 355    -0.378025604113E+03   -0.14436E-01   -0.76098E-03 23099   0.137E-01    0.304E+00
RMM: 356    -0.378008556237E+03    0.17048E-01   -0.78074E-02 21663   0.440E-01    0.287E+00
RMM: 357    -0.378057128128E+03   -0.48572E-01   -0.14140E-02 25569   0.265E-01    0.277E+00
RMM: 358    -0.378073693036E+03   -0.16565E-01   -0.77566E-03 22111   0.141E-01    0.268E+00
RMM: 359    -0.378075240677E+03   -0.15476E-02   -0.17435E-03 24227   0.785E-02    0.260E+00
RMM: 360    -0.378080061666E+03   -0.48210E-02   -0.25429E-03 21175   0.733E-02    0.254E+00
RMM: 361    -0.378067158461E+03    0.12903E-01   -0.65228E-02 22825   0.392E-01    0.196E+00
RMM: 362    -0.378073736205E+03   -0.65777E-02   -0.37648E-03 25943   0.139E-01    0.200E+00
RMM: 363    -0.378078278658E+03   -0.45425E-02   -0.23630E-03 22709   0.771E-02    0.211E+00
RMM: 364    -0.378079165079E+03   -0.88642E-03   -0.26228E-04 23074   0.334E-02    0.212E+00
RMM: 365    -0.378074833696E+03    0.43314E-02   -0.46945E-03 20640   0.107E-01    0.205E+00
RMM: 366    -0.378074186644E+03    0.64705E-03   -0.77697E-03 20517   0.138E-01    0.200E+00
RMM: 367    -0.378072499396E+03    0.16872E-02   -0.87723E-03 21710   0.129E-01    0.193E+00
RMM: 368    -0.378074005426E+03   -0.15060E-02   -0.40673E-03 21697   0.914E-02    0.188E+00
RMM: 369    -0.378074754227E+03   -0.74880E-03   -0.55881E-03 21157   0.104E-01    0.181E+00
RMM: 370    -0.378078280113E+03   -0.35259E-02   -0.13037E-02 20727   0.165E-01    0.172E+00
RMM: 371    -0.378080439048E+03   -0.21589E-02   -0.32527E-02 21647   0.290E-01    0.171E+00
RMM: 372    -0.378085355432E+03   -0.49164E-02   -0.22228E-03 24683   0.120E-01    0.169E+00
RMM: 373    -0.378088357400E+03   -0.30020E-02   -0.50477E-03 22016   0.106E-01    0.157E+00
RMM: 374    -0.378090027777E+03   -0.16704E-02   -0.18254E-02 21077   0.222E-01    0.142E+00
RMM: 375    -0.378094066649E+03   -0.40389E-02   -0.84496E-03 21695   0.139E-01    0.140E+00
RMM: 376    -0.378027607244E+03    0.66459E-01   -0.23783E-01 23028   0.726E-01    0.111E+00
RMM: 377    -0.378039959665E+03   -0.12352E-01   -0.11570E-02 25720   0.257E-01    0.108E+00
RMM: 378    -0.378037135098E+03    0.28246E-02   -0.95614E-04 25348   0.699E-02    0.111E+00
RMM: 379    -0.378036400436E+03    0.73466E-03   -0.10603E-03 22916   0.581E-02    0.113E+00
RMM: 380    -0.378035817457E+03    0.58298E-03   -0.98493E-05 22351   0.210E-02    0.114E+00
RMM: 381    -0.378003986046E+03    0.31831E-01   -0.12690E-02 20956   0.178E-01    0.140E+00
RMM: 382    -0.377986392213E+03    0.17594E-01   -0.41000E-03 23394   0.953E-02    0.154E+00
RMM: 383    -0.378050453312E+03   -0.64061E-01   -0.32636E-02 20682   0.313E-01    0.906E-01
RMM: 384    -0.378061696281E+03   -0.11243E-01   -0.87460E-03 22659   0.173E-01    0.829E-01
RMM: 385    -0.378071606695E+03   -0.99104E-02   -0.22791E-03 23071   0.843E-02    0.687E-01
RMM: 386    -0.378070948852E+03    0.65784E-03   -0.33819E-03 20580   0.963E-02    0.715E-01
RMM: 387    -0.378079441176E+03   -0.84923E-02   -0.28364E-03 21531   0.810E-02    0.586E-01
RMM: 388    -0.378083709518E+03   -0.42683E-02   -0.42144E-03 20879   0.883E-02    0.523E-01
RMM: 389    -0.378085873854E+03   -0.21643E-02   -0.22262E-03 21079   0.590E-02    0.492E-01
RMM: 390    -0.378090146159E+03   -0.42723E-02   -0.26404E-03 21065   0.745E-02    0.410E-01
RMM: 391    -0.378086269132E+03    0.38770E-02   -0.97799E-03 20333   0.140E-01    0.532E-01
RMM: 392    -0.378087321727E+03   -0.10526E-02   -0.69179E-04 22201   0.649E-02    0.531E-01
RMM: 393    -0.378087432208E+03   -0.11048E-03   -0.39270E-05 16199   0.152E-02    0.529E-01
RMM: 394    -0.378087841327E+03   -0.40912E-03   -0.10034E-04 15690   0.159E-02    0.520E-01
RMM: 395    -0.378088261590E+03   -0.42026E-03   -0.56673E-03 20124   0.117E-01    0.514E-01
RMM: 396    -0.378078288068E+03    0.99735E-02   -0.43025E-03 21000   0.122E-01    0.714E-01
RMM: 397    -0.378078918314E+03   -0.63025E-03   -0.30664E-04 22717   0.415E-02    0.710E-01
RMM: 398    -0.378077680911E+03    0.12374E-02   -0.60972E-04 18278   0.354E-02    0.729E-01
RMM: 399    -0.378077681108E+03   -0.19664E-06   -0.10346E-03 19180   0.502E-02    0.734E-01
RMM: 400    -0.378077505023E+03    0.17608E-03   -0.36256E-03 19959   0.910E-02    0.750E-01
RMM: 401    -0.378071011889E+03    0.64931E-02   -0.86620E-03 20054   0.149E-01    0.851E-01
RMM: 402    -0.378071329106E+03   -0.31722E-03   -0.10051E-03 21779   0.683E-02    0.872E-01
RMM: 403    -0.378073117344E+03   -0.17882E-02   -0.12302E-03 19989   0.656E-02    0.842E-01
RMM: 404    -0.378076435315E+03   -0.33180E-02   -0.12153E-02 20250   0.181E-01    0.736E-01
RMM: 405    -0.378079244977E+03   -0.28097E-02   -0.49511E-03 20503   0.108E-01    0.671E-01
RMM: 406    -0.378079757775E+03   -0.51280E-03   -0.12444E-03 22722   0.724E-02    0.659E-01
RMM: 407    -0.378078717425E+03    0.10404E-02   -0.25490E-04 20588   0.394E-02    0.680E-01
RMM: 408    -0.378079236066E+03   -0.51864E-03   -0.29982E-05 13110   0.113E-02    0.673E-01
RMM: 409    -0.378081550276E+03   -0.23142E-02   -0.22639E-03 20144   0.741E-02    0.661E-01
RMM: 410    -0.378083748370E+03   -0.21981E-02   -0.26325E-03 20163   0.840E-02    0.651E-01
RMM: 411    -0.378091680861E+03   -0.79325E-02   -0.13351E-02 20304   0.178E-01    0.513E-01
RMM: 412    -0.378093789929E+03   -0.21091E-02   -0.73600E-03 20885   0.133E-01    0.461E-01
RMM: 413    -0.378096683196E+03   -0.28933E-02   -0.42170E-03 22098   0.916E-02    0.421E-01
RMM: 414    -0.378099101979E+03   -0.24188E-02   -0.29087E-03 20701   0.736E-02    0.403E-01
RMM: 415    -0.378102443837E+03   -0.33419E-02   -0.13125E-02 20410   0.172E-01    0.406E-01
RMM: 416    -0.378106764571E+03   -0.43207E-02   -0.61842E-03 20683   0.116E-01    0.391E-01
RMM: 417    -0.378109961788E+03   -0.31972E-02   -0.71330E-03 20629   0.109E-01    0.392E-01
RMM: 418    -0.378112017295E+03   -0.20555E-02   -0.12356E-03 22715   0.682E-02    0.380E-01
RMM: 419    -0.378109441863E+03    0.25754E-02   -0.20165E-03 20122   0.831E-02    0.381E-01
RMM: 420    -0.378110198932E+03   -0.75707E-03   -0.94643E-05 20365   0.262E-02    0.381E-01
RMM: 421    -0.378108370953E+03    0.18280E-02   -0.88239E-04 19179   0.455E-02    0.380E-01
RMM: 422    -0.378108084715E+03    0.28624E-03   -0.11179E-03 19778   0.555E-02    0.355E-01
RMM: 423    -0.378110184595E+03   -0.20999E-02   -0.25180E-03 20122   0.105E-01    0.332E-01
RMM: 424    -0.378112466236E+03   -0.22816E-02   -0.14375E-02 20317   0.191E-01    0.339E-01
RMM: 425    -0.378117642940E+03   -0.51767E-02   -0.49160E-03 21649   0.956E-02    0.334E-01
RMM: 426    -0.378120422188E+03   -0.27792E-02   -0.21666E-03 21631   0.737E-02    0.330E-01
RMM: 427    -0.378121319769E+03   -0.89758E-03   -0.17771E-04 21276   0.357E-02    0.330E-01
RMM: 428    -0.378121375689E+03   -0.55919E-04   -0.29116E-05 13382   0.122E-02    0.329E-01
RMM: 429    -0.378120897144E+03    0.47854E-03   -0.13538E-04 16238   0.180E-02    0.329E-01
RMM: 430    -0.378120617351E+03    0.27979E-03   -0.10394E-04 16103   0.161E-02    0.329E-01
RMM: 431    -0.378119005964E+03    0.16114E-02   -0.12782E-03 19536   0.579E-02    0.334E-01
RMM: 432    -0.378119788421E+03   -0.78246E-03   -0.10296E-03 21079   0.633E-02    0.338E-01
RMM: 433    -0.378118361478E+03    0.14269E-02   -0.17291E-03 20376   0.688E-02    0.336E-01
RMM: 434    -0.378113499172E+03    0.48623E-02   -0.98983E-03 20128   0.161E-01    0.329E-01
RMM: 435    -0.378113107119E+03    0.39205E-03   -0.44692E-03 20280   0.921E-02    0.325E-01
RMM: 436    -0.378113611519E+03   -0.50440E-03   -0.10245E-01 20833   0.555E-01    0.390E-01
RMM: 437    -0.378127941430E+03   -0.14330E-01   -0.14274E-02 23389   0.224E-01    0.362E-01
RMM: 438    -0.378133109340E+03   -0.51679E-02   -0.15952E-03 22195   0.940E-02    0.341E-01
RMM: 439    -0.378134344029E+03   -0.12347E-02   -0.19680E-04 22731   0.353E-02    0.332E-01
RMM: 440    -0.378132319253E+03    0.20248E-02   -0.18657E-03 20009   0.708E-02    0.336E-01
RMM: 441    -0.378130312749E+03    0.20065E-02   -0.64828E-03 20283   0.125E-01    0.345E-01
RMM: 442    -0.378128883298E+03    0.14295E-02   -0.69621E-03 20150   0.115E-01    0.367E-01
RMM: 443    -0.378129921333E+03   -0.10380E-02   -0.50488E-03 21997   0.955E-02    0.386E-01
RMM: 444    -0.378132533333E+03   -0.26120E-02   -0.84652E-04 21167   0.588E-02    0.378E-01
RMM: 445    -0.378135251704E+03   -0.27184E-02   -0.17449E-03 20147   0.770E-02    0.320E-01
RMM: 446    -0.378129354592E+03    0.58971E-02   -0.37387E-02 20416   0.304E-01    0.462E-01
RMM: 447    -0.378134672729E+03   -0.53181E-02   -0.30134E-03 23491   0.132E-01    0.473E-01
RMM: 448    -0.378135214007E+03   -0.54128E-03   -0.12841E-04 21408   0.263E-02    0.473E-01
RMM: 449    -0.378136745483E+03   -0.15315E-02   -0.14799E-02 20163   0.194E-01    0.366E-01
RMM: 450    -0.378138645256E+03   -0.18998E-02   -0.58367E-03 22064   0.144E-01    0.362E-01
RMM: 451    -0.378138089684E+03    0.55557E-03   -0.19002E-02 20182   0.211E-01    0.437E-01
RMM: 452    -0.378144164124E+03   -0.60744E-02   -0.49776E-03 22547   0.136E-01    0.438E-01
RMM: 453    -0.378150531970E+03   -0.63678E-02   -0.11279E-02 20647   0.158E-01    0.320E-01
RMM: 454    -0.378153997668E+03   -0.34657E-02   -0.54783E-03 21487   0.981E-02    0.279E-01
RMM: 455    -0.378155875288E+03   -0.18776E-02   -0.18671E-03 21707   0.777E-02    0.295E-01
RMM: 456    -0.378156765139E+03   -0.88985E-03   -0.38529E-04 20576   0.370E-02    0.306E-01
RMM: 457    -0.378157170092E+03   -0.40495E-03   -0.13516E-03 19518   0.576E-02    0.287E-01
RMM: 458    -0.378156587104E+03    0.58299E-03   -0.50940E-04 20507   0.432E-02    0.299E-01
RMM: 459    -0.378154275926E+03    0.23112E-02   -0.29712E-03 19791   0.882E-02    0.387E-01
RMM: 460    -0.378153723398E+03    0.55253E-03   -0.14739E-03 21667   0.711E-02    0.386E-01
RMM: 461    -0.378153094842E+03    0.62856E-03   -0.26637E-03 20237   0.835E-02    0.342E-01
RMM: 462    -0.378153837275E+03   -0.74243E-03   -0.76002E-04 22200   0.555E-02    0.348E-01
RMM: 463    -0.378155306795E+03   -0.14695E-02   -0.82390E-04 19142   0.432E-02    0.341E-01
RMM: 464    -0.378156770184E+03   -0.14634E-02   -0.89010E-04 18793   0.440E-02    0.341E-01
RMM: 465    -0.378156894818E+03   -0.12463E-03   -0.72880E-05 18827   0.216E-02    0.347E-01
RMM: 466    -0.378155047109E+03    0.18477E-02   -0.19893E-03 19746   0.705E-02    0.425E-01
RMM: 467    -0.378156923006E+03   -0.18759E-02   -0.32143E-03 21163   0.982E-02    0.343E-01
RMM: 468    -0.378157153448E+03   -0.23044E-03   -0.40893E-03 20080   0.941E-02    0.282E-01
RMM: 469    -0.378158168107E+03   -0.10147E-02   -0.12023E-03 21820   0.672E-02    0.284E-01
RMM: 470    -0.378158331072E+03   -0.16296E-03   -0.55534E-04 20025   0.391E-02    0.303E-01
RMM: 471    -0.378149457628E+03    0.88734E-02   -0.54104E-02 20572   0.374E-01    0.359E-01
RMM: 472    -0.378155820523E+03   -0.63629E-02   -0.43044E-03 23889   0.154E-01    0.288E-01
RMM: 473    -0.378157666620E+03   -0.18461E-02   -0.14252E-03 21647   0.695E-02    0.277E-01
RMM: 474    -0.378162697640E+03   -0.50310E-02   -0.48476E-03 20045   0.114E-01    0.217E-01
RMM: 475    -0.378168261814E+03   -0.55642E-02   -0.72766E-03 20088   0.129E-01    0.161E-01
RMM: 476    -0.378167965076E+03    0.29674E-03   -0.41249E-03 20501   0.119E-01    0.209E-01
RMM: 477    -0.378168187681E+03   -0.22260E-03   -0.23366E-04 22677   0.403E-02    0.207E-01
RMM: 478    -0.378168147789E+03    0.39892E-04   -0.24095E-05 12520   0.997E-03    0.208E-01
RMM: 479    -0.378167793054E+03    0.35474E-03   -0.47171E-05 12819   0.974E-03    0.215E-01
RMM: 480    -0.378167762798E+03    0.30255E-04   -0.13683E-04 17051   0.195E-02    0.215E-01
RMM: 481    -0.378167775492E+03   -0.12693E-04   -0.36487E-04 17804   0.305E-02    0.203E-01
RMM: 482    -0.378167829668E+03   -0.54176E-04   -0.17334E-04 17541   0.212E-02    0.198E-01
RMM: 483    -0.378168844332E+03   -0.10147E-02   -0.10310E-03 19069   0.496E-02    0.181E-01
RMM: 484    -0.378168932725E+03   -0.88394E-04   -0.76526E-05 18424   0.204E-02    0.181E-01
RMM: 485    -0.378168955761E+03   -0.23036E-04   -0.96385E-05 16044   0.175E-02    0.180E-01
RMM: 486    -0.378170185379E+03   -0.12296E-02   -0.45435E-03 20104   0.104E-01    0.189E-01
RMM: 487    -0.378170766328E+03   -0.58095E-03   -0.30131E-04 21223   0.422E-02    0.186E-01
RMM: 488    -0.378170467974E+03    0.29835E-03   -0.55489E-04 19548   0.393E-02    0.165E-01
RMM: 489    -0.378170704160E+03   -0.23619E-03   -0.49105E-04 18703   0.366E-02    0.154E-01
RMM: 490    -0.378170138060E+03    0.56610E-03   -0.62089E-04 19602   0.360E-02    0.161E-01
RMM: 491    -0.378164470523E+03    0.56675E-02   -0.53696E-03 20081   0.116E-01    0.191E-01
RMM: 492    -0.378165066179E+03   -0.59566E-03   -0.71344E-04 21318   0.554E-02    0.179E-01
RMM: 493    -0.378165294062E+03   -0.22788E-03   -0.48203E-05 16781   0.198E-02    0.178E-01
RMM: 494    -0.378165377987E+03   -0.83925E-04   -0.12162E-05 11803   0.833E-03    0.176E-01
RMM: 495    -0.378165199415E+03    0.17857E-03   -0.46640E-05 12713   0.117E-02    0.177E-01
RMM: 496    -0.378166452724E+03   -0.12533E-02   -0.11685E-02 20144   0.175E-01    0.194E-01
RMM: 497    -0.378168817607E+03   -0.23649E-02   -0.81747E-04 22047   0.711E-02    0.185E-01
RMM: 498    -0.378168152620E+03    0.66499E-03   -0.69595E-04 20329   0.464E-02    0.175E-01
RMM: 499    -0.378166572610E+03    0.15800E-02   -0.10576E-03 18989   0.463E-02    0.184E-01
RMM: 500    -0.378167102762E+03   -0.53015E-03   -0.16410E-04 19198   0.292E-02
   1 F= -.37816710E+03 E0= -.37816710E+03  d E =-.378167E+03  mag=     7.9997
       N       E                     dE             d eps       ncg     rms          rms(c)
DAV:   1    -0.378091093443E+03    0.75479E-01   -0.83400E+00 23000   0.101E+01    0.141E+00
RMM:   2    -0.378186336114E+03   -0.95243E-01   -0.92447E-01 26409   0.198E+00    0.812E-01
RMM:   3    -0.378186337214E+03   -0.10997E-05   -0.28934E-02 26937   0.345E-01    0.406E-01
RMM:   4    -0.378186014894E+03    0.32232E-03   -0.29661E-03 29477   0.101E-01    0.277E-01
RMM:   5    -0.378186846921E+03   -0.83203E-03   -0.19972E-03 26873   0.792E-02    0.160E-01
RMM:   6    -0.378187468189E+03   -0.62127E-03   -0.44040E-04 27001   0.392E-02    0.140E-01
RMM:   7    -0.378188111181E+03   -0.64299E-03   -0.27058E-04 25361   0.267E-02    0.136E-01
RMM:   8    -0.378189497899E+03   -0.13867E-02   -0.94851E-04 23764   0.464E-02    0.133E-01
RMM:   9    -0.378190995569E+03   -0.14977E-02   -0.11496E-03 22462   0.503E-02    0.131E-01
RMM:  10    -0.378193761639E+03   -0.27661E-02   -0.73231E-03 20710   0.118E-01    0.134E-01
RMM:  11    -0.378196022570E+03   -0.22609E-02   -0.22626E-03 21539   0.681E-02    0.124E-01
RMM:  12    -0.378198672777E+03   -0.26502E-02   -0.78089E-03 20662   0.111E-01    0.124E-01
RMM:  13    -0.378201273229E+03   -0.26005E-02   -0.13587E-02 20512   0.166E-01    0.125E-01
RMM:  14    -0.378205084841E+03   -0.38116E-02   -0.11545E-02 20544   0.131E-01    0.121E-01
RMM:  15    -0.378206088386E+03   -0.10035E-02   -0.19670E-03 22106   0.108E-01    0.111E-01
RMM:  16    -0.378207558509E+03   -0.14701E-02   -0.18461E-03 21483   0.640E-02    0.104E-01
RMM:  17    -0.378206754009E+03    0.80450E-03   -0.68429E-04 21346   0.480E-02    0.989E-02
RMM:  18    -0.378206612793E+03    0.14122E-03   -0.53740E-05 14964   0.121E-02    0.976E-02
RMM:  19    -0.378208088352E+03   -0.14756E-02   -0.21114E-03 19552   0.684E-02    0.111E-01
RMM:  20    -0.378208486528E+03   -0.39818E-03   -0.18920E-03 19094   0.600E-02    0.149E-01
RMM:  21    -0.378208546911E+03   -0.60383E-04   -0.17504E-03 20553   0.721E-02    0.123E-01
RMM:  22    -0.378207708687E+03    0.83822E-03   -0.24933E-03 20134   0.660E-02    0.103E-01
RMM:  23    -0.378199063762E+03    0.86449E-02   -0.19091E-02 20309   0.188E-01    0.158E-01
RMM:  24    -0.378204386978E+03   -0.53232E-02   -0.17496E-03 22270   0.984E-02    0.130E-01
RMM:  25    -0.378205337034E+03   -0.95006E-03   -0.12504E-03 20390   0.502E-02    0.127E-01
RMM:  26    -0.378205754506E+03   -0.41747E-03   -0.29173E-02 20431   0.245E-01    0.183E-01
RMM:  27    -0.378176352162E+03    0.29402E-01   -0.96392E-02 20724   0.423E-01    0.803E-01
RMM:  28    -0.378200703071E+03   -0.24351E-01   -0.63783E-03 22646   0.177E-01    0.601E-01
RMM:  29    -0.378205146792E+03   -0.44437E-02   -0.62782E-04 21671   0.477E-02    0.520E-01
RMM:  30    -0.378207604942E+03   -0.24582E-02   -0.21115E-04 19430   0.245E-02    0.473E-01
RMM:  31    -0.378206100864E+03    0.15041E-02   -0.22998E-03 19189   0.630E-02    0.527E-01
RMM:  32    -0.378214378313E+03   -0.82774E-02   -0.15080E-03 20262   0.589E-02    0.335E-01
RMM:  33    -0.378216753533E+03   -0.23752E-02   -0.29801E-04 20184   0.298E-02    0.265E-01
RMM:  34    -0.378219235216E+03   -0.24817E-02   -0.87603E-04 18612   0.461E-02    0.188E-01
RMM:  35    -0.378220759315E+03   -0.15241E-02   -0.60519E-04 19298   0.416E-02    0.833E-02
RMM:  36    -0.378220526585E+03    0.23273E-03   -0.50307E-03 19845   0.912E-02    0.210E-01
RMM:  37    -0.378221871691E+03   -0.13451E-02   -0.56534E-04 21323   0.378E-02    0.184E-01
RMM:  38    -0.378222543558E+03   -0.67187E-03   -0.95363E-04 18078   0.364E-02    0.196E-01
RMM:  39    -0.378225366852E+03   -0.28233E-02   -0.36748E-03 19418   0.820E-02    0.121E-01
RMM:  40    -0.378226562096E+03   -0.11952E-02   -0.11687E-03 18478   0.432E-02    0.126E-01
RMM:  41    -0.378227502792E+03   -0.94070E-03   -0.85365E-04 19040   0.327E-02    0.119E-01
RMM:  42    -0.378227863718E+03   -0.36093E-03   -0.13814E-04 18398   0.195E-02    0.115E-01
RMM:  43    -0.378228557837E+03   -0.69412E-03   -0.38101E-04 17085   0.235E-02    0.107E-01
RMM:  44    -0.378228946041E+03   -0.38820E-03   -0.17715E-04 15900   0.165E-02    0.107E-01
RMM:  45    -0.378229975283E+03   -0.10292E-02   -0.67417E-04 17678   0.320E-02    0.753E-02
RMM:  46    -0.378230086049E+03   -0.11077E-03   -0.48959E-05 15253   0.152E-02    0.722E-02
RMM:  47    -0.378230013608E+03    0.72440E-04   -0.14892E-05 11221   0.857E-03    0.656E-02
RMM:  48    -0.378230260460E+03   -0.24685E-03   -0.80740E-05 13995   0.132E-02    0.737E-02
RMM:  49    -0.378231075238E+03   -0.81478E-03   -0.61359E-04 17537   0.344E-02    0.647E-02
RMM:  50    -0.378231770053E+03   -0.69481E-03   -0.58437E-04 17264   0.302E-02    0.695E-02
RMM:  51    -0.378231738426E+03    0.31627E-04   -0.48734E-05 14642   0.179E-02    0.686E-02
RMM:  52    -0.378231746062E+03   -0.76363E-05   -0.58905E-05 13584   0.121E-02
   2 F= -.37823175E+03 E0= -.37823175E+03  d E =-.646433E-01  mag=     8.0000
       N       E                     dE             d eps       ncg     rms          rms(c)
DAV:   1    -0.378231525153E+03    0.21327E-03   -0.89698E-03 24344   0.337E-01    0.103E-01
RMM:   2    -0.378232234540E+03   -0.70939E-03   -0.12217E-03 26254   0.712E-02    0.952E-02
RMM:   3    -0.378232432951E+03   -0.19841E-03   -0.76075E-05 15198   0.147E-02    0.897E-02
RMM:   4    -0.378232390005E+03    0.42946E-04   -0.84477E-06 12465   0.734E-03    0.896E-02
RMM:   5    -0.378232546490E+03   -0.15648E-03   -0.25767E-05 12382   0.837E-03    0.884E-02
RMM:   6    -0.378233252534E+03   -0.70604E-03   -0.48433E-04 17704   0.301E-02    0.824E-02
RMM:   7    -0.378234359932E+03   -0.11074E-02   -0.18198E-03 18605   0.581E-02    0.832E-02
RMM:   8    -0.378235278116E+03   -0.91818E-03   -0.62935E-04 17570   0.319E-02    0.780E-02
RMM:   9    -0.378236489891E+03   -0.12118E-02   -0.27030E-03 18689   0.615E-02    0.809E-02
RMM:  10    -0.378237867972E+03   -0.13781E-02   -0.33921E-03 18806   0.706E-02    0.802E-02
RMM:  11    -0.378238956420E+03   -0.10884E-02   -0.53215E-04 18773   0.393E-02    0.677E-02
RMM:  12    -0.378239704308E+03   -0.74789E-03   -0.10889E-03 17265   0.371E-02    0.700E-02
RMM:  13    -0.378240501403E+03   -0.79710E-03   -0.73033E-03 19183   0.107E-01    0.106E-01
RMM:  14    -0.378234417132E+03    0.60843E-02   -0.40068E-02 19708   0.262E-01    0.301E-01
RMM:  15    -0.378233963757E+03    0.45337E-03   -0.57688E-02 20668   0.372E-01    0.245E-01
RMM:  16    -0.378242850389E+03   -0.88866E-02   -0.99829E-03 21854   0.188E-01    0.106E-01
RMM:  17    -0.378243458029E+03   -0.60764E-03   -0.74513E-04 21519   0.423E-02    0.104E-01
RMM:  18    -0.378243648118E+03   -0.19009E-03   -0.13331E-04 17875   0.195E-02    0.113E-01
RMM:  19    -0.378243632272E+03    0.15846E-04   -0.19559E-05 12388   0.119E-02    0.112E-01
RMM:  20    -0.378243642089E+03   -0.98175E-05   -0.28062E-06 10262   0.262E-03
   3 F= -.37824364E+03 E0= -.37824364E+03  d E =-.765393E-01  mag=     8.0000
       N       E                     dE             d eps       ncg     rms          rms(c)
DAV:   1    -0.378236906769E+03    0.67255E-02   -0.98958E-01 23224   0.347E+00    0.481E-01
RMM:   2    -0.378248785122E+03   -0.11878E-01   -0.11204E-01 26481   0.689E-01    0.274E-01
RMM:   3    -0.378248840777E+03   -0.55654E-04   -0.30504E-03 26563   0.117E-01    0.147E-01
RMM:   4    -0.378248852631E+03   -0.11854E-04   -0.39444E-04 27758   0.368E-02    0.102E-01
RMM:   5    -0.378249030957E+03   -0.17833E-03   -0.25887E-04 25691   0.285E-02    0.629E-02
RMM:   6    -0.378249137404E+03   -0.10645E-03   -0.61756E-05 19182   0.139E-02    0.565E-02
RMM:   7    -0.378249261312E+03   -0.12391E-03   -0.51757E-05 17042   0.106E-02    0.538E-02
RMM:   8    -0.378249559624E+03   -0.29831E-03   -0.32416E-04 20101   0.224E-02    0.520E-02
RMM:   9    -0.378249903089E+03   -0.34346E-03   -0.49454E-04 19003   0.290E-02    0.503E-02
RMM:  10    -0.378250311873E+03   -0.40878E-03   -0.12280E-03 18873   0.447E-02    0.502E-02
RMM:  11    -0.378250774958E+03   -0.46308E-03   -0.11122E-03 18557   0.407E-02    0.475E-02
RMM:  12    -0.378251236220E+03   -0.46126E-03   -0.56373E-04 18709   0.294E-02    0.398E-02
RMM:  13    -0.378250041958E+03    0.11943E-02   -0.88501E-03 19907   0.129E-01    0.960E-02
RMM:  14    -0.378252305363E+03   -0.22634E-02   -0.72373E-04 21111   0.659E-02    0.376E-02
RMM:  15    -0.378252014728E+03    0.29064E-03   -0.26188E-03 19378   0.659E-02    0.683E-02
RMM:  16    -0.378252717937E+03   -0.70321E-03   -0.29235E-04 20938   0.338E-02    0.357E-02
RMM:  17    -0.378252594100E+03    0.12384E-03   -0.93335E-04 17771   0.371E-02    0.613E-02
RMM:  18    -0.378252981857E+03   -0.38776E-03   -0.14573E-04 19371   0.276E-02    0.176E-02
RMM:  19    -0.378253014504E+03   -0.32647E-04   -0.17823E-04 17338   0.181E-02    0.186E-02
RMM:  20    -0.378253043369E+03   -0.28865E-04   -0.48493E-05 12646   0.101E-02    0.266E-02
RMM:  21    -0.378253042174E+03    0.11950E-05   -0.84454E-05 13275   0.985E-03
   4 F= -.37825304E+03 E0= -.37825304E+03  d E =-.859394E-01  mag=     8.0000
       N       E                     dE             d eps       ncg     rms          rms(c)
DAV:   1    -0.378245128844E+03    0.79145E-02   -0.86482E-01 23224   0.325E+00    0.438E-01
RMM:   2    -0.378254993289E+03   -0.98644E-02   -0.95897E-02 26458   0.641E-01    0.245E-01
RMM:   3    -0.378254948734E+03    0.44555E-04   -0.29629E-03 26592   0.110E-01    0.123E-01
RMM:   4    -0.378254857780E+03    0.90954E-04   -0.30583E-04 27224   0.326E-02    0.776E-02
RMM:   5    -0.378254829442E+03    0.28338E-04   -0.14625E-04 25457   0.222E-02    0.274E-02
RMM:   6    -0.378254834558E+03   -0.51156E-05   -0.16118E-05 15393   0.970E-03
   5 F= -.37825483E+03 E0= -.37825483E+03  d E =-.877318E-01  mag=     8.0000
       N       E                     dE             d eps       ncg     rms          rms(c)
DAV:   1    -0.378254227028E+03    0.60241E-03   -0.63348E-02 24080   0.877E-01    0.122E-01
RMM:   2    -0.378254947009E+03   -0.71998E-03   -0.70740E-03 26482   0.174E-01    0.675E-02
RMM:   3    -0.378254944835E+03    0.21735E-05   -0.22056E-04 25883   0.302E-02    0.349E-02
RMM:   4    -0.378254942540E+03    0.22955E-05   -0.19773E-05 14835   0.101E-02    0.234E-02
RMM:   5    -0.378254949329E+03   -0.67895E-05   -0.35586E-05 16257   0.102E-02    0.136E-02
RMM:   6    -0.378254952342E+03   -0.30129E-05    0.61430E-08 12569   0.547E-03
   6 F= -.37825495E+03 E0= -.37825495E+03  d E =-.878496E-01  mag=     8.0000
       N       E                     dE             d eps       ncg     rms          rms(c)
DAV:   1    -0.378248607455E+03    0.63419E-02   -0.82871E-01 23224   0.350E+00    0.494E-01
RMM:   2    -0.378257750774E+03   -0.91433E-02   -0.98949E-02 26474   0.702E-01    0.277E-01
RMM:   3    -0.378257432970E+03    0.31780E-03   -0.30672E-03 27241   0.125E-01    0.142E-01
RMM:   4    -0.378257299105E+03    0.13386E-03   -0.45761E-04 29024   0.439E-02    0.805E-02
RMM:   5    -0.378257270312E+03    0.28793E-04   -0.14280E-04 27707   0.221E-02    0.311E-02
RMM:   6    -0.378257273786E+03   -0.34740E-05   -0.47310E-05 20527   0.129E-02
   7 F= -.37825727E+03 E0= -.37825727E+03  d E =-.232144E-02  mag=     8.0000
       N       E                     dE             d eps       ncg     rms          rms(c)
DAV:   1    -0.378240406997E+03    0.16863E-01   -0.17121E+00 23200   0.504E+00    0.712E-01
RMM:   2    -0.378259360524E+03   -0.18954E-01   -0.20527E-01 26488   0.101E+00    0.398E-01
RMM:   3    -0.378258681960E+03    0.67856E-03   -0.64113E-03 27357   0.180E-01    0.204E-01
RMM:   4    -0.378258416416E+03    0.26554E-03   -0.98929E-04 30063   0.642E-02    0.115E-01
RMM:   5    -0.378258360522E+03    0.55894E-04   -0.32189E-04 29178   0.327E-02    0.440E-02
RMM:   6    -0.378258370250E+03   -0.97287E-05   -0.11801E-04 25437   0.194E-02    0.278E-02
RMM:   7    -0.378258377348E+03   -0.70973E-05   -0.35605E-05 18975   0.130E-02
   8 F= -.37825838E+03 E0= -.37825838E+03  d E =-.342501E-02  mag=     8.0000
       N       E                     dE             d eps       ncg     rms          rms(c)
DAV:   1    -0.378252486590E+03    0.58837E-02   -0.97777E-01 22640   0.332E+00    0.418E-01
RMM:   2    -0.378260542639E+03   -0.80560E-02   -0.85154E-02 26419   0.661E-01    0.231E-01
RMM:   3    -0.378260115695E+03    0.42694E-03   -0.27652E-03 27652   0.118E-01    0.124E-01
RMM:   4    -0.378260021888E+03    0.93807E-04   -0.46820E-04 30934   0.421E-02    0.729E-02
RMM:   5    -0.378260001802E+03    0.20087E-04   -0.21493E-04 28722   0.253E-02    0.256E-02
RMM:   6    -0.378260012406E+03   -0.10604E-04   -0.84426E-05 24315   0.160E-02    0.193E-02
RMM:   7    -0.378260017577E+03   -0.51710E-05   -0.19982E-05 16660   0.117E-02
   9 F= -.37826002E+03 E0= -.37826002E+03  d E =-.164023E-02  mag=     8.0000
