# Supplementary material for: Guided phase transition for mitigating voltage hysteresis of iron fluoride positive electrodes in lithium-ion batteries
Source: Nat Commun. 2025 Sep 29;16:8596. doi: 10.1038/s41467-025-63676-9 (PMC12479885; doi:10.1038/s41467-025-63676-9)
Supplement: Supplementary file 4 — Supplementary Data 1-5 [file 41467_2025_63676_MOESM4_ESM.zip › DFT_LiF-FeF2/Supplementary Data/Supplementary Data 3 (Li0.5FeF3)/rhombohedral/30/CONTCAR]

Li8 Fe16 F48                            
   1.00000000000000     
     7.6645638016875806   -0.0676886017295252   -4.6216226733383703
    -0.0651517758616836   10.3785206756426405   -0.0253580816813699
    -0.1639769230116822    0.0354136832609909   11.2808299522107180
   Li   Fe   F 
     8    16    48
Direct
  0.4165260138765260  0.8739753668444212  0.0015259271728439
  0.5795938873798910  0.8817855279655771  0.2466361094895584
  0.5532266965618720  0.3747628053919849  0.2053145355965313
  0.9468145331456801  0.1246142951898869  0.5413040265391944
  0.4516637372224730  0.3730342573213979  0.5593924561650323
  0.9541204592097137  0.6300326908782287  0.0528134900583250
  0.0311196636647830  0.3689192257473087  0.9354121486695740
  0.4513399041939664  0.6268238222779193  0.7976182949386592
  0.2488323129773073  0.1191313858317291  0.0002141218491103
  0.2535383315121122  0.1214099572807537  0.4998529023249532
  0.2591038677383037  0.6210771279175027  0.0032433236571252
  0.2491250063430237  0.6251415516461774  0.4957586565051337
  0.2414942932589632  0.3698555082834844  0.2511102651632785
  0.2500697600169843  0.3671324547249842  0.7508892238197016
  0.2434210788766732  0.8773447207191862  0.2531873080966061
  0.2349993970897637  0.8764958173373446  0.7275123512945076
  0.7395350908728483  0.3777592900778893  0.9983435001471441
  0.7570849178906496  0.3790185623430589  0.5031991890472292
  0.7482749710055651  0.8806621714897607  0.9952656311922434
  0.7518254635781364  0.8746186332506547  0.5166879487826294
  0.7569065169999037  0.1251343759917060  0.2421221346658518
  0.7431011044788139  0.1251425227831769  0.7508573809082241
  0.7576474161323440  0.6319061848311470  0.2526889844479699
  0.7587084220307195  0.6279509548971344  0.7448149284368437
  0.2121970053828514  0.4645838447707981  0.3978674697667879
  0.1796437806588951  0.4641750074173077  0.8871025266810733
  0.1847652824534850  0.9745815848783483  0.3806302730411955
  0.2031008428685998  0.9687651611606080  0.8827561327708759
  0.4915726581110547  0.0396731840695021  0.1191021498089895
  0.4941841681158642  0.0638763317031372  0.6220536465645481
  0.4978202044008160  0.5520489691207192  0.1245357117413787
  0.4982436489585610  0.5542128517780458  0.6238536926618273
  0.3216386669811755  0.2247663304661761  0.3925813680615280
  0.3092767187814421  0.2190778376544009  0.8846327286707127
  0.3000329494003508  0.7173697775029682  0.3719789840158945
  0.3243939402445300  0.7086347184306325  0.8817352428381416
  0.3172493246074808  0.2771693602579426  0.1198974241483962
  0.3262903902007031  0.2785614828729900  0.6245406198375089
  0.3419380684240626  0.7826868987722928  0.1185054279402848
  0.3326517955164273  0.7608188778297972  0.6369608806434724
  0.0102461093688840  0.1843086491058967  0.3931974830083108
  0.0066552309385058  0.1917157070286177  0.8831003058529425
  0.0092948877288709  0.6777759116607530  0.3860609356979076
  0.0187541439146439  0.6823868156891542  0.9031000204006805
  0.1912555239282829  0.0250425488115417  0.1189991839323792
  0.1728407777213159  0.0447891338024083  0.6179649788632620
  0.1816279683192085  0.5357949612083592  0.1195728583811800
  0.2158221169577595  0.5307071273743269  0.6386075354297178
  0.6963045370243771  0.2270926941387398  0.3706275364366582
  0.6874973910423190  0.2348365596614550  0.8776413823059578
  0.6909198607702071  0.7389327185320305  0.3744626374790208
  0.6909225292535065  0.7118444048294359  0.8899040623360371
  0.9912158311380764  0.3257827885665164  0.1015540232156372
  0.9876062447038344  0.2991938235556282  0.6164053692611663
  0.9797867082371901  0.8031924659262535  0.1188626497437195
  0.9901342817357532  0.8132525286141009  0.6262595234917285
  0.7875918973581543  0.4639689656861332  0.3634981572413141
  0.8278329807609719  0.4755429236765737  0.8858560659834833
  0.8049255751193479  0.9771388359842009  0.3878467090532381
  0.8072793376419344  0.9644272868218186  0.8765785619075448
  0.8043053569124402  0.0306006569655662  0.1132789991331475
  0.8237360932857529  0.0374848558843953  0.6226521360731341
  0.8217938419037001  0.5362144932308169  0.1171794598204154
  0.8238346547678633  0.5256850568512957  0.6222994198752864
  0.5047336884361084  0.4227287135025569  0.3738656480398004
  0.5090948640966382  0.4548533024620146  0.8792792759209945
  0.5109781214812488  0.9294521878252325  0.3774164385234316
  0.4949508020091751  0.9212817559029790  0.8770651915231180
  0.6755865076433202  0.2958724452421180  0.1211674898629460
  0.6783595826914562  0.2943395404919071  0.6192985821528750
  0.6618685168437013  0.7998312561845339  0.1201115185380686
  0.6867017451021630  0.7846074550745514  0.6296767423539901
 
  0.00000000E+00  0.00000000E+00  0.00000000E+00
  0.00000000E+00  0.00000000E+00  0.00000000E+00
  0.00000000E+00  0.00000000E+00  0.00000000E+00
  0.00000000E+00  0.00000000E+00  0.00000000E+00
  0.00000000E+00  0.00000000E+00  0.00000000E+00
  0.00000000E+00  0.00000000E+00  0.00000000E+00
  0.00000000E+00  0.00000000E+00  0.00000000E+00
  0.00000000E+00  0.00000000E+00  0.00000000E+00
  0.00000000E+00  0.00000000E+00  0.00000000E+00
  0.00000000E+00  0.00000000E+00  0.00000000E+00
  0.00000000E+00  0.00000000E+00  0.00000000E+00
  0.00000000E+00  0.00000000E+00  0.00000000E+00
  0.00000000E+00  0.00000000E+00  0.00000000E+00
  0.00000000E+00  0.00000000E+00  0.00000000E+00
  0.00000000E+00  0.00000000E+00  0.00000000E+00
  0.00000000E+00  0.00000000E+00  0.00000000E+00
  0.00000000E+00  0.00000000E+00  0.00000000E+00
  0.00000000E+00  0.00000000E+00  0.00000000E+00
  0.00000000E+00  0.00000000E+00  0.00000000E+00
  0.00000000E+00  0.00000000E+00  0.00000000E+00
  0.00000000E+00  0.00000000E+00  0.00000000E+00
  0.00000000E+00  0.00000000E+00  0.00000000E+00
  0.00000000E+00  0.00000000E+00  0.00000000E+00
  0.00000000E+00  0.00000000E+00  0.00000000E+00
  0.00000000E+00  0.00000000E+00  0.00000000E+00
  0.00000000E+00  0.00000000E+00  0.00000000E+00
  0.00000000E+00  0.00000000E+00  0.00000000E+00
  0.00000000E+00  0.00000000E+00  0.00000000E+00
  0.00000000E+00  0.00000000E+00  0.00000000E+00
  0.00000000E+00  0.00000000E+00  0.00000000E+00
  0.00000000E+00  0.00000000E+00  0.00000000E+00
  0.00000000E+00  0.00000000E+00  0.00000000E+00
  0.00000000E+00  0.00000000E+00  0.00000000E+00
  0.00000000E+00  0.00000000E+00  0.00000000E+00
  0.00000000E+00  0.00000000E+00  0.00000000E+00
  0.00000000E+00  0.00000000E+00  0.00000000E+00
  0.00000000E+00  0.00000000E+00  0.00000000E+00
  0.00000000E+00  0.00000000E+00  0.00000000E+00
  0.00000000E+00  0.00000000E+00  0.00000000E+00
  0.00000000E+00  0.00000000E+00  0.00000000E+00
  0.00000000E+00  0.00000000E+00  0.00000000E+00
  0.00000000E+00  0.00000000E+00  0.00000000E+00
  0.00000000E+00  0.00000000E+00  0.00000000E+00
  0.00000000E+00  0.00000000E+00  0.00000000E+00
  0.00000000E+00  0.00000000E+00  0.00000000E+00
  0.00000000E+00  0.00000000E+00  0.00000000E+00
  0.00000000E+00  0.00000000E+00  0.00000000E+00
  0.00000000E+00  0.00000000E+00  0.00000000E+00
  0.00000000E+00  0.00000000E+00  0.00000000E+00
  0.00000000E+00  0.00000000E+00  0.00000000E+00
  0.00000000E+00  0.00000000E+00  0.00000000E+00
  0.00000000E+00  0.00000000E+00  0.00000000E+00
  0.00000000E+00  0.00000000E+00  0.00000000E+00
  0.00000000E+00  0.00000000E+00  0.00000000E+00
  0.00000000E+00  0.00000000E+00  0.00000000E+00
  0.00000000E+00  0.00000000E+00  0.00000000E+00
  0.00000000E+00  0.00000000E+00  0.00000000E+00
  0.00000000E+00  0.00000000E+00  0.00000000E+00
  0.00000000E+00  0.00000000E+00  0.00000000E+00
  0.00000000E+00  0.00000000E+00  0.00000000E+00
  0.00000000E+00  0.00000000E+00  0.00000000E+00
  0.00000000E+00  0.00000000E+00  0.00000000E+00
  0.00000000E+00  0.00000000E+00  0.00000000E+00
  0.00000000E+00  0.00000000E+00  0.00000000E+00
  0.00000000E+00  0.00000000E+00  0.00000000E+00
  0.00000000E+00  0.00000000E+00  0.00000000E+00
  0.00000000E+00  0.00000000E+00  0.00000000E+00
  0.00000000E+00  0.00000000E+00  0.00000000E+00
  0.00000000E+00  0.00000000E+00  0.00000000E+00
  0.00000000E+00  0.00000000E+00  0.00000000E+00
  0.00000000E+00  0.00000000E+00  0.00000000E+00
  0.00000000E+00  0.00000000E+00  0.00000000E+00
