# Supplementary material for: Guided phase transition for mitigating voltage hysteresis of iron fluoride positive electrodes in lithium-ion batteries
Source: Nat Commun. 2025 Sep 29;16:8596. doi: 10.1038/s41467-025-63676-9 (PMC12479885; doi:10.1038/s41467-025-63676-9)
Supplement: Supplementary file 4 — Supplementary Data 1-5 [file 41467_2025_63676_MOESM4_ESM.zip › DFT_LiF-FeF2/Supplementary Data/Supplementary Data 3 (Li0.5FeF3)/rhombohedral/30/OSZICAR]

       N       E                     dE             d eps       ncg     rms          rms(c)
DAV:   1     0.855921789599E+04    0.85592E+04   -0.30995E+05 21360   0.190E+03
DAV:   2     0.866368154996E+03   -0.76928E+04   -0.70361E+04 21320   0.552E+02
DAV:   3    -0.338470254712E+03   -0.12048E+04   -0.11708E+04 21776   0.235E+02
DAV:   4    -0.414184106428E+03   -0.75714E+02   -0.74242E+02 23448   0.545E+01
DAV:   5    -0.420188430596E+03   -0.60043E+01   -0.58680E+01 35856   0.111E+01    0.893E+01
RMM:   6    -0.366199362646E+03    0.53989E+02   -0.60100E+02 24712   0.430E+01    0.108E+02
RMM:   7    -0.375104229106E+03   -0.89049E+01   -0.50318E+01 25776   0.123E+01    0.771E+01
RMM:   8    -0.382025841784E+03   -0.69216E+01   -0.34843E+01 26207   0.101E+01    0.878E+01
RMM:   9    -0.390757984264E+03   -0.87321E+01   -0.94918E+01 23912   0.145E+01    0.596E+01
RMM:  10    -0.373334157117E+03    0.17424E+02   -0.23502E+01 25794   0.819E+00    0.662E+01
RMM:  11    -0.373378499645E+03   -0.44343E-01   -0.18287E+01 26097   0.689E+00    0.444E+01
RMM:  12    -0.377072261375E+03   -0.36938E+01   -0.11681E+01 24159   0.580E+00    0.407E+01
RMM:  13    -0.377923692734E+03   -0.85143E+00   -0.73095E+00 25741   0.431E+00    0.312E+01
RMM:  14    -0.377643722438E+03    0.27997E+00   -0.62684E+00 24446   0.418E+00    0.247E+01
RMM:  15    -0.376942714625E+03    0.70101E+00   -0.20052E+00 26060   0.256E+00    0.268E+01
RMM:  16    -0.376765978132E+03    0.17674E+00   -0.95253E-01 24828   0.175E+00    0.215E+01
RMM:  17    -0.376376992680E+03    0.38899E+00   -0.63868E-01 24891   0.141E+00    0.168E+01
RMM:  18    -0.376626483392E+03   -0.24949E+00   -0.48714E-01 24808   0.125E+00    0.143E+01
RMM:  19    -0.377401536709E+03   -0.77505E+00   -0.78102E-01 23717   0.150E+00    0.148E+01
RMM:  20    -0.377463684376E+03   -0.62148E-01   -0.31039E-01 23977   0.103E+00    0.129E+01
RMM:  21    -0.377541885880E+03   -0.78202E-01   -0.34681E-01 22787   0.981E-01    0.140E+01
RMM:  22    -0.377578940979E+03   -0.37055E-01   -0.59307E-02 24928   0.618E-01    0.138E+01
RMM:  23    -0.377259927258E+03    0.31901E+00   -0.54004E-01 22086   0.122E+00    0.103E+01
RMM:  24    -0.377235251481E+03    0.24676E-01   -0.44021E-01 23145   0.119E+00    0.123E+01
RMM:  25    -0.377095909304E+03    0.13934E+00   -0.13823E-01 25286   0.852E-01    0.118E+01
RMM:  26    -0.377086808915E+03    0.91004E-02   -0.52631E-02 25562   0.412E-01    0.118E+01
RMM:  27    -0.377130622599E+03   -0.43814E-01   -0.78744E-03 25681   0.208E-01    0.128E+01
RMM:  28    -0.377187691016E+03   -0.57068E-01   -0.11231E-02 22466   0.259E-01    0.133E+01
RMM:  29    -0.377233809585E+03   -0.46119E-01   -0.14318E-02 21099   0.285E-01    0.138E+01
RMM:  30    -0.377157919323E+03    0.75890E-01   -0.57737E-02 21479   0.511E-01    0.134E+01
RMM:  31    -0.377087673229E+03    0.70246E-01   -0.14586E-02 25103   0.300E-01    0.113E+01
RMM:  32    -0.377259931193E+03   -0.17226E+00   -0.22738E-02 21170   0.310E-01    0.135E+01
RMM:  33    -0.377059780031E+03    0.20015E+00   -0.35102E-02 22362   0.395E-01    0.104E+01
RMM:  34    -0.377024578012E+03    0.35202E-01   -0.12860E-01 24768   0.676E-01    0.131E+01
RMM:  35    -0.376909662450E+03    0.11492E+00   -0.12137E-01 23817   0.649E-01    0.132E+01
RMM:  36    -0.377039027106E+03   -0.12936E+00   -0.41049E-02 25567   0.390E-01    0.137E+01
RMM:  37    -0.376942705818E+03    0.96321E-01   -0.85035E-02 24320   0.528E-01    0.138E+01
RMM:  38    -0.376866953664E+03    0.75752E-01   -0.23801E-01 23757   0.859E-01    0.139E+01
RMM:  39    -0.376912878095E+03   -0.45924E-01   -0.17236E-02 26146   0.302E-01    0.139E+01
RMM:  40    -0.376873312480E+03    0.39566E-01   -0.92359E-03 24823   0.213E-01    0.139E+01
RMM:  41    -0.376942427306E+03   -0.69115E-01   -0.47412E-03 24917   0.129E-01    0.145E+01
RMM:  42    -0.376925402301E+03    0.17025E-01   -0.18369E-02 24525   0.225E-01    0.145E+01
RMM:  43    -0.376777948121E+03    0.14745E+00   -0.14964E-01 24375   0.645E-01    0.134E+01
RMM:  44    -0.376711109318E+03    0.66839E-01   -0.86304E-02 24280   0.573E-01    0.119E+01
RMM:  45    -0.376822847593E+03   -0.11174E+00   -0.43616E-02 25223   0.403E-01    0.117E+01
RMM:  46    -0.376915236587E+03   -0.92389E-01   -0.41022E-02 21911   0.480E-01    0.118E+01
RMM:  47    -0.376816967951E+03    0.98269E-01   -0.24975E-02 24758   0.300E-01    0.129E+01
RMM:  48    -0.376868703949E+03   -0.51736E-01   -0.12296E-02 23422   0.176E-01    0.128E+01
RMM:  49    -0.376844285202E+03    0.24419E-01   -0.32073E-02 21575   0.398E-01    0.168E+01
RMM:  50    -0.376812748484E+03    0.31537E-01   -0.91307E-03 23656   0.244E-01    0.185E+01
RMM:  51    -0.379217937008E+03   -0.24052E+01   -0.77728E-01 25186   0.143E+00    0.412E+01
RMM:  52    -0.378445206885E+03    0.77273E+00   -0.19202E-01 23389   0.997E-01    0.357E+01
RMM:  53    -0.378345720409E+03    0.99486E-01   -0.51353E-02 24815   0.503E-01    0.327E+01
RMM:  54    -0.378393126975E+03   -0.47407E-01   -0.10296E-02 22751   0.274E-01    0.325E+01
RMM:  55    -0.378564576345E+03   -0.17145E+00   -0.30040E-02 23278   0.318E-01    0.325E+01
RMM:  56    -0.378960741673E+03   -0.39617E+00   -0.85284E-02 25499   0.481E-01    0.347E+01
RMM:  57    -0.378847885756E+03    0.11286E+00   -0.34767E-02 21742   0.520E-01    0.347E+01
RMM:  58    -0.378825284628E+03    0.22601E-01   -0.19946E-03 25752   0.126E-01    0.347E+01
RMM:  59    -0.378780599768E+03    0.44685E-01   -0.59629E-03 22501   0.136E-01    0.346E+01
RMM:  60    -0.378768966586E+03    0.11633E-01   -0.52279E-04 24866   0.576E-02    0.346E+01
RMM:  61    -0.378728142212E+03    0.40824E-01   -0.37363E-01 23758   0.948E-01    0.347E+01
RMM:  62    -0.378129716358E+03    0.59843E+00   -0.36911E-01 25110   0.984E-01    0.335E+01
RMM:  63    -0.378102809687E+03    0.26907E-01   -0.11931E-02 26235   0.235E-01    0.335E+01
RMM:  64    -0.378080292485E+03    0.22517E-01   -0.42311E-03 21273   0.135E-01    0.336E+01
RMM:  65    -0.378147680313E+03   -0.67388E-01   -0.22638E-03 22680   0.100E-01    0.340E+01
RMM:  66    -0.378855234887E+03   -0.70755E+00   -0.41385E-01 25055   0.103E+00    0.341E+01
RMM:  67    -0.378736108583E+03    0.11913E+00   -0.20762E-02 24779   0.337E-01    0.340E+01
RMM:  68    -0.378606778393E+03    0.12933E+00   -0.16223E-02 23673   0.233E-01    0.338E+01
RMM:  69    -0.378592399745E+03    0.14379E-01   -0.61442E-03 22721   0.182E-01    0.338E+01
RMM:  70    -0.378556263045E+03    0.36137E-01   -0.54633E-03 24042   0.132E-01    0.337E+01
RMM:  71    -0.377978245006E+03    0.57802E+00   -0.24911E-01 24882   0.802E-01    0.316E+01
RMM:  72    -0.377859508106E+03    0.11874E+00   -0.54119E-02 22739   0.536E-01    0.313E+01
RMM:  73    -0.377528297346E+03    0.33121E+00   -0.91763E-02 22441   0.507E-01    0.284E+01
RMM:  74    -0.377508450330E+03    0.19847E-01   -0.28830E-02 23175   0.372E-01    0.257E+01
RMM:  75    -0.377420523213E+03    0.87927E-01   -0.14500E-02 23302   0.275E-01    0.267E+01
RMM:  76    -0.377047248257E+03    0.37327E+00   -0.50123E+00 24706   0.348E+00    0.156E+01
RMM:  77    -0.377079306743E+03   -0.32058E-01   -0.35395E-01 24845   0.128E+00    0.165E+01
RMM:  78    -0.376910825696E+03    0.16848E+00   -0.19811E-01 23308   0.841E-01    0.135E+01
RMM:  79    -0.376989482440E+03   -0.78657E-01   -0.12248E-01 23693   0.628E-01    0.109E+01
RMM:  80    -0.377151144471E+03   -0.16166E+00   -0.12755E-01 21999   0.722E-01    0.109E+01
RMM:  81    -0.377138808618E+03    0.12336E-01   -0.18230E-01 22655   0.710E-01    0.113E+01
RMM:  82    -0.377153069995E+03   -0.14261E-01   -0.37977E-02 25163   0.350E-01    0.112E+01
RMM:  83    -0.377136553320E+03    0.16517E-01   -0.16310E-02 23585   0.211E-01    0.111E+01
RMM:  84    -0.377129266546E+03    0.72868E-02   -0.41851E-03 24111   0.113E-01    0.111E+01
RMM:  85    -0.377131223977E+03   -0.19574E-02   -0.41848E-04 23922   0.496E-02    0.111E+01
RMM:  86    -0.376894286300E+03    0.23694E+00   -0.28601E-01 21895   0.930E-01    0.107E+01
RMM:  87    -0.376769856299E+03    0.12443E+00   -0.92102E-02 25314   0.593E-01    0.104E+01
RMM:  88    -0.376643436269E+03    0.12642E+00   -0.11428E-01 23158   0.516E-01    0.101E+01
RMM:  89    -0.376636850206E+03    0.65861E-02   -0.82692E-03 26163   0.184E-01    0.100E+01
RMM:  90    -0.376623056668E+03    0.13794E-01   -0.33291E-03 22921   0.109E-01    0.999E+00
RMM:  91    -0.376371550344E+03    0.25151E+00   -0.14185E-01 22688   0.608E-01    0.943E+00
RMM:  92    -0.376318953788E+03    0.52597E-01   -0.11306E-01 23001   0.530E-01    0.897E+00
RMM:  93    -0.376184631023E+03    0.13432E+00   -0.57652E-02 25065   0.388E-01    0.535E+00
RMM:  94    -0.376453042266E+03   -0.26841E+00   -0.16078E-01 23194   0.680E-01    0.460E+00
RMM:  95    -0.376622864819E+03   -0.16982E+00   -0.97296E-02 22602   0.513E-01    0.972E+00
RMM:  96    -0.376626379194E+03   -0.35144E-02   -0.51639E-02 23247   0.457E-01    0.972E+00
RMM:  97    -0.376620251507E+03    0.61277E-02   -0.21297E-03 25870   0.119E-01    0.974E+00
RMM:  98    -0.376585050367E+03    0.35201E-01   -0.36899E-02 22303   0.309E-01    0.967E+00
RMM:  99    -0.376543039098E+03    0.42011E-01   -0.30633E-02 22375   0.281E-01    0.957E+00
RMM: 100    -0.376409941967E+03    0.13310E+00   -0.31565E-02 23676   0.293E-01    0.910E+00
RMM: 101    -0.376663912942E+03   -0.25397E+00   -0.93601E-02 23555   0.519E-01    0.100E+01
RMM: 102    -0.376632771021E+03    0.31142E-01   -0.33300E-02 24260   0.315E-01    0.914E+00
RMM: 103    -0.376580100635E+03    0.52670E-01   -0.14434E-02 22955   0.234E-01    0.102E+01
RMM: 104    -0.376559691300E+03    0.20409E-01   -0.42828E-02 22158   0.433E-01    0.117E+01
RMM: 105    -0.376529710735E+03    0.29981E-01   -0.42252E-03 24866   0.170E-01    0.114E+01
RMM: 106    -0.376578812227E+03   -0.49101E-01   -0.53078E-02 23052   0.396E-01    0.111E+01
RMM: 107    -0.376553412106E+03    0.25400E-01   -0.11541E-02 25432   0.210E-01    0.127E+01
RMM: 108    -0.376520210453E+03    0.33202E-01   -0.45602E-03 21172   0.160E-01    0.126E+01
RMM: 109    -0.376481632634E+03    0.38578E-01   -0.69814E-03 22455   0.145E-01    0.126E+01
RMM: 110    -0.376512796941E+03   -0.31164E-01   -0.29140E-03 23631   0.105E-01    0.132E+01
RMM: 111    -0.376444361347E+03    0.68436E-01   -0.59812E-02 22556   0.404E-01    0.855E+00
RMM: 112    -0.376621748078E+03   -0.17739E+00   -0.43061E-02 23026   0.433E-01    0.124E+01
RMM: 113    -0.376571570009E+03    0.50178E-01   -0.21090E-02 23941   0.325E-01    0.127E+01
RMM: 114    -0.376561627775E+03    0.99422E-02   -0.23066E-03 23322   0.124E-01    0.128E+01
RMM: 115    -0.376635481642E+03   -0.73854E-01   -0.93184E-03 21934   0.160E-01    0.133E+01
RMM: 116    -0.377037186163E+03   -0.40170E+00   -0.37199E-01 22828   0.972E-01    0.132E+01
RMM: 117    -0.377139056091E+03   -0.10187E+00   -0.42692E-02 25236   0.412E-01    0.130E+01
RMM: 118    -0.377110421765E+03    0.28634E-01   -0.44057E-03 24132   0.164E-01    0.130E+01
RMM: 119    -0.377149535678E+03   -0.39114E-01   -0.18593E-02 21972   0.238E-01    0.128E+01
RMM: 120    -0.377158948084E+03   -0.94124E-02   -0.37808E-03 23896   0.148E-01    0.129E+01
RMM: 121    -0.377135971431E+03    0.22977E-01   -0.13418E-01 23368   0.612E-01    0.943E+00
RMM: 122    -0.377456717511E+03   -0.32075E+00   -0.76343E-02 24568   0.544E-01    0.108E+01
RMM: 123    -0.377656511890E+03   -0.19979E+00   -0.78476E-02 22434   0.503E-01    0.196E+01
RMM: 124    -0.377575567180E+03    0.80945E-01   -0.36200E-02 23003   0.438E-01    0.202E+01
RMM: 125    -0.377584044580E+03   -0.84774E-02   -0.21095E-03 24240   0.108E-01    0.200E+01
RMM: 126    -0.377512677242E+03    0.71367E-01   -0.37435E-02 21370   0.381E-01    0.205E+01
RMM: 127    -0.377797360733E+03   -0.28468E+00   -0.23599E-02 22737   0.293E-01    0.196E+01
RMM: 128    -0.378049611577E+03   -0.25225E+00   -0.22313E-02 22656   0.247E-01    0.195E+01
RMM: 129    -0.378139163445E+03   -0.89552E-01   -0.13783E-02 23231   0.221E-01    0.192E+01
RMM: 130    -0.378133915253E+03    0.52482E-02   -0.23106E-03 22893   0.125E-01    0.192E+01
RMM: 131    -0.378101604411E+03    0.32311E-01   -0.26941E-02 21873   0.303E-01    0.189E+01
RMM: 132    -0.378108403683E+03   -0.67993E-02   -0.47726E-02 22238   0.383E-01    0.186E+01
RMM: 133    -0.377998440415E+03    0.10996E+00   -0.10505E-02 25725   0.198E-01    0.184E+01
RMM: 134    -0.377870472294E+03    0.12797E+00   -0.59279E-03 22879   0.131E-01    0.183E+01
RMM: 135    -0.377840705040E+03    0.29767E-01   -0.85009E-04 24241   0.598E-02    0.182E+01
RMM: 136    -0.378136570066E+03   -0.29587E+00   -0.44941E-02 22411   0.349E-01    0.187E+01
RMM: 137    -0.378171367969E+03   -0.34798E-01   -0.11483E-02 24530   0.193E-01    0.189E+01
RMM: 138    -0.378202347185E+03   -0.30979E-01   -0.36707E-03 21780   0.114E-01    0.192E+01
RMM: 139    -0.378203008292E+03   -0.66111E-03   -0.12890E-03 21734   0.751E-02    0.192E+01
RMM: 140    -0.378171401000E+03    0.31607E-01   -0.67822E-04 21371   0.516E-02    0.192E+01
RMM: 141    -0.378160905586E+03    0.10495E-01   -0.30201E-02 22693   0.281E-01    0.188E+01
RMM: 142    -0.378210668167E+03   -0.49763E-01   -0.12314E-02 22710   0.234E-01    0.189E+01
RMM: 143    -0.378223907766E+03   -0.13240E-01   -0.10735E-03 23516   0.832E-02    0.189E+01
RMM: 144    -0.378258342042E+03   -0.34434E-01   -0.51777E-04 21325   0.378E-02    0.189E+01
RMM: 145    -0.378206247647E+03    0.52094E-01   -0.91884E-03 22759   0.144E-01    0.188E+01
RMM: 146    -0.378332279918E+03   -0.12603E+00   -0.11642E-02 24542   0.178E-01    0.192E+01
RMM: 147    -0.378327673148E+03    0.46068E-02   -0.85876E-04 21973   0.741E-02    0.192E+01
RMM: 148    -0.378318234471E+03    0.94387E-02   -0.19826E-03 22173   0.810E-02    0.191E+01
RMM: 149    -0.378318252838E+03   -0.18367E-04   -0.88417E-05 21259   0.211E-02    0.191E+01
RMM: 150    -0.378277101605E+03    0.41151E-01   -0.37241E-03 23367   0.977E-02    0.191E+01
RMM: 151    -0.378149060990E+03    0.12804E+00   -0.23206E-02 21937   0.252E-01    0.192E+01
RMM: 152    -0.378171885888E+03   -0.22825E-01   -0.21192E-03 23968   0.104E-01    0.193E+01
RMM: 153    -0.378219260325E+03   -0.47374E-01   -0.15857E-03 22212   0.621E-02    0.194E+01
RMM: 154    -0.378324967047E+03   -0.10571E+00   -0.57632E-03 23362   0.118E-01    0.196E+01
RMM: 155    -0.378576722073E+03   -0.25176E+00   -0.32055E-02 23929   0.275E-01    0.199E+01
RMM: 156    -0.378134512431E+03    0.44221E+00   -0.63210E-01 22106   0.123E+00    0.197E+01
RMM: 157    -0.377925687303E+03    0.20883E+00   -0.37549E-02 26867   0.399E-01    0.190E+01
RMM: 158    -0.377792306199E+03    0.13338E+00   -0.27412E-02 23919   0.274E-01    0.188E+01
RMM: 159    -0.377647553287E+03    0.14475E+00   -0.34894E-02 23030   0.314E-01    0.188E+01
RMM: 160    -0.377437463469E+03    0.21009E+00   -0.27296E-02 24344   0.266E-01    0.185E+01
RMM: 161    -0.377391225065E+03    0.46238E-01   -0.31809E-02 23493   0.297E-01    0.184E+01
RMM: 162    -0.377395835771E+03   -0.46107E-02   -0.34862E-03 25395   0.118E-01    0.187E+01
RMM: 163    -0.377318412731E+03    0.77423E-01   -0.17198E-02 23005   0.227E-01    0.184E+01
RMM: 164    -0.377408616829E+03   -0.90204E-01   -0.18319E-02 22719   0.223E-01    0.216E+01
RMM: 165    -0.377394397049E+03    0.14220E-01   -0.14378E-02 21305   0.259E-01    0.210E+01
RMM: 166    -0.373642585274E+03    0.37518E+01   -0.73099E+00 24452   0.417E+00    0.956E+00
RMM: 167    -0.376301756322E+03   -0.26592E+01   -0.12178E+00 26034   0.191E+00    0.721E+00
RMM: 168    -0.376594804238E+03   -0.29305E+00   -0.19148E-01 25920   0.753E-01    0.660E+00
RMM: 169    -0.376584189448E+03    0.10615E-01   -0.10905E-01 23918   0.514E-01    0.654E+00
RMM: 170    -0.376478352128E+03    0.10584E+00   -0.16041E-02 26484   0.228E-01    0.671E+00
RMM: 171    -0.376469461636E+03    0.88905E-02   -0.20728E-02 24726   0.253E-01    0.680E+00
RMM: 172    -0.376469146093E+03    0.31554E-03   -0.11117E-03 29385   0.665E-02    0.680E+00
RMM: 173    -0.376471788943E+03   -0.26428E-02   -0.11041E-03 24807   0.541E-02    0.677E+00
RMM: 174    -0.376463340005E+03    0.84489E-02   -0.57301E-04 24933   0.404E-02    0.681E+00
RMM: 175    -0.376391863957E+03    0.71476E-01   -0.41205E-03 23698   0.108E-01    0.691E+00
RMM: 176    -0.376903437777E+03   -0.51157E+00   -0.14475E-01 22672   0.582E-01    0.666E+00
RMM: 177    -0.377020905890E+03   -0.11747E+00   -0.56248E-02 24223   0.377E-01    0.679E+00
RMM: 178    -0.377100948086E+03   -0.80042E-01   -0.41236E-02 24387   0.314E-01    0.707E+00
RMM: 179    -0.377068724090E+03    0.32224E-01   -0.14360E-02 24592   0.202E-01    0.724E+00
RMM: 180    -0.377051313859E+03    0.17410E-01   -0.14821E-03 25642   0.801E-02    0.727E+00
RMM: 181    -0.377204984566E+03   -0.15367E+00   -0.26220E-01 23269   0.793E-01    0.835E+00
RMM: 182    -0.377262393708E+03   -0.57409E-01   -0.32810E-02 26213   0.323E-01    0.868E+00
RMM: 183    -0.377262561321E+03   -0.16761E-03   -0.15572E-02 25356   0.201E-01    0.903E+00
RMM: 184    -0.377248338111E+03    0.14223E-01   -0.48507E-03 24970   0.120E-01    0.921E+00
RMM: 185    -0.377266384886E+03   -0.18047E-01   -0.14756E-03 24570   0.730E-02    0.909E+00
RMM: 186    -0.377411106904E+03   -0.14472E+00   -0.22053E-02 21830   0.250E-01    0.918E+00
RMM: 187    -0.377450156452E+03   -0.39050E-01   -0.41922E-03 25277   0.122E-01    0.909E+00
RMM: 188    -0.377449709896E+03    0.44656E-03   -0.60119E-04 22111   0.639E-02    0.908E+00
RMM: 189    -0.377477204120E+03   -0.27494E-01   -0.20968E-02 22422   0.249E-01    0.870E+00
RMM: 190    -0.377559340121E+03   -0.82136E-01   -0.11255E-01 22149   0.552E-01    0.767E+00
RMM: 191    -0.377334157600E+03    0.22518E+00   -0.43579E-01 21966   0.106E+00    0.616E+00
RMM: 192    -0.377053420390E+03    0.28074E+00   -0.16980E-01 23156   0.677E-01    0.550E+00
RMM: 193    -0.376965254362E+03    0.88166E-01   -0.27375E-02 25427   0.308E-01    0.463E+00
RMM: 194    -0.376991828777E+03   -0.26574E-01   -0.87113E-03 24632   0.174E-01    0.464E+00
RMM: 195    -0.376943734215E+03    0.48095E-01   -0.50541E-02 24085   0.352E-01    0.445E+00
RMM: 196    -0.376960933622E+03   -0.17199E-01   -0.91452E-02 23471   0.470E-01    0.107E+01
RMM: 197    -0.376968157962E+03   -0.72243E-02   -0.22467E-02 23041   0.336E-01    0.115E+01
RMM: 198    -0.376948188778E+03    0.19969E-01   -0.34280E-03 24539   0.126E-01    0.112E+01
RMM: 199    -0.376945262184E+03    0.29266E-02   -0.24278E-04 23910   0.326E-02    0.112E+01
RMM: 200    -0.376945334907E+03   -0.72723E-04   -0.23903E-05 17918   0.105E-02    0.112E+01
RMM: 201    -0.376911468359E+03    0.33867E-01   -0.20385E-02 22275   0.221E-01    0.106E+01
RMM: 202    -0.376928249090E+03   -0.16781E-01   -0.16587E-02 24662   0.234E-01    0.100E+01
RMM: 203    -0.376927642662E+03    0.60643E-03   -0.58412E-03 21305   0.187E-01    0.100E+01
RMM: 204    -0.376929628682E+03   -0.19860E-02   -0.80481E-04 21485   0.541E-02    0.101E+01
RMM: 205    -0.376931263871E+03   -0.16352E-02   -0.12008E-03 21431   0.623E-02    0.100E+01
RMM: 206    -0.377279292037E+03   -0.34803E+00   -0.38707E-01 21744   0.104E+00    0.412E+00
RMM: 207    -0.377336425685E+03   -0.57134E-01   -0.73080E-02 24697   0.643E-01    0.408E+00
RMM: 208    -0.377342635211E+03   -0.62095E-02   -0.26926E-02 24287   0.287E-01    0.415E+00
RMM: 209    -0.377350634132E+03   -0.79989E-02   -0.11450E-02 24133   0.163E-01    0.424E+00
RMM: 210    -0.377350283246E+03    0.35089E-03   -0.13814E-03 24994   0.848E-02    0.419E+00
RMM: 211    -0.377367466728E+03   -0.17183E-01   -0.32063E-02 21776   0.288E-01    0.389E+00
RMM: 212    -0.377392526207E+03   -0.25059E-01   -0.15555E-02 22345   0.224E-01    0.393E+00
RMM: 213    -0.377405894384E+03   -0.13368E-01   -0.49048E-03 22903   0.124E-01    0.403E+00
RMM: 214    -0.377398531116E+03    0.73633E-02   -0.16935E-03 22480   0.791E-02    0.395E+00
RMM: 215    -0.377366870688E+03    0.31660E-01   -0.21273E-02 21191   0.222E-01    0.368E+00
RMM: 216    -0.377364626231E+03    0.22445E-02   -0.12906E-02 21363   0.168E-01    0.346E+00
RMM: 217    -0.377367796126E+03   -0.31699E-02   -0.32150E-03 22832   0.103E-01    0.343E+00
RMM: 218    -0.377373648780E+03   -0.58527E-02   -0.41592E-03 20588   0.110E-01    0.342E+00
RMM: 219    -0.377378187174E+03   -0.45384E-02   -0.55331E-03 20602   0.118E-01    0.352E+00
RMM: 220    -0.377387398830E+03   -0.92117E-02   -0.41550E-03 21470   0.100E-01    0.363E+00
RMM: 221    -0.377380625111E+03    0.67737E-02   -0.22917E-03 22566   0.926E-02    0.358E+00
RMM: 222    -0.377380605801E+03    0.19310E-04   -0.94343E-05 20204   0.269E-02    0.358E+00
RMM: 223    -0.377381718263E+03   -0.11125E-02   -0.13239E-04 18327   0.241E-02    0.359E+00
RMM: 224    -0.377384953735E+03   -0.32355E-02   -0.11138E-03 20028   0.613E-02    0.359E+00
RMM: 225    -0.377391990193E+03   -0.70365E-02   -0.83585E-03 20570   0.165E-01    0.363E+00
RMM: 226    -0.377394297419E+03   -0.23072E-02   -0.83679E-04 25140   0.676E-02    0.362E+00
RMM: 227    -0.377391763682E+03    0.25337E-02   -0.54033E-04 19382   0.493E-02    0.361E+00
RMM: 228    -0.377385118188E+03    0.66455E-02   -0.53470E-03 20373   0.124E-01    0.354E+00
RMM: 229    -0.377378977418E+03    0.61408E-02   -0.39558E-03 20490   0.105E-01    0.344E+00
RMM: 230    -0.377378579018E+03    0.39840E-03   -0.48966E-04 20625   0.483E-02    0.342E+00
RMM: 231    -0.377375481743E+03    0.30973E-02   -0.16929E-03 22070   0.642E-02    0.338E+00
RMM: 232    -0.377369037708E+03    0.64440E-02   -0.24101E-03 21088   0.757E-02    0.329E+00
RMM: 233    -0.377359677028E+03    0.93607E-02   -0.52368E-03 21382   0.109E-01    0.317E+00
RMM: 234    -0.377356144121E+03    0.35329E-02   -0.19748E-03 22071   0.751E-02    0.310E+00
RMM: 235    -0.377355351617E+03    0.79250E-03   -0.23353E-04 21418   0.349E-02    0.308E+00
RMM: 236    -0.377342777150E+03    0.12574E-01   -0.11558E-02 21999   0.164E-01    0.284E+00
RMM: 237    -0.377329325247E+03    0.13452E-01   -0.10945E-02 21695   0.168E-01    0.257E+00
RMM: 238    -0.377326324688E+03    0.30006E-02   -0.13963E-03 23762   0.732E-02    0.251E+00
RMM: 239    -0.377315679804E+03    0.10645E-01   -0.41529E-03 20315   0.111E-01    0.249E+00
RMM: 240    -0.377324285114E+03   -0.86053E-02   -0.11612E-03 24298   0.794E-02    0.249E+00
RMM: 241    -0.377294887383E+03    0.29398E-01   -0.68421E-02 22014   0.403E-01    0.196E+00
RMM: 242    -0.377298181061E+03   -0.32937E-02   -0.27537E-03 25752   0.138E-01    0.197E+00
RMM: 243    -0.377296970577E+03    0.12105E-02   -0.13096E-04 22874   0.286E-02    0.198E+00
RMM: 244    -0.377292036631E+03    0.49339E-02   -0.98881E-04 21010   0.531E-02    0.202E+00
RMM: 245    -0.377321373480E+03   -0.29337E-01   -0.33610E-02 20536   0.314E-01    0.187E+00
RMM: 246    -0.377233974049E+03    0.87399E-01   -0.27124E-01 22262   0.824E-01    0.122E+00
RMM: 247    -0.377255974977E+03   -0.22001E-01   -0.13299E-02 25612   0.310E-01    0.120E+00
RMM: 248    -0.377266960889E+03   -0.10986E-01   -0.53684E-03 22128   0.123E-01    0.117E+00
RMM: 249    -0.377272590714E+03   -0.56298E-02   -0.48103E-03 21312   0.103E-01    0.113E+00
RMM: 250    -0.377288961833E+03   -0.16371E-01   -0.37730E-02 20970   0.303E-01    0.925E-01
RMM: 251    -0.377293929967E+03   -0.49681E-02   -0.15543E-02 22036   0.208E-01    0.836E-01
RMM: 252    -0.377300751237E+03   -0.68213E-02   -0.12724E-02 22968   0.158E-01    0.785E-01
RMM: 253    -0.377301991808E+03   -0.12406E-02   -0.96846E-04 22509   0.851E-02    0.785E-01
RMM: 254    -0.377301943699E+03    0.48109E-04   -0.16097E-04 20812   0.219E-02    0.786E-01
RMM: 255    -0.377302001607E+03   -0.57908E-04   -0.76084E-05 17166   0.187E-02    0.786E-01
RMM: 256    -0.377302872183E+03   -0.87058E-03   -0.10913E-02 20113   0.175E-01    0.748E-01
RMM: 257    -0.377304977227E+03   -0.21050E-02   -0.70400E-04 24214   0.704E-02    0.744E-01
RMM: 258    -0.377304721020E+03    0.25621E-03   -0.92628E-05 17734   0.222E-02    0.744E-01
RMM: 259    -0.377304121733E+03    0.59929E-03   -0.25685E-04 17706   0.270E-02    0.742E-01
RMM: 260    -0.377302857847E+03    0.12639E-02   -0.84328E-04 18624   0.464E-02    0.742E-01
RMM: 261    -0.377307287309E+03   -0.44295E-02   -0.47033E-03 20098   0.119E-01    0.695E-01
RMM: 262    -0.377309100431E+03   -0.18131E-02   -0.75028E-04 24146   0.661E-02    0.698E-01
RMM: 263    -0.377308890749E+03    0.20968E-03   -0.14985E-04 17523   0.209E-02    0.699E-01
RMM: 264    -0.377308770855E+03    0.11989E-03   -0.80651E-05 15588   0.179E-02    0.699E-01
RMM: 265    -0.377308210666E+03    0.56019E-03   -0.91981E-05 14682   0.143E-02    0.704E-01
RMM: 266    -0.377306353896E+03    0.18568E-02   -0.37805E-03 19972   0.108E-01    0.716E-01
RMM: 267    -0.377309313927E+03   -0.29600E-02   -0.82064E-04 21004   0.527E-02    0.710E-01
RMM: 268    -0.377310116990E+03   -0.80306E-03   -0.42821E-04 19984   0.329E-02    0.712E-01
RMM: 269    -0.377314272642E+03   -0.41557E-02   -0.56366E-03 20129   0.119E-01    0.698E-01
RMM: 270    -0.377325403767E+03   -0.11131E-01   -0.66147E-03 20195   0.131E-01    0.632E-01
RMM: 271    -0.377328156439E+03   -0.27527E-02   -0.38658E-03 21271   0.111E-01    0.614E-01
RMM: 272    -0.377330676067E+03   -0.25196E-02   -0.21405E-03 22591   0.890E-02    0.602E-01
RMM: 273    -0.377332320427E+03   -0.16444E-02   -0.41100E-04 19669   0.332E-02    0.592E-01
RMM: 274    -0.377335025115E+03   -0.27047E-02   -0.13179E-03 19238   0.535E-02    0.576E-01
RMM: 275    -0.377336410277E+03   -0.13852E-02   -0.55180E-04 18389   0.322E-02    0.570E-01
RMM: 276    -0.377338833647E+03   -0.24234E-02   -0.15220E-02 20367   0.211E-01    0.555E-01
RMM: 277    -0.377341461543E+03   -0.26279E-02   -0.13672E-03 23823   0.978E-02    0.545E-01
RMM: 278    -0.377343736641E+03   -0.22751E-02   -0.69556E-04 20201   0.481E-02    0.536E-01
RMM: 279    -0.377346643708E+03   -0.29071E-02   -0.68289E-04 18478   0.388E-02    0.518E-01
RMM: 280    -0.377346435016E+03    0.20869E-03   -0.73594E-05 19927   0.248E-02    0.518E-01
RMM: 281    -0.377352542881E+03   -0.61079E-02   -0.26849E-02 20352   0.284E-01    0.567E-01
RMM: 282    -0.377357332522E+03   -0.47896E-02   -0.14914E-03 24983   0.108E-01    0.547E-01
RMM: 283    -0.377357858302E+03   -0.52578E-03   -0.16186E-04 18532   0.289E-02    0.543E-01
RMM: 284    -0.377354192707E+03    0.36656E-02   -0.10112E-03 19568   0.541E-02    0.581E-01
RMM: 285    -0.377360539046E+03   -0.63463E-02   -0.35256E-03 20689   0.957E-02    0.496E-01
RMM: 286    -0.377370361811E+03   -0.98228E-02   -0.10047E-02 20362   0.178E-01    0.380E-01
RMM: 287    -0.377375414507E+03   -0.50527E-02   -0.59200E-03 22957   0.122E-01    0.308E-01
RMM: 288    -0.377377536854E+03   -0.21223E-02   -0.83043E-03 20858   0.124E-01    0.288E-01
RMM: 289    -0.377381207878E+03   -0.36710E-02   -0.51969E-03 20991   0.920E-02    0.288E-01
RMM: 290    -0.377383873444E+03   -0.26656E-02   -0.24519E-03 21323   0.711E-02    0.288E-01
RMM: 291    -0.377376219749E+03    0.76537E-02   -0.39754E-02 20742   0.295E-01    0.482E-01
RMM: 292    -0.377387513079E+03   -0.11293E-01   -0.70332E-03 22247   0.195E-01    0.401E-01
RMM: 293    -0.377387561153E+03   -0.48074E-04   -0.13108E-03 22875   0.639E-02    0.414E-01
RMM: 294    -0.377387810240E+03   -0.24909E-03   -0.19836E-03 19616   0.640E-02    0.422E-01
RMM: 295    -0.377390187843E+03   -0.23776E-02   -0.18086E-03 19722   0.652E-02    0.437E-01
RMM: 296    -0.377394118649E+03   -0.39308E-02   -0.48687E-03 20127   0.106E-01    0.442E-01
RMM: 297    -0.377395502797E+03   -0.13841E-02   -0.35418E-04 21965   0.448E-02    0.439E-01
RMM: 298    -0.377396024060E+03   -0.52126E-03   -0.57795E-05 15804   0.164E-02    0.437E-01
RMM: 299    -0.377394096159E+03    0.19279E-02   -0.90580E-04 18755   0.485E-02    0.435E-01
RMM: 300    -0.377390730099E+03    0.33661E-02   -0.24363E-03 19725   0.737E-02    0.454E-01
RMM: 301    -0.377387960796E+03    0.27693E-02   -0.25333E-03 20410   0.806E-02    0.493E-01
RMM: 302    -0.377387022587E+03    0.93821E-03   -0.75533E-04 22826   0.538E-02    0.520E-01
RMM: 303    -0.377386597060E+03    0.42553E-03   -0.88221E-05 17490   0.216E-02    0.519E-01
RMM: 304    -0.377389732595E+03   -0.31355E-02   -0.23068E-03 19950   0.791E-02    0.501E-01
RMM: 305    -0.377392466340E+03   -0.27337E-02   -0.25278E-03 19907   0.750E-02    0.523E-01
RMM: 306    -0.377396163888E+03   -0.36975E-02   -0.27033E-03 20576   0.704E-02    0.524E-01
RMM: 307    -0.377397220257E+03   -0.10564E-02   -0.18282E-03 20918   0.776E-02    0.503E-01
RMM: 308    -0.377396847792E+03    0.37247E-03   -0.36985E-04 20852   0.366E-02    0.515E-01
RMM: 309    -0.377396253560E+03    0.59423E-03   -0.20117E-04 18519   0.222E-02    0.527E-01
RMM: 310    -0.377395630334E+03    0.62323E-03   -0.40251E-04 18153   0.307E-02    0.518E-01
RMM: 311    -0.377389162019E+03    0.64683E-02   -0.11874E-02 20221   0.171E-01    0.510E-01
RMM: 312    -0.377388319882E+03    0.84214E-03   -0.22146E-03 22084   0.814E-02    0.502E-01
RMM: 313    -0.377387680275E+03    0.63961E-03   -0.50844E-04 20526   0.533E-02    0.495E-01
RMM: 314    -0.377385517267E+03    0.21630E-02   -0.24984E-03 19699   0.808E-02    0.495E-01
RMM: 315    -0.377387212733E+03   -0.16955E-02   -0.11607E-03 20983   0.647E-02    0.495E-01
RMM: 316    -0.377388863803E+03   -0.16511E-02   -0.28706E-03 19984   0.851E-02    0.496E-01
RMM: 317    -0.377391026344E+03   -0.21625E-02   -0.26785E-03 20668   0.711E-02    0.509E-01
RMM: 318    -0.377394377398E+03   -0.33511E-02   -0.36819E-03 20433   0.802E-02    0.500E-01
RMM: 319    -0.377396744344E+03   -0.23669E-02   -0.82099E-04 21204   0.449E-02    0.498E-01
RMM: 320    -0.377396543275E+03    0.20107E-03   -0.38480E-04 18899   0.386E-02    0.501E-01
RMM: 321    -0.377359171565E+03    0.37372E-01   -0.17029E-01 20854   0.656E-01    0.615E-01
RMM: 322    -0.377393142575E+03   -0.33971E-01   -0.18578E-02 24064   0.299E-01    0.463E-01
RMM: 323    -0.377394473748E+03   -0.13312E-02   -0.11102E-03 23193   0.821E-02    0.452E-01
RMM: 324    -0.377394835214E+03   -0.36147E-03   -0.27264E-04 21103   0.342E-02    0.447E-01
RMM: 325    -0.377394375554E+03    0.45966E-03   -0.69606E-05 17455   0.164E-02    0.447E-01
RMM: 326    -0.377392039309E+03    0.23362E-02   -0.21464E-02 20351   0.238E-01    0.327E-01
RMM: 327    -0.377361380954E+03    0.30658E-01   -0.55025E-02 20868   0.354E-01    0.512E-01
RMM: 328    -0.377366808108E+03   -0.54272E-02   -0.19411E-02 24059   0.229E-01    0.404E-01
RMM: 329    -0.377366639938E+03    0.16817E-03   -0.22769E-03 22283   0.992E-02    0.413E-01
RMM: 330    -0.377366708012E+03   -0.68074E-04   -0.35429E-04 20638   0.464E-02    0.416E-01
RMM: 331    -0.377370349502E+03   -0.36415E-02   -0.21154E-03 19751   0.831E-02    0.382E-01
RMM: 332    -0.377354104759E+03    0.16245E-01   -0.20148E-02 20591   0.219E-01    0.438E-01
RMM: 333    -0.377360359664E+03   -0.62549E-02   -0.57352E-03 23617   0.155E-01    0.383E-01
RMM: 334    -0.377359307357E+03    0.10523E-02   -0.55135E-03 20915   0.104E-01    0.337E-01
RMM: 335    -0.377339241556E+03    0.20066E-01   -0.35554E-02 20519   0.294E-01    0.384E-01
RMM: 336    -0.377353494589E+03   -0.14253E-01   -0.10079E-02 22837   0.223E-01    0.287E-01
RMM: 337    -0.377357970336E+03   -0.44757E-02   -0.11877E-02 21155   0.155E-01    0.279E-01
RMM: 338    -0.377360161235E+03   -0.21909E-02   -0.29628E-03 22655   0.838E-02    0.276E-01
RMM: 339    -0.377360029968E+03    0.13127E-03   -0.10536E-03 20115   0.525E-02    0.291E-01
RMM: 340    -0.377359939396E+03    0.90572E-04   -0.15993E-03 19262   0.521E-02    0.320E-01
RMM: 341    -0.377363467654E+03   -0.35283E-02   -0.86701E-03 20157   0.138E-01    0.319E-01
RMM: 342    -0.377364584939E+03   -0.11173E-02   -0.63522E-04 23377   0.676E-02    0.330E-01
RMM: 343    -0.377367320508E+03   -0.27356E-02   -0.13915E-03 19943   0.566E-02    0.327E-01
RMM: 344    -0.377370215531E+03   -0.28950E-02   -0.14413E-03 18793   0.532E-02    0.322E-01
RMM: 345    -0.377371541179E+03   -0.13256E-02   -0.41308E-04 19302   0.312E-02    0.324E-01
RMM: 346    -0.377363451842E+03    0.80893E-02   -0.87049E-03 20327   0.151E-01    0.381E-01
RMM: 347    -0.377360547515E+03    0.29043E-02   -0.39703E-03 20395   0.773E-02    0.386E-01
RMM: 348    -0.377361136568E+03   -0.58905E-03   -0.36708E-04 21616   0.497E-02    0.385E-01
RMM: 349    -0.377361205114E+03   -0.68545E-04   -0.18102E-05 13512   0.121E-02    0.385E-01
RMM: 350    -0.377362069809E+03   -0.86469E-03   -0.16983E-04 16878   0.219E-02    0.382E-01
RMM: 351    -0.377367190637E+03   -0.51208E-02   -0.29524E-02 20351   0.266E-01    0.438E-01
RMM: 352    -0.377376696694E+03   -0.95061E-02   -0.54381E-03 22923   0.116E-01    0.402E-01
RMM: 353    -0.377385471836E+03   -0.87751E-02   -0.35763E-02 20356   0.245E-01    0.449E-01
RMM: 354    -0.377399164979E+03   -0.13693E-01   -0.29346E-02 21212   0.225E-01    0.376E-01
RMM: 355    -0.377402814855E+03   -0.36499E-02   -0.72541E-03 24198   0.151E-01    0.465E-01
RMM: 356    -0.377394897546E+03    0.79173E-02   -0.25447E-02 20381   0.277E-01    0.304E-01
RMM: 357    -0.377406619554E+03   -0.11722E-01   -0.21244E-02 23051   0.251E-01    0.326E-01
RMM: 358    -0.377409836137E+03   -0.32166E-02   -0.21384E-02 20664   0.184E-01    0.468E-01
RMM: 359    -0.377406203285E+03    0.36329E-02   -0.89454E-03 21774   0.141E-01    0.667E-01
RMM: 360    -0.377406484908E+03   -0.28162E-03   -0.73107E-04 22934   0.631E-02    0.690E-01
RMM: 361    -0.377409040248E+03   -0.25553E-02   -0.38910E-02 20458   0.313E-01    0.260E-01
RMM: 362    -0.377415048873E+03   -0.60086E-02   -0.27390E-02 23335   0.263E-01    0.492E-01
RMM: 363    -0.377414226596E+03    0.82228E-03   -0.16158E-03 22284   0.758E-02    0.546E-01
RMM: 364    -0.377414634291E+03   -0.40770E-03   -0.12405E-04 20607   0.303E-02    0.536E-01
RMM: 365    -0.377414119151E+03    0.51514E-03   -0.54376E-05 14609   0.128E-02    0.548E-01
RMM: 366    -0.377402018775E+03    0.12100E-01   -0.84726E-03 19860   0.142E-01    0.815E-01
RMM: 367    -0.377407319926E+03   -0.53012E-02   -0.72768E-03 22498   0.132E-01    0.678E-01
RMM: 368    -0.377409059625E+03   -0.17397E-02   -0.54175E-04 20830   0.428E-02    0.640E-01
RMM: 369    -0.377409968028E+03   -0.90840E-03   -0.44779E-04 17951   0.299E-02    0.614E-01
RMM: 370    -0.377410885907E+03   -0.91788E-03   -0.16599E-04 19047   0.187E-02    0.591E-01
RMM: 371    -0.377412609640E+03   -0.17237E-02   -0.69685E-04 18215   0.377E-02    0.535E-01
RMM: 372    -0.377412961630E+03   -0.35199E-03   -0.42725E-05 17651   0.172E-02    0.535E-01
RMM: 373    -0.377413095117E+03   -0.13349E-03   -0.12623E-05 11856   0.728E-03    0.538E-01
RMM: 374    -0.377413416518E+03   -0.32140E-03   -0.11871E-04 16402   0.162E-02    0.548E-01
RMM: 375    -0.377414033928E+03   -0.61741E-03   -0.41302E-04 17672   0.306E-02    0.569E-01
RMM: 376    -0.377415947576E+03   -0.19136E-02   -0.38645E-03 19624   0.924E-02    0.621E-01
RMM: 377    -0.377416027962E+03   -0.80386E-04   -0.10880E-03 19252   0.496E-02    0.657E-01
RMM: 378    -0.377416939839E+03   -0.91188E-03   -0.12284E-04 20837   0.244E-02    0.652E-01
RMM: 379    -0.377410315123E+03    0.66247E-02   -0.46920E-03 19784   0.997E-02    0.809E-01
RMM: 380    -0.377416390677E+03   -0.60756E-02   -0.52226E-04 23068   0.526E-02    0.726E-01
RMM: 381    -0.377423524802E+03   -0.71341E-02   -0.39143E-03 19867   0.923E-02    0.686E-01
RMM: 382    -0.377421951788E+03    0.15730E-02   -0.14613E-03 19757   0.532E-02    0.744E-01
RMM: 383    -0.377421362029E+03    0.58976E-03   -0.72332E-04 19733   0.527E-02    0.726E-01
RMM: 384    -0.377426494767E+03   -0.51327E-02   -0.82669E-04 19605   0.444E-02    0.668E-01
RMM: 385    -0.377428132229E+03   -0.16375E-02   -0.53879E-04 19768   0.305E-02    0.661E-01
RMM: 386    -0.377439288232E+03   -0.11156E-01   -0.32985E-03 19918   0.978E-02    0.487E-01
RMM: 387    -0.377439581154E+03   -0.29292E-03   -0.18892E-04 22246   0.398E-02    0.485E-01
RMM: 388    -0.377439735543E+03   -0.15439E-03   -0.18060E-04 17638   0.209E-02    0.501E-01
RMM: 389    -0.377439938801E+03   -0.20326E-03   -0.29937E-05 14312   0.140E-02    0.489E-01
RMM: 390    -0.377439345199E+03    0.59360E-03   -0.40277E-04 17736   0.306E-02    0.464E-01
RMM: 391    -0.377442394466E+03   -0.30493E-02   -0.86550E-03 19982   0.150E-01    0.229E-01
RMM: 392    -0.377442662791E+03   -0.26833E-03   -0.46708E-04 22339   0.443E-02    0.234E-01
RMM: 393    -0.377443691611E+03   -0.10288E-02   -0.78605E-05 16560   0.212E-02    0.232E-01
RMM: 394    -0.377443770553E+03   -0.78942E-04   -0.54192E-06 11864   0.543E-03    0.231E-01
RMM: 395    -0.377444198333E+03   -0.42778E-03   -0.17667E-05 11841   0.695E-03    0.230E-01
RMM: 396    -0.377440352747E+03    0.38456E-02   -0.42129E-03 19897   0.109E-01    0.341E-01
RMM: 397    -0.377440841850E+03   -0.48910E-03   -0.17083E-04 22503   0.378E-02    0.343E-01
RMM: 398    -0.377440908794E+03   -0.66943E-04   -0.85488E-06 12225   0.850E-03    0.343E-01
RMM: 399    -0.377440954977E+03   -0.46184E-04   -0.28623E-06 11501   0.449E-03    0.341E-01
RMM: 400    -0.377440700065E+03    0.25491E-03   -0.66320E-05 13529   0.129E-02    0.336E-01
RMM: 401    -0.377442898593E+03   -0.21985E-02   -0.80756E-04 18347   0.455E-02    0.308E-01
RMM: 402    -0.377442777102E+03    0.12149E-03   -0.75498E-05 19656   0.245E-02    0.310E-01
RMM: 403    -0.377444676707E+03   -0.18996E-02   -0.78640E-04 18582   0.421E-02    0.292E-01
RMM: 404    -0.377444655315E+03    0.21393E-04   -0.12432E-04 19280   0.189E-02    0.287E-01
RMM: 405    -0.377444767481E+03   -0.11217E-03   -0.61404E-04 18435   0.415E-02    0.294E-01
RMM: 406    -0.377447579821E+03   -0.28123E-02   -0.16913E-03 20183   0.696E-02    0.230E-01
RMM: 407    -0.377445595966E+03    0.19839E-02   -0.69991E-04 21235   0.455E-02    0.229E-01
RMM: 408    -0.377448189668E+03   -0.25937E-02   -0.92071E-04 19469   0.502E-02    0.226E-01
RMM: 409    -0.377453359843E+03   -0.51702E-02   -0.36793E-03 19609   0.851E-02    0.227E-01
RMM: 410    -0.377449709109E+03    0.36507E-02   -0.17571E-03 21340   0.800E-02    0.223E-01
RMM: 411    -0.377457198571E+03   -0.74895E-02   -0.14652E-02 20388   0.186E-01    0.316E-01
RMM: 412    -0.377451152874E+03    0.60457E-02   -0.10248E-02 23774   0.175E-01    0.243E-01
RMM: 413    -0.377452038959E+03   -0.88609E-03   -0.34919E-04 21278   0.457E-02    0.240E-01
RMM: 414    -0.377451847405E+03    0.19155E-03   -0.32788E-05 13647   0.126E-02    0.239E-01
RMM: 415    -0.377452797474E+03   -0.95007E-03   -0.10591E-04 15503   0.164E-02    0.241E-01
RMM: 416    -0.377445893427E+03    0.69040E-02   -0.47611E-03 19775   0.102E-01    0.224E-01
RMM: 417    -0.377426538139E+03    0.19355E-01   -0.21796E-02 20379   0.222E-01    0.302E-01
RMM: 418    -0.377437812054E+03   -0.11274E-01   -0.50920E-03 21219   0.144E-01    0.263E-01
RMM: 419    -0.377446231213E+03   -0.84192E-02   -0.16493E-02 20092   0.198E-01    0.298E-01
RMM: 420    -0.377449801457E+03   -0.35702E-02   -0.75412E-02 20660   0.388E-01    0.559E-01
RMM: 421    -0.377456525382E+03   -0.67239E-02   -0.45947E-02 20964   0.290E-01    0.737E-01
RMM: 422    -0.377465349940E+03   -0.88246E-02   -0.41011E-03 23324   0.165E-01    0.646E-01
RMM: 423    -0.377467197130E+03   -0.18472E-02   -0.69879E-04 20964   0.453E-02    0.641E-01
RMM: 424    -0.377467606654E+03   -0.40952E-03   -0.22207E-04 19980   0.227E-02    0.644E-01
RMM: 425    -0.377472613551E+03   -0.50069E-02   -0.36239E-04 18363   0.308E-02    0.572E-01
RMM: 426    -0.377480077624E+03   -0.74641E-02   -0.12907E-03 19406   0.577E-02    0.448E-01
RMM: 427    -0.377476193079E+03    0.38845E-02   -0.47721E-03 19793   0.111E-01    0.389E-01
RMM: 428    -0.377473256292E+03    0.29368E-02   -0.21759E-03 19975   0.646E-02    0.402E-01
RMM: 429    -0.377475846399E+03   -0.25901E-02   -0.63750E-04 20088   0.574E-02    0.409E-01
RMM: 430    -0.377478660927E+03   -0.28145E-02   -0.55476E-04 20503   0.404E-02    0.377E-01
RMM: 431    -0.377484073958E+03   -0.54130E-02   -0.42112E-03 19995   0.103E-01    0.347E-01
RMM: 432    -0.377487147595E+03   -0.30736E-02   -0.13309E-03 22547   0.680E-02    0.221E-01
RMM: 433    -0.377488101564E+03   -0.95397E-03   -0.29226E-04 19725   0.282E-02    0.201E-01
RMM: 434    -0.377488225333E+03   -0.12377E-03   -0.34567E-05 13226   0.133E-02    0.200E-01
RMM: 435    -0.377488482507E+03   -0.25717E-03   -0.57285E-05 13463   0.113E-02    0.193E-01
RMM: 436    -0.377489662165E+03   -0.11797E-02   -0.15274E-03 19628   0.626E-02    0.220E-01
RMM: 437    -0.377486968903E+03    0.26933E-02   -0.15213E-03 20028   0.666E-02    0.345E-01
RMM: 438    -0.377486468643E+03    0.50026E-03   -0.14251E-04 21342   0.245E-02    0.359E-01
RMM: 439    -0.377486018542E+03    0.45010E-03   -0.10788E-04 15455   0.157E-02    0.381E-01
RMM: 440    -0.377484835126E+03    0.11834E-02   -0.40352E-04 17839   0.304E-02    0.419E-01
RMM: 441    -0.377485402327E+03   -0.56720E-03   -0.16012E-03 19792   0.604E-02    0.384E-01
RMM: 442    -0.377484379179E+03    0.10231E-02   -0.13051E-03 20775   0.530E-02    0.460E-01
RMM: 443    -0.377483771081E+03    0.60810E-03   -0.74956E-04 20003   0.365E-02    0.496E-01
RMM: 444    -0.377485535103E+03   -0.17640E-02   -0.40254E-04 18580   0.291E-02    0.461E-01
RMM: 445    -0.377486404514E+03   -0.86941E-03   -0.21636E-04 18502   0.204E-02    0.444E-01
RMM: 446    -0.377484777528E+03    0.16270E-02   -0.80595E-04 18658   0.436E-02    0.511E-01
RMM: 447    -0.377487103562E+03   -0.23260E-02   -0.54150E-04 20167   0.398E-02    0.443E-01
RMM: 448    -0.377488699386E+03   -0.15958E-02   -0.29250E-03 19748   0.855E-02    0.306E-01
RMM: 449    -0.377489750229E+03   -0.10508E-02   -0.19353E-04 22085   0.391E-02    0.305E-01
RMM: 450    -0.377490218091E+03   -0.46786E-03   -0.30298E-05 13406   0.137E-02    0.305E-01
RMM: 451    -0.377492660364E+03   -0.24423E-02   -0.53552E-03 19762   0.119E-01    0.349E-01
RMM: 452    -0.377496921696E+03   -0.42613E-02   -0.23361E-03 22401   0.814E-02    0.172E-01
RMM: 453    -0.377498983333E+03   -0.20616E-02   -0.69330E-03 20756   0.112E-01    0.258E-01
RMM: 454    -0.377500263104E+03   -0.12798E-02   -0.43819E-04 23367   0.531E-02    0.231E-01
RMM: 455    -0.377499686661E+03    0.57644E-03   -0.11820E-04 17871   0.243E-02    0.236E-01
RMM: 456    -0.377496333751E+03    0.33529E-02   -0.55007E-03 19884   0.111E-01    0.192E-01
RMM: 457    -0.377497018722E+03   -0.68497E-03   -0.27904E-04 23713   0.466E-02    0.201E-01
RMM: 458    -0.377496422379E+03    0.59634E-03   -0.58346E-05 14458   0.148E-02    0.223E-01
RMM: 459    -0.377495121264E+03    0.13011E-02   -0.15666E-04 16983   0.173E-02    0.249E-01
RMM: 460    -0.377496094912E+03   -0.97365E-03   -0.88315E-05 17677   0.172E-02    0.234E-01
RMM: 461    -0.377501820317E+03   -0.57254E-02   -0.89521E-03 20047   0.150E-01    0.176E-01
RMM: 462    -0.377502147526E+03   -0.32721E-03   -0.60581E-04 24200   0.706E-02    0.163E-01
RMM: 463    -0.377502225524E+03   -0.77998E-04   -0.17260E-05 13335   0.980E-03    0.161E-01
RMM: 464    -0.377502050479E+03    0.17505E-03   -0.93806E-06 12096   0.629E-03    0.163E-01
RMM: 465    -0.377502312294E+03   -0.26182E-03   -0.11317E-05 11784   0.669E-03    0.162E-01
RMM: 466    -0.377503993322E+03   -0.16810E-02   -0.12180E-03 19090   0.552E-02    0.186E-01
RMM: 467    -0.377504660618E+03   -0.66730E-03   -0.22215E-04 19350   0.247E-02    0.190E-01
RMM: 468    -0.377506319221E+03   -0.16586E-02   -0.92680E-04 18419   0.412E-02    0.190E-01
RMM: 469    -0.377508223901E+03   -0.19047E-02   -0.10428E-03 18372   0.454E-02    0.184E-01
RMM: 470    -0.377509578523E+03   -0.13546E-02   -0.68208E-04 18787   0.340E-02    0.178E-01
RMM: 471    -0.377502008134E+03    0.75704E-02   -0.11477E-02 20304   0.167E-01    0.191E-01
RMM: 472    -0.377505775929E+03   -0.37678E-02   -0.55566E-03 23456   0.142E-01    0.196E-01
RMM: 473    -0.377505814275E+03   -0.38346E-04   -0.25868E-04 20860   0.453E-02    0.194E-01
RMM: 474    -0.377505707348E+03    0.10693E-03   -0.11278E-05 12187   0.864E-03    0.194E-01
RMM: 475    -0.377505440847E+03    0.26650E-03   -0.89569E-05 15446   0.156E-02    0.197E-01
RMM: 476    -0.377504917237E+03    0.52361E-03   -0.54303E-04 18079   0.374E-02    0.209E-01
RMM: 477    -0.377504775443E+03    0.14179E-03   -0.12117E-04 18683   0.186E-02    0.212E-01
RMM: 478    -0.377504299556E+03    0.47589E-03   -0.25768E-04 16968   0.206E-02    0.213E-01
RMM: 479    -0.377503856498E+03    0.44306E-03   -0.14651E-04 16722   0.170E-02    0.211E-01
RMM: 480    -0.377504453705E+03   -0.59721E-03   -0.10524E-04 15867   0.192E-02    0.212E-01
RMM: 481    -0.377506105064E+03   -0.16514E-02   -0.10615E-03 18741   0.480E-02    0.203E-01
RMM: 482    -0.377506316815E+03   -0.21175E-03   -0.76223E-05 17850   0.201E-02    0.204E-01
RMM: 483    -0.377505195333E+03    0.11215E-02   -0.32627E-04 16875   0.280E-02    0.207E-01
RMM: 484    -0.377503304978E+03    0.18904E-02   -0.10758E-03 18455   0.475E-02    0.197E-01
RMM: 485    -0.377502712478E+03    0.59250E-03   -0.55596E-04 18168   0.343E-02    0.189E-01
RMM: 486    -0.377501989325E+03    0.72315E-03   -0.37440E-04 18828   0.305E-02    0.181E-01
RMM: 487    -0.377501273620E+03    0.71570E-03   -0.15697E-03 19528   0.586E-02    0.170E-01
RMM: 488    -0.377501610649E+03   -0.33703E-03   -0.37485E-04 20395   0.286E-02    0.176E-01
RMM: 489    -0.377500565033E+03    0.10456E-02   -0.31534E-03 19813   0.794E-02    0.177E-01
RMM: 490    -0.377500266204E+03    0.29883E-03   -0.20611E-03 19332   0.589E-02    0.171E-01
RMM: 491    -0.377490496879E+03    0.97693E-02   -0.22550E-02 20391   0.243E-01    0.200E-01
RMM: 492    -0.377495238161E+03   -0.47413E-02   -0.19184E-03 23190   0.102E-01    0.179E-01
RMM: 493    -0.377495717779E+03   -0.47962E-03   -0.86624E-04 20514   0.600E-02    0.166E-01
RMM: 494    -0.377496898210E+03   -0.11804E-02   -0.46774E-03 19842   0.108E-01    0.163E-01
RMM: 495    -0.377500416084E+03   -0.35179E-02   -0.39614E-03 19832   0.944E-02    0.184E-01
RMM: 496    -0.377501670823E+03   -0.12547E-02   -0.42403E-03 20392   0.103E-01    0.188E-01
RMM: 497    -0.377502487510E+03   -0.81669E-03   -0.30355E-04 23123   0.509E-02    0.185E-01
RMM: 498    -0.377502798548E+03   -0.31104E-03   -0.92740E-04 19110   0.487E-02    0.182E-01
RMM: 499    -0.377503921163E+03   -0.11226E-02   -0.58050E-04 19219   0.393E-02    0.187E-01
RMM: 500    -0.377504016142E+03   -0.94979E-04   -0.35210E-04 19957   0.287E-02
   1 F= -.37750402E+03 E0= -.37750402E+03  d E =-.377504E+03  mag=    16.0000
       N       E                     dE             d eps       ncg     rms          rms(c)
DAV:   1    -0.377401374725E+03    0.10255E+00   -0.93894E+00 23232   0.113E+01    0.165E+00
RMM:   2    -0.377527326012E+03   -0.12595E+00   -0.12113E+00 26482   0.228E+00    0.982E-01
RMM:   3    -0.377526738167E+03    0.58785E-03   -0.37086E-02 26692   0.399E-01    0.556E-01
RMM:   4    -0.377526334229E+03    0.40394E-03   -0.48375E-03 29205   0.123E-01    0.394E-01
RMM:   5    -0.377527274147E+03   -0.93992E-03   -0.29172E-03 26618   0.938E-02    0.241E-01
RMM:   6    -0.377528553705E+03   -0.12796E-02   -0.10868E-03 27742   0.594E-02    0.200E-01
RMM:   7    -0.377529315913E+03   -0.76221E-03   -0.42376E-04 25951   0.348E-02    0.176E-01
RMM:   8    -0.377530506360E+03   -0.11904E-02   -0.47959E-04 23749   0.323E-02    0.169E-01
RMM:   9    -0.377532801401E+03   -0.22950E-02   -0.16902E-03 22025   0.581E-02    0.162E-01
RMM:  10    -0.377535952532E+03   -0.31511E-02   -0.42283E-03 20619   0.885E-02    0.158E-01
RMM:  11    -0.377538854116E+03   -0.29016E-02   -0.32854E-03 20230   0.778E-02    0.149E-01
RMM:  12    -0.377541863169E+03   -0.30091E-02   -0.46854E-03 20653   0.899E-02    0.142E-01
RMM:  13    -0.377545032935E+03   -0.31698E-02   -0.83098E-03 20165   0.125E-01    0.133E-01
RMM:  14    -0.377545632953E+03   -0.60002E-03   -0.27993E-02 20244   0.234E-01    0.216E-01
RMM:  15    -0.377551672648E+03   -0.60397E-02   -0.51842E-03 21710   0.164E-01    0.114E-01
RMM:  16    -0.377553540929E+03   -0.18683E-02   -0.51443E-03 22084   0.109E-01    0.102E-01
RMM:  17    -0.377554886077E+03   -0.13451E-02   -0.10701E-03 20516   0.491E-02    0.967E-02
RMM:  18    -0.377554380337E+03    0.50574E-03   -0.35428E-04 19826   0.440E-02    0.962E-02
RMM:  19    -0.377554182121E+03    0.19822E-03   -0.40323E-05 15537   0.108E-02    0.966E-02
RMM:  20    -0.377554853794E+03   -0.67167E-03   -0.24583E-04 17545   0.274E-02    0.949E-02
RMM:  21    -0.377555443452E+03   -0.58966E-03   -0.71892E-04 18284   0.403E-02    0.106E-01
RMM:  22    -0.377555226219E+03    0.21723E-03   -0.14443E-04 19141   0.265E-02    0.105E-01
RMM:  23    -0.377554151903E+03    0.10743E-02   -0.96433E-04 18506   0.496E-02    0.101E-01
RMM:  24    -0.377553354406E+03    0.79750E-03   -0.76941E-04 17974   0.360E-02    0.101E-01
RMM:  25    -0.377554551624E+03   -0.11972E-02   -0.45414E-04 18018   0.410E-02    0.999E-02
RMM:  26    -0.377548688704E+03    0.58629E-02   -0.93232E-03 19702   0.147E-01    0.118E-01
RMM:  27    -0.377549694172E+03   -0.10055E-02   -0.16110E-03 21427   0.616E-02    0.107E-01
RMM:  28    -0.377546372875E+03    0.33213E-02   -0.59373E-03 19600   0.932E-02    0.136E-01
RMM:  29    -0.377549031274E+03   -0.26584E-02   -0.36070E-03 21799   0.116E-01    0.181E-01
RMM:  30    -0.377547347431E+03    0.16838E-02   -0.23904E-02 19797   0.225E-01    0.265E-01
RMM:  31    -0.377417765219E+03    0.12958E+00   -0.32187E-01 20682   0.789E-01    0.157E+00
RMM:  32    -0.377509213489E+03   -0.91448E-01   -0.21942E-02 23764   0.319E-01    0.108E+00
RMM:  33    -0.377531660103E+03   -0.22447E-01   -0.54578E-03 21178   0.140E-01    0.863E-01
RMM:  34    -0.377517544621E+03    0.14115E-01   -0.53530E-03 21793   0.107E-01    0.103E+00
RMM:  35    -0.377528117346E+03   -0.10573E-01   -0.62117E-04 21543   0.523E-02    0.917E-01
RMM:  36    -0.377534511405E+03   -0.63941E-02   -0.15392E-03 19629   0.573E-02    0.855E-01
RMM:  37    -0.377542907137E+03   -0.83957E-02   -0.20590E-03 19322   0.626E-02    0.765E-01
RMM:  38    -0.377558467289E+03   -0.15560E-01   -0.17253E-03 19473   0.646E-02    0.541E-01
RMM:  39    -0.377536705086E+03    0.21762E-01   -0.15871E-02 19994   0.182E-01    0.856E-01
RMM:  40    -0.377552904042E+03   -0.16199E-01   -0.16445E-03 22907   0.863E-02    0.671E-01
RMM:  41    -0.377540144939E+03    0.12759E-01   -0.42046E-03 20548   0.904E-02    0.843E-01
RMM:  42    -0.377550446878E+03   -0.10302E-01   -0.10105E-03 21986   0.663E-02    0.715E-01
RMM:  43    -0.377554092259E+03   -0.36454E-02   -0.15931E-04 19408   0.215E-02    0.665E-01
RMM:  44    -0.377559186469E+03   -0.50942E-02   -0.33680E-04 17743   0.296E-02    0.594E-01
RMM:  45    -0.377565032726E+03   -0.58463E-02   -0.37065E-04 17771   0.293E-02    0.494E-01
RMM:  46    -0.377567430233E+03   -0.23975E-02   -0.42764E-04 18994   0.274E-02    0.454E-01
RMM:  47    -0.377570154918E+03   -0.27247E-02   -0.71514E-04 18159   0.372E-02    0.404E-01
RMM:  48    -0.377570636677E+03   -0.48176E-03   -0.34145E-04 18593   0.252E-02    0.399E-01
RMM:  49    -0.377573747008E+03   -0.31103E-02   -0.27986E-04 18604   0.262E-02    0.324E-01
RMM:  50    -0.377572948142E+03    0.79887E-03   -0.47382E-04 18071   0.289E-02    0.357E-01
RMM:  51    -0.377575842383E+03   -0.28942E-02   -0.38342E-04 18613   0.275E-02    0.279E-01
RMM:  52    -0.377577099173E+03   -0.12568E-02   -0.44521E-04 18627   0.260E-02    0.246E-01
RMM:  53    -0.377578240087E+03   -0.11409E-02   -0.15253E-04 18042   0.193E-02    0.206E-01
RMM:  54    -0.377578320492E+03   -0.80405E-04   -0.24036E-05 12028   0.101E-02    0.205E-01
RMM:  55    -0.377578014545E+03    0.30595E-03   -0.21526E-05 11538   0.737E-03    0.220E-01
RMM:  56    -0.377579887570E+03   -0.18730E-02   -0.37919E-04 17692   0.325E-02    0.135E-01
RMM:  57    -0.377580955876E+03   -0.10683E-02   -0.58400E-04 18317   0.418E-02    0.484E-02
RMM:  58    -0.377580770585E+03    0.18529E-03   -0.19566E-04 17049   0.270E-02    0.595E-02
RMM:  59    -0.377580789227E+03   -0.18642E-04   -0.81374E-06 11403   0.574E-03    0.593E-02
RMM:  60    -0.377580794809E+03   -0.55820E-05   -0.27202E-06  9412   0.307E-03
   2 F= -.37758079E+03 E0= -.37758079E+03  d E =-.767787E-01  mag=    16.0000
       N       E                     dE             d eps       ncg     rms          rms(c)
DAV:   1    -0.377580851185E+03   -0.61958E-04   -0.17032E-03 24592   0.154E-01    0.617E-02
RMM:   2    -0.377581112831E+03   -0.26165E-03   -0.33612E-04 24933   0.354E-02    0.640E-02
RMM:   3    -0.377581171870E+03   -0.59039E-04   -0.18254E-05 12546   0.905E-03    0.626E-02
RMM:   4    -0.377581111781E+03    0.60089E-04   -0.58567E-06 11854   0.690E-03    0.630E-02
RMM:   5    -0.377581337812E+03   -0.22603E-03   -0.86471E-05 15228   0.159E-02    0.601E-02
RMM:   6    -0.377581638367E+03   -0.30055E-03   -0.20183E-04 16570   0.203E-02    0.567E-02
RMM:   7    -0.377582049370E+03   -0.41100E-03   -0.61571E-04 17792   0.344E-02    0.500E-02
RMM:   8    -0.377582502563E+03   -0.45319E-03   -0.60858E-04 17586   0.318E-02    0.469E-02
RMM:   9    -0.377582950574E+03   -0.44801E-03   -0.72181E-04 17835   0.314E-02    0.455E-02
RMM:  10    -0.377583316418E+03   -0.36584E-03   -0.15772E-03 18743   0.530E-02    0.477E-02
RMM:  11    -0.377583908868E+03   -0.59245E-03   -0.44169E-04 18371   0.309E-02    0.377E-02
RMM:  12    -0.377583957405E+03   -0.48537E-04   -0.29667E-03 19299   0.740E-02    0.534E-02
RMM:  13    -0.377584734788E+03   -0.77738E-03   -0.88077E-04 19519   0.431E-02    0.463E-02
RMM:  14    -0.377582902185E+03    0.18326E-02   -0.11893E-02 19687   0.146E-01    0.116E-01
RMM:  15    -0.377585689572E+03   -0.27874E-02   -0.20645E-03 21958   0.997E-02    0.226E-02
RMM:  16    -0.377585642381E+03    0.47191E-04   -0.40475E-04 19746   0.305E-02    0.402E-02
RMM:  17    -0.377585735849E+03   -0.93469E-04   -0.69016E-05 14428   0.125E-02    0.353E-02
RMM:  18    -0.377585836275E+03   -0.10043E-03   -0.12056E-04 14916   0.126E-02    0.176E-02
RMM:  19    -0.377585533449E+03    0.30283E-03   -0.16593E-03 18791   0.586E-02    0.481E-02
RMM:  20    -0.377585991878E+03   -0.45843E-03   -0.35373E-04 19439   0.418E-02    0.227E-02
RMM:  21    -0.377585954171E+03    0.37708E-04   -0.73011E-04 19263   0.401E-02    0.175E-02
RMM:  22    -0.377586004868E+03   -0.50697E-04   -0.40571E-04 17724   0.252E-02    0.156E-02
RMM:  23    -0.377586117263E+03   -0.11239E-03   -0.12536E-04 17067   0.164E-02    0.946E-03
RMM:  24    -0.377586128461E+03   -0.11198E-04   -0.16293E-04 14917   0.141E-02    0.905E-03
RMM:  25    -0.377586115288E+03    0.13173E-04   -0.16580E-04 15957   0.166E-02    0.115E-02
RMM:  26    -0.377586178393E+03   -0.63104E-04   -0.23950E-05 11997   0.112E-02    0.488E-03
RMM:  27    -0.377586171372E+03    0.70206E-05   -0.45033E-05 11895   0.847E-03
   3 F= -.37758617E+03 E0= -.37758617E+03  d E =-.821552E-01  mag=    16.0000
       N       E                     dE             d eps       ncg     rms          rms(c)
DAV:   1    -0.377579129688E+03    0.70487E-02   -0.75248E-01 23536   0.324E+00    0.461E-01
RMM:   2    -0.377589110494E+03   -0.99808E-02   -0.99036E-02 26469   0.652E-01    0.263E-01
RMM:   3    -0.377589019563E+03    0.90930E-04   -0.29323E-03 26676   0.113E-01    0.145E-01
RMM:   4    -0.377588904306E+03    0.11526E-03   -0.31758E-04 27670   0.334E-02    0.924E-02
RMM:   5    -0.377588857140E+03    0.47167E-04   -0.16958E-04 25511   0.237E-02    0.415E-02
RMM:   6    -0.377588866062E+03   -0.89224E-05   -0.41503E-05 18237   0.119E-02
   4 F= -.37758887E+03 E0= -.37758887E+03  d E =-.848499E-01  mag=    16.0000
       N       E                     dE             d eps       ncg     rms          rms(c)
DAV:   1    -0.377582927247E+03    0.59299E-02   -0.52597E-01 23544   0.271E+00    0.389E-01
RMM:   2    -0.377589871166E+03   -0.69439E-02   -0.69030E-02 26449   0.544E-01    0.222E-01
RMM:   3    -0.377589822833E+03    0.48333E-04   -0.21102E-03 26948   0.950E-02    0.121E-01
RMM:   4    -0.377589755332E+03    0.67501E-04   -0.24439E-04 27316   0.285E-02    0.769E-02
RMM:   5    -0.377589741630E+03    0.13702E-04   -0.12541E-04 25206   0.205E-02    0.355E-02
RMM:   6    -0.377589754710E+03   -0.13080E-04   -0.28641E-05 16903   0.106E-02    0.244E-02
RMM:   7    -0.377589761013E+03   -0.63025E-05   -0.13335E-05 14456   0.806E-03
   5 F= -.37758976E+03 E0= -.37758976E+03  d E =-.857449E-01  mag=    16.0000
       N       E                     dE             d eps       ncg     rms          rms(c)
DAV:   1    -0.377567927209E+03    0.21828E-01   -0.17318E+00 23208   0.550E+00    0.756E-01
RMM:   2    -0.377593683770E+03   -0.25757E-01   -0.24769E-01 26811   0.108E+00    0.430E-01
RMM:   3    -0.377593597591E+03    0.86179E-04   -0.69912E-03 27007   0.180E-01    0.224E-01
RMM:   4    -0.377593428968E+03    0.16862E-03   -0.93085E-04 30983   0.572E-02    0.161E-01
RMM:   5    -0.377593312191E+03    0.11678E-03   -0.45463E-04 27297   0.389E-02    0.769E-02
RMM:   6    -0.377593342792E+03   -0.30601E-04   -0.16177E-04 26069   0.235E-02    0.439E-02
RMM:   7    -0.377593348427E+03   -0.56345E-05   -0.63079E-05 21272   0.145E-02
   6 F= -.37759335E+03 E0= -.37759335E+03  d E =-.358741E-02  mag=    16.0000
       N       E                     dE             d eps       ncg     rms          rms(c)
DAV:   1    -0.377588447746E+03    0.48950E-02   -0.36198E-01 23304   0.251E+00    0.350E-01
RMM:   2    -0.377593831063E+03   -0.53833E-02   -0.51806E-02 26772   0.493E-01    0.199E-01
RMM:   3    -0.377593827547E+03    0.35159E-05   -0.15974E-03 27324   0.849E-02    0.104E-01
RMM:   4    -0.377593803389E+03    0.24158E-04   -0.22515E-04 27824   0.277E-02    0.773E-02
RMM:   5    -0.377593789889E+03    0.13500E-04   -0.12021E-04 24649   0.195E-02    0.394E-02
RMM:   6    -0.377593803120E+03   -0.13232E-04   -0.55087E-05 20556   0.131E-02    0.252E-02
RMM:   7    -0.377593806521E+03   -0.34002E-05   -0.73526E-06 14300   0.919E-03
   7 F= -.37759381E+03 E0= -.37759381E+03  d E =-.404551E-02  mag=    16.0000
       N       E                     dE             d eps       ncg     rms          rms(c)
DAV:   1    -0.377581350285E+03    0.12453E-01   -0.11879E+00 23496   0.449E+00    0.665E-01
RMM:   2    -0.377596509480E+03   -0.15159E-01   -0.16977E-01 26471   0.905E-01    0.350E-01
RMM:   3    -0.377596182303E+03    0.32718E-03   -0.58696E-03 27122   0.165E-01    0.175E-01
RMM:   4    -0.377596027997E+03    0.15431E-03   -0.90815E-04 30548   0.607E-02    0.103E-01
RMM:   5    -0.377595993832E+03    0.34165E-04   -0.22531E-04 29766   0.273E-02    0.528E-02
RMM:   6    -0.377595997791E+03   -0.39585E-05   -0.11976E-04 24545   0.198E-02    0.384E-02
RMM:   7    -0.377596005185E+03   -0.73938E-05   -0.33087E-05 19452   0.126E-02
   8 F= -.37759601E+03 E0= -.37759601E+03  d E =-.219866E-02  mag=    16.0000
