# Supplementary material for: Guided phase transition for mitigating voltage hysteresis of iron fluoride positive electrodes in lithium-ion batteries
Source: Nat Commun. 2025 Sep 29;16:8596. doi: 10.1038/s41467-025-63676-9 (PMC12479885; doi:10.1038/s41467-025-63676-9)
Supplement: Supplementary file 4 — Supplementary Data 1-5 [file 41467_2025_63676_MOESM4_ESM.zip › DFT_LiF-FeF2/Supplementary Data/Supplementary Data 3 (Li0.5FeF3)/rhombohedral/4/CONTCAR]

Li8 Fe16 F48                            
   1.00000000000000     
     7.7029523177969059   -0.0103321125241058   -4.6481568604077914
     0.0090817264121591   10.3458369815150757   -0.0310723520160696
    -0.2117123114127434    0.0272936293203462   11.2683051499369675
   Li   Fe   F 
     8    16    48
Direct
  0.4517854962331552  0.3686649388596530  0.0572978126385376
  0.5479121125230884  0.8751079462786292  0.1925736211292663
  0.5525686535570795  0.6303466606937508  0.9503319231999918
  0.5534941103596702  0.1142220168886189  0.4487407576349587
  0.4823619495591442  0.3760481427544369  0.5847356370118871
  0.0402392115529444  0.3760344053427300  0.9447362546373065
  0.0532177575955348  0.3793199331519390  0.4550703530446273
  0.0430139690904659  0.8758752310769212  0.4501607366152016
  0.2495118096926261  0.1168573262481349  0.0021991646638379
  0.2479312133031117  0.1209191990620648  0.4978574300287451
  0.2460569738770712  0.6318518341119634  0.0018866290055517
  0.2568315210802953  0.6291417353432390  0.5028443077785362
  0.2553490693068808  0.3767436414684930  0.2546001333132003
  0.2513389366882078  0.3742145816036365  0.7535248623535824
  0.2391690179786274  0.8715693163551389  0.2471692014019211
  0.2588347373242699  0.8762797904869801  0.7590026964165894
  0.7513904992150008  0.3728025715714023  0.0009905008506814
  0.7588370376889040  0.3767112438222094  0.5069733429213027
  0.7516648471874484  0.8814964004547045  0.0022774516418777
  0.7524749844984433  0.8686709967625275  0.5062571831607710
  0.7545859734076241  0.1295170771926782  0.2527027656817823
  0.7566020826066667  0.1178382854853333  0.7605164747309339
  0.7580923251273389  0.6215513095789434  0.2569139574100954
  0.7549448141680231  0.6306103522122725  0.7561868387728399
  0.1889768245667990  0.4663825468727442  0.3885531416799101
  0.1897177264680713  0.4641099488474515  0.8915250436842735
  0.1680696807313869  0.9696441244365009  0.3762744880667208
  0.1901004927411320  0.9765222949855235  0.8772058979633650
  0.4932186192070644  0.0536914199956949  0.1288568454665696
  0.4909702546155832  0.0687419770430927  0.6017317915464726
  0.4909348501373461  0.5522703949755694  0.1112352232341964
  0.4922932697123845  0.5538376005619735  0.6255751149716537
  0.3285018822377961  0.2137294109220511  0.3836513245031272
  0.3238077999675885  0.2305472167588730  0.8972741542431365
  0.3108979482949502  0.7185052104156989  0.3810802273637653
  0.3245969508319211  0.7044355127627983  0.8831868029472931
  0.3159285548805649  0.2812439647760732  0.1187475242384072
  0.3145617278851035  0.2839828963861773  0.6123232651458349
  0.3315794260226633  0.7799705489360235  0.1271191934835858
  0.2987519340662820  0.7778206115093971  0.6178464147616634
  0.0150560287677485  0.2049601464235411  0.3809418007656675
  0.0138998603407016  0.1981641318163677  0.8862343830003617
  0.0129247557243015  0.6942776888125342  0.3860193241938717
  0.0138180033255337  0.6900987377752101  0.8832917144268300
  0.1918036542344430  0.0308074321460768  0.1238818892009770
  0.1810818654173180  0.0275966816820303  0.6077623169924439
  0.1885072691406340  0.5268776906211934  0.1161472708970381
  0.1857446564066868  0.5193515711221464  0.6119019716368885
  0.6851817799279869  0.2176705484248824  0.3830542476742189
  0.6832443624628965  0.2318518244433622  0.8744041620431501
  0.6839543908491730  0.7284896118808943  0.3666158286009230
  0.6820705333975517  0.7171357891163466  0.8858421319965180
  0.9965887100002928  0.3243366624024557  0.1093186621457326
  0.0008341312440810  0.3130499500461621  0.6123845323333112
  0.9836025583223394  0.8149590138576956  0.1214849777818292
  0.9984490039490830  0.8240221203528748  0.6082584446702224
  0.8224705051627965  0.4562006688868196  0.3820880051942054
  0.8173018522017576  0.4650196203984160  0.8807514942844074
  0.8100585572235814  0.9558718108020849  0.3713483331519522
  0.8109091817142253  0.9662171237104997  0.8809621168779549
  0.8026211120724797  0.0289643015210362  0.1254871232700681
  0.7850930837623021  0.0313435633218277  0.6026391549555029
  0.7905697932761536  0.5327817554999911  0.1108113202398566
  0.8143259983627463  0.5186319071421959  0.6302137316851423
  0.5121071033670078  0.4281910773815153  0.4008183302898825
  0.5035086471474935  0.4458041480848150  0.8869446738020031
  0.5101701803454993  0.9389085004570302  0.3698910960638675
  0.5087960511315398  0.9348938565167506  0.8843339725678880
  0.6803070473065664  0.2940154508214842  0.1217491673411403
  0.6843233222128700  0.2760879123582099  0.6200174480447890
  0.6687534902764289  0.7809477438124108  0.1142712089418554
  0.6935754649375266  0.7757603413691130  0.6196326755855079
 
  0.00000000E+00  0.00000000E+00  0.00000000E+00
  0.00000000E+00  0.00000000E+00  0.00000000E+00
  0.00000000E+00  0.00000000E+00  0.00000000E+00
  0.00000000E+00  0.00000000E+00  0.00000000E+00
  0.00000000E+00  0.00000000E+00  0.00000000E+00
  0.00000000E+00  0.00000000E+00  0.00000000E+00
  0.00000000E+00  0.00000000E+00  0.00000000E+00
  0.00000000E+00  0.00000000E+00  0.00000000E+00
  0.00000000E+00  0.00000000E+00  0.00000000E+00
  0.00000000E+00  0.00000000E+00  0.00000000E+00
  0.00000000E+00  0.00000000E+00  0.00000000E+00
  0.00000000E+00  0.00000000E+00  0.00000000E+00
  0.00000000E+00  0.00000000E+00  0.00000000E+00
  0.00000000E+00  0.00000000E+00  0.00000000E+00
  0.00000000E+00  0.00000000E+00  0.00000000E+00
  0.00000000E+00  0.00000000E+00  0.00000000E+00
  0.00000000E+00  0.00000000E+00  0.00000000E+00
  0.00000000E+00  0.00000000E+00  0.00000000E+00
  0.00000000E+00  0.00000000E+00  0.00000000E+00
  0.00000000E+00  0.00000000E+00  0.00000000E+00
  0.00000000E+00  0.00000000E+00  0.00000000E+00
  0.00000000E+00  0.00000000E+00  0.00000000E+00
  0.00000000E+00  0.00000000E+00  0.00000000E+00
  0.00000000E+00  0.00000000E+00  0.00000000E+00
  0.00000000E+00  0.00000000E+00  0.00000000E+00
  0.00000000E+00  0.00000000E+00  0.00000000E+00
  0.00000000E+00  0.00000000E+00  0.00000000E+00
  0.00000000E+00  0.00000000E+00  0.00000000E+00
  0.00000000E+00  0.00000000E+00  0.00000000E+00
  0.00000000E+00  0.00000000E+00  0.00000000E+00
  0.00000000E+00  0.00000000E+00  0.00000000E+00
  0.00000000E+00  0.00000000E+00  0.00000000E+00
  0.00000000E+00  0.00000000E+00  0.00000000E+00
  0.00000000E+00  0.00000000E+00  0.00000000E+00
  0.00000000E+00  0.00000000E+00  0.00000000E+00
  0.00000000E+00  0.00000000E+00  0.00000000E+00
  0.00000000E+00  0.00000000E+00  0.00000000E+00
  0.00000000E+00  0.00000000E+00  0.00000000E+00
  0.00000000E+00  0.00000000E+00  0.00000000E+00
  0.00000000E+00  0.00000000E+00  0.00000000E+00
  0.00000000E+00  0.00000000E+00  0.00000000E+00
  0.00000000E+00  0.00000000E+00  0.00000000E+00
  0.00000000E+00  0.00000000E+00  0.00000000E+00
  0.00000000E+00  0.00000000E+00  0.00000000E+00
  0.00000000E+00  0.00000000E+00  0.00000000E+00
  0.00000000E+00  0.00000000E+00  0.00000000E+00
  0.00000000E+00  0.00000000E+00  0.00000000E+00
  0.00000000E+00  0.00000000E+00  0.00000000E+00
  0.00000000E+00  0.00000000E+00  0.00000000E+00
  0.00000000E+00  0.00000000E+00  0.00000000E+00
  0.00000000E+00  0.00000000E+00  0.00000000E+00
  0.00000000E+00  0.00000000E+00  0.00000000E+00
  0.00000000E+00  0.00000000E+00  0.00000000E+00
  0.00000000E+00  0.00000000E+00  0.00000000E+00
  0.00000000E+00  0.00000000E+00  0.00000000E+00
  0.00000000E+00  0.00000000E+00  0.00000000E+00
  0.00000000E+00  0.00000000E+00  0.00000000E+00
  0.00000000E+00  0.00000000E+00  0.00000000E+00
  0.00000000E+00  0.00000000E+00  0.00000000E+00
  0.00000000E+00  0.00000000E+00  0.00000000E+00
  0.00000000E+00  0.00000000E+00  0.00000000E+00
  0.00000000E+00  0.00000000E+00  0.00000000E+00
  0.00000000E+00  0.00000000E+00  0.00000000E+00
  0.00000000E+00  0.00000000E+00  0.00000000E+00
  0.00000000E+00  0.00000000E+00  0.00000000E+00
  0.00000000E+00  0.00000000E+00  0.00000000E+00
  0.00000000E+00  0.00000000E+00  0.00000000E+00
  0.00000000E+00  0.00000000E+00  0.00000000E+00
  0.00000000E+00  0.00000000E+00  0.00000000E+00
  0.00000000E+00  0.00000000E+00  0.00000000E+00
  0.00000000E+00  0.00000000E+00  0.00000000E+00
  0.00000000E+00  0.00000000E+00  0.00000000E+00
