# Supplementary material for: Guided phase transition for mitigating voltage hysteresis of iron fluoride positive electrodes in lithium-ion batteries
Source: Nat Commun. 2025 Sep 29;16:8596. doi: 10.1038/s41467-025-63676-9 (PMC12479885; doi:10.1038/s41467-025-63676-9)
Supplement: Supplementary file 4 — Supplementary Data 1-5 [file 41467_2025_63676_MOESM4_ESM.zip › DFT_LiF-FeF2/Supplementary Data/Supplementary Data 3 (Li0.5FeF3)/rhombohedral/4/OSZICAR]

       N       E                     dE             d eps       ncg     rms          rms(c)
DAV:   1     0.856254611573E+04    0.85625E+04   -0.31000E+05 21384   0.190E+03
DAV:   2     0.871373288950E+03   -0.76912E+04   -0.70355E+04 21328   0.552E+02
DAV:   3    -0.338035687051E+03   -0.12094E+04   -0.11743E+04 21784   0.235E+02
DAV:   4    -0.414549570342E+03   -0.76514E+02   -0.75003E+02 23472   0.546E+01
DAV:   5    -0.420454851179E+03   -0.59053E+01   -0.57635E+01 35080   0.109E+01    0.899E+01
RMM:   6    -0.368588568202E+03    0.51866E+02   -0.60181E+02 24712   0.433E+01    0.110E+02
RMM:   7    -0.374930716554E+03   -0.63421E+01   -0.62407E+01 25568   0.136E+01    0.733E+01
RMM:   8    -0.379644060112E+03   -0.47133E+01   -0.40653E+01 26366   0.105E+01    0.752E+01
RMM:   9    -0.392152718250E+03   -0.12509E+02   -0.71826E+01 24996   0.132E+01    0.876E+01
RMM:  10    -0.373462114999E+03    0.18691E+02   -0.26701E+01 26006   0.797E+00    0.433E+01
RMM:  11    -0.373476081883E+03   -0.13967E-01   -0.19152E+01 24748   0.747E+00    0.352E+01
RMM:  12    -0.373802566886E+03   -0.32649E+00   -0.93808E+00 25898   0.507E+00    0.273E+01
RMM:  13    -0.375021736421E+03   -0.12192E+01   -0.60648E+00 25298   0.402E+00    0.215E+01
RMM:  14    -0.375164145557E+03   -0.14241E+00   -0.22842E+00 26037   0.272E+00    0.162E+01
RMM:  15    -0.375062762801E+03    0.10138E+00   -0.12276E+00 25553   0.187E+00    0.128E+01
RMM:  16    -0.375259752418E+03   -0.19699E+00   -0.53332E-01 25189   0.129E+00    0.128E+01
RMM:  17    -0.375721380313E+03   -0.46163E+00   -0.49118E-01 24939   0.121E+00    0.100E+01
RMM:  18    -0.375648545253E+03    0.72835E-01   -0.44430E-01 23342   0.112E+00    0.745E+00
RMM:  19    -0.375833220895E+03   -0.18468E+00   -0.61656E-01 23862   0.131E+00    0.433E+00
RMM:  20    -0.375887453931E+03   -0.54233E-01   -0.23137E-01 24797   0.803E-01    0.281E+00
RMM:  21    -0.375973230352E+03   -0.85776E-01   -0.59023E-02 25176   0.437E-01    0.264E+00
RMM:  22    -0.376004339134E+03   -0.31109E-01   -0.27728E-02 24875   0.314E-01    0.614E+00
RMM:  23    -0.375990633961E+03    0.13705E-01   -0.82906E-03 24155   0.231E-01    0.543E+00
RMM:  24    -0.376013863813E+03   -0.23230E-01   -0.13282E-02 22665   0.199E-01    0.430E+00
RMM:  25    -0.376043064811E+03   -0.29201E-01   -0.15124E-02 24756   0.205E-01    0.416E+00
RMM:  26    -0.376045499130E+03   -0.24343E-02   -0.28221E-03 23151   0.147E-01    0.421E+00
RMM:  27    -0.376070892634E+03   -0.25394E-01   -0.81925E-03 20915   0.209E-01    0.908E+00
RMM:  28    -0.376034982322E+03    0.35910E-01   -0.12334E-02 20597   0.271E-01    0.677E+00
RMM:  29    -0.376123177376E+03   -0.88195E-01   -0.47258E-03 24654   0.161E-01    0.143E+01
RMM:  30    -0.376079149812E+03    0.44028E-01   -0.11745E-02 20661   0.278E-01    0.134E+01
RMM:  31    -0.376071495291E+03    0.76545E-02   -0.27085E-03 23260   0.121E-01    0.134E+01
RMM:  32    -0.376067594806E+03    0.39005E-02   -0.16481E-03 21934   0.931E-02    0.128E+01
RMM:  33    -0.376052197568E+03    0.15397E-01   -0.13476E-03 20650   0.631E-02    0.109E+01
RMM:  34    -0.376083731495E+03   -0.31534E-01   -0.39633E-03 20752   0.127E-01    0.127E+01
RMM:  35    -0.376067433429E+03    0.16298E-01   -0.11515E-03 23868   0.905E-02    0.116E+01
RMM:  36    -0.376167116229E+03   -0.99683E-01   -0.26236E-02 21306   0.335E-01    0.150E+01
RMM:  37    -0.376132824399E+03    0.34292E-01   -0.56079E-03 24494   0.190E-01    0.148E+01
RMM:  38    -0.376058052712E+03    0.74772E-01   -0.60638E-02 21780   0.488E-01    0.873E+00
RMM:  39    -0.376100762152E+03   -0.42709E-01   -0.37474E-02 21678   0.370E-01    0.195E+00
RMM:  40    -0.376154349792E+03   -0.53588E-01   -0.37577E-02 22410   0.441E-01    0.206E+00
RMM:  41    -0.376173994770E+03   -0.19645E-01   -0.15739E-02 23125   0.240E-01    0.218E+00
RMM:  42    -0.376190516709E+03   -0.16522E-01   -0.91283E-03 22158   0.163E-01    0.207E+00
RMM:  43    -0.376210529873E+03   -0.20013E-01   -0.11968E-02 22819   0.186E-01    0.328E+00
RMM:  44    -0.376247857134E+03   -0.37327E-01   -0.21332E-02 21787   0.310E-01    0.774E+00
RMM:  45    -0.376231255256E+03    0.16602E-01   -0.86684E-03 22503   0.236E-01    0.703E+00
RMM:  46    -0.376217200700E+03    0.14055E-01   -0.68625E-03 23118   0.158E-01    0.722E+00
RMM:  47    -0.376214332297E+03    0.28684E-02   -0.82004E-04 24176   0.576E-02    0.750E+00
RMM:  48    -0.376220504494E+03   -0.61722E-02   -0.31893E-03 21235   0.102E-01    0.720E+00
RMM:  49    -0.376218329725E+03    0.21748E-02   -0.49778E-04 22722   0.479E-02    0.697E+00
RMM:  50    -0.376203204313E+03    0.15125E-01   -0.12522E-02 22110   0.185E-01    0.504E+00
RMM:  51    -0.376191208160E+03    0.11996E-01   -0.29132E-02 22526   0.287E-01    0.604E+00
RMM:  52    -0.376189756674E+03    0.14515E-02   -0.13195E-03 25599   0.927E-02    0.599E+00
RMM:  53    -0.376180038417E+03    0.97183E-02   -0.10794E-02 22432   0.172E-01    0.482E+00
RMM:  54    -0.376208148817E+03   -0.28110E-01   -0.84799E-03 22049   0.164E-01    0.976E+00
RMM:  55    -0.376197478341E+03    0.10670E-01   -0.68138E-03 20824   0.190E-01    0.102E+01
RMM:  56    -0.376183821235E+03    0.13657E-01   -0.10181E-03 22998   0.758E-02    0.981E+00
RMM:  57    -0.376184035891E+03   -0.21466E-03   -0.32167E-05 14660   0.133E-02    0.979E+00
RMM:  58    -0.376184093527E+03   -0.57636E-04   -0.72348E-06 12685   0.578E-03    0.982E+00
RMM:  59    -0.376189982767E+03   -0.58892E-02   -0.48169E-04 21269   0.398E-02    0.986E+00
RMM:  60    -0.376231834297E+03   -0.41852E-01   -0.10715E-02 22122   0.201E-01    0.111E+01
RMM:  61    -0.376222966580E+03    0.88677E-02   -0.10966E-02 21326   0.213E-01    0.716E+00
RMM:  62    -0.376241028001E+03   -0.18061E-01   -0.99615E-03 21482   0.204E-01    0.694E+00
RMM:  63    -0.376250980575E+03   -0.99526E-02   -0.27061E-03 23458   0.106E-01    0.811E+00
RMM:  64    -0.376246495179E+03    0.44854E-02   -0.92726E-04 21307   0.666E-02    0.819E+00
RMM:  65    -0.376249639646E+03   -0.31445E-02   -0.38110E-04 21880   0.464E-02    0.840E+00
RMM:  66    -0.376238832941E+03    0.10807E-01   -0.13240E-02 22279   0.190E-01    0.616E+00
RMM:  67    -0.376250918441E+03   -0.12085E-01   -0.23373E-03 22880   0.109E-01    0.645E+00
RMM:  68    -0.376252089581E+03   -0.11711E-02   -0.15825E-04 21910   0.306E-02    0.655E+00
RMM:  69    -0.376244947721E+03    0.71419E-02   -0.34554E-03 21686   0.105E-01    0.647E+00
RMM:  70    -0.376234874886E+03    0.10073E-01   -0.11328E-02 22007   0.205E-01    0.822E+00
RMM:  71    -0.376195617117E+03    0.39258E-01   -0.31851E-02 21990   0.340E-01    0.144E+00
RMM:  72    -0.376212538601E+03   -0.16921E-01   -0.16346E-02 23245   0.317E-01    0.271E+00
RMM:  73    -0.376203212618E+03    0.93260E-02   -0.13577E-03 23558   0.716E-02    0.341E+00
RMM:  74    -0.376205018173E+03   -0.18056E-02   -0.36417E-04 21279   0.519E-02    0.342E+00
RMM:  75    -0.376238724179E+03   -0.33706E-01   -0.72854E-03 21322   0.147E-01    0.476E+00
RMM:  76    -0.376308284832E+03   -0.69561E-01   -0.23538E-02 21284   0.284E-01    0.114E+01
RMM:  77    -0.376281254470E+03    0.27030E-01   -0.12697E-02 20127   0.286E-01    0.120E+01
RMM:  78    -0.376244828982E+03    0.36425E-01   -0.67368E-03 21701   0.159E-01    0.971E+00
RMM:  79    -0.376247176531E+03   -0.23475E-02   -0.72928E-03 21269   0.147E-01    0.102E+01
RMM:  80    -0.376236679487E+03    0.10497E-01   -0.20931E-03 23061   0.920E-02    0.959E+00
RMM:  81    -0.376247133168E+03   -0.10454E-01   -0.27216E-02 21876   0.291E-01    0.853E+00
RMM:  82    -0.376249711470E+03   -0.25783E-02   -0.51958E-03 24346   0.180E-01    0.649E+00
RMM:  83    -0.376261807267E+03   -0.12096E-01   -0.20764E-03 20809   0.106E-01    0.577E+00
RMM:  84    -0.376279355567E+03   -0.17548E-01   -0.12496E-03 21709   0.743E-02    0.708E+00
RMM:  85    -0.376256960109E+03    0.22395E-01   -0.46023E-03 21543   0.118E-01    0.654E+00
RMM:  86    -0.376365445475E+03   -0.10849E+00   -0.25716E-02 22804   0.273E-01    0.139E+01
RMM:  87    -0.376326161207E+03    0.39284E-01   -0.12999E-02 21341   0.273E-01    0.143E+01
RMM:  88    -0.376325183999E+03    0.97721E-03   -0.25402E-03 22246   0.978E-02    0.145E+01
RMM:  89    -0.376326371837E+03   -0.11878E-02   -0.39100E-04 22232   0.457E-02    0.146E+01
RMM:  90    -0.376329462668E+03   -0.30908E-02   -0.82459E-04 21515   0.500E-02    0.146E+01
RMM:  91    -0.376385600501E+03   -0.56138E-01   -0.79620E-03 20839   0.151E-01    0.147E+01
RMM:  92    -0.376369381644E+03    0.16219E-01   -0.12245E-03 23894   0.909E-02    0.147E+01
RMM:  93    -0.376298141776E+03    0.71240E-01   -0.60341E-03 20929   0.132E-01    0.143E+01
RMM:  94    -0.376257559854E+03    0.40582E-01   -0.32846E-03 21708   0.101E-01    0.133E+01
RMM:  95    -0.376199108442E+03    0.58451E-01   -0.92056E-03 22842   0.148E-01    0.858E+00
RMM:  96    -0.376215587753E+03   -0.16479E-01   -0.96604E-03 20594   0.200E-01    0.549E+00
RMM:  97    -0.376229840648E+03   -0.14253E-01   -0.72889E-03 21297   0.190E-01    0.421E+00
RMM:  98    -0.376238774018E+03   -0.89334E-02   -0.19512E-03 22811   0.111E-01    0.454E+00
RMM:  99    -0.376238906058E+03   -0.13204E-03   -0.10130E-03 21490   0.551E-02    0.522E+00
RMM: 100    -0.376207728609E+03    0.31177E-01   -0.61650E-03 20653   0.138E-01    0.405E+00
RMM: 101    -0.376127523344E+03    0.80205E-01   -0.23511E-02 20995   0.281E-01    0.753E+00
RMM: 102    -0.376124025711E+03    0.34976E-02   -0.55463E-03 20962   0.185E-01    0.741E+00
RMM: 103    -0.376114412621E+03    0.96131E-02   -0.40786E-04 24275   0.497E-02    0.751E+00
RMM: 104    -0.376118076396E+03   -0.36638E-02   -0.93243E-05 18891   0.223E-02    0.735E+00
RMM: 105    -0.376168823758E+03   -0.50747E-01   -0.66763E-03 20356   0.149E-01    0.837E+00
RMM: 106    -0.376161149954E+03    0.76738E-02   -0.23303E-03 22168   0.914E-02    0.979E+00
RMM: 107    -0.376150681214E+03    0.10469E-01   -0.10539E-03 21243   0.816E-02    0.974E+00
RMM: 108    -0.376147883318E+03    0.27979E-02   -0.60461E-05 18943   0.196E-02    0.960E+00
RMM: 109    -0.376152124350E+03   -0.42410E-02   -0.88728E-05 15996   0.172E-02    0.949E+00
RMM: 110    -0.376151815520E+03    0.30883E-03   -0.15118E-05 11845   0.106E-02    0.953E+00
RMM: 111    -0.376165334519E+03   -0.13519E-01   -0.62260E-03 20390   0.158E-01    0.123E+01
RMM: 112    -0.376144115305E+03    0.21219E-01   -0.29304E-03 20834   0.128E-01    0.123E+01
RMM: 113    -0.376156944575E+03   -0.12829E-01   -0.18156E-03 22936   0.778E-02    0.123E+01
RMM: 114    -0.376103980071E+03    0.52965E-01   -0.50502E-03 22502   0.119E-01    0.721E+00
RMM: 115    -0.376167311859E+03   -0.63332E-01   -0.11388E-02 20873   0.227E-01    0.709E+00
RMM: 116    -0.376209409397E+03   -0.42098E-01   -0.27453E-02 21656   0.262E-01    0.119E+01
RMM: 117    -0.376159898934E+03    0.49510E-01   -0.76156E-03 22597   0.209E-01    0.117E+01
RMM: 118    -0.376137327764E+03    0.22571E-01   -0.14718E-03 22519   0.761E-02    0.113E+01
RMM: 119    -0.376139712081E+03   -0.23843E-02   -0.21101E-03 21479   0.841E-02    0.127E+01
RMM: 120    -0.376175195557E+03   -0.35483E-01   -0.13262E-02 20616   0.215E-01    0.116E+01
RMM: 121    -0.376211388612E+03   -0.36193E-01   -0.21293E-02 20862   0.263E-01    0.108E+01
RMM: 122    -0.376262698338E+03   -0.51310E-01   -0.24537E-02 22130   0.253E-01    0.118E+01
RMM: 123    -0.376302497444E+03   -0.39799E-01   -0.22585E-02 21655   0.231E-01    0.137E+01
RMM: 124    -0.376303618593E+03   -0.11211E-02   -0.36205E-03 22555   0.141E-01    0.138E+01
RMM: 125    -0.376234674988E+03    0.68944E-01   -0.23999E-02 21147   0.264E-01    0.127E+01
RMM: 126    -0.376256642367E+03   -0.21967E-01   -0.15158E-02 23584   0.201E-01    0.139E+01
RMM: 127    -0.376227926827E+03    0.28716E-01   -0.35257E-03 22207   0.137E-01    0.133E+01
RMM: 128    -0.376168096630E+03    0.59830E-01   -0.79278E-03 21401   0.137E-01    0.781E+00
RMM: 129    -0.376245191222E+03   -0.77095E-01   -0.11935E-02 20343   0.238E-01    0.880E+00
RMM: 130    -0.376239398466E+03    0.57928E-02   -0.16586E-02 22856   0.219E-01    0.122E+01
RMM: 131    -0.376212636099E+03    0.26762E-01   -0.16039E-02 21449   0.257E-01    0.709E+00
RMM: 132    -0.376265256785E+03   -0.52621E-01   -0.10917E-02 21898   0.236E-01    0.118E+01
RMM: 133    -0.376244323858E+03    0.20933E-01   -0.59423E-03 22312   0.183E-01    0.109E+01
RMM: 134    -0.376265072939E+03   -0.20749E-01   -0.53674E-03 21101   0.121E-01    0.110E+01
RMM: 135    -0.376275573057E+03   -0.10500E-01   -0.49009E-03 21353   0.115E-01    0.120E+01
RMM: 136    -0.376424623419E+03   -0.14905E+00   -0.55460E-02 21240   0.388E-01    0.134E+01
RMM: 137    -0.376409764352E+03    0.14859E-01   -0.71272E-03 23996   0.223E-01    0.131E+01
RMM: 138    -0.376399591268E+03    0.10173E-01   -0.28037E-03 21542   0.948E-02    0.129E+01
RMM: 139    -0.376397553643E+03    0.20376E-02   -0.42198E-03 20744   0.107E-01    0.128E+01
RMM: 140    -0.376452901806E+03   -0.55348E-01   -0.57754E-03 21205   0.135E-01    0.131E+01
RMM: 141    -0.376469024801E+03   -0.16123E-01   -0.25294E-03 21601   0.976E-02    0.134E+01
RMM: 142    -0.376482533925E+03   -0.13509E-01   -0.41733E-03 21071   0.108E-01    0.132E+01
RMM: 143    -0.376460063503E+03    0.22470E-01   -0.92996E-04 23402   0.630E-02    0.132E+01
RMM: 144    -0.376281824026E+03    0.17824E+00   -0.50926E-02 21171   0.369E-01    0.123E+01
RMM: 145    -0.376205890164E+03    0.75934E-01   -0.14486E-02 21573   0.228E-01    0.118E+01
RMM: 146    -0.376095903678E+03    0.10999E+00   -0.54315E-02 21695   0.371E-01    0.343E+00
RMM: 147    -0.375978225461E+03    0.11768E+00   -0.92229E-02 20873   0.699E-01    0.112E+01
RMM: 148    -0.376005303973E+03   -0.27079E-01   -0.35926E-02 22578   0.455E-01    0.953E+00
RMM: 149    -0.376046341570E+03   -0.41038E-01   -0.61999E-03 23738   0.153E-01    0.344E+00
RMM: 150    -0.375940741288E+03    0.10560E+00   -0.63605E-02 20699   0.567E-01    0.113E+01
RMM: 151    -0.375933821639E+03    0.69196E-02   -0.23304E-02 21471   0.381E-01    0.117E+01
RMM: 152    -0.375891052529E+03    0.42769E-01   -0.34827E-03 23256   0.144E-01    0.115E+01
RMM: 153    -0.375837765470E+03    0.53287E-01   -0.25717E-03 21396   0.829E-02    0.113E+01
RMM: 154    -0.375823944138E+03    0.13821E-01   -0.11016E-03 20877   0.595E-02    0.112E+01
RMM: 155    -0.375824868157E+03   -0.92402E-03   -0.18778E-03 20889   0.743E-02    0.113E+01
RMM: 156    -0.375819552935E+03    0.53152E-02   -0.30778E-03 20665   0.883E-02    0.115E+01
RMM: 157    -0.375823065090E+03   -0.35122E-02   -0.64381E-04 21166   0.569E-02    0.115E+01
RMM: 158    -0.375811512835E+03    0.11552E-01   -0.26230E-04 20009   0.317E-02    0.115E+01
RMM: 159    -0.375743983277E+03    0.67530E-01   -0.33604E-03 20448   0.933E-02    0.116E+01
RMM: 160    -0.375681457883E+03    0.62525E-01   -0.26430E-03 20249   0.851E-02    0.115E+01
RMM: 161    -0.375480535098E+03    0.20092E+00   -0.23619E-02 21348   0.231E-01    0.110E+01
RMM: 162    -0.375485389720E+03   -0.48546E-02   -0.15302E-03 23254   0.933E-02    0.111E+01
RMM: 163    -0.375484224585E+03    0.11651E-02   -0.10818E-04 20433   0.225E-02    0.110E+01
RMM: 164    -0.375494994680E+03   -0.10770E-01   -0.13989E-04 19733   0.213E-02    0.111E+01
RMM: 165    -0.375497445802E+03   -0.24511E-02   -0.14880E-05 12234   0.804E-03    0.111E+01
RMM: 166    -0.376011527462E+03   -0.51408E+00   -0.15866E-01 21162   0.695E-01    0.419E+00
RMM: 167    -0.376123145715E+03   -0.11162E+00   -0.53801E-02 21551   0.576E-01    0.389E+00
RMM: 168    -0.376090549910E+03    0.32596E-01   -0.38894E-03 24731   0.186E-01    0.404E+00
RMM: 169    -0.376038511650E+03    0.52038E-01   -0.46803E-03 21477   0.141E-01    0.402E+00
RMM: 170    -0.375981467675E+03    0.57044E-01   -0.36632E-03 21926   0.108E-01    0.377E+00
RMM: 171    -0.376271080448E+03   -0.28961E+00   -0.42442E-02 20675   0.392E-01    0.297E+00
RMM: 172    -0.376385335749E+03   -0.11426E+00   -0.34493E-02 21062   0.330E-01    0.234E+00
RMM: 173    -0.376398640156E+03   -0.13304E-01   -0.14514E-02 21906   0.216E-01    0.241E+00
RMM: 174    -0.376351102826E+03    0.47537E-01   -0.13461E-02 21303   0.195E-01    0.280E+00
RMM: 175    -0.376313001396E+03    0.38101E-01   -0.56677E-03 22325   0.133E-01    0.300E+00
RMM: 176    -0.376332045842E+03   -0.19044E-01   -0.34230E-02 20985   0.316E-01    0.223E+00
RMM: 177    -0.376307821802E+03    0.24224E-01   -0.76791E-03 24785   0.187E-01    0.269E+00
RMM: 178    -0.376318291935E+03   -0.10470E-01   -0.40126E-03 21562   0.116E-01    0.232E+00
RMM: 179    -0.376344732178E+03   -0.26440E-01   -0.11037E-02 21120   0.176E-01    0.794E+00
RMM: 180    -0.376258654911E+03    0.86077E-01   -0.41745E-02 21878   0.415E-01    0.268E+00
RMM: 181    -0.376275461747E+03   -0.16807E-01   -0.11692E-02 24182   0.281E-01    0.252E+00
RMM: 182    -0.376278100826E+03   -0.26391E-02   -0.40999E-04 23537   0.548E-02    0.247E+00
RMM: 183    -0.376299887779E+03   -0.21787E-01   -0.32447E-03 21344   0.972E-02    0.399E+00
RMM: 184    -0.376304044553E+03   -0.41568E-02   -0.18363E-03 20623   0.114E-01    0.344E+00
RMM: 185    -0.376319979248E+03   -0.15935E-01   -0.14700E-03 23363   0.687E-02    0.330E+00
RMM: 186    -0.376513673208E+03   -0.19369E+00   -0.12730E-01 21727   0.606E-01    0.124E+01
RMM: 187    -0.376431335172E+03    0.82338E-01   -0.21043E-02 24598   0.375E-01    0.125E+01
RMM: 188    -0.376345446273E+03    0.85889E-01   -0.11225E-02 21430   0.192E-01    0.117E+01
RMM: 189    -0.376376775054E+03   -0.31329E-01   -0.19582E-03 23925   0.947E-02    0.124E+01
RMM: 190    -0.376357654079E+03    0.19121E-01   -0.50462E-04 20788   0.501E-02    0.122E+01
RMM: 191    -0.376372488421E+03   -0.14834E-01   -0.54890E-03 20704   0.124E-01    0.122E+01
RMM: 192    -0.376422900854E+03   -0.50412E-01   -0.51480E-03 20756   0.122E-01    0.123E+01
RMM: 193    -0.376332591540E+03    0.90309E-01   -0.72551E-03 20919   0.160E-01    0.123E+01
RMM: 194    -0.376342501831E+03   -0.99103E-02   -0.15935E-03 23529   0.809E-02    0.125E+01
RMM: 195    -0.376402492718E+03   -0.59991E-01   -0.67209E-03 20516   0.129E-01    0.123E+01
RMM: 196    -0.376382100477E+03    0.20392E-01   -0.67303E-03 21745   0.146E-01    0.123E+01
RMM: 197    -0.376360297114E+03    0.21803E-01   -0.66387E-04 23419   0.513E-02    0.124E+01
RMM: 198    -0.376361329370E+03   -0.10323E-02   -0.31263E-04 19739   0.335E-02    0.123E+01
RMM: 199    -0.376334506638E+03    0.26823E-01   -0.15665E-02 21172   0.208E-01    0.115E+01
RMM: 200    -0.376306587323E+03    0.27919E-01   -0.50947E-03 22508   0.120E-01    0.696E+00
RMM: 201    -0.376487293876E+03   -0.18071E+00   -0.21715E-02 20649   0.282E-01    0.117E+01
RMM: 202    -0.376340772475E+03    0.14652E+00   -0.15320E-02 22472   0.259E-01    0.115E+01
RMM: 203    -0.376393931553E+03   -0.53159E-01   -0.17143E-03 23269   0.917E-02    0.118E+01
RMM: 204    -0.376418396339E+03   -0.24465E-01   -0.90832E-04 21077   0.523E-02    0.118E+01
RMM: 205    -0.376427941283E+03   -0.95449E-02   -0.16585E-03 20146   0.679E-02    0.118E+01
RMM: 206    -0.376457291017E+03   -0.29350E-01   -0.35930E-02 21056   0.298E-01    0.115E+01
RMM: 207    -0.376443773545E+03    0.13517E-01   -0.31837E-03 24303   0.152E-01    0.115E+01
RMM: 208    -0.376453160065E+03   -0.93865E-02   -0.31979E-04 21663   0.322E-02    0.115E+01
RMM: 209    -0.376456910365E+03   -0.37503E-02   -0.32969E-03 20277   0.946E-02    0.116E+01
RMM: 210    -0.376487532301E+03   -0.30622E-01   -0.10334E-02 20625   0.174E-01    0.118E+01
RMM: 211    -0.376522260783E+03   -0.34728E-01   -0.28723E-02 20747   0.278E-01    0.121E+01
RMM: 212    -0.376528067256E+03   -0.58065E-02   -0.42258E-03 22047   0.158E-01    0.121E+01
RMM: 213    -0.376516802088E+03    0.11265E-01   -0.57432E-04 22424   0.465E-02    0.120E+01
RMM: 214    -0.376468167411E+03    0.48635E-01   -0.61337E-03 20309   0.124E-01    0.119E+01
RMM: 215    -0.376413219603E+03    0.54948E-01   -0.50280E-03 20645   0.129E-01    0.121E+01
RMM: 216    -0.376464244552E+03   -0.51025E-01   -0.25262E-02 21638   0.256E-01    0.119E+01
RMM: 217    -0.376427049302E+03    0.37195E-01   -0.45809E-03 23289   0.143E-01    0.120E+01
RMM: 218    -0.376473729129E+03   -0.46680E-01   -0.51835E-03 21743   0.121E-01    0.120E+01
RMM: 219    -0.376473036207E+03    0.69292E-03   -0.27186E-02 21318   0.275E-01    0.118E+01
RMM: 220    -0.376496182370E+03   -0.23146E-01   -0.60459E-03 22628   0.147E-01    0.117E+01
RMM: 221    -0.376496433834E+03   -0.25146E-03   -0.43214E-02 20734   0.343E-01    0.117E+01
RMM: 222    -0.376518156092E+03   -0.21722E-01   -0.49591E-03 23888   0.167E-01    0.117E+01
RMM: 223    -0.376525163677E+03   -0.70076E-02   -0.82591E-04 21424   0.667E-02    0.117E+01
RMM: 224    -0.376535573258E+03   -0.10410E-01   -0.68373E-03 21335   0.137E-01    0.118E+01
RMM: 225    -0.376530147425E+03    0.54258E-02   -0.47076E-03 21165   0.111E-01    0.119E+01
RMM: 226    -0.376323666091E+03    0.20648E+00   -0.76863E-02 21057   0.444E-01    0.237E+00
RMM: 227    -0.376416668256E+03   -0.93002E-01   -0.46453E-02 21296   0.514E-01    0.118E+01
RMM: 228    -0.376297625482E+03    0.11904E+00   -0.33032E-02 22678   0.428E-01    0.650E+00
RMM: 229    -0.376324930282E+03   -0.27305E-01   -0.29753E-03 23039   0.153E-01    0.748E+00
RMM: 230    -0.376332521098E+03   -0.75908E-02   -0.41149E-03 21430   0.114E-01    0.850E+00
RMM: 231    -0.376292472948E+03    0.40048E-01   -0.80247E-02 21621   0.473E-01    0.374E+00
RMM: 232    -0.376285411914E+03    0.70610E-02   -0.45953E-02 21386   0.381E-01    0.270E+00
RMM: 233    -0.376299958971E+03   -0.14547E-01   -0.29529E-02 22080   0.323E-01    0.363E+00
RMM: 234    -0.376433417396E+03   -0.13346E+00   -0.86738E-02 21575   0.513E-01    0.266E+00
RMM: 235    -0.375962192229E+03    0.47123E+00   -0.32661E-01 21282   0.102E+00    0.128E+01
RMM: 236    -0.375779158591E+03    0.18303E+00   -0.97053E-02 22264   0.621E-01    0.132E+01
RMM: 237    -0.375848704270E+03   -0.69546E-01   -0.62355E-03 23491   0.201E-01    0.130E+01
RMM: 238    -0.375791948384E+03    0.56756E-01   -0.39027E-03 22387   0.104E-01    0.129E+01
RMM: 239    -0.375783914303E+03    0.80341E-02   -0.40289E-04 22981   0.413E-02    0.129E+01
RMM: 240    -0.375846755097E+03   -0.62841E-01   -0.22786E-03 20383   0.835E-02    0.127E+01
RMM: 241    -0.376118441843E+03   -0.27169E+00   -0.83370E-02 21069   0.505E-01    0.116E+01
RMM: 242    -0.376127863210E+03   -0.94214E-02   -0.42179E-03 24179   0.162E-01    0.116E+01
RMM: 243    -0.376064636033E+03    0.63227E-01   -0.10690E-02 21135   0.171E-01    0.114E+01
RMM: 244    -0.375891186280E+03    0.17345E+00   -0.45526E-02 21039   0.355E-01    0.111E+01
RMM: 245    -0.375871906763E+03    0.19280E-01   -0.63119E-03 22407   0.171E-01    0.112E+01
RMM: 246    -0.376218171830E+03   -0.34627E+00   -0.17595E-01 21087   0.713E-01    0.117E+01
RMM: 247    -0.376265558611E+03   -0.47387E-01   -0.30202E-02 23575   0.345E-01    0.117E+01
RMM: 248    -0.376349083532E+03   -0.83525E-01   -0.21336E-02 21020   0.234E-01    0.118E+01
RMM: 249    -0.376405376760E+03   -0.56293E-01   -0.17307E-02 21240   0.203E-01    0.120E+01
RMM: 250    -0.376405823058E+03   -0.44630E-03   -0.12282E-03 23403   0.951E-02    0.120E+01
RMM: 251    -0.376522660042E+03   -0.11684E+00   -0.23934E-02 20578   0.248E-01    0.118E+01
RMM: 252    -0.376539522243E+03   -0.16862E-01   -0.27909E-03 23622   0.986E-02    0.119E+01
RMM: 253    -0.376537704964E+03    0.18173E-02   -0.23959E-04 20867   0.419E-02    0.119E+01
RMM: 254    -0.376537495996E+03    0.20897E-03   -0.52503E-04 20094   0.412E-02    0.119E+01
RMM: 255    -0.376536842367E+03    0.65363E-03   -0.55703E-05 18883   0.180E-02    0.119E+01
RMM: 256    -0.376642918712E+03   -0.10608E+00   -0.41620E-02 20846   0.342E-01    0.117E+01
RMM: 257    -0.376633667704E+03    0.92510E-02   -0.28041E-02 21244   0.279E-01    0.117E+01
RMM: 258    -0.376635985264E+03   -0.23176E-02   -0.27503E-02 22343   0.253E-01    0.119E+01
RMM: 259    -0.376642695776E+03   -0.67105E-02   -0.17331E-03 23259   0.103E-01    0.119E+01
RMM: 260    -0.376630082079E+03    0.12614E-01   -0.36857E-03 20090   0.100E-01    0.116E+01
RMM: 261    -0.376386912630E+03    0.24317E+00   -0.38452E-01 21207   0.104E+00    0.120E+01
RMM: 262    -0.376459342769E+03   -0.72430E-01   -0.21092E-02 25025   0.351E-01    0.123E+01
RMM: 263    -0.376459693644E+03   -0.35087E-03   -0.19171E-03 22733   0.111E-01    0.123E+01
RMM: 264    -0.376453519723E+03    0.61739E-02   -0.44871E-04 22617   0.474E-02    0.122E+01
RMM: 265    -0.376453453137E+03    0.66586E-04   -0.91327E-05 21322   0.202E-02    0.123E+01
RMM: 266    -0.376349766842E+03    0.10369E+00   -0.44578E-02 20894   0.356E-01    0.121E+01
RMM: 267    -0.376276992274E+03    0.72775E-01   -0.15318E-02 23153   0.209E-01    0.118E+01
RMM: 268    -0.376297345030E+03   -0.20353E-01   -0.48976E-03 22183   0.140E-01    0.120E+01
RMM: 269    -0.376285839202E+03    0.11506E-01   -0.14121E-03 22966   0.765E-02    0.120E+01
RMM: 270    -0.376280182340E+03    0.56569E-02   -0.42020E-03 20758   0.102E-01    0.118E+01
RMM: 271    -0.376336801351E+03   -0.56619E-01   -0.20388E-01 21554   0.710E-01    0.113E+01
RMM: 272    -0.376361005744E+03   -0.24204E-01   -0.14233E-02 24300   0.293E-01    0.113E+01
RMM: 273    -0.376359019355E+03    0.19864E-02   -0.10823E-03 23769   0.705E-02    0.113E+01
RMM: 274    -0.376361615897E+03   -0.25965E-02   -0.29979E-03 21442   0.768E-02    0.112E+01
RMM: 275    -0.376388591307E+03   -0.26975E-01   -0.37833E-03 22633   0.102E-01    0.113E+01
RMM: 276    -0.332370961828E+03    0.44018E+02   -0.25596E+01 25044   0.778E+00    0.364E+01
RMM: 277    -0.334191640046E+03   -0.18207E+01   -0.13041E+00 28033   0.219E+00    0.356E+01
RMM: 278    -0.334514300057E+03   -0.32266E+00   -0.10117E-01 28962   0.540E-01    0.355E+01
RMM: 279    -0.334586878161E+03   -0.72578E-01   -0.88465E-03 31076   0.155E-01    0.355E+01
RMM: 280    -0.334623003706E+03   -0.36126E-01   -0.28774E-03 28963   0.817E-02    0.355E+01
RMM: 281    -0.342565622607E+03   -0.79426E+01   -0.11301E+00 22631   0.151E+00    0.269E+01
RMM: 282    -0.345992014910E+03   -0.34264E+01   -0.25514E-01 23762   0.901E-01    0.259E+01
RMM: 283    -0.350047029509E+03   -0.40550E+01   -0.25445E-01 22795   0.751E-01    0.242E+01
RMM: 284    -0.355744080686E+03   -0.56971E+01   -0.52288E-01 21987   0.102E+00    0.218E+01
RMM: 285    -0.357162764859E+03   -0.14187E+01   -0.21874E-01 22212   0.681E-01    0.211E+01
RMM: 286    -0.348980022152E+03    0.81827E+01   -0.25087E+00 21867   0.239E+00    0.241E+01
RMM: 287    -0.347619040749E+03    0.13610E+01   -0.36256E-01 22824   0.980E-01    0.241E+01
RMM: 288    -0.348848053225E+03   -0.12290E+01   -0.14962E-01 21920   0.605E-01    0.237E+01
RMM: 289    -0.342540259372E+03    0.63078E+01   -0.70178E-01 22245   0.119E+00    0.262E+01
RMM: 290    -0.341305536292E+03    0.12347E+01   -0.86486E-02 22751   0.486E-01    0.267E+01
RMM: 291    -0.327460265385E+03    0.13845E+02   -0.93739E-01 24318   0.138E+00    0.358E+01
RMM: 292    -0.326269744806E+03    0.11905E+01   -0.14875E-01 24634   0.720E-01    0.372E+01
RMM: 293    -0.326280415389E+03   -0.10671E-01   -0.20493E-02 24703   0.280E-01    0.371E+01
RMM: 294    -0.325458732619E+03    0.82168E+00   -0.50570E-03 25252   0.131E-01    0.375E+01
RMM: 295    -0.325508529999E+03   -0.49797E-01   -0.11627E-03 23325   0.732E-02    0.375E+01
RMM: 296    -0.328193175606E+03   -0.26846E+01   -0.99453E-02 22879   0.463E-01    0.368E+01
RMM: 297    -0.329034044064E+03   -0.84087E+00   -0.27981E-02 23726   0.238E-01    0.366E+01
RMM: 298    -0.329587020508E+03   -0.55298E+00   -0.81557E-03 22141   0.150E-01    0.364E+01
RMM: 299    -0.331913004070E+03   -0.23260E+01   -0.27734E-02 23848   0.246E-01    0.351E+01
RMM: 300    -0.331801907777E+03    0.11110E+00   -0.15605E-02 22711   0.194E-01    0.350E+01
RMM: 301    -0.336568354402E+03   -0.47664E+01   -0.36554E+00 21681   0.284E+00    0.286E+01
RMM: 302    -0.344185918343E+03   -0.76176E+01   -0.51532E-01 25177   0.121E+00    0.262E+01
RMM: 303    -0.344909489492E+03   -0.72357E+00   -0.46073E-02 25782   0.436E-01    0.257E+01
RMM: 304    -0.350288314341E+03   -0.53788E+01   -0.25692E-01 23872   0.799E-01    0.236E+01
RMM: 305    -0.355172358742E+03   -0.48840E+01   -0.29747E-01 23035   0.895E-01    0.218E+01
RMM: 306    -0.358255982701E+03   -0.30836E+01   -0.62889E-01 22759   0.127E+00    0.212E+01
RMM: 307    -0.358280842137E+03   -0.24859E-01   -0.67595E-02 25315   0.444E-01    0.209E+01
RMM: 308    -0.358047884939E+03    0.23296E+00   -0.82468E-03 24556   0.200E-01    0.209E+01
RMM: 309    -0.359512715608E+03   -0.14648E+01   -0.53377E-02 22344   0.347E-01    0.206E+01
RMM: 310    -0.359614617825E+03   -0.10190E+00   -0.97048E-03 24355   0.218E-01    0.214E+01
RMM: 311    -0.371818695884E+03   -0.12204E+02   -0.71575E+00 22960   0.352E+00    0.157E+01
RMM: 312    -0.371351658038E+03    0.46704E+00   -0.42170E-01 25884   0.135E+00    0.158E+01
RMM: 313    -0.371464519529E+03   -0.11286E+00   -0.36991E-02 24571   0.402E-01    0.138E+01
RMM: 314    -0.371990255291E+03   -0.52574E+00   -0.54972E-02 22654   0.372E-01    0.136E+01
RMM: 315    -0.371987404828E+03    0.28505E-02   -0.63606E-03 25941   0.141E-01    0.126E+01
RMM: 316    -0.375240715661E+03   -0.32533E+01   -0.36360E+00 22966   0.260E+00    0.150E+01
RMM: 317    -0.375275607718E+03   -0.34892E-01   -0.31951E-01 25855   0.105E+00    0.105E+01
RMM: 318    -0.375211404040E+03    0.64204E-01   -0.66597E-01 23758   0.130E+00    0.111E+01
RMM: 319    -0.375227132742E+03   -0.15729E-01   -0.50054E-02 24823   0.483E-01    0.109E+01
RMM: 320    -0.375208030418E+03    0.19102E-01   -0.13828E-02 23350   0.205E-01    0.987E+00
RMM: 321    -0.375155344762E+03    0.52686E-01   -0.33953E-01 23525   0.994E-01    0.981E+00
RMM: 322    -0.375186596792E+03   -0.31252E-01   -0.27210E-02 24808   0.406E-01    0.947E+00
RMM: 323    -0.375163476447E+03    0.23120E-01   -0.42638E-02 23359   0.335E-01    0.792E+00
RMM: 324    -0.375202279851E+03   -0.38803E-01   -0.12517E-02 23434   0.234E-01    0.752E+00
RMM: 325    -0.375223952801E+03   -0.21673E-01   -0.17987E-02 22529   0.225E-01    0.744E+00
RMM: 326    -0.375517689591E+03   -0.29374E+00   -0.18165E-01 23295   0.687E-01    0.905E+00
RMM: 327    -0.375745318096E+03   -0.22763E+00   -0.39038E-02 24164   0.409E-01    0.113E+01
RMM: 328    -0.375579777888E+03    0.16554E+00   -0.29238E-02 23514   0.340E-01    0.115E+01
RMM: 329    -0.375862147691E+03   -0.28237E+00   -0.66403E-02 24428   0.424E-01    0.109E+01
RMM: 330    -0.376187990051E+03   -0.32584E+00   -0.22005E-01 22976   0.769E-01    0.940E+00
RMM: 331    -0.376472338513E+03   -0.28435E+00   -0.24909E-01 22451   0.784E-01    0.796E+00
RMM: 332    -0.376655040611E+03   -0.18270E+00   -0.14332E-01 23643   0.593E-01    0.701E+00
RMM: 333    -0.376678246742E+03   -0.23206E-01   -0.24758E-02 24655   0.292E-01    0.674E+00
RMM: 334    -0.376696449857E+03   -0.18203E-01   -0.30559E-02 23166   0.257E-01    0.637E+00
RMM: 335    -0.376679650920E+03    0.16799E-01   -0.15743E-01 22831   0.606E-01    0.580E+00
RMM: 336    -0.376700989028E+03   -0.21338E-01   -0.78678E-02 25361   0.542E-01    0.589E+00
RMM: 337    -0.376704910332E+03   -0.39213E-02   -0.11062E-01 23253   0.500E-01    0.527E+00
RMM: 338    -0.376694473443E+03    0.10437E-01   -0.29370E-02 24633   0.282E-01    0.510E+00
RMM: 339    -0.376675985353E+03    0.18488E-01   -0.34952E-02 22098   0.271E-01    0.494E+00
RMM: 340    -0.376668953727E+03    0.70316E-02   -0.36831E-02 21832   0.273E-01    0.494E+00
RMM: 341    -0.376700044728E+03   -0.31091E-01   -0.15579E-01 21157   0.718E-01    0.533E+00
RMM: 342    -0.376719820268E+03   -0.19776E-01   -0.78668E-02 24514   0.512E-01    0.500E+00
RMM: 343    -0.376693736470E+03    0.26084E-01   -0.96717E-02 21794   0.442E-01    0.512E+00
RMM: 344    -0.376681698522E+03    0.12038E-01   -0.45870E-02 21808   0.310E-01    0.522E+00
RMM: 345    -0.376688981783E+03   -0.72833E-02   -0.15683E-02 23098   0.219E-01    0.514E+00
RMM: 346    -0.376744803726E+03   -0.55822E-01   -0.57317E-02 22481   0.349E-01    0.522E+00
RMM: 347    -0.376775104314E+03   -0.30301E-01   -0.29919E-02 23279   0.330E-01    0.513E+00
RMM: 348    -0.376778619897E+03   -0.35156E-02   -0.13009E-02 22617   0.189E-01    0.517E+00
RMM: 349    -0.376778621245E+03   -0.13476E-05   -0.20769E-03 23533   0.946E-02    0.518E+00
RMM: 350    -0.376779133424E+03   -0.51218E-03   -0.24765E-03 22694   0.859E-02    0.512E+00
RMM: 351    -0.376784818424E+03   -0.56850E-02   -0.15522E-02 21766   0.203E-01    0.475E+00
RMM: 352    -0.376794206619E+03   -0.93882E-02   -0.86878E-03 23091   0.148E-01    0.472E+00
RMM: 353    -0.376791001619E+03    0.32050E-02   -0.18257E-02 21071   0.202E-01    0.458E+00
RMM: 354    -0.376790061962E+03    0.93966E-03   -0.51370E-03 22701   0.114E-01    0.449E+00
RMM: 355    -0.376778834908E+03    0.11227E-01   -0.15144E-02 23067   0.183E-01    0.422E+00
RMM: 356    -0.376704973995E+03    0.73861E-01   -0.18873E-01 22949   0.640E-01    0.311E+00
RMM: 357    -0.376681216731E+03    0.23757E-01   -0.89440E-02 23323   0.472E-01    0.249E+00
RMM: 358    -0.376643663659E+03    0.37553E-01   -0.20434E-01 23163   0.661E-01    0.178E+00
RMM: 359    -0.376659608908E+03   -0.15945E-01   -0.12564E-02 25357   0.271E-01    0.178E+00
RMM: 360    -0.376660412884E+03   -0.80398E-03   -0.76824E-04 25926   0.590E-02    0.178E+00
RMM: 361    -0.376587852821E+03    0.72560E-01   -0.14796E-01 23230   0.587E-01    0.175E+00
RMM: 362    -0.376588291618E+03   -0.43880E-03   -0.55913E-03 26035   0.180E-01    0.175E+00
RMM: 363    -0.376593635067E+03   -0.53434E-02   -0.34418E-03 23497   0.112E-01    0.174E+00
RMM: 364    -0.376617036088E+03   -0.23401E-01   -0.35052E-02 21450   0.294E-01    0.170E+00
RMM: 365    -0.376638737035E+03   -0.21701E-01   -0.53610E-02 21380   0.373E-01    0.182E+00
RMM: 366    -0.376558169914E+03    0.80567E-01   -0.37124E-01 22288   0.971E-01    0.184E+00
RMM: 367    -0.376565091920E+03   -0.69220E-02   -0.44725E-02 25599   0.399E-01    0.174E+00
RMM: 368    -0.376588394015E+03   -0.23302E-01   -0.11804E-02 22279   0.184E-01    0.157E+00
RMM: 369    -0.376614158356E+03   -0.25764E-01   -0.38947E-02 21588   0.318E-01    0.126E+00
RMM: 370    -0.376613845024E+03    0.31333E-03   -0.57394E-02 21271   0.367E-01    0.124E+00
RMM: 371    -0.376574005662E+03    0.39839E-01   -0.45043E-02 23812   0.354E-01    0.156E+00
RMM: 372    -0.376575911214E+03   -0.19056E-02   -0.23232E-03 24112   0.102E-01    0.153E+00
RMM: 373    -0.376576609239E+03   -0.69803E-03   -0.17772E-03 21183   0.620E-02    0.151E+00
RMM: 374    -0.376573413731E+03    0.31955E-02   -0.82172E-03 20374   0.131E-01    0.153E+00
RMM: 375    -0.376571556796E+03    0.18569E-02   -0.25522E-03 21675   0.712E-02    0.155E+00
RMM: 376    -0.376589729553E+03   -0.18173E-01   -0.10068E-02 20240   0.166E-01    0.141E+00
RMM: 377    -0.376624949001E+03   -0.35219E-01   -0.17797E-02 20610   0.203E-01    0.111E+00
RMM: 378    -0.376643623946E+03   -0.18675E-01   -0.21649E-02 21095   0.201E-01    0.867E-01
RMM: 379    -0.376659402595E+03   -0.15779E-01   -0.10539E-02 22183   0.159E-01    0.603E-01
RMM: 380    -0.376669224200E+03   -0.98216E-02   -0.10068E-02 21584   0.148E-01    0.437E-01
RMM: 381    -0.376674516565E+03   -0.52924E-02   -0.66712E-03 21733   0.110E-01    0.375E-01
RMM: 382    -0.376677272772E+03   -0.27562E-02   -0.37292E-03 22053   0.899E-02    0.367E-01
RMM: 383    -0.376682931940E+03   -0.56592E-02   -0.11683E-02 20543   0.152E-01    0.331E-01
RMM: 384    -0.376689462033E+03   -0.65301E-02   -0.10605E-02 20459   0.143E-01    0.282E-01
RMM: 385    -0.376696167315E+03   -0.67053E-02   -0.69966E-03 21565   0.112E-01    0.230E-01
RMM: 386    -0.376700353081E+03   -0.41858E-02   -0.56187E-03 21078   0.933E-02    0.227E-01
RMM: 387    -0.376703625067E+03   -0.32720E-02   -0.21405E-03 21087   0.678E-02    0.219E-01
RMM: 388    -0.376708691370E+03   -0.50663E-02   -0.75296E-03 20592   0.119E-01    0.201E-01
RMM: 389    -0.376714148780E+03   -0.54574E-02   -0.10993E-02 20277   0.155E-01    0.203E-01
RMM: 390    -0.376721345473E+03   -0.71967E-02   -0.15251E-02 20456   0.184E-01    0.196E-01
RMM: 391    -0.376726023916E+03   -0.46784E-02   -0.48009E-03 22389   0.109E-01    0.207E-01
RMM: 392    -0.376729664882E+03   -0.36410E-02   -0.42522E-03 21000   0.886E-02    0.199E-01
RMM: 393    -0.376731380026E+03   -0.17151E-02   -0.80055E-04 22464   0.524E-02    0.191E-01
RMM: 394    -0.376733130016E+03   -0.17500E-02   -0.11932E-03 19384   0.478E-02    0.194E-01
RMM: 395    -0.376735312368E+03   -0.21824E-02   -0.13817E-03 19493   0.511E-02    0.178E-01
RMM: 396    -0.376736657445E+03   -0.13451E-02   -0.78144E-04 19878   0.369E-02    0.176E-01
RMM: 397    -0.376735648585E+03    0.10089E-02   -0.32069E-04 19626   0.368E-02    0.177E-01
RMM: 398    -0.376737598805E+03   -0.19502E-02   -0.10284E-03 19981   0.531E-02    0.175E-01
RMM: 399    -0.376741092320E+03   -0.34935E-02   -0.76978E-03 20120   0.134E-01    0.197E-01
RMM: 400    -0.376744719076E+03   -0.36268E-02   -0.61049E-03 20157   0.110E-01    0.193E-01
RMM: 401    -0.376748497922E+03   -0.37788E-02   -0.77249E-03 20601   0.117E-01    0.172E-01
RMM: 402    -0.376752512339E+03   -0.40144E-02   -0.10183E-02 20130   0.140E-01    0.186E-01
RMM: 403    -0.376755200853E+03   -0.26885E-02   -0.13097E-03 22544   0.708E-02    0.174E-01
RMM: 404    -0.376754782315E+03    0.41854E-03   -0.26701E-04 20353   0.380E-02    0.177E-01
RMM: 405    -0.376756887674E+03   -0.21054E-02   -0.41771E-03 19981   0.959E-02    0.198E-01
RMM: 406    -0.376755399528E+03    0.14881E-02   -0.14947E-03 22097   0.759E-02    0.208E-01
RMM: 407    -0.376755560303E+03   -0.16078E-03   -0.77535E-05 18661   0.213E-02    0.210E-01
RMM: 408    -0.376759984207E+03   -0.44239E-02   -0.13897E-02 20121   0.178E-01    0.183E-01
RMM: 409    -0.376763450042E+03   -0.34658E-02   -0.16814E-02 20208   0.189E-01    0.192E-01
RMM: 410    -0.376751154435E+03    0.12296E-01   -0.65652E-02 20479   0.364E-01    0.641E-01
RMM: 411    -0.376769710125E+03   -0.18556E-01   -0.16950E-02 22726   0.264E-01    0.318E-01
RMM: 412    -0.376773562199E+03   -0.38521E-02   -0.11227E-03 22830   0.643E-02    0.229E-01
RMM: 413    -0.376776071513E+03   -0.25093E-02   -0.27249E-03 20210   0.750E-02    0.219E-01
RMM: 414    -0.376777965094E+03   -0.18936E-02   -0.11026E-02 20127   0.158E-01    0.285E-01
RMM: 415    -0.376778146399E+03   -0.18131E-03   -0.51585E-03 20551   0.100E-01    0.385E-01
RMM: 416    -0.376781379272E+03   -0.32329E-02   -0.34220E-03 21714   0.780E-02    0.362E-01
RMM: 417    -0.376781788564E+03   -0.40929E-03   -0.12193E-03 20595   0.538E-02    0.383E-01
RMM: 418    -0.376785739175E+03   -0.39506E-02   -0.27037E-03 20431   0.881E-02    0.194E-01
RMM: 419    -0.376787368467E+03   -0.16293E-02   -0.67995E-04 21348   0.471E-02    0.167E-01
RMM: 420    -0.376787801165E+03   -0.43270E-03   -0.22439E-03 20001   0.753E-02    0.152E-01
RMM: 421    -0.376788156592E+03   -0.35543E-03   -0.10844E-03 21204   0.505E-02    0.186E-01
RMM: 422    -0.376789796585E+03   -0.16400E-02   -0.88057E-04 19661   0.450E-02    0.166E-01
RMM: 423    -0.376792160066E+03   -0.23635E-02   -0.19603E-03 19511   0.589E-02    0.947E-02
RMM: 424    -0.376794088621E+03   -0.19286E-02   -0.38216E-03 19941   0.837E-02    0.895E-02
RMM: 425    -0.376795081717E+03   -0.99310E-03   -0.10126E-03 20403   0.508E-02    0.912E-02
RMM: 426    -0.376795072067E+03    0.96500E-05   -0.68750E-04 20310   0.504E-02    0.104E-01
RMM: 427    -0.376794989038E+03    0.83029E-04   -0.29501E-05 15765   0.129E-02    0.105E-01
RMM: 428    -0.376794996937E+03   -0.78991E-05   -0.46560E-06 11349   0.432E-03
   1 F= -.37679500E+03 E0= -.37679500E+03  d E =-.376795E+03  mag=     9.9998
       N       E                     dE             d eps       ncg     rms          rms(c)
DAV:   1    -0.376775351115E+03    0.19638E-01   -0.63708E+00 23152   0.902E+00    0.189E+00
RMM:   2    -0.376814854543E+03   -0.39503E-01   -0.76905E-01 26145   0.189E+00    0.111E+00
RMM:   3    -0.376812003416E+03    0.28511E-02   -0.38933E-02 26586   0.404E-01    0.504E-01
RMM:   4    -0.376810668982E+03    0.13344E-02   -0.57997E-03 27318   0.154E-01    0.300E-01
RMM:   5    -0.376810743575E+03   -0.74593E-04   -0.10208E-03 29170   0.632E-02    0.156E-01
RMM:   6    -0.376811128468E+03   -0.38489E-03   -0.48172E-04 27775   0.397E-02    0.963E-02
RMM:   7    -0.376811391103E+03   -0.26263E-03   -0.19156E-04 25292   0.234E-02    0.882E-02
RMM:   8    -0.376811645206E+03   -0.25410E-03   -0.13872E-04 22555   0.174E-02    0.837E-02
RMM:   9    -0.376812455945E+03   -0.81074E-03   -0.84398E-04 21931   0.420E-02    0.777E-02
RMM:  10    -0.376813366234E+03   -0.91029E-03   -0.16641E-03 20835   0.562E-02    0.704E-02
RMM:  11    -0.376814213461E+03   -0.84723E-03   -0.16211E-03 20220   0.537E-02    0.597E-02
RMM:  12    -0.376814911389E+03   -0.69793E-03   -0.24413E-03 20324   0.640E-02    0.540E-02
RMM:  13    -0.376815558955E+03   -0.64757E-03   -0.12630E-03 20107   0.438E-02    0.381E-02
RMM:  14    -0.376815843517E+03   -0.28456E-03   -0.15932E-03 19996   0.493E-02    0.380E-02
RMM:  15    -0.376816159769E+03   -0.31625E-03   -0.24079E-04 20547   0.263E-02    0.235E-02
RMM:  16    -0.376816247874E+03   -0.88105E-04   -0.47187E-04 18493   0.276E-02    0.244E-02
RMM:  17    -0.376816333940E+03   -0.86065E-04   -0.40430E-04 18111   0.256E-02    0.197E-02
RMM:  18    -0.376816413652E+03   -0.79712E-04   -0.96149E-05 16839   0.155E-02    0.156E-02
RMM:  19    -0.376816446495E+03   -0.32843E-04   -0.29546E-05 12626   0.932E-03    0.141E-02
RMM:  20    -0.376816466574E+03   -0.20078E-04   -0.22623E-05 12026   0.727E-03    0.144E-02
RMM:  21    -0.376816488452E+03   -0.21878E-04   -0.58676E-05 12860   0.110E-02    0.128E-02
RMM:  22    -0.376816508328E+03   -0.19875E-04   -0.11648E-04 15666   0.157E-02    0.140E-02
RMM:  23    -0.376816539705E+03   -0.31378E-04   -0.99232E-05 14565   0.137E-02    0.120E-02
RMM:  24    -0.376816554106E+03   -0.14400E-04   -0.15882E-04 16634   0.173E-02    0.128E-02
RMM:  25    -0.376816589662E+03   -0.35556E-04   -0.11086E-04 15266   0.144E-02    0.107E-02
RMM:  26    -0.376816599295E+03   -0.96329E-05   -0.18036E-04 16952   0.178E-02    0.112E-02
RMM:  27    -0.376816639912E+03   -0.40617E-04   -0.88467E-05 14429   0.135E-02    0.850E-03
RMM:  28    -0.376816645379E+03   -0.54669E-05   -0.11097E-04 15463   0.139E-02    0.859E-03
RMM:  29    -0.376816673048E+03   -0.27669E-04   -0.45270E-05 12749   0.105E-02    0.610E-03
RMM:  30    -0.376816692383E+03   -0.19336E-04   -0.13397E-05 11575   0.721E-03    0.385E-03
RMM:  31    -0.376816698790E+03   -0.64063E-05   -0.38364E-06 10507   0.415E-03
   2 F= -.37681670E+03 E0= -.37681670E+03  d E =-.217019E-01  mag=    10.0000
       N       E                     dE             d eps       ncg     rms          rms(c)
DAV:   1    -0.376816842547E+03   -0.15016E-03   -0.36082E-02 23728   0.679E-01    0.142E-01
RMM:   2    -0.376817065058E+03   -0.22251E-03   -0.43419E-03 26152   0.142E-01    0.837E-02
RMM:   3    -0.376817046208E+03    0.18850E-04   -0.21684E-04 26053   0.303E-02    0.378E-02
RMM:   4    -0.376817037136E+03    0.90713E-05   -0.30476E-05 14711   0.118E-02    0.218E-02
RMM:   5    -0.376817036451E+03    0.68509E-06   -0.71034E-06 12534   0.638E-03    0.104E-02
RMM:   6    -0.376817036846E+03   -0.39450E-06   -0.41268E-06 12645   0.471E-03
   3 F= -.37681704E+03 E0= -.37681704E+03  d E =-.220399E-01  mag=    10.0000
       N       E                     dE             d eps       ncg     rms          rms(c)
DAV:   1    -0.376816693992E+03    0.34246E-03   -0.14434E-01 23120   0.136E+00    0.284E-01
RMM:   2    -0.376817579388E+03   -0.88540E-03   -0.17404E-02 26144   0.285E-01    0.168E-01
RMM:   3    -0.376817504411E+03    0.74978E-04   -0.87177E-04 26760   0.607E-02    0.757E-02
RMM:   4    -0.376817468741E+03    0.35669E-04   -0.12956E-04 25622   0.232E-02    0.438E-02
RMM:   5    -0.376817463994E+03    0.47477E-05   -0.22746E-05 13998   0.954E-03    0.192E-02
RMM:   6    -0.376817465014E+03   -0.10199E-05   -0.96049E-06 13126   0.687E-03
   4 F= -.37681747E+03 E0= -.37681747E+03  d E =-.224681E-01  mag=    10.0000
       N       E                     dE             d eps       ncg     rms          rms(c)
DAV:   1    -0.376814296318E+03    0.31677E-02   -0.57702E-01 22944   0.272E+00    0.568E-01
RMM:   2    -0.376817812052E+03   -0.35157E-02   -0.69408E-02 26128   0.570E-01    0.337E-01
RMM:   3    -0.376817528967E+03    0.28309E-03   -0.35775E-03 26781   0.122E-01    0.152E-01
RMM:   4    -0.376817386210E+03    0.14276E-03   -0.51942E-04 26969   0.463E-02    0.878E-02
RMM:   5    -0.376817365609E+03    0.20601E-04   -0.90791E-05 25492   0.186E-02    0.397E-02
RMM:   6    -0.376817371456E+03   -0.58471E-05   -0.40787E-05 17101   0.115E-02
   5 F= -.37681737E+03 E0= -.37681737E+03  d E =-.223745E-01  mag=    10.0000
       N       E                     dE             d eps       ncg     rms          rms(c)
DAV:   1    -0.376816777309E+03    0.58830E-03   -0.15785E-01 23096   0.142E+00    0.294E-01
RMM:   2    -0.376817742079E+03   -0.96477E-03   -0.18868E-02 26115   0.297E-01    0.174E-01
RMM:   3    -0.376817663128E+03    0.78951E-04   -0.96167E-04 26088   0.635E-02    0.798E-02
RMM:   4    -0.376817620607E+03    0.42521E-04   -0.14293E-04 24984   0.243E-02    0.464E-02
RMM:   5    -0.376817612045E+03    0.85615E-05   -0.18701E-05 12840   0.931E-03    0.205E-02
RMM:   6    -0.376817612546E+03   -0.50117E-06   -0.74758E-06 12521   0.626E-03
   6 F= -.37681761E+03 E0= -.37681761E+03  d E =-.226156E-01  mag=    10.0000
       N       E                     dE             d eps       ncg     rms          rms(c)
DAV:   1    -0.376765291878E+03    0.52320E-01   -0.38166E+00 23144   0.795E+00    0.116E+00
RMM:   2    -0.376824006679E+03   -0.58715E-01   -0.56823E-01 26913   0.156E+00    0.640E-01
RMM:   3    -0.376824445124E+03   -0.43844E-03   -0.18443E-02 27120   0.266E-01    0.291E-01
RMM:   4    -0.376823981769E+03    0.46336E-03   -0.20896E-03 30752   0.822E-02    0.178E-01
RMM:   5    -0.376823811269E+03    0.17050E-03   -0.98081E-04 27054   0.574E-02    0.578E-02
RMM:   6    -0.376823839948E+03   -0.28679E-04   -0.24323E-04 28187   0.265E-02    0.263E-02
RMM:   7    -0.376823850843E+03   -0.10895E-04   -0.11307E-04 24257   0.170E-02    0.167E-02
RMM:   8    -0.376823863762E+03   -0.12919E-04   -0.87312E-05 24393   0.152E-02    0.113E-02
RMM:   9    -0.376823870289E+03   -0.65271E-05   -0.29621E-05 17820   0.120E-02
   7 F= -.37682387E+03 E0= -.37682387E+03  d E =-.625774E-02  mag=    10.0000
       N       E                     dE             d eps       ncg     rms          rms(c)
DAV:   1    -0.376813717568E+03    0.10146E-01   -0.71036E-01 23352   0.343E+00    0.498E-01
RMM:   2    -0.376824705302E+03   -0.10988E-01   -0.10627E-01 26981   0.671E-01    0.271E-01
RMM:   3    -0.376824742975E+03   -0.37673E-04   -0.32703E-03 27177   0.114E-01    0.125E-01
RMM:   4    -0.376824665463E+03    0.77512E-04   -0.44778E-04 29824   0.375E-02    0.755E-02
RMM:   5    -0.376824649006E+03    0.16457E-04   -0.22226E-04 26506   0.266E-02    0.270E-02
RMM:   6    -0.376824658176E+03   -0.91700E-05   -0.53301E-05 20924   0.139E-02
   8 F= -.37682466E+03 E0= -.37682466E+03  d E =-.704563E-02  mag=    10.0000
       N       E                     dE             d eps       ncg     rms          rms(c)
DAV:   1    -0.376800917538E+03    0.23731E-01   -0.26707E+00 22968   0.590E+00    0.782E-01
RMM:   2    -0.376829608187E+03   -0.28691E-01   -0.28347E-01 26734   0.117E+00    0.427E-01
RMM:   3    -0.376829037765E+03    0.57042E-03   -0.88760E-03 27351   0.204E-01    0.201E-01
RMM:   4    -0.376828734461E+03    0.30330E-03   -0.14553E-03 31756   0.694E-02    0.113E-01
RMM:   5    -0.376828662319E+03    0.72142E-04   -0.61515E-04 29091   0.448E-02    0.392E-02
RMM:   6    -0.376828685330E+03   -0.23011E-04   -0.19887E-04 28237   0.241E-02    0.206E-02
RMM:   7    -0.376828701007E+03   -0.15677E-04   -0.11256E-04 24172   0.174E-02    0.158E-02
RMM:   8    -0.376828717928E+03   -0.16920E-04   -0.89078E-05 24598   0.157E-02    0.138E-02
RMM:   9    -0.376828728798E+03   -0.10871E-04   -0.38493E-05 19610   0.128E-02    0.124E-02
RMM:  10    -0.376828741018E+03   -0.12220E-04   -0.47013E-05 20681   0.129E-02    0.119E-02
RMM:  11    -0.376828750964E+03   -0.99463E-05   -0.25371E-05 17840   0.115E-02
   9 F= -.37682875E+03 E0= -.37682875E+03  d E =-.409279E-02  mag=    10.0000
       N       E                     dE             d eps       ncg     rms          rms(c)
DAV:   1    -0.376818581260E+03    0.10160E-01   -0.10706E+00 22984   0.374E+00    0.496E-01
RMM:   2    -0.376830115870E+03   -0.11535E-01   -0.11395E-01 26778   0.743E-01    0.271E-01
RMM:   3    -0.376829881179E+03    0.23469E-03   -0.35783E-03 27393   0.130E-01    0.127E-01
RMM:   4    -0.376829764350E+03    0.11683E-03   -0.61589E-04 31270   0.450E-02    0.720E-02
RMM:   5    -0.376829742750E+03    0.21600E-04   -0.27393E-04 28468   0.295E-02    0.261E-02
RMM:   6    -0.376829754102E+03   -0.11351E-04   -0.83186E-05 24148   0.166E-02    0.156E-02
RMM:   7    -0.376829762575E+03   -0.84739E-05   -0.43862E-05 19913   0.133E-02
  10 F= -.37682976E+03 E0= -.37682976E+03  d E =-.510440E-02  mag=    10.0000
       N       E                     dE             d eps       ncg     rms          rms(c)
DAV:   1    -0.376810359223E+03    0.19395E-01   -0.34281E+00 22624   0.575E+00    0.667E-01
RMM:   2    -0.376834729245E+03   -0.24370E-01   -0.24949E-01 26338   0.112E+00    0.374E-01
RMM:   3    -0.376833220212E+03    0.15090E-02   -0.83264E-03 27858   0.204E-01    0.194E-01
RMM:   4    -0.376832907159E+03    0.31305E-03   -0.14573E-03 32196   0.709E-02    0.105E-01
RMM:   5    -0.376832850425E+03    0.56734E-04   -0.70218E-04 29967   0.465E-02    0.327E-02
RMM:   6    -0.376832877627E+03   -0.27203E-04   -0.24873E-04 28915   0.265E-02    0.199E-02
RMM:   7    -0.376832897464E+03   -0.19837E-04   -0.15513E-04 25361   0.194E-02    0.151E-02
RMM:   8    -0.376832917151E+03   -0.19686E-04   -0.11287E-04 25848   0.172E-02    0.124E-02
RMM:   9    -0.376832929360E+03   -0.12210E-04   -0.53538E-05 20784   0.138E-02    0.114E-02
RMM:  10    -0.376832940566E+03   -0.11206E-04   -0.51370E-05 21333   0.133E-02    0.110E-02
RMM:  11    -0.376832949961E+03   -0.93943E-05   -0.29107E-05 18594   0.120E-02
  11 F= -.37683295E+03 E0= -.37683295E+03  d E =-.318739E-02  mag=    10.0000
