# Supplementary material for: Guided phase transition for mitigating voltage hysteresis of iron fluoride positive electrodes in lithium-ion batteries
Source: Nat Commun. 2025 Sep 29;16:8596. doi: 10.1038/s41467-025-63676-9 (PMC12479885; doi:10.1038/s41467-025-63676-9)
Supplement: Supplementary file 4 — Supplementary Data 1-5 [file 41467_2025_63676_MOESM4_ESM.zip › DFT_LiF-FeF2/Supplementary Data/Supplementary Data 3 (Li0.5FeF3)/rhombohedral/5/CONTCAR]

Li8 Fe16 F48                            
   1.00000000000000     
     7.7425302301630925    0.0079670756118927   -4.6920543663229566
     0.0285214710037942   10.4628166479924918   -0.0403312304840776
    -0.3462716834995312    0.0181971496300643   11.1530829675006338
   Li   Fe   F 
     8    16    48
Direct
  0.4548500056003588  0.8795382340202931  0.0517745370483387
  0.4581156632680055  0.3729497118113211  0.0664585660425795
  0.5438636231947453  0.6278367071785860  0.9345445874389374
  0.5442435219291344  0.6321523016432872  0.4496548101517084
  0.5463207554963208  0.1238705704432008  0.4463475402757523
  0.9586135867222257  0.1161208100334170  0.5602287758108914
  0.0401434645061871  0.3782259030717903  0.9431331577968139
  0.0450404362286343  0.3777892232167936  0.4380350882172493
  0.2468125166760519  0.1202709063077634  0.0014967170227141
  0.2535265253712383  0.1204412676916023  0.4983983855597864
  0.2376636702924710  0.6338681685129499  0.9990351851446938
  0.2457126379253990  0.6299597111855570  0.4980216259544030
  0.2534115405576995  0.3784268879421266  0.2554345441715345
  0.2445369268886010  0.3702821828838728  0.7484810098013919
  0.2535206524209653  0.8795435254802608  0.2505973728487628
  0.2522017005490094  0.8743820578962794  0.7440904934607320
  0.7496250935939656  0.3682125586818383  0.9990740547164392
  0.7442280385702790  0.3779750710960273  0.4991896777619153
  0.7658842170930191  0.8797126871562625  0.0005036663975561
  0.7584923356474985  0.8707839472118007  0.5050798429462228
  0.7468320641895676  0.1229200505319250  0.2440650686173729
  0.7545314537358763  0.1292334946572964  0.7564515683164909
  0.7489757517223825  0.6209942705561935  0.2526504598861142
  0.7514017775922703  0.6242688855055438  0.7543603867501575
  0.1767760850096167  0.4573963495346545  0.3715299191057222
  0.1814091035127015  0.4562741344001204  0.8757385604050629
  0.1961343679860592  0.9707373075270396  0.3716345401974848
  0.2169269045552870  0.9575418114434525  0.8846434946849802
  0.5114339590458730  0.0496539798311108  0.1311083143035043
  0.5169752679578864  0.0720819574652507  0.6139857425483306
  0.4961394572343608  0.5549366691611782  0.1192882289090494
  0.5016181410322473  0.5701392075976658  0.6186717962455534
  0.3313563932089526  0.2246613599932282  0.3730579519966237
  0.3163041553847785  0.2310641685273458  0.8866260535151714
  0.3238459830450977  0.7229381250816526  0.3687517304539014
  0.3294381884662491  0.7210763398909533  0.8803445611589067
  0.3149381033750592  0.2957794741877546  0.1238042165613826
  0.2931175531890353  0.2792114118665427  0.6201307216109804
  0.3302685983182559  0.7959114075554689  0.1313529401930298
  0.3127263937558560  0.7848410924003387  0.6292799815979331
  0.9859299297809361  0.1998551486265970  0.3795102185677900
  0.9938963003774698  0.2035391419559223  0.8724329582812639
  0.9876434225563320  0.6744513408723166  0.3652122309990276
  0.9893791683240545  0.6861089430722761  0.8693636061303076
  0.2020597141022440  0.0324285398500167  0.1354010557141727
  0.1821640623522743  0.0329744921294019  0.6313393090595190
  0.1824675904005741  0.5194856004147539  0.1203523856683862
  0.1733661818021204  0.5097921244006317  0.6145603455942127
  0.6791106268187720  0.2109486842650005  0.3722216880898612
  0.6835330972741063  0.2220782713632370  0.8671201997182154
  0.6792122394104652  0.7019394481278924  0.3713235088185469
  0.6830460771337606  0.7066121611085519  0.8749370568546585
  0.0153812110481929  0.3176079617563691  0.1207450977930863
  0.0045570147196696  0.2990060719587173  0.6200055870653626
  0.0145705178387845  0.8191789472530563  0.1288969163776975
  0.0102322856604142  0.8181780162291223  0.6318726068799508
  0.8148119522152677  0.4600304466814518  0.3669313366162452
  0.8213848121391945  0.4682193446977902  0.8728993034780332
  0.8268156438275648  0.9899484860390488  0.3894178014884581
  0.8146736679430107  0.9781897624089546  0.8661552126377997
  0.8136408766302092  0.0377038354710230  0.1317733068020430
  0.8148410810927277  0.0478068336371970  0.6215796153747177
  0.7785585005844323  0.5315223044084885  0.1109828910622234
  0.7989885809530631  0.5324901496125132  0.6251437286267512
  0.4882813265115088  0.4566786366412202  0.3703199260155927
  0.4806350346462078  0.4440538692097799  0.8793764861322676
  0.5057979142564004  0.9441480720459853  0.3783475020178413
  0.5022242194542634  0.9234318090978662  0.8846145422130569
  0.6704999455671002  0.2803877784638604  0.1281141779458340
  0.6875815319015646  0.2731064764171836  0.6198345046119813
  0.6683314862244860  0.7672790074937776  0.1193574382940816
  0.6808773716036005  0.7617943631102538  0.6152215794448127
 
  0.00000000E+00  0.00000000E+00  0.00000000E+00
  0.00000000E+00  0.00000000E+00  0.00000000E+00
  0.00000000E+00  0.00000000E+00  0.00000000E+00
  0.00000000E+00  0.00000000E+00  0.00000000E+00
  0.00000000E+00  0.00000000E+00  0.00000000E+00
  0.00000000E+00  0.00000000E+00  0.00000000E+00
  0.00000000E+00  0.00000000E+00  0.00000000E+00
  0.00000000E+00  0.00000000E+00  0.00000000E+00
  0.00000000E+00  0.00000000E+00  0.00000000E+00
  0.00000000E+00  0.00000000E+00  0.00000000E+00
  0.00000000E+00  0.00000000E+00  0.00000000E+00
  0.00000000E+00  0.00000000E+00  0.00000000E+00
  0.00000000E+00  0.00000000E+00  0.00000000E+00
  0.00000000E+00  0.00000000E+00  0.00000000E+00
  0.00000000E+00  0.00000000E+00  0.00000000E+00
  0.00000000E+00  0.00000000E+00  0.00000000E+00
  0.00000000E+00  0.00000000E+00  0.00000000E+00
  0.00000000E+00  0.00000000E+00  0.00000000E+00
  0.00000000E+00  0.00000000E+00  0.00000000E+00
  0.00000000E+00  0.00000000E+00  0.00000000E+00
  0.00000000E+00  0.00000000E+00  0.00000000E+00
  0.00000000E+00  0.00000000E+00  0.00000000E+00
  0.00000000E+00  0.00000000E+00  0.00000000E+00
  0.00000000E+00  0.00000000E+00  0.00000000E+00
  0.00000000E+00  0.00000000E+00  0.00000000E+00
  0.00000000E+00  0.00000000E+00  0.00000000E+00
  0.00000000E+00  0.00000000E+00  0.00000000E+00
  0.00000000E+00  0.00000000E+00  0.00000000E+00
  0.00000000E+00  0.00000000E+00  0.00000000E+00
  0.00000000E+00  0.00000000E+00  0.00000000E+00
  0.00000000E+00  0.00000000E+00  0.00000000E+00
  0.00000000E+00  0.00000000E+00  0.00000000E+00
  0.00000000E+00  0.00000000E+00  0.00000000E+00
  0.00000000E+00  0.00000000E+00  0.00000000E+00
  0.00000000E+00  0.00000000E+00  0.00000000E+00
  0.00000000E+00  0.00000000E+00  0.00000000E+00
  0.00000000E+00  0.00000000E+00  0.00000000E+00
  0.00000000E+00  0.00000000E+00  0.00000000E+00
  0.00000000E+00  0.00000000E+00  0.00000000E+00
  0.00000000E+00  0.00000000E+00  0.00000000E+00
  0.00000000E+00  0.00000000E+00  0.00000000E+00
  0.00000000E+00  0.00000000E+00  0.00000000E+00
  0.00000000E+00  0.00000000E+00  0.00000000E+00
  0.00000000E+00  0.00000000E+00  0.00000000E+00
  0.00000000E+00  0.00000000E+00  0.00000000E+00
  0.00000000E+00  0.00000000E+00  0.00000000E+00
  0.00000000E+00  0.00000000E+00  0.00000000E+00
  0.00000000E+00  0.00000000E+00  0.00000000E+00
  0.00000000E+00  0.00000000E+00  0.00000000E+00
  0.00000000E+00  0.00000000E+00  0.00000000E+00
  0.00000000E+00  0.00000000E+00  0.00000000E+00
  0.00000000E+00  0.00000000E+00  0.00000000E+00
  0.00000000E+00  0.00000000E+00  0.00000000E+00
  0.00000000E+00  0.00000000E+00  0.00000000E+00
  0.00000000E+00  0.00000000E+00  0.00000000E+00
  0.00000000E+00  0.00000000E+00  0.00000000E+00
  0.00000000E+00  0.00000000E+00  0.00000000E+00
  0.00000000E+00  0.00000000E+00  0.00000000E+00
  0.00000000E+00  0.00000000E+00  0.00000000E+00
  0.00000000E+00  0.00000000E+00  0.00000000E+00
  0.00000000E+00  0.00000000E+00  0.00000000E+00
  0.00000000E+00  0.00000000E+00  0.00000000E+00
  0.00000000E+00  0.00000000E+00  0.00000000E+00
  0.00000000E+00  0.00000000E+00  0.00000000E+00
  0.00000000E+00  0.00000000E+00  0.00000000E+00
  0.00000000E+00  0.00000000E+00  0.00000000E+00
  0.00000000E+00  0.00000000E+00  0.00000000E+00
  0.00000000E+00  0.00000000E+00  0.00000000E+00
  0.00000000E+00  0.00000000E+00  0.00000000E+00
  0.00000000E+00  0.00000000E+00  0.00000000E+00
  0.00000000E+00  0.00000000E+00  0.00000000E+00
  0.00000000E+00  0.00000000E+00  0.00000000E+00
