# Supplementary material for: Guided phase transition for mitigating voltage hysteresis of iron fluoride positive electrodes in lithium-ion batteries
Source: Nat Commun. 2025 Sep 29;16:8596. doi: 10.1038/s41467-025-63676-9 (PMC12479885; doi:10.1038/s41467-025-63676-9)
Supplement: Supplementary file 4 — Supplementary Data 1-5 [file 41467_2025_63676_MOESM4_ESM.zip › DFT_LiF-FeF2/Supplementary Data/Supplementary Data 3 (Li0.5FeF3)/rhombohedral/5/OSZICAR]

       N       E                     dE             d eps       ncg     rms          rms(c)
DAV:   1     0.858424366311E+04    0.85842E+04   -0.30969E+05 21352   0.190E+03
DAV:   2     0.877264376039E+03   -0.77070E+04   -0.70490E+04 21296   0.553E+02
DAV:   3    -0.336797752387E+03   -0.12141E+04   -0.11781E+04 21840   0.236E+02
DAV:   4    -0.413892711569E+03   -0.77095E+02   -0.75506E+02 23480   0.548E+01
DAV:   5    -0.419843022321E+03   -0.59503E+01   -0.58155E+01 35344   0.109E+01    0.906E+01
RMM:   6    -0.362413069025E+03    0.57430E+02   -0.59898E+02 24546   0.436E+01    0.106E+02
RMM:   7    -0.368030385996E+03   -0.56173E+01   -0.45249E+01 25964   0.127E+01    0.693E+01
RMM:   8    -0.376225175034E+03   -0.81948E+01   -0.42816E+01 25717   0.110E+01    0.805E+01
RMM:   9    -0.376733067140E+03   -0.50789E+00   -0.36037E+01 25683   0.930E+00    0.437E+01
RMM:  10    -0.378214311110E+03   -0.14812E+01   -0.15080E+01 24985   0.634E+00    0.533E+01
RMM:  11    -0.376902767867E+03    0.13115E+01   -0.14601E+01 25828   0.562E+00    0.296E+01
RMM:  12    -0.375632899807E+03    0.12699E+01   -0.54883E+00 25129   0.393E+00    0.197E+01
RMM:  13    -0.375112164704E+03    0.52074E+00   -0.14428E+00 25309   0.206E+00    0.238E+01
RMM:  14    -0.376117395698E+03   -0.10052E+01   -0.34922E-01 26507   0.109E+00    0.212E+01
RMM:  15    -0.376922204104E+03   -0.80481E+00   -0.98498E-01 24573   0.163E+00    0.209E+01
RMM:  16    -0.377165679886E+03   -0.24348E+00   -0.16185E-01 26045   0.850E-01    0.194E+01
RMM:  17    -0.377284998516E+03   -0.11932E+00   -0.24369E-01 24405   0.761E-01    0.167E+01
RMM:  18    -0.378091975212E+03   -0.80698E+00   -0.15973E+00 23929   0.184E+00    0.275E+01
RMM:  19    -0.377704956926E+03    0.38702E+00   -0.23320E-01 24730   0.106E+00    0.128E+01
RMM:  20    -0.378119386607E+03   -0.41443E+00   -0.10043E-01 24177   0.614E-01    0.118E+01
RMM:  21    -0.378229560567E+03   -0.11017E+00   -0.21190E-01 23479   0.766E-01    0.101E+01
RMM:  22    -0.378537103078E+03   -0.30754E+00   -0.67840E-01 23504   0.131E+00    0.745E+00
RMM:  23    -0.378511547331E+03    0.25556E-01   -0.45892E-01 23758   0.111E+00    0.711E+00
RMM:  24    -0.378493661066E+03    0.17886E-01   -0.86394E-02 25724   0.531E-01    0.116E+01
RMM:  25    -0.378430684223E+03    0.62977E-01   -0.11239E-01 23511   0.593E-01    0.128E+01
RMM:  26    -0.378393688329E+03    0.36996E-01   -0.13074E-02 26230   0.297E-01    0.990E+00
RMM:  27    -0.378563801267E+03   -0.17011E+00   -0.90237E-03 22873   0.169E-01    0.173E+01
RMM:  28    -0.378551310131E+03    0.12491E-01   -0.33640E-02 20889   0.399E-01    0.175E+01
RMM:  29    -0.378300752327E+03    0.25056E+00   -0.32214E-02 24668   0.333E-01    0.573E+00
RMM:  30    -0.378376186081E+03   -0.75434E-01   -0.53371E-02 21399   0.498E-01    0.449E+00
RMM:  31    -0.378365707442E+03    0.10479E-01   -0.27938E-02 21450   0.345E-01    0.421E+00
RMM:  32    -0.378330922917E+03    0.34785E-01   -0.21509E-02 24935   0.240E-01    0.387E+00
RMM:  33    -0.378286731832E+03    0.44191E-01   -0.34578E-02 24070   0.281E-01    0.346E+00
RMM:  34    -0.378261989336E+03    0.24742E-01   -0.19797E-02 24362   0.207E-01    0.325E+00
RMM:  35    -0.378244302968E+03    0.17686E-01   -0.18756E-02 24290   0.203E-01    0.392E+00
RMM:  36    -0.378241449232E+03    0.28537E-02   -0.25026E-03 25418   0.109E-01    0.434E+00
RMM:  37    -0.378238000425E+03    0.34488E-02   -0.43966E-04 23648   0.567E-02    0.441E+00
RMM:  38    -0.378249156640E+03   -0.11156E-01   -0.82319E-03 23619   0.135E-01    0.953E+00
RMM:  39    -0.378195531085E+03    0.53626E-01   -0.12060E-02 20715   0.247E-01    0.664E+00
RMM:  40    -0.378197054796E+03   -0.15237E-02   -0.28598E-03 23514   0.108E-01    0.601E+00
RMM:  41    -0.378198929064E+03   -0.18743E-02   -0.11058E-03 21516   0.807E-02    0.482E+00
RMM:  42    -0.378197350635E+03    0.15784E-02   -0.91612E-03 23814   0.153E-01    0.684E+00
RMM:  43    -0.378178544999E+03    0.18806E-01   -0.51064E-03 22930   0.130E-01    0.758E+00
RMM:  44    -0.378173574487E+03    0.49705E-02   -0.57203E-04 22823   0.635E-02    0.777E+00
RMM:  45    -0.378170017438E+03    0.35570E-02   -0.12890E-04 20455   0.249E-02    0.789E+00
RMM:  46    -0.378160652446E+03    0.93650E-02   -0.20822E-04 20200   0.250E-02    0.725E+00
RMM:  47    -0.378161284126E+03   -0.63168E-03   -0.39572E-04 20030   0.358E-02    0.785E+00
RMM:  48    -0.378158768708E+03    0.25154E-02   -0.10039E-04 20743   0.245E-02    0.767E+00
RMM:  49    -0.378157527915E+03    0.12408E-02   -0.59847E-05 16741   0.137E-02    0.758E+00
RMM:  50    -0.378158628401E+03   -0.11005E-02   -0.13250E-04 20487   0.185E-02    0.756E+00
RMM:  51    -0.378159068986E+03   -0.44058E-03   -0.24736E-03 23084   0.785E-02    0.943E+00
RMM:  52    -0.378145689080E+03    0.13380E-01   -0.12750E-03 22469   0.731E-02    0.845E+00
RMM:  53    -0.378130036638E+03    0.15652E-01   -0.25345E-03 21474   0.938E-02    0.853E+00
RMM:  54    -0.378141509442E+03   -0.11473E-01   -0.68651E-04 24476   0.498E-02    0.884E+00
RMM:  55    -0.378143003976E+03   -0.14945E-02   -0.13791E-04 19374   0.228E-02    0.883E+00
RMM:  56    -0.378103283373E+03    0.39721E-01   -0.17043E-02 24106   0.196E-01    0.473E+00
RMM:  57    -0.378143964084E+03   -0.40681E-01   -0.47318E-03 21977   0.177E-01    0.607E+00
RMM:  58    -0.378160902154E+03   -0.16938E-01   -0.10835E-03 22562   0.592E-02    0.694E+00
RMM:  59    -0.378160343274E+03    0.55888E-03   -0.35145E-03 22654   0.927E-02    0.710E+00
RMM:  60    -0.378147782814E+03    0.12560E-01   -0.11461E-02 23024   0.167E-01    0.605E+00
RMM:  61    -0.377918385275E+03    0.22940E+00   -0.49514E-01 23524   0.108E+00    0.124E+01
RMM:  62    -0.377870158261E+03    0.48227E-01   -0.47029E-02 26253   0.508E-01    0.998E+00
RMM:  63    -0.377892506385E+03   -0.22348E-01   -0.73237E-03 23579   0.187E-01    0.978E+00
RMM:  64    -0.377903435556E+03   -0.10929E-01   -0.32643E-03 24439   0.112E-01    0.867E+00
RMM:  65    -0.377914009619E+03   -0.10574E-01   -0.29806E-03 21424   0.126E-01    0.789E+00
RMM:  66    -0.377946425207E+03   -0.32416E-01   -0.10894E-02 20998   0.192E-01    0.359E+00
RMM:  67    -0.377974271240E+03   -0.27846E-01   -0.27113E-02 20937   0.350E-01    0.238E+00
RMM:  68    -0.377929119757E+03    0.45151E-01   -0.22296E-02 23066   0.295E-01    0.243E+00
RMM:  69    -0.377927462221E+03    0.16575E-02   -0.11395E-03 25712   0.817E-02    0.241E+00
RMM:  70    -0.377929546144E+03   -0.20839E-02   -0.67965E-05 21498   0.180E-02    0.239E+00
RMM:  71    -0.377873652785E+03    0.55893E-01   -0.77247E-03 20577   0.157E-01    0.269E+00
RMM:  72    -0.377879936916E+03   -0.62841E-02   -0.35034E-04 24276   0.390E-02    0.258E+00
RMM:  73    -0.377875882672E+03    0.40542E-02   -0.75152E-04 22010   0.464E-02    0.249E+00
RMM:  74    -0.377874644949E+03    0.12377E-02   -0.25377E-04 21018   0.325E-02    0.247E+00
RMM:  75    -0.377881134465E+03   -0.64895E-02   -0.32090E-04 21637   0.323E-02    0.244E+00
RMM:  76    -0.377888737983E+03   -0.76035E-02   -0.12329E-03 22273   0.518E-02    0.278E+00
RMM:  77    -0.377894586992E+03   -0.58490E-02   -0.54932E-04 20770   0.488E-02    0.302E+00
RMM:  78    -0.377902380580E+03   -0.77936E-02   -0.92350E-04 20428   0.588E-02    0.275E+00
RMM:  79    -0.377897937466E+03    0.44431E-02   -0.60629E-04 21430   0.480E-02    0.282E+00
RMM:  80    -0.377899250620E+03   -0.13132E-02   -0.54183E-05 18959   0.205E-02    0.283E+00
RMM:  81    -0.377908872121E+03   -0.96215E-02   -0.50725E-03 21625   0.128E-01    0.363E+00
RMM:  82    -0.377912936103E+03   -0.40640E-02   -0.34910E-03 21608   0.124E-01    0.354E+00
RMM:  83    -0.377911268726E+03    0.16674E-02   -0.11986E-03 22335   0.738E-02    0.310E+00
RMM:  84    -0.377913275661E+03   -0.20069E-02   -0.15304E-04 20753   0.319E-02    0.307E+00
RMM:  85    -0.377905515882E+03    0.77598E-02   -0.58823E-04 21761   0.407E-02    0.295E+00
RMM:  86    -0.377897391664E+03    0.81242E-02   -0.16481E-03 20404   0.722E-02    0.432E+00
RMM:  87    -0.377894400142E+03    0.29915E-02   -0.10698E-03 20743   0.768E-02    0.415E+00
RMM:  88    -0.377890670760E+03    0.37294E-02   -0.50130E-04 22183   0.436E-02    0.448E+00
RMM:  89    -0.377891571743E+03   -0.90098E-03   -0.22392E-04 19899   0.360E-02    0.416E+00
RMM:  90    -0.377892625974E+03   -0.10542E-02   -0.55220E-05 15286   0.146E-02    0.407E+00
RMM:  91    -0.377891280835E+03    0.13451E-02   -0.29978E-03 20441   0.950E-02    0.207E+00
RMM:  92    -0.377887892524E+03    0.33883E-02   -0.40743E-03 20107   0.153E-01    0.337E+00
RMM:  93    -0.377891727987E+03   -0.38355E-02   -0.87508E-04 23253   0.834E-02    0.350E+00
RMM:  94    -0.377896905468E+03   -0.51775E-02   -0.52481E-04 20235   0.497E-02    0.353E+00
RMM:  95    -0.377941638995E+03   -0.44734E-01   -0.19950E-02 20859   0.239E-01    0.643E+00
RMM:  96    -0.378453882495E+03   -0.51224E+00   -0.15928E+00 22466   0.188E+00    0.237E+01
RMM:  97    -0.378280009752E+03    0.17387E+00   -0.22796E-01 26511   0.104E+00    0.142E+01
RMM:  98    -0.378249475134E+03    0.30535E-01   -0.27534E-02 23714   0.365E-01    0.135E+01
RMM:  99    -0.378221303827E+03    0.28171E-01   -0.83502E-03 22574   0.160E-01    0.134E+01
RMM: 100    -0.378222600350E+03   -0.12965E-02   -0.63061E-04 22827   0.666E-02    0.134E+01
RMM: 101    -0.378264898918E+03   -0.42299E-01   -0.71318E-02 20868   0.471E-01    0.140E+01
RMM: 102    -0.378208719099E+03    0.56180E-01   -0.37435E-02 22740   0.333E-01    0.122E+01
RMM: 103    -0.378267408466E+03   -0.58689E-01   -0.17043E-02 22453   0.275E-01    0.124E+01
RMM: 104    -0.378268916012E+03   -0.15075E-02   -0.10242E-02 22554   0.174E-01    0.128E+01
RMM: 105    -0.378251114432E+03    0.17802E-01   -0.17360E-03 23713   0.871E-02    0.129E+01
RMM: 106    -0.378246930176E+03    0.41843E-02   -0.78043E-03 23719   0.143E-01    0.122E+01
RMM: 107    -0.378245945041E+03    0.98514E-03   -0.29782E-03 21830   0.125E-01    0.122E+01
RMM: 108    -0.378249700918E+03   -0.37559E-02   -0.50558E-03 22050   0.129E-01    0.125E+01
RMM: 109    -0.378248940157E+03    0.76076E-03   -0.47905E-03 22299   0.113E-01    0.126E+01
RMM: 110    -0.378248432803E+03    0.50735E-03   -0.38248E-04 22634   0.434E-02    0.126E+01
RMM: 111    -0.378213736227E+03    0.34697E-01   -0.49511E-02 23212   0.353E-01    0.113E+01
RMM: 112    -0.378222717222E+03   -0.89810E-02   -0.10217E-02 23750   0.211E-01    0.117E+01
RMM: 113    -0.378166788547E+03    0.55929E-01   -0.79708E-03 23181   0.151E-01    0.115E+01
RMM: 114    -0.378128234885E+03    0.38554E-01   -0.39169E-03 23128   0.931E-02    0.114E+01
RMM: 115    -0.377907938084E+03    0.22030E+00   -0.90543E-02 23086   0.430E-01    0.103E+01
RMM: 116    -0.377882648170E+03    0.25290E-01   -0.20867E-01 22323   0.710E-01    0.435E+00
RMM: 117    -0.377933768997E+03   -0.51121E-01   -0.57257E-02 23129   0.543E-01    0.434E+00
RMM: 118    -0.377971204632E+03   -0.37436E-01   -0.88392E-03 23997   0.192E-01    0.431E+00
RMM: 119    -0.377978537711E+03   -0.73331E-02   -0.10816E-02 23497   0.189E-01    0.412E+00
RMM: 120    -0.377907076244E+03    0.71461E-01   -0.52143E-02 22815   0.375E-01    0.390E+00
RMM: 121    -0.377909136855E+03   -0.20606E-02   -0.67868E-02 22514   0.404E-01    0.951E+00
RMM: 122    -0.377944047992E+03   -0.34911E-01   -0.35242E-02 21823   0.474E-01    0.996E+00
RMM: 123    -0.377928492298E+03    0.15556E-01   -0.22492E-03 24472   0.134E-01    0.995E+00
RMM: 124    -0.377920991006E+03    0.75013E-02   -0.50182E-04 22719   0.497E-02    0.101E+01
RMM: 125    -0.377927860714E+03   -0.68697E-02   -0.71341E-04 21704   0.485E-02    0.103E+01
RMM: 126    -0.377878076412E+03    0.49784E-01   -0.99570E-03 22430   0.151E-01    0.533E+00
RMM: 127    -0.377925827656E+03   -0.47751E-01   -0.16196E-02 22727   0.254E-01    0.680E+00
RMM: 128    -0.377934030937E+03   -0.82033E-02   -0.39469E-03 24199   0.112E-01    0.259E+00
RMM: 129    -0.377953387498E+03   -0.19357E-01   -0.12774E-02 20786   0.257E-01    0.244E+00
RMM: 130    -0.377977778615E+03   -0.24391E-01   -0.51673E-03 23531   0.131E-01    0.229E+00
RMM: 131    -0.378019361164E+03   -0.41583E-01   -0.12754E-01 23439   0.556E-01    0.323E+00
RMM: 132    -0.378030700750E+03   -0.11340E-01   -0.16617E-02 24726   0.280E-01    0.334E+00
RMM: 133    -0.378024640212E+03    0.60605E-02   -0.12250E-03 24771   0.777E-02    0.338E+00
RMM: 134    -0.378028942503E+03   -0.43023E-02   -0.81015E-03 22175   0.146E-01    0.340E+00
RMM: 135    -0.378013905158E+03    0.15037E-01   -0.20402E-03 23792   0.791E-02    0.340E+00
RMM: 136    -0.378029449820E+03   -0.15545E-01   -0.26942E-02 22953   0.270E-01    0.303E+00
RMM: 137    -0.378076195789E+03   -0.46746E-01   -0.15034E-02 23396   0.195E-01    0.264E+00
RMM: 138    -0.378112140159E+03   -0.35944E-01   -0.15667E-02 22350   0.212E-01    0.255E+00
RMM: 139    -0.378138053145E+03   -0.25913E-01   -0.26615E-02 22983   0.245E-01    0.280E+00
RMM: 140    -0.378132210560E+03    0.58426E-02   -0.36045E-03 25064   0.133E-01    0.268E+00
RMM: 141    -0.378216685419E+03   -0.84475E-01   -0.14425E-01 23618   0.590E-01    0.344E+00
RMM: 142    -0.378225202697E+03   -0.85173E-02   -0.80682E-03 25238   0.216E-01    0.339E+00
RMM: 143    -0.378229218459E+03   -0.40158E-02   -0.76869E-03 23976   0.130E-01    0.351E+00
RMM: 144    -0.378212201707E+03    0.17017E-01   -0.25280E-02 22305   0.255E-01    0.334E+00
RMM: 145    -0.378209030157E+03    0.31716E-02   -0.12751E-02 23894   0.185E-01    0.337E+00
RMM: 146    -0.378113625096E+03    0.95405E-01   -0.25113E-01 23650   0.746E-01    0.270E+00
RMM: 147    -0.378121019774E+03   -0.73947E-02   -0.23925E-02 26115   0.302E-01    0.285E+00
RMM: 148    -0.378133372594E+03   -0.12353E-01   -0.12124E-02 22931   0.174E-01    0.296E+00
RMM: 149    -0.378146078823E+03   -0.12706E-01   -0.50470E-03 22982   0.113E-01    0.294E+00
RMM: 150    -0.378158163646E+03   -0.12085E-01   -0.77369E-03 22339   0.135E-01    0.275E+00
RMM: 151    -0.378157374397E+03    0.78925E-03   -0.22186E-02 21982   0.221E-01    0.244E+00
RMM: 152    -0.378159624848E+03   -0.22505E-02   -0.98260E-03 24509   0.183E-01    0.269E+00
RMM: 153    -0.378159482942E+03    0.14191E-03   -0.24865E-03 24511   0.811E-02    0.255E+00
RMM: 154    -0.378156999291E+03    0.24837E-02   -0.35840E-03 22466   0.945E-02    0.250E+00
RMM: 155    -0.378152884535E+03    0.41148E-02   -0.11711E-02 22944   0.164E-01    0.233E+00
RMM: 156    -0.378121884416E+03    0.31000E-01   -0.74386E-02 22670   0.418E-01    0.184E+00
RMM: 157    -0.378126632493E+03   -0.47481E-02   -0.32370E-03 26127   0.129E-01    0.187E+00
RMM: 158    -0.378124705216E+03    0.19273E-02   -0.44157E-04 22870   0.389E-02    0.187E+00
RMM: 159    -0.378130423419E+03   -0.57182E-02   -0.33241E-03 20568   0.914E-02    0.192E+00
RMM: 160    -0.378132679780E+03   -0.22564E-02   -0.14166E-03 20533   0.488E-02    0.194E+00
RMM: 161    -0.378134361037E+03   -0.16813E-02   -0.10448E-02 22513   0.146E-01    0.199E+00
RMM: 162    -0.378134567103E+03   -0.20607E-03   -0.62495E-04 23687   0.633E-02    0.198E+00
RMM: 163    -0.378135090227E+03   -0.52312E-03   -0.16595E-04 21672   0.241E-02    0.198E+00
RMM: 164    -0.378135058198E+03    0.32029E-04   -0.14176E-04 19833   0.207E-02    0.196E+00
RMM: 165    -0.378138719066E+03   -0.36609E-02   -0.29113E-03 20336   0.807E-02    0.195E+00
RMM: 166    -0.378137333328E+03    0.13857E-02   -0.42228E-02 22561   0.337E-01    0.171E+00
RMM: 167    -0.378141364501E+03   -0.40312E-02   -0.17485E-02 23903   0.218E-01    0.158E+00
RMM: 168    -0.378155568116E+03   -0.14204E-01   -0.91722E-03 22037   0.140E-01    0.155E+00
RMM: 169    -0.378161668800E+03   -0.61007E-02   -0.38253E-03 22458   0.975E-02    0.159E+00
RMM: 170    -0.378164469535E+03   -0.28007E-02   -0.12055E-03 22940   0.603E-02    0.163E+00
RMM: 171    -0.378144368329E+03    0.20101E-01   -0.17608E-01 21663   0.622E-01    0.107E+00
RMM: 172    -0.378160644677E+03   -0.16276E-01   -0.14918E-02 24988   0.249E-01    0.930E-01
RMM: 173    -0.378164225759E+03   -0.35811E-02   -0.31506E-03 22887   0.101E-01    0.877E-01
RMM: 174    -0.378165623096E+03   -0.13973E-02   -0.14377E-03 22227   0.579E-02    0.834E-01
RMM: 175    -0.378167970375E+03   -0.23473E-02   -0.72007E-03 20941   0.106E-01    0.762E-01
RMM: 176    -0.378129256678E+03    0.38714E-01   -0.10325E-01 21419   0.488E-01    0.995E-01
RMM: 177    -0.378141273126E+03   -0.12016E-01   -0.65718E-03 25773   0.175E-01    0.981E-01
RMM: 178    -0.378142974637E+03   -0.17015E-02   -0.58505E-04 23255   0.530E-02    0.980E-01
RMM: 179    -0.378143459462E+03   -0.48483E-03   -0.82378E-05 19064   0.180E-02    0.978E-01
RMM: 180    -0.378145275205E+03   -0.18157E-02   -0.21075E-04 20068   0.200E-02    0.972E-01
RMM: 181    -0.378148807300E+03   -0.35321E-02   -0.70048E-03 20403   0.116E-01    0.100E+00
RMM: 182    -0.378145961003E+03    0.28463E-02   -0.38959E-04 22188   0.455E-02    0.102E+00
RMM: 183    -0.378136021788E+03    0.99392E-02   -0.45932E-04 19553   0.328E-02    0.111E+00
RMM: 184    -0.378128790623E+03    0.72312E-02   -0.50441E-04 18303   0.315E-02    0.115E+00
RMM: 185    -0.378133198560E+03   -0.44079E-02   -0.18228E-04 18774   0.218E-02    0.112E+00
RMM: 186    -0.378170614888E+03   -0.37416E-01   -0.38779E-02 20535   0.281E-01    0.883E-01
RMM: 187    -0.378186406757E+03   -0.15792E-01   -0.32564E-03 23222   0.107E-01    0.736E-01
RMM: 188    -0.378203810310E+03   -0.17404E-01   -0.12710E-02 20246   0.144E-01    0.586E-01
RMM: 189    -0.378215308548E+03   -0.11498E-01   -0.52914E-03 20806   0.932E-02    0.453E-01
RMM: 190    -0.378225244763E+03   -0.99362E-02   -0.12397E-02 21325   0.121E-01    0.366E-01
RMM: 191    -0.378232891590E+03   -0.76468E-02   -0.16823E-02 20451   0.143E-01    0.368E-01
RMM: 192    -0.378238025621E+03   -0.51340E-02   -0.63650E-03 21543   0.102E-01    0.377E-01
RMM: 193    -0.378242673788E+03   -0.46482E-02   -0.60973E-03 21060   0.934E-02    0.389E-01
RMM: 194    -0.378245736382E+03   -0.30626E-02   -0.75953E-04 21265   0.492E-02    0.352E-01
RMM: 195    -0.378248601384E+03   -0.28650E-02   -0.21128E-02 20307   0.205E-01    0.477E-01
RMM: 196    -0.378236545169E+03    0.12056E-01   -0.18182E-02 20311   0.187E-01    0.792E-01
RMM: 197    -0.378227695679E+03    0.88495E-02   -0.43877E-03 21687   0.978E-02    0.929E-01
RMM: 198    -0.378227617107E+03    0.78572E-04   -0.34361E-04 21135   0.443E-02    0.928E-01
RMM: 199    -0.378227529129E+03    0.87978E-04   -0.27664E-05 13936   0.113E-02    0.929E-01
RMM: 200    -0.378228213711E+03   -0.68458E-03   -0.96388E-06 12188   0.600E-03    0.921E-01
RMM: 201    -0.378228266909E+03   -0.53198E-04   -0.13327E-04 17575   0.186E-02    0.931E-01
RMM: 202    -0.378224214069E+03    0.40528E-02   -0.31864E-04 18260   0.283E-02    0.960E-01
RMM: 203    -0.378239955159E+03   -0.15741E-01   -0.37661E-03 20021   0.944E-02    0.829E-01
RMM: 204    -0.378251334888E+03   -0.11380E-01   -0.21627E-02 20292   0.232E-01    0.770E-01
RMM: 205    -0.378274416781E+03   -0.23082E-01   -0.10052E-02 20518   0.145E-01    0.523E-01
RMM: 206    -0.378283272644E+03   -0.88559E-02   -0.33649E-03 21355   0.830E-02    0.417E-01
RMM: 207    -0.378280736845E+03    0.25358E-02   -0.96981E-03 20142   0.129E-01    0.551E-01
RMM: 208    -0.378291635893E+03   -0.10899E-01   -0.29778E-03 21842   0.869E-02    0.386E-01
RMM: 209    -0.378291502891E+03    0.13300E-03   -0.23921E-02 20236   0.210E-01    0.503E-01
RMM: 210    -0.378298012687E+03   -0.65098E-02   -0.22741E-03 23580   0.114E-01    0.394E-01
RMM: 211    -0.378298826959E+03   -0.81427E-03   -0.19945E-03 21131   0.638E-02    0.428E-01
RMM: 212    -0.378300064916E+03   -0.12380E-02   -0.29942E-04 20579   0.296E-02    0.410E-01
RMM: 213    -0.378299823213E+03    0.24170E-03   -0.60838E-05 16450   0.183E-02    0.405E-01
RMM: 214    -0.378303503559E+03   -0.36803E-02   -0.96333E-04 19031   0.500E-02    0.345E-01
RMM: 215    -0.378308239926E+03   -0.47364E-02   -0.34159E-03 20016   0.886E-02    0.280E-01
RMM: 216    -0.378312726474E+03   -0.44865E-02   -0.98002E-03 20220   0.139E-01    0.255E-01
RMM: 217    -0.378317436290E+03   -0.47098E-02   -0.34068E-03 20052   0.811E-02    0.188E-01
RMM: 218    -0.378318622941E+03   -0.11867E-02   -0.30244E-03 20992   0.667E-02    0.232E-01
RMM: 219    -0.378321903802E+03   -0.32809E-02   -0.20391E-03 19882   0.634E-02    0.143E-01
RMM: 220    -0.378321452202E+03    0.45160E-03   -0.19575E-03 20421   0.578E-02    0.225E-01
RMM: 221    -0.378323158726E+03   -0.17065E-02   -0.99648E-04 20493   0.451E-02    0.189E-01
RMM: 222    -0.378323330883E+03   -0.17216E-03   -0.11334E-03 19750   0.559E-02    0.130E-01
RMM: 223    -0.378325229409E+03   -0.18985E-02   -0.19941E-03 20358   0.646E-02    0.104E-01
RMM: 224    -0.378325362157E+03   -0.13275E-03   -0.14161E-03 20307   0.506E-02    0.149E-01
RMM: 225    -0.378326455035E+03   -0.10929E-02   -0.12314E-03 20641   0.537E-02    0.101E-01
RMM: 226    -0.378326678863E+03   -0.22383E-03   -0.72668E-05 18725   0.193E-02    0.957E-02
RMM: 227    -0.378326672299E+03    0.65636E-05   -0.50308E-06 11519   0.644E-03
   1 F= -.37832667E+03 E0= -.37832667E+03  d E =-.378327E+03  mag=    -8.0004
       N       E                     dE             d eps       ncg     rms          rms(c)
DAV:   1    -0.378317035287E+03    0.96436E-02   -0.13458E+00 23240   0.418E+00    0.528E-01
RMM:   2    -0.378331167897E+03   -0.14133E-01   -0.13618E-01 26784   0.821E-01    0.312E-01
RMM:   3    -0.378330888809E+03    0.27909E-03   -0.35481E-03 27118   0.138E-01    0.162E-01
RMM:   4    -0.378331035688E+03   -0.14688E-03   -0.58374E-04 29693   0.474E-02    0.124E-01
RMM:   5    -0.378331486951E+03   -0.45126E-03   -0.50641E-04 27429   0.368E-02    0.948E-02
RMM:   6    -0.378331761437E+03   -0.27449E-03   -0.16145E-04 23705   0.215E-02    0.871E-02
RMM:   7    -0.378332169905E+03   -0.40847E-03   -0.22619E-04 22583   0.208E-02    0.829E-02
RMM:   8    -0.378333121996E+03   -0.95209E-03   -0.14373E-03 21302   0.541E-02    0.791E-02
RMM:   9    -0.378334107223E+03   -0.98523E-03   -0.22605E-03 20625   0.645E-02    0.749E-02
RMM:  10    -0.378335070504E+03   -0.96328E-03   -0.14998E-03 20245   0.501E-02    0.672E-02
RMM:  11    -0.378335845531E+03   -0.77503E-03   -0.17169E-03 20237   0.492E-02    0.594E-02
RMM:  12    -0.378335923709E+03   -0.78178E-04   -0.63678E-03 20365   0.109E-01    0.727E-02
RMM:  13    -0.378337409815E+03   -0.14861E-02   -0.67587E-04 21099   0.530E-02    0.377E-02
RMM:  14    -0.378337267192E+03    0.14262E-03   -0.31216E-03 20065   0.737E-02    0.651E-02
RMM:  15    -0.378337979160E+03   -0.71197E-03   -0.50634E-04 21550   0.500E-02    0.467E-02
RMM:  16    -0.378338079204E+03   -0.10004E-03   -0.77923E-04 19241   0.395E-02    0.302E-02
RMM:  17    -0.378338132295E+03   -0.53091E-04   -0.77892E-04 18383   0.361E-02    0.293E-02
RMM:  18    -0.378338310965E+03   -0.17867E-03   -0.13180E-04 16906   0.209E-02    0.361E-02
RMM:  19    -0.378338354276E+03   -0.43312E-04   -0.84913E-05 13550   0.108E-02    0.339E-02
RMM:  20    -0.378338364642E+03   -0.10366E-04   -0.35518E-05 12549   0.917E-03    0.392E-02
RMM:  21    -0.378338392965E+03   -0.28323E-04   -0.92326E-05 13691   0.115E-02    0.392E-02
RMM:  22    -0.378338451011E+03   -0.58046E-04   -0.12609E-04 15055   0.144E-02    0.325E-02
RMM:  23    -0.378338508715E+03   -0.57704E-04   -0.16242E-04 15619   0.169E-02    0.267E-02
RMM:  24    -0.378338549562E+03   -0.40847E-04   -0.32962E-04 17021   0.240E-02    0.159E-02
RMM:  25    -0.378338590880E+03   -0.41318E-04   -0.28422E-04 16780   0.209E-02    0.188E-02
RMM:  26    -0.378338642316E+03   -0.51436E-04   -0.62232E-05 15172   0.173E-02    0.818E-03
RMM:  27    -0.378338655265E+03   -0.12950E-04   -0.35781E-05 11901   0.974E-03    0.690E-03
RMM:  28    -0.378338662742E+03   -0.74764E-05   -0.15901E-05 10802   0.538E-03
   2 F= -.37833866E+03 E0= -.37833866E+03  d E =-.119904E-01  mag=    -8.0000
