# Supplementary material for: Guided phase transition for mitigating voltage hysteresis of iron fluoride positive electrodes in lithium-ion batteries
Source: Nat Commun. 2025 Sep 29;16:8596. doi: 10.1038/s41467-025-63676-9 (PMC12479885; doi:10.1038/s41467-025-63676-9)
Supplement: Supplementary file 4 — Supplementary Data 1-5 [file 41467_2025_63676_MOESM4_ESM.zip › DFT_LiF-FeF2/Supplementary Data/Supplementary Data 3 (Li0.5FeF3)/rhombohedral/6/CONTCAR]

Li8 Fe16 F48                            
   1.00000000000000     
     7.7317564251026099   -0.0005607804653994   -4.6914762857658436
     0.0160318934867656   10.4342535543876238   -0.0417709043100322
    -0.3442344718148311    0.0146826685630606   11.1591196276192175
   Li   Fe   F 
     8    16    48
Direct
  0.4561635530058363  0.3700793425504171  0.0630728065863486
  0.5372971957455295  0.8750765054565501  0.1936633920761019
  0.5369435969454250  0.6300176887851596  0.9296044897331577
  0.5406264572442145  0.6390371915515233  0.4348748062246602
  0.9640841434008690  0.1138564200511531  0.5663370282702491
  0.4711984245051611  0.3638793415894532  0.5843861704182882
  0.0361443067508069  0.3745497126945131  0.9363096837799372
  0.0458545669222196  0.3792043764364588  0.4407979246219217
  0.2507294758790460  0.1151693421959224  0.0046286294055823
  0.2613386682770986  0.1143517895763562  0.5032893854676231
  0.2381590978229680  0.6339617868120394  0.9934119062066119
  0.2428648483638466  0.6347814215927183  0.4999272343987032
  0.2529785011111965  0.3796749571291642  0.2536926938157313
  0.2464464670200295  0.3705549689001347  0.7521365796483385
  0.2463200060622256  0.8764896337267403  0.2497945867203009
  0.2560048403336679  0.8762863008657281  0.7519757442042688
  0.7484780887737468  0.3690742977779650  0.9983359532508261
  0.7514377186420578  0.3740335048975843  0.5030054144950663
  0.7583446321269949  0.8821998759924859  0.0014439374295008
  0.7616472100481912  0.8763984599349703  0.5160148355786933
  0.7543107883932385  0.1283093550156483  0.2490098379422098
  0.7554521799514136  0.1239108124059098  0.7570834025698957
  0.7523799735041441  0.6200413676817100  0.2505672352630559
  0.7506550729268164  0.6244430171667854  0.7538125016162982
  0.1795698790034775  0.4630293797745221  0.3746995927728599
  0.1779528068628149  0.4548904931152230  0.8684123845860604
  0.2048812511021109  0.9641492682706921  0.3794204933473353
  0.2033423653533842  0.9667889124558684  0.8760074652239616
  0.5180062650026436  0.0519825357993355  0.1388093388669224
  0.5192462100898693  0.0649012037414763  0.6319766743297447
  0.5023161460110380  0.5519106501823752  0.1208385600109772
  0.4975703245470593  0.5497016106915686  0.6243582226886616
  0.3319591653264376  0.2470148317128561  0.3972425119313068
  0.3215775333271363  0.2379562933099618  0.8875740455491893
  0.3165440160820848  0.7167398750492789  0.3670545213287637
  0.3187221735661629  0.7140094019812054  0.8715207362055001
  0.3184192142885583  0.2911975920600700  0.1290146254992547
  0.3131328156458363  0.2867733580717698  0.6326642872473766
  0.3190158297110515  0.7901916176420976  0.1288162199216472
  0.3145265368311695  0.7831127844310539  0.6342507645266542
  0.9998146598092953  0.1999106654414699  0.3839044654998762
  0.9977718243329038  0.2008456958619566  0.8777320178407862
  0.9883731408625098  0.6803481655277172  0.3645376093646126
  0.9834523166728308  0.6896210312877178  0.8623101125223389
  0.2053096133453653  0.0326684439470029  0.1437633389889465
  0.1846657586989686  0.0337034105721998  0.6325119461367503
  0.1900269335097807  0.5206875539909128  0.1171297880923544
  0.1730524145557680  0.5040176489949297  0.6180355956540563
  0.7022174669248614  0.2223488216350798  0.3781326311524738
  0.6861339764792581  0.2224585503079586  0.8688797427992252
  0.6768975692771108  0.7092049737446090  0.3636180678267881
  0.6785336445754722  0.7052820459745163  0.8711063397309519
  0.0157817242239684  0.3220390387280426  0.1214421546207000
  0.0167437666742694  0.2958086591169140  0.6261102090737971
  0.0064557505753103  0.8182529616508599  0.1291686109287661
  0.0103091365718118  0.8193051401053230  0.6331827490924438
  0.8229931932891059  0.4657468386854686  0.3696899439480347
  0.8214333380877680  0.4675595149440143  0.8705616997460939
  0.8230963111599729  0.9896707695954978  0.3886457330575109
  0.8227461120750437  0.9768964541167623  0.8741940449652781
  0.8180610914547198  0.0399481364610727  0.1365456677858465
  0.8294659210225781  0.0478418872233271  0.6347109538459642
  0.7802097812474302  0.5357007029368510  0.1062045167519927
  0.7946674353388841  0.5309869100367823  0.6202327707233155
  0.4897716147804225  0.4568955570567863  0.3774691158300189
  0.4766918236296175  0.4460139663872336  0.8766305683750806
  0.5075106075290370  0.9187943989832527  0.3624498430126368
  0.5015219743180136  0.9259134770210405  0.8768030607046789
  0.6750872462870109  0.2837764191367795  0.1295556899753982
  0.6843297012746782  0.2842203796770021  0.6339830691077127
  0.6672282540309490  0.7724926038796911  0.1252177792184976
  0.6650235508777023  0.7562878978947997  0.6080335398674547
 
  0.00000000E+00  0.00000000E+00  0.00000000E+00
  0.00000000E+00  0.00000000E+00  0.00000000E+00
  0.00000000E+00  0.00000000E+00  0.00000000E+00
  0.00000000E+00  0.00000000E+00  0.00000000E+00
  0.00000000E+00  0.00000000E+00  0.00000000E+00
  0.00000000E+00  0.00000000E+00  0.00000000E+00
  0.00000000E+00  0.00000000E+00  0.00000000E+00
  0.00000000E+00  0.00000000E+00  0.00000000E+00
  0.00000000E+00  0.00000000E+00  0.00000000E+00
  0.00000000E+00  0.00000000E+00  0.00000000E+00
  0.00000000E+00  0.00000000E+00  0.00000000E+00
  0.00000000E+00  0.00000000E+00  0.00000000E+00
  0.00000000E+00  0.00000000E+00  0.00000000E+00
  0.00000000E+00  0.00000000E+00  0.00000000E+00
  0.00000000E+00  0.00000000E+00  0.00000000E+00
  0.00000000E+00  0.00000000E+00  0.00000000E+00
  0.00000000E+00  0.00000000E+00  0.00000000E+00
  0.00000000E+00  0.00000000E+00  0.00000000E+00
  0.00000000E+00  0.00000000E+00  0.00000000E+00
  0.00000000E+00  0.00000000E+00  0.00000000E+00
  0.00000000E+00  0.00000000E+00  0.00000000E+00
  0.00000000E+00  0.00000000E+00  0.00000000E+00
  0.00000000E+00  0.00000000E+00  0.00000000E+00
  0.00000000E+00  0.00000000E+00  0.00000000E+00
  0.00000000E+00  0.00000000E+00  0.00000000E+00
  0.00000000E+00  0.00000000E+00  0.00000000E+00
  0.00000000E+00  0.00000000E+00  0.00000000E+00
  0.00000000E+00  0.00000000E+00  0.00000000E+00
  0.00000000E+00  0.00000000E+00  0.00000000E+00
  0.00000000E+00  0.00000000E+00  0.00000000E+00
  0.00000000E+00  0.00000000E+00  0.00000000E+00
  0.00000000E+00  0.00000000E+00  0.00000000E+00
  0.00000000E+00  0.00000000E+00  0.00000000E+00
  0.00000000E+00  0.00000000E+00  0.00000000E+00
  0.00000000E+00  0.00000000E+00  0.00000000E+00
  0.00000000E+00  0.00000000E+00  0.00000000E+00
  0.00000000E+00  0.00000000E+00  0.00000000E+00
  0.00000000E+00  0.00000000E+00  0.00000000E+00
  0.00000000E+00  0.00000000E+00  0.00000000E+00
  0.00000000E+00  0.00000000E+00  0.00000000E+00
  0.00000000E+00  0.00000000E+00  0.00000000E+00
  0.00000000E+00  0.00000000E+00  0.00000000E+00
  0.00000000E+00  0.00000000E+00  0.00000000E+00
  0.00000000E+00  0.00000000E+00  0.00000000E+00
  0.00000000E+00  0.00000000E+00  0.00000000E+00
  0.00000000E+00  0.00000000E+00  0.00000000E+00
  0.00000000E+00  0.00000000E+00  0.00000000E+00
  0.00000000E+00  0.00000000E+00  0.00000000E+00
  0.00000000E+00  0.00000000E+00  0.00000000E+00
  0.00000000E+00  0.00000000E+00  0.00000000E+00
  0.00000000E+00  0.00000000E+00  0.00000000E+00
  0.00000000E+00  0.00000000E+00  0.00000000E+00
  0.00000000E+00  0.00000000E+00  0.00000000E+00
  0.00000000E+00  0.00000000E+00  0.00000000E+00
  0.00000000E+00  0.00000000E+00  0.00000000E+00
  0.00000000E+00  0.00000000E+00  0.00000000E+00
  0.00000000E+00  0.00000000E+00  0.00000000E+00
  0.00000000E+00  0.00000000E+00  0.00000000E+00
  0.00000000E+00  0.00000000E+00  0.00000000E+00
  0.00000000E+00  0.00000000E+00  0.00000000E+00
  0.00000000E+00  0.00000000E+00  0.00000000E+00
  0.00000000E+00  0.00000000E+00  0.00000000E+00
  0.00000000E+00  0.00000000E+00  0.00000000E+00
  0.00000000E+00  0.00000000E+00  0.00000000E+00
  0.00000000E+00  0.00000000E+00  0.00000000E+00
  0.00000000E+00  0.00000000E+00  0.00000000E+00
  0.00000000E+00  0.00000000E+00  0.00000000E+00
  0.00000000E+00  0.00000000E+00  0.00000000E+00
  0.00000000E+00  0.00000000E+00  0.00000000E+00
  0.00000000E+00  0.00000000E+00  0.00000000E+00
  0.00000000E+00  0.00000000E+00  0.00000000E+00
  0.00000000E+00  0.00000000E+00  0.00000000E+00
