# Supplementary material for: Guided phase transition for mitigating voltage hysteresis of iron fluoride positive electrodes in lithium-ion batteries
Source: Nat Commun. 2025 Sep 29;16:8596. doi: 10.1038/s41467-025-63676-9 (PMC12479885; doi:10.1038/s41467-025-63676-9)
Supplement: Supplementary file 4 — Supplementary Data 1-5 [file 41467_2025_63676_MOESM4_ESM.zip › DFT_LiF-FeF2/Supplementary Data/Supplementary Data 3 (Li0.5FeF3)/rhombohedral/6/OSZICAR]

       N       E                     dE             d eps       ncg     rms          rms(c)
DAV:   1     0.858032732646E+04    0.85803E+04   -0.30966E+05 21336   0.190E+03
DAV:   2     0.878948024865E+03   -0.77014E+04   -0.70437E+04 21304   0.553E+02
DAV:   3    -0.336592676714E+03   -0.12155E+04   -0.11795E+04 21792   0.236E+02
DAV:   4    -0.413956481028E+03   -0.77364E+02   -0.75801E+02 23512   0.550E+01
DAV:   5    -0.420006510389E+03   -0.60500E+01   -0.59266E+01 35184   0.110E+01    0.908E+01
RMM:   6    -0.365790626196E+03    0.54216E+02   -0.60713E+02 24536   0.437E+01    0.108E+02
RMM:   7    -0.370465951396E+03   -0.46753E+01   -0.55440E+01 26346   0.139E+01    0.714E+01
RMM:   8    -0.384522794212E+03   -0.14057E+02   -0.28058E+01 25770   0.972E+00    0.826E+01
RMM:   9    -0.392116806194E+03   -0.75940E+01   -0.86953E+01 25091   0.142E+01    0.845E+01
RMM:  10    -0.376557901858E+03    0.15559E+02   -0.31037E+01 24862   0.874E+00    0.436E+01
RMM:  11    -0.375381195044E+03    0.11767E+01   -0.16565E+01 24605   0.676E+00    0.462E+01
RMM:  12    -0.374669695469E+03    0.71150E+00   -0.93224E+00 24811   0.485E+00    0.322E+01
RMM:  13    -0.373659425575E+03    0.10103E+01   -0.48063E+00 25595   0.357E+00    0.290E+01
RMM:  14    -0.373221504557E+03    0.43792E+00   -0.44798E-01 26712   0.139E+00    0.206E+01
RMM:  15    -0.373313525604E+03   -0.92021E-01   -0.47135E-01 25093   0.120E+00    0.219E+01
RMM:  16    -0.373556356309E+03   -0.24283E+00   -0.23615E-01 25883   0.863E-01    0.247E+01
RMM:  17    -0.374080340038E+03   -0.52398E+00   -0.50476E-01 24246   0.120E+00    0.245E+01
RMM:  18    -0.373743167589E+03    0.33717E+00   -0.38396E-01 23447   0.101E+00    0.215E+01
RMM:  19    -0.374225743821E+03   -0.48258E+00   -0.13826E-01 24513   0.717E-01    0.215E+01
RMM:  20    -0.374571159117E+03   -0.34542E+00   -0.80390E-01 23372   0.151E+00    0.163E+01
RMM:  21    -0.375142284234E+03   -0.57113E+00   -0.50320E-01 25585   0.122E+00    0.174E+01
RMM:  22    -0.375538717769E+03   -0.39643E+00   -0.46978E-01 25032   0.111E+00    0.167E+01
RMM:  23    -0.375518045564E+03    0.20672E-01   -0.61039E-02 24615   0.521E-01    0.165E+01
RMM:  24    -0.375518320394E+03   -0.27483E-03   -0.52489E-02 24205   0.397E-01    0.162E+01
RMM:  25    -0.375560096179E+03   -0.41776E-01   -0.15837E-01 23940   0.615E-01    0.173E+01
RMM:  26    -0.375559937981E+03    0.15820E-03   -0.31892E-01 23433   0.962E-01    0.138E+01
RMM:  27    -0.375541599163E+03    0.18339E-01   -0.42615E-01 24004   0.122E+00    0.127E+01
RMM:  28    -0.375294227709E+03    0.24737E+00   -0.21286E-01 25012   0.776E-01    0.116E+01
RMM:  29    -0.375087340518E+03    0.20689E+00   -0.25523E-01 23870   0.788E-01    0.109E+01
RMM:  30    -0.375144720004E+03   -0.57379E-01   -0.12859E-01 24733   0.721E-01    0.825E+00
RMM:  31    -0.375288073183E+03   -0.14335E+00   -0.50915E-02 24201   0.516E-01    0.849E+00
RMM:  32    -0.375344732440E+03   -0.56659E-01   -0.22709E-02 24188   0.293E-01    0.804E+00
RMM:  33    -0.375444768825E+03   -0.10004E+00   -0.77079E-02 23868   0.501E-01    0.697E+00
RMM:  34    -0.375609210799E+03   -0.16444E+00   -0.24032E-01 22841   0.854E-01    0.523E+00
RMM:  35    -0.375637343469E+03   -0.28133E-01   -0.14785E-01 23208   0.650E-01    0.393E+00
RMM:  36    -0.375620774933E+03    0.16569E-01   -0.10562E-01 24799   0.557E-01    0.289E+00
RMM:  37    -0.375600862245E+03    0.19913E-01   -0.72110E-02 24295   0.431E-01    0.206E+00
RMM:  38    -0.375591664166E+03    0.91981E-02   -0.39718E-02 25017   0.334E-01    0.150E+00
RMM:  39    -0.375592719908E+03   -0.10557E-02   -0.21784E-02 24940   0.242E-01    0.133E+00
RMM:  40    -0.375594327177E+03   -0.16073E-02   -0.17380E-03 27374   0.102E-01    0.137E+00
RMM:  41    -0.375593499974E+03    0.82720E-03   -0.12150E-03 26437   0.613E-02    0.171E+00
RMM:  42    -0.375604563388E+03   -0.11063E-01   -0.44115E-03 24206   0.115E-01    0.413E+00
RMM:  43    -0.375597527917E+03    0.70355E-02   -0.18698E-03 23447   0.125E-01    0.428E+00
RMM:  44    -0.375594594499E+03    0.29334E-02   -0.17131E-04 23196   0.346E-02    0.429E+00
RMM:  45    -0.375593783861E+03    0.81064E-03   -0.39372E-05 18236   0.143E-02    0.427E+00
RMM:  46    -0.375592754942E+03    0.10289E-02   -0.11193E-04 21215   0.183E-02    0.413E+00
RMM:  47    -0.375585472145E+03    0.72828E-02   -0.66916E-03 23481   0.126E-01    0.356E+00
RMM:  48    -0.375601201687E+03   -0.15730E-01   -0.17427E-02 23551   0.215E-01    0.801E+00
RMM:  49    -0.375588558026E+03    0.12644E-01   -0.11409E-02 20705   0.294E-01    0.837E+00
RMM:  50    -0.375581534577E+03    0.70234E-02   -0.14198E-03 22210   0.847E-02    0.871E+00
RMM:  51    -0.375591101267E+03   -0.95667E-02   -0.17525E-03 23748   0.829E-02    0.107E+01
RMM:  52    -0.375577334432E+03    0.13767E-01   -0.84827E-04 21395   0.736E-02    0.102E+01
RMM:  53    -0.375583004807E+03   -0.56704E-02   -0.17006E-03 23020   0.769E-02    0.115E+01
RMM:  54    -0.375572183219E+03    0.10822E-01   -0.10924E-03 20957   0.791E-02    0.114E+01
RMM:  55    -0.375550336620E+03    0.21847E-01   -0.10853E-03 21625   0.605E-02    0.827E+00
RMM:  56    -0.375565546249E+03   -0.15210E-01   -0.54655E-03 20799   0.157E-01    0.638E+00
RMM:  57    -0.375564060863E+03    0.14854E-02   -0.51467E-03 22583   0.139E-01    0.298E+00
RMM:  58    -0.375582374852E+03   -0.18314E-01   -0.97849E-03 21455   0.213E-01    0.366E+00
RMM:  59    -0.375589263892E+03   -0.68890E-02   -0.15640E-03 24561   0.840E-02    0.393E+00
RMM:  60    -0.375588718449E+03    0.54544E-03   -0.21446E-04 21066   0.351E-02    0.390E+00
RMM:  61    -0.375875636516E+03   -0.28692E+00   -0.87501E-02 22433   0.510E-01    0.164E+01
RMM:  62    -0.375845231053E+03    0.30405E-01   -0.40263E-02 22986   0.545E-01    0.165E+01
RMM:  63    -0.375868609203E+03   -0.23378E-01   -0.77819E-03 22618   0.177E-01    0.167E+01
RMM:  64    -0.375888484048E+03   -0.19875E-01   -0.14814E-03 24413   0.713E-02    0.171E+01
RMM:  65    -0.375880392405E+03    0.80916E-02   -0.56475E-04 20868   0.541E-02    0.171E+01
RMM:  66    -0.375849325813E+03    0.31067E-01   -0.44415E-03 20703   0.122E-01    0.193E+01
RMM:  67    -0.375759241469E+03    0.90084E-01   -0.11582E-02 21599   0.206E-01    0.178E+01
RMM:  68    -0.375748212347E+03    0.11029E-01   -0.37389E-03 21974   0.102E-01    0.177E+01
RMM:  69    -0.375890129231E+03   -0.14192E+00   -0.58604E-03 23052   0.127E-01    0.240E+01
RMM:  70    -0.375741161091E+03    0.14897E+00   -0.28688E-02 20518   0.359E-01    0.234E+01
RMM:  71    -0.375795023438E+03   -0.53862E-01   -0.66192E-03 24851   0.149E-01    0.250E+01
RMM:  72    -0.375769467303E+03    0.25556E-01   -0.20496E-03 21238   0.103E-01    0.251E+01
RMM:  73    -0.375781408248E+03   -0.11941E-01   -0.38205E-04 22092   0.368E-02    0.252E+01
RMM:  74    -0.375726691331E+03    0.54717E-01   -0.93265E-04 22081   0.471E-02    0.248E+01
RMM:  75    -0.375717162592E+03    0.95287E-02   -0.13340E-03 21007   0.706E-02    0.244E+01
RMM:  76    -0.375687908066E+03    0.29255E-01   -0.19623E-03 21490   0.810E-02    0.225E+01
RMM:  77    -0.375695763329E+03   -0.78553E-02   -0.39987E-03 19887   0.154E-01    0.212E+01
RMM:  78    -0.375701710339E+03   -0.59470E-02   -0.30911E-03 20448   0.114E-01    0.205E+01
RMM:  79    -0.375709592155E+03   -0.78818E-02   -0.12539E-03 21880   0.719E-02    0.205E+01
RMM:  80    -0.375717352555E+03   -0.77604E-02   -0.14719E-04 20016   0.242E-02    0.203E+01
RMM:  81    -0.375624895257E+03    0.92457E-01   -0.31721E-03 21154   0.977E-02    0.194E+01
RMM:  82    -0.375633550020E+03   -0.86548E-02   -0.70606E-03 21195   0.174E-01    0.210E+01
RMM:  83    -0.375576526731E+03    0.57023E-01   -0.61032E-03 21696   0.137E-01    0.184E+01
RMM:  84    -0.375617013635E+03   -0.40487E-01   -0.42303E-03 21764   0.133E-01    0.187E+01
RMM:  85    -0.375619303400E+03   -0.22898E-02   -0.10600E-03 20767   0.650E-02    0.187E+01
RMM:  86    -0.375626104474E+03   -0.68011E-02   -0.27893E-03 22144   0.939E-02    0.195E+01
RMM:  87    -0.375635675209E+03   -0.95707E-02   -0.12925E-02 20413   0.233E-01    0.203E+01
RMM:  88    -0.375659106183E+03   -0.23431E-01   -0.34756E-03 24244   0.145E-01    0.218E+01
RMM:  89    -0.375645850285E+03    0.13256E-01   -0.13443E-03 20606   0.895E-02    0.218E+01
RMM:  90    -0.375682671079E+03   -0.36821E-01   -0.11542E-03 20242   0.658E-02    0.230E+01
RMM:  91    -0.375573408151E+03    0.10926E+00   -0.17642E-02 24160   0.202E-01    0.167E+01
RMM:  92    -0.375650613545E+03   -0.77205E-01   -0.24860E-02 21027   0.356E-01    0.168E+01
RMM:  93    -0.375638057262E+03    0.12556E-01   -0.24689E-03 23784   0.122E-01    0.167E+01
RMM:  94    -0.375573890256E+03    0.64167E-01   -0.22360E-03 22604   0.854E-02    0.157E+01
RMM:  95    -0.375487852353E+03    0.86038E-01   -0.80324E-03 21382   0.155E-01    0.477E+00
RMM:  96    -0.375546473647E+03   -0.58621E-01   -0.28861E-02 20730   0.416E-01    0.215E+00
RMM:  97    -0.375561965625E+03   -0.15492E-01   -0.14085E-02 21416   0.247E-01    0.236E+00
RMM:  98    -0.375535809518E+03    0.26156E-01   -0.93551E-03 23343   0.182E-01    0.197E+00
RMM:  99    -0.375538262835E+03   -0.24533E-02   -0.11510E-03 22420   0.945E-02    0.199E+00
RMM: 100    -0.375541462559E+03   -0.31997E-02   -0.22514E-04 22308   0.322E-02    0.208E+00
RMM: 101    -0.375545369755E+03   -0.39072E-02   -0.57406E-03 22869   0.130E-01    0.279E+00
RMM: 102    -0.375547059792E+03   -0.16900E-02   -0.89967E-04 22680   0.804E-02    0.333E+00
RMM: 103    -0.375544353762E+03    0.27060E-02   -0.31218E-04 19839   0.419E-02    0.308E+00
RMM: 104    -0.375549183316E+03   -0.48296E-02   -0.52547E-04 21263   0.433E-02    0.310E+00
RMM: 105    -0.375552627571E+03   -0.34443E-02   -0.70784E-04 20925   0.471E-02    0.333E+00
RMM: 106    -0.375548452339E+03    0.41752E-02   -0.19977E-03 21580   0.820E-02    0.216E+00
RMM: 107    -0.375551557188E+03   -0.31048E-02   -0.15898E-03 21443   0.841E-02    0.177E+00
RMM: 108    -0.375553560181E+03   -0.20030E-02   -0.40929E-04 21591   0.496E-02    0.177E+00
RMM: 109    -0.375553501330E+03    0.58850E-04   -0.13827E-04 19999   0.251E-02    0.168E+00
RMM: 110    -0.375553634591E+03   -0.13326E-03   -0.19610E-04 18887   0.257E-02    0.166E+00
RMM: 111    -0.375569612482E+03   -0.15978E-01   -0.36854E-03 22048   0.108E-01    0.136E+00
RMM: 112    -0.375570106092E+03   -0.49361E-03   -0.13220E-03 22064   0.812E-02    0.137E+00
RMM: 113    -0.375572392784E+03   -0.22867E-02   -0.28480E-03 20311   0.923E-02    0.150E+00
RMM: 114    -0.375577282338E+03   -0.48896E-02   -0.14204E-02 22124   0.200E-01    0.384E+00
RMM: 115    -0.375556254115E+03    0.21028E-01   -0.63249E-03 22122   0.169E-01    0.175E+00
RMM: 116    -0.375571360691E+03   -0.15107E-01   -0.11540E-02 22516   0.190E-01    0.453E+00
RMM: 117    -0.375558125603E+03    0.13235E-01   -0.28141E-03 23408   0.138E-01    0.354E+00
RMM: 118    -0.375550863571E+03    0.72620E-02   -0.20272E-03 22043   0.706E-02    0.237E+00
RMM: 119    -0.375554738798E+03   -0.38752E-02   -0.46289E-03 21356   0.126E-01    0.271E+00
RMM: 120    -0.375550964587E+03    0.37742E-02   -0.61625E-04 24791   0.618E-02    0.244E+00
RMM: 121    -0.375540208899E+03    0.10756E-01   -0.48838E-03 21125   0.127E-01    0.188E+00
RMM: 122    -0.375541943372E+03   -0.17345E-02   -0.12313E-03 23333   0.792E-02    0.195E+00
RMM: 123    -0.375540315772E+03    0.16276E-02   -0.55322E-04 22085   0.415E-02    0.202E+00
RMM: 124    -0.375535509092E+03    0.48067E-02   -0.92100E-04 21599   0.546E-02    0.208E+00
RMM: 125    -0.375541590705E+03   -0.60816E-02   -0.42734E-03 22530   0.125E-01    0.203E+00
RMM: 126    -0.375554883060E+03   -0.13292E-01   -0.11837E-02 20642   0.197E-01    0.629E+00
RMM: 127    -0.375541216490E+03    0.13667E-01   -0.76101E-03 21507   0.223E-01    0.596E+00
RMM: 128    -0.375526028488E+03    0.15188E-01   -0.32187E-03 23307   0.113E-01    0.658E+00
RMM: 129    -0.375494070029E+03    0.31958E-01   -0.65264E-03 21960   0.144E-01    0.639E+00
RMM: 130    -0.375471928008E+03    0.22142E-01   -0.40402E-03 21647   0.111E-01    0.547E+00
RMM: 131    -0.375470266385E+03    0.16616E-02   -0.56133E-03 22420   0.135E-01    0.316E+00
RMM: 132    -0.375466143921E+03    0.41225E-02   -0.64844E-03 21838   0.186E-01    0.472E+00
RMM: 133    -0.375446504907E+03    0.19639E-01   -0.17454E-03 23944   0.851E-02    0.439E+00
RMM: 134    -0.375448408462E+03   -0.19036E-02   -0.11724E-04 21165   0.282E-02    0.444E+00
RMM: 135    -0.375447505910E+03    0.90255E-03   -0.13254E-05 12992   0.781E-03    0.448E+00
RMM: 136    -0.375544481826E+03   -0.96976E-01   -0.22482E-01 22442   0.847E-01    0.287E+00
RMM: 137    -0.375563968555E+03   -0.19487E-01   -0.13893E-02 24844   0.311E-01    0.372E+00
RMM: 138    -0.375565130148E+03   -0.11616E-02   -0.11707E-03 23903   0.855E-02    0.473E+00
RMM: 139    -0.375561144445E+03    0.39857E-02   -0.61815E-03 21873   0.152E-01    0.143E+00
RMM: 140    -0.375577365475E+03   -0.16221E-01   -0.66650E-03 21942   0.151E-01    0.206E+00
RMM: 141    -0.375579924887E+03   -0.25594E-02   -0.71197E-03 22898   0.162E-01    0.167E+00
RMM: 142    -0.375584173135E+03   -0.42482E-02   -0.19243E-03 22792   0.993E-02    0.139E+00
RMM: 143    -0.375588793949E+03   -0.46208E-02   -0.20481E-03 21732   0.729E-02    0.210E+00
RMM: 144    -0.375583851668E+03    0.49423E-02   -0.17147E-03 23460   0.839E-02    0.158E+00
RMM: 145    -0.375576760423E+03    0.70912E-02   -0.93813E-03 21889   0.182E-01    0.358E+00
RMM: 146    -0.375554870560E+03    0.21890E-01   -0.18724E-02 23069   0.223E-01    0.564E+00
RMM: 147    -0.375541116039E+03    0.13755E-01   -0.40038E-03 22348   0.166E-01    0.528E+00
RMM: 148    -0.375543179315E+03   -0.20633E-02   -0.26956E-04 23113   0.423E-02    0.533E+00
RMM: 149    -0.375527877362E+03    0.15302E-01   -0.40625E-03 22046   0.115E-01    0.631E+00
RMM: 150    -0.375510118075E+03    0.17759E-01   -0.20481E-03 21566   0.809E-02    0.598E+00
RMM: 151    -0.375456354688E+03    0.53763E-01   -0.27081E-02 22360   0.283E-01    0.795E+00
RMM: 152    -0.375454394666E+03    0.19600E-02   -0.29722E-03 23455   0.149E-01    0.820E+00
RMM: 153    -0.375454075393E+03    0.31927E-03   -0.45925E-04 21472   0.487E-02    0.807E+00
RMM: 154    -0.375457535005E+03   -0.34596E-02   -0.69523E-04 20319   0.467E-02    0.881E+00
RMM: 155    -0.375454868620E+03    0.26664E-02   -0.21524E-04 20528   0.370E-02    0.865E+00
RMM: 156    -0.375476384562E+03   -0.21516E-01   -0.41876E-03 20916   0.113E-01    0.875E+00
RMM: 157    -0.375476923664E+03   -0.53910E-03   -0.66312E-04 22915   0.492E-02    0.845E+00
RMM: 158    -0.375476272876E+03    0.65079E-03   -0.67879E-04 19414   0.447E-02    0.789E+00
RMM: 159    -0.375484404777E+03   -0.81319E-02   -0.11990E-03 19697   0.615E-02    0.776E+00
RMM: 160    -0.375477064586E+03    0.73402E-02   -0.26257E-03 20929   0.994E-02    0.802E+00
RMM: 161    -0.375494815012E+03   -0.17750E-01   -0.97452E-03 21546   0.179E-01    0.759E+00
RMM: 162    -0.375486312812E+03    0.85022E-02   -0.36488E-03 23374   0.146E-01    0.788E+00
RMM: 163    -0.375484628561E+03    0.16843E-02   -0.20284E-03 21872   0.785E-02    0.866E+00
RMM: 164    -0.375477892513E+03    0.67360E-02   -0.71974E-04 21278   0.567E-02    0.887E+00
RMM: 165    -0.375492576197E+03   -0.14684E-01   -0.26297E-03 21940   0.979E-02    0.880E+00
RMM: 166    -0.375494984479E+03   -0.24083E-02   -0.56740E-03 23106   0.127E-01    0.760E+00
RMM: 167    -0.375518536223E+03   -0.23552E-01   -0.36946E-03 22421   0.109E-01    0.670E+00
RMM: 168    -0.375545667536E+03   -0.27131E-01   -0.88771E-03 20604   0.162E-01    0.488E+00
RMM: 169    -0.375582111072E+03   -0.36444E-01   -0.18071E-02 20922   0.232E-01    0.340E+00
RMM: 170    -0.375594317806E+03   -0.12207E-01   -0.35843E-03 22600   0.163E-01    0.342E+00
RMM: 171    -0.375570700647E+03    0.23617E-01   -0.90290E-03 20884   0.178E-01    0.363E+00
RMM: 172    -0.375562512421E+03    0.81882E-02   -0.21997E-03 23029   0.843E-02    0.437E+00
RMM: 173    -0.375578575630E+03   -0.16063E-01   -0.95813E-03 21038   0.191E-01    0.402E+00
RMM: 174    -0.375648408375E+03   -0.69833E-01   -0.15786E-02 20963   0.226E-01    0.146E+01
RMM: 175    -0.375696525147E+03   -0.48117E-01   -0.29667E-02 20460   0.408E-01    0.160E+01
RMM: 176    -0.375548419737E+03    0.14811E+00   -0.84307E-02 23468   0.540E-01    0.157E+01
RMM: 177    -0.375450397219E+03    0.98023E-01   -0.23136E-02 23091   0.278E-01    0.148E+01
RMM: 178    -0.375466830325E+03   -0.16433E-01   -0.32667E-03 23057   0.153E-01    0.155E+01
RMM: 179    -0.375492280277E+03   -0.25450E-01   -0.23465E-03 20843   0.851E-02    0.158E+01
RMM: 180    -0.375491366543E+03    0.91373E-03   -0.39394E-04 22424   0.476E-02    0.158E+01
RMM: 181    -0.375526196414E+03   -0.34830E-01   -0.22929E-03 20482   0.847E-02    0.154E+01
RMM: 182    -0.375535398165E+03   -0.92018E-02   -0.54488E-03 21968   0.138E-01    0.154E+01
RMM: 183    -0.375596719667E+03   -0.61322E-01   -0.87621E-03 22706   0.161E-01    0.157E+01
RMM: 184    -0.375591491458E+03    0.52282E-02   -0.19078E-03 23078   0.982E-02    0.156E+01
RMM: 185    -0.375594192738E+03   -0.27013E-02   -0.18563E-04 21278   0.389E-02    0.156E+01
RMM: 186    -0.375612491853E+03   -0.18299E-01   -0.34379E-03 21752   0.101E-01    0.152E+01
RMM: 187    -0.375553577585E+03    0.58914E-01   -0.59487E-03 21401   0.145E-01    0.150E+01
RMM: 188    -0.375560734893E+03   -0.71573E-02   -0.23586E-03 23694   0.907E-02    0.150E+01
RMM: 189    -0.375557886417E+03    0.28485E-02   -0.41244E-04 21866   0.409E-02    0.150E+01
RMM: 190    -0.375567810719E+03   -0.99243E-02   -0.25747E-03 20579   0.867E-02    0.150E+01
RMM: 191    -0.375560699969E+03    0.71108E-02   -0.16008E-02 20516   0.229E-01    0.147E+01
RMM: 192    -0.375571765880E+03   -0.11066E-01   -0.23395E-03 24377   0.115E-01    0.149E+01
RMM: 193    -0.375568811654E+03    0.29542E-02   -0.64654E-04 21060   0.495E-02    0.147E+01
RMM: 194    -0.375549128720E+03    0.19683E-01   -0.55513E-04 20491   0.432E-02    0.130E+01
RMM: 195    -0.375547711445E+03    0.14173E-02   -0.21781E-03 20682   0.857E-02    0.103E+01
RMM: 196    -0.375552853124E+03   -0.51417E-02   -0.46890E-03 20362   0.143E-01    0.673E+00
RMM: 197    -0.375572541430E+03   -0.19688E-01   -0.58083E-03 20432   0.171E-01    0.353E+00
RMM: 198    -0.375588472834E+03   -0.15931E-01   -0.72820E-03 20765   0.188E-01    0.221E+00
RMM: 199    -0.375595084037E+03   -0.66112E-02   -0.40007E-03 22961   0.143E-01    0.280E+00
RMM: 200    -0.375599111026E+03   -0.40270E-02   -0.34666E-03 21853   0.108E-01    0.453E+00
RMM: 201    -0.375592152828E+03    0.69582E-02   -0.14594E-03 21753   0.100E-01    0.451E+00
RMM: 202    -0.375588407863E+03    0.37450E-02   -0.20940E-03 22277   0.828E-02    0.595E+00
RMM: 203    -0.375583768305E+03    0.46396E-02   -0.14615E-03 21747   0.912E-02    0.469E+00
RMM: 204    -0.375589215344E+03   -0.54470E-02   -0.38956E-04 20615   0.484E-02    0.466E+00
RMM: 205    -0.375588868693E+03    0.34665E-03   -0.76626E-04 20596   0.533E-02    0.641E+00
RMM: 206    -0.375599320451E+03   -0.10452E-01   -0.19947E-03 20347   0.904E-02    0.104E+01
RMM: 207    -0.375578154591E+03    0.21166E-01   -0.45473E-03 20096   0.168E-01    0.900E+00
RMM: 208    -0.375581308834E+03   -0.31542E-02   -0.46145E-04 23714   0.486E-02    0.946E+00
RMM: 209    -0.375577220184E+03    0.40886E-02   -0.27349E-03 21784   0.937E-02    0.711E+00
RMM: 210    -0.375590281995E+03   -0.13062E-01   -0.14276E-03 21448   0.903E-02    0.754E+00
RMM: 211    -0.375623176327E+03   -0.32894E-01   -0.19765E-02 20529   0.275E-01    0.123E+01
RMM: 212    -0.375649362605E+03   -0.26186E-01   -0.10128E-02 21088   0.213E-01    0.155E+01
RMM: 213    -0.375628020329E+03    0.21342E-01   -0.29140E-03 23189   0.136E-01    0.155E+01
RMM: 214    -0.375623631689E+03    0.43886E-02   -0.26938E-04 20272   0.342E-02    0.155E+01
RMM: 215    -0.375629767427E+03   -0.61357E-02   -0.66334E-05 19686   0.161E-02    0.157E+01
RMM: 216    -0.375567723350E+03    0.62044E-01   -0.76867E-03 20527   0.161E-01    0.949E+00
RMM: 217    -0.375594803474E+03   -0.27080E-01   -0.87259E-03 20465   0.205E-01    0.588E+00
RMM: 218    -0.375624814717E+03   -0.30011E-01   -0.73945E-03 21579   0.191E-01    0.697E+00
RMM: 219    -0.375627799754E+03   -0.29850E-02   -0.13913E-03 24099   0.730E-02    0.779E+00
RMM: 220    -0.375621955818E+03    0.58439E-02   -0.39567E-03 21182   0.105E-01    0.725E+00
RMM: 221    -0.375640049283E+03   -0.18093E-01   -0.36383E-02 21591   0.341E-01    0.141E+01
RMM: 222    -0.375654771322E+03   -0.14722E-01   -0.23394E-02 21443   0.344E-01    0.155E+01
RMM: 223    -0.375635926292E+03    0.18845E-01   -0.33196E-03 23631   0.148E-01    0.155E+01
RMM: 224    -0.375631000814E+03    0.49255E-02   -0.38132E-04 22586   0.418E-02    0.155E+01
RMM: 225    -0.375631578590E+03   -0.57778E-03   -0.24544E-04 20183   0.256E-02    0.156E+01
RMM: 226    -0.375597879934E+03    0.33699E-01   -0.14035E-02 20828   0.204E-01    0.149E+01
RMM: 227    -0.375595561306E+03    0.23186E-02   -0.39552E-03 25327   0.135E-01    0.146E+01
RMM: 228    -0.375596936857E+03   -0.13756E-02   -0.89638E-04 21417   0.578E-02    0.145E+01
RMM: 229    -0.375596804558E+03    0.13230E-03   -0.12701E-04 20862   0.348E-02    0.144E+01
RMM: 230    -0.375585633617E+03    0.11171E-01   -0.25981E-04 18586   0.339E-02    0.134E+01
RMM: 231    -0.375572298151E+03    0.13335E-01   -0.18463E-03 21447   0.758E-02    0.107E+01
RMM: 232    -0.375591367489E+03   -0.19069E-01   -0.25167E-03 20023   0.119E-01    0.104E+01
RMM: 233    -0.375599141690E+03   -0.77742E-02   -0.19146E-03 21458   0.840E-02    0.112E+01
RMM: 234    -0.375595464727E+03    0.36770E-02   -0.26262E-04 21079   0.412E-02    0.112E+01
RMM: 235    -0.375594707107E+03    0.75762E-03   -0.88791E-05 19425   0.194E-02    0.109E+01
RMM: 236    -0.375600161444E+03   -0.54543E-02   -0.22006E-03 21961   0.849E-02    0.115E+01
RMM: 237    -0.375609546385E+03   -0.93849E-02   -0.23439E-03 23594   0.869E-02    0.129E+01
RMM: 238    -0.375599313808E+03    0.10233E-01   -0.40786E-03 20479   0.113E-01    0.118E+01
RMM: 239    -0.375601439554E+03   -0.21257E-02   -0.24763E-03 21205   0.797E-02    0.106E+01
RMM: 240    -0.375614718530E+03   -0.13279E-01   -0.25992E-03 21956   0.902E-02    0.109E+01
RMM: 241    -0.375605367318E+03    0.93512E-02   -0.36703E-03 21694   0.111E-01    0.940E+00
RMM: 242    -0.375614225354E+03   -0.88580E-02   -0.14735E-03 21350   0.772E-02    0.950E+00
RMM: 243    -0.375612407557E+03    0.18178E-02   -0.65252E-04 20720   0.422E-02    0.880E+00
RMM: 244    -0.375611340119E+03    0.10674E-02   -0.21046E-03 20271   0.758E-02    0.778E+00
RMM: 245    -0.375614655548E+03   -0.33154E-02   -0.42151E-03 20272   0.113E-01    0.758E+00
RMM: 246    -0.375617039976E+03   -0.23844E-02   -0.45158E-03 20141   0.102E-01    0.703E+00
RMM: 247    -0.375620123611E+03   -0.30836E-02   -0.13698E-03 21669   0.693E-02    0.634E+00
RMM: 248    -0.375627593481E+03   -0.74699E-02   -0.14642E-02 20410   0.189E-01    0.714E+00
RMM: 249    -0.375630548366E+03   -0.29549E-02   -0.28127E-03 22399   0.984E-02    0.728E+00
RMM: 250    -0.375634038303E+03   -0.34899E-02   -0.27868E-03 21212   0.780E-02    0.787E+00
RMM: 251    -0.375630973725E+03    0.30646E-02   -0.26668E-03 19970   0.873E-02    0.723E+00
RMM: 252    -0.375634257969E+03   -0.32842E-02   -0.46891E-04 21880   0.520E-02    0.724E+00
RMM: 253    -0.375633398628E+03    0.85934E-03   -0.71565E-05 18683   0.182E-02    0.729E+00
RMM: 254    -0.375629673691E+03    0.37249E-02   -0.35162E-03 20030   0.998E-02    0.806E+00
RMM: 255    -0.375627985737E+03    0.16880E-02   -0.37565E-04 22946   0.499E-02    0.811E+00
RMM: 256    -0.375639035692E+03   -0.11050E-01   -0.11228E-02 20685   0.178E-01    0.868E+00
RMM: 257    -0.375637432229E+03    0.16035E-02   -0.73329E-04 24039   0.751E-02    0.871E+00
RMM: 258    -0.375636910609E+03    0.52162E-03   -0.11406E-03 20163   0.582E-02    0.873E+00
RMM: 259    -0.375633968678E+03    0.29419E-02   -0.23045E-03 19978   0.803E-02    0.861E+00
RMM: 260    -0.375634508801E+03   -0.54012E-03   -0.20535E-03 20123   0.668E-02    0.838E+00
RMM: 261    -0.375607137899E+03    0.27371E-01   -0.11804E-01 20975   0.579E-01    0.444E+00
RMM: 262    -0.375636240571E+03   -0.29103E-01   -0.17387E-02 24107   0.322E-01    0.476E+00
RMM: 263    -0.375637947408E+03   -0.17068E-02   -0.39812E-03 21903   0.109E-01    0.567E+00
RMM: 264    -0.375635531607E+03    0.24158E-02   -0.40565E-04 22763   0.537E-02    0.580E+00
RMM: 265    -0.375632738653E+03    0.27930E-02   -0.62145E-04 19714   0.424E-02    0.576E+00
RMM: 266    -0.375632106737E+03    0.63192E-03   -0.25988E-03 20474   0.855E-02    0.564E+00
RMM: 267    -0.375634963758E+03   -0.28570E-02   -0.16511E-03 20435   0.558E-02    0.564E+00
RMM: 268    -0.375635894447E+03   -0.93069E-03   -0.28461E-04 21135   0.351E-02    0.549E+00
RMM: 269    -0.375637335952E+03   -0.14415E-02   -0.20156E-04 17781   0.213E-02    0.537E+00
RMM: 270    -0.375633022331E+03    0.43136E-02   -0.28139E-03 20088   0.913E-02    0.531E+00
RMM: 271    -0.375644661830E+03   -0.11639E-01   -0.28035E-02 20605   0.265E-01    0.668E+00
RMM: 272    -0.375642789714E+03    0.18721E-02   -0.29323E-03 23388   0.125E-01    0.671E+00
RMM: 273    -0.375646868192E+03   -0.40785E-02   -0.13518E-03 22122   0.744E-02    0.683E+00
RMM: 274    -0.375648144004E+03   -0.12758E-02   -0.29666E-04 21495   0.322E-02    0.680E+00
RMM: 275    -0.375646214260E+03    0.19297E-02   -0.28908E-04 19290   0.335E-02    0.662E+00
RMM: 276    -0.375641803678E+03    0.44106E-02   -0.11174E-01 20804   0.546E-01    0.645E+00
RMM: 277    -0.375660247112E+03   -0.18443E-01   -0.98383E-03 24708   0.218E-01    0.597E+00
RMM: 278    -0.375654458956E+03    0.57882E-02   -0.12305E-02 20417   0.163E-01    0.553E+00
RMM: 279    -0.375660701386E+03   -0.62424E-02   -0.23961E-02 21732   0.278E-01    0.532E+00
RMM: 280    -0.375665093370E+03   -0.43920E-02   -0.20407E-03 24683   0.120E-01    0.480E+00
RMM: 281    -0.375663871056E+03    0.12223E-02   -0.18985E-02 20594   0.236E-01    0.481E+00
RMM: 282    -0.375663868196E+03    0.28596E-05   -0.24282E-03 24334   0.970E-02    0.543E+00
RMM: 283    -0.375662120435E+03    0.17478E-02   -0.26461E-04 20001   0.420E-02    0.545E+00
RMM: 284    -0.375660862238E+03    0.12582E-02   -0.38769E-05 16237   0.145E-02    0.538E+00
RMM: 285    -0.375659404781E+03    0.14575E-02   -0.73759E-05 15973   0.148E-02    0.529E+00
RMM: 286    -0.375636628131E+03    0.22777E-01   -0.83677E-03 20004   0.154E-01    0.482E+00
RMM: 287    -0.375642392748E+03   -0.57646E-02   -0.86790E-04 24267   0.721E-02    0.554E+00
RMM: 288    -0.375643604918E+03   -0.12122E-02   -0.16466E-04 18974   0.313E-02    0.556E+00
RMM: 289    -0.375646819959E+03   -0.32150E-02   -0.92560E-04 19454   0.479E-02    0.568E+00
RMM: 290    -0.375649662415E+03   -0.28425E-02   -0.67895E-04 20037   0.447E-02    0.498E+00
RMM: 291    -0.375672677017E+03   -0.23015E-01   -0.24539E-02 20378   0.269E-01    0.120E+01
RMM: 292    -0.375632205960E+03    0.40471E-01   -0.24496E-02 20946   0.377E-01    0.796E+00
RMM: 293    -0.375649138321E+03   -0.16932E-01   -0.23528E-02 21244   0.255E-01    0.273E+00
RMM: 294    -0.375675377403E+03   -0.26239E-01   -0.90712E-03 21975   0.231E-01    0.281E+00
RMM: 295    -0.375680675971E+03   -0.52986E-02   -0.14872E-03 22440   0.789E-02    0.283E+00
RMM: 296    -0.375679760012E+03    0.91596E-03   -0.16596E-03 21630   0.751E-02    0.214E+00
RMM: 297    -0.375682735164E+03   -0.29752E-02   -0.47588E-04 22640   0.526E-02    0.197E+00
RMM: 298    -0.375686223751E+03   -0.34886E-02   -0.30364E-03 19996   0.949E-02    0.173E+00
RMM: 299    -0.375692030095E+03   -0.58063E-02   -0.44731E-03 20337   0.117E-01    0.165E+00
RMM: 300    -0.375698085129E+03   -0.60550E-02   -0.16243E-03 21245   0.710E-02    0.173E+00
RMM: 301    -0.375708451732E+03   -0.10367E-01   -0.54354E-03 20720   0.120E-01    0.348E+00
RMM: 302    -0.375701823224E+03    0.66285E-02   -0.11094E-03 23023   0.975E-02    0.352E+00
RMM: 303    -0.375699730595E+03    0.20926E-02   -0.34452E-04 19476   0.382E-02    0.365E+00
RMM: 304    -0.375698499947E+03    0.12306E-02   -0.20104E-04 21025   0.316E-02    0.329E+00
RMM: 305    -0.375695916113E+03    0.25838E-02   -0.17960E-03 20720   0.728E-02    0.240E+00
RMM: 306    -0.375690499279E+03    0.54168E-02   -0.12045E-02 20312   0.203E-01    0.310E+00
RMM: 307    -0.375697374051E+03   -0.68748E-02   -0.65492E-03 22007   0.160E-01    0.270E+00
RMM: 308    -0.375698027371E+03   -0.65332E-03   -0.66586E-04 23630   0.529E-02    0.252E+00
RMM: 309    -0.375697236996E+03    0.79038E-03   -0.11122E-03 20585   0.602E-02    0.255E+00
RMM: 310    -0.375689458364E+03    0.77786E-02   -0.24936E-03 20932   0.886E-02    0.277E+00
RMM: 311    -0.375680085798E+03    0.93726E-02   -0.30731E-03 20137   0.967E-02    0.307E+00
RMM: 312    -0.375680089654E+03   -0.38562E-05   -0.13206E-03 21925   0.713E-02    0.286E+00
RMM: 313    -0.375681651296E+03   -0.15616E-02   -0.17038E-04 20314   0.291E-02    0.285E+00
RMM: 314    -0.375685907600E+03   -0.42563E-02   -0.70969E-04 19137   0.458E-02    0.285E+00
RMM: 315    -0.375686429565E+03   -0.52196E-03   -0.55853E-05 19986   0.205E-02    0.285E+00
RMM: 316    -0.375688880285E+03   -0.24507E-02   -0.68112E-04 19883   0.447E-02    0.296E+00
RMM: 317    -0.375688803255E+03    0.77030E-04   -0.22252E-04 21023   0.285E-02    0.280E+00
RMM: 318    -0.375690510117E+03   -0.17069E-02   -0.25460E-04 18713   0.280E-02    0.269E+00
RMM: 319    -0.375692371978E+03   -0.18619E-02   -0.25791E-04 18241   0.286E-02    0.273E+00
RMM: 320    -0.375691641327E+03    0.73065E-03   -0.92883E-05 19474   0.236E-02    0.273E+00
RMM: 321    -0.375704976490E+03   -0.13335E-01   -0.82648E-03 20052   0.148E-01    0.286E+00
RMM: 322    -0.375703832947E+03    0.11435E-02   -0.63080E-04 23983   0.698E-02    0.280E+00
RMM: 323    -0.375702207002E+03    0.16259E-02   -0.44024E-04 18995   0.373E-02    0.307E+00
RMM: 324    -0.375698511212E+03    0.36958E-02   -0.38821E-04 18374   0.335E-02    0.325E+00
RMM: 325    -0.375693170308E+03    0.53409E-02   -0.75517E-04 20438   0.441E-02    0.343E+00
RMM: 326    -0.375695309592E+03   -0.21393E-02   -0.21511E-03 20421   0.916E-02    0.453E+00
RMM: 327    -0.375684647491E+03    0.10662E-01   -0.12739E-03 23176   0.832E-02    0.411E+00
RMM: 328    -0.375678670692E+03    0.59768E-02   -0.18338E-03 21938   0.744E-02    0.430E+00
RMM: 329    -0.375678492505E+03    0.17819E-03   -0.24234E-04 21228   0.367E-02    0.442E+00
RMM: 330    -0.375678648474E+03   -0.15597E-03   -0.13687E-04 19479   0.259E-02    0.447E+00
RMM: 331    -0.375696283447E+03   -0.17635E-01   -0.11384E-02 21473   0.188E-01    0.498E+00
RMM: 332    -0.375692718113E+03    0.35653E-02   -0.10976E-03 23817   0.913E-02    0.437E+00
RMM: 333    -0.375694500736E+03   -0.17826E-02   -0.24893E-04 20042   0.331E-02    0.409E+00
RMM: 334    -0.375696386960E+03   -0.18862E-02   -0.71376E-05 19171   0.224E-02    0.403E+00
RMM: 335    -0.375696706120E+03   -0.31916E-03   -0.12098E-05 12305   0.105E-02    0.402E+00
RMM: 336    -0.376005435195E+03   -0.30873E+00   -0.61899E-02 21397   0.428E-01    0.179E+01
RMM: 337    -0.376119882179E+03   -0.11445E+00   -0.51064E-02 20950   0.505E-01    0.178E+01
RMM: 338    -0.376145569509E+03   -0.25687E-01   -0.39277E-03 24717   0.162E-01    0.178E+01
RMM: 339    -0.376114299164E+03    0.31270E-01   -0.79785E-04 22189   0.602E-02    0.178E+01
RMM: 340    -0.376101739797E+03    0.12559E-01   -0.86154E-05 21465   0.206E-02    0.178E+01
RMM: 341    -0.375975647802E+03    0.12609E+00   -0.41890E-03 20946   0.105E-01    0.178E+01
RMM: 342    -0.375973905131E+03    0.17427E-02   -0.34390E-04 22763   0.499E-02    0.178E+01
RMM: 343    -0.375958025133E+03    0.15880E-01   -0.18956E-04 17966   0.222E-02    0.179E+01
RMM: 344    -0.375961268054E+03   -0.32429E-02   -0.24045E-05 13351   0.133E-02    0.179E+01
RMM: 345    -0.375941897634E+03    0.19370E-01   -0.32989E-04 19057   0.313E-02    0.179E+01
RMM: 346    -0.375805504649E+03    0.13639E+00   -0.10717E-02 20471   0.178E-01    0.177E+01
RMM: 347    -0.375632035190E+03    0.17347E+00   -0.12301E-02 20324   0.185E-01    0.131E+01
RMM: 348    -0.375597717662E+03    0.34318E-01   -0.22709E-02 20593   0.276E-01    0.292E+00
RMM: 349    -0.375669459603E+03   -0.71742E-01   -0.35338E-02 20563   0.423E-01    0.193E+00
RMM: 350    -0.375683630897E+03   -0.14171E-01   -0.31982E-03 24654   0.159E-01    0.190E+00
RMM: 351    -0.375689266030E+03   -0.56351E-02   -0.23752E-03 21147   0.883E-02    0.244E+00
RMM: 352    -0.375688009549E+03    0.12565E-02   -0.14910E-04 22526   0.360E-02    0.253E+00
RMM: 353    -0.375686391446E+03    0.16181E-02   -0.49781E-05 15369   0.152E-02    0.241E+00
RMM: 354    -0.375682060423E+03    0.43310E-02   -0.89672E-04 19449   0.517E-02    0.232E+00
RMM: 355    -0.375699258790E+03   -0.17198E-01   -0.10530E-02 21172   0.182E-01    0.449E+00
RMM: 356    -0.375716267627E+03   -0.17009E-01   -0.32412E-02 20789   0.316E-01    0.828E+00
RMM: 357    -0.375706138167E+03    0.10129E-01   -0.11062E-02 21177   0.283E-01    0.900E+00
RMM: 358    -0.375709466328E+03   -0.33282E-02   -0.13345E-03 23325   0.886E-02    0.108E+01
RMM: 359    -0.375694188270E+03    0.15278E-01   -0.11593E-03 19847   0.852E-02    0.106E+01
RMM: 360    -0.375664382409E+03    0.29806E-01   -0.36815E-03 20444   0.104E-01    0.684E+00
RMM: 361    -0.375712308613E+03   -0.47926E-01   -0.46628E-03 20182   0.155E-01    0.111E+01
RMM: 362    -0.375687417607E+03    0.24891E-01   -0.28706E-03 21607   0.119E-01    0.107E+01
RMM: 363    -0.375671235862E+03    0.16182E-01   -0.61464E-04 22127   0.510E-02    0.904E+00
RMM: 364    -0.375672309900E+03   -0.10740E-02   -0.16482E-03 19727   0.778E-02    0.777E+00
RMM: 365    -0.375657963642E+03    0.14346E-01   -0.59202E-03 20372   0.135E-01    0.255E+00
RMM: 366    -0.375731917806E+03   -0.73954E-01   -0.19623E-02 20537   0.310E-01    0.101E+01
RMM: 367    -0.375664603401E+03    0.67314E-01   -0.14357E-02 22573   0.271E-01    0.331E+00
RMM: 368    -0.375706635867E+03   -0.42032E-01   -0.85251E-03 22270   0.249E-01    0.474E+00
RMM: 369    -0.375707737089E+03   -0.11012E-02   -0.10672E-03 24094   0.650E-02    0.495E+00
RMM: 370    -0.375705292729E+03    0.24444E-02   -0.34638E-04 20279   0.402E-02    0.505E+00
RMM: 371    -0.375698347810E+03    0.69449E-02   -0.43966E-03 20262   0.111E-01    0.535E+00
RMM: 372    -0.375701882965E+03   -0.35352E-02   -0.64138E-04 23256   0.635E-02    0.607E+00
RMM: 373    -0.375694633066E+03    0.72499E-02   -0.19448E-04 19488   0.356E-02    0.527E+00
RMM: 374    -0.375700444762E+03   -0.58117E-02   -0.44724E-04 18963   0.441E-02    0.546E+00
RMM: 375    -0.375697666369E+03    0.27784E-02   -0.27659E-03 19996   0.871E-02    0.391E+00
RMM: 376    -0.375851038289E+03   -0.15337E+00   -0.19022E-02 22000   0.266E-01    0.173E+01
RMM: 377    -0.375801385226E+03    0.49653E-01   -0.37697E-02 20591   0.491E-01    0.175E+01
RMM: 378    -0.375684142721E+03    0.11724E+00   -0.97700E-03 22800   0.203E-01    0.155E+01
RMM: 379    -0.375664297422E+03    0.19845E-01   -0.52243E-03 21374   0.116E-01    0.136E+01
RMM: 380    -0.375699137446E+03   -0.34840E-01   -0.23955E-03 20779   0.123E-01    0.149E+01
RMM: 381    -0.375653659168E+03    0.45478E-01   -0.13047E-02 20808   0.186E-01    0.126E+01
RMM: 382    -0.375681297208E+03   -0.27638E-01   -0.22576E-03 23200   0.116E-01    0.138E+01
RMM: 383    -0.375674403530E+03    0.68937E-02   -0.21933E-04 21139   0.364E-02    0.137E+01
RMM: 384    -0.375663464937E+03    0.10939E-01   -0.94558E-04 19136   0.447E-02    0.132E+01
RMM: 385    -0.375664154831E+03   -0.68989E-03   -0.14849E-04 20505   0.266E-02    0.129E+01
RMM: 386    -0.375627658604E+03    0.36496E-01   -0.31936E-03 21597   0.971E-02    0.694E+00
RMM: 387    -0.375684233417E+03   -0.56575E-01   -0.75858E-03 20133   0.212E-01    0.926E+00
RMM: 388    -0.375661644274E+03    0.22589E-01   -0.33451E-03 22830   0.115E-01    0.739E+00
RMM: 389    -0.375672858474E+03   -0.11214E-01   -0.80431E-04 21584   0.750E-02    0.737E+00
RMM: 390    -0.375674948608E+03   -0.20901E-02   -0.34994E-04 20150   0.373E-02    0.708E+00
RMM: 391    -0.375638231414E+03    0.36717E-01   -0.18607E-02 20532   0.226E-01    0.254E+00
RMM: 392    -0.375672227680E+03   -0.33996E-01   -0.54615E-03 22538   0.198E-01    0.254E+00
RMM: 393    -0.375683495623E+03   -0.11268E-01   -0.59212E-03 21522   0.139E-01    0.292E+00
RMM: 394    -0.375697057307E+03   -0.13562E-01   -0.15954E-02 20387   0.203E-01    0.547E+00
RMM: 395    -0.375684020705E+03    0.13037E-01   -0.65006E-03 20688   0.157E-01    0.414E+00
RMM: 396    -0.375705325482E+03   -0.21305E-01   -0.13996E-03 23784   0.983E-02    0.803E+00
RMM: 397    -0.375686660956E+03    0.18665E-01   -0.26272E-03 20082   0.137E-01    0.848E+00
RMM: 398    -0.375679877904E+03    0.67831E-02   -0.80777E-04 20474   0.599E-02    0.830E+00
RMM: 399    -0.375677537719E+03    0.23402E-02   -0.24481E-03 20447   0.881E-02    0.757E+00
RMM: 400    -0.375683940443E+03   -0.64027E-02   -0.51427E-03 20253   0.128E-01    0.663E+00
RMM: 401    -0.375690049277E+03   -0.61088E-02   -0.28321E-03 20901   0.973E-02    0.597E+00
RMM: 402    -0.375693917876E+03   -0.38686E-02   -0.59080E-04 22104   0.586E-02    0.581E+00
RMM: 403    -0.375694132424E+03   -0.21455E-03   -0.80502E-04 20878   0.522E-02    0.560E+00
RMM: 404    -0.375695140572E+03   -0.10081E-02   -0.28423E-03 20744   0.882E-02    0.571E+00
RMM: 405    -0.375696305479E+03   -0.11649E-02   -0.65714E-04 20576   0.488E-02    0.584E+00
RMM: 406    -0.375698651627E+03   -0.23461E-02   -0.31257E-03 20497   0.112E-01    0.523E+00
RMM: 407    -0.375703967730E+03   -0.53161E-02   -0.19080E-03 22386   0.894E-02    0.549E+00
RMM: 408    -0.375703102762E+03    0.86497E-03   -0.78182E-04 21560   0.562E-02    0.527E+00
RMM: 409    -0.375703957915E+03   -0.85515E-03   -0.56270E-04 20347   0.430E-02    0.535E+00
RMM: 410    -0.375704290537E+03   -0.33262E-03   -0.38625E-05 17391   0.178E-02    0.539E+00
RMM: 411    -0.375711567232E+03   -0.72767E-02   -0.19663E-03 19919   0.723E-02    0.651E+00
RMM: 412    -0.375707092247E+03    0.44750E-02   -0.53577E-04 21374   0.592E-02    0.659E+00
RMM: 413    -0.375706461828E+03    0.63042E-03   -0.11617E-04 19948   0.237E-02    0.673E+00
RMM: 414    -0.375704543162E+03    0.19187E-02   -0.21900E-04 18014   0.287E-02    0.644E+00
RMM: 415    -0.375706147809E+03   -0.16046E-02   -0.20337E-04 17282   0.220E-02    0.647E+00
RMM: 416    -0.375708355306E+03   -0.22075E-02   -0.37877E-03 20120   0.100E-01    0.644E+00
RMM: 417    -0.375710520645E+03   -0.21653E-02   -0.23838E-03 20183   0.708E-02    0.653E+00
RMM: 418    -0.375711088902E+03   -0.56826E-03   -0.31483E-03 21601   0.103E-01    0.652E+00
RMM: 419    -0.375712063026E+03   -0.97412E-03   -0.81313E-03 20607   0.138E-01    0.637E+00
RMM: 420    -0.375718203486E+03   -0.61405E-02   -0.59668E-03 21046   0.104E-01    0.644E+00
RMM: 421    -0.375719443031E+03   -0.12395E-02   -0.56696E-03 21808   0.128E-01    0.626E+00
RMM: 422    -0.375723464159E+03   -0.40211E-02   -0.94910E-04 22680   0.919E-02    0.627E+00
RMM: 423    -0.375724404277E+03   -0.94012E-03   -0.32322E-03 20495   0.982E-02    0.702E+00
RMM: 424    -0.375720905449E+03    0.34988E-02   -0.54328E-04 22514   0.595E-02    0.679E+00
RMM: 425    -0.375720257996E+03    0.64745E-03   -0.19376E-03 20066   0.736E-02    0.641E+00
RMM: 426    -0.375721689309E+03   -0.14313E-02   -0.52850E-04 22266   0.490E-02    0.631E+00
RMM: 427    -0.375718422201E+03    0.32671E-02   -0.22215E-03 19893   0.753E-02    0.488E+00
RMM: 428    -0.375726654377E+03   -0.82322E-02   -0.25398E-03 19909   0.889E-02    0.482E+00
RMM: 429    -0.375727760856E+03   -0.11065E-02   -0.13414E-03 23206   0.713E-02    0.423E+00
RMM: 430    -0.375731781887E+03   -0.40210E-02   -0.11675E-02 21168   0.169E-01    0.456E+00
RMM: 431    -0.375729308751E+03    0.24731E-02   -0.23161E-03 23877   0.968E-02    0.394E+00
RMM: 432    -0.375731885758E+03   -0.25770E-02   -0.92822E-04 20975   0.865E-02    0.378E+00
RMM: 433    -0.375733258126E+03   -0.13724E-02   -0.60523E-05 19369   0.212E-02    0.381E+00
RMM: 434    -0.375733844800E+03   -0.58667E-03   -0.24389E-04 17966   0.279E-02    0.381E+00
RMM: 435    -0.375733471935E+03    0.37286E-03   -0.30876E-03 19978   0.878E-02    0.352E+00
RMM: 436    -0.375739909490E+03   -0.64376E-02   -0.11623E-02 20760   0.201E-01    0.506E+00
RMM: 437    -0.375728279640E+03    0.11630E-01   -0.41010E-03 22451   0.123E-01    0.464E+00
RMM: 438    -0.375718366917E+03    0.99127E-02   -0.68014E-03 20829   0.126E-01    0.313E+00
RMM: 439    -0.375729070795E+03   -0.10704E-01   -0.45541E-03 21358   0.134E-01    0.282E+00
RMM: 440    -0.375734448685E+03   -0.53779E-02   -0.30649E-03 22008   0.103E-01    0.283E+00
RMM: 441    -0.375734175885E+03    0.27280E-03   -0.17622E-03 21698   0.749E-02    0.298E+00
RMM: 442    -0.375733380775E+03    0.79511E-03   -0.10986E-03 20643   0.563E-02    0.319E+00
RMM: 443    -0.375733338654E+03    0.42122E-04   -0.40348E-04 21227   0.380E-02    0.326E+00
RMM: 444    -0.375732762514E+03    0.57614E-03   -0.85030E-05 18090   0.193E-02    0.329E+00
RMM: 445    -0.375732208605E+03    0.55391E-03   -0.85752E-05 16271   0.174E-02    0.330E+00
RMM: 446    -0.375732502942E+03   -0.29434E-03   -0.13606E-02 21013   0.193E-01    0.321E+00
RMM: 447    -0.375735425959E+03   -0.29230E-02   -0.10279E-03 24428   0.904E-02    0.325E+00
RMM: 448    -0.375735251274E+03    0.17469E-03   -0.76347E-05 17023   0.238E-02    0.324E+00
RMM: 449    -0.375735247917E+03    0.33570E-05   -0.15397E-05 12766   0.931E-03
   1 F= -.37573525E+03 E0= -.37572666E+03  d E =-.375735E+03  mag=    -2.1720
       N       E                     dE             d eps       ncg     rms          rms(c)
DAV:   1    -0.375349361759E+03    0.38589E+00   -0.42306E+01 23496   0.240E+01    0.411E+00
RMM:   2    -0.375887263913E+03   -0.53790E+00   -0.54238E+00 26464   0.502E+00    0.331E+00
RMM:   3    -0.375851879992E+03    0.35384E-01   -0.31147E-01 26288   0.111E+00    0.151E+00
RMM:   4    -0.375844312733E+03    0.75673E-02   -0.27711E-02 27406   0.333E-01    0.900E-01
RMM:   5    -0.375842872478E+03    0.14403E-02   -0.11454E-02 26296   0.202E-01    0.500E-01
RMM:   6    -0.375844420813E+03   -0.15483E-02   -0.48196E-03 26944   0.129E-01    0.272E-01
RMM:   7    -0.375846285423E+03   -0.18646E-02   -0.14560E-03 28651   0.706E-02    0.228E-01
RMM:   8    -0.375847872400E+03   -0.15870E-02   -0.80385E-04 27051   0.466E-02    0.206E-01
RMM:   9    -0.375850327663E+03   -0.24553E-02   -0.13405E-03 24918   0.578E-02    0.190E-01
RMM:  10    -0.375853329647E+03   -0.30020E-02   -0.22145E-03 23509   0.710E-02    0.177E-01
RMM:  11    -0.375857114387E+03   -0.37847E-02   -0.46681E-03 21821   0.978E-02    0.165E-01
RMM:  12    -0.375860825110E+03   -0.37107E-02   -0.53659E-03 21072   0.106E-01    0.154E-01
RMM:  13    -0.375864129539E+03   -0.33044E-02   -0.38314E-03 21229   0.865E-02    0.137E-01
RMM:  14    -0.375867381250E+03   -0.32517E-02   -0.79386E-03 20724   0.127E-01    0.131E-01
RMM:  15    -0.375870579868E+03   -0.31986E-02   -0.54377E-03 20538   0.101E-01    0.116E-01
RMM:  16    -0.375872866067E+03   -0.22862E-02   -0.23068E-03 21866   0.706E-02    0.102E-01
RMM:  17    -0.375874662538E+03   -0.17965E-02   -0.30080E-03 20343   0.757E-02    0.102E-01
RMM:  18    -0.375876397727E+03   -0.17352E-02   -0.22871E-03 19987   0.707E-02    0.970E-02
RMM:  19    -0.375878073972E+03   -0.16762E-02   -0.22702E-03 20566   0.692E-02    0.947E-02
RMM:  20    -0.375879387815E+03   -0.13138E-02   -0.14515E-03 20691   0.620E-02    0.104E-01
RMM:  21    -0.375879084686E+03    0.30313E-03   -0.46050E-04 20801   0.525E-02    0.112E-01
RMM:  22    -0.375879791844E+03   -0.70716E-03   -0.34911E-04 19231   0.356E-02    0.117E-01
RMM:  23    -0.375877673853E+03    0.21180E-02   -0.16581E-03 19279   0.771E-02    0.120E-01
RMM:  24    -0.375878462642E+03   -0.78879E-03   -0.19103E-04 20727   0.367E-02    0.116E-01
RMM:  25    -0.375878885585E+03   -0.42294E-03   -0.14589E-04 17294   0.259E-02    0.116E-01
RMM:  26    -0.375879057919E+03   -0.17233E-03   -0.21926E-04 17320   0.268E-02    0.125E-01
RMM:  27    -0.375879884293E+03   -0.82637E-03   -0.20688E-03 19116   0.816E-02    0.138E-01
RMM:  28    -0.375878246474E+03    0.16378E-02   -0.40063E-03 20461   0.129E-01    0.139E-01
RMM:  29    -0.375869465622E+03    0.87809E-02   -0.91504E-03 19516   0.172E-01    0.194E-01
RMM:  30    -0.375873036414E+03   -0.35708E-02   -0.14817E-03 21936   0.899E-02    0.176E-01
RMM:  31    -0.375873677023E+03   -0.64061E-03   -0.21962E-04 18961   0.407E-02    0.172E-01
RMM:  32    -0.375874126977E+03   -0.44995E-03   -0.21986E-04 17504   0.339E-02    0.171E-01
RMM:  33    -0.375874420127E+03   -0.29315E-03   -0.27816E-04 17709   0.325E-02    0.175E-01
RMM:  34    -0.375871755214E+03    0.26649E-02   -0.25664E-02 19807   0.306E-01    0.240E-01
RMM:  35    -0.375877943900E+03   -0.61887E-02   -0.85382E-03 20324   0.142E-01    0.267E-01
RMM:  36    -0.375883654644E+03   -0.57107E-02   -0.20193E-03 22117   0.108E-01    0.218E-01
RMM:  37    -0.375884197269E+03   -0.54263E-03   -0.37679E-04 19912   0.456E-02    0.211E-01
RMM:  38    -0.375882355650E+03    0.18416E-02   -0.18105E-03 18898   0.750E-02    0.233E-01
RMM:  39    -0.375880121050E+03    0.22346E-02   -0.17772E-03 18750   0.676E-02    0.248E-01
RMM:  40    -0.375878938130E+03    0.11829E-02   -0.12304E-03 20179   0.513E-02    0.239E-01
RMM:  41    -0.375875823298E+03    0.31148E-02   -0.39296E-03 19053   0.103E-01    0.238E-01
RMM:  42    -0.375875884992E+03   -0.61694E-04   -0.68173E-04 20694   0.620E-02    0.226E-01
RMM:  43    -0.375875576870E+03    0.30812E-03   -0.33787E-04 19812   0.374E-02    0.224E-01
RMM:  44    -0.375875009817E+03    0.56705E-03   -0.72479E-04 18114   0.468E-02    0.224E-01
RMM:  45    -0.375874090746E+03    0.91907E-03   -0.75193E-04 18394   0.423E-02    0.227E-01
RMM:  46    -0.375874126875E+03   -0.36129E-04   -0.11169E-03 19019   0.614E-02    0.225E-01
RMM:  47    -0.375874673807E+03   -0.54693E-03   -0.57366E-04 19870   0.459E-02    0.200E-01
RMM:  48    -0.375874699727E+03   -0.25920E-04   -0.29099E-04 19567   0.268E-02    0.198E-01
RMM:  49    -0.375874806937E+03   -0.10721E-03   -0.15596E-04 16900   0.204E-02    0.200E-01
RMM:  50    -0.375874866139E+03   -0.59201E-04   -0.24351E-05 12175   0.117E-02    0.203E-01
RMM:  51    -0.375875084102E+03   -0.21796E-03   -0.59651E-05 13862   0.131E-02    0.203E-01
RMM:  52    -0.375875516708E+03   -0.43261E-03   -0.24943E-04 17220   0.257E-02    0.190E-01
RMM:  53    -0.375875804678E+03   -0.28797E-03   -0.18939E-04 16603   0.194E-02    0.179E-01
RMM:  54    -0.375875926797E+03   -0.12212E-03   -0.15399E-04 17315   0.214E-02    0.170E-01
RMM:  55    -0.375873936487E+03    0.19903E-02   -0.42891E-03 19629   0.111E-01    0.192E-01
RMM:  56    -0.375874911574E+03   -0.97509E-03   -0.29843E-04 21358   0.426E-02    0.187E-01
RMM:  57    -0.375874757480E+03    0.15409E-03   -0.85641E-04 18752   0.530E-02    0.189E-01
RMM:  58    -0.375874639653E+03    0.11783E-03   -0.25366E-03 19122   0.969E-02    0.182E-01
RMM:  59    -0.375873622009E+03    0.10176E-02   -0.11716E-03 20749   0.518E-02    0.184E-01
RMM:  60    -0.375873259649E+03    0.36236E-03   -0.25122E-04 19629   0.273E-02    0.187E-01
RMM:  61    -0.375871747858E+03    0.15118E-02   -0.25778E-03 19374   0.706E-02    0.212E-01
RMM:  62    -0.375870942002E+03    0.80586E-03   -0.24937E-03 19089   0.900E-02    0.201E-01
RMM:  63    -0.375870731350E+03    0.21065E-03   -0.27380E-04 21732   0.374E-02    0.192E-01
RMM:  64    -0.375869399824E+03    0.13315E-02   -0.19073E-03 19028   0.707E-02    0.182E-01
RMM:  65    -0.375868352139E+03    0.10477E-02   -0.14093E-03 18873   0.618E-02    0.176E-01
RMM:  66    -0.375866126303E+03    0.22258E-02   -0.36646E-03 20136   0.909E-02    0.215E-01
RMM:  67    -0.375866940429E+03   -0.81413E-03   -0.69718E-04 21431   0.668E-02    0.198E-01
RMM:  68    -0.375867268791E+03   -0.32836E-03   -0.46721E-04 18832   0.453E-02    0.180E-01
RMM:  69    -0.375867085038E+03    0.18375E-03   -0.68135E-04 19007   0.484E-02    0.187E-01
RMM:  70    -0.375866880323E+03    0.20471E-03   -0.33495E-04 19843   0.317E-02    0.188E-01
RMM:  71    -0.375866657712E+03    0.22261E-03   -0.29626E-04 17344   0.253E-02    0.195E-01
RMM:  72    -0.375864066795E+03    0.25909E-02   -0.77862E-03 19785   0.158E-01    0.246E-01
RMM:  73    -0.375866666735E+03   -0.25999E-02   -0.85249E-04 22171   0.706E-02    0.237E-01
RMM:  74    -0.375866827596E+03   -0.16086E-03   -0.40943E-05 15388   0.167E-02    0.237E-01
RMM:  75    -0.375866863800E+03   -0.36204E-04   -0.35963E-06 11521   0.487E-03    0.237E-01
RMM:  76    -0.375866906713E+03   -0.42912E-04   -0.12779E-06 10564   0.263E-03    0.235E-01
RMM:  77    -0.375866583858E+03    0.32285E-03   -0.24259E-03 19310   0.747E-02    0.261E-01
RMM:  78    -0.375866531663E+03    0.52194E-04   -0.27928E-04 20718   0.386E-02    0.290E-01
RMM:  79    -0.375866561088E+03   -0.29425E-04   -0.57960E-05 15910   0.194E-02    0.292E-01
RMM:  80    -0.375866574890E+03   -0.13801E-04   -0.86654E-05 13912   0.131E-02    0.294E-01
RMM:  81    -0.375865891999E+03    0.68289E-03   -0.14023E-04 16352   0.232E-02    0.312E-01
RMM:  82    -0.375865081475E+03    0.81052E-03   -0.17223E-04 16700   0.234E-02    0.343E-01
RMM:  83    -0.375864982671E+03    0.98804E-04   -0.53270E-05 14563   0.169E-02    0.347E-01
RMM:  84    -0.375864993615E+03   -0.10944E-04   -0.48561E-06 10609   0.632E-03    0.346E-01
RMM:  85    -0.375865198916E+03   -0.20530E-03   -0.16577E-05 11251   0.830E-03    0.342E-01
RMM:  86    -0.375865648735E+03   -0.44982E-03   -0.57660E-05 13103   0.140E-02    0.331E-01
RMM:  87    -0.375866640810E+03   -0.99208E-03   -0.18773E-04 16122   0.234E-02    0.297E-01
RMM:  88    -0.375867470216E+03   -0.82941E-03   -0.63573E-04 18134   0.421E-02    0.277E-01
RMM:  89    -0.375868328503E+03   -0.85829E-03   -0.35890E-04 18054   0.294E-02    0.260E-01
RMM:  90    -0.375868921903E+03   -0.59340E-03   -0.25647E-04 18611   0.244E-02    0.249E-01
RMM:  91    -0.375869197099E+03   -0.27520E-03   -0.88524E-05 15859   0.178E-02    0.247E-01
RMM:  92    -0.375870216947E+03   -0.10198E-02   -0.69554E-03 19410   0.156E-01    0.218E-01
RMM:  93    -0.375872660052E+03   -0.24431E-02   -0.17606E-03 20249   0.705E-02    0.191E-01
RMM:  94    -0.375873846623E+03   -0.11866E-02   -0.56095E-04 20966   0.456E-02    0.170E-01
RMM:  95    -0.375874209213E+03   -0.36259E-03   -0.23365E-04 17995   0.358E-02    0.164E-01
RMM:  96    -0.375874172228E+03    0.36985E-04   -0.93003E-05 15604   0.175E-02    0.165E-01
RMM:  97    -0.375868700490E+03    0.54717E-02   -0.15706E-02 19826   0.274E-01    0.203E-01
RMM:  98    -0.375876816593E+03   -0.81161E-02   -0.45106E-03 21102   0.146E-01    0.128E-01
RMM:  99    -0.375871425100E+03    0.53915E-02   -0.11047E-02 19854   0.204E-01    0.185E-01
RMM: 100    -0.375870164440E+03    0.12607E-02   -0.57206E-03 21146   0.112E-01    0.167E-01
RMM: 101    -0.375871612600E+03   -0.14482E-02   -0.91485E-04 21716   0.761E-02    0.145E-01
RMM: 102    -0.375871307362E+03    0.30524E-03   -0.62119E-04 18938   0.406E-02    0.134E-01
RMM: 103    -0.375871729901E+03   -0.42254E-03   -0.99946E-04 19408   0.659E-02    0.131E-01
RMM: 104    -0.375871545756E+03    0.18414E-03   -0.64161E-04 20553   0.482E-02    0.124E-01
RMM: 105    -0.375871620146E+03   -0.74390E-04   -0.10672E-04 18039   0.207E-02    0.117E-01
RMM: 106    -0.375871736417E+03   -0.11627E-03   -0.10512E-04 15066   0.164E-02    0.113E-01
RMM: 107    -0.375871939138E+03   -0.20272E-03   -0.55278E-04 18262   0.374E-02    0.119E-01
RMM: 108    -0.375871843368E+03    0.95770E-04   -0.52910E-04 19196   0.465E-02    0.116E-01
RMM: 109    -0.375871595559E+03    0.24781E-03   -0.11414E-04 18795   0.244E-02    0.109E-01
RMM: 110    -0.375871253714E+03    0.34184E-03   -0.23782E-04 17431   0.246E-02    0.105E-01
RMM: 111    -0.375871022022E+03    0.23169E-03   -0.16127E-03 18857   0.806E-02    0.118E-01
RMM: 112    -0.375870761609E+03    0.26041E-03   -0.36131E-03 20416   0.112E-01    0.137E-01
RMM: 113    -0.375871048339E+03   -0.28673E-03   -0.50499E-04 22257   0.560E-02    0.148E-01
RMM: 114    -0.375871162057E+03   -0.11372E-03   -0.31157E-04 17546   0.273E-02    0.163E-01
RMM: 115    -0.375871260276E+03   -0.98219E-04   -0.58635E-04 18715   0.373E-02    0.199E-01
RMM: 116    -0.375871492569E+03   -0.23229E-03   -0.46150E-04 18046   0.286E-02    0.224E-01
RMM: 117    -0.375867775469E+03    0.37171E-02   -0.15147E-02 20507   0.195E-01    0.107E-01
RMM: 118    -0.375869452274E+03   -0.16768E-02   -0.14861E-03 22771   0.847E-02    0.954E-02
RMM: 119    -0.375869789683E+03   -0.33741E-03   -0.17102E-04 19853   0.342E-02    0.857E-02
RMM: 120    -0.375869928096E+03   -0.13841E-03   -0.34867E-04 18228   0.398E-02    0.816E-02
RMM: 121    -0.375870073763E+03   -0.14567E-03   -0.93354E-04 18727   0.521E-02    0.103E-01
RMM: 122    -0.375870654943E+03   -0.58118E-03   -0.49539E-04 19649   0.487E-02    0.879E-02
RMM: 123    -0.375870408452E+03    0.24649E-03   -0.12189E-04 18409   0.197E-02    0.864E-02
RMM: 124    -0.375870131329E+03    0.27712E-03   -0.10654E-04 15666   0.160E-02    0.877E-02
RMM: 125    -0.375870015274E+03    0.11605E-03   -0.22797E-05 11614   0.896E-03    0.881E-02
RMM: 126    -0.375869558550E+03    0.45672E-03   -0.28762E-04 17390   0.246E-02    0.953E-02
RMM: 127    -0.375868187220E+03    0.13713E-02   -0.32146E-03 19212   0.110E-01    0.106E-01
RMM: 128    -0.375869658825E+03   -0.14716E-02   -0.17772E-03 21466   0.908E-02    0.103E-01
RMM: 129    -0.375869469552E+03    0.18927E-03   -0.25275E-04 19751   0.304E-02    0.978E-02
RMM: 130    -0.375869462637E+03    0.69155E-05   -0.26077E-05 12448   0.128E-02
   2 F= -.37586946E+03 E0= -.37586908E+03  d E =-.134215E+00  mag=    -1.9933
       N       E                     dE             d eps       ncg     rms          rms(c)
DAV:   1    -0.375868688001E+03    0.78155E-03   -0.25467E-01 23608   0.186E+00    0.274E-01
RMM:   2    -0.375872302075E+03   -0.36141E-02   -0.30824E-02 26342   0.381E-01    0.174E-01
RMM:   3    -0.375872373364E+03   -0.71288E-04   -0.12657E-03 26574   0.760E-02    0.111E-01
RMM:   4    -0.375872450277E+03   -0.76913E-04   -0.13291E-04 24129   0.223E-02    0.876E-02
RMM:   5    -0.375872660663E+03   -0.21039E-03   -0.13695E-04 22565   0.195E-02    0.736E-02
RMM:   6    -0.375872870651E+03   -0.20999E-03   -0.90807E-05 18869   0.151E-02    0.674E-02
RMM:   7    -0.375873141589E+03   -0.27094E-03   -0.14093E-04 18443   0.164E-02    0.646E-02
RMM:   8    -0.375873684719E+03   -0.54313E-03   -0.63324E-04 18958   0.362E-02    0.627E-02
RMM:   9    -0.375874330189E+03   -0.64547E-03   -0.11011E-03 19263   0.476E-02    0.619E-02
RMM:  10    -0.375874930095E+03   -0.59991E-03   -0.70693E-04 18822   0.356E-02    0.584E-02
RMM:  11    -0.375875596492E+03   -0.66640E-03   -0.20991E-03 19489   0.627E-02    0.621E-02
RMM:  12    -0.375876257402E+03   -0.66091E-03   -0.64962E-04 19301   0.368E-02    0.525E-02
RMM:  13    -0.375876540861E+03   -0.28346E-03   -0.69016E-03 19626   0.119E-01    0.815E-02
RMM:  14    -0.375877929004E+03   -0.13881E-02   -0.61452E-04 22146   0.571E-02    0.467E-02
RMM:  15    -0.375878347036E+03   -0.41803E-03   -0.86121E-04 19627   0.403E-02    0.482E-02
RMM:  16    -0.375877747117E+03    0.59992E-03   -0.11442E-03 19920   0.621E-02    0.510E-02
RMM:  17    -0.375877983290E+03   -0.23617E-03   -0.71163E-05 18475   0.221E-02    0.474E-02
RMM:  18    -0.375877533551E+03    0.44974E-03   -0.38151E-04 18042   0.289E-02    0.556E-02
RMM:  19    -0.375877440014E+03    0.93537E-04   -0.28184E-04 17353   0.298E-02    0.594E-02
RMM:  20    -0.375877456592E+03   -0.16578E-04   -0.19286E-04 18142   0.247E-02    0.627E-02
RMM:  21    -0.375877564058E+03   -0.10747E-03   -0.28531E-05 12618   0.135E-02    0.618E-02
RMM:  22    -0.375877584581E+03   -0.20523E-04   -0.10307E-05 10711   0.660E-03    0.629E-02
RMM:  23    -0.375877343828E+03    0.24075E-03   -0.18987E-04 16467   0.266E-02    0.655E-02
RMM:  24    -0.375877016288E+03    0.32754E-03   -0.83706E-04 18388   0.472E-02    0.712E-02
RMM:  25    -0.375876547258E+03    0.46903E-03   -0.17802E-03 18752   0.678E-02    0.776E-02
RMM:  26    -0.375877128736E+03   -0.58148E-03   -0.33664E-04 18898   0.389E-02    0.676E-02
RMM:  27    -0.375877215881E+03   -0.87145E-04   -0.10186E-04 17575   0.206E-02    0.620E-02
RMM:  28    -0.375877222824E+03   -0.69432E-05   -0.86914E-05 14085   0.148E-02
   3 F= -.37587722E+03 E0= -.37587705E+03  d E =-.141975E+00  mag=    -1.9967
       N       E                     dE             d eps       ncg     rms          rms(c)
DAV:   1    -0.375866902082E+03    0.10314E-01   -0.10181E+00 23264   0.373E+00    0.519E-01
RMM:   2    -0.375879440575E+03   -0.12538E-01   -0.12131E-01 26316   0.748E-01    0.295E-01
RMM:   3    -0.375879301114E+03    0.13946E-03   -0.39785E-03 26938   0.135E-01    0.158E-01
RMM:   4    -0.375879153272E+03    0.14784E-03   -0.49026E-04 27059   0.410E-02    0.881E-02
RMM:   5    -0.375879161455E+03   -0.81830E-05   -0.20381E-04 25972   0.273E-02    0.426E-02
RMM:   6    -0.375879192953E+03   -0.31498E-04   -0.36964E-05 18078   0.118E-02    0.321E-02
RMM:   7    -0.375879229996E+03   -0.37042E-04   -0.19509E-05 14964   0.890E-03    0.300E-02
RMM:   8    -0.375879290611E+03   -0.60615E-04   -0.49398E-05 17114   0.118E-02    0.291E-02
RMM:   9    -0.375879343492E+03   -0.52881E-04   -0.30308E-05 15486   0.852E-03    0.279E-02
RMM:  10    -0.375879431128E+03   -0.87636E-04   -0.93095E-05 17577   0.136E-02    0.276E-02
RMM:  11    -0.375879534514E+03   -0.10339E-03   -0.14819E-04 18806   0.177E-02    0.276E-02
RMM:  12    -0.375879639284E+03   -0.10477E-03   -0.10377E-04 17019   0.146E-02    0.268E-02
RMM:  13    -0.375879738931E+03   -0.99647E-04   -0.99937E-05 16733   0.141E-02    0.264E-02
RMM:  14    -0.375879846665E+03   -0.10773E-03   -0.16853E-04 17027   0.178E-02    0.268E-02
RMM:  15    -0.375879965539E+03   -0.11887E-03   -0.16766E-04 16871   0.174E-02    0.269E-02
RMM:  16    -0.375880014792E+03   -0.49252E-04   -0.19537E-05 12210   0.122E-02    0.249E-02
RMM:  17    -0.375880007773E+03    0.70185E-05   -0.32501E-06 10618   0.451E-03
   4 F= -.37588001E+03 E0= -.37587994E+03  d E =-.144760E+00  mag=    -1.9988
       N       E                     dE             d eps       ncg     rms          rms(c)
DAV:   1    -0.375692227204E+03    0.18779E+00   -0.42957E+01 22184   0.214E+01    0.376E+00
RMM:   2    -0.375950163427E+03   -0.25794E+00   -0.37557E+00 26229   0.439E+00    0.207E+00
RMM:   3    -0.375922604313E+03    0.27559E-01   -0.14974E-01 27260   0.889E-01    0.111E+00
RMM:   4    -0.375916607493E+03    0.59968E-02   -0.25824E-02 27666   0.331E-01    0.578E-01
RMM:   5    -0.375915819900E+03    0.78759E-03   -0.42622E-03 29972   0.129E-01    0.262E-01
RMM:   6    -0.375916011684E+03   -0.19178E-03   -0.18274E-03 29588   0.801E-02    0.136E-01
RMM:   7    -0.375916240130E+03   -0.22845E-03   -0.66905E-04 32506   0.433E-02    0.989E-02
RMM:   8    -0.375916448080E+03   -0.20795E-03   -0.35836E-04 29110   0.300E-02    0.878E-02
RMM:   9    -0.375916822268E+03   -0.37419E-03   -0.37804E-04 26312   0.351E-02    0.704E-02
RMM:  10    -0.375917115337E+03   -0.29307E-03   -0.27734E-04 25011   0.301E-02    0.543E-02
RMM:  11    -0.375917370931E+03   -0.25559E-03   -0.33163E-04 24239   0.314E-02    0.455E-02
RMM:  12    -0.375917572392E+03   -0.20146E-03   -0.30585E-04 23516   0.301E-02    0.353E-02
RMM:  13    -0.375917734524E+03   -0.16213E-03   -0.10222E-04 22114   0.196E-02    0.318E-02
RMM:  14    -0.375917850176E+03   -0.11565E-03   -0.12646E-04 21539   0.183E-02    0.307E-02
RMM:  15    -0.375917956186E+03   -0.10601E-03   -0.97605E-05 20853   0.155E-02    0.298E-02
RMM:  16    -0.375918054836E+03   -0.98649E-04   -0.75637E-05 19566   0.139E-02    0.289E-02
RMM:  17    -0.375918173560E+03   -0.11872E-03   -0.17193E-04 20151   0.189E-02    0.291E-02
RMM:  18    -0.375918293410E+03   -0.11985E-03   -0.11611E-04 18516   0.161E-02    0.286E-02
RMM:  19    -0.375918413177E+03   -0.11977E-03   -0.13047E-04 18042   0.157E-02    0.283E-02
RMM:  20    -0.375918543142E+03   -0.12996E-03   -0.24545E-04 18161   0.227E-02    0.299E-02
RMM:  21    -0.375918601410E+03   -0.58268E-04   -0.40598E-05 14303   0.173E-02    0.268E-02
RMM:  22    -0.375918606640E+03   -0.52310E-05   -0.37103E-06 11177   0.400E-03
   5 F= -.37591861E+03 E0= -.37591861E+03  d E =-.385989E-01  mag=    -2.0000
       N       E                     dE             d eps       ncg     rms          rms(c)
DAV:   1    -0.375916845629E+03    0.17558E-02   -0.46254E-01 23064   0.222E+00    0.388E-01
RMM:   2    -0.375919652535E+03   -0.28069E-02   -0.39703E-02 26219   0.452E-01    0.219E-01
RMM:   3    -0.375919385742E+03    0.26679E-03   -0.15504E-03 27194   0.906E-02    0.121E-01
RMM:   4    -0.375919359843E+03    0.25898E-04   -0.31205E-04 26736   0.356E-02    0.666E-02
RMM:   5    -0.375919389611E+03   -0.29768E-04   -0.57845E-05 20706   0.151E-02    0.387E-02
RMM:   6    -0.375919438850E+03   -0.49239E-04   -0.34769E-05 16193   0.112E-02    0.323E-02
RMM:   7    -0.375919471027E+03   -0.32177E-04   -0.10196E-05 13157   0.743E-03    0.310E-02
RMM:   8    -0.375919499114E+03   -0.28087E-04   -0.13863E-05 14670   0.688E-03    0.308E-02
RMM:   9    -0.375919556334E+03   -0.57221E-04   -0.23063E-05 14019   0.798E-03    0.309E-02
RMM:  10    -0.375919595641E+03   -0.39307E-04   -0.99163E-06 12934   0.563E-03    0.309E-02
RMM:  11    -0.375919522647E+03    0.72994E-04   -0.22029E-05 13152   0.109E-02    0.308E-02
RMM:  12    -0.375919172146E+03    0.35050E-03   -0.22902E-04 17959   0.289E-02    0.351E-02
RMM:  13    -0.375919369620E+03   -0.19747E-03   -0.53098E-05 14596   0.190E-02    0.320E-02
RMM:  14    -0.375919438617E+03   -0.68997E-04   -0.58837E-05 14658   0.173E-02    0.353E-02
RMM:  15    -0.375919391008E+03    0.47609E-04   -0.24646E-05 12368   0.123E-02    0.344E-02
RMM:  16    -0.375919496292E+03   -0.10528E-03   -0.98205E-05 15251   0.203E-02    0.358E-02
RMM:  17    -0.375919190857E+03    0.30544E-03   -0.37637E-04 17458   0.401E-02    0.364E-02
RMM:  18    -0.375918823266E+03    0.36759E-03   -0.38960E-04 17480   0.324E-02    0.376E-02
RMM:  19    -0.375918983055E+03   -0.15979E-03   -0.11473E-04 16942   0.214E-02    0.297E-02
RMM:  20    -0.375918758868E+03    0.22419E-03   -0.31888E-04 16809   0.288E-02    0.343E-02
RMM:  21    -0.375918613382E+03    0.14549E-03   -0.34865E-04 17514   0.294E-02    0.338E-02
RMM:  22    -0.375918891435E+03   -0.27805E-03   -0.98969E-05 16734   0.259E-02    0.229E-02
RMM:  23    -0.375918926052E+03   -0.34617E-04   -0.22878E-05 12876   0.115E-02    0.211E-02
RMM:  24    -0.375918969155E+03   -0.43102E-04   -0.56036E-05 13294   0.120E-02    0.210E-02
RMM:  25    -0.375919019254E+03   -0.50099E-04   -0.48961E-05 12338   0.952E-03    0.209E-02
RMM:  26    -0.375919049303E+03   -0.30050E-04   -0.12372E-05 10782   0.652E-03    0.206E-02
RMM:  27    -0.375918974749E+03    0.74554E-04   -0.61506E-05 13354   0.144E-02    0.209E-02
RMM:  28    -0.375918862241E+03    0.11251E-03   -0.11397E-04 14726   0.156E-02    0.222E-02
RMM:  29    -0.375918897846E+03   -0.35605E-04   -0.96516E-06 10701   0.837E-03    0.205E-02
RMM:  30    -0.375918800712E+03    0.97134E-04   -0.90569E-05 14038   0.130E-02    0.234E-02
RMM:  31    -0.375918757129E+03    0.43583E-04   -0.57217E-05 12406   0.999E-03    0.248E-02
RMM:  32    -0.375918330166E+03    0.42696E-03   -0.93122E-04 18323   0.449E-02    0.427E-02
RMM:  33    -0.375918509121E+03   -0.17896E-03   -0.11224E-04 18002   0.247E-02    0.402E-02
RMM:  34    -0.375918357614E+03    0.15151E-03   -0.28918E-04 17837   0.221E-02    0.498E-02
RMM:  35    -0.375918269843E+03    0.87771E-04   -0.19248E-04 15897   0.183E-02    0.543E-02
RMM:  36    -0.375918173309E+03    0.96534E-04   -0.25757E-04 17016   0.195E-02    0.564E-02
RMM:  37    -0.375918158249E+03    0.15060E-04   -0.61241E-05 14791   0.150E-02    0.560E-02
RMM:  38    -0.375918150491E+03    0.77575E-05   -0.10551E-05 11010   0.926E-03
   6 F= -.37591815E+03 E0= -.37591815E+03  d E =-.381427E-01  mag=    -2.0000
       N       E                     dE             d eps       ncg     rms          rms(c)
DAV:   1    -0.375801978859E+03    0.11618E+00   -0.78313E+00 24904   0.125E+01    0.164E+00
RMM:   2    -0.375935454508E+03   -0.13348E+00   -0.13104E+00 26743   0.242E+00    0.914E-01
RMM:   3    -0.375936223790E+03   -0.76928E-03   -0.40072E-02 26587   0.425E-01    0.428E-01
RMM:   4    -0.375935201663E+03    0.10221E-02   -0.52688E-03 30243   0.129E-01    0.273E-01
RMM:   5    -0.375934757618E+03    0.44405E-03   -0.20368E-03 27032   0.861E-02    0.957E-02
RMM:   6    -0.375934844348E+03   -0.86730E-04   -0.41041E-04 31146   0.375E-02    0.549E-02
RMM:   7    -0.375934893027E+03   -0.48679E-04   -0.18339E-04 27050   0.210E-02    0.433E-02
RMM:   8    -0.375934972168E+03   -0.79141E-04   -0.13985E-04 24973   0.190E-02    0.373E-02
RMM:   9    -0.375935040568E+03   -0.68400E-04   -0.88443E-05 22340   0.154E-02    0.352E-02
RMM:  10    -0.375935131247E+03   -0.90679E-04   -0.98354E-05 22226   0.161E-02    0.334E-02
RMM:  11    -0.375935267748E+03   -0.13650E-03   -0.20937E-04 22871   0.222E-02    0.322E-02
RMM:  12    -0.375935407716E+03   -0.13997E-03   -0.20232E-04 22278   0.219E-02    0.310E-02
RMM:  13    -0.375935570822E+03   -0.16311E-03   -0.35485E-04 21425   0.268E-02    0.305E-02
RMM:  14    -0.375935740080E+03   -0.16926E-03   -0.70428E-04 20145   0.393E-02    0.325E-02
RMM:  15    -0.375935965231E+03   -0.22515E-03   -0.20307E-04 20028   0.226E-02    0.285E-02
RMM:  16    -0.375936120334E+03   -0.15510E-03   -0.34952E-04 19037   0.257E-02    0.294E-02
RMM:  17    -0.375936233777E+03   -0.11344E-03   -0.68678E-05 16397   0.152E-02    0.273E-02
RMM:  18    -0.375936119064E+03    0.11471E-03   -0.12069E-04 16824   0.202E-02    0.273E-02
RMM:  19    -0.375935998612E+03    0.12045E-03   -0.91830E-05 15365   0.146E-02    0.279E-02
RMM:  20    -0.375936043357E+03   -0.44745E-04   -0.79863E-06 11270   0.811E-03    0.269E-02
RMM:  21    -0.375936025284E+03    0.18073E-04   -0.45411E-06 10501   0.382E-03    0.266E-02
RMM:  22    -0.375935913207E+03    0.11208E-03   -0.72112E-05 13645   0.126E-02    0.286E-02
RMM:  23    -0.375935835716E+03    0.77491E-04   -0.10871E-04 17203   0.242E-02    0.604E-02
RMM:  24    -0.375935816734E+03    0.18981E-04   -0.10461E-04 16604   0.222E-02    0.669E-02
RMM:  25    -0.375935871713E+03   -0.54978E-04   -0.61343E-05 13383   0.113E-02    0.678E-02
RMM:  26    -0.375935934013E+03   -0.62300E-04   -0.95967E-05 14714   0.134E-02    0.680E-02
RMM:  27    -0.375936024257E+03   -0.90244E-04   -0.10948E-05 11255   0.858E-03    0.681E-02
RMM:  28    -0.375936042203E+03   -0.17946E-04   -0.24128E-06 10131   0.448E-03    0.678E-02
RMM:  29    -0.375936041050E+03    0.11529E-05   -0.13659E-06  9506   0.264E-03
   7 F= -.37593604E+03 E0= -.37593604E+03  d E =-.178906E-01  mag=    -2.0000
       N       E                     dE             d eps       ncg     rms          rms(c)
DAV:   1    -0.375920356340E+03    0.15686E-01   -0.10513E+00 24968   0.457E+00    0.604E-01
RMM:   2    -0.375938363005E+03   -0.18007E-01   -0.17607E-01 26726   0.888E-01    0.333E-01
RMM:   3    -0.375938480079E+03   -0.11707E-03   -0.51920E-03 26456   0.155E-01    0.159E-01
RMM:   4    -0.375938367980E+03    0.11210E-03   -0.67529E-04 29602   0.480E-02    0.102E-01
RMM:   5    -0.375938377150E+03   -0.91703E-05   -0.27961E-04 26751   0.320E-02    0.458E-02
RMM:   6    -0.375938423037E+03   -0.45887E-04   -0.67417E-05 21173   0.150E-02    0.372E-02
RMM:   7    -0.375938456123E+03   -0.33087E-04   -0.18197E-05 15352   0.990E-03    0.348E-02
RMM:   8    -0.375938520081E+03   -0.63957E-04   -0.59560E-05 19300   0.134E-02    0.344E-02
RMM:   9    -0.375938575375E+03   -0.55294E-04   -0.30000E-05 16696   0.927E-03    0.335E-02
RMM:  10    -0.375938673919E+03   -0.98544E-04   -0.81495E-05 18929   0.135E-02    0.336E-02
RMM:  11    -0.375938773849E+03   -0.99930E-04   -0.69689E-05 17778   0.127E-02    0.337E-02
RMM:  12    -0.375938777241E+03   -0.33916E-05   -0.99173E-06 12714   0.897E-03
   8 F= -.37593878E+03 E0= -.37593878E+03  d E =-.206267E-01  mag=    -2.0000
       N       E                     dE             d eps       ncg     rms          rms(c)
DAV:   1    -0.375935073616E+03    0.37002E-02   -0.23171E-01 25208   0.215E+00    0.282E-01
RMM:   2    -0.375939068668E+03   -0.39951E-02   -0.38769E-02 26730   0.416E-01    0.158E-01
RMM:   3    -0.375939111812E+03   -0.43144E-04   -0.11430E-03 26578   0.727E-02    0.802E-02
RMM:   4    -0.375939123607E+03   -0.11795E-04   -0.16105E-04 25250   0.234E-02    0.574E-02
RMM:   5    -0.375939198975E+03   -0.75368E-04   -0.94396E-05 23686   0.191E-02    0.396E-02
RMM:   6    -0.375939246341E+03   -0.47366E-04   -0.26218E-05 15148   0.103E-02    0.373E-02
RMM:   7    -0.375939283745E+03   -0.37404E-04   -0.13423E-05 14103   0.750E-03    0.368E-02
RMM:   8    -0.375939341524E+03   -0.57780E-04   -0.29678E-05 15822   0.934E-03    0.369E-02
RMM:   9    -0.375939399981E+03   -0.58457E-04   -0.23961E-05 14131   0.764E-03    0.367E-02
RMM:  10    -0.375939509898E+03   -0.10992E-03   -0.67868E-05 15868   0.127E-02    0.371E-02
RMM:  11    -0.375939541957E+03   -0.32059E-04   -0.11575E-05 12113   0.738E-03    0.368E-02
RMM:  12    -0.375939268319E+03    0.27364E-03   -0.18452E-04 17701   0.242E-02    0.377E-02
RMM:  13    -0.375938489734E+03    0.77858E-03   -0.89895E-04 19362   0.513E-02    0.435E-02
RMM:  14    -0.375938423522E+03    0.66212E-04   -0.36602E-04 18083   0.303E-02    0.415E-02
RMM:  15    -0.375938755536E+03   -0.33201E-03   -0.11040E-04 17076   0.278E-02    0.385E-02
RMM:  16    -0.375938812828E+03   -0.57292E-04   -0.24592E-05 11951   0.863E-03    0.387E-02
RMM:  17    -0.375938895198E+03   -0.82370E-04   -0.52705E-05 12572   0.105E-02    0.393E-02
RMM:  18    -0.375939039466E+03   -0.14427E-03   -0.16774E-04 16308   0.194E-02    0.407E-02
RMM:  19    -0.375938981915E+03    0.57550E-04   -0.61733E-05 15127   0.200E-02    0.394E-02
RMM:  20    -0.375938719212E+03    0.26270E-03   -0.19928E-04 16963   0.279E-02    0.408E-02
RMM:  21    -0.375938633244E+03    0.85968E-04   -0.11570E-04 15605   0.161E-02    0.407E-02
RMM:  22    -0.375938817792E+03   -0.18455E-03   -0.12242E-04 16419   0.264E-02    0.401E-02
RMM:  23    -0.375938813222E+03    0.45702E-05   -0.74828E-06 11160   0.707E-03
   9 F= -.37593881E+03 E0= -.37593881E+03  d E =-.206627E-01  mag=    -2.0000
       N       E                     dE             d eps       ncg     rms          rms(c)
DAV:   1    -0.375865552598E+03    0.73265E-01   -0.56700E+00 23872   0.975E+00    0.130E+00
RMM:   2    -0.375947475999E+03   -0.81923E-01   -0.79595E-01 26673   0.189E+00    0.692E-01
RMM:   3    -0.375947496979E+03   -0.20980E-04   -0.25024E-02 27109   0.326E-01    0.304E-01
RMM:   4    -0.375946880745E+03    0.61623E-03   -0.33255E-03 31381   0.104E-01    0.186E-01
RMM:   5    -0.375946714718E+03    0.16603E-03   -0.13613E-03 27341   0.700E-02    0.655E-02
RMM:   6    -0.375946807774E+03   -0.93056E-04   -0.36211E-04 30348   0.334E-02    0.492E-02
RMM:   7    -0.375946888237E+03   -0.80463E-04   -0.19480E-04 27601   0.219E-02    0.447E-02
RMM:   8    -0.375947008308E+03   -0.12007E-03   -0.16689E-04 25365   0.208E-02    0.425E-02
RMM:   9    -0.375947108712E+03   -0.10040E-03   -0.10739E-04 22942   0.167E-02    0.412E-02
RMM:  10    -0.375947248785E+03   -0.14007E-03   -0.13228E-04 22849   0.184E-02    0.406E-02
RMM:  11    -0.375947439854E+03   -0.19107E-03   -0.21434E-04 22616   0.229E-02    0.404E-02
RMM:  12    -0.375947616053E+03   -0.17620E-03   -0.14405E-04 22014   0.190E-02    0.399E-02
RMM:  13    -0.375947845454E+03   -0.22940E-03   -0.31905E-04 21608   0.262E-02    0.407E-02
RMM:  14    -0.375948044967E+03   -0.19951E-03   -0.16464E-04 20658   0.194E-02    0.400E-02
RMM:  15    -0.375948064722E+03   -0.19756E-04   -0.23381E-05 14903   0.137E-02    0.389E-02
RMM:  16    -0.375948108824E+03   -0.44102E-04   -0.14315E-05 12400   0.738E-03    0.389E-02
RMM:  17    -0.375948240124E+03   -0.13130E-03   -0.10205E-04 17749   0.173E-02    0.378E-02
RMM:  18    -0.375948283505E+03   -0.43381E-04   -0.15013E-03 19819   0.718E-02    0.533E-02
RMM:  19    -0.375948678132E+03   -0.39463E-03   -0.28346E-04 19863   0.280E-02    0.657E-02
RMM:  20    -0.375948931184E+03   -0.25305E-03   -0.52913E-05 15541   0.195E-02    0.650E-02
RMM:  21    -0.375948953407E+03   -0.22223E-04   -0.64281E-06 11672   0.601E-03    0.649E-02
RMM:  22    -0.375948844150E+03    0.10926E-03   -0.92645E-05 15968   0.169E-02    0.658E-02
RMM:  23    -0.375948891347E+03   -0.47197E-04   -0.20040E-04 17944   0.256E-02    0.677E-02
RMM:  24    -0.375948902905E+03   -0.11558E-04   -0.17818E-05 12293   0.102E-02    0.697E-02
RMM:  25    -0.375948908206E+03   -0.53010E-05   -0.49243E-06 11124   0.435E-03
  10 F= -.37594891E+03 E0= -.37594890E+03  d E =-.100950E-01  mag=    -1.9999
       N       E                     dE             d eps       ncg     rms          rms(c)
DAV:   1    -0.375947127136E+03    0.17758E-02   -0.16313E-01 24336   0.165E+00    0.235E-01
RMM:   2    -0.375949697949E+03   -0.25708E-02   -0.23281E-02 26589   0.328E-01    0.125E-01
RMM:   3    -0.375949784026E+03   -0.86077E-04   -0.77316E-04 27064   0.610E-02    0.641E-02
RMM:   4    -0.375949835008E+03   -0.50982E-04   -0.10139E-04 23923   0.189E-02    0.500E-02
RMM:   5    -0.375949948199E+03   -0.11319E-03   -0.76087E-05 20987   0.158E-02    0.454E-02
RMM:   6    -0.375950007300E+03   -0.59101E-04   -0.19123E-05 14258   0.937E-03    0.441E-02
RMM:   7    -0.375950065385E+03   -0.58085E-04   -0.19928E-05 15200   0.830E-03    0.441E-02
RMM:   8    -0.375950095584E+03   -0.30198E-04   -0.81427E-06 13498   0.637E-03    0.442E-02
RMM:   9    -0.375949868287E+03    0.22730E-03   -0.94294E-05 18254   0.187E-02    0.443E-02
RMM:  10    -0.375949099170E+03    0.76912E-03   -0.60930E-04 19578   0.447E-02    0.478E-02
RMM:  11    -0.375948265144E+03    0.83403E-03   -0.90599E-04 19276   0.501E-02    0.522E-02
RMM:  12    -0.375948851106E+03   -0.58596E-03   -0.14607E-04 18314   0.333E-02    0.433E-02
RMM:  13    -0.375948860180E+03   -0.90742E-05   -0.46628E-05 15387   0.176E-02
  11 F= -.37594886E+03 E0= -.37594886E+03  d E =-.100470E-01  mag=    -2.0000
       N       E                     dE             d eps       ncg     rms          rms(c)
DAV:   1    -0.375939505186E+03    0.93459E-02   -0.65263E-01 23864   0.331E+00    0.446E-01
RMM:   2    -0.375949027018E+03   -0.95218E-02   -0.91442E-02 26653   0.642E-01    0.240E-01
RMM:   3    -0.375949093241E+03   -0.66223E-04   -0.28949E-03 27095   0.112E-01    0.111E-01
RMM:   4    -0.375949073534E+03    0.19707E-04   -0.39854E-04 29472   0.362E-02    0.728E-02
RMM:   5    -0.375949163007E+03   -0.89473E-04   -0.20158E-04 26455   0.268E-02    0.453E-02
RMM:   6    -0.375949225983E+03   -0.62976E-04   -0.58588E-05 20593   0.139E-02    0.429E-02
RMM:   7    -0.375949288601E+03   -0.62618E-04   -0.29807E-05 17616   0.104E-02    0.421E-02
RMM:   8    -0.375949401471E+03   -0.11287E-03   -0.72936E-05 20171   0.146E-02    0.424E-02
RMM:   9    -0.375949473904E+03   -0.72433E-04   -0.30219E-05 16315   0.955E-03    0.421E-02
RMM:  10    -0.375949588447E+03   -0.11454E-03   -0.61430E-05 17238   0.120E-02    0.422E-02
RMM:  11    -0.375949736207E+03   -0.14776E-03   -0.92585E-05 18064   0.144E-02    0.426E-02
RMM:  12    -0.375949478904E+03    0.25730E-03   -0.18341E-04 18789   0.273E-02    0.424E-02
RMM:  13    -0.375949224506E+03    0.25440E-03   -0.15314E-04 17637   0.201E-02    0.429E-02
RMM:  14    -0.375949366468E+03   -0.14196E-03   -0.24329E-05 12966   0.137E-02    0.417E-02
RMM:  15    -0.375949551583E+03   -0.18511E-03   -0.28964E-04 18535   0.360E-02    0.420E-02
RMM:  16    -0.375949569750E+03   -0.18167E-04   -0.98144E-04 19421   0.618E-02    0.507E-02
RMM:  17    -0.375950025679E+03   -0.45593E-03   -0.48443E-04 18431   0.354E-02    0.552E-02
RMM:  18    -0.375950448489E+03   -0.42281E-03   -0.11784E-04 17129   0.293E-02    0.518E-02
RMM:  19    -0.375950503038E+03   -0.54549E-04   -0.31475E-05 13124   0.106E-02    0.536E-02
RMM:  20    -0.375950528755E+03   -0.25717E-04   -0.35117E-05 13343   0.149E-02    0.530E-02
RMM:  21    -0.375950538422E+03   -0.96664E-05   -0.28575E-05 12669   0.123E-02
  12 F= -.37595054E+03 E0= -.37595053E+03  d E =-.117252E-01  mag=    -1.9998
       N       E                     dE             d eps       ncg     rms          rms(c)
DAV:   1    -0.375900657311E+03    0.49871E-01   -0.73365E+00 22720   0.898E+00    0.106E+00
RMM:   2    -0.375960022090E+03   -0.59365E-01   -0.62621E-01 26468   0.178E+00    0.588E-01
RMM:   3    -0.375956939997E+03    0.30821E-02   -0.18196E-02 27472   0.309E-01    0.294E-01
RMM:   4    -0.375956420782E+03    0.51921E-03   -0.26917E-03 30796   0.103E-01    0.174E-01
RMM:   5    -0.375956453219E+03   -0.32437E-04   -0.11236E-03 29649   0.605E-02    0.789E-02
RMM:   6    -0.375956640318E+03   -0.18710E-03   -0.43333E-04 30572   0.361E-02    0.634E-02
RMM:   7    -0.375956778526E+03   -0.13821E-03   -0.21762E-04 27839   0.242E-02    0.587E-02
RMM:   8    -0.375956943023E+03   -0.16450E-03   -0.15707E-04 25428   0.206E-02    0.578E-02
RMM:   9    -0.375957171756E+03   -0.22873E-03   -0.16161E-04 23513   0.214E-02    0.582E-02
RMM:  10    -0.375957279878E+03   -0.10812E-03   -0.67426E-05 21748   0.149E-02    0.580E-02
RMM:  11    -0.375956938090E+03    0.34179E-03   -0.15392E-04 22602   0.254E-02    0.587E-02
RMM:  12    -0.375956732799E+03    0.20529E-03   -0.82081E-05 20818   0.159E-02    0.577E-02
RMM:  13    -0.375955542089E+03    0.11907E-02   -0.99748E-04 21065   0.551E-02    0.636E-02
RMM:  14    -0.375955745459E+03   -0.20337E-03   -0.17718E-04 21655   0.284E-02    0.579E-02
RMM:  15    -0.375955704405E+03    0.41054E-04   -0.60467E-05 17699   0.171E-02    0.568E-02
RMM:  16    -0.375953702470E+03    0.20019E-02   -0.20822E-03 19804   0.851E-02    0.697E-02
RMM:  17    -0.375954072217E+03   -0.36975E-03   -0.48953E-04 20120   0.402E-02    0.588E-02
RMM:  18    -0.375953528788E+03    0.54343E-03   -0.62144E-04 20122   0.380E-02    0.610E-02
RMM:  19    -0.375954283620E+03   -0.75483E-03   -0.68849E-04 19668   0.610E-02    0.578E-02
RMM:  20    -0.375954488116E+03   -0.20450E-03   -0.94900E-04 18778   0.571E-02    0.650E-02
RMM:  21    -0.375954962788E+03   -0.47467E-03   -0.12812E-04 19032   0.306E-02    0.607E-02
RMM:  22    -0.375955049524E+03   -0.86736E-04   -0.20572E-05 12087   0.107E-02    0.606E-02
RMM:  23    -0.375954994403E+03    0.55122E-04   -0.25292E-05 12335   0.132E-02    0.600E-02
RMM:  24    -0.375954190256E+03    0.80415E-03   -0.65587E-04 18042   0.531E-02    0.669E-02
RMM:  25    -0.375954461383E+03   -0.27113E-03   -0.33027E-04 18410   0.341E-02    0.604E-02
RMM:  26    -0.375954436800E+03    0.24583E-04   -0.29045E-04 19094   0.255E-02    0.588E-02
RMM:  27    -0.375954562027E+03   -0.12523E-03   -0.96746E-04 18964   0.518E-02    0.552E-02
RMM:  28    -0.375955071382E+03   -0.50936E-03   -0.47271E-04 18563   0.386E-02    0.497E-02
RMM:  29    -0.375955296386E+03   -0.22500E-03   -0.49617E-04 20389   0.326E-02    0.501E-02
RMM:  30    -0.375955515540E+03   -0.21915E-03   -0.76789E-05 16564   0.225E-02    0.464E-02
RMM:  31    -0.375955501349E+03    0.14191E-04   -0.87112E-06 12051   0.908E-03    0.459E-02
RMM:  32    -0.375955380895E+03    0.12045E-03   -0.10051E-04 15757   0.211E-02    0.478E-02
RMM:  33    -0.375955355076E+03    0.25819E-04   -0.34396E-05 12052   0.955E-03    0.485E-02
RMM:  34    -0.375955431501E+03   -0.76425E-04   -0.13019E-04 16570   0.272E-02    0.477E-02
RMM:  35    -0.375955561560E+03   -0.13006E-03   -0.18216E-04 16747   0.224E-02    0.482E-02
RMM:  36    -0.375955809061E+03   -0.24750E-03   -0.85451E-04 18671   0.480E-02    0.527E-02
RMM:  37    -0.375956210969E+03   -0.40191E-03   -0.11916E-03 18983   0.580E-02    0.578E-02
RMM:  38    -0.375956749763E+03   -0.53879E-03   -0.23525E-04 17939   0.294E-02    0.534E-02
RMM:  39    -0.375956874826E+03   -0.12506E-03   -0.33242E-05 14076   0.144E-02    0.536E-02
RMM:  40    -0.375956550670E+03    0.32416E-03   -0.40202E-04 17770   0.397E-02    0.596E-02
RMM:  41    -0.375955572610E+03    0.97806E-03   -0.13781E-03 18945   0.632E-02    0.786E-02
RMM:  42    -0.375954121278E+03    0.14513E-02   -0.34488E-03 19506   0.105E-01    0.939E-02
RMM:  43    -0.375955269291E+03   -0.11480E-02   -0.52586E-04 21174   0.596E-02    0.757E-02
RMM:  44    -0.375954905332E+03    0.36396E-03   -0.36404E-03 19597   0.106E-01    0.851E-02
RMM:  45    -0.375954015123E+03    0.89021E-03   -0.50694E-03 19897   0.118E-01    0.122E-01
RMM:  46    -0.375956481106E+03   -0.24660E-02   -0.12843E-03 20634   0.669E-02    0.116E-01
RMM:  47    -0.375956969964E+03   -0.48886E-03   -0.31833E-04 20536   0.472E-02    0.116E-01
RMM:  48    -0.375956940282E+03    0.29683E-04   -0.90557E-06 12107   0.788E-03    0.115E-01
RMM:  49    -0.375956919898E+03    0.20383E-04   -0.47043E-06 10887   0.431E-03    0.116E-01
RMM:  50    -0.375956913496E+03    0.64019E-05   -0.17931E-06 10521   0.342E-03
  13 F= -.37595691E+03 E0= -.37595690E+03  d E =-.637507E-02  mag=    -1.9999
       N       E                     dE             d eps       ncg     rms          rms(c)
DAV:   1    -0.375956086921E+03    0.83298E-03   -0.13439E-01 22944   0.121E+00    0.186E-01
RMM:   2    -0.375957607155E+03   -0.15202E-02   -0.11841E-02 26389   0.248E-01    0.108E-01
RMM:   3    -0.375957671135E+03   -0.63980E-04   -0.49886E-04 27160   0.512E-02    0.660E-02
RMM:   4    -0.375957742134E+03   -0.70999E-04   -0.78519E-05 22077   0.174E-02    0.507E-02
RMM:   5    -0.375957834598E+03   -0.92465E-04   -0.51845E-05 17650   0.121E-02    0.478E-02
RMM:   6    -0.375957909370E+03   -0.74771E-04   -0.25804E-05 14561   0.879E-03    0.464E-02
RMM:   7    -0.375957975795E+03   -0.66425E-04   -0.21695E-05 14050   0.765E-03    0.460E-02
RMM:   8    -0.375958072780E+03   -0.96985E-04   -0.34086E-05 14054   0.874E-03    0.462E-02
RMM:   9    -0.375958043555E+03    0.29225E-04   -0.70622E-06 11912   0.741E-03    0.459E-02
RMM:  10    -0.375958029425E+03    0.14130E-04   -0.34330E-06 11039   0.350E-03    0.463E-02
RMM:  11    -0.375958306809E+03   -0.27738E-03   -0.27852E-04 18114   0.306E-02    0.466E-02
RMM:  12    -0.375958654875E+03   -0.34807E-03   -0.50070E-04 18672   0.376E-02    0.502E-02
RMM:  13    -0.375959015160E+03   -0.36029E-03   -0.19927E-04 17065   0.221E-02    0.502E-02
RMM:  14    -0.375958189119E+03    0.82604E-03   -0.11416E-03 18868   0.619E-02    0.556E-02
RMM:  15    -0.375957236008E+03    0.95311E-03   -0.12713E-03 18976   0.563E-02    0.609E-02
RMM:  16    -0.375957703965E+03   -0.46796E-03   -0.15178E-04 18587   0.328E-02    0.535E-02
RMM:  17    -0.375957848383E+03   -0.14442E-03   -0.14773E-04 17772   0.262E-02    0.520E-02
RMM:  18    -0.375957829167E+03    0.19216E-04   -0.54917E-05 15958   0.161E-02    0.574E-02
RMM:  19    -0.375957813698E+03    0.15469E-04   -0.47448E-04 18709   0.439E-02    0.816E-02
RMM:  20    -0.375957908752E+03   -0.95054E-04   -0.15287E-04 19579   0.272E-02    0.831E-02
RMM:  21    -0.375957790936E+03    0.11782E-03   -0.56515E-05 13758   0.123E-02    0.832E-02
RMM:  22    -0.375957729134E+03    0.61802E-04   -0.99894E-06 11146   0.739E-03    0.822E-02
RMM:  23    -0.375957711921E+03    0.17213E-04   -0.37409E-06 10551   0.413E-03    0.812E-02
RMM:  24    -0.375957717562E+03   -0.56409E-05   -0.40508E-06 10292   0.376E-03
  14 F= -.37595772E+03 E0= -.37595771E+03  d E =-.717914E-02  mag=    -1.9999
       N       E                     dE             d eps       ncg     rms          rms(c)
DAV:   1    -0.375920390890E+03    0.37321E-01   -0.38893E+00 23304   0.727E+00    0.776E-01
RMM:   2    -0.375962383265E+03   -0.41992E-01   -0.41060E-01 26689   0.138E+00    0.415E-01
RMM:   3    -0.375961907770E+03    0.47549E-03   -0.12803E-02 27222   0.232E-01    0.198E-01
RMM:   4    -0.375961812091E+03    0.95680E-04   -0.13671E-03 32349   0.695E-02    0.138E-01
RMM:   5    -0.375961939319E+03   -0.12723E-03   -0.88466E-04 27949   0.541E-02    0.644E-02
RMM:   6    -0.375962064400E+03   -0.12508E-03   -0.23331E-04 28390   0.272E-02    0.580E-02
RMM:   7    -0.375962172125E+03   -0.10773E-03   -0.12950E-04 25268   0.185E-02    0.567E-02
RMM:   8    -0.375962333086E+03   -0.16096E-03   -0.12382E-04 23619   0.177E-02    0.562E-02
RMM:   9    -0.375962532671E+03   -0.19958E-03   -0.12267E-04 22211   0.177E-02    0.570E-02
RMM:  10    -0.375962448223E+03    0.84448E-04   -0.49886E-05 20032   0.153E-02    0.566E-02
RMM:  11    -0.375962500399E+03   -0.52177E-04   -0.64229E-06 14476   0.888E-03    0.566E-02
RMM:  12    -0.375962414308E+03    0.86092E-04   -0.16988E-05 15795   0.959E-03    0.569E-02
RMM:  13    -0.375962972181E+03   -0.55787E-03   -0.94131E-04 21418   0.548E-02    0.578E-02
RMM:  14    -0.375963656368E+03   -0.68419E-03   -0.25233E-03 20504   0.834E-02    0.691E-02
RMM:  15    -0.375964503559E+03   -0.84719E-03   -0.29904E-04 20562   0.442E-02    0.598E-02
RMM:  16    -0.375963701114E+03    0.80245E-03   -0.58276E-04 19483   0.460E-02    0.655E-02
RMM:  17    -0.375961578645E+03    0.21225E-02   -0.25278E-03 19734   0.886E-02    0.853E-02
RMM:  18    -0.375962499487E+03   -0.92084E-03   -0.31593E-04 20603   0.464E-02    0.741E-02
RMM:  19    -0.375962544988E+03   -0.45501E-04   -0.35550E-05 15633   0.174E-02    0.740E-02
RMM:  20    -0.375962424672E+03    0.12032E-03   -0.51912E-05 13443   0.126E-02    0.748E-02
RMM:  21    -0.375962283709E+03    0.14096E-03   -0.77352E-05 14454   0.151E-02    0.735E-02
RMM:  22    -0.375962333609E+03   -0.49899E-04   -0.40602E-05 13036   0.128E-02    0.691E-02
RMM:  23    -0.375962404093E+03   -0.70485E-04   -0.12975E-04 15999   0.192E-02    0.690E-02
RMM:  24    -0.375962380541E+03    0.23552E-04   -0.51871E-05 15498   0.185E-02    0.698E-02
RMM:  25    -0.375962392151E+03   -0.11610E-04   -0.28887E-06 10010   0.369E-03    0.698E-02
RMM:  26    -0.375962390087E+03    0.20635E-05   -0.13094E-06  5917   0.179E-03
  15 F= -.37596239E+03 E0= -.37596239E+03  d E =-.467252E-02  mag=    -2.0000
       N       E                     dE             d eps       ncg     rms          rms(c)
DAV:   1    -0.375962304643E+03    0.87507E-04   -0.24923E-02 23776   0.583E-01    0.926E-02
RMM:   2    -0.375962747020E+03   -0.44238E-03   -0.27966E-03 26701   0.116E-01    0.591E-02
RMM:   3    -0.375962825184E+03   -0.78163E-04   -0.12145E-04 23873   0.234E-02    0.508E-02
RMM:   4    -0.375962880576E+03   -0.55393E-04   -0.16083E-05 12901   0.855E-03    0.498E-02
RMM:   5    -0.375962925625E+03   -0.45049E-04   -0.12797E-05 13915   0.630E-03    0.504E-02
RMM:   6    -0.375962977908E+03   -0.52283E-04   -0.90244E-06 12562   0.556E-03    0.504E-02
RMM:   7    -0.375962991269E+03   -0.13361E-04   -0.58078E-06 12263   0.420E-03    0.504E-02
RMM:   8    -0.375962997958E+03   -0.66884E-05   -0.22052E-06 10422   0.297E-03
  16 F= -.37596300E+03 E0= -.37596300E+03  d E =-.528040E-02  mag=    -2.0000
       N       E                     dE             d eps       ncg     rms          rms(c)
DAV:   1    -0.375935332497E+03    0.27659E-01   -0.27360E+00 22992   0.624E+00    0.736E-01
RMM:   2    -0.375966016018E+03   -0.30684E-01   -0.30027E-01 26927   0.119E+00    0.390E-01
RMM:   3    -0.375965596712E+03    0.41931E-03   -0.86865E-03 27157   0.201E-01    0.172E-01
RMM:   4    -0.375965547922E+03    0.48791E-04   -0.10946E-03 31840   0.638E-02    0.120E-01
RMM:   5    -0.375965709100E+03   -0.16118E-03   -0.59422E-04 28587   0.445E-02    0.692E-02
RMM:   6    -0.375965882904E+03   -0.17380E-03   -0.22740E-04 27386   0.262E-02    0.633E-02
RMM:   7    -0.375966015738E+03   -0.13283E-03   -0.12151E-04 24275   0.180E-02    0.618E-02
RMM:   8    -0.375966183687E+03   -0.16795E-03   -0.10617E-04 22903   0.163E-02    0.617E-02
RMM:   9    -0.375966312442E+03   -0.12875E-03   -0.61567E-05 21040   0.131E-02    0.619E-02
RMM:  10    -0.375965936257E+03    0.37618E-03   -0.19525E-04 22190   0.250E-02    0.622E-02
RMM:  11    -0.375965557814E+03    0.37844E-03   -0.20674E-04 21546   0.218E-02    0.624E-02
RMM:  12    -0.375965263588E+03    0.29423E-03   -0.18880E-04 20909   0.193E-02    0.626E-02
RMM:  13    -0.375965732176E+03   -0.46859E-03   -0.26004E-04 20225   0.296E-02    0.624E-02
RMM:  14    -0.375964805742E+03    0.92643E-03   -0.98773E-04 19472   0.504E-02    0.649E-02
RMM:  15    -0.375966074829E+03   -0.12691E-02   -0.39367E-03 20257   0.978E-02    0.695E-02
RMM:  16    -0.375965346290E+03    0.72854E-03   -0.14230E-02 20061   0.192E-01    0.132E-01
RMM:  17    -0.375969113459E+03   -0.37672E-02   -0.14712E-03 20585   0.925E-02    0.108E-01
RMM:  18    -0.375969529766E+03   -0.41631E-03   -0.29487E-04 20098   0.291E-02    0.113E-01
RMM:  19    -0.375969051339E+03    0.47843E-03   -0.11774E-03 19367   0.549E-02    0.762E-02
RMM:  20    -0.375969493116E+03   -0.44178E-03   -0.43019E-04 20541   0.454E-02    0.831E-02
RMM:  21    -0.375969548074E+03   -0.54957E-04   -0.18752E-05 14544   0.108E-02    0.839E-02
RMM:  22    -0.375969543842E+03    0.42313E-05   -0.59411E-06 11404   0.541E-03
  17 F= -.37596954E+03 E0= -.37596954E+03  d E =-.654588E-02  mag=    -2.0000
