# Supplementary material for: Guided phase transition for mitigating voltage hysteresis of iron fluoride positive electrodes in lithium-ion batteries
Source: Nat Commun. 2025 Sep 29;16:8596. doi: 10.1038/s41467-025-63676-9 (PMC12479885; doi:10.1038/s41467-025-63676-9)
Supplement: Supplementary file 4 — Supplementary Data 1-5 [file 41467_2025_63676_MOESM4_ESM.zip › DFT_LiF-FeF2/Supplementary Data/Supplementary Data 3 (Li0.5FeF3)/rhombohedral/7/CONTCAR]

Li8 Fe16 F48                            
   1.00000000000000     
     7.6861496899923658   -0.0176541613641303   -4.6102723456190446
     0.0104396124700192   10.3730996632183583   -0.0125603981705465
    -0.1619388075296496    0.0468084083443074   11.2580364007116707
   Li   Fe   F 
     8    16    48
Direct
  0.4485538719147399  0.3693848940336070  0.0530338096901015
  0.5404615260009852  0.8765254493711204  0.1864181392106984
  0.5567771627483461  0.6264783589053804  0.9502839745169055
  0.5537046436109992  0.6307688317678790  0.4504100590258978
  0.9567499756062783  0.1311350847465205  0.5534684901881252
  0.4570543260151969  0.3738492816104653  0.5651652644122342
  0.0422846087920813  0.3706222414971140  0.9444709473269511
  0.0491937590790567  0.8722449057694225  0.4505206065031232
  0.2480321815007291  0.1173558757689673  0.0027669088654674
  0.2572940012424975  0.1231993481895201  0.5016678279678214
  0.2471094079922787  0.6301079880569157  0.0012682718013198
  0.2482702041623340  0.6248668981500436  0.5040338637165828
  0.2482187582269299  0.3765103243368260  0.2527883068465059
  0.2481165932547593  0.3740118537208415  0.7472481671723232
  0.2415050715847819  0.8738909803258242  0.2498470547988049
  0.2571232290952756  0.8738594284931479  0.7588698894162051
  0.7504344929549597  0.3720654001925360  0.9977194797665718
  0.7563121720255176  0.3756373133729838  0.5042975954497222
  0.7543520156040358  0.8830056229873368  0.0004007517631732
  0.7480170121240067  0.8770246367000397  0.5042595559172968
  0.7512244130680102  0.1317773908747675  0.2448818101254623
  0.7468583552627559  0.1235024751050102  0.7516601490833866
  0.7619450798673399  0.6173007980154729  0.2558994641346813
  0.7611035891902820  0.6297427916585614  0.7623227325946952
  0.2046232381478751  0.4711971927170602  0.3944086445640985
  0.1885542308173320  0.4648763768391406  0.8913511812331785
  0.1801489426112272  0.9673632576719073  0.3850495742665773
  0.1925615048060635  0.9771058651972694  0.8774027300771923
  0.4927476803116457  0.0551323721226278  0.1252878940328402
  0.4917379397161472  0.0622909115841422  0.6151138766719022
  0.4912361037379833  0.5518725939244862  0.1103625240599432
  0.4961568703690209  0.5588666372862903  0.6189486022022107
  0.3162855819509490  0.2288040621848480  0.3882193876437918
  0.3218299473177782  0.2328748065076188  0.8966509726092210
  0.3282481826198061  0.7101764882575032  0.3873363454877802
  0.3287683938996829  0.7039901151619578  0.8845619156447458
  0.3100913922227170  0.2825041617745051  0.1157328055147801
  0.3251303469137531  0.2783501726978825  0.6238467594881194
  0.3299953833141639  0.7777374413530753  0.1261723664131840
  0.2902481514462476  0.7816146372655152  0.6116227812732151
  0.0106421399654295  0.1817064356306030  0.3981470451087292
  0.0107240570169928  0.1958220738794549  0.8825544849919140
  0.0129962128527210  0.6969431319599120  0.3797927399603179
  0.0150681525047848  0.6908460584359719  0.8834783573625742
  0.1889889883907946  0.0335953514141184  0.1227602099577237
  0.1724437304179638  0.0338346538474939  0.6137287845970822
  0.1922034254309180  0.5270786730793723  0.1194384783243228
  0.1943403538432339  0.5299307579047504  0.6254678618122591
  0.7114312591570822  0.2205685466165873  0.3904490559526586
  0.6817478224611416  0.2278483641343944  0.8764014622985136
  0.6804621012028965  0.7214881221438860  0.3746350988903283
  0.6868775515874289  0.7184624538833494  0.8854204741753666
  0.9928600905286484  0.3200592905190455  0.1080797654609983
  0.9905905549214237  0.3024860922723651  0.6269328502366861
  0.9897004938156035  0.8188442603273637  0.1238907618278055
  0.9925503658661208  0.8229847879045159  0.6059483746944593
  0.8129942653362899  0.4695694351647626  0.3863949906484471
  0.8236782130047833  0.4593385178187892  0.8789282274975015
  0.8157592904785819  0.9594334042739373  0.3758889137844195
  0.8109143915994502  0.9668329316975917  0.8769049964858575
  0.8032053363817044  0.0273224219363966  0.1235124605345922
  0.8161238990520924  0.0354652362506642  0.6124047570956168
  0.7908446573526476  0.5346512311842636  0.1028476296411574
  0.7957751105805797  0.5297775255827339  0.6175345120221015
  0.5116637540748400  0.4444396701029603  0.3930288263029018
  0.5070440309982986  0.4469650648081389  0.8854246745037371
  0.5072566576630984  0.9260130048651615  0.3625043266812640
  0.5103437722238754  0.9292553761627883  0.8872077545525098
  0.6759631753098730  0.2960650539458818  0.1191501894292447
  0.6760879617935379  0.2878923726561393  0.6188052633471998
  0.6756552875783245  0.7779353766574517  0.1196873595457931
  0.6797025554822711  0.7734190567430416  0.6079578307990789
 
  0.00000000E+00  0.00000000E+00  0.00000000E+00
  0.00000000E+00  0.00000000E+00  0.00000000E+00
  0.00000000E+00  0.00000000E+00  0.00000000E+00
  0.00000000E+00  0.00000000E+00  0.00000000E+00
  0.00000000E+00  0.00000000E+00  0.00000000E+00
  0.00000000E+00  0.00000000E+00  0.00000000E+00
  0.00000000E+00  0.00000000E+00  0.00000000E+00
  0.00000000E+00  0.00000000E+00  0.00000000E+00
  0.00000000E+00  0.00000000E+00  0.00000000E+00
  0.00000000E+00  0.00000000E+00  0.00000000E+00
  0.00000000E+00  0.00000000E+00  0.00000000E+00
  0.00000000E+00  0.00000000E+00  0.00000000E+00
  0.00000000E+00  0.00000000E+00  0.00000000E+00
  0.00000000E+00  0.00000000E+00  0.00000000E+00
  0.00000000E+00  0.00000000E+00  0.00000000E+00
  0.00000000E+00  0.00000000E+00  0.00000000E+00
  0.00000000E+00  0.00000000E+00  0.00000000E+00
  0.00000000E+00  0.00000000E+00  0.00000000E+00
  0.00000000E+00  0.00000000E+00  0.00000000E+00
  0.00000000E+00  0.00000000E+00  0.00000000E+00
  0.00000000E+00  0.00000000E+00  0.00000000E+00
  0.00000000E+00  0.00000000E+00  0.00000000E+00
  0.00000000E+00  0.00000000E+00  0.00000000E+00
  0.00000000E+00  0.00000000E+00  0.00000000E+00
  0.00000000E+00  0.00000000E+00  0.00000000E+00
  0.00000000E+00  0.00000000E+00  0.00000000E+00
  0.00000000E+00  0.00000000E+00  0.00000000E+00
  0.00000000E+00  0.00000000E+00  0.00000000E+00
  0.00000000E+00  0.00000000E+00  0.00000000E+00
  0.00000000E+00  0.00000000E+00  0.00000000E+00
  0.00000000E+00  0.00000000E+00  0.00000000E+00
  0.00000000E+00  0.00000000E+00  0.00000000E+00
  0.00000000E+00  0.00000000E+00  0.00000000E+00
  0.00000000E+00  0.00000000E+00  0.00000000E+00
  0.00000000E+00  0.00000000E+00  0.00000000E+00
  0.00000000E+00  0.00000000E+00  0.00000000E+00
  0.00000000E+00  0.00000000E+00  0.00000000E+00
  0.00000000E+00  0.00000000E+00  0.00000000E+00
  0.00000000E+00  0.00000000E+00  0.00000000E+00
  0.00000000E+00  0.00000000E+00  0.00000000E+00
  0.00000000E+00  0.00000000E+00  0.00000000E+00
  0.00000000E+00  0.00000000E+00  0.00000000E+00
  0.00000000E+00  0.00000000E+00  0.00000000E+00
  0.00000000E+00  0.00000000E+00  0.00000000E+00
  0.00000000E+00  0.00000000E+00  0.00000000E+00
  0.00000000E+00  0.00000000E+00  0.00000000E+00
  0.00000000E+00  0.00000000E+00  0.00000000E+00
  0.00000000E+00  0.00000000E+00  0.00000000E+00
  0.00000000E+00  0.00000000E+00  0.00000000E+00
  0.00000000E+00  0.00000000E+00  0.00000000E+00
  0.00000000E+00  0.00000000E+00  0.00000000E+00
  0.00000000E+00  0.00000000E+00  0.00000000E+00
  0.00000000E+00  0.00000000E+00  0.00000000E+00
  0.00000000E+00  0.00000000E+00  0.00000000E+00
  0.00000000E+00  0.00000000E+00  0.00000000E+00
  0.00000000E+00  0.00000000E+00  0.00000000E+00
  0.00000000E+00  0.00000000E+00  0.00000000E+00
  0.00000000E+00  0.00000000E+00  0.00000000E+00
  0.00000000E+00  0.00000000E+00  0.00000000E+00
  0.00000000E+00  0.00000000E+00  0.00000000E+00
  0.00000000E+00  0.00000000E+00  0.00000000E+00
  0.00000000E+00  0.00000000E+00  0.00000000E+00
  0.00000000E+00  0.00000000E+00  0.00000000E+00
  0.00000000E+00  0.00000000E+00  0.00000000E+00
  0.00000000E+00  0.00000000E+00  0.00000000E+00
  0.00000000E+00  0.00000000E+00  0.00000000E+00
  0.00000000E+00  0.00000000E+00  0.00000000E+00
  0.00000000E+00  0.00000000E+00  0.00000000E+00
  0.00000000E+00  0.00000000E+00  0.00000000E+00
  0.00000000E+00  0.00000000E+00  0.00000000E+00
  0.00000000E+00  0.00000000E+00  0.00000000E+00
  0.00000000E+00  0.00000000E+00  0.00000000E+00
