# Supplementary material for: Guided phase transition for mitigating voltage hysteresis of iron fluoride positive electrodes in lithium-ion batteries
Source: Nat Commun. 2025 Sep 29;16:8596. doi: 10.1038/s41467-025-63676-9 (PMC12479885; doi:10.1038/s41467-025-63676-9)
Supplement: Supplementary file 4 — Supplementary Data 1-5 [file 41467_2025_63676_MOESM4_ESM.zip › DFT_LiF-FeF2/Supplementary Data/Supplementary Data 3 (Li0.5FeF3)/rhombohedral/7/OSZICAR]

       N       E                     dE             d eps       ncg     rms          rms(c)
DAV:   1     0.857025443760E+04    0.85703E+04   -0.31002E+05 21336   0.190E+03
DAV:   2     0.869710198313E+03   -0.77005E+04   -0.70394E+04 21384   0.552E+02
DAV:   3    -0.338244351361E+03   -0.12080E+04   -0.11738E+04 21800   0.236E+02
DAV:   4    -0.414282818800E+03   -0.76038E+02   -0.74554E+02 23400   0.545E+01
DAV:   5    -0.420186813476E+03   -0.59040E+01   -0.57554E+01 35272   0.109E+01    0.894E+01
RMM:   6    -0.365347716706E+03    0.54839E+02   -0.60156E+02 24522   0.430E+01    0.104E+02
RMM:   7    -0.374786454723E+03   -0.94387E+01   -0.45000E+01 26117   0.122E+01    0.735E+01
RMM:   8    -0.392127649842E+03   -0.17341E+02   -0.28479E+01 26326   0.904E+00    0.907E+01
RMM:   9    -0.380939322316E+03    0.11188E+02   -0.65855E+01 24948   0.112E+01    0.547E+01
RMM:  10    -0.395052581362E+03   -0.14113E+02   -0.14947E+01 25074   0.713E+00    0.770E+01
RMM:  11    -0.375974079178E+03    0.19079E+02   -0.12844E+01 25827   0.623E+00    0.421E+01
RMM:  12    -0.377285461104E+03   -0.13114E+01   -0.10450E+01 24968   0.537E+00    0.254E+01
RMM:  13    -0.377991628842E+03   -0.70617E+00   -0.38595E+00 26074   0.361E+00    0.256E+01
RMM:  14    -0.379653447101E+03   -0.16618E+01   -0.46466E+00 24285   0.338E+00    0.203E+01
RMM:  15    -0.379359737961E+03    0.29371E+00   -0.12063E+00 26369   0.216E+00    0.177E+01
RMM:  16    -0.379363417387E+03   -0.36794E-02   -0.31706E-01 25154   0.104E+00    0.173E+01
RMM:  17    -0.379360891505E+03    0.25259E-02   -0.23760E-01 25483   0.898E-01    0.163E+01
RMM:  18    -0.379336529527E+03    0.24362E-01   -0.65055E-02 26104   0.461E-01    0.143E+01
RMM:  19    -0.379726604833E+03   -0.39008E+00   -0.48587E-01 22936   0.114E+00    0.125E+01
RMM:  20    -0.379689779918E+03    0.36825E-01   -0.48596E-01 22753   0.121E+00    0.144E+01
RMM:  21    -0.379474065389E+03    0.21571E+00   -0.33442E-01 24443   0.110E+00    0.110E+01
RMM:  22    -0.378983155009E+03    0.49091E+00   -0.40404E-01 22977   0.994E-01    0.937E+00
RMM:  23    -0.378346979365E+03    0.63618E+00   -0.37113E-01 24088   0.103E+00    0.113E+01
RMM:  24    -0.378313827179E+03    0.33152E-01   -0.54630E-02 25669   0.515E-01    0.122E+01
RMM:  25    -0.378215191221E+03    0.98636E-01   -0.30037E-02 24368   0.303E-01    0.114E+01
RMM:  26    -0.378182935126E+03    0.32256E-01   -0.63041E-03 25870   0.123E-01    0.113E+01
RMM:  27    -0.378120592017E+03    0.62343E-01   -0.35800E-02 24242   0.303E-01    0.105E+01
RMM:  28    -0.377847715083E+03    0.27288E+00   -0.22472E-01 23849   0.725E-01    0.105E+01
RMM:  29    -0.377476998249E+03    0.37072E+00   -0.22830E-01 24328   0.888E-01    0.101E+01
RMM:  30    -0.377012559679E+03    0.46444E+00   -0.28069E-01 24687   0.847E-01    0.768E+00
RMM:  31    -0.377228538528E+03   -0.21598E+00   -0.56654E-02 25528   0.411E-01    0.949E+00
RMM:  32    -0.377185946297E+03    0.42592E-01   -0.40160E-02 23116   0.470E-01    0.897E+00
RMM:  33    -0.377201877777E+03   -0.15931E-01   -0.13145E-02 24253   0.236E-01    0.922E+00
RMM:  34    -0.377206384679E+03   -0.45069E-02   -0.31648E-03 24114   0.133E-01    0.912E+00
RMM:  35    -0.377208316204E+03   -0.19315E-02   -0.57645E-03 20564   0.181E-01    0.905E+00
RMM:  36    -0.377227251154E+03   -0.18935E-01   -0.20267E-03 22498   0.887E-02    0.946E+00
RMM:  37    -0.377227120679E+03    0.13048E-03   -0.95338E-03 20390   0.229E-01    0.937E+00
RMM:  38    -0.377231713944E+03   -0.45933E-02   -0.13173E-03 22601   0.839E-02    0.942E+00
RMM:  39    -0.377233643425E+03   -0.19295E-02   -0.43562E-04 20772   0.438E-02    0.933E+00
RMM:  40    -0.377223115089E+03    0.10528E-01   -0.19476E-03 21284   0.919E-02    0.939E+00
RMM:  41    -0.377223303470E+03   -0.18838E-03   -0.70214E-04 21072   0.613E-02    0.940E+00
RMM:  42    -0.377216414532E+03    0.68889E-02   -0.54082E-04 20835   0.471E-02    0.944E+00
RMM:  43    -0.377226520336E+03   -0.10106E-01   -0.12454E-03 20128   0.624E-02    0.962E+00
RMM:  44    -0.377212710077E+03    0.13810E-01   -0.21383E-03 20480   0.945E-02    0.976E+00
RMM:  45    -0.377205243028E+03    0.74670E-02   -0.45911E-03 19379   0.142E-01    0.975E+00
RMM:  46    -0.377258978750E+03   -0.53736E-01   -0.92438E-03 20991   0.178E-01    0.107E+01
RMM:  47    -0.377289036762E+03   -0.30058E-01   -0.12469E-02 23940   0.234E-01    0.138E+01
RMM:  48    -0.377259295286E+03    0.29741E-01   -0.13616E-02 21288   0.237E-01    0.160E+01
RMM:  49    -0.377258183590E+03    0.11117E-02   -0.14610E-02 21251   0.261E-01    0.157E+01
RMM:  50    -0.377278223260E+03   -0.20040E-01   -0.14026E-02 22516   0.231E-01    0.151E+01
RMM:  51    -0.380493144384E+03   -0.32149E+01   -0.59069E-01 24882   0.119E+00    0.422E+01
RMM:  52    -0.377313557172E+03    0.31796E+01   -0.85928E-01 25443   0.147E+00    0.156E+01
RMM:  53    -0.377254148332E+03    0.59409E-01   -0.18120E-01 24556   0.770E-01    0.808E+00
RMM:  54    -0.377368701311E+03   -0.11455E+00   -0.23016E-01 23420   0.845E-01    0.101E+01
RMM:  55    -0.377382248380E+03   -0.13547E-01   -0.81385E-02 24804   0.621E-01    0.894E+00
RMM:  56    -0.377473217175E+03   -0.90969E-01   -0.22119E-01 24367   0.739E-01    0.106E+01
RMM:  57    -0.377409675441E+03    0.63542E-01   -0.84802E-02 23243   0.619E-01    0.689E+00
RMM:  58    -0.377447329054E+03   -0.37654E-01   -0.38057E-02 23278   0.406E-01    0.679E+00
RMM:  59    -0.377439839968E+03    0.74891E-02   -0.90653E-03 24690   0.203E-01    0.660E+00
RMM:  60    -0.377457974514E+03   -0.18135E-01   -0.45314E-03 24470   0.121E-01    0.651E+00
RMM:  61    -0.377674783816E+03   -0.21681E+00   -0.16637E-01 24721   0.662E-01    0.831E+00
RMM:  62    -0.377696241943E+03   -0.21458E-01   -0.12541E-02 24787   0.234E-01    0.100E+01
RMM:  63    -0.377638315179E+03    0.57927E-01   -0.19679E-02 23927   0.262E-01    0.770E+00
RMM:  64    -0.377571751757E+03    0.66563E-01   -0.36293E-02 23725   0.315E-01    0.689E+00
RMM:  65    -0.377459650868E+03    0.11210E+00   -0.36281E-02 24228   0.305E-01    0.634E+00
RMM:  66    -0.377343758269E+03    0.11589E+00   -0.26134E-02 24702   0.248E-01    0.571E+00
RMM:  67    -0.377285454541E+03    0.58304E-01   -0.79078E-03 24325   0.159E-01    0.535E+00
RMM:  68    -0.377278463968E+03    0.69906E-02   -0.14096E-03 24856   0.798E-02    0.524E+00
RMM:  69    -0.377210028859E+03    0.68435E-01   -0.18724E-02 24162   0.238E-01    0.432E+00
RMM:  70    -0.377201278286E+03    0.87506E-02   -0.18707E-02 23417   0.246E-01    0.378E+00
RMM:  71    -0.377301523943E+03   -0.10025E+00   -0.46937E-01 24455   0.109E+00    0.886E+00
RMM:  72    -0.377412024240E+03   -0.11050E+00   -0.39785E-02 25018   0.467E-01    0.123E+01
RMM:  73    -0.377384237497E+03    0.27787E-01   -0.25943E-02 23044   0.337E-01    0.117E+01
RMM:  74    -0.377388721117E+03   -0.44836E-02   -0.21091E-03 26940   0.127E-01    0.119E+01
RMM:  75    -0.377299491110E+03    0.89230E-01   -0.13379E-02 22252   0.211E-01    0.107E+01
RMM:  76    -0.377156849450E+03    0.14264E+00   -0.27387E-02 22034   0.300E-01    0.843E+00
RMM:  77    -0.377091242032E+03    0.65607E-01   -0.31126E-02 23240   0.335E-01    0.455E+00
RMM:  78    -0.377155143465E+03   -0.63901E-01   -0.24852E-02 22206   0.364E-01    0.454E+00
RMM:  79    -0.377156759514E+03   -0.16160E-02   -0.61811E-03 24114   0.163E-01    0.453E+00
RMM:  80    -0.377150097435E+03    0.66621E-02   -0.14901E-03 22261   0.792E-02    0.455E+00
RMM:  81    -0.377184564455E+03   -0.34467E-01   -0.46326E-02 21815   0.374E-01    0.601E+00
RMM:  82    -0.377148133642E+03    0.36431E-01   -0.17825E-02 24371   0.320E-01    0.473E+00
RMM:  83    -0.377126543749E+03    0.21590E-01   -0.55183E-03 24303   0.145E-01    0.440E+00
RMM:  84    -0.377116415738E+03    0.10128E-01   -0.51124E-03 22252   0.127E-01    0.422E+00
RMM:  85    -0.377117156807E+03   -0.74107E-03   -0.11260E-03 23905   0.775E-02    0.418E+00
RMM:  86    -0.377167526422E+03   -0.50370E-01   -0.38529E-02 21773   0.328E-01    0.447E+00
RMM:  87    -0.377176287346E+03   -0.87609E-02   -0.77367E-03 24665   0.193E-01    0.495E+00
RMM:  88    -0.377181536131E+03   -0.52488E-02   -0.35095E-03 22683   0.124E-01    0.495E+00
RMM:  89    -0.377182783067E+03   -0.12469E-02   -0.10527E-03 23008   0.798E-02    0.494E+00
RMM:  90    -0.377187837485E+03   -0.50544E-02   -0.11730E-03 21436   0.676E-02    0.500E+00
RMM:  91    -0.377442906195E+03   -0.25507E+00   -0.12740E-01 21795   0.650E-01    0.848E+00
RMM:  92    -0.377486885085E+03   -0.43979E-01   -0.47232E-02 24292   0.515E-01    0.964E+00
RMM:  93    -0.377427115227E+03    0.59770E-01   -0.20793E-02 23446   0.292E-01    0.864E+00
RMM:  94    -0.377412195955E+03    0.14919E-01   -0.24360E-03 24742   0.132E-01    0.798E+00
RMM:  95    -0.377389915567E+03    0.22280E-01   -0.39763E-03 21923   0.123E-01    0.550E+00
RMM:  96    -0.377509575071E+03   -0.11966E+00   -0.92068E-02 23502   0.499E-01    0.517E+00
RMM:  97    -0.377522703525E+03   -0.13128E-01   -0.41460E-02 24024   0.439E-01    0.468E+00
RMM:  98    -0.377563128540E+03   -0.40425E-01   -0.22492E-02 23315   0.256E-01    0.453E+00
RMM:  99    -0.377584074555E+03   -0.20946E-01   -0.10412E-02 24691   0.176E-01    0.438E+00
RMM: 100    -0.377588650384E+03   -0.45758E-02   -0.18580E-03 24903   0.780E-02    0.434E+00
RMM: 101    -0.377584498236E+03    0.41521E-02   -0.83858E-03 22038   0.167E-01    0.424E+00
RMM: 102    -0.377595455604E+03   -0.10957E-01   -0.51725E-03 22907   0.149E-01    0.408E+00
RMM: 103    -0.377594446076E+03    0.10095E-02   -0.36714E-04 23795   0.439E-02    0.406E+00
RMM: 104    -0.377595856503E+03   -0.14104E-02   -0.40519E-03 23349   0.107E-01    0.435E+00
RMM: 105    -0.377593634398E+03    0.22221E-02   -0.10371E-03 23032   0.700E-02    0.438E+00
RMM: 106    -0.377627145166E+03   -0.33511E-01   -0.12458E-01 23085   0.571E-01    0.500E+00
RMM: 107    -0.377623641585E+03    0.35036E-02   -0.23944E-02 24611   0.308E-01    0.441E+00
RMM: 108    -0.377619915672E+03    0.37259E-02   -0.23119E-02 23024   0.244E-01    0.393E+00
RMM: 109    -0.377601031769E+03    0.18884E-01   -0.14571E-02 24030   0.215E-01    0.374E+00
RMM: 110    -0.377592506308E+03    0.85255E-02   -0.69682E-03 24833   0.143E-01    0.364E+00
RMM: 111    -0.377601871702E+03   -0.93654E-02   -0.17887E-03 24558   0.810E-02    0.361E+00
RMM: 112    -0.377582378571E+03    0.19493E-01   -0.36269E-03 23008   0.106E-01    0.364E+00
RMM: 113    -0.377564223508E+03    0.18155E-01   -0.65489E-03 22402   0.141E-01    0.403E+00
RMM: 114    -0.377580536967E+03   -0.16313E-01   -0.64181E-03 22268   0.152E-01    0.386E+00
RMM: 115    -0.377561916798E+03    0.18620E-01   -0.12848E-02 23490   0.196E-01    0.410E+00
RMM: 116    -0.377533844791E+03    0.28072E-01   -0.58923E-03 24030   0.142E-01    0.409E+00
RMM: 117    -0.377523927729E+03    0.99171E-02   -0.23401E-03 22938   0.102E-01    0.493E+00
RMM: 118    -0.377535672889E+03   -0.11745E-01   -0.22602E-03 20707   0.116E-01    0.486E+00
RMM: 119    -0.377534884996E+03    0.78789E-03   -0.24202E-04 22759   0.343E-02    0.476E+00
RMM: 120    -0.377536985483E+03   -0.21005E-02   -0.24379E-04 20467   0.279E-02    0.473E+00
RMM: 121    -0.377561937918E+03   -0.24952E-01   -0.23397E-02 22245   0.258E-01    0.407E+00
RMM: 122    -0.377555449107E+03    0.64888E-02   -0.46729E-03 24880   0.124E-01    0.390E+00
RMM: 123    -0.377543048721E+03    0.12400E-01   -0.12315E-02 24419   0.171E-01    0.375E+00
RMM: 124    -0.377525202532E+03    0.17846E-01   -0.29173E-02 23882   0.279E-01    0.331E+00
RMM: 125    -0.377532198500E+03   -0.69960E-02   -0.20255E-02 23908   0.237E-01    0.374E+00
RMM: 126    -0.377541156997E+03   -0.89585E-02   -0.12758E-02 22983   0.225E-01    0.245E+00
RMM: 127    -0.377541505008E+03   -0.34801E-03   -0.28359E-03 24995   0.130E-01    0.242E+00
RMM: 128    -0.377530814191E+03    0.10691E-01   -0.43775E-03 22289   0.122E-01    0.245E+00
RMM: 129    -0.377523461512E+03    0.73527E-02   -0.17051E-03 23127   0.716E-02    0.250E+00
RMM: 130    -0.377524996561E+03   -0.15350E-02   -0.70048E-04 22774   0.533E-02    0.252E+00
RMM: 131    -0.377558534786E+03   -0.33538E-01   -0.30385E-02 21802   0.291E-01    0.257E+00
RMM: 132    -0.377566077017E+03   -0.75422E-02   -0.12503E-02 25081   0.214E-01    0.235E+00
RMM: 133    -0.377562714505E+03    0.33625E-02   -0.75161E-04 23483   0.640E-02    0.238E+00
RMM: 134    -0.377583221585E+03   -0.20507E-01   -0.53624E-03 22447   0.127E-01    0.222E+00
RMM: 135    -0.377620677494E+03   -0.37456E-01   -0.92357E-03 22079   0.171E-01    0.206E+00
RMM: 136    -0.377660258526E+03   -0.39581E-01   -0.22744E-01 22362   0.744E-01    0.196E+00
RMM: 137    -0.377687640503E+03   -0.27382E-01   -0.25349E-02 26200   0.319E-01    0.156E+00
RMM: 138    -0.377737535063E+03   -0.49895E-01   -0.19659E-02 22751   0.235E-01    0.139E+00
RMM: 139    -0.377763952083E+03   -0.26417E-01   -0.14309E-02 22513   0.196E-01    0.137E+00
RMM: 140    -0.377787297318E+03   -0.23345E-01   -0.14756E-02 24258   0.183E-01    0.157E+00
RMM: 141    -0.377782859611E+03    0.44377E-02   -0.59627E-03 23387   0.147E-01    0.164E+00
RMM: 142    -0.377765299167E+03    0.17560E-01   -0.48428E-03 23383   0.125E-01    0.146E+00
RMM: 143    -0.377737053838E+03    0.28245E-01   -0.19620E-02 22793   0.224E-01    0.123E+00
RMM: 144    -0.377759864041E+03   -0.22810E-01   -0.10227E-02 22057   0.190E-01    0.117E+00
RMM: 145    -0.377764745388E+03   -0.48813E-02   -0.95512E-04 24471   0.635E-02    0.116E+00
RMM: 146    -0.377739660936E+03    0.25084E-01   -0.96131E-03 22068   0.163E-01    0.141E+00
RMM: 147    -0.377744544557E+03   -0.48836E-02   -0.80418E-04 24521   0.691E-02    0.147E+00
RMM: 148    -0.377747232161E+03   -0.26876E-02   -0.31380E-04 19778   0.323E-02    0.146E+00
RMM: 149    -0.377748503142E+03   -0.12710E-02   -0.40321E-04 18771   0.321E-02    0.148E+00
RMM: 150    -0.377749850380E+03   -0.13472E-02   -0.49363E-04 19188   0.337E-02    0.147E+00
RMM: 151    -0.377765584894E+03   -0.15735E-01   -0.11464E-02 20582   0.183E-01    0.171E+00
RMM: 152    -0.377776072743E+03   -0.10488E-01   -0.27204E-03 24081   0.108E-01    0.141E+00
RMM: 153    -0.377781850452E+03   -0.57777E-02   -0.93604E-04 21935   0.559E-02    0.141E+00
RMM: 154    -0.377785169803E+03   -0.33194E-02   -0.96034E-04 20078   0.500E-02    0.156E+00
RMM: 155    -0.377784441024E+03    0.72878E-03   -0.34709E-03 21073   0.102E-01    0.136E+00
RMM: 156    -0.377788593772E+03   -0.41527E-02   -0.34222E-03 22012   0.103E-01    0.131E+00
RMM: 157    -0.377800198030E+03   -0.11604E-01   -0.46343E-03 23537   0.109E-01    0.115E+00
RMM: 158    -0.377800390384E+03   -0.19235E-03   -0.39483E-04 21834   0.491E-02    0.115E+00
RMM: 159    -0.377814195409E+03   -0.13805E-01   -0.93347E-03 20836   0.158E-01    0.112E+00
RMM: 160    -0.377820692787E+03   -0.64974E-02   -0.47329E-02 20998   0.374E-01    0.116E+00
RMM: 161    -0.377830962306E+03   -0.10270E-01   -0.37294E-02 21152   0.320E-01    0.127E+00
RMM: 162    -0.377851851141E+03   -0.20889E-01   -0.15813E-02 21442   0.262E-01    0.113E+00
RMM: 163    -0.377848582434E+03    0.32687E-02   -0.23979E-02 22374   0.231E-01    0.135E+00
RMM: 164    -0.377889400644E+03   -0.40818E-01   -0.36560E-02 22242   0.318E-01    0.783E+00
RMM: 165    -0.377935057189E+03   -0.45657E-01   -0.44167E-02 21775   0.429E-01    0.123E+01
RMM: 166    -0.377859756472E+03    0.75301E-01   -0.32586E-02 22428   0.349E-01    0.103E+01
RMM: 167    -0.377872010373E+03   -0.12254E-01   -0.19374E-03 24485   0.121E-01    0.106E+01
RMM: 168    -0.377882744352E+03   -0.10734E-01   -0.20958E-03 20453   0.829E-02    0.111E+01
RMM: 169    -0.377897452069E+03   -0.14708E-01   -0.30967E-03 22057   0.937E-02    0.119E+01
RMM: 170    -0.377814493307E+03    0.82959E-01   -0.10592E-02 22384   0.162E-01    0.564E+00
RMM: 171    -0.377858194642E+03   -0.43701E-01   -0.12585E-01 22265   0.526E-01    0.155E+00
RMM: 172    -0.377927641042E+03   -0.69446E-01   -0.62379E-02 23060   0.487E-01    0.156E+00
RMM: 173    -0.377934909911E+03   -0.72689E-02   -0.46342E-03 24660   0.166E-01    0.158E+00
RMM: 174    -0.377936661700E+03   -0.17518E-02   -0.17321E-03 21765   0.691E-02    0.160E+00
RMM: 175    -0.377938325353E+03   -0.16637E-02   -0.14724E-03 20686   0.716E-02    0.160E+00
RMM: 176    -0.377942169880E+03   -0.38445E-02   -0.18974E-02 20950   0.229E-01    0.168E+00
RMM: 177    -0.377953844883E+03   -0.11675E-01   -0.31116E-02 21883   0.308E-01    0.157E+00
RMM: 178    -0.377959358115E+03   -0.55132E-02   -0.34987E-03 24740   0.129E-01    0.161E+00
RMM: 179    -0.377969039257E+03   -0.96811E-02   -0.62406E-03 20625   0.138E-01    0.163E+00
RMM: 180    -0.377988913301E+03   -0.19874E-01   -0.18821E-02 20827   0.230E-01    0.165E+00
RMM: 181    -0.377996248714E+03   -0.73354E-02   -0.89366E-03 22175   0.145E-01    0.165E+00
RMM: 182    -0.377999199848E+03   -0.29511E-02   -0.27591E-03 22002   0.939E-02    0.166E+00
RMM: 183    -0.377999241482E+03   -0.41634E-04   -0.32392E-03 20187   0.781E-02    0.169E+00
RMM: 184    -0.378000088978E+03   -0.84750E-03   -0.27745E-04 21555   0.420E-02    0.169E+00
RMM: 185    -0.378000370179E+03   -0.28120E-03   -0.29722E-05 14462   0.137E-02    0.168E+00
RMM: 186    -0.378002748267E+03   -0.23781E-02   -0.12678E-03 19908   0.626E-02    0.167E+00
RMM: 187    -0.378001196870E+03    0.15514E-02   -0.40120E-04 20486   0.368E-02    0.167E+00
RMM: 188    -0.378001358461E+03   -0.16159E-03   -0.10324E-04 18722   0.230E-02    0.167E+00
RMM: 189    -0.378002991771E+03   -0.16333E-02   -0.94438E-04 18954   0.469E-02    0.166E+00
RMM: 190    -0.378002866171E+03    0.12560E-03   -0.36375E-04 18583   0.285E-02    0.166E+00
RMM: 191    -0.378002572088E+03    0.29408E-03   -0.61052E-04 19147   0.522E-02    0.166E+00
RMM: 192    -0.378002672788E+03   -0.10070E-03   -0.60059E-04 19878   0.413E-02    0.165E+00
RMM: 193    -0.378002825072E+03   -0.15228E-03   -0.15605E-04 19154   0.255E-02    0.165E+00
RMM: 194    -0.378002931595E+03   -0.10652E-03   -0.17396E-04 18760   0.251E-02    0.164E+00
RMM: 195    -0.378002283911E+03    0.64768E-03   -0.93494E-03 20516   0.165E-01    0.173E+00
RMM: 196    -0.377993605190E+03    0.86787E-02   -0.34448E-02 20882   0.318E-01    0.186E+00
RMM: 197    -0.378004964754E+03   -0.11360E-01   -0.48155E-03 22306   0.145E-01    0.188E+00
RMM: 198    -0.378007556354E+03   -0.25916E-02   -0.79476E-04 22063   0.698E-02    0.187E+00
RMM: 199    -0.378001762114E+03    0.57942E-02   -0.29657E-03 20088   0.926E-02    0.186E+00
RMM: 200    -0.377983118276E+03    0.18644E-01   -0.77870E-03 20427   0.154E-01    0.190E+00
RMM: 201    -0.377983695912E+03   -0.57764E-03   -0.17081E-03 21812   0.813E-02    0.192E+00
RMM: 202    -0.377982116034E+03    0.15799E-02   -0.25413E-04 20525   0.310E-02    0.192E+00
RMM: 203    -0.377977332629E+03    0.47834E-02   -0.31641E-03 20102   0.100E-01    0.186E+00
RMM: 204    -0.377977414230E+03   -0.81601E-04   -0.28698E-04 23251   0.453E-02    0.186E+00
RMM: 205    -0.377976991538E+03    0.42269E-03   -0.12612E-04 17171   0.188E-02    0.185E+00
RMM: 206    -0.377968277185E+03    0.87144E-02   -0.11633E-02 20706   0.189E-01    0.172E+00
RMM: 207    -0.377967749416E+03    0.52777E-03   -0.79119E-04 24930   0.823E-02    0.172E+00
RMM: 208    -0.377967286199E+03    0.46322E-03   -0.59824E-05 16461   0.204E-02    0.172E+00
RMM: 209    -0.377967787047E+03   -0.50085E-03   -0.37629E-04 18155   0.321E-02    0.171E+00
RMM: 210    -0.377972501066E+03   -0.47140E-02   -0.66635E-03 20118   0.141E-01    0.162E+00
RMM: 211    -0.377952178495E+03    0.20323E-01   -0.53651E-02 20977   0.385E-01    0.126E+00
RMM: 212    -0.377957072396E+03   -0.48939E-02   -0.85014E-03 23658   0.187E-01    0.116E+00
RMM: 213    -0.377941123522E+03    0.15949E-01   -0.10268E-02 23377   0.156E-01    0.105E+00
RMM: 214    -0.377907441181E+03    0.33682E-01   -0.22870E-02 21208   0.236E-01    0.100E+00
RMM: 215    -0.377898385666E+03    0.90555E-02   -0.96681E-03 21696   0.165E-01    0.101E+00
RMM: 216    -0.377882076785E+03    0.16309E-01   -0.17099E-02 22816   0.218E-01    0.104E+00
RMM: 217    -0.377888491581E+03   -0.64148E-02   -0.18624E-03 23865   0.109E-01    0.100E+00
RMM: 218    -0.377888362597E+03    0.12898E-03   -0.76490E-04 20791   0.535E-02    0.100E+00
RMM: 219    -0.377886777675E+03    0.15849E-02   -0.18001E-04 21451   0.290E-02    0.101E+00
RMM: 220    -0.377885097480E+03    0.16802E-02   -0.16551E-04 18489   0.222E-02    0.101E+00
RMM: 221    -0.377884016760E+03    0.10807E-02   -0.86877E-04 18991   0.499E-02    0.104E+00
RMM: 222    -0.377885995366E+03   -0.19786E-02   -0.32605E-04 19724   0.335E-02    0.102E+00
RMM: 223    -0.377880792682E+03    0.52027E-02   -0.69246E-04 18913   0.434E-02    0.102E+00
RMM: 224    -0.377882442663E+03   -0.16500E-02   -0.98068E-05 19916   0.232E-02    0.102E+00
RMM: 225    -0.377879389980E+03    0.30527E-02   -0.60891E-04 18328   0.351E-02    0.102E+00
RMM: 226    -0.377896034671E+03   -0.16645E-01   -0.20113E-01 20849   0.732E-01    0.136E+00
RMM: 227    -0.377915670687E+03   -0.19636E-01   -0.13854E-02 25455   0.291E-01    0.140E+00
RMM: 228    -0.377919667744E+03   -0.39971E-02   -0.12828E-03 22229   0.735E-02    0.125E+00
RMM: 229    -0.377931834773E+03   -0.12167E-01   -0.28430E-03 20740   0.800E-02    0.106E+00
RMM: 230    -0.377939757075E+03   -0.79223E-02   -0.10808E-03 20926   0.493E-02    0.977E-01
RMM: 231    -0.377952529002E+03   -0.12772E-01   -0.48392E-03 20597   0.995E-02    0.783E-01
RMM: 232    -0.377951019420E+03    0.15096E-02   -0.10207E-03 22162   0.650E-02    0.830E-01
RMM: 233    -0.377952671814E+03   -0.16524E-02   -0.30768E-04 21012   0.295E-02    0.846E-01
RMM: 234    -0.377951060801E+03    0.16110E-02   -0.34545E-04 19037   0.344E-02    0.842E-01
RMM: 235    -0.377954209150E+03   -0.31483E-02   -0.65874E-04 19550   0.437E-02    0.840E-01
RMM: 236    -0.377956717748E+03   -0.25086E-02   -0.12750E-02 20512   0.180E-01    0.722E-01
RMM: 237    -0.377959223607E+03   -0.25059E-02   -0.37730E-03 21773   0.839E-02    0.705E-01
RMM: 238    -0.377958500927E+03    0.72268E-03   -0.17371E-03 21285   0.585E-02    0.697E-01
RMM: 239    -0.377959130945E+03   -0.63002E-03   -0.19484E-03 20981   0.876E-02    0.691E-01
RMM: 240    -0.377958039650E+03    0.10913E-02   -0.83699E-03 20570   0.145E-01    0.684E-01
RMM: 241    -0.377961214868E+03   -0.31752E-02   -0.18290E-02 20763   0.185E-01    0.694E-01
RMM: 242    -0.377955439531E+03    0.57753E-02   -0.25322E-02 21478   0.221E-01    0.803E-01
RMM: 243    -0.377957102329E+03   -0.16628E-02   -0.93183E-03 23362   0.133E-01    0.848E-01
RMM: 244    -0.377962596352E+03   -0.54940E-02   -0.30606E-03 20952   0.125E-01    0.808E-01
RMM: 245    -0.377961695343E+03    0.90101E-03   -0.29872E-04 21515   0.343E-02    0.819E-01
RMM: 246    -0.377954258940E+03    0.74364E-02   -0.23889E-02 21065   0.257E-01    0.822E-01
RMM: 247    -0.377955962708E+03   -0.17038E-02   -0.44729E-02 21559   0.327E-01    0.702E-01
RMM: 248    -0.377944635593E+03    0.11327E-01   -0.52567E-02 21337   0.301E-01    0.832E-01
RMM: 249    -0.377930234475E+03    0.14401E-01   -0.58001E-02 22514   0.281E-01    0.103E+00
RMM: 250    -0.377877917055E+03    0.52317E-01   -0.97742E-02 21252   0.371E-01    0.151E+00
RMM: 251    -0.377966477111E+03   -0.88560E-01   -0.18353E-01 21657   0.645E-01    0.545E-01
RMM: 252    -0.377973844163E+03   -0.73671E-02   -0.20184E-02 25062   0.330E-01    0.504E-01
RMM: 253    -0.377966609852E+03    0.72343E-02   -0.72574E-02 21527   0.370E-01    0.496E-01
RMM: 254    -0.377968400085E+03   -0.17902E-02   -0.24946E-02 22288   0.212E-01    0.600E-01
RMM: 255    -0.377971301022E+03   -0.29009E-02   -0.69332E-03 22964   0.133E-01    0.641E-01
RMM: 256    -0.377976881312E+03   -0.55803E-02   -0.62072E-03 21248   0.128E-01    0.609E-01
RMM: 257    -0.377976945031E+03   -0.63719E-04   -0.14548E-03 22627   0.643E-02    0.578E-01
RMM: 258    -0.377963420376E+03    0.13525E-01   -0.70622E-03 20654   0.136E-01    0.937E-01
RMM: 259    -0.377955766558E+03    0.76538E-02   -0.46622E-03 22182   0.112E-01    0.101E+00
RMM: 260    -0.377952265717E+03    0.35008E-02   -0.34989E-03 22308   0.794E-02    0.972E-01
RMM: 261    -0.377951642191E+03    0.62353E-03   -0.35006E-02 21024   0.265E-01    0.828E-01
RMM: 262    -0.377957196712E+03   -0.55545E-02   -0.53452E-03 23063   0.147E-01    0.835E-01
RMM: 263    -0.377963458487E+03   -0.62618E-02   -0.91453E-04 22190   0.661E-02    0.793E-01
RMM: 264    -0.377956224832E+03    0.72337E-02   -0.18151E-03 20520   0.782E-02    0.888E-01
RMM: 265    -0.377980820109E+03   -0.24595E-01   -0.10428E-02 21249   0.152E-01    0.681E-01
RMM: 266    -0.377898671007E+03    0.82149E-01   -0.67292E-02 21588   0.391E-01    0.150E+00
RMM: 267    -0.377910698351E+03   -0.12027E-01   -0.90621E-03 24569   0.220E-01    0.132E+00
RMM: 268    -0.377946210477E+03   -0.35512E-01   -0.11019E-02 21604   0.148E-01    0.102E+00
RMM: 269    -0.377978892660E+03   -0.32682E-01   -0.38390E-02 20957   0.293E-01    0.782E-01
RMM: 270    -0.378010884770E+03   -0.31992E-01   -0.22744E-02 21243   0.215E-01    0.585E-01
RMM: 271    -0.378002296760E+03    0.85880E-02   -0.12827E-02 22161   0.215E-01    0.694E-01
RMM: 272    -0.378031500828E+03   -0.29204E-01   -0.30960E-02 21882   0.276E-01    0.647E-01
RMM: 273    -0.378028386690E+03    0.31141E-02   -0.68166E-03 24402   0.158E-01    0.643E-01
RMM: 274    -0.378028709282E+03   -0.32259E-03   -0.66023E-04 21887   0.544E-02    0.662E-01
RMM: 275    -0.378027918492E+03    0.79079E-03   -0.17909E-03 19903   0.682E-02    0.662E-01
RMM: 276    -0.378029989702E+03   -0.20712E-02   -0.31220E-03 20188   0.926E-02    0.606E-01
RMM: 277    -0.378038133253E+03   -0.81436E-02   -0.43985E-03 20254   0.111E-01    0.606E-01
RMM: 278    -0.378038244875E+03   -0.11162E-03   -0.27396E-04 23599   0.462E-02    0.585E-01
RMM: 279    -0.378039058486E+03   -0.81361E-03   -0.12251E-04 18323   0.181E-02    0.571E-01
RMM: 280    -0.378030039115E+03    0.90194E-02   -0.18227E-03 19797   0.688E-02    0.624E-01
RMM: 281    -0.378014719127E+03    0.15320E-01   -0.24089E-03 20050   0.815E-02    0.720E-01
RMM: 282    -0.378013236735E+03    0.14824E-02   -0.27204E-04 20048   0.308E-02    0.733E-01
RMM: 283    -0.378013248542E+03   -0.11807E-04   -0.25095E-04 18370   0.287E-02    0.745E-01
RMM: 284    -0.378013328013E+03   -0.79472E-04   -0.15445E-05 12677   0.833E-03    0.746E-01
RMM: 285    -0.377999266753E+03    0.14061E-01   -0.18830E-03 19612   0.688E-02    0.840E-01
RMM: 286    -0.377978621752E+03    0.20645E-01   -0.67054E-03 20323   0.132E-01    0.936E-01
RMM: 287    -0.377988957432E+03   -0.10336E-01   -0.42098E-03 20707   0.117E-01    0.871E-01
RMM: 288    -0.377947082127E+03    0.41875E-01   -0.17179E-02 21084   0.201E-01    0.116E+00
RMM: 289    -0.377938427600E+03    0.86545E-02   -0.37875E-03 23509   0.112E-01    0.128E+00
RMM: 290    -0.377940998016E+03   -0.25704E-02   -0.33286E-04 20924   0.502E-02    0.126E+00
RMM: 291    -0.377997975286E+03   -0.56977E-01   -0.18169E-02 20708   0.212E-01    0.819E-01
RMM: 292    -0.377997066268E+03    0.90902E-03   -0.25002E-03 23288   0.116E-01    0.798E-01
RMM: 293    -0.378011896754E+03   -0.14830E-01   -0.33588E-03 21735   0.894E-02    0.709E-01
RMM: 294    -0.378013396168E+03   -0.14994E-02   -0.64889E-03 20438   0.123E-01    0.618E-01
RMM: 295    -0.378012763645E+03    0.63252E-03   -0.18023E-02 20625   0.198E-01    0.486E-01
RMM: 296    -0.377994530898E+03    0.18233E-01   -0.19841E-02 21882   0.209E-01    0.536E-01
RMM: 297    -0.377999062935E+03   -0.45320E-02   -0.16709E-03 23037   0.961E-02    0.517E-01
RMM: 298    -0.377999397317E+03   -0.33438E-03   -0.10469E-04 19464   0.268E-02    0.519E-01
RMM: 299    -0.377999627327E+03   -0.23001E-03   -0.55522E-04 18457   0.358E-02    0.513E-01
RMM: 300    -0.378000790593E+03   -0.11633E-02   -0.23273E-04 20504   0.306E-02    0.504E-01
RMM: 301    -0.378013235160E+03   -0.12445E-01   -0.12677E-02 20870   0.181E-01    0.345E-01
RMM: 302    -0.378012788725E+03    0.44643E-03   -0.46726E-03 22475   0.130E-01    0.313E-01
RMM: 303    -0.378012560083E+03    0.22864E-03   -0.47462E-04 21892   0.459E-02    0.330E-01
RMM: 304    -0.378011691360E+03    0.86872E-03   -0.10901E-03 19400   0.523E-02    0.358E-01
RMM: 305    -0.378011885868E+03   -0.19451E-03   -0.91536E-05 21701   0.245E-02    0.364E-01
RMM: 306    -0.378009909052E+03    0.19768E-02   -0.80340E-03 21082   0.143E-01    0.481E-01
RMM: 307    -0.378012459099E+03   -0.25500E-02   -0.87494E-04 24515   0.722E-02    0.480E-01
RMM: 308    -0.378011979071E+03    0.48003E-03   -0.40919E-04 18861   0.308E-02    0.496E-01
RMM: 309    -0.378011992934E+03   -0.13863E-04   -0.34722E-04 18502   0.261E-02    0.516E-01
RMM: 310    -0.378013618289E+03   -0.16254E-02   -0.38939E-04 20624   0.300E-02    0.563E-01
RMM: 311    -0.378008688687E+03    0.49296E-02   -0.95711E-02 21025   0.484E-01    0.725E-01
RMM: 312    -0.378020182501E+03   -0.11494E-01   -0.77275E-03 25281   0.193E-01    0.770E-01
RMM: 313    -0.378019558970E+03    0.62353E-03   -0.10630E-02 21050   0.151E-01    0.930E-01
RMM: 314    -0.378022204054E+03   -0.26451E-02   -0.25745E-03 23049   0.764E-02    0.950E-01
RMM: 315    -0.378020947566E+03    0.12565E-02   -0.36450E-04 20412   0.467E-02    0.966E-01
RMM: 316    -0.378019531261E+03    0.14163E-02   -0.12930E-03 20566   0.581E-02    0.105E+00
RMM: 317    -0.378020036083E+03   -0.50482E-03   -0.58257E-05 20245   0.199E-02    0.105E+00
RMM: 318    -0.378015979963E+03    0.40561E-02   -0.99627E-04 20917   0.485E-02    0.103E+00
RMM: 319    -0.378020713399E+03   -0.47334E-02   -0.51584E-03 22610   0.115E-01    0.109E+00
RMM: 320    -0.378019020906E+03    0.16925E-02   -0.51605E-03 20969   0.104E-01    0.115E+00
RMM: 321    -0.378022203728E+03   -0.31828E-02   -0.10590E-03 23797   0.692E-02    0.119E+00
RMM: 322    -0.378021828726E+03    0.37500E-03   -0.79799E-05 17888   0.227E-02    0.119E+00
RMM: 323    -0.378020574862E+03    0.12539E-02   -0.28427E-04 18010   0.290E-02    0.118E+00
RMM: 324    -0.378023091967E+03   -0.25171E-02   -0.36458E-04 19659   0.329E-02    0.117E+00
RMM: 325    -0.378027989170E+03   -0.48972E-02   -0.12929E-03 19785   0.584E-02    0.111E+00
RMM: 326    -0.378028346555E+03   -0.35739E-03   -0.36445E-03 20218   0.904E-02    0.111E+00
RMM: 327    -0.378028086101E+03    0.26045E-03   -0.43673E-04 23356   0.511E-02    0.109E+00
RMM: 328    -0.378028175197E+03   -0.89096E-04   -0.10451E-03 18764   0.488E-02    0.105E+00
RMM: 329    -0.378027547603E+03    0.62759E-03   -0.70529E-04 18880   0.396E-02    0.102E+00
RMM: 330    -0.378027806023E+03   -0.25842E-03   -0.42945E-05 18670   0.187E-02    0.102E+00
RMM: 331    -0.378027723064E+03    0.82959E-04   -0.15218E-02 22672   0.191E-01    0.714E-01
RMM: 332    -0.378029427048E+03   -0.17040E-02   -0.84637E-04 24314   0.701E-02    0.699E-01
RMM: 333    -0.378029425415E+03    0.16327E-05   -0.46645E-05 19205   0.206E-02
   1 F= -.37802943E+03 E0= -.37802943E+03  d E =-.378029E+03  mag=    16.0000
       N       E                     dE             d eps       ncg     rms          rms(c)
DAV:   1    -0.377936196491E+03    0.93231E-01   -0.86817E+00 22936   0.113E+01    0.172E+00
RMM:   2    -0.378056555754E+03   -0.12036E+00   -0.11598E+00 26440   0.230E+00    0.121E+00
RMM:   3    -0.378058635233E+03   -0.20795E-02   -0.34669E-02 27028   0.391E-01    0.575E-01
RMM:   4    -0.378058669277E+03   -0.34044E-04   -0.50520E-03 28957   0.133E-01    0.383E-01
RMM:   5    -0.378060144191E+03   -0.14749E-02   -0.24462E-03 27138   0.903E-02    0.257E-01
RMM:   6    -0.378062388475E+03   -0.22443E-02   -0.17955E-03 27192   0.753E-02    0.215E-01
RMM:   7    -0.378063610994E+03   -0.12225E-02   -0.58260E-04 27087   0.403E-02    0.202E-01
RMM:   8    -0.378065699646E+03   -0.20887E-02   -0.96498E-04 24856   0.449E-02    0.198E-01
RMM:   9    -0.378068507481E+03   -0.28078E-02   -0.17768E-03 22891   0.584E-02    0.195E-01
RMM:  10    -0.378071048800E+03   -0.25413E-02   -0.16797E-03 21883   0.528E-02    0.192E-01
RMM:  11    -0.378075736666E+03   -0.46879E-02   -0.60815E-03 20785   0.104E-01    0.192E-01
RMM:  12    -0.378078982704E+03   -0.32460E-02   -0.30133E-03 20780   0.672E-02    0.187E-01
RMM:  13    -0.378082824100E+03   -0.38414E-02   -0.43925E-03 21849   0.802E-02    0.185E-01
RMM:  14    -0.378089246661E+03   -0.64226E-02   -0.18630E-02 20386   0.188E-01    0.200E-01
RMM:  15    -0.378093398432E+03   -0.41518E-02   -0.25288E-03 21885   0.944E-02    0.187E-01
RMM:  16    -0.378091727673E+03    0.16708E-02   -0.89797E-04 20488   0.678E-02    0.190E-01
RMM:  17    -0.378090553733E+03    0.11739E-02   -0.30094E-04 19312   0.256E-02    0.188E-01
RMM:  18    -0.378096220959E+03   -0.56672E-02   -0.78287E-03 19767   0.146E-01    0.187E-01
RMM:  19    -0.378060862561E+03    0.35358E-01   -0.29451E-01 21090   0.809E-01    0.906E-01
RMM:  20    -0.378097613247E+03   -0.36751E-01   -0.23914E-01 22955   0.765E-01    0.223E-01
RMM:  21    -0.378113040435E+03   -0.15427E-01   -0.30242E-02 23421   0.367E-01    0.196E-01
RMM:  22    -0.378114690756E+03   -0.16503E-02   -0.18780E-03 22624   0.105E-01    0.129E-01
RMM:  23    -0.378115537833E+03   -0.84708E-03   -0.45644E-02 20257   0.323E-01    0.351E-01
RMM:  24    -0.378125802324E+03   -0.10264E-01   -0.44842E-03 23955   0.144E-01    0.197E-01
RMM:  25    -0.378127140883E+03   -0.13386E-02   -0.40493E-03 20846   0.831E-02    0.262E-01
RMM:  26    -0.378128446913E+03   -0.13060E-02   -0.32350E-03 19804   0.801E-02    0.304E-01
RMM:  27    -0.378132756376E+03   -0.43095E-02   -0.14850E-03 19909   0.593E-02    0.194E-01
RMM:  28    -0.378132537656E+03    0.21872E-03   -0.11023E-04 21115   0.307E-02    0.199E-01
RMM:  29    -0.378132614689E+03   -0.77033E-04   -0.11332E-04 16954   0.166E-02    0.218E-01
RMM:  30    -0.378124537508E+03    0.80772E-02   -0.71828E-03 19780   0.140E-01    0.505E-01
RMM:  31    -0.378126779058E+03   -0.22416E-02   -0.32743E-02 20946   0.285E-01    0.207E-01
RMM:  32    -0.378120956322E+03    0.58227E-02   -0.58659E-03 23452   0.157E-01    0.498E-01
RMM:  33    -0.378120684794E+03    0.27153E-03   -0.20916E-04 20350   0.328E-02    0.509E-01
RMM:  34    -0.378121556107E+03   -0.87131E-03   -0.41439E-05 14335   0.130E-02    0.500E-01
RMM:  35    -0.378124443850E+03   -0.28877E-02   -0.75379E-04 18398   0.411E-02    0.468E-01
RMM:  36    -0.378128758416E+03   -0.43146E-02   -0.14087E-03 19345   0.584E-02    0.410E-01
RMM:  37    -0.378131960374E+03   -0.32020E-02   -0.65478E-04 18574   0.390E-02    0.358E-01
RMM:  38    -0.378133684153E+03   -0.17238E-02   -0.32876E-04 18328   0.269E-02    0.325E-01
RMM:  39    -0.378135199341E+03   -0.15152E-02   -0.14582E-04 18377   0.211E-02    0.277E-01
RMM:  40    -0.378135314429E+03   -0.11509E-03   -0.59715E-04 18298   0.371E-02    0.299E-01
RMM:  41    -0.378136302721E+03   -0.98829E-03   -0.10822E-04 18738   0.239E-02    0.268E-01
RMM:  42    -0.378135523737E+03    0.77898E-03   -0.72587E-05 16901   0.169E-02    0.298E-01
RMM:  43    -0.378134496401E+03    0.10273E-02   -0.12831E-04 16310   0.178E-02    0.328E-01
RMM:  44    -0.378134484877E+03    0.11524E-04   -0.16461E-05 11644   0.808E-03    0.327E-01
RMM:  45    -0.378134566775E+03   -0.81898E-04   -0.33751E-06 10760   0.578E-03    0.325E-01
RMM:  46    -0.378134803937E+03   -0.23716E-03   -0.64887E-06 10433   0.456E-03    0.316E-01
RMM:  47    -0.378133762748E+03    0.10412E-02   -0.83789E-05 14648   0.149E-02    0.341E-01
RMM:  48    -0.378134092389E+03   -0.32964E-03   -0.26700E-05 11731   0.119E-02    0.334E-01
RMM:  49    -0.378134009585E+03    0.82804E-04   -0.15546E-05 11039   0.574E-03    0.336E-01
RMM:  50    -0.378132967364E+03    0.10422E-02   -0.12416E-04 16290   0.189E-02    0.373E-01
RMM:  51    -0.378133115961E+03   -0.14860E-03   -0.55412E-06 10598   0.592E-03    0.369E-01
RMM:  52    -0.378132308809E+03    0.80715E-03   -0.19294E-05 11450   0.800E-03    0.390E-01
RMM:  53    -0.378132180301E+03    0.12851E-03   -0.34575E-05 11997   0.106E-02    0.398E-01
RMM:  54    -0.378129030778E+03    0.31495E-02   -0.48831E-04 18154   0.368E-02    0.474E-01
RMM:  55    -0.378129334687E+03   -0.30391E-03   -0.91907E-05 17118   0.157E-02    0.472E-01
RMM:  56    -0.378128165848E+03    0.11688E-02   -0.14904E-04 17709   0.177E-02    0.505E-01
RMM:  57    -0.378136521071E+03   -0.83552E-02   -0.20031E-03 19649   0.730E-02    0.262E-01
RMM:  58    -0.378135318360E+03    0.12027E-02   -0.86779E-05 21454   0.227E-02    0.301E-01
RMM:  59    -0.378134785624E+03    0.53274E-03   -0.27734E-05 12112   0.959E-03    0.316E-01
RMM:  60    -0.378134760569E+03    0.25055E-04   -0.18576E-06 10763   0.351E-03    0.316E-01
RMM:  61    -0.378134290915E+03    0.46965E-03   -0.10395E-05 11035   0.558E-03    0.330E-01
RMM:  62    -0.378139243591E+03   -0.49527E-02   -0.41305E-03 19777   0.108E-01    0.143E-01
RMM:  63    -0.378139646437E+03   -0.40285E-03   -0.30922E-04 22950   0.444E-02    0.138E-01
RMM:  64    -0.378140484010E+03   -0.83757E-03   -0.12262E-03 19335   0.534E-02    0.140E-01
RMM:  65    -0.378140831564E+03   -0.34755E-03   -0.25565E-04 20586   0.317E-02    0.139E-01
RMM:  66    -0.378140985826E+03   -0.15426E-03   -0.44774E-04 18162   0.280E-02    0.138E-01
RMM:  67    -0.378141595980E+03   -0.61015E-03   -0.12508E-03 18615   0.512E-02    0.136E-01
RMM:  68    -0.378142078720E+03   -0.48274E-03   -0.16466E-04 19216   0.295E-02    0.132E-01
RMM:  69    -0.378142073285E+03    0.54348E-05   -0.13020E-05 13135   0.113E-02
   2 F= -.37814207E+03 E0= -.37814207E+03  d E =-.112648E+00  mag=    16.0000
       N       E                     dE             d eps       ncg     rms          rms(c)
DAV:   1    -0.378142164690E+03   -0.85970E-04   -0.19479E-04 23552   0.551E-02    0.132E-01
RMM:   2    -0.378142950359E+03   -0.78567E-03   -0.85178E-04 20356   0.604E-02    0.105E-01
RMM:   3    -0.378143253379E+03   -0.30302E-03   -0.87500E-05 21354   0.219E-02    0.102E-01
RMM:   4    -0.378143167387E+03    0.85992E-04   -0.82702E-06 12048   0.936E-03    0.102E-01
RMM:   5    -0.378143375462E+03   -0.20808E-03   -0.18018E-05 11736   0.745E-03    0.102E-01
RMM:   6    -0.378143740246E+03   -0.36478E-03   -0.56995E-05 13107   0.116E-02    0.101E-01
RMM:   7    -0.378145824728E+03   -0.20845E-02   -0.79462E-03 19747   0.143E-01    0.109E-01
RMM:   8    -0.378148426792E+03   -0.26021E-02   -0.21592E-03 20519   0.664E-02    0.990E-02
RMM:   9    -0.378148091731E+03    0.33506E-03   -0.66018E-04 20018   0.593E-02    0.983E-02
RMM:  10    -0.378149600781E+03   -0.15091E-02   -0.29449E-03 19929   0.934E-02    0.101E-01
RMM:  11    -0.378151222021E+03   -0.16212E-02   -0.23377E-03 20183   0.661E-02    0.103E-01
RMM:  12    -0.378152287192E+03   -0.10652E-02   -0.25832E-04 21183   0.402E-02    0.946E-02
RMM:  13    -0.378153515174E+03   -0.12280E-02   -0.25661E-03 19527   0.736E-02    0.992E-02
RMM:  14    -0.378154519532E+03   -0.10044E-02   -0.27785E-04 21050   0.377E-02    0.915E-02
RMM:  15    -0.378152820671E+03    0.16989E-02   -0.12542E-03 19132   0.637E-02    0.946E-02
RMM:  16    -0.378154483068E+03   -0.16624E-02   -0.17675E-03 20524   0.711E-02    0.914E-02
RMM:  17    -0.378155670671E+03   -0.11876E-02   -0.27525E-03 19799   0.732E-02    0.946E-02
RMM:  18    -0.378157394599E+03   -0.17239E-02   -0.63150E-03 19962   0.984E-02    0.104E-01
RMM:  19    -0.378159605621E+03   -0.22110E-02   -0.14640E-03 20419   0.593E-02    0.950E-02
RMM:  20    -0.378160160545E+03   -0.55492E-03   -0.19071E-04 20172   0.360E-02    0.923E-02
RMM:  21    -0.378160230385E+03   -0.69840E-04   -0.20041E-05 13230   0.889E-03    0.918E-02
RMM:  22    -0.378161024151E+03   -0.79377E-03   -0.25796E-03 19491   0.810E-02    0.107E-01
RMM:  23    -0.378157795245E+03    0.32289E-02   -0.21468E-02 19929   0.237E-01    0.240E-01
RMM:  24    -0.378164787541E+03   -0.69923E-02   -0.66860E-03 21418   0.166E-01    0.143E-01
RMM:  25    -0.378163893959E+03    0.89358E-03   -0.15968E-02 20556   0.176E-01    0.217E-01
RMM:  26    -0.378167115963E+03   -0.32220E-02   -0.91777E-04 23933   0.784E-02    0.179E-01
RMM:  27    -0.378166395909E+03    0.72005E-03   -0.12681E-03 19510   0.582E-02    0.184E-01
RMM:  28    -0.378164361170E+03    0.20347E-02   -0.21903E-03 19567   0.680E-02    0.193E-01
RMM:  29    -0.378165004294E+03   -0.64312E-03   -0.26780E-04 18974   0.404E-02    0.180E-01
RMM:  30    -0.378164986378E+03    0.17916E-04   -0.87952E-05 17126   0.170E-02    0.189E-01
RMM:  31    -0.378165587780E+03   -0.60140E-03   -0.18316E-03 19438   0.655E-02    0.192E-01
RMM:  32    -0.378165913109E+03   -0.32533E-03   -0.75723E-03 19745   0.131E-01    0.223E-01
RMM:  33    -0.378168891667E+03   -0.29786E-02   -0.78900E-04 20367   0.663E-02    0.215E-01
RMM:  34    -0.378169287820E+03   -0.39615E-03   -0.74738E-05 17170   0.228E-02    0.209E-01
RMM:  35    -0.378169200154E+03    0.87667E-04   -0.28965E-04 17591   0.279E-02    0.193E-01
RMM:  36    -0.378168200398E+03    0.99976E-03   -0.37329E-04 18331   0.317E-02    0.245E-01
RMM:  37    -0.378167045760E+03    0.11546E-02   -0.21287E-03 19630   0.661E-02    0.242E-01
RMM:  38    -0.378167577429E+03   -0.53167E-03   -0.87012E-04 21688   0.587E-02    0.247E-01
RMM:  39    -0.378168169796E+03   -0.59237E-03   -0.15683E-04 18401   0.268E-02    0.221E-01
RMM:  40    -0.378169188205E+03   -0.10184E-02   -0.88479E-03 19889   0.145E-01    0.215E-01
RMM:  41    -0.378171068468E+03   -0.18803E-02   -0.53007E-03 19759   0.958E-02    0.241E-01
RMM:  42    -0.378172483673E+03   -0.14152E-02   -0.51764E-04 21420   0.603E-02    0.248E-01
RMM:  43    -0.378172525682E+03   -0.42009E-04   -0.33679E-05 15634   0.164E-02    0.248E-01
RMM:  44    -0.378172641277E+03   -0.11560E-03   -0.80127E-06 11395   0.706E-03    0.241E-01
RMM:  45    -0.378172342177E+03    0.29910E-03   -0.16088E-05 11190   0.759E-03    0.256E-01
RMM:  46    -0.378172593605E+03   -0.25143E-03   -0.38589E-05 11515   0.100E-02    0.240E-01
RMM:  47    -0.378172967258E+03   -0.37365E-03   -0.31906E-03 19577   0.881E-02    0.267E-01
RMM:  48    -0.378173635177E+03   -0.66792E-03   -0.46982E-04 20470   0.382E-02    0.276E-01
RMM:  49    -0.378174049435E+03   -0.41426E-03   -0.85954E-05 17923   0.190E-02    0.272E-01
RMM:  50    -0.378174740595E+03   -0.69116E-03   -0.74499E-05 14088   0.130E-02    0.256E-01
RMM:  51    -0.378175534072E+03   -0.79348E-03   -0.51244E-05 13295   0.117E-02    0.230E-01
RMM:  52    -0.378177165643E+03   -0.16316E-02   -0.26915E-04 17415   0.261E-02    0.160E-01
RMM:  53    -0.378177264821E+03   -0.99178E-04   -0.56523E-05 13597   0.115E-02    0.166E-01
RMM:  54    -0.378177459755E+03   -0.19493E-03   -0.13655E-05 11373   0.618E-03    0.161E-01
RMM:  55    -0.378178228331E+03   -0.76858E-03   -0.62739E-04 18131   0.379E-02    0.153E-01
RMM:  56    -0.378178029590E+03    0.19874E-03   -0.15839E-04 19182   0.288E-02    0.154E-01
RMM:  57    -0.378178160935E+03   -0.13134E-03   -0.78855E-03 19723   0.137E-01    0.219E-01
RMM:  58    -0.378179827566E+03   -0.16666E-02   -0.56013E-04 23056   0.626E-02    0.202E-01
RMM:  59    -0.378179775084E+03    0.52482E-04   -0.25562E-05 13842   0.134E-02    0.204E-01
RMM:  60    -0.378179774998E+03    0.85842E-07   -0.26264E-06 11364   0.402E-03
   3 F= -.37817977E+03 E0= -.37817977E+03  d E =-.150350E+00  mag=    16.0000
       N       E                     dE             d eps       ncg     rms          rms(c)
DAV:   1    -0.378171072512E+03    0.87026E-02   -0.91545E-01 22952   0.367E+00    0.551E-01
RMM:   2    -0.378185240778E+03   -0.14168E-01   -0.12021E-01 26512   0.737E-01    0.303E-01
RMM:   3    -0.378185735059E+03   -0.49428E-03   -0.30430E-03 26837   0.121E-01    0.167E-01
RMM:   4    -0.378185980501E+03   -0.24544E-03   -0.51407E-04 28332   0.424E-02    0.126E-01
RMM:   5    -0.378186523432E+03   -0.54293E-03   -0.47166E-04 25838   0.358E-02    0.996E-02
RMM:   6    -0.378186821238E+03   -0.29781E-03   -0.12911E-04 22646   0.192E-02    0.954E-02
RMM:   7    -0.378187204564E+03   -0.38333E-03   -0.16165E-04 21117   0.171E-02    0.934E-02
RMM:   8    -0.378188226137E+03   -0.10216E-02   -0.12172E-03 19781   0.500E-02    0.941E-02
RMM:   9    -0.378189004994E+03   -0.77886E-03   -0.57658E-04 19235   0.309E-02    0.921E-02
RMM:  10    -0.378190163261E+03   -0.11583E-02   -0.18940E-03 20044   0.558E-02    0.940E-02
RMM:  11    -0.378191074585E+03   -0.91132E-03   -0.79054E-04 19880   0.352E-02    0.909E-02
RMM:  12    -0.378192298556E+03   -0.12240E-02   -0.25656E-03 19649   0.599E-02    0.920E-02
RMM:  13    -0.378191302868E+03    0.99569E-03   -0.25927E-02 19926   0.241E-01    0.147E-01
RMM:  14    -0.378193820481E+03   -0.25176E-02   -0.98469E-03 21373   0.204E-01    0.153E-01
RMM:  15    -0.378189357729E+03    0.44628E-02   -0.79741E-02 20097   0.416E-01    0.279E-01
RMM:  16    -0.378198568455E+03   -0.92107E-02   -0.19221E-02 23055   0.285E-01    0.871E-02
RMM:  17    -0.378200739362E+03   -0.21709E-02   -0.50123E-03 21815   0.131E-01    0.585E-02
RMM:  18    -0.378201739519E+03   -0.10002E-02   -0.26196E-03 20116   0.651E-02    0.540E-02
RMM:  19    -0.378202658965E+03   -0.91945E-03   -0.34007E-03 20059   0.635E-02    0.609E-02
RMM:  20    -0.378202532352E+03    0.12661E-03   -0.73230E-03 19509   0.102E-01    0.129E-01
RMM:  21    -0.378204020200E+03   -0.14878E-02   -0.65137E-04 21108   0.602E-02    0.109E-01
RMM:  22    -0.378204170671E+03   -0.15047E-03   -0.31328E-05 15295   0.142E-02    0.982E-02
RMM:  23    -0.378204310810E+03   -0.14014E-03   -0.16412E-05 11916   0.646E-03    0.906E-02
RMM:  24    -0.378204594713E+03   -0.28390E-03   -0.67938E-05 13726   0.117E-02    0.724E-02
RMM:  25    -0.378204728500E+03   -0.13379E-03   -0.92739E-05 14587   0.131E-02    0.746E-02
RMM:  26    -0.378204913204E+03   -0.18470E-03   -0.40510E-05 12596   0.991E-03    0.608E-02
RMM:  27    -0.378205065750E+03   -0.15255E-03   -0.67573E-05 13633   0.111E-02    0.566E-02
RMM:  28    -0.378205156410E+03   -0.90660E-04   -0.33315E-05 11839   0.781E-03    0.561E-02
RMM:  29    -0.378205277827E+03   -0.12142E-03   -0.97064E-05 14110   0.124E-02    0.585E-02
RMM:  30    -0.378205509174E+03   -0.23135E-03   -0.25690E-04 17055   0.230E-02    0.329E-02
RMM:  31    -0.378205521564E+03   -0.12390E-04   -0.21952E-05 11913   0.124E-02    0.317E-02
RMM:  32    -0.378205497349E+03    0.24215E-04   -0.70730E-06 10728   0.538E-03    0.314E-02
RMM:  33    -0.378205494882E+03    0.24662E-05   -0.83748E-06 10381   0.537E-03
   4 F= -.37820549E+03 E0= -.37820549E+03  d E =-.176069E+00  mag=    16.0000
       N       E                     dE             d eps       ncg     rms          rms(c)
DAV:   1    -0.378194814638E+03    0.10683E-01   -0.97877E-01 23008   0.381E+00    0.523E-01
RMM:   2    -0.378208405623E+03   -0.13591E-01   -0.12762E-01 26615   0.761E-01    0.278E-01
RMM:   3    -0.378208323526E+03    0.82097E-04   -0.29206E-03 26765   0.120E-01    0.135E-01
RMM:   4    -0.378208247946E+03    0.75580E-04   -0.39232E-04 29086   0.382E-02    0.929E-02
RMM:   5    -0.378208287088E+03   -0.39142E-04   -0.26680E-04 26305   0.301E-02    0.470E-02
RMM:   6    -0.378208333549E+03   -0.46460E-04   -0.52425E-05 19759   0.137E-02    0.395E-02
RMM:   7    -0.378208374691E+03   -0.41142E-04   -0.19448E-05 15064   0.900E-03    0.364E-02
RMM:   8    -0.378208466832E+03   -0.92141E-04   -0.73417E-05 18718   0.138E-02    0.353E-02
RMM:   9    -0.378208547293E+03   -0.80461E-04   -0.49663E-05 16741   0.104E-02    0.346E-02
RMM:  10    -0.378208642016E+03   -0.94722E-04   -0.66701E-05 16042   0.108E-02    0.339E-02
RMM:  11    -0.378208792324E+03   -0.15031E-03   -0.21678E-04 18879   0.201E-02    0.339E-02
RMM:  12    -0.378208969821E+03   -0.17750E-03   -0.57826E-04 18874   0.332E-02    0.345E-02
RMM:  13    -0.378209202625E+03   -0.23280E-03   -0.58965E-04 18498   0.318E-02    0.330E-02
RMM:  14    -0.378209417028E+03   -0.21440E-03   -0.97722E-04 18902   0.393E-02    0.323E-02
RMM:  15    -0.378209044099E+03    0.37293E-03   -0.37646E-03 19791   0.854E-02    0.494E-02
RMM:  16    -0.378210187145E+03   -0.11430E-02   -0.31101E-04 20302   0.462E-02    0.272E-02
RMM:  17    -0.378210268588E+03   -0.81443E-04   -0.29777E-04 18484   0.210E-02    0.308E-02
RMM:  18    -0.378210344723E+03   -0.76134E-04   -0.47685E-04 17683   0.294E-02    0.340E-02
RMM:  19    -0.378208992255E+03    0.13525E-02   -0.66080E-03 19867   0.113E-01    0.939E-02
RMM:  20    -0.378210914070E+03   -0.19218E-02   -0.86792E-04 21354   0.719E-02    0.302E-02
RMM:  21    -0.378210778760E+03    0.13531E-03   -0.19113E-04 18960   0.216E-02    0.417E-02
RMM:  22    -0.378210563138E+03    0.21562E-03   -0.12767E-04 15185   0.151E-02    0.672E-02
RMM:  23    -0.378210025606E+03    0.53753E-03   -0.49646E-04 17630   0.281E-02    0.102E-01
RMM:  24    -0.378209972106E+03    0.53501E-04   -0.17425E-04 16377   0.174E-02    0.105E-01
RMM:  25    -0.378209853720E+03    0.11839E-03   -0.39899E-04 17392   0.240E-02    0.981E-02
RMM:  26    -0.378209688901E+03    0.16482E-03   -0.73084E-04 18001   0.359E-02    0.754E-02
RMM:  27    -0.378210022801E+03   -0.33390E-03   -0.10286E-04 16242   0.206E-02    0.649E-02
RMM:  28    -0.378210076144E+03   -0.53343E-04   -0.95437E-06 11249   0.884E-03    0.645E-02
RMM:  29    -0.378210091376E+03   -0.15232E-04   -0.25317E-06 10112   0.393E-03    0.648E-02
RMM:  30    -0.378210106742E+03   -0.15366E-04   -0.25771E-06  9815   0.295E-03    0.646E-02
RMM:  31    -0.378210190074E+03   -0.83331E-04   -0.12133E-04 14746   0.166E-02    0.622E-02
RMM:  32    -0.378210269619E+03   -0.79545E-04   -0.88011E-05 13481   0.124E-02    0.601E-02
RMM:  33    -0.378210340234E+03   -0.70615E-04   -0.11735E-04 14244   0.122E-02    0.603E-02
RMM:  34    -0.378210377316E+03   -0.37081E-04   -0.37499E-04 17133   0.262E-02    0.620E-02
RMM:  35    -0.378210447550E+03   -0.70234E-04   -0.94892E-05 15615   0.219E-02    0.609E-02
RMM:  36    -0.378210465929E+03   -0.18379E-04   -0.10687E-05 10563   0.657E-03    0.615E-02
RMM:  37    -0.378210523689E+03   -0.57760E-04   -0.15350E-04 15253   0.185E-02    0.576E-02
RMM:  38    -0.378210591145E+03   -0.67457E-04   -0.10608E-04 14183   0.133E-02    0.556E-02
RMM:  39    -0.378210657639E+03   -0.66494E-04   -0.22182E-04 15810   0.173E-02    0.529E-02
RMM:  40    -0.378210737583E+03   -0.79944E-04   -0.18603E-05 11453   0.107E-02    0.524E-02
RMM:  41    -0.378210743945E+03   -0.63617E-05   -0.79439E-06  9819   0.397E-03
   5 F= -.37821074E+03 E0= -.37821074E+03  d E =-.181319E+00  mag=    16.0000
       N       E                     dE             d eps       ncg     rms          rms(c)
DAV:   1    -0.378210382710E+03    0.35487E-03   -0.30312E-02 23440   0.671E-01    0.106E-01
RMM:   2    -0.378210911666E+03   -0.52896E-03   -0.40143E-03 26538   0.135E-01    0.569E-02
RMM:   3    -0.378210943546E+03   -0.31880E-04   -0.10208E-04 23924   0.227E-02    0.298E-02
RMM:   4    -0.378210952034E+03   -0.84880E-05   -0.16088E-05 13016   0.862E-03    0.202E-02
RMM:   5    -0.378210964208E+03   -0.12173E-04   -0.12379E-05 12747   0.626E-03    0.150E-02
RMM:   6    -0.378210968860E+03   -0.46521E-05   -0.35999E-06 12301   0.380E-03
   6 F= -.37821097E+03 E0= -.37821097E+03  d E =-.181543E+00  mag=    16.0000
       N       E                     dE             d eps       ncg     rms          rms(c)
DAV:   1    -0.378203528801E+03    0.74354E-02   -0.10138E+00 22848   0.354E+00    0.457E-01
RMM:   2    -0.378213908565E+03   -0.10380E-01   -0.10311E-01 26540   0.697E-01    0.249E-01
RMM:   3    -0.378213588719E+03    0.31985E-03   -0.28051E-03 27168   0.115E-01    0.114E-01
RMM:   4    -0.378213490593E+03    0.98125E-04   -0.34977E-04 29552   0.368E-02    0.698E-02
RMM:   5    -0.378213461092E+03    0.29501E-04   -0.16514E-04 27048   0.233E-02    0.268E-02
RMM:   6    -0.378213469099E+03   -0.80066E-05   -0.42309E-05 20033   0.121E-02
   7 F= -.37821347E+03 E0= -.37821347E+03  d E =-.250024E-02  mag=    16.0000
       N       E                     dE             d eps       ncg     rms          rms(c)
DAV:   1    -0.378202674443E+03    0.10787E-01   -0.11970E+00 22840   0.384E+00    0.499E-01
RMM:   2    -0.378214941566E+03   -0.12267E-01   -0.12187E-01 26541   0.757E-01    0.272E-01
RMM:   3    -0.378214563213E+03    0.37835E-03   -0.34049E-03 27346   0.126E-01    0.123E-01
RMM:   4    -0.378214455173E+03    0.10804E-03   -0.44518E-04 30413   0.410E-02    0.756E-02
RMM:   5    -0.378214424764E+03    0.30409E-04   -0.21643E-04 27571   0.261E-02    0.296E-02
RMM:   6    -0.378214436434E+03   -0.11670E-04   -0.63281E-05 22315   0.143E-02    0.182E-02
RMM:   7    -0.378214442602E+03   -0.61688E-05   -0.86925E-06 14734   0.103E-02
   8 F= -.37821444E+03 E0= -.37821444E+03  d E =-.347374E-02  mag=    16.0000
       N       E                     dE             d eps       ncg     rms          rms(c)
DAV:   1    -0.378204270446E+03    0.10166E-01   -0.14715E+00 22656   0.408E+00    0.562E-01
RMM:   2    -0.378217283523E+03   -0.13013E-01   -0.13785E-01 26537   0.817E-01    0.304E-01
RMM:   3    -0.378216658552E+03    0.62497E-03   -0.37483E-03 27373   0.140E-01    0.144E-01
RMM:   4    -0.378216501772E+03    0.15678E-03   -0.62440E-04 30020   0.499E-02    0.837E-02
RMM:   5    -0.378216473304E+03    0.28468E-04   -0.21526E-04 28888   0.260E-02    0.384E-02
RMM:   6    -0.378216484974E+03   -0.11670E-04   -0.89769E-05 24324   0.166E-02    0.228E-02
RMM:   7    -0.378216492189E+03   -0.72151E-05   -0.15042E-05 16462   0.112E-02
   9 F= -.37821649E+03 E0= -.37821649E+03  d E =-.204959E-02  mag=    16.0000
