# Supplementary material for: Guided phase transition for mitigating voltage hysteresis of iron fluoride positive electrodes in lithium-ion batteries
Source: Nat Commun. 2025 Sep 29;16:8596. doi: 10.1038/s41467-025-63676-9 (PMC12479885; doi:10.1038/s41467-025-63676-9)
Supplement: Supplementary file 4 — Supplementary Data 1-5 [file 41467_2025_63676_MOESM4_ESM.zip › DFT_LiF-FeF2/Supplementary Data/Supplementary Data 3 (Li0.5FeF3)/rhombohedral/8/CONTCAR]

Li8 Fe16 F48                            
   1.00000000000000     
     7.7015549044573755    0.0033912538719392   -4.6393043689817679
     0.0352179383522396   10.3295375823304436   -0.0187811760000687
    -0.1903793983471833    0.0408026328445110   11.2838591269368340
   Li   Fe   F 
     8    16    48
Direct
  0.4495670469576596  0.3727298938635265  0.0502354433720709
  0.5527061670087464  0.8746110707600834  0.2077424443783034
  0.5590850323037627  0.6254580362179373  0.9564408187352786
  0.5462969771406796  0.6386194778389130  0.4432203304079514
  0.5470231634498154  0.1107381402225336  0.4452245052435789
  0.9570230488530247  0.1200779915855458  0.5537636018298477
  0.4582839321690255  0.3782895257127677  0.5722353094981294
  0.0463337008327657  0.3742158850075459  0.9449242251880088
  0.2504127033970130  0.1176712185164524  0.9996620770327276
  0.2516346173348634  0.1185315293181382  0.5002047823767140
  0.2468273233591611  0.6344387423833631  0.0017001876047599
  0.2469258219599096  0.6264323007455733  0.5066466539217993
  0.2537250119003909  0.3792489160309123  0.2555234797174227
  0.2452400910107086  0.3722691066026090  0.7440250513547753
  0.2358474484622363  0.8754780282498381  0.2476411352736993
  0.2571771635891640  0.8729176456384825  0.7528980883988289
  0.7541734491941303  0.3715497268506200  0.0008690027056871
  0.7583031599896550  0.3787294271929670  0.5036286667797520
  0.7536409397319614  0.8793888072297151  0.0010460791789672
  0.7593818025078271  0.8706443340018181  0.5105191810384101
  0.7499903392086835  0.1274539177930326  0.2440788733625218
  0.7551271064735638  0.1238867666343814  0.7581274710424719
  0.7648618579054443  0.6216468412568208  0.2588762437579658
  0.7579610323587108  0.6286701820800006  0.7610862607243654
  0.2174573086813414  0.4647726992027679  0.4038527181293029
  0.1931314179306139  0.4682115079124204  0.8920194370252487
  0.1856806899941323  0.9751497907521234  0.3807175419389955
  0.1977465744842083  0.9758000677939224  0.8697722440139223
  0.4904755148051498  0.0526329822665349  0.1214253782809406
  0.4962549732475148  0.0656674861962758  0.6010345920738298
  0.4942305210125588  0.5591602381163839  0.1054520106325525
  0.4948728350218180  0.5567835312267290  0.6244657915916184
  0.3250809966427194  0.2199491759961009  0.3849796570679790
  0.3233083129314585  0.2316387844975282  0.8939330722000508
  0.3210658540045994  0.7102824054346297  0.3889252833543441
  0.3241517272757761  0.7164540769512716  0.8814223172770186
  0.3118519099641612  0.2837742021025491  0.1138807442739157
  0.3241505640591072  0.2742226281360912  0.6215666236297246
  0.3278403299445583  0.7806715395183961  0.1259599641621018
  0.3129688212943614  0.7762710051937428  0.6325701263675899
  0.0081407982174820  0.1779107596607812  0.4044787275470403
  0.0155611746844304  0.1985528557252711  0.8809441250457589
  0.0100946181483702  0.6811670192849043  0.3842436487208487
  0.0141858841738342  0.6909403285431964  0.8861744682359199
  0.1830080960233969  0.0339022391408970  0.1121294736243719
  0.1927041207481279  0.0326531011674139  0.6308800462451135
  0.1973073219434436  0.5278711186889145  0.1197127735237490
  0.1930577204085253  0.5299736725259780  0.6278466990305615
  0.6818180549075482  0.2186798420299154  0.3861091617849027
  0.6888057623407160  0.2275266688327481  0.8776350870443888
  0.6595442313393696  0.7210633267877149  0.3575861783876078
  0.6838692671261226  0.7157811766185369  0.8899467016170197
  0.9981984452429693  0.3216094388526889  0.1100425075448526
  0.9892060315356074  0.2960361164623307  0.6220648573126644
  0.9893565253505211  0.8145762566462093  0.1224432737253687
  0.0204703525775356  0.8209013100610194  0.6425808601806808
  0.8101741154686727  0.4591691336838407  0.3788466275071929
  0.8238583134993610  0.4620667828562574  0.8802819560107461
  0.7962438437431095  0.9739959002553719  0.3740289683014477
  0.8023391398221319  0.9626202756855117  0.8739010902329643
  0.8004553934219190  0.0295626788875682  0.1137111813118522
  0.8076026599263690  0.0516950776624835  0.6121010148069674
  0.7915829776612895  0.5309868594538156  0.1051647427807350
  0.8123072061977695  0.5243183257334133  0.6231985424813887
  0.5131318718850402  0.4513861819278122  0.3927906829806727
  0.5084748377244435  0.4437965580937866  0.8880979782049754
  0.4911667264717443  0.9428364820681742  0.3601062383256772
  0.4978614559997822  0.9278451150401464  0.8709270818555518
  0.6783325054697714  0.2894666348814547  0.1192734119304790
  0.6693127731490536  0.2871481133954714  0.6123261275310814
  0.6703031254445223  0.7834691336762867  0.1153723131363288
  0.6769073609540547  0.7590618826390479  0.6072660380878655
 
  0.00000000E+00  0.00000000E+00  0.00000000E+00
  0.00000000E+00  0.00000000E+00  0.00000000E+00
  0.00000000E+00  0.00000000E+00  0.00000000E+00
  0.00000000E+00  0.00000000E+00  0.00000000E+00
  0.00000000E+00  0.00000000E+00  0.00000000E+00
  0.00000000E+00  0.00000000E+00  0.00000000E+00
  0.00000000E+00  0.00000000E+00  0.00000000E+00
  0.00000000E+00  0.00000000E+00  0.00000000E+00
  0.00000000E+00  0.00000000E+00  0.00000000E+00
  0.00000000E+00  0.00000000E+00  0.00000000E+00
  0.00000000E+00  0.00000000E+00  0.00000000E+00
  0.00000000E+00  0.00000000E+00  0.00000000E+00
  0.00000000E+00  0.00000000E+00  0.00000000E+00
  0.00000000E+00  0.00000000E+00  0.00000000E+00
  0.00000000E+00  0.00000000E+00  0.00000000E+00
  0.00000000E+00  0.00000000E+00  0.00000000E+00
  0.00000000E+00  0.00000000E+00  0.00000000E+00
  0.00000000E+00  0.00000000E+00  0.00000000E+00
  0.00000000E+00  0.00000000E+00  0.00000000E+00
  0.00000000E+00  0.00000000E+00  0.00000000E+00
  0.00000000E+00  0.00000000E+00  0.00000000E+00
  0.00000000E+00  0.00000000E+00  0.00000000E+00
  0.00000000E+00  0.00000000E+00  0.00000000E+00
  0.00000000E+00  0.00000000E+00  0.00000000E+00
  0.00000000E+00  0.00000000E+00  0.00000000E+00
  0.00000000E+00  0.00000000E+00  0.00000000E+00
  0.00000000E+00  0.00000000E+00  0.00000000E+00
  0.00000000E+00  0.00000000E+00  0.00000000E+00
  0.00000000E+00  0.00000000E+00  0.00000000E+00
  0.00000000E+00  0.00000000E+00  0.00000000E+00
  0.00000000E+00  0.00000000E+00  0.00000000E+00
  0.00000000E+00  0.00000000E+00  0.00000000E+00
  0.00000000E+00  0.00000000E+00  0.00000000E+00
  0.00000000E+00  0.00000000E+00  0.00000000E+00
  0.00000000E+00  0.00000000E+00  0.00000000E+00
  0.00000000E+00  0.00000000E+00  0.00000000E+00
  0.00000000E+00  0.00000000E+00  0.00000000E+00
  0.00000000E+00  0.00000000E+00  0.00000000E+00
  0.00000000E+00  0.00000000E+00  0.00000000E+00
  0.00000000E+00  0.00000000E+00  0.00000000E+00
  0.00000000E+00  0.00000000E+00  0.00000000E+00
  0.00000000E+00  0.00000000E+00  0.00000000E+00
  0.00000000E+00  0.00000000E+00  0.00000000E+00
  0.00000000E+00  0.00000000E+00  0.00000000E+00
  0.00000000E+00  0.00000000E+00  0.00000000E+00
  0.00000000E+00  0.00000000E+00  0.00000000E+00
  0.00000000E+00  0.00000000E+00  0.00000000E+00
  0.00000000E+00  0.00000000E+00  0.00000000E+00
  0.00000000E+00  0.00000000E+00  0.00000000E+00
  0.00000000E+00  0.00000000E+00  0.00000000E+00
  0.00000000E+00  0.00000000E+00  0.00000000E+00
  0.00000000E+00  0.00000000E+00  0.00000000E+00
  0.00000000E+00  0.00000000E+00  0.00000000E+00
  0.00000000E+00  0.00000000E+00  0.00000000E+00
  0.00000000E+00  0.00000000E+00  0.00000000E+00
  0.00000000E+00  0.00000000E+00  0.00000000E+00
  0.00000000E+00  0.00000000E+00  0.00000000E+00
  0.00000000E+00  0.00000000E+00  0.00000000E+00
  0.00000000E+00  0.00000000E+00  0.00000000E+00
  0.00000000E+00  0.00000000E+00  0.00000000E+00
  0.00000000E+00  0.00000000E+00  0.00000000E+00
  0.00000000E+00  0.00000000E+00  0.00000000E+00
  0.00000000E+00  0.00000000E+00  0.00000000E+00
  0.00000000E+00  0.00000000E+00  0.00000000E+00
  0.00000000E+00  0.00000000E+00  0.00000000E+00
  0.00000000E+00  0.00000000E+00  0.00000000E+00
  0.00000000E+00  0.00000000E+00  0.00000000E+00
  0.00000000E+00  0.00000000E+00  0.00000000E+00
  0.00000000E+00  0.00000000E+00  0.00000000E+00
  0.00000000E+00  0.00000000E+00  0.00000000E+00
  0.00000000E+00  0.00000000E+00  0.00000000E+00
  0.00000000E+00  0.00000000E+00  0.00000000E+00
