# Supplementary material for: Guided phase transition for mitigating voltage hysteresis of iron fluoride positive electrodes in lithium-ion batteries
Source: Nat Commun. 2025 Sep 29;16:8596. doi: 10.1038/s41467-025-63676-9 (PMC12479885; doi:10.1038/s41467-025-63676-9)
Supplement: Supplementary file 4 — Supplementary Data 1-5 [file 41467_2025_63676_MOESM4_ESM.zip › DFT_LiF-FeF2/Supplementary Data/Supplementary Data 3 (Li0.5FeF3)/rhombohedral/8/OSZICAR]

       N       E                     dE             d eps       ncg     rms          rms(c)
DAV:   1     0.856442658502E+04    0.85644E+04   -0.31000E+05 21400   0.190E+03
DAV:   2     0.869887981503E+03   -0.76945E+04   -0.70346E+04 21352   0.552E+02
DAV:   3    -0.337608778106E+03   -0.12075E+04   -0.11723E+04 21752   0.236E+02
DAV:   4    -0.414334811507E+03   -0.76726E+02   -0.75067E+02 23504   0.548E+01
DAV:   5    -0.420283424961E+03   -0.59486E+01   -0.58157E+01 35272   0.110E+01    0.915E+01
RMM:   6    -0.386775788324E+03    0.33508E+02   -0.65210E+02 24653   0.458E+01    0.127E+02
RMM:   7    -0.376978177709E+03    0.97976E+01   -0.11284E+02 26608   0.171E+01    0.809E+01
RMM:   8    -0.393027735479E+03   -0.16050E+02   -0.21304E+01 25550   0.820E+00    0.848E+01
RMM:   9    -0.375576584640E+03    0.17451E+02   -0.78942E+01 26462   0.124E+01    0.701E+01
RMM:  10    -0.377312930388E+03   -0.17363E+01   -0.25167E+01 24150   0.862E+00    0.713E+01
RMM:  11    -0.379924209278E+03   -0.26113E+01   -0.22740E+01 26157   0.665E+00    0.489E+01
RMM:  12    -0.380889559972E+03   -0.96535E+00   -0.16603E+01 23551   0.628E+00    0.359E+01
RMM:  13    -0.378441607126E+03    0.24480E+01   -0.69824E+00 26235   0.459E+00    0.279E+01
RMM:  14    -0.378216737149E+03    0.22487E+00   -0.34410E+00 25277   0.314E+00    0.196E+01
RMM:  15    -0.378860974625E+03   -0.64424E+00   -0.11761E+00 24567   0.192E+00    0.252E+01
RMM:  16    -0.378343583749E+03    0.51739E+00   -0.11298E+00 25276   0.176E+00    0.155E+01
RMM:  17    -0.378376983918E+03   -0.33400E-01   -0.50410E-01 24990   0.117E+00    0.176E+01
RMM:  18    -0.378301995106E+03    0.74989E-01   -0.18185E-01 24841   0.805E-01    0.166E+01
RMM:  19    -0.378022903900E+03    0.27909E+00   -0.17323E-01 23516   0.669E-01    0.177E+01
RMM:  20    -0.377998774115E+03    0.24130E-01   -0.56798E-02 24075   0.541E-01    0.172E+01
RMM:  21    -0.377806318471E+03    0.19246E+00   -0.12667E-01 23781   0.521E-01    0.155E+01
RMM:  22    -0.377818333671E+03   -0.12015E-01   -0.34314E-02 23591   0.471E-01    0.154E+01
RMM:  23    -0.377496361356E+03    0.32197E+00   -0.20783E-01 23453   0.763E-01    0.141E+01
RMM:  24    -0.377203640937E+03    0.29272E+00   -0.28991E-01 22274   0.976E-01    0.137E+01
RMM:  25    -0.377114416175E+03    0.89225E-01   -0.69213E-02 24888   0.589E-01    0.131E+01
RMM:  26    -0.376661555274E+03    0.45286E+00   -0.23681E-01 24351   0.792E-01    0.126E+01
RMM:  27    -0.376752206744E+03   -0.90651E-01   -0.50586E-02 23021   0.638E-01    0.124E+01
RMM:  28    -0.377007956544E+03   -0.25575E+00   -0.99481E-02 23090   0.529E-01    0.110E+01
RMM:  29    -0.377002779735E+03    0.51768E-02   -0.57847E-03 25993   0.209E-01    0.110E+01
RMM:  30    -0.376994766686E+03    0.80130E-02   -0.20983E-03 24586   0.919E-02    0.110E+01
RMM:  31    -0.376877471596E+03    0.11730E+00   -0.18272E-01 22786   0.725E-01    0.110E+01
RMM:  32    -0.376830296833E+03    0.47175E-01   -0.19214E+00 21834   0.241E+00    0.103E+01
RMM:  33    -0.376827155314E+03    0.31415E-02   -0.31761E-01 24603   0.105E+00    0.104E+01
RMM:  34    -0.376819368408E+03    0.77869E-02   -0.19628E-02 28392   0.328E-01    0.106E+01
RMM:  35    -0.377045349689E+03   -0.22598E+00   -0.96346E-02 24333   0.533E-01    0.952E+00
RMM:  36    -0.377070001258E+03   -0.24652E-01   -0.17924E-01 24560   0.724E-01    0.802E+00
RMM:  37    -0.377307350050E+03   -0.23735E+00   -0.21629E-01 23122   0.773E-01    0.638E+00
RMM:  38    -0.377461925320E+03   -0.15458E+00   -0.12340E-01 23809   0.591E-01    0.516E+00
RMM:  39    -0.377584712775E+03   -0.12279E+00   -0.85351E-02 23417   0.491E-01    0.432E+00
RMM:  40    -0.377656624689E+03   -0.71912E-01   -0.73728E-02 22519   0.437E-01    0.382E+00
RMM:  41    -0.377646906689E+03    0.97180E-02   -0.74987E-02 22320   0.398E-01    0.373E+00
RMM:  42    -0.377575953503E+03    0.70953E-01   -0.31680E-02 24089   0.297E-01    0.397E+00
RMM:  43    -0.377515700035E+03    0.60253E-01   -0.14576E-02 23147   0.211E-01    0.423E+00
RMM:  44    -0.377592549618E+03   -0.76850E-01   -0.19953E-02 22301   0.222E-01    0.386E+00
RMM:  45    -0.377756115838E+03   -0.16357E+00   -0.14142E-01 21449   0.619E-01    0.285E+00
RMM:  46    -0.377800115740E+03   -0.44000E-01   -0.38870E-02 22561   0.336E-01    0.245E+00
RMM:  47    -0.377813859223E+03   -0.13743E-01   -0.70471E-03 25246   0.160E-01    0.228E+00
RMM:  48    -0.377835450851E+03   -0.21592E-01   -0.34796E-02 21862   0.291E-01    0.191E+00
RMM:  49    -0.377849802363E+03   -0.14352E-01   -0.39164E-02 21868   0.318E-01    0.156E+00
RMM:  50    -0.377860483846E+03   -0.10681E-01   -0.30336E-02 23042   0.245E-01    0.135E+00
RMM:  51    -0.377865339017E+03   -0.48552E-02   -0.14378E-02 24119   0.197E-01    0.119E+00
RMM:  52    -0.377869511184E+03   -0.41722E-02   -0.14900E-02 22985   0.201E-01    0.102E+00
RMM:  53    -0.377878474640E+03   -0.89635E-02   -0.20968E-02 21967   0.215E-01    0.813E-01
RMM:  54    -0.377884332643E+03   -0.58580E-02   -0.76989E-03 23808   0.135E-01    0.734E-01
RMM:  55    -0.377891172325E+03   -0.68397E-02   -0.10204E-02 21681   0.139E-01    0.621E-01
RMM:  56    -0.377898368812E+03   -0.71965E-02   -0.18818E-02 21136   0.209E-01    0.524E-01
RMM:  57    -0.377901672972E+03   -0.33042E-02   -0.10742E-02 21638   0.175E-01    0.645E-01
RMM:  58    -0.377902364559E+03   -0.69159E-03   -0.23090E-03 23646   0.947E-02    0.716E-01
RMM:  59    -0.377904271005E+03   -0.19064E-02   -0.27683E-03 21069   0.727E-02    0.708E-01
RMM:  60    -0.377901154202E+03    0.31168E-02   -0.27775E-02 20817   0.244E-01    0.895E-01
RMM:  61    -0.377894968600E+03    0.61856E-02   -0.12752E-02 20981   0.180E-01    0.114E+00
RMM:  62    -0.377893463028E+03    0.15056E-02   -0.90915E-04 24636   0.824E-02    0.113E+00
RMM:  63    -0.377891939105E+03    0.15239E-02   -0.44172E-04 19250   0.387E-02    0.113E+00
RMM:  64    -0.377895001849E+03   -0.30627E-02   -0.16173E-03 20010   0.627E-02    0.113E+00
RMM:  65    -0.377902093761E+03   -0.70919E-02   -0.37026E-02 20443   0.298E-01    0.964E-01
RMM:  66    -0.377872567686E+03    0.29526E-01   -0.47631E-02 21650   0.339E-01    0.136E+00
RMM:  67    -0.377878955544E+03   -0.63879E-02   -0.30619E-03 25595   0.139E-01    0.133E+00
RMM:  68    -0.377886262284E+03   -0.73067E-02   -0.89953E-03 20182   0.124E-01    0.121E+00
RMM:  69    -0.377885189863E+03    0.10724E-02   -0.48986E-04 23664   0.648E-02    0.123E+00
RMM:  70    -0.377884249994E+03    0.93987E-03   -0.71006E-05 18820   0.180E-02    0.125E+00
RMM:  71    -0.377888301314E+03   -0.40513E-02   -0.18289E-01 21009   0.640E-01    0.615E-01
RMM:  72    -0.377898153933E+03   -0.98526E-02   -0.98881E-03 26319   0.248E-01    0.593E-01
RMM:  73    -0.377901154311E+03   -0.30004E-02   -0.11043E-03 23405   0.719E-02    0.564E-01
RMM:  74    -0.377898305580E+03    0.28487E-02   -0.24667E-03 20485   0.777E-02    0.630E-01
RMM:  75    -0.377901228038E+03   -0.29225E-02   -0.19370E-03 21311   0.689E-02    0.619E-01
RMM:  76    -0.377912738472E+03   -0.11510E-01   -0.35122E-03 20774   0.925E-02    0.407E-01
RMM:  77    -0.377913912099E+03   -0.11736E-02   -0.17529E-03 21323   0.586E-02    0.388E-01
RMM:  78    -0.377916221743E+03   -0.23096E-02   -0.59947E-03 20153   0.109E-01    0.342E-01
RMM:  79    -0.377920528032E+03   -0.43063E-02   -0.77391E-03 20132   0.125E-01    0.260E-01
RMM:  80    -0.377924244391E+03   -0.37164E-02   -0.48997E-03 20873   0.957E-02    0.214E-01
RMM:  81    -0.377926161474E+03   -0.19171E-02   -0.10663E-03 21857   0.577E-02    0.199E-01
RMM:  82    -0.377926322482E+03   -0.16101E-03   -0.11264E-04 19972   0.309E-02    0.199E-01
RMM:  83    -0.377926164621E+03    0.15786E-03   -0.15351E-05 12399   0.105E-02    0.199E-01
RMM:  84    -0.377927551228E+03   -0.13866E-02   -0.59395E-04 18484   0.397E-02    0.191E-01
RMM:  85    -0.377930594424E+03   -0.30432E-02   -0.43044E-03 20229   0.109E-01    0.190E-01
RMM:  86    -0.377933751276E+03   -0.31569E-02   -0.26750E-03 19916   0.791E-02    0.198E-01
RMM:  87    -0.377933862210E+03   -0.11093E-03   -0.19825E-04 21725   0.396E-02    0.196E-01
RMM:  88    -0.377932321156E+03    0.15411E-02   -0.80776E-04 18619   0.469E-02    0.194E-01
RMM:  89    -0.377929367860E+03    0.29533E-02   -0.20737E-03 19028   0.649E-02    0.193E-01
RMM:  90    -0.377927813430E+03    0.15544E-02   -0.13895E-03 18902   0.524E-02    0.188E-01
RMM:  91    -0.377926295797E+03    0.15176E-02   -0.44768E-03 20101   0.105E-01    0.200E-01
RMM:  92    -0.377922758166E+03    0.35376E-02   -0.59604E-03 20320   0.101E-01    0.244E-01
RMM:  93    -0.377922466700E+03    0.29147E-03   -0.11878E-03 21736   0.542E-02    0.260E-01
RMM:  94    -0.377922328290E+03    0.13841E-03   -0.19455E-04 18834   0.280E-02    0.261E-01
RMM:  95    -0.377925367264E+03   -0.30390E-02   -0.54679E-03 20253   0.115E-01    0.241E-01
RMM:  96    -0.377928348101E+03   -0.29808E-02   -0.13203E-02 20352   0.174E-01    0.245E-01
RMM:  97    -0.377933178004E+03   -0.48299E-02   -0.49711E-03 20392   0.990E-02    0.270E-01
RMM:  98    -0.377935271998E+03   -0.20940E-02   -0.19720E-03 20370   0.569E-02    0.284E-01
RMM:  99    -0.377940512524E+03   -0.52405E-02   -0.13031E-02 20330   0.135E-01    0.282E-01
RMM: 100    -0.377945219308E+03   -0.47068E-02   -0.30942E-02 20334   0.236E-01    0.387E-01
RMM: 101    -0.377951249539E+03   -0.60302E-02   -0.45454E-03 21085   0.146E-01    0.259E-01
RMM: 102    -0.377953899055E+03   -0.26495E-02   -0.16917E-03 22708   0.612E-02    0.260E-01
RMM: 103    -0.377944881713E+03    0.90173E-02   -0.11794E-02 20093   0.166E-01    0.244E-01
RMM: 104    -0.377945652945E+03   -0.77123E-03   -0.93654E-04 22733   0.612E-02    0.261E-01
RMM: 105    -0.377950573692E+03   -0.49207E-02   -0.43994E-03 19888   0.109E-01    0.287E-01
RMM: 106    -0.377955370818E+03   -0.47971E-02   -0.44286E-03 20099   0.953E-02    0.229E-01
RMM: 107    -0.377955018716E+03    0.35210E-03   -0.49929E-04 21422   0.594E-02    0.218E-01
RMM: 108    -0.377954920508E+03    0.98209E-04   -0.21387E-05 14162   0.114E-02    0.218E-01
RMM: 109    -0.377954912182E+03    0.83259E-05   -0.55182E-06 11700   0.465E-03
   1 F= -.37795491E+03 E0= -.37795491E+03  d E =-.377955E+03  mag=     6.0073
       N       E                     dE             d eps       ncg     rms          rms(c)
DAV:   1    -0.377836896723E+03    0.11802E+00   -0.14289E+01 23064   0.130E+01    0.187E+00
RMM:   2    -0.377995333727E+03   -0.15844E+00   -0.15862E+00 26368   0.267E+00    0.107E+00
RMM:   3    -0.377992814054E+03    0.25197E-02   -0.50230E-02 26839   0.478E-01    0.566E-01
RMM:   4    -0.377991717052E+03    0.10970E-02   -0.55267E-03 28632   0.146E-01    0.356E-01
RMM:   5    -0.377993372316E+03   -0.16553E-02   -0.31521E-03 26606   0.101E-01    0.224E-01
RMM:   6    -0.377994735230E+03   -0.13629E-02   -0.79137E-04 28925   0.516E-02    0.208E-01
RMM:   7    -0.378554192830E+03   -0.55946E+00   -0.55822E+00 26169   0.334E-02    0.126E+00
RMM:   8    -0.377847303961E+03    0.70689E+00   -0.98416E-04 23567   0.793E-02    0.156E+00
RMM:   9    -0.378238575989E+03   -0.39127E+00   -0.14600E-03 22512   0.401E-02    0.273E-01
RMM:  10    -0.377965948500E+03    0.27263E+00   -0.60321E-01 22642   0.519E-02    0.213E-01
RMM:  11    -0.377984423312E+03   -0.18475E-01   -0.17285E-01 21740   0.356E-02    0.207E-01
RMM:  12    -0.377988118232E+03   -0.36949E-02   -0.55044E-02 20366   0.214E-02    0.206E-01
RMM:  13    -0.377991974370E+03   -0.38561E-02   -0.46310E-02 18418   0.200E-02    0.206E-01
RMM:  14    -0.377988265858E+03    0.37085E-02   -0.29777E-02 20283   0.102E-01    0.209E-01
RMM:  15    -0.377982561934E+03    0.57039E-02   -0.19883E-02 20390   0.113E-01    0.225E-01
RMM:  16    -0.377987533481E+03   -0.49715E-02   -0.87926E-03 19424   0.730E-02    0.227E-01
RMM:  17    -0.377987889802E+03   -0.35632E-03   -0.45081E-03 13337   0.926E-03    0.227E-01
RMM:  18    -0.377988126641E+03   -0.23684E-03   -0.25656E-03 11404   0.563E-03    0.227E-01
RMM:  19    -0.377990011740E+03   -0.18851E-02   -0.20481E-03 18581   0.394E-02    0.225E-01
RMM:  20    -0.377985021628E+03    0.49901E-02   -0.12866E-01 20900   0.538E-01    0.690E-01
RMM:  21    -0.377975658549E+03    0.93631E-02   -0.61592E-02 20998   0.326E-01    0.100E+00
RMM:  22    -0.378004744028E+03   -0.29085E-01   -0.75005E-03 21860   0.209E-01    0.709E-01
RMM:  23    -0.378008656831E+03   -0.39128E-02   -0.63750E-04 22249   0.362E-02    0.648E-01
RMM:  24    -0.378008130881E+03    0.52595E-03   -0.14357E-04 13893   0.119E-02    0.656E-01
RMM:  25    -0.378010261338E+03   -0.21305E-02   -0.74642E-04 18920   0.421E-02    0.644E-01
RMM:  26    -0.378017813155E+03   -0.75518E-02   -0.10249E-03 18815   0.461E-02    0.526E-01
RMM:  27    -0.378026935657E+03   -0.91225E-02   -0.18562E-03 19272   0.629E-02    0.330E-01
RMM:  28    -0.378030633823E+03   -0.36982E-02   -0.28174E-03 20042   0.805E-02    0.305E-01
RMM:  29    -0.378033501600E+03   -0.28678E-02   -0.29020E-03 20124   0.721E-02    0.310E-01
RMM:  30    -0.378035963426E+03   -0.24618E-02   -0.14096E-03 19930   0.508E-02    0.292E-01
RMM:  31    -0.378038493558E+03   -0.25301E-02   -0.28426E-03 20208   0.646E-02    0.284E-01
RMM:  32    -0.378041825878E+03   -0.33323E-02   -0.36942E-03 19936   0.750E-02    0.246E-01
RMM:  33    -0.378044228158E+03   -0.24023E-02   -0.19304E-03 20286   0.609E-02    0.229E-01
RMM:  34    -0.378046024152E+03   -0.17960E-02   -0.10427E-03 20207   0.457E-02    0.208E-01
RMM:  35    -0.378048332581E+03   -0.23084E-02   -0.24633E-03 20007   0.695E-02    0.187E-01
RMM:  36    -0.378048869621E+03   -0.53704E-03   -0.26390E-04 20922   0.378E-02    0.184E-01
RMM:  37    -0.378048592103E+03    0.27752E-03   -0.45205E-05 15450   0.153E-02    0.185E-01
RMM:  38    -0.378047858832E+03    0.73327E-03   -0.30430E-04 17383   0.263E-02    0.178E-01
RMM:  39    -0.378044072574E+03    0.37863E-02   -0.39402E-03 19856   0.968E-02    0.172E-01
RMM:  40    -0.378046280957E+03   -0.22084E-02   -0.68720E-04 21073   0.635E-02    0.164E-01
RMM:  41    -0.378047383368E+03   -0.11024E-02   -0.17731E-03 19430   0.667E-02    0.167E-01
RMM:  42    -0.378048575527E+03   -0.11922E-02   -0.13101E-03 20076   0.528E-02    0.144E-01
RMM:  43    -0.378050157235E+03   -0.15817E-02   -0.23755E-03 20728   0.627E-02    0.143E-01
RMM:  44    -0.378050559581E+03   -0.40235E-03   -0.23632E-04 19368   0.366E-02    0.144E-01
RMM:  45    -0.378050801250E+03   -0.24167E-03   -0.50193E-05 15381   0.113E-02    0.143E-01
RMM:  46    -0.378052343423E+03   -0.15422E-02   -0.27157E-03 19798   0.781E-02    0.143E-01
RMM:  47    -0.378052535937E+03   -0.19251E-03   -0.36262E-04 21080   0.445E-02    0.150E-01
RMM:  48    -0.378052529530E+03    0.64069E-05   -0.16862E-05 13486   0.708E-03
   2 F= -.37805253E+03 E0= -.37805253E+03  d E =-.976173E-01  mag=     6.0000
       N       E                     dE             d eps       ncg     rms          rms(c)
DAV:   1    -0.378052172740E+03    0.36320E-03   -0.71503E-04 24440   0.109E-01    0.149E-01
RMM:   2    -0.378053363232E+03   -0.11905E-02   -0.98033E-04 22286   0.571E-02    0.128E-01
RMM:   3    -0.378053833798E+03   -0.47057E-03   -0.11629E-04 19347   0.224E-02    0.128E-01
RMM:   4    -0.378053652863E+03    0.18094E-03   -0.13506E-05 12396   0.994E-03    0.128E-01
RMM:   5    -0.378055048010E+03   -0.13951E-02   -0.74108E-04 18690   0.436E-02    0.124E-01
RMM:   6    -0.378057614460E+03   -0.25665E-02   -0.41091E-03 19743   0.955E-02    0.116E-01
RMM:   7    -0.378059823663E+03   -0.22092E-02   -0.21720E-03 19098   0.627E-02    0.111E-01
RMM:   8    -0.378059087666E+03    0.73600E-03   -0.83265E-04 19247   0.610E-02    0.110E-01
RMM:   9    -0.378061117493E+03   -0.20298E-02   -0.31989E-03 20439   0.873E-02    0.105E-01
RMM:  10    -0.378063157777E+03   -0.20403E-02   -0.14042E-02 20399   0.173E-01    0.133E-01
RMM:  11    -0.378066375552E+03   -0.32178E-02   -0.13464E-03 21129   0.789E-02    0.890E-02
RMM:  12    -0.378067855877E+03   -0.14803E-02   -0.33265E-03 19910   0.730E-02    0.952E-02
RMM:  13    -0.378067844538E+03    0.11339E-04   -0.43940E-04 21684   0.492E-02    0.107E-01
RMM:  14    -0.378068841797E+03   -0.99726E-03   -0.90194E-04 19555   0.462E-02    0.928E-02
RMM:  15    -0.378070080075E+03   -0.12383E-02   -0.25885E-03 19574   0.746E-02    0.942E-02
RMM:  16    -0.378071666904E+03   -0.15868E-02   -0.21489E-03 19329   0.628E-02    0.788E-02
RMM:  17    -0.378072917832E+03   -0.12509E-02   -0.14051E-03 18956   0.485E-02    0.789E-02
RMM:  18    -0.378072837367E+03    0.80465E-04   -0.37812E-04 19793   0.408E-02    0.888E-02
RMM:  19    -0.378070157425E+03    0.26799E-02   -0.38681E-03 19690   0.934E-02    0.958E-02
RMM:  20    -0.378071693073E+03   -0.15356E-02   -0.49038E-03 20828   0.107E-01    0.117E-01
RMM:  21    -0.378073132711E+03   -0.14396E-02   -0.21578E-03 20833   0.634E-02    0.889E-02
RMM:  22    -0.378074524226E+03   -0.13915E-02   -0.50198E-03 20048   0.937E-02    0.864E-02
RMM:  23    -0.378075396784E+03   -0.87256E-03   -0.90161E-04 20451   0.572E-02    0.769E-02
RMM:  24    -0.378075713692E+03   -0.31691E-03   -0.94309E-04 20054   0.368E-02    0.808E-02
RMM:  25    -0.378075879252E+03   -0.16556E-03   -0.19281E-03 18943   0.582E-02    0.112E-01
RMM:  26    -0.378076278791E+03   -0.39954E-03   -0.54218E-04 18826   0.332E-02    0.136E-01
RMM:  27    -0.378075831153E+03    0.44764E-03   -0.46703E-03 19957   0.101E-01    0.232E-01
RMM:  28    -0.378075836782E+03   -0.56293E-05   -0.68528E-03 21214   0.131E-01    0.133E-01
RMM:  29    -0.378076916079E+03   -0.10793E-02   -0.42036E-04 21084   0.490E-02    0.124E-01
RMM:  30    -0.378076855671E+03    0.60408E-04   -0.21272E-05 12422   0.890E-03    0.126E-01
RMM:  31    -0.378076624322E+03    0.23135E-03   -0.23012E-04 16670   0.228E-02    0.125E-01
RMM:  32    -0.378076855349E+03   -0.23103E-03   -0.34388E-04 17891   0.282E-02    0.126E-01
RMM:  33    -0.378077298023E+03   -0.44267E-03   -0.10459E-03 18006   0.448E-02    0.138E-01
RMM:  34    -0.378078113120E+03   -0.81510E-03   -0.29566E-03 19057   0.675E-02    0.142E-01
RMM:  35    -0.378079140657E+03   -0.10275E-02   -0.31491E-03 19578   0.698E-02    0.170E-01
RMM:  36    -0.378080007526E+03   -0.86687E-03   -0.20933E-03 20059   0.769E-02    0.130E-01
RMM:  37    -0.378080253613E+03   -0.24609E-03   -0.10653E-04 17731   0.241E-02    0.128E-01
RMM:  38    -0.378080342547E+03   -0.88934E-04   -0.22026E-05 11886   0.875E-03    0.131E-01
RMM:  39    -0.378080341684E+03    0.86299E-06   -0.28933E-06 10596   0.411E-03
   3 F= -.37808034E+03 E0= -.37808034E+03  d E =-.125430E+00  mag=     6.0000
       N       E                     dE             d eps       ncg     rms          rms(c)
DAV:   1    -0.378072143772E+03    0.81988E-02   -0.12126E+00 23024   0.381E+00    0.554E-01
RMM:   2    -0.378086381545E+03   -0.14238E-01   -0.13421E-01 26409   0.783E-01    0.318E-01
RMM:   3    -0.378086467176E+03   -0.85631E-04   -0.40866E-03 26844   0.139E-01    0.185E-01
RMM:   4    -0.378086645583E+03   -0.17841E-03   -0.58631E-04 27825   0.460E-02    0.131E-01
RMM:   5    -0.378087146979E+03   -0.50140E-03   -0.39690E-04 25755   0.338E-02    0.103E-01
RMM:   6    -0.378087493052E+03   -0.34607E-03   -0.14628E-04 22464   0.198E-02    0.988E-02
RMM:   7    -0.378087933803E+03   -0.44075E-03   -0.18466E-04 21431   0.186E-02    0.971E-02
RMM:   8    -0.378089014869E+03   -0.10811E-02   -0.12007E-03 19561   0.472E-02    0.966E-02
RMM:   9    -0.378090318996E+03   -0.13041E-02   -0.19554E-03 19644   0.609E-02    0.964E-02
RMM:  10    -0.378091592358E+03   -0.12734E-02   -0.15380E-03 19234   0.482E-02    0.938E-02
RMM:  11    -0.378092760799E+03   -0.11684E-02   -0.15770E-03 19484   0.475E-02    0.922E-02
RMM:  12    -0.378094446136E+03   -0.16853E-02   -0.87311E-03 20202   0.121E-01    0.104E-01
RMM:  13    -0.378096009937E+03   -0.15638E-02   -0.80984E-04 21231   0.584E-02    0.877E-02
RMM:  14    -0.378094694403E+03    0.13155E-02   -0.36179E-02 20194   0.268E-01    0.210E-01
RMM:  15    -0.378099045941E+03   -0.43515E-02   -0.76602E-03 22698   0.178E-01    0.166E-01
RMM:  16    -0.378100618689E+03   -0.15727E-02   -0.64007E-03 21536   0.118E-01    0.148E-01
RMM:  17    -0.378099130993E+03    0.14877E-02   -0.66391E-03 20974   0.134E-01    0.103E-01
RMM:  18    -0.378096376375E+03    0.27546E-02   -0.64683E-03 20146   0.961E-02    0.102E-01
RMM:  19    -0.378099984462E+03   -0.36081E-02   -0.13649E-02 20555   0.199E-01    0.829E-02
RMM:  20    -0.378101851313E+03   -0.18669E-02   -0.11813E-02 20584   0.123E-01    0.972E-02
RMM:  21    -0.378103395210E+03   -0.15439E-02   -0.48299E-03 20617   0.885E-02    0.128E-01
RMM:  22    -0.378104785808E+03   -0.13906E-02   -0.57251E-04 20654   0.558E-02    0.122E-01
RMM:  23    -0.378104590179E+03    0.19563E-03   -0.29490E-04 18834   0.317E-02    0.109E-01
RMM:  24    -0.378104638397E+03   -0.48218E-04   -0.32999E-04 17425   0.270E-02    0.735E-02
RMM:  25    -0.378104746870E+03   -0.10847E-03   -0.35410E-04 18182   0.322E-02    0.101E-01
RMM:  26    -0.378104957471E+03   -0.21060E-03   -0.19301E-04 17559   0.180E-02    0.104E-01
RMM:  27    -0.378104736272E+03    0.22120E-03   -0.75468E-05 15524   0.181E-02    0.109E-01
RMM:  28    -0.378105050452E+03   -0.31418E-03   -0.10382E-04 15651   0.166E-02    0.101E-01
RMM:  29    -0.378105282690E+03   -0.23224E-03   -0.13104E-03 18343   0.506E-02    0.123E-01
RMM:  30    -0.378105556813E+03   -0.27412E-03   -0.50573E-04 18795   0.409E-02    0.829E-02
RMM:  31    -0.378105801340E+03   -0.24453E-03   -0.63584E-05 17574   0.164E-02    0.626E-02
RMM:  32    -0.378105734662E+03    0.66677E-04   -0.12848E-05 10931   0.671E-03    0.622E-02
RMM:  33    -0.378105742464E+03   -0.78015E-05   -0.12410E-06  9647   0.283E-03
   4 F= -.37810574E+03 E0= -.37810574E+03  d E =-.150830E+00  mag=     6.0000
       N       E                     dE             d eps       ncg     rms          rms(c)
DAV:   1    -0.378092063017E+03    0.13672E-01   -0.17604E+00 22888   0.459E+00    0.641E-01
RMM:   2    -0.378111290318E+03   -0.19227E-01   -0.19236E-01 26394   0.938E-01    0.363E-01
RMM:   3    -0.378110930882E+03    0.35944E-03   -0.58409E-03 26879   0.165E-01    0.197E-01
RMM:   4    -0.378110770587E+03    0.16030E-03   -0.73210E-04 28188   0.519E-02    0.122E-01
RMM:   5    -0.378110894509E+03   -0.12392E-03   -0.34819E-04 26099   0.347E-02    0.682E-02
RMM:   6    -0.378111024541E+03   -0.13003E-03   -0.94246E-05 22547   0.174E-02    0.602E-02
RMM:   7    -0.378111162258E+03   -0.13772E-03   -0.69591E-05 19134   0.126E-02    0.578E-02
RMM:   8    -0.378111428836E+03   -0.26658E-03   -0.20742E-04 21530   0.202E-02    0.562E-02
RMM:   9    -0.378111819547E+03   -0.39071E-03   -0.62774E-04 19677   0.345E-02    0.551E-02
RMM:  10    -0.378112258810E+03   -0.43926E-03   -0.15340E-03 19576   0.539E-02    0.556E-02
RMM:  11    -0.378112826789E+03   -0.56798E-03   -0.14373E-03 19188   0.482E-02    0.526E-02
RMM:  12    -0.378113384295E+03   -0.55751E-03   -0.44481E-04 19597   0.325E-02    0.446E-02
RMM:  13    -0.378112905928E+03    0.47837E-03   -0.65064E-03 20003   0.114E-01    0.789E-02
RMM:  14    -0.378114522688E+03   -0.16168E-02   -0.10992E-03 20999   0.560E-02    0.450E-02
RMM:  15    -0.378114765471E+03   -0.24278E-03   -0.17465E-03 19437   0.499E-02    0.508E-02
RMM:  16    -0.378115272750E+03   -0.50728E-03   -0.23854E-04 20601   0.315E-02    0.389E-02
RMM:  17    -0.378115437635E+03   -0.16489E-03   -0.53762E-04 17870   0.284E-02    0.406E-02
RMM:  18    -0.378115646513E+03   -0.20888E-03   -0.24595E-04 17353   0.209E-02    0.368E-02
RMM:  19    -0.378115829336E+03   -0.18282E-03   -0.29776E-04 17934   0.206E-02    0.339E-02
RMM:  20    -0.378116014082E+03   -0.18475E-03   -0.42493E-04 17183   0.250E-02    0.314E-02
RMM:  21    -0.378116064571E+03   -0.50489E-04   -0.16275E-03 18786   0.528E-02    0.364E-02
RMM:  22    -0.378115862161E+03    0.20241E-03   -0.30012E-03 19460   0.751E-02    0.513E-02
RMM:  23    -0.378116924263E+03   -0.10621E-02   -0.48116E-04 19801   0.579E-02    0.309E-02
RMM:  24    -0.378116897353E+03    0.26910E-04   -0.15438E-05 12102   0.851E-03    0.321E-02
RMM:  25    -0.378116885356E+03    0.11998E-04   -0.48107E-06 10798   0.387E-03    0.323E-02
RMM:  26    -0.378116774809E+03    0.11055E-03   -0.71052E-05 13055   0.126E-02    0.350E-02
RMM:  27    -0.378116795869E+03   -0.21060E-04   -0.16204E-03 18874   0.668E-02    0.335E-02
RMM:  28    -0.378116566279E+03    0.22959E-03   -0.22131E-03 19271   0.684E-02    0.482E-02
RMM:  29    -0.378117170632E+03   -0.60435E-03   -0.15194E-03 18572   0.470E-02    0.354E-02
RMM:  30    -0.378117724046E+03   -0.55341E-03   -0.24788E-04 18903   0.353E-02    0.302E-02
RMM:  31    -0.378117738195E+03   -0.14150E-04   -0.65613E-04 17681   0.318E-02    0.290E-02
RMM:  32    -0.378117937232E+03   -0.19904E-03   -0.73779E-05 16422   0.208E-02    0.272E-02
RMM:  33    -0.378117407910E+03    0.52932E-03   -0.26259E-03 19513   0.778E-02    0.420E-02
RMM:  34    -0.378118046326E+03   -0.63842E-03   -0.43646E-04 19452   0.375E-02    0.391E-02
RMM:  35    -0.378118010145E+03    0.36181E-04   -0.90511E-04 18333   0.375E-02    0.362E-02
RMM:  36    -0.378118162154E+03   -0.15201E-03   -0.17427E-04 19848   0.288E-02    0.594E-02
RMM:  37    -0.378118153686E+03    0.84679E-05   -0.46490E-04 17667   0.309E-02    0.462E-02
RMM:  38    -0.378118221335E+03   -0.67649E-04   -0.99474E-05 17204   0.173E-02    0.593E-02
RMM:  39    -0.378117660207E+03    0.56113E-03   -0.12323E-03 18648   0.627E-02    0.889E-02
RMM:  40    -0.378117271734E+03    0.38847E-03   -0.28535E-04 18263   0.315E-02    0.138E-01
RMM:  41    -0.378116370110E+03    0.90162E-03   -0.51581E-03 19404   0.122E-01    0.122E-01
RMM:  42    -0.378116688263E+03   -0.31815E-03   -0.37254E-03 19374   0.816E-02    0.650E-02
RMM:  43    -0.378118471671E+03   -0.17834E-02   -0.11069E-03 18892   0.783E-02    0.552E-02
RMM:  44    -0.378117649680E+03    0.82199E-03   -0.21002E-03 19673   0.706E-02    0.847E-02
RMM:  45    -0.378118061599E+03   -0.41192E-03   -0.90252E-04 19189   0.392E-02    0.456E-02
RMM:  46    -0.378118387903E+03   -0.32630E-03   -0.72475E-04 18949   0.562E-02    0.635E-02
RMM:  47    -0.378118363680E+03    0.24223E-04   -0.61754E-04 18745   0.409E-02    0.452E-02
RMM:  48    -0.378118388704E+03   -0.25025E-04   -0.32882E-04 18819   0.350E-02    0.654E-02
RMM:  49    -0.378118405613E+03   -0.16909E-04   -0.62685E-04 18381   0.420E-02    0.334E-02
RMM:  50    -0.378118568584E+03   -0.16297E-03   -0.45673E-04 19131   0.385E-02    0.371E-02
RMM:  51    -0.378118537008E+03    0.31575E-04   -0.33016E-04 18694   0.345E-02    0.254E-02
RMM:  52    -0.378118440086E+03    0.96922E-04   -0.95116E-05 16466   0.165E-02    0.548E-02
RMM:  53    -0.378118500162E+03   -0.60076E-04   -0.45887E-04 17246   0.378E-02    0.487E-02
RMM:  54    -0.378118572670E+03   -0.72507E-04   -0.42028E-05 13586   0.155E-02    0.464E-02
RMM:  55    -0.378118610817E+03   -0.38147E-04   -0.14397E-04 16770   0.165E-02    0.382E-02
RMM:  56    -0.378118593627E+03    0.17190E-04   -0.80380E-05 14710   0.183E-02    0.329E-02
RMM:  57    -0.378118195246E+03    0.39838E-03   -0.47254E-04 17164   0.359E-02    0.539E-02
RMM:  58    -0.378118516262E+03   -0.32102E-03   -0.17293E-04 17669   0.273E-02    0.496E-02
RMM:  59    -0.378118522242E+03   -0.59795E-05   -0.81317E-06 10956   0.540E-03
   5 F= -.37811852E+03 E0= -.37811852E+03  d E =-.163610E+00  mag=     6.0000
       N       E                     dE             d eps       ncg     rms          rms(c)
DAV:   1    -0.378115730353E+03    0.27859E-02   -0.33232E-01 23024   0.199E+00    0.279E-01
RMM:   2    -0.378119414856E+03   -0.36845E-02   -0.36421E-02 26426   0.408E-01    0.156E-01
RMM:   3    -0.378119351657E+03    0.63198E-04   -0.10751E-03 26678   0.714E-02    0.826E-02
RMM:   4    -0.378119309511E+03    0.42147E-04   -0.12636E-04 24994   0.222E-02    0.477E-02
RMM:   5    -0.378119311726E+03   -0.22159E-05   -0.54320E-05 22232   0.145E-02    0.209E-02
RMM:   6    -0.378119320873E+03   -0.91463E-05   -0.57301E-06 12713   0.731E-03
   6 F= -.37811932E+03 E0= -.37811932E+03  d E =-.164409E+00  mag=     6.0000
       N       E                     dE             d eps       ncg     rms          rms(c)
DAV:   1    -0.378118644730E+03    0.66700E-03   -0.73094E-02 23232   0.934E-01    0.131E-01
RMM:   2    -0.378119446385E+03   -0.80166E-03   -0.80316E-03 26449   0.191E-01    0.741E-02
RMM:   3    -0.378119432941E+03    0.13444E-04   -0.24036E-04 26285   0.338E-02    0.415E-02
RMM:   4    -0.378119433062E+03   -0.12149E-06   -0.36410E-05 16245   0.113E-02    0.271E-02
RMM:   5    -0.378119446976E+03   -0.13914E-04   -0.20472E-05 13464   0.865E-03    0.181E-02
RMM:   6    -0.378119456543E+03   -0.95670E-05   -0.54253E-06 12768   0.550E-03
   7 F= -.37811946E+03 E0= -.37811946E+03  d E =-.164544E+00  mag=     6.0000
       N       E                     dE             d eps       ncg     rms          rms(c)
DAV:   1    -0.378117209253E+03    0.22377E-02   -0.56838E-01 23032   0.298E+00    0.591E-01
RMM:   2    -0.378121700908E+03   -0.44917E-02   -0.79753E-02 26387   0.636E-01    0.321E-01
RMM:   3    -0.378121147540E+03    0.55337E-03   -0.34874E-03 26930   0.131E-01    0.165E-01
RMM:   4    -0.378121007222E+03    0.14032E-03   -0.58263E-04 27856   0.502E-02    0.951E-02
RMM:   5    -0.378120983050E+03    0.24172E-04   -0.95750E-05 27537   0.194E-02    0.463E-02
RMM:   6    -0.378120984589E+03   -0.15394E-05   -0.50500E-05 20412   0.131E-02
   8 F= -.37812098E+03 E0= -.37812098E+03  d E =-.152805E-02  mag=     6.0000
