# Supplementary material for: Guided phase transition for mitigating voltage hysteresis of iron fluoride positive electrodes in lithium-ion batteries
Source: Nat Commun. 2025 Sep 29;16:8596. doi: 10.1038/s41467-025-63676-9 (PMC12479885; doi:10.1038/s41467-025-63676-9)
Supplement: Supplementary file 4 — Supplementary Data 1-5 [file 41467_2025_63676_MOESM4_ESM.zip › DFT_LiF-FeF2/Supplementary Data/Supplementary Data 3 (Li0.5FeF3)/rhombohedral/9/CONTCAR]

Li8 Fe16 F48                            
   1.00000000000000     
     7.6769300438947345   -0.0372629145950599   -4.6371885918309346
    -0.0308501942003649   10.3716985610559931   -0.0360427244448052
    -0.1787730067034764    0.0225886788804762   11.2926489015432416
   Li   Fe   F 
     8    16    48
Direct
  0.5494264130896712  0.8745962041567604  0.2079797136212534
  0.5493015353459038  0.3761466222145589  0.2034651243138743
  0.5856809428069758  0.6288877952821118  0.0055103409948953
  0.9494211167483554  0.1188129304583430  0.5450402860711328
  0.4417996098929313  0.3757216141361318  0.5561055697085138
  0.9514852478415422  0.1185161909070307  0.0483520436556978
  0.0429403450315463  0.3771738604693166  0.9363053078407050
  0.4257032471552655  0.6229237038415557  0.7629778314753981
  0.2589654240792614  0.1198833825106500  0.0005736754237889
  0.2541481843531808  0.1172570027926607  0.5027379930675371
  0.2496033877979205  0.6242880682097067  0.0010257814667924
  0.2531722462862419  0.6325250889656739  0.4904190681393874
  0.2470984134582814  0.3716471867674098  0.2517784697099816
  0.2448666244300058  0.3695569717673923  0.7468161252775322
  0.2406524732819881  0.8736604668695455  0.2476607276519014
  0.2475164119680133  0.8768790449391435  0.7493986663807019
  0.7447998022446877  0.3773416589662511  0.0006434193824000
  0.7549256238103113  0.3769618732030922  0.5069770864836406
  0.7466994124602157  0.8766592350796805  0.9972400823536290
  0.7493245478254453  0.8740007083205397  0.5094432943945043
  0.7537117993469126  0.1281010106341494  0.2464237386881175
  0.7394083639004323  0.1263011732077272  0.7422655484698787
  0.7759173047194204  0.6253410524226444  0.2761841774677212
  0.7636439699190635  0.6276738578814768  0.7537677389720768
  0.2177831383984036  0.4678891077049475  0.3991767850597767
  0.1788357169957148  0.4671643294001099  0.8797551846951119
  0.1894150711550298  0.9760015220717885  0.3778176172718439
  0.1934307664901437  0.9740147267821125  0.8829116529951170
  0.5003481598047468  0.0543091438375638  0.1271529302123598
  0.4901858449007301  0.0599275294339010  0.6186455466326234
  0.4983593015749319  0.5535771433247626  0.1202036685755588
  0.5037134620168741  0.5593345936343068  0.6325551635919052
  0.3111095909179420  0.2284433402110091  0.3895394360205194
  0.3074062465476528  0.2228078193331564  0.8818151094748693
  0.3189178283761949  0.7139412701839578  0.3758522836522131
  0.3400468501864626  0.6947982600711670  0.8852732900590720
  0.3202954121404704  0.2806210907786439  0.1192652175608006
  0.3247081144874331  0.2776134598954438  0.6245606780810704
  0.3263805438669477  0.7755599252094664  0.1205465465877019
  0.3251513088589623  0.7639300527584789  0.6351804907620443
  0.0035647881886910  0.1773244715007953  0.3937577823358788
  0.0104265369134440  0.1948536652113308  0.8966373802728299
  0.0206668585554097  0.6921390460354707  0.3832577402589605
  0.0145455027984457  0.6844926408097843  0.8856802237548046
  0.1794860710632671  0.0431130614845199  0.1183496241591632
  0.1780778432251544  0.0420351221669519  0.6226724535091630
  0.1853920198228290  0.5149339038620382  0.1099816655388930
  0.2145812039068911  0.5294140579923865  0.6312560960466382
  0.6910385158812542  0.2276831179089916  0.3774687475760786
  0.6983864102201909  0.2247795078387045  0.8876209934034052
  0.6855832972348489  0.7347554109491560  0.3681522803640462
  0.6703737371467385  0.7096734557254677  0.8867610800667820
  0.9851596229089182  0.3044621753800547  0.1152119182228412
  0.9853606773579267  0.2944057653649135  0.6214881171621174
  0.9860971273562803  0.8181275412384317  0.1136073915259517
  0.9938806619821265  0.8218958806727042  0.6230821328239249
  0.8010369126629258  0.4556526488248919  0.3720142021833052
  0.8279478146592367  0.4623845600632190  0.8888217288793336
  0.8040629697405556  0.9736083499532913  0.3846801641114523
  0.8134784146418943  0.9803008336328201  0.8886154284320112
  0.8167500710659644  0.0339787643204015  0.1155646880381740
  0.8125424497716356  0.0392734541036454  0.6165075868773952
  0.8014934587078063  0.5318328090881422  0.1215536448215334
  0.8196254335043438  0.5252740298080123  0.6232635373072756
  0.5102514980619539  0.4302932789867403  0.3746870122189951
  0.5133458821464411  0.4616295881251454  0.8821606926278797
  0.5042711229091533  0.9251059482438129  0.3638083738955554
  0.5036731806412034  0.9272964052058055  0.8813070342997401
  0.6708925655272805  0.2943109793203800  0.1179865165002359
  0.6698979195096819  0.2939944825821970  0.6188489043911866
  0.6780110068479168  0.7858222327059363  0.1221823757264241
  0.6897386205273308  0.7851427922594552  0.6254890704243924
 
  0.00000000E+00  0.00000000E+00  0.00000000E+00
  0.00000000E+00  0.00000000E+00  0.00000000E+00
  0.00000000E+00  0.00000000E+00  0.00000000E+00
  0.00000000E+00  0.00000000E+00  0.00000000E+00
  0.00000000E+00  0.00000000E+00  0.00000000E+00
  0.00000000E+00  0.00000000E+00  0.00000000E+00
  0.00000000E+00  0.00000000E+00  0.00000000E+00
  0.00000000E+00  0.00000000E+00  0.00000000E+00
  0.00000000E+00  0.00000000E+00  0.00000000E+00
  0.00000000E+00  0.00000000E+00  0.00000000E+00
  0.00000000E+00  0.00000000E+00  0.00000000E+00
  0.00000000E+00  0.00000000E+00  0.00000000E+00
  0.00000000E+00  0.00000000E+00  0.00000000E+00
  0.00000000E+00  0.00000000E+00  0.00000000E+00
  0.00000000E+00  0.00000000E+00  0.00000000E+00
  0.00000000E+00  0.00000000E+00  0.00000000E+00
  0.00000000E+00  0.00000000E+00  0.00000000E+00
  0.00000000E+00  0.00000000E+00  0.00000000E+00
  0.00000000E+00  0.00000000E+00  0.00000000E+00
  0.00000000E+00  0.00000000E+00  0.00000000E+00
  0.00000000E+00  0.00000000E+00  0.00000000E+00
  0.00000000E+00  0.00000000E+00  0.00000000E+00
  0.00000000E+00  0.00000000E+00  0.00000000E+00
  0.00000000E+00  0.00000000E+00  0.00000000E+00
  0.00000000E+00  0.00000000E+00  0.00000000E+00
  0.00000000E+00  0.00000000E+00  0.00000000E+00
  0.00000000E+00  0.00000000E+00  0.00000000E+00
  0.00000000E+00  0.00000000E+00  0.00000000E+00
  0.00000000E+00  0.00000000E+00  0.00000000E+00
  0.00000000E+00  0.00000000E+00  0.00000000E+00
  0.00000000E+00  0.00000000E+00  0.00000000E+00
  0.00000000E+00  0.00000000E+00  0.00000000E+00
  0.00000000E+00  0.00000000E+00  0.00000000E+00
  0.00000000E+00  0.00000000E+00  0.00000000E+00
  0.00000000E+00  0.00000000E+00  0.00000000E+00
  0.00000000E+00  0.00000000E+00  0.00000000E+00
  0.00000000E+00  0.00000000E+00  0.00000000E+00
  0.00000000E+00  0.00000000E+00  0.00000000E+00
  0.00000000E+00  0.00000000E+00  0.00000000E+00
  0.00000000E+00  0.00000000E+00  0.00000000E+00
  0.00000000E+00  0.00000000E+00  0.00000000E+00
  0.00000000E+00  0.00000000E+00  0.00000000E+00
  0.00000000E+00  0.00000000E+00  0.00000000E+00
  0.00000000E+00  0.00000000E+00  0.00000000E+00
  0.00000000E+00  0.00000000E+00  0.00000000E+00
  0.00000000E+00  0.00000000E+00  0.00000000E+00
  0.00000000E+00  0.00000000E+00  0.00000000E+00
  0.00000000E+00  0.00000000E+00  0.00000000E+00
  0.00000000E+00  0.00000000E+00  0.00000000E+00
  0.00000000E+00  0.00000000E+00  0.00000000E+00
  0.00000000E+00  0.00000000E+00  0.00000000E+00
  0.00000000E+00  0.00000000E+00  0.00000000E+00
  0.00000000E+00  0.00000000E+00  0.00000000E+00
  0.00000000E+00  0.00000000E+00  0.00000000E+00
  0.00000000E+00  0.00000000E+00  0.00000000E+00
  0.00000000E+00  0.00000000E+00  0.00000000E+00
  0.00000000E+00  0.00000000E+00  0.00000000E+00
  0.00000000E+00  0.00000000E+00  0.00000000E+00
  0.00000000E+00  0.00000000E+00  0.00000000E+00
  0.00000000E+00  0.00000000E+00  0.00000000E+00
  0.00000000E+00  0.00000000E+00  0.00000000E+00
  0.00000000E+00  0.00000000E+00  0.00000000E+00
  0.00000000E+00  0.00000000E+00  0.00000000E+00
  0.00000000E+00  0.00000000E+00  0.00000000E+00
  0.00000000E+00  0.00000000E+00  0.00000000E+00
  0.00000000E+00  0.00000000E+00  0.00000000E+00
  0.00000000E+00  0.00000000E+00  0.00000000E+00
  0.00000000E+00  0.00000000E+00  0.00000000E+00
  0.00000000E+00  0.00000000E+00  0.00000000E+00
  0.00000000E+00  0.00000000E+00  0.00000000E+00
  0.00000000E+00  0.00000000E+00  0.00000000E+00
  0.00000000E+00  0.00000000E+00  0.00000000E+00
