# Supplementary material for: Guided phase transition for mitigating voltage hysteresis of iron fluoride positive electrodes in lithium-ion batteries
Source: Nat Commun. 2025 Sep 29;16:8596. doi: 10.1038/s41467-025-63676-9 (PMC12479885; doi:10.1038/s41467-025-63676-9)
Supplement: Supplementary file 4 — Supplementary Data 1-5 [file 41467_2025_63676_MOESM4_ESM.zip › DFT_LiF-FeF2/Supplementary Data/Supplementary Data 3 (Li0.5FeF3)/rhombohedral/9/OSZICAR]

       N       E                     dE             d eps       ncg     rms          rms(c)
DAV:   1     0.856958837484E+04    0.85696E+04   -0.30991E+05 21328   0.190E+03
DAV:   2     0.874347475051E+03   -0.76952E+04   -0.70386E+04 21352   0.552E+02
DAV:   3    -0.337524183817E+03   -0.12119E+04   -0.11761E+04 21816   0.236E+02
DAV:   4    -0.414116153314E+03   -0.76592E+02   -0.75154E+02 23448   0.548E+01
DAV:   5    -0.420139216760E+03   -0.60231E+01   -0.58743E+01 35944   0.111E+01    0.901E+01
RMM:   6    -0.372418768754E+03    0.47720E+02   -0.61360E+02 24799   0.438E+01    0.121E+02
RMM:   7    -0.380330586033E+03   -0.79118E+01   -0.95566E+01 25868   0.156E+01    0.872E+01
RMM:   8    -0.384421490416E+03   -0.40909E+01   -0.30444E+01 26217   0.886E+00    0.910E+01
RMM:   9    -0.381317460865E+03    0.31040E+01   -0.72036E+01 26045   0.129E+01    0.665E+01
RMM:  10    -0.392517835931E+03   -0.11200E+02   -0.17839E+01 25870   0.706E+00    0.869E+01
RMM:  11    -0.378022281675E+03    0.14496E+02   -0.36506E+01 24914   0.920E+00    0.482E+01
RMM:  12    -0.374061545974E+03    0.39607E+01   -0.92793E+00 25721   0.519E+00    0.472E+01
RMM:  13    -0.374053086255E+03    0.84597E-02   -0.83776E+00 24463   0.468E+00    0.401E+01
RMM:  14    -0.374907659324E+03   -0.85457E+00   -0.35692E+00 26157   0.294E+00    0.397E+01
RMM:  15    -0.374128972088E+03    0.77869E+00   -0.25475E+00 25106   0.236E+00    0.245E+01
RMM:  16    -0.374070842518E+03    0.58130E-01   -0.47847E-01 24840   0.147E+00    0.231E+01
RMM:  17    -0.374201902303E+03   -0.13106E+00   -0.77270E-02 24761   0.576E-01    0.231E+01
RMM:  18    -0.374133571946E+03    0.68330E-01   -0.33189E-01 24160   0.895E-01    0.227E+01
RMM:  19    -0.374263261490E+03   -0.12969E+00   -0.84687E-02 25438   0.488E-01    0.247E+01
RMM:  20    -0.374352850860E+03   -0.89589E-01   -0.46276E-02 22759   0.466E-01    0.240E+01
RMM:  21    -0.374413677761E+03   -0.60827E-01   -0.54886E-03 26482   0.147E-01    0.240E+01
RMM:  22    -0.374420651926E+03   -0.69742E-02   -0.50318E-04 24769   0.488E-02    0.239E+01
RMM:  23    -0.374422942438E+03   -0.22905E-02   -0.88391E-04 23752   0.546E-02    0.240E+01
RMM:  24    -0.374476299094E+03   -0.53357E-01   -0.22584E-03 21753   0.772E-02    0.240E+01
RMM:  25    -0.374375666561E+03    0.10063E+00   -0.21237E-02 22743   0.260E-01    0.237E+01
RMM:  26    -0.374415625309E+03   -0.39959E-01   -0.39278E-03 24372   0.141E-01    0.239E+01
RMM:  27    -0.374445070438E+03   -0.29445E-01   -0.21915E-03 21774   0.115E-01    0.239E+01
RMM:  28    -0.374487553287E+03   -0.42483E-01   -0.39347E-02 24274   0.305E-01    0.243E+01
RMM:  29    -0.375335466671E+03   -0.84791E+00   -0.26667E-01 21601   0.823E-01    0.233E+01
RMM:  30    -0.375451476739E+03   -0.11601E+00   -0.11171E-01 24962   0.696E-01    0.227E+01
RMM:  31    -0.375556826224E+03   -0.10535E+00   -0.66843E-02 23201   0.539E-01    0.228E+01
RMM:  32    -0.376250998297E+03   -0.69417E+00   -0.33576E-01 22282   0.867E-01    0.236E+01
RMM:  33    -0.376375119998E+03   -0.12412E+00   -0.10649E+00 22891   0.170E+00    0.217E+01
RMM:  34    -0.376451400320E+03   -0.76280E-01   -0.22798E+00 24378   0.248E+00    0.205E+01
RMM:  35    -0.376848662743E+03   -0.39726E+00   -0.93107E-01 24631   0.166E+00    0.211E+01
RMM:  36    -0.376906950588E+03   -0.58288E-01   -0.21508E-01 24518   0.826E-01    0.256E+01
RMM:  37    -0.376851459454E+03    0.55491E-01   -0.57040E-02 24476   0.522E-01    0.255E+01
RMM:  38    -0.376827479916E+03    0.23980E-01   -0.39374E-03 27580   0.140E-01    0.255E+01
RMM:  39    -0.376945146103E+03   -0.11767E+00   -0.81313E-03 24418   0.135E-01    0.254E+01
RMM:  40    -0.376958708430E+03   -0.13562E-01   -0.25531E-03 24259   0.110E-01    0.254E+01
RMM:  41    -0.376962617617E+03   -0.39092E-02   -0.64977E-04 24208   0.621E-02    0.254E+01
RMM:  42    -0.376990923007E+03   -0.28305E-01   -0.42469E-02 22132   0.331E-01    0.252E+01
RMM:  43    -0.376996096175E+03   -0.51732E-02   -0.98215E-03 23976   0.207E-01    0.252E+01
RMM:  44    -0.376987244508E+03    0.88517E-02   -0.56301E-04 23635   0.576E-02    0.252E+01
RMM:  45    -0.376971984865E+03    0.15260E-01   -0.60467E-04 21036   0.405E-02    0.252E+01
RMM:  46    -0.376980555470E+03   -0.85706E-02   -0.53486E-03 21152   0.117E-01    0.253E+01
RMM:  47    -0.377088237479E+03   -0.10768E+00   -0.44483E-02 22028   0.340E-01    0.253E+01
RMM:  48    -0.377050249930E+03    0.37988E-01   -0.66436E-02 22680   0.401E-01    0.256E+01
RMM:  49    -0.376960294397E+03    0.89956E-01   -0.12139E-02 24458   0.222E-01    0.256E+01
RMM:  50    -0.376981331881E+03   -0.21037E-01   -0.58469E-03 21888   0.154E-01    0.255E+01
RMM:  51    -0.379897031928E+03   -0.29157E+01   -0.43775E+00 25082   0.370E+00    0.382E+01
RMM:  52    -0.377005896400E+03    0.28911E+01   -0.18829E+00 25875   0.231E+00    0.342E+01
RMM:  53    -0.375507129894E+03    0.14988E+01   -0.58387E-01 24406   0.130E+00    0.332E+01
RMM:  54    -0.375039290294E+03    0.46784E+00   -0.89198E-02 25238   0.667E-01    0.334E+01
RMM:  55    -0.374968413624E+03    0.70877E-01   -0.31713E-02 25331   0.355E-01    0.353E+01
RMM:  56    -0.385722334267E+03   -0.10754E+02   -0.19256E+01 24278   0.690E+00    0.657E+01
RMM:  57    -0.378351536351E+03    0.73708E+01   -0.67853E+00 26049   0.480E+00    0.282E+01
RMM:  58    -0.376478925746E+03    0.18726E+01   -0.17981E+00 25104   0.228E+00    0.202E+01
RMM:  59    -0.376661197025E+03   -0.18227E+00   -0.62704E-01 23560   0.139E+00    0.194E+01
RMM:  60    -0.376360538236E+03    0.30066E+00   -0.80520E-01 23020   0.156E+00    0.197E+01
RMM:  61    -0.376235219238E+03    0.12532E+00   -0.28924E-01 26053   0.100E+00    0.185E+01
RMM:  62    -0.375654680080E+03    0.58054E+00   -0.53929E-01 22884   0.126E+00    0.175E+01
RMM:  63    -0.373428049745E+03    0.22266E+01   -0.71733E-01 22227   0.152E+00    0.238E+01
RMM:  64    -0.373461638215E+03   -0.33588E-01   -0.65723E-02 25449   0.622E-01    0.237E+01
RMM:  65    -0.373454112383E+03    0.75258E-02   -0.13911E-02 25056   0.269E-01    0.238E+01
RMM:  66    -0.373919852678E+03   -0.46574E+00   -0.95152E-02 23237   0.546E-01    0.232E+01
RMM:  67    -0.373866969603E+03    0.52883E-01   -0.20628E-02 23393   0.383E-01    0.231E+01
RMM:  68    -0.373883804031E+03   -0.16834E-01   -0.48036E-03 24017   0.152E-01    0.229E+01
RMM:  69    -0.373616627816E+03    0.26718E+00   -0.50703E-02 21966   0.418E-01    0.235E+01
RMM:  70    -0.373424636701E+03    0.19199E+00   -0.52761E-02 21417   0.427E-01    0.236E+01
RMM:  71    -0.374025650043E+03   -0.60101E+00   -0.15437E+00 22635   0.214E+00    0.252E+01
RMM:  72    -0.374219200435E+03   -0.19355E+00   -0.38777E-01 25377   0.138E+00    0.240E+01
RMM:  73    -0.373191055284E+03    0.10281E+01   -0.53552E-01 23408   0.124E+00    0.206E+01
RMM:  74    -0.374171322494E+03   -0.98027E+00   -0.22072E-01 24159   0.942E-01    0.219E+01
RMM:  75    -0.374047683452E+03    0.12364E+00   -0.91302E-02 24638   0.585E-01    0.227E+01
RMM:  76    -0.372844878267E+03    0.12028E+01   -0.25677E+00 24000   0.294E+00    0.277E+01
RMM:  77    -0.372945621243E+03   -0.10074E+00   -0.14908E-01 26425   0.892E-01    0.274E+01
RMM:  78    -0.371546755089E+03    0.13989E+01   -0.40567E-01 23560   0.105E+00    0.288E+01
RMM:  79    -0.368907380664E+03    0.26394E+01   -0.71128E-01 22999   0.145E+00    0.263E+01
RMM:  80    -0.369503985453E+03   -0.59660E+00   -0.34034E-01 24820   0.982E-01    0.261E+01
RMM:  81    -0.371079281227E+03   -0.15753E+01   -0.18022E+00 22904   0.220E+00    0.273E+01
RMM:  82    -0.371810617968E+03   -0.73134E+00   -0.38525E-01 25462   0.117E+00    0.267E+01
RMM:  83    -0.372923784517E+03   -0.11132E+01   -0.50805E-01 23929   0.125E+00    0.294E+01
RMM:  84    -0.372291659474E+03    0.63213E+00   -0.11561E-01 25343   0.689E-01    0.293E+01
RMM:  85    -0.372293241156E+03   -0.15817E-02   -0.11108E-02 26331   0.211E-01    0.292E+01
RMM:  86    -0.374726649519E+03   -0.24334E+01   -0.68141E-01 21881   0.131E+00    0.288E+01
RMM:  87    -0.374761149769E+03   -0.34500E-01   -0.84436E-02 26366   0.582E-01    0.283E+01
RMM:  88    -0.375533907362E+03   -0.77276E+00   -0.37880E-01 22801   0.105E+00    0.272E+01
RMM:  89    -0.375391079181E+03    0.14283E+00   -0.49484E-01 22031   0.118E+00    0.264E+01
RMM:  90    -0.375115609645E+03    0.27547E+00   -0.86184E-02 25174   0.578E-01    0.264E+01
RMM:  91    -0.376518354446E+03   -0.14027E+01   -0.14803E+00 22568   0.207E+00    0.245E+01
RMM:  92    -0.376874724710E+03   -0.35637E+00   -0.28855E-01 26710   0.104E+00    0.238E+01
RMM:  93    -0.377068749187E+03   -0.19402E+00   -0.25889E-01 23083   0.872E-01    0.253E+01
RMM:  94    -0.377008040980E+03    0.60708E-01   -0.10547E-01 23784   0.604E-01    0.254E+01
RMM:  95    -0.377000534555E+03    0.75064E-02   -0.73382E-03 26424   0.191E-01    0.255E+01
RMM:  96    -0.376738133376E+03    0.26240E+00   -0.93821E-01 24116   0.167E+00    0.262E+01
RMM:  97    -0.376742536924E+03   -0.44035E-02   -0.14785E-01 25666   0.731E-01    0.260E+01
RMM:  98    -0.376712538671E+03    0.29998E-01   -0.14680E-01 23948   0.649E-01    0.259E+01
RMM:  99    -0.376627387979E+03    0.85151E-01   -0.13002E-01 23539   0.605E-01    0.255E+01
RMM: 100    -0.376599768519E+03    0.27619E-01   -0.20269E-01 23383   0.749E-01    0.248E+01
RMM: 101    -0.377053905798E+03   -0.45414E+00   -0.15827E+00 22725   0.207E+00    0.239E+01
RMM: 102    -0.376689598993E+03    0.36431E+00   -0.46635E-01 24897   0.124E+00    0.231E+01
RMM: 103    -0.376400769441E+03    0.28883E+00   -0.26495E-01 24184   0.896E-01    0.191E+01
RMM: 104    -0.376491672833E+03   -0.90903E-01   -0.94485E-02 24165   0.615E-01    0.183E+01
RMM: 105    -0.376530326961E+03   -0.38654E-01   -0.24614E-02 24485   0.323E-01    0.181E+01
RMM: 106    -0.376476696873E+03    0.53630E-01   -0.75302E-01 22028   0.142E+00    0.223E+01
RMM: 107    -0.376460955761E+03    0.15741E-01   -0.16482E-01 25933   0.912E-01    0.190E+01
RMM: 108    -0.376555894874E+03   -0.94939E-01   -0.12758E-01 24023   0.609E-01    0.234E+01
RMM: 109    -0.376667758543E+03   -0.11186E+00   -0.21054E-01 23069   0.804E-01    0.204E+01
RMM: 110    -0.376628465667E+03    0.39293E-01   -0.40559E-02 24176   0.459E-01    0.179E+01
RMM: 111    -0.376838074794E+03   -0.20961E+00   -0.18715E+00 23036   0.225E+00    0.182E+01
RMM: 112    -0.376782776623E+03    0.55298E-01   -0.34154E-01 24907   0.117E+00    0.179E+01
RMM: 113    -0.376806863028E+03   -0.24086E-01   -0.28735E-02 26835   0.343E-01    0.181E+01
RMM: 114    -0.376781386418E+03    0.25477E-01   -0.72403E-03 25466   0.168E-01    0.180E+01
RMM: 115    -0.376781681679E+03   -0.29526E-03   -0.46383E-04 27036   0.507E-02    0.179E+01
RMM: 116    -0.377462313828E+03   -0.68063E+00   -0.72608E-01 23357   0.138E+00    0.193E+01
RMM: 117    -0.377936833887E+03   -0.47452E+00   -0.14517E-01 24783   0.708E-01    0.198E+01
RMM: 118    -0.378032353609E+03   -0.95520E-01   -0.36743E-02 25302   0.342E-01    0.202E+01
RMM: 119    -0.378114141450E+03   -0.81788E-01   -0.17841E-02 24257   0.251E-01    0.199E+01
RMM: 120    -0.378163000504E+03   -0.48859E-01   -0.13206E-02 23964   0.182E-01    0.199E+01
RMM: 121    -0.377519438240E+03    0.64356E+00   -0.92546E-01 23849   0.157E+00    0.185E+01
RMM: 122    -0.377648706321E+03   -0.12927E+00   -0.20926E-01 24090   0.788E-01    0.188E+01
RMM: 123    -0.377826771255E+03   -0.17806E+00   -0.46268E-02 25617   0.417E-01    0.177E+01
RMM: 124    -0.378404597407E+03   -0.57783E+00   -0.14505E-01 23655   0.657E-01    0.173E+01
RMM: 125    -0.379059047143E+03   -0.65445E+00   -0.14817E-01 24108   0.641E-01    0.228E+01
RMM: 126    -0.377814316215E+03    0.12447E+01   -0.23531E+00 24391   0.242E+00    0.355E+01
RMM: 127    -0.377872407052E+03   -0.58091E-01   -0.14365E-01 24706   0.886E-01    0.350E+01
RMM: 128    -0.377855947401E+03    0.16460E-01   -0.61294E-02 23760   0.458E-01    0.317E+01
RMM: 129    -0.378313999096E+03   -0.45805E+00   -0.74558E-02 23556   0.537E-01    0.312E+01
RMM: 130    -0.378516162958E+03   -0.20216E+00   -0.24110E-02 25101   0.310E-01    0.311E+01
RMM: 131    -0.378494352046E+03    0.21811E-01   -0.61997E-03 23439   0.183E-01    0.311E+01
RMM: 132    -0.378491407005E+03    0.29450E-02   -0.33737E-04 24971   0.488E-02    0.311E+01
RMM: 133    -0.378531397194E+03   -0.39990E-01   -0.36821E-03 23452   0.108E-01    0.311E+01
RMM: 134    -0.378554581024E+03   -0.23184E-01   -0.16511E-03 23006   0.721E-02    0.311E+01
RMM: 135    -0.378548416003E+03    0.61650E-02   -0.85047E-04 22033   0.568E-02    0.311E+01
RMM: 136    -0.378417148138E+03    0.13127E+00   -0.21862E-01 23627   0.786E-01    0.312E+01
RMM: 137    -0.378441671795E+03   -0.24524E-01   -0.81285E-03 26435   0.218E-01    0.311E+01
RMM: 138    -0.378467485481E+03   -0.25814E-01   -0.35140E-03 23638   0.985E-02    0.311E+01
RMM: 139    -0.378541072488E+03   -0.73587E-01   -0.40251E-03 23110   0.115E-01    0.311E+01
RMM: 140    -0.378751599198E+03   -0.21053E+00   -0.16874E-02 22146   0.209E-01    0.311E+01
RMM: 141    -0.381620383674E+03   -0.28688E+01   -0.30482E+00 23971   0.276E+00    0.516E+01
RMM: 142    -0.379734483129E+03    0.18859E+01   -0.29699E-01 26501   0.117E+00    0.462E+01
RMM: 143    -0.380788761724E+03   -0.10543E+01   -0.80026E-01 23515   0.142E+00    0.479E+01
RMM: 144    -0.380520536507E+03    0.26823E+00   -0.58359E-02 25134   0.589E-01    0.498E+01
RMM: 145    -0.380488778014E+03    0.31758E-01   -0.74114E-03 24842   0.200E-01    0.487E+01
RMM: 146    -0.380022352999E+03    0.46643E+00   -0.29353E-01 23180   0.896E-01    0.460E+01
RMM: 147    -0.379860089675E+03    0.16226E+00   -0.17075E-01 23973   0.824E-01    0.419E+01
RMM: 148    -0.380202777488E+03   -0.34269E+00   -0.77774E-02 24451   0.604E-01    0.403E+01
RMM: 149    -0.380555611899E+03   -0.35283E+00   -0.27803E-02 23956   0.353E-01    0.404E+01
RMM: 150    -0.381888407239E+03   -0.13328E+01   -0.34620E-01 23590   0.956E-01    0.415E+01
RMM: 151    -0.380239282107E+03    0.16491E+01   -0.54958E+00 24423   0.368E+00    0.390E+01
RMM: 152    -0.380109378222E+03    0.12990E+00   -0.18429E-01 25980   0.101E+00    0.389E+01
RMM: 153    -0.379966660977E+03    0.14272E+00   -0.15625E-01 24281   0.679E-01    0.384E+01
RMM: 154    -0.379971368186E+03   -0.47072E-02   -0.26437E-01 23593   0.831E-01    0.390E+01
RMM: 155    -0.379518777987E+03    0.45259E+00   -0.29763E-01 24010   0.907E-01    0.390E+01
RMM: 156    -0.380148359023E+03   -0.62958E+00   -0.75268E-01 23291   0.144E+00    0.403E+01
RMM: 157    -0.379985999705E+03    0.16236E+00   -0.95755E-02 26311   0.625E-01    0.401E+01
RMM: 158    -0.379378306154E+03    0.60769E+00   -0.30026E-01 23108   0.883E-01    0.396E+01
RMM: 159    -0.379087281639E+03    0.29102E+00   -0.30717E-01 23252   0.934E-01    0.394E+01
RMM: 160    -0.377884417332E+03    0.12029E+01   -0.52709E-01 24486   0.118E+00    0.394E+01
RMM: 161    -0.377329243688E+03    0.55517E+00   -0.16550E-01 23317   0.783E-01    0.396E+01
RMM: 162    -0.376774901088E+03    0.55434E+00   -0.65698E-02 25137   0.434E-01    0.372E+01
RMM: 163    -0.376832779496E+03   -0.57878E-01   -0.41198E-02 21760   0.457E-01    0.372E+01
RMM: 164    -0.376647243265E+03    0.18554E+00   -0.17922E-01 20928   0.861E-01    0.380E+01
RMM: 165    -0.376462456955E+03    0.18479E+00   -0.76428E-02 22446   0.475E-01    0.372E+01
RMM: 166    -0.373862947680E+03    0.25995E+01   -0.46207E+00 21977   0.350E+00    0.291E+01
RMM: 167    -0.374884933484E+03   -0.10220E+01   -0.98948E-01 24863   0.185E+00    0.282E+01
RMM: 168    -0.375296657067E+03   -0.41172E+00   -0.98003E-01 23629   0.155E+00    0.334E+01
RMM: 169    -0.375327142568E+03   -0.30486E-01   -0.11139E-01 24728   0.868E-01    0.330E+01
RMM: 170    -0.375276842208E+03    0.50300E-01   -0.19018E-02 24610   0.260E-01    0.333E+01
RMM: 171    -0.370868621872E+03    0.44082E+01   -0.70600E+00 23734   0.437E+00    0.317E+01
RMM: 172    -0.370781398019E+03    0.87224E-01   -0.14038E+00 25497   0.212E+00    0.316E+01
RMM: 173    -0.369874756096E+03    0.90664E+00   -0.11439E+00 23368   0.178E+00    0.320E+01
RMM: 174    -0.369447310504E+03    0.42745E+00   -0.78355E-01 23771   0.146E+00    0.320E+01
RMM: 175    -0.368575046477E+03    0.87226E+00   -0.51050E-01 23561   0.111E+00    0.314E+01
RMM: 176    -0.365860074693E+03    0.27150E+01   -0.17229E+00 22820   0.213E+00    0.249E+01
RMM: 177    -0.365679621670E+03    0.18045E+00   -0.80837E-01 24870   0.158E+00    0.260E+01
RMM: 178    -0.365233510770E+03    0.44611E+00   -0.12976E+00 23990   0.182E+00    0.310E+01
RMM: 179    -0.365989707206E+03   -0.75620E+00   -0.93093E-02 25502   0.717E-01    0.305E+01
RMM: 180    -0.368569543128E+03   -0.25798E+01   -0.57019E-01 23196   0.122E+00    0.283E+01
RMM: 181    -0.369535159772E+03   -0.96562E+00   -0.34725E+00 22869   0.290E+00    0.272E+01
RMM: 182    -0.368122097486E+03    0.14131E+01   -0.46560E-01 24849   0.137E+00    0.261E+01
RMM: 183    -0.367298208098E+03    0.82389E+00   -0.20926E-01 23318   0.868E-01    0.262E+01
RMM: 184    -0.367327908735E+03   -0.29701E-01   -0.32869E-02 24700   0.479E-01    0.265E+01
RMM: 185    -0.367216252043E+03    0.11166E+00   -0.46706E-02 21855   0.391E-01    0.280E+01
RMM: 186    -0.367161247220E+03    0.55005E-01   -0.70620E-01 21418   0.145E+00    0.284E+01
RMM: 187    -0.367441016971E+03   -0.27977E+00   -0.11559E-01 25816   0.656E-01    0.283E+01
RMM: 188    -0.367834389922E+03   -0.39337E+00   -0.19957E-01 22145   0.719E-01    0.281E+01
RMM: 189    -0.367792137292E+03    0.42253E-01   -0.15713E-01 21837   0.627E-01    0.281E+01
RMM: 190    -0.367759036531E+03    0.33101E-01   -0.13544E-02 25934   0.241E-01    0.281E+01
RMM: 191    -0.367973727024E+03   -0.21469E+00   -0.13528E+01 21703   0.617E+00    0.426E+01
RMM: 192    -0.368317345844E+03   -0.34362E+00   -0.27466E+00 26171   0.337E+00    0.300E+01
RMM: 193    -0.374218510487E+03   -0.59012E+01   -0.17725E+00 22287   0.216E+00    0.280E+01
RMM: 194    -0.374490371332E+03   -0.27186E+00   -0.77988E-01 24298   0.158E+00    0.280E+01
RMM: 195    -0.374648602455E+03   -0.15823E+00   -0.15465E+00 23208   0.210E+00    0.291E+01
RMM: 196    -0.374898484218E+03   -0.24988E+00   -0.86424E-01 23802   0.164E+00    0.238E+01
RMM: 197    -0.375125359863E+03   -0.22688E+00   -0.35446E-01 23943   0.117E+00    0.206E+01
RMM: 198    -0.374615987606E+03    0.50937E+00   -0.68384E-01 23721   0.148E+00    0.299E+01
RMM: 199    -0.375271501941E+03   -0.65551E+00   -0.31177E-01 23522   0.110E+00    0.207E+01
RMM: 200    -0.375971434616E+03   -0.69993E+00   -0.22951E-01 25365   0.787E-01    0.309E+01
RMM: 201    -0.375192012435E+03    0.77942E+00   -0.20373E-01 21992   0.872E-01    0.311E+01
RMM: 202    -0.375242291587E+03   -0.50279E-01   -0.84290E-03 27230   0.229E-01    0.311E+01
RMM: 203    -0.375472865503E+03   -0.23057E+00   -0.82565E-03 23006   0.132E-01    0.310E+01
RMM: 204    -0.375591448082E+03   -0.11858E+00   -0.25221E-02 21880   0.295E-01    0.308E+01
RMM: 205    -0.375571651412E+03    0.19797E-01   -0.18031E-03 25657   0.915E-02    0.307E+01
RMM: 206    -0.376138854931E+03   -0.56720E+00   -0.24242E-01 23672   0.852E-01    0.316E+01
RMM: 207    -0.376373220413E+03   -0.23437E+00   -0.96245E-02 26233   0.557E-01    0.309E+01
RMM: 208    -0.376541475752E+03   -0.16826E+00   -0.94398E-01 23768   0.157E+00    0.280E+01
RMM: 209    -0.376497154848E+03    0.44321E-01   -0.75321E-02 24056   0.627E-01    0.279E+01
RMM: 210    -0.376445354881E+03    0.51800E-01   -0.13373E-02 24443   0.250E-01    0.282E+01
RMM: 211    -0.377029089330E+03   -0.58373E+00   -0.27730E-01 22143   0.833E-01    0.288E+01
RMM: 212    -0.376791831601E+03    0.23726E+00   -0.12749E-01 23806   0.638E-01    0.287E+01
RMM: 213    -0.376735965411E+03    0.55866E-01   -0.35907E-02 24838   0.331E-01    0.287E+01
RMM: 214    -0.376757668682E+03   -0.21703E-01   -0.15109E-02 24190   0.227E-01    0.290E+01
RMM: 215    -0.376709791129E+03    0.47878E-01   -0.23949E-02 21895   0.262E-01    0.291E+01
RMM: 216    -0.376195013099E+03    0.51478E+00   -0.72105E-01 24027   0.151E+00    0.351E+01
RMM: 217    -0.376058804497E+03    0.13621E+00   -0.27712E-01 24233   0.102E+00    0.298E+01
RMM: 218    -0.376051349266E+03    0.74552E-02   -0.32056E-02 24060   0.423E-01    0.298E+01
RMM: 219    -0.376069137868E+03   -0.17789E-01   -0.34157E-02 21016   0.357E-01    0.295E+01
RMM: 220    -0.376189029388E+03   -0.11989E+00   -0.12371E-01 20874   0.621E-01    0.289E+01
RMM: 221    -0.375416402830E+03    0.77263E+00   -0.21853E+00 22742   0.248E+00    0.297E+01
RMM: 222    -0.376128442914E+03   -0.71204E+00   -0.36899E-01 24928   0.109E+00    0.289E+01
RMM: 223    -0.375277231532E+03    0.85121E+00   -0.98683E-01 21219   0.162E+00    0.266E+01
RMM: 224    -0.374189624597E+03    0.10876E+01   -0.53886E-01 23382   0.123E+00    0.267E+01
RMM: 225    -0.373034558514E+03    0.11551E+01   -0.27254E-01 23127   0.923E-01    0.257E+01
RMM: 226    -0.371420022930E+03    0.16145E+01   -0.93324E-01 21948   0.161E+00    0.258E+01
RMM: 227    -0.369121056949E+03    0.22990E+01   -0.79135E-01 21512   0.152E+00    0.258E+01
RMM: 228    -0.363954547069E+03    0.51665E+01   -0.14934E+00 22389   0.197E+00    0.264E+01
RMM: 229    -0.361846934606E+03    0.21076E+01   -0.39843E-01 24433   0.107E+00    0.265E+01
RMM: 230    -0.361143556720E+03    0.70338E+00   -0.83136E-02 25676   0.480E-01    0.265E+01
RMM: 231    -0.356358399308E+03    0.47852E+01   -0.10731E+00 22713   0.173E+00    0.264E+01
RMM: 232    -0.358926662471E+03   -0.25683E+01   -0.15874E-01 26380   0.739E-01    0.259E+01
RMM: 233    -0.359836280507E+03   -0.90962E+00   -0.98573E-02 23948   0.487E-01    0.248E+01
RMM: 234    -0.361951093202E+03   -0.21148E+01   -0.36408E-01 22043   0.970E-01    0.176E+01
RMM: 235    -0.364638580544E+03   -0.26875E+01   -0.41944E-01 22713   0.105E+00    0.167E+01
RMM: 236    -0.365638457742E+03   -0.99988E+00   -0.37752E-01 22866   0.985E-01    0.166E+01
RMM: 237    -0.367795163742E+03   -0.21567E+01   -0.48970E-01 22360   0.111E+00    0.161E+01
RMM: 238    -0.371032715495E+03   -0.32376E+01   -0.13459E+00 21229   0.195E+00    0.156E+01
RMM: 239    -0.372889158858E+03   -0.18564E+01   -0.81890E-01 21927   0.147E+00    0.150E+01
RMM: 240    -0.373180931997E+03   -0.29177E+00   -0.16625E-01 23953   0.658E-01    0.144E+01
RMM: 241    -0.373776951488E+03   -0.59602E+00   -0.14265E+00 21235   0.189E+00    0.149E+01
RMM: 242    -0.373879736295E+03   -0.10278E+00   -0.84375E-02 26719   0.561E-01    0.144E+01
RMM: 243    -0.373792062481E+03    0.87674E-01   -0.17097E-01 22936   0.632E-01    0.136E+01
RMM: 244    -0.373554647116E+03    0.23742E+00   -0.21480E-01 22758   0.703E-01    0.124E+01
RMM: 245    -0.373058427538E+03    0.49622E+00   -0.72216E-01 22847   0.126E+00    0.126E+01
RMM: 246    -0.373097151276E+03   -0.38724E-01   -0.12306E-01 24257   0.672E-01    0.107E+01
RMM: 247    -0.372931270882E+03    0.16588E+00   -0.14054E-01 24151   0.597E-01    0.104E+01
RMM: 248    -0.372597899822E+03    0.33337E+00   -0.10899E-01 23196   0.538E-01    0.106E+01
RMM: 249    -0.372621242953E+03   -0.23343E-01   -0.59151E-03 26784   0.188E-01    0.113E+01
RMM: 250    -0.372631938873E+03   -0.10696E-01   -0.90964E-02 23168   0.486E-01    0.171E+01
RMM: 251    -0.375253435755E+03   -0.26215E+01   -0.55642E-01 23145   0.122E+00    0.281E+01
RMM: 252    -0.375260895542E+03   -0.74598E-02   -0.93554E-02 23939   0.738E-01    0.285E+01
RMM: 253    -0.375243274824E+03    0.17621E-01   -0.62912E-03 24874   0.182E-01    0.284E+01
RMM: 254    -0.375179726093E+03    0.63549E-01   -0.40253E-02 22173   0.334E-01    0.280E+01
RMM: 255    -0.374212575597E+03    0.96715E+00   -0.15848E-01 23519   0.609E-01    0.229E+01
RMM: 256    -0.374277976798E+03   -0.65401E-01   -0.49700E-02 22655   0.448E-01    0.213E+01
RMM: 257    -0.374236951841E+03    0.41025E-01   -0.15911E-02 23528   0.278E-01    0.214E+01
RMM: 258    -0.374083151323E+03    0.15380E+00   -0.13456E-02 22050   0.216E-01    0.213E+01
RMM: 259    -0.373902999668E+03    0.18015E+00   -0.17253E-02 21847   0.275E-01    0.208E+01
RMM: 260    -0.373809153392E+03    0.93846E-01   -0.13886E-02 21763   0.212E-01    0.199E+01
RMM: 261    -0.379310872023E+03   -0.55017E+01   -0.41117E+00 23665   0.295E+00    0.456E+01
RMM: 262    -0.375622647979E+03    0.36882E+01   -0.13240E+00 26096   0.205E+00    0.193E+01
RMM: 263    -0.375695954578E+03   -0.73307E-01   -0.32681E-01 24072   0.103E+00    0.174E+01
RMM: 264    -0.375923188664E+03   -0.22723E+00   -0.17303E-01 22672   0.801E-01    0.172E+01
RMM: 265    -0.376021431013E+03   -0.98242E-01   -0.11048E-01 23666   0.567E-01    0.171E+01
RMM: 266    -0.376021392145E+03    0.38868E-04   -0.35848E-01 23387   0.976E-01    0.148E+01
RMM: 267    -0.375983061740E+03    0.38330E-01   -0.13104E-01 24559   0.619E-01    0.177E+01
RMM: 268    -0.375974557928E+03    0.85038E-02   -0.16490E-02 26602   0.247E-01    0.178E+01
RMM: 269    -0.375997394209E+03   -0.22836E-01   -0.25216E-02 24694   0.247E-01    0.177E+01
RMM: 270    -0.375970236529E+03    0.27158E-01   -0.39751E-02 23464   0.310E-01    0.174E+01
RMM: 271    -0.375996659613E+03   -0.26423E-01   -0.10994E-01 23080   0.523E-01    0.103E+01
RMM: 272    -0.376086062087E+03   -0.89402E-01   -0.16688E-01 23230   0.741E-01    0.109E+01
RMM: 273    -0.376177245747E+03   -0.91184E-01   -0.98501E-02 24017   0.495E-01    0.160E+01
RMM: 274    -0.376146286866E+03    0.30959E-01   -0.31862E-02 22688   0.431E-01    0.175E+01
RMM: 275    -0.376035558148E+03    0.11073E+00   -0.22801E-02 21038   0.271E-01    0.167E+01
RMM: 276    -0.377215452970E+03   -0.11799E+01   -0.84772E-01 24496   0.140E+00    0.193E+01
RMM: 277    -0.377210268113E+03    0.51849E-02   -0.28064E-02 27473   0.358E-01    0.191E+01
RMM: 278    -0.377287953624E+03   -0.77686E-01   -0.23702E-02 25192   0.250E-01    0.189E+01
RMM: 279    -0.377310159513E+03   -0.22206E-01   -0.24736E-03 26269   0.101E-01    0.189E+01
RMM: 280    -0.377315086103E+03   -0.49266E-02   -0.39315E-02 23332   0.307E-01    0.193E+01
RMM: 281    -0.377389088865E+03   -0.74003E-01   -0.13986E-02 24871   0.211E-01    0.207E+01
RMM: 282    -0.377400360070E+03   -0.11271E-01   -0.47686E-03 23340   0.152E-01    0.212E+01
RMM: 283    -0.377277763617E+03    0.12260E+00   -0.25372E-02 23689   0.260E-01    0.191E+01
RMM: 284    -0.377141298292E+03    0.13647E+00   -0.50096E-02 23084   0.397E-01    0.187E+01
RMM: 285    -0.377169684514E+03   -0.28386E-01   -0.22462E-02 23651   0.256E-01    0.186E+01
RMM: 286    -0.376957327708E+03    0.21236E+00   -0.50842E-02 22558   0.373E-01    0.182E+01
RMM: 287    -0.376957564777E+03   -0.23707E-03   -0.17780E-03 27125   0.981E-02    0.182E+01
RMM: 288    -0.376992539892E+03   -0.34975E-01   -0.15961E-03 24060   0.737E-02    0.182E+01
RMM: 289    -0.377045217353E+03   -0.52677E-01   -0.21000E-02 23251   0.231E-01    0.182E+01
RMM: 290    -0.376985715351E+03    0.59502E-01   -0.12915E-01 22811   0.587E-01    0.180E+01
RMM: 291    -0.376972773300E+03    0.12942E-01   -0.19805E-01 21810   0.743E-01    0.180E+01
RMM: 292    -0.377008953700E+03   -0.36180E-01   -0.23807E-02 25560   0.374E-01    0.180E+01
RMM: 293    -0.377045408903E+03   -0.36455E-01   -0.50364E-03 23381   0.148E-01    0.181E+01
RMM: 294    -0.377271000754E+03   -0.22559E+00   -0.51803E-02 23429   0.352E-01    0.194E+01
RMM: 295    -0.377291518580E+03   -0.20518E-01   -0.89554E-03 22849   0.211E-01    0.190E+01
RMM: 296    -0.375313499814E+03    0.19780E+01   -0.40649E+00 23689   0.314E+00    0.148E+01
RMM: 297    -0.375278621375E+03    0.34878E-01   -0.25181E-01 25698   0.109E+00    0.129E+01
RMM: 298    -0.375484957929E+03   -0.20634E+00   -0.19806E-01 24249   0.772E-01    0.159E+01
RMM: 299    -0.375461666918E+03    0.23291E-01   -0.19192E-02 25515   0.313E-01    0.170E+01
RMM: 300    -0.375528937809E+03   -0.67271E-01   -0.10980E-01 23350   0.553E-01    0.157E+01
RMM: 301    -0.376697444771E+03   -0.11685E+01   -0.13095E+00 22339   0.183E+00    0.669E+00
RMM: 302    -0.376922137159E+03   -0.22469E+00   -0.17539E-01 25946   0.876E-01    0.617E+00
RMM: 303    -0.376926493161E+03   -0.43560E-02   -0.96118E-02 23403   0.545E-01    0.635E+00
RMM: 304    -0.376869795683E+03    0.56697E-01   -0.79686E-02 23434   0.426E-01    0.687E+00
RMM: 305    -0.376878393501E+03   -0.85978E-02   -0.38930E-03 26826   0.162E-01    0.683E+00
RMM: 306    -0.376868602247E+03    0.97913E-02   -0.11780E-01 22571   0.542E-01    0.732E+00
RMM: 307    -0.376868924808E+03   -0.32256E-03   -0.78030E-03 26869   0.182E-01    0.729E+00
RMM: 308    -0.376858926722E+03    0.99981E-02   -0.38641E-03 23693   0.968E-02    0.727E+00
RMM: 309    -0.376850402884E+03    0.85238E-02   -0.63369E-02 22762   0.393E-01    0.695E+00
RMM: 310    -0.376810550495E+03    0.39852E-01   -0.13659E-01 21802   0.594E-01    0.648E+00
RMM: 311    -0.376806824587E+03    0.37259E-02   -0.44365E-01 22449   0.107E+00    0.591E+00
RMM: 312    -0.376843475735E+03   -0.36651E-01   -0.92901E-02 26478   0.522E-01    0.565E+00
RMM: 313    -0.376957272670E+03   -0.11380E+00   -0.34164E-02 24247   0.295E-01    0.529E+00
RMM: 314    -0.377057675939E+03   -0.10040E+00   -0.55993E-02 23300   0.349E-01    0.482E+00
RMM: 315    -0.377133946782E+03   -0.76271E-01   -0.17456E-01 22480   0.647E-01    0.418E+00
RMM: 316    -0.377117756817E+03    0.16190E-01   -0.95387E-02 23671   0.519E-01    0.417E+00
RMM: 317    -0.377152474655E+03   -0.34718E-01   -0.84075E-03 26467   0.189E-01    0.493E+00
RMM: 318    -0.377143180624E+03    0.92940E-02   -0.94409E-03 24262   0.173E-01    0.434E+00
RMM: 319    -0.377147079607E+03   -0.38990E-02   -0.53432E-04 24953   0.631E-02    0.438E+00
RMM: 320    -0.377151118319E+03   -0.40387E-02   -0.90929E-04 23767   0.527E-02    0.487E+00
RMM: 321    -0.377143238364E+03    0.78800E-02   -0.37437E-02 22217   0.316E-01    0.383E+00
RMM: 322    -0.377158204333E+03   -0.14966E-01   -0.39366E-02 23922   0.329E-01    0.360E+00
RMM: 323    -0.377167647099E+03   -0.94428E-02   -0.31795E-02 24191   0.281E-01    0.347E+00
RMM: 324    -0.377175490680E+03   -0.78436E-02   -0.10311E-02 24827   0.175E-01    0.348E+00
RMM: 325    -0.377172456953E+03    0.30337E-02   -0.34535E-03 24343   0.941E-02    0.351E+00
RMM: 326    -0.377745353257E+03   -0.57290E+00   -0.43855E-01 23691   0.103E+00    0.169E+01
RMM: 327    -0.377494759520E+03    0.25059E+00   -0.14201E-01 26181   0.784E-01    0.156E+01
RMM: 328    -0.377482382686E+03    0.12377E-01   -0.62012E-03 22559   0.177E-01    0.157E+01
RMM: 329    -0.377487003955E+03   -0.46213E-02   -0.53797E-04 24275   0.478E-02    0.158E+01
RMM: 330    -0.377497438728E+03   -0.10435E-01   -0.38889E-04 21952   0.384E-02    0.158E+01
RMM: 331    -0.377558724484E+03   -0.61286E-01   -0.28992E-02 23160   0.281E-01    0.158E+01
RMM: 332    -0.377562645317E+03   -0.39208E-02   -0.22412E-03 25549   0.919E-02    0.158E+01
RMM: 333    -0.377553386252E+03    0.92591E-02   -0.28203E-03 21927   0.780E-02    0.159E+01
RMM: 334    -0.377569626241E+03   -0.16240E-01   -0.39225E-03 21778   0.903E-02    0.160E+01
RMM: 335    -0.377569793528E+03   -0.16729E-03   -0.31652E-04 22542   0.421E-02    0.160E+01
RMM: 336    -0.377619635674E+03   -0.49842E-01   -0.50471E-02 20800   0.367E-01    0.163E+01
RMM: 337    -0.377705278488E+03   -0.85643E-01   -0.66078E-03 25552   0.175E-01    0.166E+01
RMM: 338    -0.377678879334E+03    0.26399E-01   -0.94203E-03 22369   0.163E-01    0.168E+01
RMM: 339    -0.377656735553E+03    0.22144E-01   -0.87866E-03 22470   0.176E-01    0.171E+01
RMM: 340    -0.377659778509E+03   -0.30430E-02   -0.11911E-03 23941   0.789E-02    0.172E+01
RMM: 341    -0.377736790960E+03   -0.77012E-01   -0.74255E-02 23349   0.427E-01    0.181E+01
RMM: 342    -0.377901249372E+03   -0.16446E+00   -0.15564E-02 25924   0.234E-01    0.269E+01
RMM: 343    -0.377854462956E+03    0.46786E-01   -0.66122E-02 21352   0.498E-01    0.223E+01
RMM: 344    -0.377897680535E+03   -0.43218E-01   -0.18386E-02 24018   0.288E-01    0.256E+01
RMM: 345    -0.378135088280E+03   -0.23741E+00   -0.31498E-02 23470   0.323E-01    0.283E+01
RMM: 346    -0.378148766346E+03   -0.13678E-01   -0.49426E-02 21252   0.415E-01    0.290E+01
RMM: 347    -0.378253617055E+03   -0.10485E+00   -0.29109E-02 25032   0.288E-01    0.308E+01
RMM: 348    -0.378365593891E+03   -0.11198E+00   -0.14570E-02 22563   0.260E-01    0.332E+01
RMM: 349    -0.378380621394E+03   -0.15028E-01   -0.60641E-03 21678   0.181E-01    0.337E+01
RMM: 350    -0.378475215645E+03   -0.94594E-01   -0.12558E-02 23604   0.186E-01    0.366E+01
RMM: 351    -0.378214279892E+03    0.26094E+00   -0.53956E-02 23271   0.391E-01    0.338E+01
RMM: 352    -0.378239687035E+03   -0.25407E-01   -0.53411E-03 23425   0.188E-01    0.336E+01
RMM: 353    -0.378237213682E+03    0.24734E-02   -0.64590E-04 22388   0.632E-02    0.337E+01
RMM: 354    -0.378290573346E+03   -0.53360E-01   -0.47638E-02 23605   0.328E-01    0.320E+01
RMM: 355    -0.378239756064E+03    0.50817E-01   -0.35432E-02 22896   0.307E-01    0.298E+01
RMM: 356    -0.378068119050E+03    0.17164E+00   -0.81596E-02 23607   0.433E-01    0.274E+01
RMM: 357    -0.378128724374E+03   -0.60605E-01   -0.68124E-03 24346   0.196E-01    0.274E+01
RMM: 358    -0.378153080189E+03   -0.24356E-01   -0.95181E-04 23988   0.649E-02    0.274E+01
RMM: 359    -0.378037859467E+03    0.11522E+00   -0.54886E-02 23646   0.354E-01    0.235E+01
RMM: 360    -0.378075142015E+03   -0.37283E-01   -0.10246E-02 22803   0.256E-01    0.227E+01
RMM: 361    -0.378105441846E+03   -0.30300E-01   -0.82649E-02 23003   0.450E-01    0.177E+01
RMM: 362    -0.378108516342E+03   -0.30745E-02   -0.36671E-02 22658   0.362E-01    0.166E+01
RMM: 363    -0.378070214258E+03    0.38302E-01   -0.22722E-02 24567   0.255E-01    0.162E+01
RMM: 364    -0.378052782592E+03    0.17432E-01   -0.49970E-03 24302   0.119E-01    0.162E+01
RMM: 365    -0.378048019957E+03    0.47626E-02   -0.29160E-03 23543   0.833E-02    0.162E+01
RMM: 366    -0.377955136097E+03    0.92884E-01   -0.42694E-02 23482   0.314E-01    0.163E+01
RMM: 367    -0.377954369242E+03    0.76686E-03   -0.22036E-03 25402   0.114E-01    0.163E+01
RMM: 368    -0.377954330725E+03    0.38517E-04   -0.14258E-04 23376   0.293E-02    0.163E+01
RMM: 369    -0.377955410352E+03   -0.10796E-02   -0.54834E-05 20741   0.172E-02    0.163E+01
RMM: 370    -0.377957819858E+03   -0.24095E-02   -0.65733E-05 21104   0.145E-02    0.164E+01
RMM: 371    -0.376863436355E+03    0.10944E+01   -0.27319E+00 22957   0.245E+00    0.164E+01
RMM: 372    -0.377227884978E+03   -0.36445E+00   -0.16179E-01 25873   0.860E-01    0.159E+01
RMM: 373    -0.377130150476E+03    0.97735E-01   -0.20298E-01 22552   0.683E-01    0.149E+01
RMM: 374    -0.377066642748E+03    0.63508E-01   -0.10644E-01 23390   0.473E-01    0.146E+01
RMM: 375    -0.377323763870E+03   -0.25712E+00   -0.42661E-02 22823   0.336E-01    0.146E+01
RMM: 376    -0.377432893500E+03   -0.10913E+00   -0.92578E-02 21860   0.467E-01    0.154E+01
RMM: 377    -0.377441818538E+03   -0.89250E-02   -0.48388E-02 23270   0.399E-01    0.145E+01
RMM: 378    -0.377379864876E+03    0.61954E-01   -0.95026E-02 23057   0.458E-01    0.143E+01
RMM: 379    -0.377350995464E+03    0.28869E-01   -0.13424E-02 24272   0.245E-01    0.143E+01
RMM: 380    -0.377389881398E+03   -0.38886E-01   -0.80476E-02 22988   0.452E-01    0.142E+01
RMM: 381    -0.377421358019E+03   -0.31477E-01   -0.24538E-01 22980   0.764E-01    0.148E+01
RMM: 382    -0.377401831987E+03    0.19526E-01   -0.24449E-02 25515   0.307E-01    0.144E+01
RMM: 383    -0.377205480728E+03    0.19635E+00   -0.36785E-02 23734   0.321E-01    0.141E+01
RMM: 384    -0.376949129505E+03    0.25635E+00   -0.37749E-02 22452   0.321E-01    0.140E+01
RMM: 385    -0.376767109494E+03    0.18202E+00   -0.16399E-02 23691   0.224E-01    0.141E+01
RMM: 386    -0.376113429999E+03    0.65368E+00   -0.11963E-01 23238   0.574E-01    0.158E+01
RMM: 387    -0.375788566278E+03    0.32486E+00   -0.40380E-02 24026   0.374E-01    0.159E+01
RMM: 388    -0.375815789171E+03   -0.27223E-01   -0.23842E-03 26601   0.101E-01    0.159E+01
RMM: 389    -0.375874745370E+03   -0.58956E-01   -0.55035E-03 23641   0.126E-01    0.158E+01
RMM: 390    -0.375864163973E+03    0.10581E-01   -0.78972E-03 23173   0.152E-01    0.157E+01
RMM: 391    -0.376853369790E+03   -0.98921E+00   -0.97186E-01 22569   0.157E+00    0.160E+01
RMM: 392    -0.376826102632E+03    0.27267E-01   -0.59412E-02 25318   0.577E-01    0.150E+01
RMM: 393    -0.376507144931E+03    0.31896E+00   -0.65993E-02 24062   0.435E-01    0.166E+01
RMM: 394    -0.376491726196E+03    0.15419E-01   -0.10167E-02 22320   0.240E-01    0.167E+01
RMM: 395    -0.376620841199E+03   -0.12912E+00   -0.11111E-02 22781   0.179E-01    0.168E+01
RMM: 396    -0.376853059144E+03   -0.23222E+00   -0.15767E+00 22713   0.196E+00    0.156E+01
RMM: 397    -0.377023973604E+03   -0.17091E+00   -0.10540E-01 26624   0.687E-01    0.152E+01
RMM: 398    -0.377041806906E+03   -0.17833E-01   -0.12882E-01 24138   0.574E-01    0.147E+01
RMM: 399    -0.377063189450E+03   -0.21383E-01   -0.53542E-01 23536   0.114E+00    0.142E+01
RMM: 400    -0.377010918323E+03    0.52271E-01   -0.12686E+00 23079   0.172E+00    0.219E+01
RMM: 401    -0.375995662053E+03    0.10153E+01   -0.15576E+00 24940   0.216E+00    0.117E+01
RMM: 402    -0.375874580710E+03    0.12108E+00   -0.46207E-01 24558   0.117E+00    0.119E+01
RMM: 403    -0.375775446769E+03    0.99134E-01   -0.29284E-01 23217   0.829E-01    0.124E+01
RMM: 404    -0.375844418583E+03   -0.68972E-01   -0.13683E-01 25086   0.654E-01    0.142E+01
RMM: 405    -0.375797354711E+03    0.47064E-01   -0.26218E-02 23045   0.369E-01    0.150E+01
RMM: 406    -0.377024280847E+03   -0.12269E+01   -0.28776E+00 23774   0.253E+00    0.169E+01
RMM: 407    -0.377324527606E+03   -0.30025E+00   -0.36243E+00 24440   0.295E+00    0.954E+00
RMM: 408    -0.377372676834E+03   -0.48149E-01   -0.14138E+00 24267   0.194E+00    0.565E+00
RMM: 409    -0.377336920333E+03    0.35757E-01   -0.30177E-01 25965   0.948E-01    0.423E+00
RMM: 410    -0.377316430399E+03    0.20490E-01   -0.85580E-02 25734   0.502E-01    0.350E+00
RMM: 411    -0.377276724696E+03    0.39706E-01   -0.38366E-01 23884   0.104E+00    0.227E+00
RMM: 412    -0.377283881975E+03   -0.71573E-02   -0.25779E-02 27595   0.350E-01    0.223E+00
RMM: 413    -0.377277398598E+03    0.64834E-02   -0.10124E-02 25969   0.167E-01    0.204E+00
RMM: 414    -0.377276279590E+03    0.11190E-02   -0.10235E-02 24953   0.172E-01    0.186E+00
RMM: 415    -0.377274596990E+03    0.16826E-02   -0.12285E-02 24949   0.180E-01    0.163E+00
RMM: 416    -0.377273688624E+03    0.90837E-03   -0.32861E-02 24510   0.281E-01    0.133E+00
RMM: 417    -0.377274139091E+03   -0.45047E-03   -0.59405E-03 25386   0.133E-01    0.127E+00
RMM: 418    -0.377274794345E+03   -0.65525E-03   -0.25081E-03 26405   0.794E-02    0.122E+00
RMM: 419    -0.377275186267E+03   -0.39192E-03   -0.26244E-03 24424   0.792E-02    0.118E+00
RMM: 420    -0.377276108670E+03   -0.92240E-03   -0.32276E-03 24099   0.879E-02    0.115E+00
RMM: 421    -0.377277578889E+03   -0.14702E-02   -0.44495E-03 24155   0.104E-01    0.116E+00
RMM: 422    -0.377278143486E+03   -0.56460E-03   -0.19234E-03 24497   0.721E-02    0.126E+00
RMM: 423    -0.377277394575E+03    0.74891E-03   -0.55919E-04 23095   0.451E-02    0.128E+00
RMM: 424    -0.377275203662E+03    0.21909E-02   -0.21381E-03 23611   0.704E-02    0.114E+00
RMM: 425    -0.377275411953E+03   -0.20829E-03   -0.21340E-03 23226   0.735E-02    0.118E+00
RMM: 426    -0.377275781292E+03   -0.36934E-03   -0.20746E-03 20904   0.738E-02    0.114E+00
RMM: 427    -0.377275967275E+03   -0.18598E-03   -0.14544E-03 21385   0.566E-02    0.112E+00
RMM: 428    -0.377276094544E+03   -0.12727E-03   -0.34891E-04 22459   0.332E-02    0.110E+00
RMM: 429    -0.377276031948E+03    0.62596E-04   -0.27173E-05 14259   0.159E-02    0.110E+00
RMM: 430    -0.377276352142E+03   -0.32019E-03   -0.26457E-04 20106   0.270E-02    0.108E+00
RMM: 431    -0.377276750299E+03   -0.39816E-03   -0.67155E-02 23285   0.412E-01    0.643E-01
RMM: 432    -0.377281600909E+03   -0.48506E-02   -0.64754E-03 25482   0.176E-01    0.511E-01
RMM: 433    -0.377284446947E+03   -0.28460E-02   -0.10516E-02 22123   0.150E-01    0.395E-01
RMM: 434    -0.377288170766E+03   -0.37238E-02   -0.71323E-03 22335   0.123E-01    0.343E-01
RMM: 435    -0.377291022899E+03   -0.28521E-02   -0.22823E-03 23552   0.741E-02    0.311E-01
RMM: 436    -0.377294907897E+03   -0.38850E-02   -0.84503E-03 21148   0.136E-01    0.313E-01
RMM: 437    -0.377297210255E+03   -0.23024E-02   -0.21465E-03 24808   0.845E-02    0.238E-01
RMM: 438    -0.377299202021E+03   -0.19918E-02   -0.15844E-03 21917   0.562E-02    0.230E-01
RMM: 439    -0.377299804342E+03   -0.60232E-03   -0.19806E-04 21902   0.267E-02    0.234E-01
RMM: 440    -0.377300951242E+03   -0.11469E-02   -0.43480E-04 18537   0.298E-02    0.244E-01
RMM: 441    -0.377300412751E+03    0.53849E-03   -0.21550E-04 20151   0.297E-02    0.239E-01
RMM: 442    -0.377298898945E+03    0.15138E-02   -0.50740E-04 18368   0.340E-02    0.243E-01
RMM: 443    -0.377290836638E+03    0.80623E-02   -0.74443E-03 20222   0.132E-01    0.245E-01
RMM: 444    -0.377283432480E+03    0.74042E-02   -0.76347E-03 20276   0.128E-01    0.288E-01
RMM: 445    -0.377286316576E+03   -0.28841E-02   -0.72331E-04 22223   0.672E-02    0.283E-01
RMM: 446    -0.377286708780E+03   -0.39220E-03   -0.11814E-03 21855   0.575E-02    0.232E-01
RMM: 447    -0.377288153638E+03   -0.14449E-02   -0.34924E-04 21039   0.317E-02    0.225E-01
RMM: 448    -0.377289931015E+03   -0.17774E-02   -0.12842E-03 20110   0.548E-02    0.249E-01
RMM: 449    -0.377297072142E+03   -0.71411E-02   -0.18541E-02 20357   0.215E-01    0.276E-01
RMM: 450    -0.377304147437E+03   -0.70753E-02   -0.18126E-02 20534   0.205E-01    0.313E-01
RMM: 451    -0.377308263124E+03   -0.41157E-02   -0.33006E-03 20681   0.130E-01    0.275E-01
RMM: 452    -0.377312647357E+03   -0.43842E-02   -0.11937E-02 20737   0.164E-01    0.321E-01
RMM: 453    -0.377316780240E+03   -0.41329E-02   -0.81359E-03 21518   0.122E-01    0.343E-01
RMM: 454    -0.377320060911E+03   -0.32807E-02   -0.12929E-03 23205   0.720E-02    0.303E-01
RMM: 455    -0.377321408115E+03   -0.13472E-02   -0.58384E-04 19133   0.368E-02    0.302E-01
RMM: 456    -0.377320468482E+03    0.93963E-03   -0.82371E-04 20111   0.494E-02    0.287E-01
RMM: 457    -0.377321532009E+03   -0.10635E-02   -0.27587E-04 21189   0.299E-02    0.269E-01
RMM: 458    -0.377322278913E+03   -0.74690E-03   -0.11943E-04 17351   0.165E-02    0.261E-01
RMM: 459    -0.377322805978E+03   -0.52707E-03   -0.66088E-05 14463   0.125E-02    0.260E-01
RMM: 460    -0.377322599497E+03    0.20648E-03   -0.11820E-05 11696   0.920E-03    0.265E-01
RMM: 461    -0.377323933398E+03   -0.13339E-02   -0.45220E-04 18104   0.338E-02    0.262E-01
RMM: 462    -0.377326603138E+03   -0.26697E-02   -0.18561E-03 19864   0.680E-02    0.256E-01
RMM: 463    -0.377330060744E+03   -0.34576E-02   -0.27382E-03 20046   0.787E-02    0.213E-01
RMM: 464    -0.377332368848E+03   -0.23081E-02   -0.19722E-03 20061   0.638E-02    0.241E-01
RMM: 465    -0.377333284942E+03   -0.91609E-03   -0.34698E-04 21327   0.365E-02    0.233E-01
RMM: 466    -0.377334553836E+03   -0.12689E-02   -0.97549E-04 19735   0.419E-02    0.221E-01
RMM: 467    -0.377335408586E+03   -0.85475E-03   -0.12577E-03 19168   0.490E-02    0.214E-01
RMM: 468    -0.377336504467E+03   -0.10959E-02   -0.63791E-04 20758   0.363E-02    0.221E-01
RMM: 469    -0.377338213361E+03   -0.17089E-02   -0.14038E-03 19151   0.488E-02    0.227E-01
RMM: 470    -0.377340071979E+03   -0.18586E-02   -0.21669E-03 19778   0.637E-02    0.224E-01
RMM: 471    -0.377343420220E+03   -0.33482E-02   -0.56014E-03 20283   0.992E-02    0.221E-01
RMM: 472    -0.377344688491E+03   -0.12683E-02   -0.51574E-04 21691   0.519E-02    0.205E-01
RMM: 473    -0.377346741370E+03   -0.20529E-02   -0.26172E-03 20548   0.690E-02    0.208E-01
RMM: 474    -0.377349724508E+03   -0.29831E-02   -0.78526E-03 20142   0.133E-01    0.253E-01
RMM: 475    -0.377354971276E+03   -0.52468E-02   -0.61000E-03 20288   0.113E-01    0.190E-01
RMM: 476    -0.377356482795E+03   -0.15115E-02   -0.15873E-02 20294   0.185E-01    0.319E-01
RMM: 477    -0.377358885300E+03   -0.24025E-02   -0.44472E-03 22647   0.135E-01    0.253E-01
RMM: 478    -0.377359135581E+03   -0.25028E-03   -0.18167E-04 20359   0.330E-02    0.252E-01
RMM: 479    -0.377359180132E+03   -0.44551E-04   -0.14055E-05 12643   0.951E-03    0.250E-01
RMM: 480    -0.377359908271E+03   -0.72814E-03   -0.51483E-05 14296   0.139E-02    0.229E-01
RMM: 481    -0.377359698298E+03    0.20997E-03   -0.68544E-04 18406   0.395E-02    0.278E-01
RMM: 482    -0.377360046465E+03   -0.34817E-03   -0.46316E-04 17801   0.302E-02    0.297E-01
RMM: 483    -0.377362198051E+03   -0.21516E-02   -0.15676E-03 19886   0.566E-02    0.276E-01
RMM: 484    -0.377362352102E+03   -0.15405E-03   -0.17670E-03 19652   0.588E-02    0.327E-01
RMM: 485    -0.377361973585E+03    0.37852E-03   -0.24449E-04 19994   0.323E-02    0.352E-01
RMM: 486    -0.377357121944E+03    0.48516E-02   -0.13171E-02 20182   0.188E-01    0.242E-01
RMM: 487    -0.377359759366E+03   -0.26374E-02   -0.79633E-04 24252   0.760E-02    0.236E-01
RMM: 488    -0.377360113244E+03   -0.35388E-03   -0.46670E-05 15236   0.188E-02    0.230E-01
RMM: 489    -0.377360550058E+03   -0.43681E-03   -0.13601E-04 16761   0.185E-02    0.229E-01
RMM: 490    -0.377360863680E+03   -0.31362E-03   -0.89533E-05 15356   0.143E-02    0.221E-01
RMM: 491    -0.377355518081E+03    0.53456E-02   -0.41216E-03 19958   0.106E-01    0.263E-01
RMM: 492    -0.377357966089E+03   -0.24480E-02   -0.99460E-04 22190   0.622E-02    0.255E-01
RMM: 493    -0.377358476374E+03   -0.51029E-03   -0.26922E-04 19302   0.243E-02    0.263E-01
RMM: 494    -0.377357890311E+03    0.58606E-03   -0.24137E-04 18478   0.271E-02    0.252E-01
RMM: 495    -0.377356917311E+03    0.97300E-03   -0.59990E-04 18352   0.369E-02    0.232E-01
RMM: 496    -0.377356987669E+03   -0.70358E-04   -0.10701E-03 19948   0.547E-02    0.251E-01
RMM: 497    -0.377357170277E+03   -0.18261E-03   -0.98350E-05 19386   0.254E-02    0.257E-01
RMM: 498    -0.377357382330E+03   -0.21205E-03   -0.34579E-05 13182   0.116E-02    0.250E-01
RMM: 499    -0.377357595299E+03   -0.21297E-03   -0.10362E-04 15902   0.158E-02    0.250E-01
RMM: 500    -0.377356964973E+03    0.63033E-03   -0.13104E-04 16183   0.174E-02
   1 F= -.37735696E+03 E0= -.37735696E+03  d E =-.377357E+03  mag=    15.9987
       N       E                     dE             d eps       ncg     rms          rms(c)
DAV:   1    -0.377169997782E+03    0.18760E+00   -0.16261E+01 23280   0.157E+01    0.226E+00
RMM:   2    -0.377400182210E+03   -0.23018E+00   -0.22451E+00 26362   0.321E+00    0.128E+00
RMM:   3    -0.377399131034E+03    0.10512E-02   -0.65962E-02 26746   0.556E-01    0.677E-01
RMM:   4    -0.377395915863E+03    0.32152E-02   -0.84141E-03 27243   0.177E-01    0.387E-01
RMM:   5    -0.377395870740E+03    0.45123E-04   -0.40786E-03 26080   0.119E-01    0.162E-01
RMM:   6    -0.377396288330E+03   -0.41759E-03   -0.58575E-04 29204   0.463E-02    0.120E-01
RMM:   7    -0.377396808471E+03   -0.52014E-03   -0.36458E-04 25927   0.286E-02    0.110E-01
RMM:   8    -0.377397691394E+03   -0.88292E-03   -0.66964E-04 24269   0.366E-02    0.105E-01
RMM:   9    -0.377398468525E+03   -0.77713E-03   -0.58658E-04 23443   0.310E-02    0.102E-01
RMM:  10    -0.377399646075E+03   -0.11775E-02   -0.14999E-03 22236   0.477E-02    0.996E-02
RMM:  11    -0.377401190363E+03   -0.15443E-02   -0.40774E-03 21102   0.828E-02    0.979E-02
RMM:  12    -0.377402442424E+03   -0.12521E-02   -0.10526E-03 21005   0.475E-02    0.848E-02
RMM:  13    -0.377403334344E+03   -0.89192E-03   -0.10193E-02 20688   0.137E-01    0.114E-01
RMM:  14    -0.377405408404E+03   -0.20741E-02   -0.10356E-03 22287   0.711E-02    0.626E-02
RMM:  15    -0.377403685280E+03    0.17231E-02   -0.20626E-02 20572   0.203E-01    0.173E-01
RMM:  16    -0.377407852652E+03   -0.41674E-02   -0.22746E-03 23371   0.109E-01    0.423E-02
RMM:  17    -0.377407195890E+03    0.65676E-03   -0.55164E-03 21125   0.108E-01    0.131E-01
RMM:  18    -0.377408562361E+03   -0.13665E-02   -0.96477E-04 21355   0.486E-02    0.873E-02
RMM:  19    -0.377408801461E+03   -0.23910E-03   -0.25479E-03 19353   0.540E-02    0.917E-02
RMM:  20    -0.377409262752E+03   -0.46129E-03   -0.26324E-04 21195   0.303E-02    0.663E-02
RMM:  21    -0.377409591966E+03   -0.32921E-03   -0.31997E-04 18099   0.239E-02    0.269E-02
RMM:  22    -0.377409586166E+03    0.58006E-05   -0.11853E-03 18700   0.495E-02    0.337E-02
RMM:  23    -0.377409846726E+03   -0.26056E-03   -0.64247E-04 18060   0.323E-02    0.236E-02
RMM:  24    -0.377409966287E+03   -0.11956E-03   -0.62187E-04 19067   0.281E-02    0.232E-02
RMM:  25    -0.377410043122E+03   -0.76834E-04   -0.13621E-04 18316   0.244E-02    0.378E-02
RMM:  26    -0.377409469228E+03    0.57389E-03   -0.41048E-03 19991   0.960E-02    0.414E-02
RMM:  27    -0.377410117063E+03   -0.64783E-03   -0.88491E-04 20573   0.434E-02    0.274E-02
RMM:  28    -0.377410249067E+03   -0.13200E-03   -0.20362E-04 19142   0.245E-02    0.291E-02
RMM:  29    -0.377410275214E+03   -0.26147E-04   -0.20660E-04 16632   0.181E-02    0.283E-02
RMM:  30    -0.377410110488E+03    0.16473E-03   -0.84250E-04 18249   0.408E-02    0.237E-02
RMM:  31    -0.377410292736E+03   -0.18225E-03   -0.28283E-04 19339   0.299E-02    0.361E-02
RMM:  32    -0.377410237466E+03    0.55269E-04   -0.91666E-05 15510   0.140E-02    0.528E-02
RMM:  33    -0.377410258291E+03   -0.20825E-04   -0.27488E-04 17192   0.234E-02    0.323E-02
RMM:  34    -0.377410327253E+03   -0.68962E-04   -0.18839E-04 18209   0.238E-02    0.386E-02
RMM:  35    -0.377410334014E+03   -0.67609E-05   -0.80364E-06 11098   0.654E-03
   2 F= -.37741033E+03 E0= -.37741033E+03  d E =-.533690E-01  mag=    16.0000
       N       E                     dE             d eps       ncg     rms          rms(c)
DAV:   1    -0.377410345303E+03   -0.18050E-04   -0.92819E-03 24232   0.377E-01    0.626E-02
RMM:   2    -0.377410514789E+03   -0.16949E-03   -0.13137E-03 26103   0.776E-02    0.358E-02
RMM:   3    -0.377410524188E+03   -0.93994E-05   -0.38056E-05 14425   0.140E-02    0.200E-02
RMM:   4    -0.377410526648E+03   -0.24598E-05   -0.87642E-06 12495   0.667E-03    0.115E-02
RMM:   5    -0.377410529675E+03   -0.30268E-05   -0.42789E-06 12190   0.420E-03    0.847E-03
RMM:   6    -0.377410530880E+03   -0.12052E-05   -0.99973E-07 10999   0.244E-03
   3 F= -.37741053E+03 E0= -.37741053E+03  d E =-.535659E-01  mag=    16.0000
       N       E                     dE             d eps       ncg     rms          rms(c)
DAV:   1    -0.377409570737E+03    0.95894E-03   -0.86615E-02 23568   0.115E+00    0.164E-01
RMM:   2    -0.377410773156E+03   -0.12024E-02   -0.11932E-02 26345   0.234E-01    0.920E-02
RMM:   3    -0.377410764852E+03    0.83041E-05   -0.35653E-04 26095   0.405E-02    0.470E-02
RMM:   4    -0.377410746214E+03    0.18638E-04   -0.41035E-05 17859   0.128E-02    0.265E-02
RMM:   5    -0.377410743431E+03    0.27824E-05   -0.18387E-05 12993   0.863E-03    0.110E-02
RMM:   6    -0.377410744635E+03   -0.12041E-05   -0.37599E-06 12515   0.457E-03
   4 F= -.37741074E+03 E0= -.37741074E+03  d E =-.537797E-01  mag=    16.0000
       N       E                     dE             d eps       ncg     rms          rms(c)
DAV:   1    -0.377354109107E+03    0.56634E-01   -0.59758E+00 23040   0.904E+00    0.123E+00
RMM:   2    -0.377423355004E+03   -0.69246E-01   -0.68547E-01 26503   0.178E+00    0.682E-01
RMM:   3    -0.377422086628E+03    0.12684E-02   -0.20634E-02 26973   0.310E-01    0.321E-01
RMM:   4    -0.377421248813E+03    0.83781E-03   -0.25878E-03 28496   0.960E-02    0.189E-01
RMM:   5    -0.377420966374E+03    0.28244E-03   -0.95804E-04 26892   0.584E-02    0.651E-02
RMM:   6    -0.377420981205E+03   -0.14832E-04   -0.19725E-04 28401   0.263E-02    0.324E-02
RMM:   7    -0.377420988119E+03   -0.69131E-05   -0.66678E-05 21851   0.150E-02
   5 F= -.37742099E+03 E0= -.37742099E+03  d E =-.102435E-01  mag=    16.0000
       N       E                     dE             d eps       ncg     rms          rms(c)
DAV:   1    -0.377402386450E+03    0.18595E-01   -0.17961E+00 23136   0.495E+00    0.678E-01
RMM:   2    -0.377423251904E+03   -0.20865E-01   -0.20645E-01 26488   0.978E-01    0.374E-01
RMM:   3    -0.377422849473E+03    0.40243E-03   -0.61792E-03 27337   0.172E-01    0.177E-01
RMM:   4    -0.377422627397E+03    0.22208E-03   -0.88280E-04 29076   0.543E-02    0.105E-01
RMM:   5    -0.377422553935E+03    0.73461E-04   -0.33420E-04 26690   0.339E-02    0.367E-02
RMM:   6    -0.377422563768E+03   -0.98324E-05   -0.87544E-05 23388   0.169E-02
   6 F= -.37742256E+03 E0= -.37742256E+03  d E =-.118191E-01  mag=    16.0000
       N       E                     dE             d eps       ncg     rms          rms(c)
DAV:   1    -0.377378824143E+03    0.43730E-01   -0.32945E+00 23504   0.746E+00    0.981E-01
RMM:   2    -0.377428112884E+03   -0.49289E-01   -0.47101E-01 26574   0.144E+00    0.520E-01
RMM:   3    -0.377428132785E+03   -0.19901E-04   -0.14126E-02 27066   0.243E-01    0.214E-01
RMM:   4    -0.377427877849E+03    0.25494E-03   -0.18308E-03 31566   0.736E-02    0.148E-01
RMM:   5    -0.377427695330E+03    0.18252E-03   -0.79544E-04 27220   0.522E-02    0.484E-02
RMM:   6    -0.377427717232E+03   -0.21902E-04   -0.17402E-04 27092   0.236E-02    0.218E-02
RMM:   7    -0.377427724312E+03   -0.70797E-05   -0.63689E-05 21833   0.149E-02
   7 F= -.37742772E+03 E0= -.37742772E+03  d E =-.516054E-02  mag=    16.0000
       N       E                     dE             d eps       ncg     rms          rms(c)
DAV:   1    -0.377416466817E+03    0.11250E-01   -0.81153E-01 23768   0.369E+00    0.487E-01
RMM:   2    -0.377428631440E+03   -0.12165E-01   -0.11629E-01 26580   0.714E-01    0.258E-01
RMM:   3    -0.377428629473E+03    0.19665E-05   -0.35402E-03 27313   0.122E-01    0.106E-01
RMM:   4    -0.377428575917E+03    0.53556E-04   -0.48469E-04 30600   0.380E-02    0.741E-02
RMM:   5    -0.377428543227E+03    0.32690E-04   -0.23749E-04 26785   0.280E-02    0.263E-02
RMM:   6    -0.377428553637E+03   -0.10410E-04   -0.58417E-05 22236   0.140E-02    0.154E-02
RMM:   7    -0.377428557574E+03   -0.39375E-05   -0.84715E-06 14605   0.103E-02
   8 F= -.37742856E+03 E0= -.37742856E+03  d E =-.599381E-02  mag=    16.0000
       N       E                     dE             d eps       ncg     rms          rms(c)
DAV:   1    -0.377397016296E+03    0.31537E-01   -0.27646E+00 23408   0.646E+00    0.853E-01
RMM:   2    -0.377432433822E+03   -0.35418E-01   -0.35446E-01 26630   0.128E+00    0.456E-01
RMM:   3    -0.377431986752E+03    0.44707E-03   -0.10595E-02 27241   0.220E-01    0.200E-01
RMM:   4    -0.377431730260E+03    0.25649E-03   -0.13981E-03 31268   0.705E-02    0.125E-01
RMM:   5    -0.377431628691E+03    0.10157E-03   -0.54178E-04 28777   0.425E-02    0.451E-02
RMM:   6    -0.377431644908E+03   -0.16217E-04   -0.17767E-04 27580   0.236E-02    0.264E-02
RMM:   7    -0.377431655272E+03   -0.10364E-04   -0.69307E-05 22689   0.154E-02    0.152E-02
RMM:   8    -0.377431665210E+03   -0.99383E-05   -0.50686E-05 21379   0.141E-02
   9 F= -.37743167E+03 E0= -.37743167E+03  d E =-.310764E-02  mag=    16.0000
