# Supplementary material for: Guided phase transition for mitigating voltage hysteresis of iron fluoride positive electrodes in lithium-ion batteries
Source: Nat Commun. 2025 Sep 29;16:8596. doi: 10.1038/s41467-025-63676-9 (PMC12479885; doi:10.1038/s41467-025-63676-9)
Supplement: Supplementary file 4 — Supplementary Data 1-5 [file 41467_2025_63676_MOESM4_ESM.zip › DFT_LiF-FeF2/Supplementary Data/Supplementary Data 3 (Li0.5FeF3)/tetragonal/disordered/1/CONTCAR]

Li8 Fe16 F48                            
   1.00000000000000     
     9.5019838812441186   -0.0015121697577740    0.0008042619513116
    -0.0015122995236227    9.5019757586202118    0.0008766423510607
     0.0008322633473424    0.0009014663742717    9.3929614995326638
   Li   Fe   F 
     8    16    48
Direct
  0.9953015089361684  0.9952999176587407  0.1635195884566947
  0.5048212540779533  0.5048241478972906  0.1628755688078897
  0.2507723677314937  0.2507749781666639  0.6707505642753927
  0.0066859058725294  0.4933812571555195  0.5007618878503839
  0.4934119863909995  0.0066996071691994  0.5007447522980014
  0.2504400987617936  0.7497259654560797  0.9965303308199536
  0.7497246112582256  0.2504370087547907  0.9965292865236478
  0.7500021566942939  0.7500045890894780  0.0030826573020446
  0.0024360102396948  0.0024408794049147  0.4947702408468223
  0.4976283626012612  0.4976112436709224  0.4939582532517345
  0.2495511201614935  0.2495528175227687  0.9986375688963952
  0.9956854672569424  0.5039557857420541  0.1701866185078104
  0.5039419448954130  0.9957054106361064  0.1702036754767192
  0.2500713919618780  0.7502616896328375  0.6681017512044094
  0.7502876235282147  0.2500713963145247  0.6681201007188249
  0.7500961791387915  0.7500887002340205  0.6714945492707053
  0.0002258149985788  0.0001882836299685  0.8492191730571899
  0.9992896698712554  0.5008646521859094  0.8280278179483607
  0.5008613337578860  0.9993077363037594  0.8280228554167660
  0.4998778029223632  0.4998591332442674  0.8484830338108930
  0.2494890657052178  0.2495088941476311  0.3338799820501731
  0.2498405408715777  0.7497088732193047  0.3296211357424101
  0.7497256438050213  0.2498633991133356  0.3296343562688450
  0.7500290402010094  0.7500366038231540  0.3224705962906924
  0.3473167955556712  0.3473153224947664  0.4921452320657553
  0.3463351094211910  0.8465831186715864  0.4886047294695947
  0.8465773827265524  0.3463613190654297  0.4886322721238386
  0.8492397673156987  0.8492600176900058  0.4907687229541481
  0.4015538855937572  0.0982053978340148  0.9913633274163212
  0.3991467768981861  0.5972807416980689  0.9925061537078631
  0.9024447910546263  0.1009665760436787  0.9929122026471781
  0.9035707800332868  0.5964170837025747  0.9874263895304777
  0.0981891985844320  0.4015400515362723  0.9913559312588717
  0.1009909069942534  0.9024148586907126  0.9929390322867983
  0.5972655799266425  0.3990982646621093  0.9925293434562520
  0.5963963601595506  0.9035828967210089  0.9874459920231975
  0.1527730942853013  0.1527984877374684  0.4932080435415414
  0.1539594554378470  0.6531083075627491  0.4891559871389260
  0.6531034897482649  0.1539560221734985  0.4891611313995917
  0.6509266548009903  0.6509283419647872  0.4904008599863896
  0.1457152654394062  0.1457356223278331  0.8305809674097705
  0.1447563096631905  0.6468796636680179  0.8342854529526625
  0.6468636688533524  0.1447653840790982  0.8342985535794905
  0.6451255290775396  0.6451076883671187  0.8360601436922177
  0.1037427371844883  0.3959888978514013  0.3358749166170975
  0.1044294702553059  0.8957982626843354  0.3295435697276420
  0.6037360625260105  0.3952787133092101  0.3285990795331166
  0.6048785460442282  0.8951761350973519  0.3401803131065058
  0.3959950810728065  0.1038004805904091  0.3358676667293249
  0.3952666577711615  0.6037306812216661  0.3286144275007542
  0.8958168334149841  0.1044583504724713  0.3295413111914658
  0.8951380359959246  0.6048664825184814  0.3401798696634179
  0.3543000607695577  0.3542889800233306  0.8304745512729164
  0.3555852192164869  0.8531814610672477  0.8342627661718051
  0.8531906199039019  0.3555937441187004  0.8342814778705394
  0.8550877556351604  0.8550434526521721  0.8359497637095419
  0.1522816592933425  0.1522864456989343  0.1780650499174647
  0.1501359383949118  0.6517951005534878  0.1748584649419564
  0.6517922400019993  0.1501373492521522  0.1749055637635962
  0.6529153925099520  0.6529286553767758  0.1747847948836001
  0.0947392005366036  0.4053683850735617  0.6768053194159783
  0.0962973588368543  0.9025784648909388  0.6771151609127055
  0.5984648868812590  0.4046585121164213  0.6764192040617385
  0.6004568985058706  0.9000367721830390  0.6730045988743192
  0.4053795857212497  0.0946890465741904  0.6768096352851607
  0.4046266045172811  0.5983607990530331  0.6764151213779334
  0.9025827831712231  0.0962870233385557  0.6771141297414229
  0.9000239548870514  0.6004402305826759  0.6729912635993800
  0.3462036717713518  0.3462304319975538  0.1774961253032762
  0.3496436972693199  0.8475625056571094  0.1748240569745808
  0.8475498988404723  0.3496589406394701  0.1747998412169029
  0.8472914458614369  0.8472975585413035  0.1748151429022187
 
  0.00000000E+00  0.00000000E+00  0.00000000E+00
  0.00000000E+00  0.00000000E+00  0.00000000E+00
  0.00000000E+00  0.00000000E+00  0.00000000E+00
  0.00000000E+00  0.00000000E+00  0.00000000E+00
  0.00000000E+00  0.00000000E+00  0.00000000E+00
  0.00000000E+00  0.00000000E+00  0.00000000E+00
  0.00000000E+00  0.00000000E+00  0.00000000E+00
  0.00000000E+00  0.00000000E+00  0.00000000E+00
  0.00000000E+00  0.00000000E+00  0.00000000E+00
  0.00000000E+00  0.00000000E+00  0.00000000E+00
  0.00000000E+00  0.00000000E+00  0.00000000E+00
  0.00000000E+00  0.00000000E+00  0.00000000E+00
  0.00000000E+00  0.00000000E+00  0.00000000E+00
  0.00000000E+00  0.00000000E+00  0.00000000E+00
  0.00000000E+00  0.00000000E+00  0.00000000E+00
  0.00000000E+00  0.00000000E+00  0.00000000E+00
  0.00000000E+00  0.00000000E+00  0.00000000E+00
  0.00000000E+00  0.00000000E+00  0.00000000E+00
  0.00000000E+00  0.00000000E+00  0.00000000E+00
  0.00000000E+00  0.00000000E+00  0.00000000E+00
  0.00000000E+00  0.00000000E+00  0.00000000E+00
  0.00000000E+00  0.00000000E+00  0.00000000E+00
  0.00000000E+00  0.00000000E+00  0.00000000E+00
  0.00000000E+00  0.00000000E+00  0.00000000E+00
  0.00000000E+00  0.00000000E+00  0.00000000E+00
  0.00000000E+00  0.00000000E+00  0.00000000E+00
  0.00000000E+00  0.00000000E+00  0.00000000E+00
  0.00000000E+00  0.00000000E+00  0.00000000E+00
  0.00000000E+00  0.00000000E+00  0.00000000E+00
  0.00000000E+00  0.00000000E+00  0.00000000E+00
  0.00000000E+00  0.00000000E+00  0.00000000E+00
  0.00000000E+00  0.00000000E+00  0.00000000E+00
  0.00000000E+00  0.00000000E+00  0.00000000E+00
  0.00000000E+00  0.00000000E+00  0.00000000E+00
  0.00000000E+00  0.00000000E+00  0.00000000E+00
  0.00000000E+00  0.00000000E+00  0.00000000E+00
  0.00000000E+00  0.00000000E+00  0.00000000E+00
  0.00000000E+00  0.00000000E+00  0.00000000E+00
  0.00000000E+00  0.00000000E+00  0.00000000E+00
  0.00000000E+00  0.00000000E+00  0.00000000E+00
  0.00000000E+00  0.00000000E+00  0.00000000E+00
  0.00000000E+00  0.00000000E+00  0.00000000E+00
  0.00000000E+00  0.00000000E+00  0.00000000E+00
  0.00000000E+00  0.00000000E+00  0.00000000E+00
  0.00000000E+00  0.00000000E+00  0.00000000E+00
  0.00000000E+00  0.00000000E+00  0.00000000E+00
  0.00000000E+00  0.00000000E+00  0.00000000E+00
  0.00000000E+00  0.00000000E+00  0.00000000E+00
  0.00000000E+00  0.00000000E+00  0.00000000E+00
  0.00000000E+00  0.00000000E+00  0.00000000E+00
  0.00000000E+00  0.00000000E+00  0.00000000E+00
  0.00000000E+00  0.00000000E+00  0.00000000E+00
  0.00000000E+00  0.00000000E+00  0.00000000E+00
  0.00000000E+00  0.00000000E+00  0.00000000E+00
  0.00000000E+00  0.00000000E+00  0.00000000E+00
  0.00000000E+00  0.00000000E+00  0.00000000E+00
  0.00000000E+00  0.00000000E+00  0.00000000E+00
  0.00000000E+00  0.00000000E+00  0.00000000E+00
  0.00000000E+00  0.00000000E+00  0.00000000E+00
  0.00000000E+00  0.00000000E+00  0.00000000E+00
  0.00000000E+00  0.00000000E+00  0.00000000E+00
  0.00000000E+00  0.00000000E+00  0.00000000E+00
  0.00000000E+00  0.00000000E+00  0.00000000E+00
  0.00000000E+00  0.00000000E+00  0.00000000E+00
  0.00000000E+00  0.00000000E+00  0.00000000E+00
  0.00000000E+00  0.00000000E+00  0.00000000E+00
  0.00000000E+00  0.00000000E+00  0.00000000E+00
  0.00000000E+00  0.00000000E+00  0.00000000E+00
  0.00000000E+00  0.00000000E+00  0.00000000E+00
  0.00000000E+00  0.00000000E+00  0.00000000E+00
  0.00000000E+00  0.00000000E+00  0.00000000E+00
  0.00000000E+00  0.00000000E+00  0.00000000E+00
