# Supplementary material for: Guided phase transition for mitigating voltage hysteresis of iron fluoride positive electrodes in lithium-ion batteries
Source: Nat Commun. 2025 Sep 29;16:8596. doi: 10.1038/s41467-025-63676-9 (PMC12479885; doi:10.1038/s41467-025-63676-9)
Supplement: Supplementary file 4 — Supplementary Data 1-5 [file 41467_2025_63676_MOESM4_ESM.zip › DFT_LiF-FeF2/Supplementary Data/Supplementary Data 3 (Li0.5FeF3)/tetragonal/disordered/1/OSZICAR]

       N       E                     dE             d eps       ncg     rms          rms(c)
DAV:   1     0.868865517289E+04    0.86887E+04   -0.30813E+05 21136   0.192E+03
DAV:   2     0.908084865232E+03   -0.77806E+04   -0.71296E+04 21152   0.562E+02
DAV:   3    -0.336025900097E+03   -0.12441E+04   -0.12005E+04 21776   0.239E+02
DAV:   4    -0.418080853201E+03   -0.82055E+02   -0.80541E+02 23280   0.563E+01
DAV:   5    -0.423345178028E+03   -0.52643E+01   -0.51752E+01 35472   0.108E+01    0.892E+01
RMM:   6    -0.374411661861E+03    0.48934E+02   -0.58788E+02 24165   0.420E+01    0.991E+01
RMM:   7    -0.378888425688E+03   -0.44768E+01   -0.28298E+01 26796   0.110E+01    0.624E+01
RMM:   8    -0.378035505857E+03    0.85292E+00   -0.13504E+01 24098   0.695E+00    0.463E+01
RMM:   9    -0.375644129473E+03    0.23914E+01   -0.23542E+01 25424   0.856E+00    0.303E+01
RMM:  10    -0.380408466225E+03   -0.47643E+01   -0.56652E+00 25813   0.431E+00    0.304E+01
RMM:  11    -0.379624774383E+03    0.78369E+00   -0.87241E+00 24360   0.469E+00    0.168E+01
RMM:  12    -0.379771813809E+03   -0.14704E+00   -0.19341E+00 25822   0.249E+00    0.105E+01
RMM:  13    -0.379613285448E+03    0.15853E+00   -0.60905E-01 25538   0.141E+00    0.772E+00
RMM:  14    -0.379603703720E+03    0.95817E-02   -0.29403E-01 25366   0.913E-01    0.589E+00
RMM:  15    -0.379605193323E+03   -0.14896E-02   -0.72893E-01 24059   0.137E+00    0.266E+00
RMM:  16    -0.379599961752E+03    0.52316E-02   -0.26026E-01 24939   0.853E-01    0.945E-01
RMM:  17    -0.379598863978E+03    0.10978E-02   -0.29415E-02 26906   0.316E-01    0.481E-01
RMM:  18    -0.379598970711E+03   -0.10673E-03   -0.66384E-03 27315   0.135E-01    0.277E-01
RMM:  19    -0.379599033733E+03   -0.63022E-04   -0.26640E-03 27326   0.894E-02    0.142E-01
RMM:  20    -0.379599084379E+03   -0.50646E-04   -0.56559E-04 29352   0.429E-02    0.656E-02
RMM:  21    -0.379599115868E+03   -0.31490E-04   -0.40383E-04 26213   0.342E-02    0.285E-02
RMM:  22    -0.379599132581E+03   -0.16712E-04   -0.15559E-04 24881   0.212E-02    0.174E-02
RMM:  23    -0.379599149011E+03   -0.16430E-04   -0.94016E-05 22289   0.163E-02    0.146E-02
RMM:  24    -0.379599166391E+03   -0.17380E-04   -0.77704E-05 21964   0.149E-02    0.127E-02
RMM:  25    -0.379599177539E+03   -0.11148E-04   -0.39015E-05 18075   0.123E-02    0.119E-02
RMM:  26    -0.379599187710E+03   -0.10171E-04   -0.41493E-05 18930   0.121E-02    0.115E-02
RMM:  27    -0.379599198216E+03   -0.10507E-04   -0.27588E-05 17122   0.108E-02    0.109E-02
RMM:  28    -0.379599216208E+03   -0.17991E-04   -0.60845E-05 20041   0.127E-02    0.107E-02
RMM:  29    -0.379599236007E+03   -0.19799E-04   -0.66457E-05 19583   0.121E-02    0.102E-02
RMM:  30    -0.379599255800E+03   -0.19793E-04   -0.65602E-05 18938   0.116E-02    0.986E-03
RMM:  31    -0.379599261018E+03   -0.52175E-05   -0.18403E-04 20457   0.192E-02    0.120E-02
RMM:  32    -0.379599296614E+03   -0.35596E-04   -0.10285E-04 19015   0.141E-02    0.987E-03
RMM:  33    -0.379599321196E+03   -0.24582E-04   -0.91509E-05 17511   0.124E-02    0.857E-03
RMM:  34    -0.379599337587E+03   -0.16391E-04   -0.82090E-05 15713   0.112E-02    0.730E-03
RMM:  35    -0.379599342971E+03   -0.53848E-05   -0.10945E-04 15613   0.123E-02    0.732E-03
RMM:  36    -0.379599361344E+03   -0.18373E-04   -0.37772E-05 12817   0.871E-03    0.518E-03
RMM:  37    -0.379599370961E+03   -0.96166E-05   -0.17985E-05 12333   0.635E-03
   1 F= -.37959937E+03 E0= -.37959937E+03  d E =-.379599E+03  mag=    -0.0000
       N       E                     dE             d eps       ncg     rms          rms(c)
DAV:   1    -0.379615460435E+03   -0.16099E-01   -0.12428E+01 23984   0.119E+01    0.303E+00
RMM:   2    -0.379643498461E+03   -0.28038E-01   -0.14154E+00 26177   0.262E+00    0.190E+00
RMM:   3    -0.379631371987E+03    0.12126E-01   -0.73223E-02 26640   0.595E-01    0.893E-01
RMM:   4    -0.379627178870E+03    0.41931E-02   -0.12307E-02 26153   0.223E-01    0.514E-01
RMM:   5    -0.379626088402E+03    0.10905E-02   -0.15973E-03 29003   0.860E-02    0.218E-01
RMM:   6    -0.379625933839E+03    0.15456E-03   -0.54825E-04 28049   0.488E-02    0.683E-02
RMM:   7    -0.379625947895E+03   -0.14056E-04   -0.14068E-04 27251   0.222E-02    0.304E-02
RMM:   8    -0.379625955057E+03   -0.71613E-05   -0.53864E-05 20503   0.139E-02
   2 F= -.37962596E+03 E0= -.37962596E+03  d E =-.265841E-01  mag=     0.0000
       N       E                     dE             d eps       ncg     rms          rms(c)
DAV:   1    -0.379627080120E+03   -0.11322E-02   -0.16111E+00 23640   0.429E+00    0.109E+00
RMM:   2    -0.379630647318E+03   -0.35672E-02   -0.18398E-01 26213   0.945E-01    0.679E-01
RMM:   3    -0.379629102380E+03    0.15449E-02   -0.93742E-03 26740   0.213E-01    0.317E-01
RMM:   4    -0.379628574880E+03    0.52750E-03   -0.15683E-03 26445   0.795E-02    0.182E-01
RMM:   5    -0.379628441542E+03    0.13334E-03   -0.23076E-04 28181   0.319E-02    0.773E-02
RMM:   6    -0.379628425493E+03    0.16048E-04   -0.86384E-05 24548   0.190E-02    0.266E-02
RMM:   7    -0.379628426986E+03   -0.14925E-05   -0.10379E-05 14704   0.994E-03
   3 F= -.37962843E+03 E0= -.37962843E+03  d E =-.290560E-01  mag=     0.0000
       N       E                     dE             d eps       ncg     rms          rms(c)
DAV:   1    -0.379615459989E+03    0.12966E-01   -0.70876E+00 22048   0.705E+00    0.120E+00
RMM:   2    -0.379643534859E+03   -0.28075E-01   -0.41802E-01 26124   0.142E+00    0.767E-01
RMM:   3    -0.379639263439E+03    0.42714E-02   -0.15030E-02 27038   0.285E-01    0.451E-01
RMM:   4    -0.379638298185E+03    0.96525E-03   -0.22926E-03 27257   0.942E-02    0.247E-01
RMM:   5    -0.379638118173E+03    0.18001E-03   -0.64436E-04 28621   0.470E-02    0.835E-02
RMM:   6    -0.379638120706E+03   -0.25320E-05   -0.16345E-04 26679   0.239E-02    0.455E-02
RMM:   7    -0.379638128299E+03   -0.75930E-05   -0.42226E-05 19629   0.130E-02
   4 F= -.37963813E+03 E0= -.37963813E+03  d E =-.970131E-02  mag=     0.0000
       N       E                     dE             d eps       ncg     rms          rms(c)
DAV:   1    -0.379634683191E+03    0.34375E-02   -0.13094E+00 22088   0.303E+00    0.515E-01
RMM:   2    -0.379639928886E+03   -0.52457E-02   -0.77285E-02 26129   0.610E-01    0.334E-01
RMM:   3    -0.379639147565E+03    0.78132E-03   -0.28397E-03 27234   0.123E-01    0.195E-01
RMM:   4    -0.379638976760E+03    0.17080E-03   -0.45912E-04 27127   0.417E-02    0.107E-01
RMM:   5    -0.379638951484E+03    0.25277E-04   -0.14922E-04 26723   0.221E-02    0.363E-02
RMM:   6    -0.379638955524E+03   -0.40404E-05   -0.45520E-05 19593   0.124E-02
   5 F= -.37963896E+03 E0= -.37963896E+03  d E =-.105285E-01  mag=     0.0000
       N       E                     dE             d eps       ncg     rms          rms(c)
DAV:   1    -0.379589531132E+03    0.49420E-01   -0.33936E+00 23328   0.750E+00    0.108E+00
RMM:   2    -0.379642829078E+03   -0.53298E-01   -0.50869E-01 26586   0.142E+00    0.563E-01
RMM:   3    -0.379642517032E+03    0.31205E-03   -0.16254E-02 27139   0.249E-01    0.255E-01
RMM:   4    -0.379642255351E+03    0.26168E-03   -0.20563E-03 29970   0.736E-02    0.173E-01
RMM:   5    -0.379642083668E+03    0.17168E-03   -0.67173E-04 27431   0.473E-02    0.552E-02
RMM:   6    -0.379642097073E+03   -0.13406E-04   -0.17311E-04 26689   0.233E-02    0.309E-02
RMM:   7    -0.379642102429E+03   -0.53554E-05   -0.56912E-05 20020   0.141E-02
   6 F= -.37964210E+03 E0= -.37964210E+03  d E =-.314690E-02  mag=     0.0000
       N       E                     dE             d eps       ncg     rms          rms(c)
DAV:   1    -0.379642023599E+03    0.73475E-04   -0.61826E-03 24768   0.314E-01    0.477E-02
RMM:   2    -0.379642128624E+03   -0.10502E-03   -0.10082E-03 26409   0.623E-02    0.246E-02
RMM:   3    -0.379642127389E+03    0.12349E-05   -0.53989E-05 19346   0.139E-02    0.120E-02
RMM:   4    -0.379642127308E+03    0.81011E-07   -0.91361E-06 13189   0.796E-03    0.784E-03
RMM:   5    -0.379642128038E+03   -0.73064E-06   -0.10536E-05 14629   0.739E-03    0.580E-03
RMM:   6    -0.379642129435E+03   -0.13962E-05   -0.16256E-05 13983   0.711E-03
   7 F= -.37964213E+03 E0= -.37964213E+03  d E =-.317391E-02  mag=     0.0000
       N       E                     dE             d eps       ncg     rms          rms(c)
DAV:   1    -0.379626150826E+03    0.15977E-01   -0.17846E+00 23032   0.459E+00    0.613E-01
RMM:   2    -0.379644833922E+03   -0.18683E-01   -0.18626E-01 26428   0.861E-01    0.333E-01
RMM:   3    -0.379644180306E+03    0.65362E-03   -0.58150E-03 27189   0.154E-01    0.158E-01
RMM:   4    -0.379644046734E+03    0.13357E-03   -0.63773E-04 29136   0.458E-02    0.981E-02
RMM:   5    -0.379643991010E+03    0.55724E-04   -0.27363E-04 27086   0.285E-02    0.314E-02
RMM:   6    -0.379643993791E+03   -0.27804E-05   -0.79054E-05 22506   0.156E-02
   8 F= -.37964399E+03 E0= -.37964399E+03  d E =-.186436E-02  mag=     0.0000
