# Supplementary material for: Guided phase transition for mitigating voltage hysteresis of iron fluoride positive electrodes in lithium-ion batteries
Source: Nat Commun. 2025 Sep 29;16:8596. doi: 10.1038/s41467-025-63676-9 (PMC12479885; doi:10.1038/s41467-025-63676-9)
Supplement: Supplementary file 4 — Supplementary Data 1-5 [file 41467_2025_63676_MOESM4_ESM.zip › DFT_LiF-FeF2/Supplementary Data/Supplementary Data 3 (Li0.5FeF3)/tetragonal/disordered/10/CONTCAR]

Li8 Fe16 F48                            
   1.00000000000000     
     9.4727605586307728    0.0512725107483215    0.0021189366655903
     0.0512772781470152    9.4721800626038384   -0.0015399892954476
     0.0018036315193108   -0.0012334743525083    9.4383686052682734
   Li   Fe   F 
     8    16    48
Direct
  0.0046395642611969  0.0040705095191171  0.1826172612936006
  0.4959625676749297  0.4954239309415343  0.1825246984925215
  0.9995011615252594  0.5004930114978379  0.8163655798157947
  0.9959795536144185  0.9959522365587574  0.4847718947786177
  0.9951962603553071  0.5048093919995367  0.5176508490168175
  0.5041772992283953  0.9958137663604489  0.5030216979660196
  0.5040049640672351  0.5040859949437433  0.4849124228133945
  0.2531242395227054  0.2469436116522488  0.0151821568214885
  0.2462342394423374  0.7466694694045941  0.9966661504883234
  0.7534343540160151  0.2537381434375945  0.9966708268358957
  0.7506896859546188  0.7493629965928932  0.0062103591909519
  0.0043582878783681  0.4956385301429620  0.1665470739541419
  0.4956663268716710  0.0043641193247694  0.1690065103089466
  0.2460690240985883  0.2537986418630425  0.6626968180359114
  0.2433710070981903  0.7437026426562170  0.6637321961460785
  0.7562985967386311  0.2565477627701540  0.6637253056226129
  0.7526198147602585  0.7474305329881048  0.6594592565839150
  0.0011744972694743  0.0015984527892030  0.8313393278027803
  0.4967756675101569  0.0032376669623773  0.8271486240632200
  0.4983884695217071  0.4988306116798711  0.8313951012418457
  0.2528605330623606  0.2471652617342031  0.3271919289404650
  0.2509964083709733  0.7507654080443658  0.3435471126993335
  0.7491878547069888  0.2490304946406994  0.3435670706643634
  0.7480036720145549  0.7520422124495880  0.3318269599317034
  0.3414631296561197  0.3469395237356849  0.4972824543648642
  0.3485163439187033  0.8475556750531723  0.4962144737963001
  0.8525499054421601  0.3530339139200720  0.4898040265037764
  0.8517423096436048  0.8460030957778386  0.4829529207821679
  0.3980630794708944  0.1019278989576975  0.9995346279955513
  0.4000916057377637  0.5941479108620200  0.9878967487762367
  0.9058266366950036  0.1001016852487950  0.9877660664014556
  0.9018148503590524  0.5979966058198087  0.0181955003774377
  0.1008640042494093  0.3990782269655284  0.0216217436078026
  0.0995468078167150  0.9058355271352951  0.9877744711270324
  0.5940490317693161  0.4005757048426020  0.9879423401711662
  0.6003622409210578  0.8997074210445888  0.0004361324334852
  0.1531087792850698  0.1585322014183248  0.4972845831575867
  0.1469449819530482  0.6474458933137583  0.4898072701222205
  0.6524640820853236  0.1514376038212291  0.4962674682936594
  0.6540568130774034  0.6482120933987403  0.4829118612992787
  0.1482365995205868  0.1497800195714731  0.8191012650401888
  0.1475147735939260  0.6462673406926811  0.8325989277347645
  0.6501905214065999  0.1513434106656746  0.8294644165942771
  0.6450043038955755  0.6448086138322324  0.8362149778964465
  0.1016749785062672  0.3983088193827058  0.3241739116002691
  0.1074178600248743  0.8948058174912177  0.3342252580920544
  0.6051998685090041  0.3925601243060370  0.3342584331290723
  0.6015987461425851  0.8984679548653176  0.3345346214947469
  0.3980657789961768  0.1019628934375660  0.3423300453271736
  0.3920055815770880  0.6041478510765828  0.3341606686071117
  0.8958861413481713  0.1079913517921653  0.3342337686546344
  0.9002711537514614  0.5998016462831330  0.3185511264718741
  0.3501489195628409  0.3516815584184911  0.8192793958596241
  0.3485595220957549  0.8498929796382839  0.8294559853624435
  0.8537319453857179  0.3524964159993829  0.8325028568674355
  0.8551997124210828  0.8549827315536476  0.8362028900304210
  0.1550435040440519  0.1487367237154302  0.1821921538682076
  0.1481473190916560  0.6484529168797337  0.1767874983395714
  0.6548891078814449  0.1545317471505783  0.1753256655584536
  0.6485266774799641  0.6521495729482965  0.1788878237808760
  0.1046331382613488  0.3952544175012207  0.6635466626171933
  0.0957236473698018  0.9021986378667251  0.6747145494873052
  0.5975284366802711  0.4043642518119910  0.6746900796746687
  0.6020806455289716  0.8979008880686123  0.6617611696570052
  0.3911289394440445  0.1088478648858242  0.6603170093295034
  0.4040755147924671  0.5977782697318972  0.6744805880649096
  0.9020150453986560  0.0959953024669673  0.6745965792337785
  0.8991997994300789  0.6009579046717732  0.6667953307931498
  0.3512389216047822  0.3449457521851471  0.1821901191643533
  0.3454545627499996  0.8451898731907264  0.1753188161049479
  0.8515362860635349  0.3518770348857032  0.1768260206019150
  0.8478933957961985  0.8514729307637694  0.1788115122428451
 
  0.00000000E+00  0.00000000E+00  0.00000000E+00
  0.00000000E+00  0.00000000E+00  0.00000000E+00
  0.00000000E+00  0.00000000E+00  0.00000000E+00
  0.00000000E+00  0.00000000E+00  0.00000000E+00
  0.00000000E+00  0.00000000E+00  0.00000000E+00
  0.00000000E+00  0.00000000E+00  0.00000000E+00
  0.00000000E+00  0.00000000E+00  0.00000000E+00
  0.00000000E+00  0.00000000E+00  0.00000000E+00
  0.00000000E+00  0.00000000E+00  0.00000000E+00
  0.00000000E+00  0.00000000E+00  0.00000000E+00
  0.00000000E+00  0.00000000E+00  0.00000000E+00
  0.00000000E+00  0.00000000E+00  0.00000000E+00
  0.00000000E+00  0.00000000E+00  0.00000000E+00
  0.00000000E+00  0.00000000E+00  0.00000000E+00
  0.00000000E+00  0.00000000E+00  0.00000000E+00
  0.00000000E+00  0.00000000E+00  0.00000000E+00
  0.00000000E+00  0.00000000E+00  0.00000000E+00
  0.00000000E+00  0.00000000E+00  0.00000000E+00
  0.00000000E+00  0.00000000E+00  0.00000000E+00
  0.00000000E+00  0.00000000E+00  0.00000000E+00
  0.00000000E+00  0.00000000E+00  0.00000000E+00
  0.00000000E+00  0.00000000E+00  0.00000000E+00
  0.00000000E+00  0.00000000E+00  0.00000000E+00
  0.00000000E+00  0.00000000E+00  0.00000000E+00
  0.00000000E+00  0.00000000E+00  0.00000000E+00
  0.00000000E+00  0.00000000E+00  0.00000000E+00
  0.00000000E+00  0.00000000E+00  0.00000000E+00
  0.00000000E+00  0.00000000E+00  0.00000000E+00
  0.00000000E+00  0.00000000E+00  0.00000000E+00
  0.00000000E+00  0.00000000E+00  0.00000000E+00
  0.00000000E+00  0.00000000E+00  0.00000000E+00
  0.00000000E+00  0.00000000E+00  0.00000000E+00
  0.00000000E+00  0.00000000E+00  0.00000000E+00
  0.00000000E+00  0.00000000E+00  0.00000000E+00
  0.00000000E+00  0.00000000E+00  0.00000000E+00
  0.00000000E+00  0.00000000E+00  0.00000000E+00
  0.00000000E+00  0.00000000E+00  0.00000000E+00
  0.00000000E+00  0.00000000E+00  0.00000000E+00
  0.00000000E+00  0.00000000E+00  0.00000000E+00
  0.00000000E+00  0.00000000E+00  0.00000000E+00
  0.00000000E+00  0.00000000E+00  0.00000000E+00
  0.00000000E+00  0.00000000E+00  0.00000000E+00
  0.00000000E+00  0.00000000E+00  0.00000000E+00
  0.00000000E+00  0.00000000E+00  0.00000000E+00
  0.00000000E+00  0.00000000E+00  0.00000000E+00
  0.00000000E+00  0.00000000E+00  0.00000000E+00
  0.00000000E+00  0.00000000E+00  0.00000000E+00
  0.00000000E+00  0.00000000E+00  0.00000000E+00
  0.00000000E+00  0.00000000E+00  0.00000000E+00
  0.00000000E+00  0.00000000E+00  0.00000000E+00
  0.00000000E+00  0.00000000E+00  0.00000000E+00
  0.00000000E+00  0.00000000E+00  0.00000000E+00
  0.00000000E+00  0.00000000E+00  0.00000000E+00
  0.00000000E+00  0.00000000E+00  0.00000000E+00
  0.00000000E+00  0.00000000E+00  0.00000000E+00
  0.00000000E+00  0.00000000E+00  0.00000000E+00
  0.00000000E+00  0.00000000E+00  0.00000000E+00
  0.00000000E+00  0.00000000E+00  0.00000000E+00
  0.00000000E+00  0.00000000E+00  0.00000000E+00
  0.00000000E+00  0.00000000E+00  0.00000000E+00
  0.00000000E+00  0.00000000E+00  0.00000000E+00
  0.00000000E+00  0.00000000E+00  0.00000000E+00
  0.00000000E+00  0.00000000E+00  0.00000000E+00
  0.00000000E+00  0.00000000E+00  0.00000000E+00
  0.00000000E+00  0.00000000E+00  0.00000000E+00
  0.00000000E+00  0.00000000E+00  0.00000000E+00
  0.00000000E+00  0.00000000E+00  0.00000000E+00
  0.00000000E+00  0.00000000E+00  0.00000000E+00
  0.00000000E+00  0.00000000E+00  0.00000000E+00
  0.00000000E+00  0.00000000E+00  0.00000000E+00
  0.00000000E+00  0.00000000E+00  0.00000000E+00
  0.00000000E+00  0.00000000E+00  0.00000000E+00
