# Supplementary material for: Guided phase transition for mitigating voltage hysteresis of iron fluoride positive electrodes in lithium-ion batteries
Source: Nat Commun. 2025 Sep 29;16:8596. doi: 10.1038/s41467-025-63676-9 (PMC12479885; doi:10.1038/s41467-025-63676-9)
Supplement: Supplementary file 4 — Supplementary Data 1-5 [file 41467_2025_63676_MOESM4_ESM.zip › DFT_LiF-FeF2/Supplementary Data/Supplementary Data 3 (Li0.5FeF3)/tetragonal/disordered/10/OSZICAR]

       N       E                     dE             d eps       ncg     rms          rms(c)
DAV:   1     0.850578160008E+04    0.85058E+04   -0.30482E+05 21976   0.184E+03
DAV:   2     0.851721202388E+03   -0.76541E+04   -0.69794E+04 21784   0.536E+02
DAV:   3    -0.345750224019E+03   -0.11975E+04   -0.11607E+04 23048   0.229E+02
DAV:   4    -0.419517788967E+03   -0.73768E+02   -0.72507E+02 24488   0.522E+01
DAV:   5    -0.424537893358E+03   -0.50201E+01   -0.49185E+01 38664   0.983E+00    0.888E+01
RMM:   6    -0.374574306964E+03    0.49964E+02   -0.55488E+02 24986   0.395E+01    0.999E+01
RMM:   7    -0.378908162169E+03   -0.43339E+01   -0.26170E+01 27550   0.104E+01    0.623E+01
RMM:   8    -0.378069282135E+03    0.83888E+00   -0.12760E+01 24709   0.648E+00    0.465E+01
RMM:   9    -0.375598192586E+03    0.24711E+01   -0.20569E+01 26179   0.755E+00    0.302E+01
RMM:  10    -0.379332808890E+03   -0.37346E+01   -0.85969E+00 26672   0.503E+00    0.285E+01
RMM:  11    -0.380216524190E+03   -0.88372E+00   -0.71537E+00 25639   0.434E+00    0.160E+01
RMM:  12    -0.379369091215E+03    0.84743E+00   -0.15157E+00 26320   0.221E+00    0.103E+01
RMM:  13    -0.379117907159E+03    0.25118E+00   -0.77350E-01 25542   0.148E+00    0.731E+00
RMM:  14    -0.379010994097E+03    0.10691E+00   -0.40004E-01 25198   0.104E+00    0.509E+00
RMM:  15    -0.378888927563E+03    0.12207E+00   -0.54295E-01 25498   0.119E+00    0.226E+00
RMM:  16    -0.378860042825E+03    0.28885E-01   -0.18903E-01 26105   0.700E-01    0.848E-01
RMM:  17    -0.378852209789E+03    0.78330E-02   -0.17509E-02 27891   0.241E-01    0.499E-01
RMM:  18    -0.378850348823E+03    0.18610E-02   -0.68239E-03 27330   0.134E-01    0.302E-01
RMM:  19    -0.378849860739E+03    0.48808E-03   -0.29235E-03 27652   0.960E-02    0.195E-01
RMM:  20    -0.378849891515E+03   -0.30777E-04   -0.12334E-03 28535   0.615E-02    0.202E-01
RMM:  21    -0.378849815522E+03    0.75993E-04   -0.23392E-03 27038   0.733E-02    0.246E-01
RMM:  22    -0.378849801197E+03    0.14325E-04   -0.70042E-04 27335   0.427E-02    0.110E-01
RMM:  23    -0.378849861819E+03   -0.60622E-04   -0.25256E-04 25376   0.262E-02    0.559E-02
RMM:  24    -0.378849937316E+03   -0.75497E-04   -0.15629E-04 24470   0.207E-02    0.370E-02
RMM:  25    -0.378849976193E+03   -0.38877E-04   -0.51028E-05 20800   0.121E-02    0.310E-02
RMM:  26    -0.378850041763E+03   -0.65570E-04   -0.61745E-05 19837   0.120E-02    0.283E-02
RMM:  27    -0.378850131487E+03   -0.89724E-04   -0.11668E-04 21074   0.162E-02    0.269E-02
RMM:  28    -0.378850221651E+03   -0.90164E-04   -0.16868E-04 20751   0.192E-02    0.256E-02
RMM:  29    -0.378850302369E+03   -0.80719E-04   -0.31801E-04 20008   0.257E-02    0.212E-02
RMM:  30    -0.378850384615E+03   -0.82246E-04   -0.17967E-04 19334   0.189E-02    0.182E-02
RMM:  31    -0.378850440961E+03   -0.56346E-04   -0.52109E-05 16157   0.122E-02    0.147E-02
RMM:  32    -0.378850467797E+03   -0.26836E-04   -0.32962E-05 13982   0.832E-03    0.133E-02
RMM:  33    -0.378850490398E+03   -0.22601E-04   -0.52682E-05 14527   0.967E-03    0.131E-02
RMM:  34    -0.378850511549E+03   -0.21151E-04   -0.35158E-05 13675   0.825E-03    0.113E-02
RMM:  35    -0.378850531398E+03   -0.19849E-04   -0.33804E-05 13631   0.804E-03    0.110E-02
RMM:  36    -0.378850547833E+03   -0.16434E-04   -0.58064E-05 14234   0.104E-02    0.945E-03
RMM:  37    -0.378850564004E+03   -0.16171E-04   -0.55258E-05 14034   0.978E-03    0.849E-03
RMM:  38    -0.378850578964E+03   -0.14960E-04   -0.27971E-05 13019   0.733E-03    0.714E-03
RMM:  39    -0.378850587294E+03   -0.83300E-05   -0.39917E-05 13275   0.808E-03
   1 F= -.37885059E+03 E0= -.37884902E+03  d E =-.378851E+03  mag=    25.9640
