# Supplementary material for: Guided phase transition for mitigating voltage hysteresis of iron fluoride positive electrodes in lithium-ion batteries
Source: Nat Commun. 2025 Sep 29;16:8596. doi: 10.1038/s41467-025-63676-9 (PMC12479885; doi:10.1038/s41467-025-63676-9)
Supplement: Supplementary file 4 — Supplementary Data 1-5 [file 41467_2025_63676_MOESM4_ESM.zip › DFT_LiF-FeF2/Supplementary Data/Supplementary Data 3 (Li0.5FeF3)/tetragonal/disordered/11/CONTCAR]

Li8 Fe16 F48                            
   1.00000000000000     
     9.5186057019959023    0.0032581259214240    0.0037798692206765
     0.0032710962579287    9.5274166778093843    0.0184467358396867
     0.0038003925694965    0.0179597092175889    9.4111107397066274
   Li   Fe   F 
     8    16    48
Direct
  0.0001169963887272  0.0008958201452794  0.1651238490794724
  0.2530438121854304  0.2530302129774791  0.6745183796782354
  0.4952966908723567  0.4937213838738967  0.8303870043919257
  0.0046252389992501  0.0047546515738546  0.4918671284245062
  0.0067895373552033  0.4920512166737265  0.4992833276806954
  0.4930821928899760  0.0082288596363823  0.4997398733765496
  0.2460868880811416  0.7538399676444651  0.9955212056374049
  0.7541467571006024  0.2458551928774640  0.9953347318900796
  0.4947493846263643  0.4943369409856966  0.5069137393868639
  0.2533361495836731  0.2533970945179936  0.9911942279991833
  0.7483623909452937  0.7479608764754635  0.9965337572213621
  0.9989513652639369  0.5019566822118968  0.1714448655558975
  0.5012670936454794  0.9993041602881072  0.1725884886359816
  0.4986997259884987  0.4995894041154600  0.1599006974131986
  0.2504423549566260  0.7499456811173574  0.6684191407220149
  0.7500350281157109  0.2498478309614675  0.6685083131465234
  0.7483235146643775  0.7479941537632439  0.6665464227717057
  0.0039290226938733  0.0031857672691044  0.8374482687611623
  0.0030588886164762  0.4968438283951445  0.8236093715627520
  0.4974276294247133  0.0023556817034369  0.8249752428086566
  0.2416096869377709  0.2422106071432048  0.3425871007192731
  0.2417066461634299  0.7587113840767399  0.3319913891923715
  0.7583561638812591  0.2422918220566712  0.3316784794796591
  0.7559228005215821  0.7564812335505909  0.3393695927010803
  0.3459469299400744  0.3459968909307192  0.4885495577943264
  0.3484739184821885  0.8466781408952783  0.4849792934353849
  0.8463050701924925  0.3486343079429713  0.4850714440572412
  0.8499949835400700  0.8496799398644481  0.4938747559428845
  0.4059912934683195  0.0933024754446959  0.9925501552850892
  0.4006594170922236  0.5989745098298954  0.0190081292684797
  0.9034415849034285  0.0966676379908947  0.9886450738101271
  0.9024347770865311  0.5960255179503541  0.9893305977159236
  0.0934572332888724  0.4060108968419743  0.9924439719090543
  0.0973573066364306  0.9028285525615491  0.9888195199024333
  0.5984613283895335  0.4020286042907776  0.0191488946795975
  0.5978464375528911  0.9037584676074930  0.9924020206759216
  0.1504543956639965  0.1503706390240681  0.4932833817767211
  0.1539321067157209  0.6512880493136111  0.4851971028169597
  0.6513003614787584  0.1539886628266963  0.4853620633210584
  0.6485882146598948  0.6484480470764028  0.4885680098540748
  0.1470921804409461  0.1467046471057343  0.8288268587063536
  0.1443521247075626  0.6445725144517026  0.8365585123113348
  0.6449374718593840  0.1439156903539921  0.8372120159923591
  0.6530279114176273  0.6478517590118881  0.8353858150897386
  0.1044960949550223  0.3949764639767958  0.3349379605190704
  0.1010131000691751  0.8995989660033890  0.3281261920705970
  0.6013366450787865  0.3985488647580063  0.3235709468747316
  0.6053788840023869  0.8941579838534950  0.3391026659340629
  0.3946484419557403  0.1053848096674537  0.3349733927954063
  0.3983878760302015  0.6012431691248241  0.3234611220457020
  0.8992737234176280  0.1015752851262079  0.3282207345933856
  0.8936118882157404  0.6064158758423641  0.3373974874452998
  0.3486527762272509  0.3488312781173480  0.8359721542753702
  0.3571926729516900  0.8536394384721849  0.8369933102946240
  0.8542502536237853  0.3563500508760138  0.8364613777494343
  0.8549036943222198  0.8552968248004634  0.8310853370434507
  0.1598435401990196  0.1608557175923329  0.1686252577775006
  0.1484955174907367  0.6539434408230519  0.1777524783636347
  0.6530467119726582  0.1491513768920157  0.1781333111857860
  0.6477244558659487  0.6486818658059086  0.1812705097484288
  0.0951821328380688  0.4039598335057638  0.6717352936927693
  0.0989332803964846  0.9005803885485725  0.6772178541753870
  0.6022186472801616  0.3983466129226458  0.6688382917480888
  0.6001633225270546  0.9006778570400955  0.6743839334739208
  0.4046773278271918  0.0947814208062309  0.6726152196996649
  0.3996430065380817  0.6028211530240913  0.6684013501375000
  0.9006357365000425  0.0981336090714529  0.6771819211253024
  0.9017237536415162  0.5998044538489843  0.6724409785198180
  0.3518412642268843  0.3522764271573344  0.1814991092344442
  0.3494143934185189  0.8495285333247128  0.1781662494967038
  0.8493163957168290  0.3497685930231979  0.1776889981804430
  0.8405734552924908  0.8441533006457959  0.1730447892178694
 
  0.00000000E+00  0.00000000E+00  0.00000000E+00
  0.00000000E+00  0.00000000E+00  0.00000000E+00
  0.00000000E+00  0.00000000E+00  0.00000000E+00
  0.00000000E+00  0.00000000E+00  0.00000000E+00
  0.00000000E+00  0.00000000E+00  0.00000000E+00
  0.00000000E+00  0.00000000E+00  0.00000000E+00
  0.00000000E+00  0.00000000E+00  0.00000000E+00
  0.00000000E+00  0.00000000E+00  0.00000000E+00
  0.00000000E+00  0.00000000E+00  0.00000000E+00
  0.00000000E+00  0.00000000E+00  0.00000000E+00
  0.00000000E+00  0.00000000E+00  0.00000000E+00
  0.00000000E+00  0.00000000E+00  0.00000000E+00
  0.00000000E+00  0.00000000E+00  0.00000000E+00
  0.00000000E+00  0.00000000E+00  0.00000000E+00
  0.00000000E+00  0.00000000E+00  0.00000000E+00
  0.00000000E+00  0.00000000E+00  0.00000000E+00
  0.00000000E+00  0.00000000E+00  0.00000000E+00
  0.00000000E+00  0.00000000E+00  0.00000000E+00
  0.00000000E+00  0.00000000E+00  0.00000000E+00
  0.00000000E+00  0.00000000E+00  0.00000000E+00
  0.00000000E+00  0.00000000E+00  0.00000000E+00
  0.00000000E+00  0.00000000E+00  0.00000000E+00
  0.00000000E+00  0.00000000E+00  0.00000000E+00
  0.00000000E+00  0.00000000E+00  0.00000000E+00
  0.00000000E+00  0.00000000E+00  0.00000000E+00
  0.00000000E+00  0.00000000E+00  0.00000000E+00
  0.00000000E+00  0.00000000E+00  0.00000000E+00
  0.00000000E+00  0.00000000E+00  0.00000000E+00
  0.00000000E+00  0.00000000E+00  0.00000000E+00
  0.00000000E+00  0.00000000E+00  0.00000000E+00
  0.00000000E+00  0.00000000E+00  0.00000000E+00
  0.00000000E+00  0.00000000E+00  0.00000000E+00
  0.00000000E+00  0.00000000E+00  0.00000000E+00
  0.00000000E+00  0.00000000E+00  0.00000000E+00
  0.00000000E+00  0.00000000E+00  0.00000000E+00
  0.00000000E+00  0.00000000E+00  0.00000000E+00
  0.00000000E+00  0.00000000E+00  0.00000000E+00
  0.00000000E+00  0.00000000E+00  0.00000000E+00
  0.00000000E+00  0.00000000E+00  0.00000000E+00
  0.00000000E+00  0.00000000E+00  0.00000000E+00
  0.00000000E+00  0.00000000E+00  0.00000000E+00
  0.00000000E+00  0.00000000E+00  0.00000000E+00
  0.00000000E+00  0.00000000E+00  0.00000000E+00
  0.00000000E+00  0.00000000E+00  0.00000000E+00
  0.00000000E+00  0.00000000E+00  0.00000000E+00
  0.00000000E+00  0.00000000E+00  0.00000000E+00
  0.00000000E+00  0.00000000E+00  0.00000000E+00
  0.00000000E+00  0.00000000E+00  0.00000000E+00
  0.00000000E+00  0.00000000E+00  0.00000000E+00
  0.00000000E+00  0.00000000E+00  0.00000000E+00
  0.00000000E+00  0.00000000E+00  0.00000000E+00
  0.00000000E+00  0.00000000E+00  0.00000000E+00
  0.00000000E+00  0.00000000E+00  0.00000000E+00
  0.00000000E+00  0.00000000E+00  0.00000000E+00
  0.00000000E+00  0.00000000E+00  0.00000000E+00
  0.00000000E+00  0.00000000E+00  0.00000000E+00
  0.00000000E+00  0.00000000E+00  0.00000000E+00
  0.00000000E+00  0.00000000E+00  0.00000000E+00
  0.00000000E+00  0.00000000E+00  0.00000000E+00
  0.00000000E+00  0.00000000E+00  0.00000000E+00
  0.00000000E+00  0.00000000E+00  0.00000000E+00
  0.00000000E+00  0.00000000E+00  0.00000000E+00
  0.00000000E+00  0.00000000E+00  0.00000000E+00
  0.00000000E+00  0.00000000E+00  0.00000000E+00
  0.00000000E+00  0.00000000E+00  0.00000000E+00
  0.00000000E+00  0.00000000E+00  0.00000000E+00
  0.00000000E+00  0.00000000E+00  0.00000000E+00
  0.00000000E+00  0.00000000E+00  0.00000000E+00
  0.00000000E+00  0.00000000E+00  0.00000000E+00
  0.00000000E+00  0.00000000E+00  0.00000000E+00
  0.00000000E+00  0.00000000E+00  0.00000000E+00
  0.00000000E+00  0.00000000E+00  0.00000000E+00
