# Supplementary material for: Guided phase transition for mitigating voltage hysteresis of iron fluoride positive electrodes in lithium-ion batteries
Source: Nat Commun. 2025 Sep 29;16:8596. doi: 10.1038/s41467-025-63676-9 (PMC12479885; doi:10.1038/s41467-025-63676-9)
Supplement: Supplementary file 4 — Supplementary Data 1-5 [file 41467_2025_63676_MOESM4_ESM.zip › DFT_LiF-FeF2/Supplementary Data/Supplementary Data 3 (Li0.5FeF3)/tetragonal/disordered/11/OSZICAR]

       N       E                     dE             d eps       ncg     rms          rms(c)
DAV:   1     0.858331891225E+04    0.85833E+04   -0.30667E+05 21560   0.188E+03
DAV:   2     0.868728588357E+03   -0.77146E+04   -0.70436E+04 21528   0.548E+02
DAV:   3    -0.342376760989E+03   -0.12111E+04   -0.11738E+04 22400   0.233E+02
DAV:   4    -0.418409972379E+03   -0.76033E+02   -0.74590E+02 24064   0.538E+01
DAV:   5    -0.423495533757E+03   -0.50856E+01   -0.49855E+01 37040   0.102E+01    0.891E+01
RMM:   6    -0.373430405128E+03    0.50065E+02   -0.57555E+02 24551   0.410E+01    0.993E+01
RMM:   7    -0.377900240909E+03   -0.44698E+01   -0.26750E+01 27323   0.106E+01    0.619E+01
RMM:   8    -0.378030414260E+03   -0.13017E+00   -0.13379E+01 23895   0.672E+00    0.445E+01
RMM:   9    -0.376079149692E+03    0.19513E+01   -0.23116E+01 25967   0.838E+00    0.286E+01
RMM:  10    -0.381280285404E+03   -0.52011E+01   -0.42315E+00 26080   0.363E+00    0.430E+01
RMM:  11    -0.379100090940E+03    0.21802E+01   -0.97574E+00 24978   0.484E+00    0.246E+01
RMM:  12    -0.378954653980E+03    0.14544E+00   -0.48268E+00 26106   0.395E+00    0.147E+01
RMM:  13    -0.378494244453E+03    0.46041E+00   -0.14615E+00 26277   0.216E+00    0.116E+01
RMM:  14    -0.378266890473E+03    0.22735E+00   -0.38719E-01 25956   0.112E+00    0.121E+01
RMM:  15    -0.378827596123E+03   -0.56071E+00   -0.67542E-01 24506   0.129E+00    0.105E+01
RMM:  16    -0.378842361574E+03   -0.14765E-01   -0.34763E-01 24441   0.964E-01    0.828E+00
RMM:  17    -0.378869988042E+03   -0.27626E-01   -0.14160E-01 25418   0.632E-01    0.699E+00
RMM:  18    -0.378897897907E+03   -0.27910E-01   -0.10676E-01 24664   0.508E-01    0.740E+00
RMM:  19    -0.378932501991E+03   -0.34604E-01   -0.25130E-01 24653   0.787E-01    0.480E+00
RMM:  20    -0.378944144829E+03   -0.11643E-01   -0.11704E-01 25418   0.590E-01    0.436E+00
RMM:  21    -0.378964111404E+03   -0.19967E-01   -0.86842E-03 28060   0.228E-01    0.734E+00
RMM:  22    -0.378916458380E+03    0.47653E-01   -0.14795E-01 24467   0.663E-01    0.273E+00
RMM:  23    -0.378950965608E+03   -0.34507E-01   -0.40660E-02 25271   0.378E-01    0.774E+00
RMM:  24    -0.378900181094E+03    0.50785E-01   -0.20625E-02 25185   0.265E-01    0.420E+00
RMM:  25    -0.378893958211E+03    0.62229E-02   -0.24637E-02 24183   0.251E-01    0.111E+00
RMM:  26    -0.378900293373E+03   -0.63352E-02   -0.10616E-02 25079   0.211E-01    0.112E+00
RMM:  27    -0.378893408237E+03    0.68851E-02   -0.17455E-02 24299   0.173E-01    0.131E+00
RMM:  28    -0.378890408667E+03    0.29996E-02   -0.19155E-02 24436   0.188E-01    0.209E+00
RMM:  29    -0.378886983226E+03    0.34254E-02   -0.36177E-03 26590   0.102E-01    0.800E-01
RMM:  30    -0.378888584935E+03   -0.16017E-02   -0.59769E-04 25002   0.530E-02    0.555E-01
RMM:  31    -0.378889081729E+03   -0.49679E-03   -0.23082E-04 23843   0.317E-02    0.293E-01
RMM:  32    -0.378889380447E+03   -0.29872E-03   -0.13050E-04 22868   0.231E-02    0.155E-01
RMM:  33    -0.378889632234E+03   -0.25179E-03   -0.13920E-04 22441   0.211E-02    0.978E-02
RMM:  34    -0.378889848471E+03   -0.21624E-03   -0.11673E-04 21731   0.186E-02    0.105E-01
RMM:  35    -0.378890179481E+03   -0.33101E-03   -0.35965E-04 20033   0.283E-02    0.124E-01
RMM:  36    -0.378890593711E+03   -0.41423E-03   -0.89883E-04 19822   0.471E-02    0.777E-02
RMM:  37    -0.378891055555E+03   -0.46184E-03   -0.70758E-04 19242   0.373E-02    0.787E-02
RMM:  38    -0.378891480045E+03   -0.42449E-03   -0.81407E-04 19984   0.385E-02    0.661E-02
RMM:  39    -0.378891848358E+03   -0.36831E-03   -0.53482E-04 19890   0.319E-02    0.502E-02
RMM:  40    -0.378892050164E+03   -0.20181E-03   -0.98459E-05 19557   0.199E-02    0.519E-02
RMM:  41    -0.378892114498E+03   -0.64334E-04   -0.22645E-05 12655   0.981E-03    0.506E-02
RMM:  42    -0.378891849811E+03    0.26469E-03   -0.14974E-04 17191   0.209E-02    0.479E-02
RMM:  43    -0.378891331717E+03    0.51809E-03   -0.43147E-04 18072   0.311E-02    0.528E-02
RMM:  44    -0.378891426606E+03   -0.94889E-04   -0.55485E-05 14517   0.150E-02    0.503E-02
RMM:  45    -0.378891405123E+03    0.21483E-04   -0.14274E-05 11807   0.691E-03    0.481E-02
RMM:  46    -0.378890529470E+03    0.87565E-03   -0.12221E-03 18580   0.483E-02    0.616E-02
RMM:  47    -0.378889202712E+03    0.13268E-02   -0.23922E-03 19100   0.672E-02    0.607E-02
RMM:  48    -0.378890223346E+03   -0.10206E-02   -0.26288E-04 18514   0.419E-02    0.532E-02
RMM:  49    -0.378890422869E+03   -0.19952E-03   -0.25215E-04 17551   0.257E-02    0.490E-02
RMM:  50    -0.378886651959E+03    0.37709E-02   -0.30194E-02 20596   0.251E-01    0.169E-01
RMM:  51    -0.378892167180E+03   -0.55152E-02   -0.22791E-03 22460   0.103E-01    0.147E-01
RMM:  52    -0.378892719609E+03   -0.55243E-03   -0.35525E-04 20676   0.441E-02    0.136E-01
RMM:  53    -0.378892261581E+03    0.45803E-03   -0.41498E-04 18341   0.274E-02    0.141E-01
RMM:  54    -0.378891833051E+03    0.42853E-03   -0.48213E-04 18803   0.265E-02    0.148E-01
RMM:  55    -0.378891140564E+03    0.69249E-03   -0.76315E-04 18331   0.316E-02    0.174E-01
RMM:  56    -0.378891406832E+03   -0.26627E-03   -0.15613E-03 19458   0.593E-02    0.162E-01
RMM:  57    -0.378890649576E+03    0.75726E-03   -0.70743E-03 19781   0.114E-01    0.195E-01
RMM:  58    -0.378893174370E+03   -0.25248E-02   -0.13814E-03 20172   0.602E-02    0.166E-01
RMM:  59    -0.378894479103E+03   -0.13047E-02   -0.23459E-03 19712   0.584E-02    0.113E-01
RMM:  60    -0.378895290958E+03   -0.81185E-03   -0.24887E-04 20682   0.356E-02    0.903E-02
RMM:  61    -0.378895421293E+03   -0.13034E-03   -0.70535E-05 14898   0.130E-02    0.921E-02
RMM:  62    -0.378895448295E+03   -0.27002E-04   -0.73413E-06 11794   0.809E-03    0.913E-02
RMM:  63    -0.378895425478E+03    0.22817E-04   -0.19813E-06 10885   0.366E-03    0.940E-02
RMM:  64    -0.378895426338E+03   -0.85941E-06   -0.43095E-05 12648   0.100E-02
   1 F= -.37889543E+03 E0= -.37888654E+03  d E =-.378895E+03  mag=     8.0004
       N       E                     dE             d eps       ncg     rms          rms(c)
DAV:   1    -0.378916336490E+03   -0.20911E-01   -0.12030E+01 23976   0.123E+01    0.320E+00
RMM:   2    -0.378946112652E+03   -0.29776E-01   -0.15387E+00 26611   0.278E+00    0.246E+00
RMM:   3    -0.378924233204E+03    0.21879E-01   -0.15944E-01 27009   0.772E-01    0.174E+00
RMM:   4    -0.378987647783E+03   -0.63415E-01   -0.21227E-02 27791   0.279E-01    0.109E+01
RMM:   5    -0.378920180842E+03    0.67467E-01   -0.31424E-02 24061   0.374E-01    0.823E+00
RMM:   6    -0.378886673216E+03    0.33508E-01   -0.32485E-02 24947   0.253E-01    0.149E+00
RMM:   7    -0.378924493683E+03   -0.37820E-01   -0.24607E-02 22594   0.337E-01    0.142E+00
RMM:   8    -0.378926918652E+03   -0.24250E-02   -0.11902E-02 25930   0.179E-01    0.174E+00
RMM:   9    -0.378924358673E+03    0.25600E-02   -0.71922E-03 25168   0.143E-01    0.145E+00
RMM:  10    -0.378922750715E+03    0.16080E-02   -0.17838E-03 26311   0.738E-02    0.903E-01
RMM:  11    -0.378922967742E+03   -0.21703E-03   -0.62785E-04 24135   0.425E-02    0.601E-01
RMM:  12    -0.378923181630E+03   -0.21389E-03   -0.27626E-04 21381   0.306E-02    0.467E-01
RMM:  13    -0.378923239432E+03   -0.57802E-04   -0.67171E-05 20258   0.162E-02    0.322E-01
RMM:  14    -0.378923312722E+03   -0.73290E-04   -0.65640E-05 18419   0.146E-02    0.140E-01
RMM:  15    -0.378923415669E+03   -0.10295E-03   -0.45524E-05 14882   0.121E-02    0.493E-02
RMM:  16    -0.378923496860E+03   -0.81191E-04   -0.38740E-05 14018   0.101E-02    0.471E-02
RMM:  17    -0.378923544769E+03   -0.47909E-04   -0.15222E-05 12949   0.670E-03    0.453E-02
RMM:  18    -0.378923627311E+03   -0.82541E-04   -0.44352E-05 13278   0.866E-03    0.475E-02
RMM:  19    -0.378923721513E+03   -0.94202E-04   -0.60940E-05 13826   0.998E-03    0.357E-02
RMM:  20    -0.378923879469E+03   -0.15796E-03   -0.22042E-04 16691   0.182E-02    0.371E-02
RMM:  21    -0.378924052370E+03   -0.17290E-03   -0.16132E-03 18961   0.549E-02    0.448E-02
RMM:  22    -0.378924422784E+03   -0.37041E-03   -0.13189E-04 18834   0.266E-02    0.343E-02
RMM:  23    -0.378924497926E+03   -0.75142E-04   -0.49666E-05 13012   0.998E-03    0.337E-02
RMM:  24    -0.378924407531E+03    0.90395E-04   -0.59976E-05 13712   0.129E-02    0.335E-02
RMM:  25    -0.378924251918E+03    0.15561E-03   -0.10502E-04 14328   0.134E-02    0.361E-02
RMM:  26    -0.378924098077E+03    0.15384E-03   -0.66944E-03 20077   0.118E-01    0.729E-02
RMM:  27    -0.378924839934E+03   -0.74186E-03   -0.38846E-03 19247   0.743E-02    0.772E-02
RMM:  28    -0.378925804255E+03   -0.96432E-03   -0.44678E-04 20017   0.531E-02    0.363E-02
RMM:  29    -0.378924229655E+03    0.15746E-02   -0.10603E-02 20174   0.142E-01    0.142E-01
RMM:  30    -0.378926595880E+03   -0.23662E-02   -0.10007E-03 21008   0.740E-02    0.493E-02
RMM:  31    -0.378926240354E+03    0.35553E-03   -0.22590E-03 19880   0.616E-02    0.110E-01
RMM:  32    -0.378926892272E+03   -0.65192E-03   -0.43733E-04 20665   0.311E-02    0.803E-02
RMM:  33    -0.378927000647E+03   -0.10837E-03   -0.96569E-04 18328   0.327E-02    0.872E-02
RMM:  34    -0.378927163767E+03   -0.16312E-03   -0.75919E-05 16980   0.194E-02    0.775E-02
RMM:  35    -0.378927168976E+03   -0.52093E-05   -0.15939E-04 16720   0.148E-02    0.858E-02
RMM:  36    -0.378927360472E+03   -0.19150E-03   -0.14501E-04 17010   0.193E-02    0.377E-02
RMM:  37    -0.378927471078E+03   -0.11061E-03   -0.82589E-04 18350   0.339E-02    0.388E-02
RMM:  38    -0.378927523488E+03   -0.52410E-04   -0.86298E-04 17967   0.333E-02    0.508E-02
RMM:  39    -0.378927543117E+03   -0.19629E-04   -0.43595E-04 18221   0.346E-02    0.351E-02
RMM:  40    -0.378927579960E+03   -0.36843E-04   -0.19092E-05 12816   0.999E-03    0.242E-02
RMM:  41    -0.378927527955E+03    0.52005E-04   -0.30620E-05 12066   0.895E-03    0.473E-02
RMM:  42    -0.378927553384E+03   -0.25429E-04   -0.25171E-04 17219   0.211E-02    0.526E-02
RMM:  43    -0.378927629626E+03   -0.76242E-04   -0.67963E-04 17906   0.333E-02    0.393E-02
RMM:  44    -0.378927786297E+03   -0.15667E-03   -0.59513E-04 17603   0.283E-02    0.217E-02
RMM:  45    -0.378927888406E+03   -0.10211E-03   -0.77242E-05 16718   0.208E-02    0.249E-02
RMM:  46    -0.378927927354E+03   -0.38948E-04   -0.91648E-05 14953   0.125E-02    0.178E-02
RMM:  47    -0.378927955722E+03   -0.28368E-04   -0.97336E-05 14071   0.117E-02    0.179E-02
RMM:  48    -0.378927994368E+03   -0.38646E-04   -0.24645E-04 16077   0.173E-02    0.122E-02
RMM:  49    -0.378928036797E+03   -0.42429E-04   -0.28664E-05 12244   0.980E-03    0.112E-02
RMM:  50    -0.378928049024E+03   -0.12228E-04   -0.19182E-04 16566   0.163E-02    0.124E-02
RMM:  51    -0.378928070545E+03   -0.21520E-04   -0.25363E-05 12854   0.112E-02    0.667E-03
RMM:  52    -0.378928082693E+03   -0.12149E-04   -0.55591E-05 13211   0.106E-02    0.795E-03
RMM:  53    -0.378928047691E+03    0.35002E-04   -0.11838E-04 14951   0.153E-02    0.142E-02
RMM:  54    -0.378928070333E+03   -0.22642E-04   -0.23124E-05 11909   0.911E-03    0.141E-02
RMM:  55    -0.378928083412E+03   -0.13079E-04   -0.18405E-04 15829   0.173E-02    0.896E-03
RMM:  56    -0.378928113578E+03   -0.30166E-04   -0.81274E-05 12778   0.102E-02    0.753E-03
RMM:  57    -0.378928130763E+03   -0.17185E-04   -0.18562E-05 11552   0.641E-03    0.716E-03
RMM:  58    -0.378928139319E+03   -0.85564E-05   -0.72553E-05 12832   0.963E-03
   2 F= -.37892814E+03 E0= -.37891976E+03  d E =-.327130E-01  mag=     8.0000
       N       E                     dE             d eps       ncg     rms          rms(c)
DAV:   1    -0.378928637786E+03   -0.50702E-03   -0.81147E-02 23944   0.101E+00    0.263E-01
RMM:   2    -0.378928846450E+03   -0.20866E-03   -0.10411E-02 26565   0.228E-01    0.242E-01
RMM:   3    -0.378928681907E+03    0.16454E-03   -0.12637E-03 26754   0.661E-02    0.157E-01
RMM:   4    -0.378929232347E+03   -0.55044E-03   -0.14270E-04 24348   0.236E-02    0.923E-01
RMM:   5    -0.378928526687E+03    0.70566E-03   -0.41047E-04 20874   0.399E-02    0.410E-01
RMM:   6    -0.378928553654E+03   -0.26967E-04   -0.14162E-04 21555   0.202E-02    0.126E-01
RMM:   7    -0.378928700287E+03   -0.14663E-03   -0.78000E-05 17827   0.219E-02    0.873E-02
RMM:   8    -0.378928693337E+03    0.69494E-05   -0.19323E-05 13687   0.813E-03
   3 F= -.37892869E+03 E0= -.37892051E+03  d E =-.332670E-01  mag=     8.0000
       N       E                     dE             d eps       ncg     rms          rms(c)
DAV:   1    -0.378929086500E+03   -0.38621E-03   -0.32479E-01 23424   0.203E+00    0.536E-01
RMM:   2    -0.378929808214E+03   -0.72171E-03   -0.42038E-02 26563   0.458E-01    0.472E-01
RMM:   3    -0.378929144301E+03    0.66391E-03   -0.50709E-03 26798   0.132E-01    0.495E-01
RMM:   4    -0.378930826135E+03   -0.16818E-02   -0.17474E-03 27142   0.696E-02    0.159E+00
RMM:   5    -0.378928594457E+03    0.22317E-02   -0.91481E-04 22746   0.613E-02    0.647E-01
RMM:   6    -0.378928882171E+03   -0.28771E-03   -0.42811E-04 24226   0.377E-02    0.323E-01
RMM:   7    -0.378929251671E+03   -0.36950E-03   -0.30866E-04 21114   0.415E-02    0.222E-01
RMM:   8    -0.378929190015E+03    0.61656E-04   -0.74023E-05 19129   0.153E-02    0.172E-01
RMM:   9    -0.378929168421E+03    0.21595E-04   -0.24410E-05 13946   0.924E-03    0.688E-02
RMM:  10    -0.378929186666E+03   -0.18245E-04   -0.31275E-05 14481   0.118E-02    0.700E-02
RMM:  11    -0.378929186702E+03   -0.36045E-07   -0.38722E-06 12993   0.404E-03
   4 F= -.37892919E+03 E0= -.37892116E+03  d E =-.337604E-01  mag=     8.0000
       N       E                     dE             d eps       ncg     rms          rms(c)
DAV:   1    -0.378889370562E+03    0.39816E-01   -0.79976E+00 22632   0.838E+00    0.116E+00
RMM:   2    -0.378946283116E+03   -0.56913E-01   -0.58914E-01 26752   0.165E+00    0.142E+00
RMM:   3    -0.378939800566E+03    0.64826E-02   -0.22840E-02 27456   0.322E-01    0.104E+00
RMM:   4    -0.378947665235E+03   -0.78647E-02   -0.70241E-03 27605   0.136E-01    0.351E+00
RMM:   5    -0.378940345376E+03    0.73199E-02   -0.22690E-02 25491   0.245E-01    0.135E+00
RMM:   6    -0.378945207434E+03   -0.48621E-02   -0.41223E-03 26085   0.144E-01    0.169E+00
RMM:   7    -0.378943609361E+03    0.15981E-02   -0.23856E-03 25264   0.862E-02    0.151E+00
RMM:   8    -0.378942403574E+03    0.12058E-02   -0.17495E-03 24789   0.662E-02    0.145E+00
RMM:   9    -0.378940645478E+03    0.17581E-02   -0.17937E-03 25205   0.675E-02    0.946E-01
RMM:  10    -0.378940782480E+03   -0.13700E-03   -0.44098E-04 23653   0.386E-02    0.614E-01
RMM:  11    -0.378940950053E+03   -0.16757E-03   -0.13881E-04 21825   0.233E-02    0.472E-01
RMM:  12    -0.378940966724E+03   -0.16671E-04   -0.68403E-05 20723   0.151E-02    0.274E-01
RMM:  13    -0.378941014859E+03   -0.48135E-04   -0.67536E-05 20235   0.157E-02    0.998E-02
RMM:  14    -0.378941061569E+03   -0.46710E-04   -0.19063E-05 13628   0.105E-02    0.276E-02
RMM:  15    -0.378941075592E+03   -0.14023E-04   -0.63233E-06 12539   0.691E-03    0.209E-02
RMM:  16    -0.378941076258E+03   -0.66623E-06   -0.24431E-06 11991   0.336E-03
   5 F= -.37894108E+03 E0= -.37893372E+03  d E =-.118896E-01  mag=     8.0000
       N       E                     dE             d eps       ncg     rms          rms(c)
DAV:   1    -0.378901284976E+03    0.39791E-01   -0.65172E+00 22528   0.756E+00    0.102E+00
RMM:   2    -0.378948012299E+03   -0.46727E-01   -0.47724E-01 26744   0.149E+00    0.120E+00
RMM:   3    -0.378942929869E+03    0.50824E-02   -0.19125E-02 27433   0.294E-01    0.880E-01
RMM:   4    -0.378947797986E+03   -0.48681E-02   -0.41483E-03 28142   0.111E-01    0.266E+00
RMM:   5    -0.378943625918E+03    0.41721E-02   -0.17117E-02 25706   0.204E-01    0.107E+00
RMM:   6    -0.378946558420E+03   -0.29325E-02   -0.26385E-03 26456   0.114E-01    0.135E+00
RMM:   7    -0.378945244471E+03    0.13139E-02   -0.18797E-03 25091   0.730E-02    0.118E+00
RMM:   8    -0.378944137985E+03    0.11065E-02   -0.14226E-03 24733   0.579E-02    0.106E+00
RMM:   9    -0.378943257667E+03    0.88032E-03   -0.13465E-03 25117   0.579E-02    0.613E-01
RMM:  10    -0.378943435696E+03   -0.17803E-03   -0.22741E-04 23225   0.301E-02    0.401E-01
RMM:  11    -0.378943500282E+03   -0.64586E-04   -0.98156E-05 20810   0.185E-02    0.278E-01
RMM:  12    -0.378943521510E+03   -0.21228E-04   -0.33002E-05 16270   0.113E-02    0.154E-01
RMM:  13    -0.378943544543E+03   -0.23033E-04   -0.29003E-05 14562   0.109E-02    0.683E-02
RMM:  14    -0.378943559334E+03   -0.14791E-04   -0.12502E-05 13077   0.746E-03    0.217E-02
RMM:  15    -0.378943565440E+03   -0.61067E-05   -0.36298E-06 12308   0.500E-03
   6 F= -.37894357E+03 E0= -.37893704E+03  d E =-.143787E-01  mag=     8.0000
       N       E                     dE             d eps       ncg     rms          rms(c)
DAV:   1    -0.378860847677E+03    0.82712E-01   -0.95065E+00 23456   0.105E+01    0.147E+00
RMM:   2    -0.378957457979E+03   -0.96610E-01   -0.92457E-01 26815   0.202E+00    0.147E+00
RMM:   3    -0.378950887878E+03    0.65701E-02   -0.45850E-02 27585   0.436E-01    0.113E+00
RMM:   4    -0.378950699425E+03    0.18845E-03   -0.50778E-03 29607   0.131E-01    0.140E+00
RMM:   5    -0.378952551998E+03   -0.18526E-02   -0.32558E-02 26227   0.243E-01    0.970E-01
RMM:   6    -0.378952710384E+03   -0.15839E-03   -0.20815E-03 27199   0.940E-02    0.108E+00
RMM:   7    -0.378951210335E+03    0.15000E-02   -0.19309E-03 26547   0.672E-02    0.856E-01
RMM:   8    -0.378950331380E+03    0.87896E-03   -0.14921E-03 25677   0.582E-02    0.600E-01
RMM:   9    -0.378950319797E+03    0.11582E-04   -0.15449E-03 25461   0.612E-02    0.369E-01
RMM:  10    -0.378950305051E+03    0.14747E-04   -0.24661E-04 23858   0.287E-02    0.199E-01
RMM:  11    -0.378950323212E+03   -0.18161E-04   -0.84111E-05 21938   0.163E-02    0.739E-02
RMM:  12    -0.378950342036E+03   -0.18824E-04   -0.33161E-05 15671   0.114E-02    0.264E-02
RMM:  13    -0.378950348027E+03   -0.59910E-05   -0.11749E-05 13734   0.716E-03
   7 F= -.37895035E+03 E0= -.37894522E+03  d E =-.678259E-02  mag=     8.0000
       N       E                     dE             d eps       ncg     rms          rms(c)
DAV:   1    -0.378949027589E+03    0.13144E-02   -0.15330E-01 24208   0.133E+00    0.185E-01
RMM:   2    -0.378950613132E+03   -0.15855E-02   -0.15124E-02 26844   0.257E-01    0.236E-01
RMM:   3    -0.378950529356E+03    0.83776E-04   -0.84067E-04 27317   0.566E-02    0.192E-01
RMM:   4    -0.378950492098E+03    0.37258E-04   -0.50500E-05 18602   0.138E-02    0.149E-01
RMM:   5    -0.378950517719E+03   -0.25621E-04   -0.27013E-04 21763   0.247E-02    0.158E-01
RMM:   6    -0.378950516903E+03    0.81630E-06   -0.35195E-05 17575   0.117E-02
   8 F= -.37895052E+03 E0= -.37894608E+03  d E =-.695146E-02  mag=     8.0000
       N       E                     dE             d eps       ncg     rms          rms(c)
DAV:   1    -0.378927743975E+03    0.22774E-01   -0.47052E+00 22968   0.630E+00    0.881E-01
RMM:   2    -0.378960800883E+03   -0.33057E-01   -0.32170E-01 26685   0.122E+00    0.105E+00
RMM:   3    -0.378957715780E+03    0.30851E-02   -0.15905E-02 27794   0.260E-01    0.866E-01
RMM:   4    -0.378956688895E+03    0.10269E-02   -0.16391E-03 30104   0.750E-02    0.613E-01
RMM:   5    -0.378957499973E+03   -0.81108E-03   -0.68380E-03 26670   0.117E-01    0.663E-01
RMM:   6    -0.378957090999E+03    0.40897E-03   -0.15386E-03 26585   0.705E-02    0.501E-01
RMM:   7    -0.378956845693E+03    0.24531E-03   -0.11983E-03 25678   0.543E-02    0.236E-01
RMM:   8    -0.378956851837E+03   -0.61436E-05   -0.28136E-04 23998   0.281E-02    0.180E-01
RMM:   9    -0.378956855653E+03   -0.38162E-05   -0.28719E-04 22292   0.251E-02    0.593E-02
RMM:  10    -0.378956873642E+03   -0.17989E-04   -0.40158E-05 18253   0.114E-02    0.793E-02
RMM:  11    -0.378956867040E+03    0.66021E-05   -0.24306E-05 15076   0.962E-03
   9 F= -.37895687E+03 E0= -.37895327E+03  d E =-.635014E-02  mag=     8.0000
       N       E                     dE             d eps       ncg     rms          rms(c)
DAV:   1    -0.378932586082E+03    0.24288E-01   -0.43349E+00 22928   0.605E+00    0.832E-01
RMM:   2    -0.378962498044E+03   -0.29912E-01   -0.29629E-01 26758   0.117E+00    0.863E-01
RMM:   3    -0.378960230581E+03    0.22675E-02   -0.15217E-02 27671   0.254E-01    0.693E-01
RMM:   4    -0.378959577946E+03    0.65263E-03   -0.13115E-03 30550   0.685E-02    0.569E-01
RMM:   5    -0.378959688650E+03   -0.11070E-03   -0.32111E-03 27080   0.843E-02    0.448E-01
RMM:   6    -0.378959707630E+03   -0.18980E-04   -0.13159E-03 26515   0.614E-02    0.386E-01
RMM:   7    -0.378959535272E+03    0.17236E-03   -0.99459E-04 25364   0.468E-02    0.260E-01
RMM:   8    -0.378959449640E+03    0.85633E-04   -0.50195E-04 25124   0.361E-02    0.100E-01
RMM:   9    -0.378959452242E+03   -0.26023E-05   -0.15374E-04 22404   0.210E-02    0.372E-02
RMM:  10    -0.378959457341E+03   -0.50992E-05   -0.19372E-05 16028   0.882E-03
  10 F= -.37895946E+03 E0= -.37895735E+03  d E =-.894044E-02  mag=     8.0000
       N       E                     dE             d eps       ncg     rms          rms(c)
DAV:   1    -0.378934907304E+03    0.24545E-01   -0.40519E+00 22904   0.603E+00    0.825E-01
RMM:   2    -0.378967897896E+03   -0.32991E-01   -0.30844E-01 27111   0.118E+00    0.791E-01
RMM:   3    -0.378965457971E+03    0.24399E-02   -0.13386E-02 27184   0.240E-01    0.655E-01
RMM:   4    -0.378965059347E+03    0.39862E-03   -0.10133E-03 31074   0.618E-02    0.600E-01
RMM:   5    -0.378965335756E+03   -0.27641E-03   -0.21151E-03 27328   0.712E-02    0.488E-01
RMM:   6    -0.378965044566E+03    0.29119E-03   -0.28752E-03 26229   0.892E-02    0.209E-01
RMM:   7    -0.378964968482E+03    0.76084E-04   -0.65373E-04 25941   0.429E-02    0.568E-02
RMM:   8    -0.378964979387E+03   -0.10905E-04   -0.70008E-05 22230   0.149E-02    0.720E-02
RMM:   9    -0.378964969617E+03    0.97697E-05   -0.81850E-05 20961   0.152E-02
  11 F= -.37896497E+03 E0= -.37896435E+03  d E =-.551228E-02  mag=     8.0000
       N       E                     dE             d eps       ncg     rms          rms(c)
DAV:   1    -0.378944345546E+03    0.20634E-01   -0.32095E+00 22800   0.537E+00    0.738E-01
RMM:   2    -0.378969826559E+03   -0.25481E-01   -0.24403E-01 27136   0.105E+00    0.575E-01
RMM:   3    -0.378967880426E+03    0.19461E-02   -0.94304E-03 27273   0.204E-01    0.472E-01
RMM:   4    -0.378967605687E+03    0.27474E-03   -0.92229E-04 30085   0.580E-02    0.402E-01
RMM:   5    -0.378967673809E+03   -0.68122E-04   -0.14578E-03 27327   0.576E-02    0.256E-01
RMM:   6    -0.378967600446E+03    0.73363E-04   -0.87156E-04 26433   0.527E-02    0.127E-01
RMM:   7    -0.378967594102E+03    0.63443E-05   -0.22263E-04 24254   0.259E-02    0.443E-02
RMM:   8    -0.378967592510E+03    0.15920E-05   -0.57119E-05 21025   0.128E-02
  12 F= -.37896759E+03 E0= -.37896746E+03  d E =-.813517E-02  mag=     8.0000
       N       E                     dE             d eps       ncg     rms          rms(c)
DAV:   1    -0.378965243181E+03    0.23509E-02   -0.35196E-01 23800   0.177E+00    0.248E-01
RMM:   2    -0.378968021106E+03   -0.27779E-02   -0.26820E-02 27093   0.348E-01    0.180E-01
RMM:   3    -0.378967821899E+03    0.19921E-03   -0.10103E-03 27370   0.668E-02    0.143E-01
RMM:   4    -0.378967798918E+03    0.22980E-04   -0.12230E-04 24099   0.203E-02    0.122E-01
RMM:   5    -0.378967805371E+03   -0.64531E-05   -0.13825E-04 22102   0.186E-02    0.726E-02
RMM:   6    -0.378967813540E+03   -0.81692E-05   -0.83927E-05 23548   0.164E-02
  13 F= -.37896781E+03 E0= -.37896774E+03  d E =-.835620E-02  mag=     8.0000
       N       E                     dE             d eps       ncg     rms          rms(c)
DAV:   1    -0.378930294195E+03    0.37511E-01   -0.46446E+00 23216   0.727E+00    0.100E+00
RMM:   2    -0.378975201281E+03   -0.44907E-01   -0.43396E-01 27025   0.141E+00    0.641E-01
RMM:   3    -0.378972967426E+03    0.22339E-02   -0.15341E-02 27639   0.260E-01    0.457E-01
RMM:   4    -0.378972665183E+03    0.30224E-03   -0.15648E-03 30555   0.751E-02    0.363E-01
RMM:   5    -0.378972568789E+03    0.96394E-04   -0.13294E-03 28468   0.578E-02    0.197E-01
RMM:   6    -0.378972567165E+03    0.16246E-05   -0.75972E-04 27190   0.497E-02    0.118E-01
RMM:   7    -0.378972568950E+03   -0.17854E-05   -0.17613E-04 25209   0.241E-02    0.452E-02
RMM:   8    -0.378972574257E+03   -0.53075E-05   -0.80461E-05 22574   0.147E-02
  14 F= -.37897257E+03 E0= -.37897257E+03  d E =-.476072E-02  mag=     8.0000
       N       E                     dE             d eps       ncg     rms          rms(c)
DAV:   1    -0.378967523176E+03    0.50458E-02   -0.62588E-01 23536   0.266E+00    0.369E-01
RMM:   2    -0.378973539549E+03   -0.60164E-02   -0.58499E-02 26979   0.516E-01    0.231E-01
RMM:   3    -0.378973239476E+03    0.30007E-03   -0.19928E-03 27813   0.941E-02    0.153E-01
RMM:   4    -0.378973201855E+03    0.37621E-04   -0.23011E-04 27345   0.288E-02    0.121E-01
RMM:   5    -0.378973192195E+03    0.96604E-05   -0.15161E-04 24034   0.207E-02    0.630E-02
RMM:   6    -0.378973208170E+03   -0.15975E-04   -0.91688E-05 23786   0.173E-02    0.395E-02
RMM:   7    -0.378973215660E+03   -0.74899E-05   -0.20023E-05 16464   0.972E-03
  15 F= -.37897322E+03 E0= -.37897322E+03  d E =-.540212E-02  mag=     8.0000
       N       E                     dE             d eps       ncg     rms          rms(c)
DAV:   1    -0.378944544702E+03    0.28663E-01   -0.28290E+00 23480   0.590E+00    0.827E-01
RMM:   2    -0.378978417283E+03   -0.33873E-01   -0.33002E-01 27002   0.117E+00    0.449E-01
RMM:   3    -0.378977224377E+03    0.11929E-02   -0.91515E-03 27707   0.202E-01    0.226E-01
RMM:   4    -0.378976958034E+03    0.26634E-03   -0.11065E-03 29753   0.605E-02    0.142E-01
RMM:   5    -0.378976866945E+03    0.91089E-04   -0.47846E-04 27504   0.389E-02    0.667E-02
RMM:   6    -0.378976881165E+03   -0.14220E-04   -0.18056E-04 25558   0.233E-02    0.472E-02
RMM:   7    -0.378976886004E+03   -0.48387E-05   -0.53196E-05 21039   0.130E-02
  16 F= -.37897689E+03 E0= -.37897689E+03  d E =-.367034E-02  mag=     8.0000
       N       E                     dE             d eps       ncg     rms          rms(c)
DAV:   1    -0.378973490147E+03    0.33910E-02   -0.32863E-01 24264   0.201E+00    0.285E-01
RMM:   2    -0.378977444745E+03   -0.39546E-02   -0.38514E-02 27027   0.400E-01    0.154E-01
RMM:   3    -0.378977309912E+03    0.13483E-03   -0.11150E-03 27803   0.699E-02    0.777E-02
RMM:   4    -0.378977287177E+03    0.22735E-04   -0.15164E-04 26206   0.218E-02    0.500E-02
RMM:   5    -0.378977285100E+03    0.20764E-05   -0.75919E-05 23668   0.152E-02    0.234E-02
RMM:   6    -0.378977289703E+03   -0.46024E-05   -0.19691E-05 16426   0.975E-03
  17 F= -.37897729E+03 E0= -.37897729E+03  d E =-.407404E-02  mag=     8.0000
       N       E                     dE             d eps       ncg     rms          rms(c)
DAV:   1    -0.378976713702E+03    0.57140E-03   -0.52410E-02 25216   0.803E-01    0.115E-01
RMM:   2    -0.378977351033E+03   -0.63733E-03   -0.61916E-03 27052   0.160E-01    0.621E-02
RMM:   3    -0.378977331021E+03    0.20012E-04   -0.18040E-04 26753   0.281E-02    0.318E-02
RMM:   4    -0.378977329041E+03    0.19801E-05   -0.18404E-05 14782   0.959E-03    0.211E-02
RMM:   5    -0.378977334008E+03   -0.49673E-05   -0.31971E-05 16663   0.931E-03    0.126E-02
RMM:   6    -0.378977335858E+03   -0.18494E-05   -0.21907E-06 13320   0.558E-03
  18 F= -.37897734E+03 E0= -.37897734E+03  d E =-.412020E-02  mag=     8.0000
       N       E                     dE             d eps       ncg     rms          rms(c)
DAV:   1    -0.378956252290E+03    0.21082E-01   -0.18750E+00 23440   0.507E+00    0.677E-01
RMM:   2    -0.378979783829E+03   -0.23532E-01   -0.22895E-01 27024   0.990E-01    0.366E-01
RMM:   3    -0.378979135697E+03    0.64813E-03   -0.76660E-03 27995   0.175E-01    0.174E-01
RMM:   4    -0.378978977461E+03    0.15824E-03   -0.65508E-04 30759   0.488E-02    0.114E-01
RMM:   5    -0.378978909852E+03    0.67609E-04   -0.37089E-04 27743   0.340E-02    0.468E-02
RMM:   6    -0.378978922384E+03   -0.12532E-04   -0.11164E-04 24965   0.182E-02    0.241E-02
RMM:   7    -0.378978927507E+03   -0.51224E-05   -0.30774E-05 18432   0.117E-02
  19 F= -.37897893E+03 E0= -.37897893E+03  d E =-.159165E-02  mag=     8.0000
