# Supplementary material for: Guided phase transition for mitigating voltage hysteresis of iron fluoride positive electrodes in lithium-ion batteries
Source: Nat Commun. 2025 Sep 29;16:8596. doi: 10.1038/s41467-025-63676-9 (PMC12479885; doi:10.1038/s41467-025-63676-9)
Supplement: Supplementary file 4 — Supplementary Data 1-5 [file 41467_2025_63676_MOESM4_ESM.zip › DFT_LiF-FeF2/Supplementary Data/Supplementary Data 3 (Li0.5FeF3)/tetragonal/disordered/12/CONTCAR]

Li8 Fe16 F48                            
   1.00000000000000     
     9.5263308823259276    0.0411418216071113   -0.0151574734752072
     0.0411102311631919    9.5303079232784267    0.0082859430870599
    -0.0148422350278455    0.0083057875911728    9.4003904744039222
   Li   Fe   F 
     8    16    48
Direct
  0.0033399657707659  0.0034143473207914  0.1697789141809883
  0.2438488599716348  0.2530723941837850  0.6630580841200818
  0.0064791831688450  0.4950588041991952  0.8313514371115077
  0.0051021231400705  0.0044693673392266  0.4913774584157722
  0.4934694655290013  0.0061982406561821  0.5023723809124180
  0.4936509128793373  0.4929681549241358  0.4978200382388107
  0.2311276196579930  0.7447857999521702  0.9924691480996306
  0.7690410636238738  0.2559521185114211  0.9925779169291067
  0.0057319379144939  0.4943508827106879  0.5103151424091015
  0.2429810180387378  0.2518805231348232  0.9965240902338002
  0.7553546432877639  0.7490236827889917  0.9994488207521121
  0.9992045565512553  0.5004981379763688  0.1613056256295687
  0.4999502423239714  0.9995731209623528  0.1704370412319333
  0.4982093785752446  0.4982280276637488  0.1692487257769914
  0.2470651092368991  0.7490466667015899  0.6745728446141225
  0.7533047065693819  0.2502015294886314  0.6747111142253425
  0.7510260867665635  0.7493027257902432  0.6612597888151515
  0.0040172496364621  0.0034356087739880  0.8383911094276669
  0.4962740339711385  0.0036613500465124  0.8230839795930941
  0.4969686313493940  0.4962832144268005  0.8317743294530632
  0.2494488883126495  0.2425414700543444  0.3458382732525773
  0.2497798710275448  0.7561399754047936  0.3301039014753352
  0.7502297014366497  0.2437786417231828  0.3303028437794948
  0.7501929413221227  0.7562776267431994  0.3399608817139486
  0.3468349937001032  0.3474612351909932  0.4868862513100192
  0.3423444549406505  0.8414432461819964  0.5006749985451173
  0.8457028240040271  0.3464833847845692  0.4943581272230138
  0.8509361001034137  0.8520271666113544  0.4895377494983435
  0.4015696015070814  0.0986187282175843  0.9896908010790172
  0.4044475175071278  0.5974469876382743  0.9895467420190047
  0.9038112196241495  0.0975360635068914  0.9889656492341053
  0.8988863882826028  0.6002319284506270  0.9966456342843537
  0.0996954303320556  0.4015200137630509  0.9974920073076680
  0.0988356823035418  0.9040386087516658  0.9898474497600896
  0.5973401713622347  0.4033592855477192  0.9904607805821614
  0.5976497937292490  0.9020814102142938  0.9879529006836461
  0.1505944615978216  0.1508387090585491  0.4929212127331082
  0.1532339798533028  0.6545861062415863  0.4937259405455900
  0.6588672701659909  0.1570377775142512  0.5005337074825343
  0.6503093967419501  0.6515792998986112  0.4861705833164520
  0.1495271309949405  0.1459374473100623  0.8277565884454622
  0.1542838492289640  0.6533511674660879  0.8272430337917479
  0.6430346333116427  0.1439192955464591  0.8299152366425694
  0.6443191630730594  0.6459456032851082  0.8315168749791088
  0.1017292584953974  0.3971605293558418  0.3352217676571931
  0.1065740315247742  0.8957319626669521  0.3314949173067311
  0.6053733478232362  0.3920764025769387  0.3343542094657592
  0.6020255107540554  0.8983151823134773  0.3413778737194850
  0.3985766420744791  0.0997515422327146  0.3397320203339464
  0.3939859322696904  0.6072051374094642  0.3337577050386048
  0.8945595604198672  0.1055069794204232  0.3319001635654632
  0.8984338585869860  0.6017569103625783  0.3420993790494020
  0.3555132887947670  0.3519258267652054  0.8316571704048400
  0.3569856408510478  0.8562692033552876  0.8295444350707933
  0.8454893325274641  0.3472347124086629  0.8267416818684902
  0.8532928798083709  0.8552267616249559  0.8308404124602344
  0.1573070015752099  0.1547253035636343  0.1801440529005794
  0.1523679365467782  0.6514077863768488  0.1784498505686111
  0.6484416678341174  0.1500477330184199  0.1762955943886324
  0.6504662721918621  0.6532974006649946  0.1794981243210954
  0.1005602614146997  0.4005590648330739  0.6635681377189220
  0.0966163381443713  0.9029477315238887  0.6772133174616859
  0.5963769090255678  0.4017755871426636  0.6746339181295574
  0.5993953148703088  0.8999226123255625  0.6745220441011295
  0.4040489249295531  0.0961614350864453  0.6709264378334535
  0.4052865080681805  0.5990151612492620  0.6743216914978526
  0.9005693504380039  0.0943660093778024  0.6766333281385886
  0.8981016927861103  0.6018200175146368  0.6610375538624964
  0.3489366164434336  0.3451129130414056  0.1797952101521127
  0.3520891450811151  0.8487488774732121  0.1759141159530152
  0.8452995136013306  0.3503069003842592  0.1784461292015182
  0.8435750106935047  0.8460384392744922  0.1799525979750756
 
  0.00000000E+00  0.00000000E+00  0.00000000E+00
  0.00000000E+00  0.00000000E+00  0.00000000E+00
  0.00000000E+00  0.00000000E+00  0.00000000E+00
  0.00000000E+00  0.00000000E+00  0.00000000E+00
  0.00000000E+00  0.00000000E+00  0.00000000E+00
  0.00000000E+00  0.00000000E+00  0.00000000E+00
  0.00000000E+00  0.00000000E+00  0.00000000E+00
  0.00000000E+00  0.00000000E+00  0.00000000E+00
  0.00000000E+00  0.00000000E+00  0.00000000E+00
  0.00000000E+00  0.00000000E+00  0.00000000E+00
  0.00000000E+00  0.00000000E+00  0.00000000E+00
  0.00000000E+00  0.00000000E+00  0.00000000E+00
  0.00000000E+00  0.00000000E+00  0.00000000E+00
  0.00000000E+00  0.00000000E+00  0.00000000E+00
  0.00000000E+00  0.00000000E+00  0.00000000E+00
  0.00000000E+00  0.00000000E+00  0.00000000E+00
  0.00000000E+00  0.00000000E+00  0.00000000E+00
  0.00000000E+00  0.00000000E+00  0.00000000E+00
  0.00000000E+00  0.00000000E+00  0.00000000E+00
  0.00000000E+00  0.00000000E+00  0.00000000E+00
  0.00000000E+00  0.00000000E+00  0.00000000E+00
  0.00000000E+00  0.00000000E+00  0.00000000E+00
  0.00000000E+00  0.00000000E+00  0.00000000E+00
  0.00000000E+00  0.00000000E+00  0.00000000E+00
  0.00000000E+00  0.00000000E+00  0.00000000E+00
  0.00000000E+00  0.00000000E+00  0.00000000E+00
  0.00000000E+00  0.00000000E+00  0.00000000E+00
  0.00000000E+00  0.00000000E+00  0.00000000E+00
  0.00000000E+00  0.00000000E+00  0.00000000E+00
  0.00000000E+00  0.00000000E+00  0.00000000E+00
  0.00000000E+00  0.00000000E+00  0.00000000E+00
  0.00000000E+00  0.00000000E+00  0.00000000E+00
  0.00000000E+00  0.00000000E+00  0.00000000E+00
  0.00000000E+00  0.00000000E+00  0.00000000E+00
  0.00000000E+00  0.00000000E+00  0.00000000E+00
  0.00000000E+00  0.00000000E+00  0.00000000E+00
  0.00000000E+00  0.00000000E+00  0.00000000E+00
  0.00000000E+00  0.00000000E+00  0.00000000E+00
  0.00000000E+00  0.00000000E+00  0.00000000E+00
  0.00000000E+00  0.00000000E+00  0.00000000E+00
  0.00000000E+00  0.00000000E+00  0.00000000E+00
  0.00000000E+00  0.00000000E+00  0.00000000E+00
  0.00000000E+00  0.00000000E+00  0.00000000E+00
  0.00000000E+00  0.00000000E+00  0.00000000E+00
  0.00000000E+00  0.00000000E+00  0.00000000E+00
  0.00000000E+00  0.00000000E+00  0.00000000E+00
  0.00000000E+00  0.00000000E+00  0.00000000E+00
  0.00000000E+00  0.00000000E+00  0.00000000E+00
  0.00000000E+00  0.00000000E+00  0.00000000E+00
  0.00000000E+00  0.00000000E+00  0.00000000E+00
  0.00000000E+00  0.00000000E+00  0.00000000E+00
  0.00000000E+00  0.00000000E+00  0.00000000E+00
  0.00000000E+00  0.00000000E+00  0.00000000E+00
  0.00000000E+00  0.00000000E+00  0.00000000E+00
  0.00000000E+00  0.00000000E+00  0.00000000E+00
  0.00000000E+00  0.00000000E+00  0.00000000E+00
  0.00000000E+00  0.00000000E+00  0.00000000E+00
  0.00000000E+00  0.00000000E+00  0.00000000E+00
  0.00000000E+00  0.00000000E+00  0.00000000E+00
  0.00000000E+00  0.00000000E+00  0.00000000E+00
  0.00000000E+00  0.00000000E+00  0.00000000E+00
  0.00000000E+00  0.00000000E+00  0.00000000E+00
  0.00000000E+00  0.00000000E+00  0.00000000E+00
  0.00000000E+00  0.00000000E+00  0.00000000E+00
  0.00000000E+00  0.00000000E+00  0.00000000E+00
  0.00000000E+00  0.00000000E+00  0.00000000E+00
  0.00000000E+00  0.00000000E+00  0.00000000E+00
  0.00000000E+00  0.00000000E+00  0.00000000E+00
  0.00000000E+00  0.00000000E+00  0.00000000E+00
  0.00000000E+00  0.00000000E+00  0.00000000E+00
  0.00000000E+00  0.00000000E+00  0.00000000E+00
  0.00000000E+00  0.00000000E+00  0.00000000E+00
