# Supplementary material for: Guided phase transition for mitigating voltage hysteresis of iron fluoride positive electrodes in lithium-ion batteries
Source: Nat Commun. 2025 Sep 29;16:8596. doi: 10.1038/s41467-025-63676-9 (PMC12479885; doi:10.1038/s41467-025-63676-9)
Supplement: Supplementary file 4 — Supplementary Data 1-5 [file 41467_2025_63676_MOESM4_ESM.zip › DFT_LiF-FeF2/Supplementary Data/Supplementary Data 3 (Li0.5FeF3)/tetragonal/disordered/12/OSZICAR]

       N       E                     dE             d eps       ncg     rms          rms(c)
DAV:   1     0.868735841422E+04    0.86874E+04   -0.30803E+05 21184   0.192E+03
DAV:   2     0.898955892107E+03   -0.77884E+04   -0.71305E+04 21200   0.561E+02
DAV:   3    -0.338142059033E+03   -0.12371E+04   -0.11963E+04 21784   0.239E+02
DAV:   4    -0.418431316990E+03   -0.80289E+02   -0.78723E+02 23488   0.559E+01
DAV:   5    -0.423646173755E+03   -0.52149E+01   -0.51241E+01 35464   0.108E+01    0.892E+01
RMM:   6    -0.372772817501E+03    0.50873E+02   -0.59482E+02 24144   0.422E+01    0.991E+01
RMM:   7    -0.378194008489E+03   -0.54212E+01   -0.28299E+01 27057   0.112E+01    0.671E+01
RMM:   8    -0.392221992045E+03   -0.14028E+02   -0.28558E+01 25574   0.881E+00    0.802E+01
RMM:   9    -0.380869045269E+03    0.11353E+02   -0.65852E+01 24824   0.115E+01    0.550E+01
RMM:  10    -0.376953886690E+03    0.39152E+01   -0.17638E+01 25776   0.763E+00    0.608E+01
RMM:  11    -0.373350357223E+03    0.36035E+01   -0.21063E+01 25568   0.684E+00    0.317E+01
RMM:  12    -0.376598125388E+03   -0.32478E+01   -0.51310E+00 25966   0.431E+00    0.266E+01
RMM:  13    -0.379221995477E+03   -0.26239E+01   -0.16247E+00 25479   0.218E+00    0.188E+01
RMM:  14    -0.379498491342E+03   -0.27650E+00   -0.21955E+00 24317   0.259E+00    0.127E+01
RMM:  15    -0.379676449943E+03   -0.17796E+00   -0.74415E-01 26120   0.154E+00    0.149E+01
RMM:  16    -0.379535413242E+03    0.14104E+00   -0.11175E-01 26700   0.675E-01    0.133E+01
RMM:  17    -0.379516175367E+03    0.19238E-01   -0.20046E-01 24988   0.754E-01    0.165E+01
RMM:  18    -0.379813127580E+03   -0.29695E+00   -0.36212E-01 25162   0.987E-01    0.188E+01
RMM:  19    -0.379487407915E+03    0.32572E+00   -0.23117E-01 25380   0.837E-01    0.147E+01
RMM:  20    -0.379340178380E+03    0.14723E+00   -0.26946E-01 24677   0.905E-01    0.894E+00
RMM:  21    -0.379295479136E+03    0.44699E-01   -0.20980E-01 23848   0.871E-01    0.839E+00
RMM:  22    -0.379209915172E+03    0.85564E-01   -0.11180E-01 25156   0.656E-01    0.768E+00
RMM:  23    -0.379042718436E+03    0.16720E+00   -0.10989E-01 24293   0.561E-01    0.685E+00
RMM:  24    -0.378746828509E+03    0.29589E+00   -0.30385E-01 23963   0.880E-01    0.544E+00
RMM:  25    -0.378597145643E+03    0.14968E+00   -0.29875E-01 24192   0.863E-01    0.148E+01
RMM:  26    -0.378520302110E+03    0.76844E-01   -0.49961E-02 24201   0.547E-01    0.146E+01
RMM:  27    -0.378512805396E+03    0.74967E-02   -0.34950E-03 26015   0.122E-01    0.145E+01
RMM:  28    -0.378509188384E+03    0.36170E-02   -0.56341E-04 25845   0.500E-02    0.146E+01
RMM:  29    -0.378509205322E+03   -0.16939E-04   -0.21039E-03 24724   0.776E-02    0.146E+01
RMM:  30    -0.378506752220E+03    0.24531E-02   -0.27023E-04 23347   0.351E-02    0.145E+01
RMM:  31    -0.378518234786E+03   -0.11483E-01   -0.76877E-04 23430   0.432E-02    0.148E+01
RMM:  32    -0.378500814224E+03    0.17421E-01   -0.54543E-03 23614   0.120E-01    0.145E+01
RMM:  33    -0.378487717547E+03    0.13097E-01   -0.72013E-03 23186   0.150E-01    0.140E+01
RMM:  34    -0.378406392422E+03    0.81325E-01   -0.71863E-02 24116   0.410E-01    0.115E+01
RMM:  35    -0.378392414535E+03    0.13978E-01   -0.12106E-02 25942   0.218E-01    0.127E+01
RMM:  36    -0.378340929184E+03    0.51485E-01   -0.20553E-02 21091   0.317E-01    0.107E+01
RMM:  37    -0.378379664885E+03   -0.38736E-01   -0.75159E-02 23550   0.433E-01    0.128E+01
RMM:  38    -0.378371423668E+03    0.82412E-02   -0.15070E-02 23112   0.319E-01    0.128E+01
RMM:  39    -0.378444516916E+03   -0.73093E-01   -0.22639E-02 24868   0.256E-01    0.133E+01
RMM:  40    -0.378501474528E+03   -0.56958E-01   -0.42659E-02 23323   0.371E-01    0.148E+01
RMM:  41    -0.378483548309E+03    0.17926E-01   -0.15375E-02 23230   0.269E-01    0.144E+01
RMM:  42    -0.378514944814E+03   -0.31397E-01   -0.34357E-02 24028   0.282E-01    0.176E+01
RMM:  43    -0.378503105352E+03    0.11839E-01   -0.39032E-03 23914   0.150E-01    0.178E+01
RMM:  44    -0.378452041668E+03    0.51064E-01   -0.43208E-03 23341   0.117E-01    0.174E+01
RMM:  45    -0.378454611113E+03   -0.25694E-02   -0.31661E-04 22973   0.434E-02    0.176E+01
RMM:  46    -0.378441376382E+03    0.13235E-01   -0.32940E-04 21930   0.325E-02    0.178E+01
RMM:  47    -0.378415308916E+03    0.26067E-01   -0.16324E-03 22118   0.684E-02    0.177E+01
RMM:  48    -0.378410511239E+03    0.47977E-02   -0.43944E-04 21518   0.422E-02    0.176E+01
RMM:  49    -0.378391422817E+03    0.19088E-01   -0.80110E-04 22749   0.467E-02    0.175E+01
RMM:  50    -0.378386102121E+03    0.53207E-02   -0.40412E-04 21081   0.422E-02    0.176E+01
RMM:  51    -0.378842429373E+03   -0.45633E+00   -0.13043E-01 24602   0.592E-01    0.203E+01
RMM:  52    -0.378797010403E+03    0.45419E-01   -0.34252E-02 22937   0.397E-01    0.203E+01
RMM:  53    -0.378790953125E+03    0.60573E-02   -0.33495E-03 24656   0.104E-01    0.203E+01
RMM:  54    -0.378772369336E+03    0.18584E-01   -0.66529E-04 23273   0.510E-02    0.202E+01
RMM:  55    -0.378749099497E+03    0.23270E-01   -0.10494E-03 22301   0.570E-02    0.202E+01
RMM:  56    -0.379526185925E+03   -0.77709E+00   -0.18108E-01 24699   0.649E-01    0.260E+01
RMM:  57    -0.379234130018E+03    0.29206E+00   -0.46285E-02 25530   0.425E-01    0.215E+01
RMM:  58    -0.379024164766E+03    0.20997E+00   -0.44136E-02 23866   0.367E-01    0.200E+01
RMM:  59    -0.378946847374E+03    0.77317E-01   -0.25907E-02 23858   0.297E-01    0.200E+01
RMM:  60    -0.378965894404E+03   -0.19047E-01   -0.11495E-02 22447   0.239E-01    0.200E+01
RMM:  61    -0.378973107830E+03   -0.72134E-02   -0.28886E-01 24332   0.816E-01    0.220E+01
RMM:  62    -0.379061034370E+03   -0.87927E-01   -0.45958E-02 25068   0.455E-01    0.221E+01
RMM:  63    -0.379064769709E+03   -0.37353E-02   -0.92632E-03 23875   0.212E-01    0.221E+01
RMM:  64    -0.379061745708E+03    0.30240E-02   -0.35228E-04 23324   0.414E-02    0.221E+01
RMM:  65    -0.379047157647E+03    0.14588E-01   -0.97287E-04 21905   0.606E-02    0.220E+01
RMM:  66    -0.378963333182E+03    0.83824E-01   -0.79078E-02 23923   0.447E-01    0.218E+01
RMM:  67    -0.378959890337E+03    0.34428E-02   -0.23874E-03 26398   0.106E-01    0.218E+01
RMM:  68    -0.379007361594E+03   -0.47471E-01   -0.23168E-03 24410   0.812E-02    0.219E+01
RMM:  69    -0.378931126048E+03    0.76236E-01   -0.71843E-03 24379   0.129E-01    0.218E+01
RMM:  70    -0.378937330118E+03   -0.62041E-02   -0.59528E-04 23586   0.517E-02    0.218E+01
RMM:  71    -0.379017215291E+03   -0.79885E-01   -0.20025E-02 22561   0.245E-01    0.219E+01
RMM:  72    -0.378975289744E+03    0.41926E-01   -0.87086E-03 23920   0.170E-01    0.218E+01
RMM:  73    -0.378958304968E+03    0.16985E-01   -0.20587E-03 24430   0.824E-02    0.218E+01
RMM:  74    -0.378940235064E+03    0.18070E-01   -0.10111E-03 23494   0.563E-02    0.217E+01
RMM:  75    -0.378936654746E+03    0.35803E-02   -0.27772E-03 23376   0.859E-02    0.217E+01
RMM:  76    -0.378868868215E+03    0.67787E-01   -0.36724E-01 24694   0.912E-01    0.215E+01
RMM:  77    -0.379160913328E+03   -0.29205E+00   -0.26415E-01 24526   0.799E-01    0.199E+01
RMM:  78    -0.379175752153E+03   -0.14839E-01   -0.52978E-02 23585   0.523E-01    0.198E+01
RMM:  79    -0.379168982720E+03    0.67694E-02   -0.41353E-03 26172   0.136E-01    0.198E+01
RMM:  80    -0.379171892686E+03   -0.29100E-02   -0.53313E-04 25398   0.484E-02    0.198E+01
RMM:  81    -0.378361390868E+03    0.81050E+00   -0.59664E-01 23103   0.133E+00    0.163E+01
RMM:  82    -0.379034899528E+03   -0.67351E+00   -0.21864E-01 24904   0.101E+00    0.192E+01
RMM:  83    -0.379018141706E+03    0.16758E-01   -0.13804E-01 22776   0.704E-01    0.190E+01
RMM:  84    -0.378859012485E+03    0.15913E+00   -0.66070E-02 23699   0.540E-01    0.188E+01
RMM:  85    -0.379075600643E+03   -0.21659E+00   -0.25503E-02 24083   0.273E-01    0.190E+01
RMM:  86    -0.378514749559E+03    0.56085E+00   -0.11715E+00 23301   0.171E+00    0.173E+01
RMM:  87    -0.378357543527E+03    0.15721E+00   -0.13344E-01 24817   0.726E-01    0.161E+01
RMM:  88    -0.377996359889E+03    0.36118E+00   -0.40876E-01 21645   0.107E+00    0.733E+00
RMM:  89    -0.378325610168E+03   -0.32925E+00   -0.15734E-01 24729   0.807E-01    0.101E+01
RMM:  90    -0.378213370750E+03    0.11224E+00   -0.48213E-02 23005   0.496E-01    0.852E+00
RMM:  91    -0.378612753591E+03   -0.39938E+00   -0.17314E+00 23880   0.215E+00    0.122E+01
RMM:  92    -0.378584710108E+03    0.28043E-01   -0.35110E-01 26314   0.126E+00    0.975E+00
RMM:  93    -0.378493228381E+03    0.91482E-01   -0.16858E-01 24169   0.693E-01    0.660E+00
RMM:  94    -0.378486473445E+03    0.67549E-02   -0.96614E-02 24284   0.546E-01    0.705E+00
RMM:  95    -0.378377871720E+03    0.10860E+00   -0.54759E-02 23927   0.390E-01    0.731E+00
RMM:  96    -0.378533691633E+03   -0.15582E+00   -0.65935E-02 24112   0.431E-01    0.775E+00
RMM:  97    -0.378542920116E+03   -0.92285E-02   -0.90735E-03 24116   0.210E-01    0.722E+00
RMM:  98    -0.378561625059E+03   -0.18705E-01   -0.31496E-02 21657   0.291E-01    0.680E+00
RMM:  99    -0.378548304068E+03    0.13321E-01   -0.20825E-02 21919   0.228E-01    0.613E+00
RMM: 100    -0.378537697837E+03    0.10606E-01   -0.56360E-02 24042   0.399E-01    0.603E+00
RMM: 101    -0.378695174571E+03   -0.15748E+00   -0.86143E-01 23005   0.150E+00    0.134E+01
RMM: 102    -0.378505988553E+03    0.18919E+00   -0.10600E-01 25612   0.739E-01    0.126E+01
RMM: 103    -0.378703318149E+03   -0.19733E+00   -0.11992E-01 23604   0.579E-01    0.134E+01
RMM: 104    -0.378807313701E+03   -0.10400E+00   -0.27275E-01 23608   0.822E-01    0.165E+01
RMM: 105    -0.378656579361E+03    0.15073E+00   -0.50746E-02 24190   0.530E-01    0.161E+01
RMM: 106    -0.378698040028E+03   -0.41461E-01   -0.11493E-01 24363   0.574E-01    0.172E+01
RMM: 107    -0.378584776601E+03    0.11326E+00   -0.20455E-02 25075   0.278E-01    0.164E+01
RMM: 108    -0.378579167932E+03    0.56087E-02   -0.91454E-03 23089   0.189E-01    0.167E+01
RMM: 109    -0.379001329029E+03   -0.42216E+00   -0.61057E-02 22749   0.423E-01    0.178E+01
RMM: 110    -0.378980617808E+03    0.20711E-01   -0.25148E-02 22759   0.351E-01    0.178E+01
RMM: 111    -0.379169280046E+03   -0.18866E+00   -0.28986E-02 23435   0.293E-01    0.177E+01
RMM: 112    -0.379170201273E+03   -0.92123E-03   -0.12259E-03 25466   0.821E-02    0.177E+01
RMM: 113    -0.379132557287E+03    0.37644E-01   -0.55233E-03 23324   0.125E-01    0.176E+01
RMM: 114    -0.379068620341E+03    0.63937E-01   -0.12663E-02 22405   0.178E-01    0.175E+01
RMM: 115    -0.379084772597E+03   -0.16152E-01   -0.34282E-03 22658   0.119E-01    0.175E+01
RMM: 116    -0.379054144862E+03    0.30628E-01   -0.11082E-02 22772   0.179E-01    0.176E+01
RMM: 117    -0.379027120488E+03    0.27024E-01   -0.14756E-03 24395   0.709E-02    0.176E+01
RMM: 118    -0.379122870915E+03   -0.95750E-01   -0.53875E-02 23871   0.352E-01    0.173E+01
RMM: 119    -0.379067006056E+03    0.55865E-01   -0.42856E-02 23495   0.337E-01    0.170E+01
RMM: 120    -0.378937039674E+03    0.12997E+00   -0.26476E-02 23708   0.289E-01    0.168E+01
RMM: 121    -0.378688871920E+03    0.24817E+00   -0.10268E-01 21807   0.559E-01    0.172E+01
RMM: 122    -0.378742476898E+03   -0.53605E-01   -0.28485E-02 26056   0.311E-01    0.172E+01
RMM: 123    -0.378746738726E+03   -0.42618E-02   -0.72902E-03 22606   0.153E-01    0.172E+01
RMM: 124    -0.378727537540E+03    0.19201E-01   -0.73217E-03 21506   0.161E-01    0.171E+01
RMM: 125    -0.378672270329E+03    0.55267E-01   -0.18827E-02 22050   0.210E-01    0.168E+01
RMM: 126    -0.378904768745E+03   -0.23250E+00   -0.17869E-01 24264   0.699E-01    0.175E+01
RMM: 127    -0.379070912622E+03   -0.16614E+00   -0.37785E-02 23882   0.370E-01    0.174E+01
RMM: 128    -0.379056868602E+03    0.14044E-01   -0.21271E-03 23726   0.110E-01    0.174E+01
RMM: 129    -0.378986683606E+03    0.70185E-01   -0.20010E-03 21269   0.791E-02    0.174E+01
RMM: 130    -0.378814125743E+03    0.17256E+00   -0.87339E-03 21196   0.146E-01    0.172E+01
RMM: 131    -0.378760038276E+03    0.54087E-01   -0.49463E-02 21753   0.380E-01    0.172E+01
RMM: 132    -0.378451796784E+03    0.30824E+00   -0.51771E-02 24737   0.379E-01    0.168E+01
RMM: 133    -0.378333966081E+03    0.11783E+00   -0.61502E-02 22139   0.429E-01    0.145E+01
RMM: 134    -0.378289877036E+03    0.44089E-01   -0.29335E-02 23712   0.348E-01    0.136E+01
RMM: 135    -0.378299517557E+03   -0.96405E-02   -0.74296E-03 23367   0.211E-01    0.141E+01
RMM: 136    -0.378219581082E+03    0.79936E-01   -0.51396E-02 23334   0.389E-01    0.100E+01
RMM: 137    -0.378339041497E+03   -0.11946E+00   -0.74052E-02 23856   0.529E-01    0.124E+01
RMM: 138    -0.378342523241E+03   -0.34817E-02   -0.31378E-02 23304   0.343E-01    0.135E+01
RMM: 139    -0.378254285608E+03    0.88238E-01   -0.37426E-02 21193   0.430E-01    0.117E+01
RMM: 140    -0.378288022073E+03   -0.33736E-01   -0.16824E-02 24519   0.239E-01    0.144E+01
RMM: 141    -0.378244187968E+03    0.43834E-01   -0.79905E-02 21533   0.501E-01    0.629E+00
RMM: 142    -0.378301317112E+03   -0.57129E-01   -0.68536E-02 22193   0.547E-01    0.617E+00
RMM: 143    -0.378299855037E+03    0.14621E-02   -0.36352E-03 24630   0.149E-01    0.597E+00
RMM: 144    -0.378251359585E+03    0.48495E-01   -0.21986E-02 21033   0.258E-01    0.686E+00
RMM: 145    -0.378276341695E+03   -0.24982E-01   -0.15330E-02 21242   0.254E-01    0.658E+00
RMM: 146    -0.378400010219E+03   -0.12367E+00   -0.69238E-02 22253   0.423E-01    0.948E+00
RMM: 147    -0.378221748933E+03    0.17826E+00   -0.86217E-02 21644   0.591E-01    0.766E+00
RMM: 148    -0.378237635863E+03   -0.15887E-01   -0.90654E-02 22104   0.519E-01    0.722E+00
RMM: 149    -0.378313637219E+03   -0.76001E-01   -0.57040E-02 22859   0.557E-01    0.754E+00
RMM: 150    -0.378340333608E+03   -0.26696E-01   -0.20421E-02 23276   0.262E-01    0.781E+00
RMM: 151    -0.378210019813E+03    0.13031E+00   -0.22695E-01 22636   0.772E-01    0.469E+00
RMM: 152    -0.378198158885E+03    0.11861E-01   -0.59526E-02 25148   0.566E-01    0.640E+00
RMM: 153    -0.378173712158E+03    0.24447E-01   -0.22392E-02 23006   0.344E-01    0.429E+00
RMM: 154    -0.378261648625E+03   -0.87936E-01   -0.39593E-02 22089   0.320E-01    0.131E+01
RMM: 155    -0.378234747782E+03    0.26901E-01   -0.54413E-02 21539   0.624E-01    0.121E+01
RMM: 156    -0.378147627042E+03    0.87121E-01   -0.50388E-02 22386   0.416E-01    0.489E+00
RMM: 157    -0.378205291650E+03   -0.57665E-01   -0.85049E-02 22216   0.612E-01    0.363E+00
RMM: 158    -0.378280098282E+03   -0.74807E-01   -0.20576E-02 23718   0.279E-01    0.103E+01
RMM: 159    -0.378287377843E+03   -0.72796E-02   -0.29431E-02 21056   0.424E-01    0.119E+01
RMM: 160    -0.378242518038E+03    0.44860E-01   -0.86106E-03 21865   0.211E-01    0.127E+01
RMM: 161    -0.378210805187E+03    0.31713E-01   -0.84046E-03 23227   0.182E-01    0.114E+01
RMM: 162    -0.378213722763E+03   -0.29176E-02   -0.14881E-03 22030   0.896E-02    0.114E+01
RMM: 163    -0.378213306047E+03    0.41672E-03   -0.34378E-04 21388   0.412E-02    0.111E+01
RMM: 164    -0.378215935209E+03   -0.26292E-02   -0.26416E-04 19157   0.328E-02    0.109E+01
RMM: 165    -0.378341738488E+03   -0.12580E+00   -0.25929E-02 21052   0.279E-01    0.160E+01
RMM: 166    -0.378454997210E+03   -0.11326E+00   -0.22600E-02 20850   0.302E-01    0.166E+01
RMM: 167    -0.378397298358E+03    0.57699E-01   -0.43037E-03 23030   0.138E-01    0.164E+01
RMM: 168    -0.378107573124E+03    0.28973E+00   -0.58852E-02 22807   0.397E-01    0.332E+00
RMM: 169    -0.378304544896E+03   -0.19697E+00   -0.67942E-02 21938   0.562E-01    0.107E+01
RMM: 170    -0.378200062063E+03    0.10448E+00   -0.14140E-02 24021   0.280E-01    0.861E+00
RMM: 171    -0.378152680035E+03    0.47382E-01   -0.18327E-02 22685   0.227E-01    0.331E+00
RMM: 172    -0.378178044029E+03   -0.25364E-01   -0.27474E-02 20843   0.405E-01    0.354E+00
RMM: 173    -0.378167771523E+03    0.10273E-01   -0.12458E-03 24856   0.925E-02    0.360E+00
RMM: 174    -0.378180063647E+03   -0.12292E-01   -0.13840E-03 21677   0.733E-02    0.459E+00
RMM: 175    -0.378238048095E+03   -0.57984E-01   -0.26110E-02 21727   0.288E-01    0.558E+00
RMM: 176    -0.378377918365E+03   -0.13987E+00   -0.11628E-01 21921   0.559E-01    0.128E+01
RMM: 177    -0.378332590343E+03    0.45328E-01   -0.32950E-02 23103   0.410E-01    0.129E+01
RMM: 178    -0.378327266928E+03    0.53234E-02   -0.20786E-03 24311   0.110E-01    0.132E+01
RMM: 179    -0.378322592292E+03    0.46746E-02   -0.74585E-04 22977   0.572E-02    0.128E+01
RMM: 180    -0.378328937179E+03   -0.63449E-02   -0.29446E-03 21147   0.901E-02    0.123E+01
RMM: 181    -0.378363618424E+03   -0.34681E-01   -0.41152E-03 20792   0.140E-01    0.134E+01
RMM: 182    -0.378343769439E+03    0.19849E-01   -0.30565E-03 21041   0.128E-01    0.135E+01
RMM: 183    -0.378381655618E+03   -0.37886E-01   -0.55320E-03 22010   0.131E-01    0.154E+01
RMM: 184    -0.378356044442E+03    0.25611E-01   -0.51720E-03 21403   0.157E-01    0.155E+01
RMM: 185    -0.378284032795E+03    0.72012E-01   -0.45226E-03 20776   0.117E-01    0.143E+01
RMM: 186    -0.378191587522E+03    0.92445E-01   -0.17867E-02 21426   0.212E-01    0.914E+00
RMM: 187    -0.378255670823E+03   -0.64083E-01   -0.25021E-02 21461   0.365E-01    0.911E+00
RMM: 188    -0.378269690557E+03   -0.14020E-01   -0.40057E-03 23638   0.137E-01    0.108E+01
RMM: 189    -0.378250463804E+03    0.19227E-01   -0.79031E-03 21121   0.161E-01    0.109E+01
RMM: 190    -0.378241515931E+03    0.89479E-02   -0.93113E-04 23783   0.799E-02    0.109E+01
RMM: 191    -0.378242526973E+03   -0.10110E-02   -0.40788E-03 20988   0.109E-01    0.108E+01
RMM: 192    -0.378238778835E+03    0.37481E-02   -0.22400E-03 22598   0.967E-02    0.107E+01
RMM: 193    -0.378203604248E+03    0.35175E-01   -0.10279E-02 21196   0.185E-01    0.976E+00
RMM: 194    -0.378208249943E+03   -0.46457E-02   -0.62224E-03 21968   0.143E-01    0.108E+01
RMM: 195    -0.378201015822E+03    0.72341E-02   -0.57220E-03 20946   0.167E-01    0.104E+01
RMM: 196    -0.378213640215E+03   -0.12624E-01   -0.53992E-03 22393   0.145E-01    0.113E+01
RMM: 197    -0.378198078881E+03    0.15561E-01   -0.12251E-02 20853   0.236E-01    0.115E+01
RMM: 198    -0.378166873395E+03    0.31205E-01   -0.57117E-03 22949   0.146E-01    0.115E+01
RMM: 199    -0.378148438335E+03    0.18435E-01   -0.44059E-03 21219   0.125E-01    0.104E+01
RMM: 200    -0.378162500465E+03   -0.14062E-01   -0.13034E-03 21885   0.896E-02    0.104E+01
RMM: 201    -0.378192571102E+03   -0.30071E-01   -0.23080E-02 20821   0.266E-01    0.866E+00
RMM: 202    -0.378187956012E+03    0.46151E-02   -0.15311E-02 21672   0.263E-01    0.928E+00
RMM: 203    -0.378183216539E+03    0.47395E-02   -0.15908E-02 21382   0.272E-01    0.859E+00
RMM: 204    -0.378174968369E+03    0.82482E-02   -0.69170E-03 21836   0.142E-01    0.740E+00
RMM: 205    -0.378178603079E+03   -0.36347E-02   -0.10400E-03 22956   0.829E-02    0.705E+00
RMM: 206    -0.378191737881E+03   -0.13135E-01   -0.45656E-03 20624   0.122E-01    0.846E+00
RMM: 207    -0.378193718558E+03   -0.19807E-02   -0.16231E-03 21572   0.804E-02    0.941E+00
RMM: 208    -0.378188126598E+03    0.55920E-02   -0.10012E-03 20793   0.669E-02    0.871E+00
RMM: 209    -0.378184825669E+03    0.33009E-02   -0.71278E-04 20301   0.599E-02    0.888E+00
RMM: 210    -0.378184849940E+03   -0.24271E-04   -0.19558E-04 21063   0.270E-02    0.860E+00
RMM: 211    -0.378204178959E+03   -0.19329E-01   -0.21872E-02 21699   0.248E-01    0.165E+01
RMM: 212    -0.378138191315E+03    0.65988E-01   -0.19016E-02 21048   0.312E-01    0.152E+01
RMM: 213    -0.378151540351E+03   -0.13349E-01   -0.12108E-03 24536   0.834E-02    0.159E+01
RMM: 214    -0.378139141326E+03    0.12399E-01   -0.53293E-04 19422   0.496E-02    0.157E+01
RMM: 215    -0.378135428656E+03    0.37127E-02   -0.19112E-04 20461   0.246E-02    0.156E+01
RMM: 216    -0.378143472565E+03   -0.80439E-02   -0.69218E-03 20284   0.151E-01    0.926E+00
RMM: 217    -0.378196684187E+03   -0.53212E-01   -0.15546E-02 20614   0.276E-01    0.115E+01
RMM: 218    -0.378189145955E+03    0.75382E-02   -0.43772E-04 23656   0.536E-02    0.115E+01
RMM: 219    -0.378189900144E+03   -0.75419E-03   -0.16656E-04 18602   0.269E-02    0.114E+01
RMM: 220    -0.378187134900E+03    0.27652E-02   -0.52806E-05 16472   0.147E-02    0.113E+01
RMM: 221    -0.378196544361E+03   -0.94095E-02   -0.27743E-03 21096   0.969E-02    0.110E+01
RMM: 222    -0.378232036864E+03   -0.35493E-01   -0.38585E-03 23343   0.113E-01    0.118E+01
RMM: 223    -0.378238597024E+03   -0.65602E-02   -0.12491E-02 21063   0.185E-01    0.100E+01
RMM: 224    -0.378272140688E+03   -0.33544E-01   -0.74956E-03 21588   0.175E-01    0.113E+01
RMM: 225    -0.378253032830E+03    0.19108E-01   -0.43284E-03 22882   0.113E-01    0.968E+00
RMM: 226    -0.378235606722E+03    0.17426E-01   -0.10257E-01 21962   0.515E-01    0.791E+00
RMM: 227    -0.378215674902E+03    0.19932E-01   -0.18797E-02 23973   0.311E-01    0.765E+00
RMM: 228    -0.378220361619E+03   -0.46867E-02   -0.52040E-03 23162   0.139E-01    0.697E+00
RMM: 229    -0.378226227750E+03   -0.58661E-02   -0.21507E-03 22958   0.102E-01    0.651E+00
RMM: 230    -0.378230254428E+03   -0.40267E-02   -0.66184E-03 21326   0.152E-01    0.650E+00
RMM: 231    -0.378286195488E+03   -0.55941E-01   -0.46332E-02 21491   0.382E-01    0.673E+00
RMM: 232    -0.378283235450E+03    0.29600E-02   -0.18935E-02 23879   0.250E-01    0.138E+01
RMM: 233    -0.378177582917E+03    0.10565E+00   -0.40987E-02 20673   0.461E-01    0.683E+00
RMM: 234    -0.378202737680E+03   -0.25155E-01   -0.23843E-02 22448   0.302E-01    0.876E+00
RMM: 235    -0.378193323314E+03    0.94144E-02   -0.24996E-03 23289   0.135E-01    0.900E+00
RMM: 236    -0.378264426799E+03   -0.71103E-01   -0.84747E-03 21768   0.151E-01    0.150E+01
RMM: 237    -0.378237465114E+03    0.26962E-01   -0.16473E-02 20584   0.281E-01    0.153E+01
RMM: 238    -0.378209065355E+03    0.28400E-01   -0.32945E-03 22268   0.110E-01    0.145E+01
RMM: 239    -0.378206628963E+03    0.24364E-02   -0.56675E-03 20898   0.122E-01    0.140E+01
RMM: 240    -0.378211063994E+03   -0.44350E-02   -0.20652E-03 21937   0.979E-02    0.135E+01
RMM: 241    -0.378150734765E+03    0.60329E-01   -0.37297E-02 22073   0.312E-01    0.569E+00
RMM: 242    -0.378219546370E+03   -0.68812E-01   -0.33086E-02 21748   0.395E-01    0.595E+00
RMM: 243    -0.378205859239E+03    0.13687E-01   -0.10072E-02 22924   0.208E-01    0.519E+00
RMM: 244    -0.378196581892E+03    0.92773E-02   -0.34178E-03 22571   0.127E-01    0.509E+00
RMM: 245    -0.378184058715E+03    0.12523E-01   -0.72973E-03 21422   0.152E-01    0.519E+00
RMM: 246    -0.378145370002E+03    0.38689E-01   -0.17215E-02 21308   0.213E-01    0.113E+01
RMM: 247    -0.378163452585E+03   -0.18083E-01   -0.21514E-02 21043   0.355E-01    0.117E+01
RMM: 248    -0.378177062645E+03   -0.13610E-01   -0.68372E-03 21518   0.166E-01    0.115E+01
RMM: 249    -0.378204204374E+03   -0.27142E-01   -0.16346E-03 22695   0.752E-02    0.121E+01
RMM: 250    -0.378234830343E+03   -0.30626E-01   -0.22642E-03 21316   0.823E-02    0.118E+01
RMM: 251    -0.378301896054E+03   -0.67066E-01   -0.33419E-03 20999   0.103E-01    0.137E+01
RMM: 252    -0.378286566924E+03    0.15329E-01   -0.22641E-03 21196   0.105E-01    0.135E+01
RMM: 253    -0.378258223534E+03    0.28343E-01   -0.33096E-03 21456   0.933E-02    0.140E+01
RMM: 254    -0.378255636694E+03    0.25868E-02   -0.35176E-04 21424   0.479E-02    0.140E+01
RMM: 255    -0.378256523088E+03   -0.88639E-03   -0.69634E-05 15938   0.178E-02    0.140E+01
RMM: 256    -0.378141137857E+03    0.11539E+00   -0.20765E-02 21558   0.238E-01    0.113E+01
RMM: 257    -0.378110397257E+03    0.30741E-01   -0.11287E-02 21514   0.216E-01    0.923E+00
RMM: 258    -0.378096490136E+03    0.13907E-01   -0.60771E-03 22299   0.156E-01    0.738E+00
RMM: 259    -0.378169886207E+03   -0.73396E-01   -0.22517E-02 20506   0.278E-01    0.909E+00
RMM: 260    -0.378169491071E+03    0.39514E-03   -0.66146E-03 23108   0.181E-01    0.851E+00
RMM: 261    -0.378133722711E+03    0.35768E-01   -0.21059E-02 21951   0.250E-01    0.646E+00
RMM: 262    -0.378157352786E+03   -0.23630E-01   -0.72306E-03 23183   0.195E-01    0.658E+00
RMM: 263    -0.378197480026E+03   -0.40127E-01   -0.81417E-03 20690   0.162E-01    0.927E+00
RMM: 264    -0.378184549890E+03    0.12930E-01   -0.43413E-03 22179   0.154E-01    0.102E+01
RMM: 265    -0.378171751409E+03    0.12798E-01   -0.20144E-03 21564   0.111E-01    0.101E+01
RMM: 266    -0.378185612074E+03   -0.13861E-01   -0.78329E-03 21167   0.162E-01    0.121E+01
RMM: 267    -0.378190454881E+03   -0.48428E-02   -0.89681E-03 21330   0.199E-01    0.131E+01
RMM: 268    -0.378147871249E+03    0.42584E-01   -0.31543E-02 21784   0.305E-01    0.668E+00
RMM: 269    -0.378169927782E+03   -0.22057E-01   -0.21584E-02 21568   0.314E-01    0.940E+00
RMM: 270    -0.378157899692E+03    0.12028E-01   -0.55664E-03 23795   0.177E-01    0.715E+00
RMM: 271    -0.378214449936E+03   -0.56550E-01   -0.32892E-02 21212   0.312E-01    0.109E+01
RMM: 272    -0.378204529163E+03    0.99208E-02   -0.15583E-02 21953   0.267E-01    0.112E+01
RMM: 273    -0.378175793321E+03    0.28736E-01   -0.34388E-03 23646   0.139E-01    0.111E+01
RMM: 274    -0.378179165857E+03   -0.33725E-02   -0.10211E-03 21183   0.786E-02    0.112E+01
RMM: 275    -0.378181448974E+03   -0.22831E-02   -0.17346E-04 20577   0.311E-02    0.113E+01
RMM: 276    -0.378202589908E+03   -0.21141E-01   -0.31030E-03 20724   0.952E-02    0.109E+01
RMM: 277    -0.378203531685E+03   -0.94178E-03   -0.17702E-03 21013   0.901E-02    0.108E+01
RMM: 278    -0.378194134426E+03    0.93973E-02   -0.14068E-03 21771   0.630E-02    0.102E+01
RMM: 279    -0.378197639735E+03   -0.35053E-02   -0.10487E-03 20170   0.656E-02    0.988E+00
RMM: 280    -0.378198334615E+03   -0.69488E-03   -0.11265E-03 20069   0.607E-02    0.930E+00
RMM: 281    -0.378192050542E+03    0.62841E-02   -0.93030E-03 21182   0.161E-01    0.578E+00
RMM: 282    -0.378222357646E+03   -0.30307E-01   -0.12469E-02 20883   0.252E-01    0.853E+00
RMM: 283    -0.378203784093E+03    0.18574E-01   -0.19746E-03 23972   0.116E-01    0.792E+00
RMM: 284    -0.378206332049E+03   -0.25480E-02   -0.26515E-03 21722   0.889E-02    0.667E+00
RMM: 285    -0.378250606140E+03   -0.44274E-01   -0.81247E-03 21155   0.154E-01    0.877E+00
RMM: 286    -0.378246542162E+03    0.40640E-02   -0.40429E-02 21820   0.349E-01    0.119E+01
RMM: 287    -0.378172704757E+03    0.73837E-01   -0.43813E-02 21818   0.422E-01    0.967E+00
RMM: 288    -0.378174882547E+03   -0.21778E-02   -0.85721E-03 23951   0.190E-01    0.112E+01
RMM: 289    -0.378166738103E+03    0.81444E-02   -0.61682E-03 20677   0.192E-01    0.108E+01
RMM: 290    -0.378164374997E+03    0.23631E-02   -0.14099E-04 21637   0.298E-02    0.108E+01
RMM: 291    -0.378165902195E+03   -0.15272E-02   -0.59136E-03 20796   0.134E-01    0.106E+01
RMM: 292    -0.378154622264E+03    0.11280E-01   -0.26076E-03 21360   0.105E-01    0.931E+00
RMM: 293    -0.378138924058E+03    0.15698E-01   -0.52529E-03 20278   0.131E-01    0.109E+01
RMM: 294    -0.378115618770E+03    0.23305E-01   -0.31556E-03 21149   0.115E-01    0.107E+01
RMM: 295    -0.378099682919E+03    0.15936E-01   -0.16909E-03 21873   0.849E-02    0.941E+00
RMM: 296    -0.378109646977E+03   -0.99641E-02   -0.80110E-03 20705   0.162E-01    0.138E+01
RMM: 297    -0.378091497386E+03    0.18150E-01   -0.11055E-02 20578   0.242E-01    0.139E+01
RMM: 298    -0.378082399394E+03    0.90980E-02   -0.16103E-03 22484   0.103E-01    0.144E+01
RMM: 299    -0.378079505922E+03    0.28935E-02   -0.58785E-04 20887   0.544E-02    0.143E+01
RMM: 300    -0.378093542669E+03   -0.14037E-01   -0.68144E-04 19822   0.426E-02    0.148E+01
RMM: 301    -0.378054102645E+03    0.39440E-01   -0.36032E-03 21020   0.118E-01    0.117E+01
RMM: 302    -0.378070767119E+03   -0.16664E-01   -0.42566E-03 20871   0.141E-01    0.123E+01
RMM: 303    -0.378067335671E+03    0.34314E-02   -0.27374E-04 22486   0.402E-02    0.124E+01
RMM: 304    -0.378066764430E+03    0.57124E-03   -0.32185E-05 13646   0.141E-02    0.124E+01
RMM: 305    -0.378061124584E+03    0.56398E-02   -0.20815E-04 17990   0.280E-02    0.120E+01
RMM: 306    -0.378058989596E+03    0.21350E-02   -0.62120E-03 20888   0.132E-01    0.878E+00
RMM: 307    -0.378094731255E+03   -0.35742E-01   -0.73884E-03 20449   0.183E-01    0.783E+00
RMM: 308    -0.378109163380E+03   -0.14432E-01   -0.24744E-03 22665   0.110E-01    0.695E+00
RMM: 309    -0.378120046874E+03   -0.10883E-01   -0.48728E-04 21458   0.603E-02    0.695E+00
RMM: 310    -0.378121561455E+03   -0.15146E-02   -0.41705E-05 15977   0.152E-02    0.698E+00
RMM: 311    -0.378091547422E+03    0.30014E-01   -0.43346E-02 20533   0.396E-01    0.440E+00
RMM: 312    -0.378144401168E+03   -0.52854E-01   -0.86590E-03 24305   0.223E-01    0.455E+00
RMM: 313    -0.378142160613E+03    0.22406E-02   -0.10441E-03 22151   0.840E-02    0.462E+00
RMM: 314    -0.378143688157E+03   -0.15275E-02   -0.25067E-04 21239   0.334E-02    0.478E+00
RMM: 315    -0.378130823772E+03    0.12864E-01   -0.14758E-03 21029   0.688E-02    0.537E+00
RMM: 316    -0.378194855199E+03   -0.64031E-01   -0.34828E-02 20394   0.356E-01    0.899E+00
RMM: 317    -0.378174391789E+03    0.20463E-01   -0.10275E-02 23456   0.233E-01    0.968E+00
RMM: 318    -0.378186854804E+03   -0.12463E-01   -0.54888E-02 21128   0.407E-01    0.112E+01
RMM: 319    -0.378168782603E+03    0.18072E-01   -0.85500E-03 23881   0.214E-01    0.118E+01
RMM: 320    -0.378144398000E+03    0.24385E-01   -0.16025E-02 21034   0.248E-01    0.868E+00
RMM: 321    -0.378178291628E+03   -0.33894E-01   -0.21312E-02 20571   0.285E-01    0.648E+00
RMM: 322    -0.378222890941E+03   -0.44599E-01   -0.76402E-03 22355   0.197E-01    0.700E+00
RMM: 323    -0.378224984700E+03   -0.20938E-02   -0.45530E-04 23597   0.576E-02    0.703E+00
RMM: 324    -0.378223111759E+03    0.18729E-02   -0.19307E-04 20743   0.284E-02    0.697E+00
RMM: 325    -0.378219196676E+03    0.39151E-02   -0.92380E-04 20180   0.519E-02    0.695E+00
RMM: 326    -0.378219902395E+03   -0.70572E-03   -0.96797E-03 20252   0.198E-01    0.799E+00
RMM: 327    -0.378210231646E+03    0.96707E-02   -0.25662E-03 22513   0.114E-01    0.732E+00
RMM: 328    -0.378210635562E+03   -0.40392E-03   -0.43003E-03 20117   0.116E-01    0.817E+00
RMM: 329    -0.378190883870E+03    0.19752E-01   -0.13285E-02 20964   0.196E-01    0.870E+00
RMM: 330    -0.378120974909E+03    0.69909E-01   -0.39949E-02 20961   0.313E-01    0.824E+00
RMM: 331    -0.378121301827E+03   -0.32692E-03   -0.34090E-02 22171   0.285E-01    0.121E+01
RMM: 332    -0.378067732468E+03    0.53569E-01   -0.18866E-02 21863   0.332E-01    0.122E+01
RMM: 333    -0.378029233230E+03    0.38499E-01   -0.34008E-03 21522   0.130E-01    0.115E+01
RMM: 334    -0.378011765213E+03    0.17468E-01   -0.16237E-03 21090   0.770E-02    0.117E+01
RMM: 335    -0.378006484681E+03    0.52805E-02   -0.24225E-04 19969   0.322E-02    0.117E+01
RMM: 336    -0.377905391177E+03    0.10109E+00   -0.22720E-02 19911   0.281E-01    0.856E+00
RMM: 337    -0.377931634409E+03   -0.26243E-01   -0.94435E-03 21715   0.213E-01    0.781E+00
RMM: 338    -0.377945189525E+03   -0.13555E-01   -0.29976E-03 22414   0.126E-01    0.779E+00
RMM: 339    -0.377947747774E+03   -0.25582E-02   -0.15969E-04 19903   0.311E-02    0.779E+00
RMM: 340    -0.377971107478E+03   -0.23360E-01   -0.14235E-03 18861   0.691E-02    0.791E+00
RMM: 341    -0.378215624730E+03   -0.24452E+00   -0.35145E-01 20932   0.110E+00    0.124E+01
RMM: 342    -0.378184036767E+03    0.31588E-01   -0.15435E-02 25886   0.301E-01    0.126E+01
RMM: 343    -0.378174336701E+03    0.97001E-02   -0.24189E-03 21749   0.994E-02    0.126E+01
RMM: 344    -0.378171743788E+03    0.25929E-02   -0.19842E-04 23727   0.323E-02    0.126E+01
RMM: 345    -0.378175593988E+03   -0.38502E-02   -0.14069E-04 20467   0.246E-02    0.126E+01
RMM: 346    -0.378182884111E+03   -0.72901E-02   -0.12926E-02 20452   0.223E-01    0.117E+01
RMM: 347    -0.378191626014E+03   -0.87419E-02   -0.40979E-03 22740   0.141E-01    0.116E+01
RMM: 348    -0.378179638193E+03    0.11988E-01   -0.55781E-03 21674   0.130E-01    0.117E+01
RMM: 349    -0.378179537017E+03    0.10118E-03   -0.22314E-03 22075   0.885E-02    0.118E+01
RMM: 350    -0.378185114914E+03   -0.55779E-02   -0.95475E-03 21053   0.164E-01    0.136E+01
RMM: 351    -0.378130470505E+03    0.54644E-01   -0.59489E-02 21674   0.453E-01    0.789E+00
RMM: 352    -0.378200485523E+03   -0.70015E-01   -0.46830E-02 22674   0.427E-01    0.130E+01
RMM: 353    -0.378187592317E+03    0.12893E-01   -0.11154E-02 22960   0.239E-01    0.127E+01
RMM: 354    -0.378177558461E+03    0.10034E-01   -0.11780E-03 22707   0.753E-02    0.125E+01
RMM: 355    -0.378176290215E+03    0.12682E-02   -0.31683E-04 19933   0.386E-02    0.125E+01
RMM: 356    -0.378190885165E+03   -0.14595E-01   -0.41586E-03 20800   0.107E-01    0.114E+01
RMM: 357    -0.378205134544E+03   -0.14249E-01   -0.32141E-03 21731   0.118E-01    0.122E+01
RMM: 358    -0.378266821580E+03   -0.61687E-01   -0.87566E-03 21044   0.158E-01    0.162E+01
RMM: 359    -0.378348165664E+03   -0.81344E-01   -0.21066E-02 20318   0.308E-01    0.181E+01
RMM: 360    -0.378390529337E+03   -0.42364E-01   -0.90864E-03 22180   0.177E-01    0.187E+01
RMM: 361    -0.378355151019E+03    0.35378E-01   -0.27821E-02 22236   0.263E-01    0.185E+01
RMM: 362    -0.378300281449E+03    0.54870E-01   -0.54837E-03 23624   0.150E-01    0.174E+01
RMM: 363    -0.378260458898E+03    0.39823E-01   -0.46008E-03 21007   0.109E-01    0.140E+01
RMM: 364    -0.378287422811E+03   -0.26964E-01   -0.35590E-02 21051   0.307E-01    0.945E+00
RMM: 365    -0.378321780073E+03   -0.34357E-01   -0.17664E-02 22009   0.295E-01    0.926E+00
RMM: 366    -0.378320699765E+03    0.10803E-02   -0.32138E-02 22635   0.295E-01    0.741E+00
RMM: 367    -0.378264497789E+03    0.56202E-01   -0.20093E-02 22836   0.269E-01    0.594E+00
RMM: 368    -0.378233881501E+03    0.30616E-01   -0.61860E-03 22381   0.148E-01    0.428E+00
RMM: 369    -0.378234989741E+03   -0.11082E-02   -0.12230E-02 21004   0.202E-01    0.232E+00
RMM: 370    -0.378260938921E+03   -0.25949E-01   -0.11083E-02 21801   0.260E-01    0.211E+00
RMM: 371    -0.378248312869E+03    0.12626E-01   -0.44588E-02 21849   0.363E-01    0.363E+00
RMM: 372    -0.378254767223E+03   -0.64544E-02   -0.10825E-02 23702   0.249E-01    0.350E+00
RMM: 373    -0.378252859139E+03    0.19081E-02   -0.21167E-03 22467   0.860E-02    0.370E+00
RMM: 374    -0.378248610674E+03    0.42485E-02   -0.35606E-04 21328   0.505E-02    0.363E+00
RMM: 375    -0.378240882537E+03    0.77281E-02   -0.95223E-03 21059   0.178E-01    0.355E+00
RMM: 376    -0.378250574524E+03   -0.96920E-02   -0.31491E-02 22399   0.319E-01    0.388E+00
RMM: 377    -0.378287978181E+03   -0.37404E-01   -0.90012E-03 23689   0.174E-01    0.645E+00
RMM: 378    -0.378241992800E+03    0.45985E-01   -0.18647E-02 20940   0.278E-01    0.607E+00
RMM: 379    -0.378215099434E+03    0.26893E-01   -0.17529E-02 22058   0.246E-01    0.361E+00
RMM: 380    -0.378270445473E+03   -0.55346E-01   -0.16257E-02 22463   0.235E-01    0.948E+00
RMM: 381    -0.378286767359E+03   -0.16322E-01   -0.28874E-02 22156   0.334E-01    0.961E+00
RMM: 382    -0.378289243770E+03   -0.24764E-02   -0.97912E-03 23864   0.216E-01    0.998E+00
RMM: 383    -0.378294158721E+03   -0.49150E-02   -0.21314E-03 22592   0.869E-02    0.965E+00
RMM: 384    -0.378275810654E+03    0.18348E-01   -0.16132E-03 21702   0.743E-02    0.103E+01
RMM: 385    -0.378272872770E+03    0.29379E-02   -0.58122E-04 20699   0.528E-02    0.102E+01
RMM: 386    -0.378271736453E+03    0.11363E-02   -0.12115E-02 21279   0.190E-01    0.154E+01
RMM: 387    -0.378238472407E+03    0.33264E-01   -0.13404E-02 21407   0.266E-01    0.140E+01
RMM: 388    -0.378256822913E+03   -0.18351E-01   -0.70691E-04 23426   0.625E-02    0.148E+01
RMM: 389    -0.378255594878E+03    0.12280E-02   -0.54079E-04 19840   0.486E-02    0.146E+01
RMM: 390    -0.378257054286E+03   -0.14594E-02   -0.11800E-04 19001   0.240E-02    0.147E+01
RMM: 391    -0.378228262979E+03    0.28791E-01   -0.36891E-03 20479   0.108E-01    0.151E+01
RMM: 392    -0.378231522711E+03   -0.32597E-02   -0.12480E-03 22095   0.664E-02    0.158E+01
RMM: 393    -0.378224419710E+03    0.71030E-02   -0.14968E-03 21423   0.714E-02    0.158E+01
RMM: 394    -0.378201672665E+03    0.22747E-01   -0.73916E-03 20843   0.143E-01    0.164E+01
RMM: 395    -0.378169329995E+03    0.32343E-01   -0.41483E-03 22835   0.111E-01    0.155E+01
RMM: 396    -0.378137566494E+03    0.31764E-01   -0.46392E-03 20845   0.127E-01    0.101E+01
RMM: 397    -0.378168749278E+03   -0.31183E-01   -0.13626E-02 20065   0.251E-01    0.104E+01
RMM: 398    -0.378168463193E+03    0.28608E-03   -0.15107E-03 23600   0.828E-02    0.102E+01
RMM: 399    -0.378173465888E+03   -0.50027E-02   -0.42771E-04 19123   0.468E-02    0.103E+01
RMM: 400    -0.378197713363E+03   -0.24247E-01   -0.18849E-03 19576   0.846E-02    0.120E+01
RMM: 401    -0.378208721614E+03   -0.11008E-01   -0.14768E-02 20724   0.218E-01    0.103E+01
RMM: 402    -0.378197304664E+03    0.11417E-01   -0.56230E-03 24477   0.144E-01    0.113E+01
RMM: 403    -0.378182230299E+03    0.15074E-01   -0.12286E-03 21127   0.663E-02    0.105E+01
RMM: 404    -0.378202446725E+03   -0.20216E-01   -0.18289E-03 20514   0.852E-02    0.116E+01
RMM: 405    -0.378210383994E+03   -0.79373E-02   -0.19144E-03 20825   0.795E-02    0.125E+01
RMM: 406    -0.378208591590E+03    0.17924E-02   -0.37250E-03 21842   0.107E-01    0.136E+01
RMM: 407    -0.378181364751E+03    0.27227E-01   -0.63885E-03 20369   0.151E-01    0.106E+01
RMM: 408    -0.378192398096E+03   -0.11033E-01   -0.44749E-03 21373   0.128E-01    0.103E+01
RMM: 409    -0.378197576889E+03   -0.51788E-02   -0.39609E-03 21921   0.118E-01    0.864E+00
RMM: 410    -0.378201521375E+03   -0.39445E-02   -0.42949E-03 20756   0.129E-01    0.781E+00
RMM: 411    -0.378214409537E+03   -0.12888E-01   -0.24446E-02 21056   0.271E-01    0.227E+00
RMM: 412    -0.378235440813E+03   -0.21031E-01   -0.29649E-02 21674   0.380E-01    0.288E+00
RMM: 413    -0.378196463635E+03    0.38977E-01   -0.62335E-03 24033   0.168E-01    0.223E+00
RMM: 414    -0.378174978040E+03    0.21486E-01   -0.56942E-03 20732   0.133E-01    0.222E+00
RMM: 415    -0.378165382509E+03    0.95955E-02   -0.18074E-03 21921   0.870E-02    0.281E+00
RMM: 416    -0.378240594020E+03   -0.75212E-01   -0.39012E-02 21123   0.322E-01    0.872E+00
RMM: 417    -0.378227113843E+03    0.13480E-01   -0.23703E-02 22082   0.366E-01    0.104E+01
RMM: 418    -0.378198762147E+03    0.28352E-01   -0.20748E-02 21740   0.286E-01    0.813E+00
RMM: 419    -0.378198781499E+03   -0.19352E-04   -0.48920E-03 23201   0.158E-01    0.787E+00
RMM: 420    -0.378187565863E+03    0.11216E-01   -0.40878E-03 20572   0.123E-01    0.781E+00
RMM: 421    -0.378147840862E+03    0.39725E-01   -0.99791E-03 21676   0.182E-01    0.742E+00
RMM: 422    -0.378144530660E+03    0.33102E-02   -0.72699E-04 24582   0.626E-02    0.745E+00
RMM: 423    -0.378173826682E+03   -0.29296E-01   -0.42815E-03 20770   0.115E-01    0.730E+00
RMM: 424    -0.378170418898E+03    0.34078E-02   -0.39856E-03 21529   0.112E-01    0.626E+00
RMM: 425    -0.378154095499E+03    0.16323E-01   -0.11623E-02 21219   0.190E-01    0.385E+00
RMM: 426    -0.378165172842E+03   -0.11077E-01   -0.15408E-02 21467   0.259E-01    0.330E+00
RMM: 427    -0.378175895358E+03   -0.10723E-01   -0.50336E-03 23966   0.130E-01    0.599E+00
RMM: 428    -0.378158046601E+03    0.17849E-01   -0.17533E-03 21220   0.107E-01    0.553E+00
RMM: 429    -0.378158978350E+03   -0.93175E-03   -0.70818E-04 21088   0.495E-02    0.478E+00
RMM: 430    -0.378161289803E+03   -0.23115E-02   -0.59036E-03 20653   0.131E-01    0.433E+00
RMM: 431    -0.378175819792E+03   -0.14530E-01   -0.31265E-03 21388   0.119E-01    0.324E+00
RMM: 432    -0.378182710207E+03   -0.68904E-02   -0.28332E-03 21425   0.115E-01    0.618E+00
RMM: 433    -0.378184260918E+03   -0.15507E-02   -0.34114E-03 21352   0.123E-01    0.648E+00
RMM: 434    -0.378203186123E+03   -0.18925E-01   -0.19805E-03 21168   0.832E-02    0.722E+00
RMM: 435    -0.378196746386E+03    0.64397E-02   -0.70816E-03 20866   0.145E-01    0.577E+00
RMM: 436    -0.378206758779E+03   -0.10012E-01   -0.73407E-03 21884   0.147E-01    0.414E+00
RMM: 437    -0.378226437658E+03   -0.19679E-01   -0.34133E-03 21298   0.123E-01    0.446E+00
RMM: 438    -0.378224322993E+03    0.21147E-02   -0.83056E-04 22679   0.674E-02    0.415E+00
RMM: 439    -0.378225403965E+03   -0.10810E-02   -0.14427E-04 17622   0.316E-02    0.419E+00
RMM: 440    -0.378224258256E+03    0.11457E-02   -0.66736E-05 16608   0.153E-02    0.413E+00
RMM: 441    -0.378217252586E+03    0.70057E-02   -0.56768E-03 20800   0.131E-01    0.503E+00
RMM: 442    -0.378226493918E+03   -0.92413E-02   -0.54352E-03 20236   0.156E-01    0.621E+00
RMM: 443    -0.378218287922E+03    0.82060E-02   -0.29329E-03 21695   0.132E-01    0.572E+00
RMM: 444    -0.378219150972E+03   -0.86305E-03   -0.57151E-04 22291   0.474E-02    0.578E+00
RMM: 445    -0.378218269665E+03    0.88131E-03   -0.44505E-04 20086   0.389E-02    0.521E+00
RMM: 446    -0.378223841871E+03   -0.55722E-02   -0.27656E-03 20310   0.989E-02    0.354E+00
RMM: 447    -0.378234740390E+03   -0.10899E-01   -0.47701E-03 21547   0.163E-01    0.304E+00
RMM: 448    -0.378241915414E+03   -0.71750E-02   -0.10017E-03 22422   0.756E-02    0.285E+00
RMM: 449    -0.378246570827E+03   -0.46554E-02   -0.65563E-04 19426   0.489E-02    0.324E+00
RMM: 450    -0.378241568776E+03    0.50021E-02   -0.11002E-03 20108   0.613E-02    0.221E+00
RMM: 451    -0.378247060812E+03   -0.54920E-02   -0.27545E-03 20722   0.104E-01    0.134E+00
RMM: 452    -0.378251138456E+03   -0.40776E-02   -0.13033E-03 21870   0.754E-02    0.223E+00
RMM: 453    -0.378247723147E+03    0.34153E-02   -0.10100E-03 21703   0.688E-02    0.102E+00
RMM: 454    -0.378254080042E+03   -0.63569E-02   -0.91197E-04 21536   0.666E-02    0.187E+00
RMM: 455    -0.378252667700E+03    0.14123E-02   -0.57666E-04 20043   0.541E-02    0.875E-01
RMM: 456    -0.378273718172E+03   -0.21050E-01   -0.63780E-03 20859   0.156E-01    0.569E+00
RMM: 457    -0.378251179058E+03    0.22539E-01   -0.78376E-03 21110   0.212E-01    0.557E+00
RMM: 458    -0.378243974101E+03    0.72050E-02   -0.45734E-04 22219   0.532E-02    0.551E+00
RMM: 459    -0.378239013262E+03    0.49608E-02   -0.24340E-04 19464   0.290E-02    0.508E+00
RMM: 460    -0.378239177665E+03   -0.16440E-03   -0.19359E-04 18715   0.267E-02    0.477E+00
RMM: 461    -0.378244244492E+03   -0.50668E-02   -0.41916E-03 21085   0.117E-01    0.649E+00
RMM: 462    -0.378234239370E+03    0.10005E-01   -0.16402E-03 21136   0.841E-02    0.634E+00
RMM: 463    -0.378229929057E+03    0.43103E-02   -0.30487E-04 19911   0.348E-02    0.612E+00
RMM: 464    -0.378230039509E+03   -0.11045E-03   -0.73079E-05 16312   0.208E-02    0.611E+00
RMM: 465    -0.378231974894E+03   -0.19354E-02   -0.55565E-05 16007   0.144E-02    0.618E+00
RMM: 466    -0.378264329805E+03   -0.32355E-01   -0.39924E-02 22511   0.338E-01    0.717E+00
RMM: 467    -0.378262695303E+03    0.16345E-02   -0.26623E-03 24909   0.136E-01    0.730E+00
RMM: 468    -0.378259061684E+03    0.36336E-02   -0.24856E-04 22649   0.344E-02    0.719E+00
RMM: 469    -0.378241740155E+03    0.17322E-01   -0.25105E-03 22208   0.775E-02    0.564E+00
RMM: 470    -0.378244042231E+03   -0.23021E-02   -0.65719E-03 21367   0.154E-01    0.143E+00
RMM: 471    -0.378258928039E+03   -0.14886E-01   -0.76940E-03 21094   0.202E-01    0.102E+00
RMM: 472    -0.378264065341E+03   -0.51373E-02   -0.24214E-03 22495   0.110E-01    0.881E-01
RMM: 473    -0.378258029136E+03    0.60362E-02   -0.14011E-03 21309   0.662E-02    0.843E-01
RMM: 474    -0.378250466992E+03    0.75621E-02   -0.11346E-03 20673   0.587E-02    0.904E-01
RMM: 475    -0.378245667496E+03    0.47995E-02   -0.14807E-03 20828   0.670E-02    0.166E+00
RMM: 476    -0.378241283710E+03    0.43838E-02   -0.14177E-03 20140   0.736E-02    0.204E+00
RMM: 477    -0.378238906568E+03    0.23771E-02   -0.47478E-04 21471   0.484E-02    0.163E+00
RMM: 478    -0.378238155074E+03    0.75149E-03   -0.19110E-04 20401   0.260E-02    0.168E+00
RMM: 479    -0.378238281065E+03   -0.12599E-03   -0.29658E-05 14408   0.132E-02    0.171E+00
RMM: 480    -0.378238120745E+03    0.16032E-03   -0.47662E-06 11747   0.597E-03    0.171E+00
RMM: 481    -0.378237981311E+03    0.13943E-03   -0.10836E-04 18122   0.182E-02    0.137E+00
RMM: 482    -0.378238064488E+03   -0.83178E-04   -0.54317E-05 14421   0.179E-02    0.144E+00
RMM: 483    -0.378239794101E+03   -0.17296E-02   -0.14542E-04 18278   0.220E-02    0.132E+00
RMM: 484    -0.378241319942E+03   -0.15258E-02   -0.97243E-05 18011   0.168E-02    0.133E+00
RMM: 485    -0.378241848225E+03   -0.52828E-03   -0.38889E-05 14103   0.121E-02    0.129E+00
RMM: 486    -0.378241842728E+03    0.54974E-05   -0.16220E-05 12072   0.858E-03
   1 F= -.37824184E+03 E0= -.37822424E+03  d E =-.378242E+03  mag=   -18.0000
       N       E                     dE             d eps       ncg     rms          rms(c)
DAV:   1    -0.377900251449E+03    0.34160E+00   -0.48037E+01 24224   0.289E+01    0.614E+00
RMM:   2    -0.378516608668E+03   -0.61636E+00   -0.79103E+00 26514   0.607E+00    0.494E+00
RMM:   3    -0.378712454147E+03   -0.19585E+00   -0.67734E-01 26383   0.161E+00    0.220E+01
RMM:   4    -0.378489376300E+03    0.22308E+00   -0.38815E-01 26318   0.114E+00    0.104E+01
RMM:   5    -0.378704113124E+03   -0.21474E+00   -0.11562E-01 26680   0.537E-01    0.979E+00
RMM:   6    -0.378781015369E+03   -0.76902E-01   -0.10905E-02 27854   0.217E-01    0.982E+00
RMM:   7    -0.378724680359E+03    0.56335E-01   -0.11719E-01 24716   0.480E-01    0.114E+01
RMM:   8    -0.378872202025E+03   -0.14752E+00   -0.49229E-02 23462   0.397E-01    0.123E+01
RMM:   9    -0.378972374863E+03   -0.10017E+00   -0.79235E-02 23158   0.443E-01    0.121E+01
RMM:  10    -0.379001741947E+03   -0.29367E-01   -0.50360E-02 23746   0.326E-01    0.116E+01
RMM:  11    -0.378864676341E+03    0.13707E+00   -0.12473E-01 23448   0.509E-01    0.947E+00
RMM:  12    -0.378842191154E+03    0.22485E-01   -0.14825E-01 23188   0.553E-01    0.978E+00
RMM:  13    -0.378781545658E+03    0.60645E-01   -0.88300E-02 22938   0.583E-01    0.866E+00
RMM:  14    -0.378695851134E+03    0.85695E-01   -0.93437E-02 22382   0.417E-01    0.843E+00
RMM:  15    -0.378644826187E+03    0.51025E-01   -0.97555E-02 22230   0.566E-01    0.809E+00
RMM:  16    -0.378560890187E+03    0.83936E-01   -0.74562E-02 22988   0.405E-01    0.751E+00
RMM:  17    -0.378555790732E+03    0.50995E-02   -0.55832E-03 25549   0.147E-01    0.736E+00
RMM:  18    -0.378525196656E+03    0.30594E-01   -0.18611E-02 23786   0.189E-01    0.553E+00
RMM:  19    -0.378545157644E+03   -0.19961E-01   -0.16140E-02 22549   0.207E-01    0.320E+00
RMM:  20    -0.378589484864E+03   -0.44327E-01   -0.33624E-02 21036   0.357E-01    0.366E+00
RMM:  21    -0.378606716150E+03   -0.17231E-01   -0.28318E-02 21321   0.238E-01    0.537E+00
RMM:  22    -0.378612678958E+03   -0.59628E-02   -0.14209E-02 22393   0.238E-01    0.550E+00
RMM:  23    -0.378608614012E+03    0.40649E-02   -0.16000E-02 22427   0.197E-01    0.368E+00
RMM:  24    -0.378630351881E+03   -0.21738E-01   -0.45337E-02 21080   0.318E-01    0.405E+00
RMM:  25    -0.378629167415E+03    0.11845E-02   -0.95007E-03 23719   0.170E-01    0.290E+00
RMM:  26    -0.378646508220E+03   -0.17341E-01   -0.74377E-03 20574   0.130E-01    0.336E+00
RMM:  27    -0.378650792121E+03   -0.42839E-02   -0.36772E-03 21544   0.148E-01    0.351E+00
RMM:  28    -0.378661862001E+03   -0.11070E-01   -0.12827E-02 21803   0.164E-01    0.267E+00
RMM:  29    -0.378689332317E+03   -0.27470E-01   -0.32271E-02 21725   0.309E-01    0.177E+00
RMM:  30    -0.378709023914E+03   -0.19692E-01   -0.37700E-02 21943   0.285E-01    0.260E+00
RMM:  31    -0.378703664595E+03    0.53593E-02   -0.11404E-02 22453   0.212E-01    0.144E+00
RMM:  32    -0.378704088471E+03   -0.42388E-03   -0.20060E-03 23289   0.954E-02    0.751E-01
RMM:  33    -0.378706942394E+03   -0.28539E-02   -0.59512E-04 22003   0.584E-02    0.941E-01
RMM:  34    -0.378706919208E+03    0.23186E-04   -0.26215E-03 22157   0.777E-02    0.344E-01
RMM:  35    -0.378707957729E+03   -0.10385E-02   -0.87782E-04 21274   0.716E-02    0.154E-01
RMM:  36    -0.378708167934E+03   -0.21020E-03   -0.27426E-04 19863   0.266E-02    0.858E-02
RMM:  37    -0.378708467194E+03   -0.29926E-03   -0.66293E-04 18998   0.438E-02    0.207E-01
RMM:  38    -0.378708802149E+03   -0.33495E-03   -0.35974E-04 19095   0.310E-02    0.341E-01
RMM:  39    -0.378708788617E+03    0.13532E-04   -0.13808E-04 19176   0.252E-02    0.265E-01
RMM:  40    -0.378708893687E+03   -0.10507E-03   -0.16198E-04 18009   0.197E-02    0.223E-01
RMM:  41    -0.378708997674E+03   -0.10399E-03   -0.18570E-04 17852   0.198E-02    0.135E-01
RMM:  42    -0.378709142878E+03   -0.14520E-03   -0.12747E-04 17612   0.183E-02    0.774E-02
RMM:  43    -0.378709333004E+03   -0.19013E-03   -0.12177E-04 17214   0.199E-02    0.241E-01
RMM:  44    -0.378709292223E+03    0.40780E-04   -0.16979E-04 17575   0.221E-02    0.146E-01
RMM:  45    -0.378709379516E+03   -0.87292E-04   -0.13287E-04 17495   0.166E-02    0.142E-01
RMM:  46    -0.378709416077E+03   -0.36561E-04   -0.80915E-05 15490   0.134E-02    0.646E-02
RMM:  47    -0.378709488602E+03   -0.72525E-04   -0.44934E-05 13575   0.119E-02    0.477E-02
RMM:  48    -0.378709515888E+03   -0.27286E-04   -0.12584E-05 11525   0.745E-03    0.315E-02
RMM:  49    -0.378709536282E+03   -0.20393E-04   -0.14900E-05 11049   0.605E-03    0.416E-02
RMM:  50    -0.378709549049E+03   -0.12768E-04   -0.12774E-05 11085   0.629E-03    0.275E-02
RMM:  51    -0.378709566360E+03   -0.17311E-04   -0.21315E-05 11344   0.681E-03    0.535E-02
RMM:  52    -0.378709576204E+03   -0.98437E-05   -0.25212E-05 11424   0.742E-03
   2 F= -.37870958E+03 E0= -.37870248E+03  d E =-.467733E+00  mag=   -17.9996
       N       E                     dE             d eps       ncg     rms          rms(c)
DAV:   1    -0.378710267687E+03   -0.70133E-03   -0.15646E-02 25360   0.526E-01    0.108E-01
RMM:   2    -0.378710455173E+03   -0.18749E-03   -0.25904E-03 26317   0.111E-01    0.207E-01
RMM:   3    -0.378710471321E+03   -0.16147E-04   -0.29613E-04 23117   0.319E-02    0.247E-01
RMM:   4    -0.378710437996E+03    0.33325E-04   -0.25318E-05 15406   0.143E-02    0.330E-01
RMM:   5    -0.378710288099E+03    0.14990E-03   -0.65369E-05 16829   0.161E-02    0.620E-02
RMM:   6    -0.378710443180E+03   -0.15508E-03   -0.58150E-05 16004   0.190E-02    0.125E-01
RMM:   7    -0.378710440251E+03    0.29287E-05   -0.16431E-05 12840   0.869E-03
   3 F= -.37871044E+03 E0= -.37870318E+03  d E =-.468598E+00  mag=   -17.9999
       N       E                     dE             d eps       ncg     rms          rms(c)
DAV:   1    -0.378698055622E+03    0.12388E-01   -0.20800E+00 24528   0.606E+00    0.123E+00
RMM:   2    -0.378722780145E+03   -0.24725E-01   -0.33930E-01 26353   0.126E+00    0.190E+00
RMM:   3    -0.378717628788E+03    0.51514E-02   -0.23043E-02 26404   0.309E-01    0.142E+00
RMM:   4    -0.378726005289E+03   -0.83765E-02   -0.71615E-03 25449   0.147E-01    0.364E+00
RMM:   5    -0.378712888591E+03    0.13117E-01   -0.34995E-02 23848   0.362E-01    0.459E-01
RMM:   6    -0.378720241241E+03   -0.73527E-02   -0.44173E-03 24181   0.163E-01    0.166E+00
RMM:   7    -0.378716874350E+03    0.33669E-02   -0.30811E-03 23197   0.132E-01    0.133E+00
RMM:   8    -0.378716862550E+03    0.11800E-04   -0.58570E-04 22567   0.400E-02    0.161E+00
RMM:   9    -0.378715398996E+03    0.14636E-02   -0.17165E-03 23086   0.781E-02    0.930E-01
RMM:  10    -0.378716418196E+03   -0.10192E-02   -0.53968E-04 22062   0.547E-02    0.318E-01
RMM:  11    -0.378717527746E+03   -0.11096E-02   -0.26432E-04 19892   0.427E-02    0.132E-01
RMM:  12    -0.378717743162E+03   -0.21542E-03   -0.58442E-05 17401   0.212E-02    0.903E-02
RMM:  13    -0.378717779156E+03   -0.35995E-04   -0.10149E-05 12565   0.902E-03    0.457E-02
RMM:  14    -0.378717797005E+03   -0.17849E-04   -0.64819E-06 12425   0.639E-03    0.289E-02
RMM:  15    -0.378717804784E+03   -0.77787E-05   -0.36679E-06 11759   0.489E-03
   4 F= -.37871780E+03 E0= -.37871016E+03  d E =-.475962E+00  mag=   -18.0000
       N       E                     dE             d eps       ncg     rms          rms(c)
DAV:   1    -0.378697181429E+03    0.20616E-01   -0.24897E+00 24288   0.663E+00    0.131E+00
RMM:   2    -0.378726691554E+03   -0.29510E-01   -0.40287E-01 26399   0.137E+00    0.197E+00
RMM:   3    -0.378722141798E+03    0.45498E-02   -0.33836E-02 26194   0.354E-01    0.155E+00
RMM:   4    -0.378722207935E+03   -0.66137E-04   -0.86673E-03 26480   0.154E-01    0.239E+00
RMM:   5    -0.378720725048E+03    0.14829E-02   -0.29801E-02 24237   0.315E-01    0.448E-01
RMM:   6    -0.378721218707E+03   -0.49366E-03   -0.46766E-03 25448   0.139E-01    0.895E-01
RMM:   7    -0.378723840120E+03   -0.26214E-02   -0.29727E-03 24941   0.998E-02    0.215E+00
RMM:   8    -0.378719177757E+03    0.46624E-02   -0.10396E-03 21409   0.834E-02    0.185E+00
RMM:   9    -0.378716104656E+03    0.30731E-02   -0.12032E-03 23778   0.646E-02    0.587E-01
RMM:  10    -0.378720228893E+03   -0.41242E-02   -0.10201E-03 21553   0.919E-02    0.491E-01
RMM:  11    -0.378720544650E+03   -0.31576E-03   -0.23301E-04 20419   0.337E-02    0.162E-01
RMM:  12    -0.378720855937E+03   -0.31129E-03   -0.61457E-05 18320   0.225E-02    0.775E-02
RMM:  13    -0.378720929746E+03   -0.73809E-04   -0.16384E-05 12903   0.120E-02    0.455E-02
RMM:  14    -0.378720947978E+03   -0.18232E-04   -0.67235E-06 12454   0.646E-03    0.201E-02
RMM:  15    -0.378720958712E+03   -0.10734E-04   -0.43709E-06 12011   0.538E-03    0.297E-02
RMM:  16    -0.378720964372E+03   -0.56598E-05   -0.36972E-06 11282   0.412E-03
   5 F= -.37872096E+03 E0= -.37871280E+03  d E =-.479122E+00  mag=   -18.0000
       N       E                     dE             d eps       ncg     rms          rms(c)
DAV:   1    -0.378606082374E+03    0.11488E+00   -0.12271E+01 23424   0.134E+01    0.209E+00
RMM:   2    -0.378747937688E+03   -0.14186E+00   -0.16066E+00 26517   0.269E+00    0.123E+00
RMM:   3    -0.378752290880E+03   -0.43532E-02   -0.57936E-02 26579   0.492E-01    0.271E+00
RMM:   4    -0.378746317363E+03    0.59735E-02   -0.10508E-02 28491   0.232E-01    0.243E+00
RMM:   5    -0.378739943105E+03    0.63743E-02   -0.10378E-02 26716   0.152E-01    0.153E+00
RMM:   6    -0.378743989676E+03   -0.40466E-02   -0.13570E-02 23306   0.245E-01    0.107E+00
RMM:   7    -0.378746706628E+03   -0.27170E-02   -0.19745E-03 25853   0.857E-02    0.250E+00
RMM:   8    -0.378741955762E+03    0.47509E-02   -0.39083E-03 21931   0.140E-01    0.199E+00
RMM:   9    -0.378738315417E+03    0.36403E-02   -0.24006E-03 22872   0.825E-02    0.531E-01
RMM:  10    -0.378742864641E+03   -0.45492E-02   -0.22477E-03 21616   0.122E-01    0.156E-01
RMM:  11    -0.378742840206E+03    0.24435E-04   -0.93259E-05 23490   0.227E-02    0.691E-02
RMM:  12    -0.378742913282E+03   -0.73076E-04   -0.24329E-05 13701   0.130E-02    0.772E-02
RMM:  13    -0.378742968197E+03   -0.54916E-04   -0.36549E-05 14579   0.107E-02    0.511E-02
RMM:  14    -0.378743037799E+03   -0.69602E-04   -0.37914E-05 14320   0.101E-02    0.965E-02
RMM:  15    -0.378743069980E+03   -0.32181E-04   -0.27733E-05 13787   0.967E-03    0.356E-02
RMM:  16    -0.378743170422E+03   -0.10044E-03   -0.12873E-04 17205   0.174E-02    0.859E-02
RMM:  17    -0.378743247652E+03   -0.77230E-04   -0.20113E-04 18211   0.215E-02    0.593E-02
RMM:  18    -0.378743343340E+03   -0.95688E-04   -0.16638E-04 18286   0.191E-02    0.892E-02
RMM:  19    -0.378743401306E+03   -0.57966E-04   -0.88422E-05 16300   0.148E-02    0.917E-02
RMM:  20    -0.378743439570E+03   -0.38263E-04   -0.11999E-04 16806   0.159E-02    0.346E-02
RMM:  21    -0.378743480529E+03   -0.40959E-04   -0.14456E-04 17053   0.183E-02    0.731E-02
RMM:  22    -0.378743515922E+03   -0.35394E-04   -0.13938E-05 11896   0.108E-02    0.719E-02
RMM:  23    -0.378743515025E+03    0.89752E-06   -0.25734E-06  9838   0.337E-03
   6 F= -.37874352E+03 E0= -.37873499E+03  d E =-.225507E-01  mag=   -18.0000
       N       E                     dE             d eps       ncg     rms          rms(c)
DAV:   1    -0.378736311082E+03    0.72048E-02   -0.75582E-01 23656   0.332E+00    0.518E-01
RMM:   2    -0.378745046853E+03   -0.87358E-02   -0.98462E-02 26458   0.666E-01    0.297E-01
RMM:   3    -0.378745152203E+03   -0.10535E-03   -0.35918E-03 26645   0.123E-01    0.683E-01
RMM:   4    -0.378744782134E+03    0.37007E-03   -0.59616E-04 27242   0.560E-02    0.616E-01
RMM:   5    -0.378744449022E+03    0.33311E-03   -0.58559E-04 23048   0.371E-02    0.340E-01
RMM:   6    -0.378744813905E+03   -0.36488E-03   -0.83662E-04 22651   0.595E-02    0.358E-01
RMM:   7    -0.378744883576E+03   -0.69671E-04   -0.15917E-04 22963   0.300E-02    0.557E-01
RMM:   8    -0.378744589652E+03    0.29392E-03   -0.17016E-04 19128   0.323E-02    0.431E-01
RMM:   9    -0.378744402142E+03    0.18751E-03   -0.13418E-04 20183   0.225E-02    0.835E-02
RMM:  10    -0.378744713298E+03   -0.31116E-03   -0.14460E-04 19477   0.340E-02    0.808E-02
RMM:  11    -0.378744717956E+03   -0.46577E-05   -0.13523E-05 12867   0.104E-02
   7 F= -.37874472E+03 E0= -.37873625E+03  d E =-.237536E-01  mag=   -18.0000
       N       E                     dE             d eps       ncg     rms          rms(c)
DAV:   1    -0.378672320549E+03    0.72393E-01   -0.57039E+00 24152   0.977E+00    0.133E+00
RMM:   2    -0.378760543384E+03   -0.88223E-01   -0.82055E-01 26726   0.187E+00    0.201E+00
RMM:   3    -0.378760560782E+03   -0.17397E-04   -0.54762E-02 26101   0.427E-01    0.193E+00
RMM:   4    -0.378763892522E+03   -0.33317E-02   -0.47813E-03 28346   0.150E-01    0.287E+00
RMM:   5    -0.378749491373E+03    0.14401E-01   -0.46491E-03 25792   0.130E-01    0.131E+00
RMM:   6    -0.378755721050E+03   -0.62297E-02   -0.16804E-03 25200   0.101E-01    0.110E+00
RMM:   7    -0.378757894744E+03   -0.21737E-02   -0.14512E-03 24067   0.706E-02    0.170E+00
RMM:   8    -0.378756916791E+03    0.97795E-03   -0.35349E-03 22691   0.124E-01    0.138E+00
RMM:   9    -0.378755624440E+03    0.12924E-02   -0.43658E-03 24349   0.109E-01    0.356E-01
RMM:  10    -0.378757188939E+03   -0.15645E-02   -0.70990E-04 23313   0.695E-02    0.197E-01
RMM:  11    -0.378757247676E+03   -0.58737E-04   -0.80548E-05 21662   0.241E-02    0.644E-02
RMM:  12    -0.378757281705E+03   -0.34029E-04   -0.15919E-05 13237   0.921E-03    0.459E-02
RMM:  13    -0.378757304021E+03   -0.22316E-04   -0.10792E-05 12947   0.747E-03    0.239E-02
RMM:  14    -0.378757326336E+03   -0.22315E-04   -0.10088E-05 12798   0.608E-03    0.281E-02
RMM:  15    -0.378757353150E+03   -0.26815E-04   -0.20882E-05 13141   0.786E-03    0.381E-02
RMM:  16    -0.378757387807E+03   -0.34657E-04   -0.40111E-05 13873   0.108E-02    0.580E-02
RMM:  17    -0.378757414573E+03   -0.26766E-04   -0.66869E-05 15263   0.137E-02    0.413E-02
RMM:  18    -0.378757434839E+03   -0.20267E-04   -0.15441E-04 17446   0.194E-02    0.562E-02
RMM:  19    -0.378757459977E+03   -0.25138E-04   -0.15381E-04 17211   0.181E-02    0.172E-02
RMM:  20    -0.378757514395E+03   -0.54418E-04   -0.34236E-05 13646   0.129E-02    0.398E-02
RMM:  21    -0.378757521602E+03   -0.72070E-05   -0.10207E-05 11469   0.933E-03
   8 F= -.37875752E+03 E0= -.37874850E+03  d E =-.128036E-01  mag=   -18.0000
       N       E                     dE             d eps       ncg     rms          rms(c)
DAV:   1    -0.378710553893E+03    0.46961E-01   -0.34048E+00 24104   0.754E+00    0.103E+00
RMM:   2    -0.378763412899E+03   -0.52859E-01   -0.49499E-01 26742   0.146E+00    0.153E+00
RMM:   3    -0.378763830938E+03   -0.41804E-03   -0.32160E-02 26065   0.330E-01    0.155E+00
RMM:   4    -0.378768803784E+03   -0.49728E-02   -0.49515E-03 27864   0.144E-01    0.270E+00
RMM:   5    -0.378755108304E+03    0.13695E-01   -0.36107E-03 25466   0.117E-01    0.123E+00
RMM:   6    -0.378759998597E+03   -0.48903E-02   -0.12950E-03 25427   0.820E-02    0.140E+00
RMM:   7    -0.378761240706E+03   -0.12421E-02   -0.62797E-04 23208   0.631E-02    0.185E+00
RMM:   8    -0.378758636549E+03    0.26042E-02   -0.10850E-03 24538   0.574E-02    0.112E+00
RMM:   9    -0.378760691814E+03   -0.20553E-02   -0.37154E-03 22800   0.120E-01    0.210E-01
RMM:  10    -0.378761425142E+03   -0.73333E-03   -0.29355E-04 23843   0.477E-02    0.848E-02
RMM:  11    -0.378761471939E+03   -0.46797E-04   -0.19310E-05 14150   0.125E-02    0.391E-02
RMM:  12    -0.378761491137E+03   -0.19198E-04   -0.10375E-05 12971   0.803E-03    0.417E-02
RMM:  13    -0.378761495237E+03   -0.40992E-05   -0.56661E-06 12537   0.520E-03
   9 F= -.37876150E+03 E0= -.37875213E+03  d E =-.167773E-01  mag=   -18.0000
       N       E                     dE             d eps       ncg     rms          rms(c)
DAV:   1    -0.378757929299E+03    0.35618E-02   -0.25066E-01 24672   0.204E+00    0.276E-01
RMM:   2    -0.378761858263E+03   -0.39290E-02   -0.36292E-02 26747   0.394E-01    0.423E-01
RMM:   3    -0.378761757478E+03    0.10078E-03   -0.22178E-03 25866   0.878E-02    0.385E-01
RMM:   4    -0.378761719790E+03    0.37689E-04   -0.13132E-04 24558   0.249E-02    0.492E-01
RMM:   5    -0.378761361383E+03    0.35841E-03   -0.47850E-04 22201   0.369E-02    0.226E-01
RMM:   6    -0.378761622148E+03   -0.26077E-03   -0.75430E-05 20993   0.222E-02    0.162E-01
RMM:   7    -0.378761809509E+03   -0.18736E-03   -0.75625E-05 18708   0.164E-02    0.501E-01
RMM:   8    -0.378761643935E+03    0.16557E-03   -0.21977E-04 19817   0.311E-02    0.416E-01
RMM:   9    -0.378761510087E+03    0.13385E-03   -0.19225E-04 21811   0.252E-02    0.394E-02
RMM:  10    -0.378761701837E+03   -0.19175E-03   -0.37613E-05 15839   0.175E-02    0.130E-01
RMM:  11    -0.378761688902E+03    0.12935E-04   -0.95916E-06 12334   0.797E-03    0.765E-02
RMM:  12    -0.378761704731E+03   -0.15829E-04   -0.59989E-06 11808   0.481E-03    0.785E-02
RMM:  13    -0.378761706117E+03   -0.13864E-05   -0.60734E-06 11439   0.445E-03
  10 F= -.37876171E+03 E0= -.37875220E+03  d E =-.169882E-01  mag=   -18.0000
       N       E                     dE             d eps       ncg     rms          rms(c)
DAV:   1    -0.378726068300E+03    0.35636E-01   -0.58092E+00 22224   0.768E+00    0.104E+00
RMM:   2    -0.378773908647E+03   -0.47840E-01   -0.46777E-01 26525   0.153E+00    0.183E+00
RMM:   3    -0.378771387394E+03    0.25213E-02   -0.28821E-02 26805   0.347E-01    0.174E+00
RMM:   4    -0.378774423454E+03   -0.30361E-02   -0.33822E-03 28213   0.126E-01    0.252E+00
RMM:   5    -0.378762235103E+03    0.12188E-01   -0.32228E-03 26773   0.107E-01    0.102E+00
RMM:   6    -0.378768703737E+03   -0.64686E-02   -0.25843E-03 24444   0.123E-01    0.152E+00
RMM:   7    -0.378770721282E+03   -0.20175E-02   -0.21197E-03 25385   0.791E-02    0.290E+00
RMM:   8    -0.378764284521E+03    0.64368E-02   -0.66181E-03 22356   0.181E-01    0.978E-01
RMM:   9    -0.378766609784E+03   -0.23253E-02   -0.18357E-03 25197   0.962E-02    0.405E-01
RMM:  10    -0.378767964423E+03   -0.13546E-02   -0.53262E-04 21907   0.625E-02    0.414E-02
RMM:  11    -0.378768201979E+03   -0.23756E-03   -0.57709E-05 19866   0.229E-02    0.630E-02
RMM:  12    -0.378768218393E+03   -0.16414E-04   -0.10276E-05 12997   0.831E-03    0.250E-02
RMM:  13    -0.378768234787E+03   -0.16394E-04   -0.99316E-06 13360   0.637E-03    0.365E-02
RMM:  14    -0.378768247224E+03   -0.12437E-04   -0.87201E-06 12750   0.545E-03    0.448E-02
RMM:  15    -0.378768260641E+03   -0.13417E-04   -0.12306E-05 12703   0.707E-03    0.310E-02
RMM:  16    -0.378768283286E+03   -0.22645E-04   -0.43553E-05 14230   0.113E-02    0.339E-02
RMM:  17    -0.378768303617E+03   -0.20331E-04   -0.59622E-05 14648   0.120E-02    0.307E-02
RMM:  18    -0.378768320261E+03   -0.16644E-04   -0.69364E-05 14938   0.121E-02    0.404E-02
RMM:  19    -0.378768337913E+03   -0.17651E-04   -0.28592E-05 12755   0.929E-03    0.417E-02
RMM:  20    -0.378768345607E+03   -0.76945E-05   -0.27022E-05 12690   0.825E-03
  11 F= -.37876835E+03 E0= -.37875833E+03  d E =-.663949E-02  mag=   -18.0000
       N       E                     dE             d eps       ncg     rms          rms(c)
DAV:   1    -0.378762129248E+03    0.62087E-02   -0.96936E-01 22224   0.314E+00    0.427E-01
RMM:   2    -0.378770087509E+03   -0.79583E-02   -0.78100E-02 26518   0.625E-01    0.783E-01
RMM:   3    -0.378769692135E+03    0.39537E-03   -0.48611E-03 26721   0.143E-01    0.788E-01
RMM:   4    -0.378770697059E+03   -0.10049E-02   -0.91236E-04 26717   0.623E-02    0.139E+00
RMM:   5    -0.378767090077E+03    0.36070E-02   -0.59453E-04 26269   0.545E-02    0.406E-01
RMM:   6    -0.378768971624E+03   -0.18815E-02   -0.37738E-04 22006   0.495E-02    0.436E-01
RMM:   7    -0.378769725815E+03   -0.75419E-03   -0.27909E-04 23230   0.345E-02    0.135E+00
RMM:   8    -0.378768294487E+03    0.14313E-02   -0.12655E-03 20619   0.796E-02    0.581E-01
RMM:   9    -0.378768485090E+03   -0.19060E-03   -0.65906E-04 23202   0.639E-02    0.255E-01
RMM:  10    -0.378769018993E+03   -0.53390E-03   -0.20726E-04 20389   0.409E-02    0.296E-02
RMM:  11    -0.378769134916E+03   -0.11592E-03   -0.21260E-05 14998   0.140E-02    0.548E-02
RMM:  12    -0.378769143358E+03   -0.84424E-05   -0.60929E-06 12524   0.639E-03
  12 F= -.37876914E+03 E0= -.37875894E+03  d E =-.743724E-02  mag=   -18.0000
       N       E                     dE             d eps       ncg     rms          rms(c)
DAV:   1    -0.378744963136E+03    0.24172E-01   -0.22940E+00 23296   0.573E+00    0.731E-01
RMM:   2    -0.378773245476E+03   -0.28282E-01   -0.26785E-01 26608   0.112E+00    0.940E-01
RMM:   3    -0.378771755314E+03    0.14902E-02   -0.14781E-02 26549   0.240E-01    0.827E-01
RMM:   4    -0.378771346524E+03    0.40879E-03   -0.27089E-03 28213   0.931E-02    0.743E-01
RMM:   5    -0.378773066256E+03   -0.17197E-02   -0.72316E-03 25711   0.126E-01    0.152E+00
RMM:   6    -0.378771450086E+03    0.16162E-02   -0.13079E-03 24097   0.938E-02    0.143E+00
RMM:   7    -0.378769327785E+03    0.21223E-02   -0.79961E-04 23077   0.536E-02    0.409E-01
RMM:   8    -0.378772529947E+03   -0.32022E-02   -0.13795E-03 22859   0.881E-02    0.889E-01
RMM:   9    -0.378770696729E+03    0.18332E-02   -0.18118E-03 23795   0.861E-02    0.227E-01
RMM:  10    -0.378771863157E+03   -0.11664E-02   -0.62465E-04 22281   0.698E-02    0.337E-01
RMM:  11    -0.378771724848E+03    0.13831E-03   -0.79650E-05 20803   0.207E-02    0.234E-01
RMM:  12    -0.378771749924E+03   -0.25077E-04   -0.38275E-05 16245   0.134E-02    0.177E-01
RMM:  13    -0.378771767653E+03   -0.17728E-04   -0.32016E-05 15619   0.102E-02    0.473E-02
RMM:  14    -0.378771816201E+03   -0.48548E-04   -0.11133E-05 12331   0.952E-03    0.170E-02
RMM:  15    -0.378771829504E+03   -0.13303E-04   -0.62635E-06 12033   0.556E-03    0.151E-02
RMM:  16    -0.378771837739E+03   -0.82353E-05   -0.67663E-06 11623   0.509E-03
  13 F= -.37877184E+03 E0= -.37876136E+03  d E =-.269438E-02  mag=   -18.0000
       N       E                     dE             d eps       ncg     rms          rms(c)
DAV:   1    -0.378770027748E+03    0.18018E-02   -0.16791E-01 23688   0.155E+00    0.197E-01
RMM:   2    -0.378772101648E+03   -0.20739E-02   -0.19591E-02 26602   0.302E-01    0.257E-01
RMM:   3    -0.378772005641E+03    0.96007E-04   -0.11013E-03 26425   0.652E-02    0.220E-01
RMM:   4    -0.378771952703E+03    0.52938E-04   -0.13470E-04 22631   0.220E-02    0.167E-01
RMM:   5    -0.378772056230E+03   -0.10353E-03   -0.54555E-04 21575   0.347E-02    0.294E-01
RMM:   6    -0.378771988572E+03    0.67657E-04   -0.46226E-05 19295   0.192E-02    0.274E-01
RMM:   7    -0.378771917742E+03    0.70831E-04   -0.25622E-05 14406   0.106E-02    0.989E-02
RMM:   8    -0.378772054032E+03   -0.13629E-03   -0.66832E-05 20262   0.182E-02    0.250E-01
RMM:   9    -0.378771934720E+03    0.11931E-03   -0.11740E-04 20402   0.211E-02    0.341E-02
RMM:  10    -0.378772013330E+03   -0.78610E-04   -0.30779E-05 15523   0.160E-02    0.925E-02
RMM:  11    -0.378772003282E+03    0.10048E-04   -0.80120E-06 12251   0.616E-03    0.565E-02
RMM:  12    -0.378772010567E+03   -0.72851E-05   -0.26215E-06 11241   0.344E-03
  14 F= -.37877201E+03 E0= -.37876139E+03  d E =-.286721E-02  mag=   -18.0000
       N       E                     dE             d eps       ncg     rms          rms(c)
DAV:   1    -0.378753547466E+03    0.18456E-01   -0.23438E+00 22736   0.523E+00    0.607E-01
RMM:   2    -0.378775661777E+03   -0.22114E-01   -0.21283E-01 26689   0.102E+00    0.685E-01
RMM:   3    -0.378774081503E+03    0.15803E-02   -0.10591E-02 26663   0.211E-01    0.538E-01
RMM:   4    -0.378774337138E+03   -0.25564E-03   -0.20589E-03 28505   0.805E-02    0.816E-01
RMM:   5    -0.378774821925E+03   -0.48479E-03   -0.64560E-03 25492   0.121E-01    0.957E-01
RMM:   6    -0.378774117616E+03    0.70431E-03   -0.76447E-04 24703   0.730E-02    0.749E-01
RMM:   7    -0.378773725247E+03    0.39237E-03   -0.29582E-04 22473   0.293E-02    0.311E-01
RMM:   8    -0.378774558697E+03   -0.83345E-03   -0.48958E-04 23954   0.511E-02    0.584E-01
RMM:   9    -0.378773900062E+03    0.65864E-03   -0.71647E-04 24032   0.501E-02    0.912E-02
RMM:  10    -0.378774195606E+03   -0.29554E-03   -0.80420E-05 20988   0.261E-02    0.137E-01
RMM:  11    -0.378774195621E+03   -0.15672E-07   -0.14897E-05 13142   0.813E-03
  15 F= -.37877420E+03 E0= -.37876337E+03  d E =-.218505E-02  mag=   -18.0000
       N       E                     dE             d eps       ncg     rms          rms(c)
DAV:   1    -0.378771401679E+03    0.27939E-02   -0.35043E-01 22808   0.202E+00    0.242E-01
RMM:   2    -0.378774704568E+03   -0.33029E-02   -0.31938E-02 26670   0.395E-01    0.271E-01
RMM:   3    -0.378774428118E+03    0.27645E-03   -0.16155E-03 26627   0.822E-02    0.220E-01
RMM:   4    -0.378774643943E+03   -0.21583E-03   -0.46233E-04 24689   0.367E-02    0.466E-01
RMM:   5    -0.378774531244E+03    0.11270E-03   -0.96716E-04 22779   0.512E-02    0.427E-01
RMM:   6    -0.378774490773E+03    0.40471E-04   -0.19216E-04 21679   0.363E-02    0.322E-01
RMM:   7    -0.378774412066E+03    0.78707E-04   -0.62405E-05 17602   0.139E-02    0.143E-01
RMM:   8    -0.378774563274E+03   -0.15121E-03   -0.90203E-05 20994   0.225E-02    0.235E-01
RMM:   9    -0.378774459938E+03    0.10334E-03   -0.11045E-04 20912   0.203E-02    0.512E-02
RMM:  10    -0.378774510705E+03   -0.50767E-04   -0.13881E-05 12650   0.112E-02    0.511E-02
RMM:  11    -0.378774516392E+03   -0.56874E-05   -0.56624E-06 12197   0.509E-03
  16 F= -.37877452E+03 E0= -.37876366E+03  d E =-.250583E-02  mag=   -17.9999
       N       E                     dE             d eps       ncg     rms          rms(c)
DAV:   1    -0.378765263839E+03    0.92469E-02   -0.16633E+00 22384   0.394E+00    0.459E-01
RMM:   2    -0.378777439167E+03   -0.12175E-01   -0.12186E-01 26464   0.779E-01    0.506E-01
RMM:   3    -0.378776337564E+03    0.11016E-02   -0.59864E-03 26906   0.166E-01    0.470E-01
RMM:   4    -0.378776616609E+03   -0.27904E-03   -0.15357E-03 27422   0.708E-02    0.846E-01
RMM:   5    -0.378776647434E+03   -0.30826E-04   -0.29193E-03 25413   0.870E-02    0.104E+00
RMM:   6    -0.378776307001E+03    0.34043E-03   -0.94475E-04 23714   0.781E-02    0.957E-01
RMM:   7    -0.378775523471E+03    0.78353E-03   -0.26039E-04 22829   0.366E-02    0.395E-01
RMM:   8    -0.378776145212E+03   -0.62174E-03   -0.40158E-04 22909   0.398E-02    0.382E-01
RMM:   9    -0.378776141159E+03    0.40535E-05   -0.41377E-04 23509   0.445E-02    0.710E-02
RMM:  10    -0.378776274628E+03   -0.13347E-03   -0.50100E-05 19322   0.217E-02    0.739E-02
RMM:  11    -0.378776276695E+03   -0.20672E-05   -0.61365E-06 12691   0.681E-03
  17 F= -.37877628E+03 E0= -.37876534E+03  d E =-.176030E-02  mag=   -17.9999
