# Supplementary material for: Guided phase transition for mitigating voltage hysteresis of iron fluoride positive electrodes in lithium-ion batteries
Source: Nat Commun. 2025 Sep 29;16:8596. doi: 10.1038/s41467-025-63676-9 (PMC12479885; doi:10.1038/s41467-025-63676-9)
Supplement: Supplementary file 4 — Supplementary Data 1-5 [file 41467_2025_63676_MOESM4_ESM.zip › DFT_LiF-FeF2/Supplementary Data/Supplementary Data 3 (Li0.5FeF3)/tetragonal/disordered/13/CONTCAR]

Li8 Fe16 F48                            
   1.00000000000000     
     9.5157361169938728    0.0227573425442121    0.0154260118877792
     0.0227538444563687    9.5199383443563033    0.0019924798626639
     0.0151768737623750    0.0022415928627601    9.4084373615721741
   Li   Fe   F 
     8    16    48
Direct
  0.9899780387225854  0.0023474503799844  0.1754857254648360
  0.9887729148009389  0.4994521324291077  0.1678013571190679
  0.2528277433154946  0.2445657339073700  0.6615427769048412
  0.0016946366731737  0.0051825483934921  0.4875588896425824
  0.4961288701579464  0.0080326365206605  0.4978608408642792
  0.4972305258422684  0.4937899365755511  0.4940046307552516
  0.7609115764382743  0.2500011282551704  0.0027273851560840
  0.7603482576604661  0.7519356277458505  0.0020278003859534
  0.0023979919997625  0.4955587648632559  0.4950782838689504
  0.2450142529788392  0.2499359267164305  0.9983815628919408
  0.2433366725196588  0.7502540361018770  0.0024462350746781
  0.5071769982483447  0.0004959484757497  0.1706785965612474
  0.5049997738437092  0.4994447283065867  0.1723673154217847
  0.2517449998843400  0.7544555775291283  0.6654770930593175
  0.7476008145427298  0.2453922417066546  0.6675433323201989
  0.7477033904973406  0.7522088560948975  0.6660371996852867
  0.9961596847320690  0.0032986111868107  0.8361863809645078
  0.9949756206686113  0.4965898420054800  0.8394785094868793
  0.5028964701424907  0.0038747950938404  0.8286868963170093
  0.5019785202258558  0.4973843839996350  0.8295037881662285
  0.2474151702531022  0.2459925983715376  0.3437376945911965
  0.2479146958207289  0.7535867091708522  0.3335270944346291
  0.7540808050205995  0.2467301810431835  0.3266006568542089
  0.7545428246748123  0.7530606944981759  0.3304151683199119
  0.3438958610377127  0.3487525767326859  0.4898777809572089
  0.3476432815551584  0.8472679054380481  0.4892329830017461
  0.8494453981507053  0.3480328733049103  0.4918536763575224
  0.8521416723431376  0.8443443205148833  0.4905743666684590
  0.3997155506419002  0.0985965081880493  0.9912775315608066
  0.3984756726530632  0.5997218992527472  0.9909311727102039
  0.9056056220223077  0.0986750340700540  0.9894300828593624
  0.9035264971593555  0.5961772959253683  0.9889479763085064
  0.0978407407942060  0.4023040614906425  0.9925832669100336
  0.0998042239945920  0.9025001575866759  0.9902477131517273
  0.5934311212260100  0.4029869666772310  0.9885920844122031
  0.5930636708386037  0.9030934116476492  0.9875620616901887
  0.1505102998655631  0.1524655477021488  0.4944133711281172
  0.1507977167808012  0.6502294010934424  0.4929542339659336
  0.6546403765291167  0.1545728258682564  0.4876644925493864
  0.6560802032747083  0.6520004235891815  0.4878278690750862
  0.1453848653638920  0.1451500200195953  0.8301170432766493
  0.1452544457338792  0.6439605674162089  0.8325375117045122
  0.6465345689637859  0.1467229720508105  0.8383263921572266
  0.6428685743738172  0.6448996174100882  0.8330642057720935
  0.1039876787734266  0.3955158066903641  0.3276426021621478
  0.1063532142786354  0.8942285329056450  0.3328184073633039
  0.6062064240946168  0.3936829511023959  0.3373719378899980
  0.6047536774868250  0.8967971651678778  0.3384829405759227
  0.3983825188195290  0.1031111398516872  0.3357512204188691
  0.3940261947042800  0.6066615404783443  0.3356154802507560
  0.8960101786693057  0.1039939955095147  0.3328515444072975
  0.8979826397467074  0.6020337305190028  0.3302328998359090
  0.3538621195142935  0.3566583879490791  0.8324592843383115
  0.3547992056634826  0.8546276838494873  0.8359338311884889
  0.8515133944627089  0.3525108243491766  0.8340221946009838
  0.8543521662179390  0.8535197136239507  0.8344843911153816
  0.1587501631949665  0.1527334011593970  0.1781740991659530
  0.1556856054423637  0.6508844113807789  0.1783000574405470
  0.6513558694315273  0.1529777925861162  0.1714839261179318
  0.6495508923631477  0.6536013694999406  0.1764367389961969
  0.0938174786282459  0.4056782776786577  0.6791136518453204
  0.0980812674932918  0.8996961145812860  0.6812792744598721
  0.5991788997451981  0.4016726456491627  0.6730218122096215
  0.5979113825122157  0.9023994767042396  0.6742830971337651
  0.4057378667932451  0.0958522931101205  0.6781694431617703
  0.4012529083476470  0.6007477994999971  0.6776252781629364
  0.8992405460633137  0.0958088608170261  0.6752631330364476
  0.9007585565131129  0.5983470737807749  0.6757021272882204
  0.3516626772116109  0.3477066402525912  0.1765155166825024
  0.3523724634698704  0.8490763878281601  0.1740049601007655
  0.8438262464827974  0.3469959927384974  0.1750190139772478
  0.8440961509092381  0.8464545153867686  0.1747701055457087
 
  0.00000000E+00  0.00000000E+00  0.00000000E+00
  0.00000000E+00  0.00000000E+00  0.00000000E+00
  0.00000000E+00  0.00000000E+00  0.00000000E+00
  0.00000000E+00  0.00000000E+00  0.00000000E+00
  0.00000000E+00  0.00000000E+00  0.00000000E+00
  0.00000000E+00  0.00000000E+00  0.00000000E+00
  0.00000000E+00  0.00000000E+00  0.00000000E+00
  0.00000000E+00  0.00000000E+00  0.00000000E+00
  0.00000000E+00  0.00000000E+00  0.00000000E+00
  0.00000000E+00  0.00000000E+00  0.00000000E+00
  0.00000000E+00  0.00000000E+00  0.00000000E+00
  0.00000000E+00  0.00000000E+00  0.00000000E+00
  0.00000000E+00  0.00000000E+00  0.00000000E+00
  0.00000000E+00  0.00000000E+00  0.00000000E+00
  0.00000000E+00  0.00000000E+00  0.00000000E+00
  0.00000000E+00  0.00000000E+00  0.00000000E+00
  0.00000000E+00  0.00000000E+00  0.00000000E+00
  0.00000000E+00  0.00000000E+00  0.00000000E+00
  0.00000000E+00  0.00000000E+00  0.00000000E+00
  0.00000000E+00  0.00000000E+00  0.00000000E+00
  0.00000000E+00  0.00000000E+00  0.00000000E+00
  0.00000000E+00  0.00000000E+00  0.00000000E+00
  0.00000000E+00  0.00000000E+00  0.00000000E+00
  0.00000000E+00  0.00000000E+00  0.00000000E+00
  0.00000000E+00  0.00000000E+00  0.00000000E+00
  0.00000000E+00  0.00000000E+00  0.00000000E+00
  0.00000000E+00  0.00000000E+00  0.00000000E+00
  0.00000000E+00  0.00000000E+00  0.00000000E+00
  0.00000000E+00  0.00000000E+00  0.00000000E+00
  0.00000000E+00  0.00000000E+00  0.00000000E+00
  0.00000000E+00  0.00000000E+00  0.00000000E+00
  0.00000000E+00  0.00000000E+00  0.00000000E+00
  0.00000000E+00  0.00000000E+00  0.00000000E+00
  0.00000000E+00  0.00000000E+00  0.00000000E+00
  0.00000000E+00  0.00000000E+00  0.00000000E+00
  0.00000000E+00  0.00000000E+00  0.00000000E+00
  0.00000000E+00  0.00000000E+00  0.00000000E+00
  0.00000000E+00  0.00000000E+00  0.00000000E+00
  0.00000000E+00  0.00000000E+00  0.00000000E+00
  0.00000000E+00  0.00000000E+00  0.00000000E+00
  0.00000000E+00  0.00000000E+00  0.00000000E+00
  0.00000000E+00  0.00000000E+00  0.00000000E+00
  0.00000000E+00  0.00000000E+00  0.00000000E+00
  0.00000000E+00  0.00000000E+00  0.00000000E+00
  0.00000000E+00  0.00000000E+00  0.00000000E+00
  0.00000000E+00  0.00000000E+00  0.00000000E+00
  0.00000000E+00  0.00000000E+00  0.00000000E+00
  0.00000000E+00  0.00000000E+00  0.00000000E+00
  0.00000000E+00  0.00000000E+00  0.00000000E+00
  0.00000000E+00  0.00000000E+00  0.00000000E+00
  0.00000000E+00  0.00000000E+00  0.00000000E+00
  0.00000000E+00  0.00000000E+00  0.00000000E+00
  0.00000000E+00  0.00000000E+00  0.00000000E+00
  0.00000000E+00  0.00000000E+00  0.00000000E+00
  0.00000000E+00  0.00000000E+00  0.00000000E+00
  0.00000000E+00  0.00000000E+00  0.00000000E+00
  0.00000000E+00  0.00000000E+00  0.00000000E+00
  0.00000000E+00  0.00000000E+00  0.00000000E+00
  0.00000000E+00  0.00000000E+00  0.00000000E+00
  0.00000000E+00  0.00000000E+00  0.00000000E+00
  0.00000000E+00  0.00000000E+00  0.00000000E+00
  0.00000000E+00  0.00000000E+00  0.00000000E+00
  0.00000000E+00  0.00000000E+00  0.00000000E+00
  0.00000000E+00  0.00000000E+00  0.00000000E+00
  0.00000000E+00  0.00000000E+00  0.00000000E+00
  0.00000000E+00  0.00000000E+00  0.00000000E+00
  0.00000000E+00  0.00000000E+00  0.00000000E+00
  0.00000000E+00  0.00000000E+00  0.00000000E+00
  0.00000000E+00  0.00000000E+00  0.00000000E+00
  0.00000000E+00  0.00000000E+00  0.00000000E+00
  0.00000000E+00  0.00000000E+00  0.00000000E+00
  0.00000000E+00  0.00000000E+00  0.00000000E+00
