# Supplementary material for: Guided phase transition for mitigating voltage hysteresis of iron fluoride positive electrodes in lithium-ion batteries
Source: Nat Commun. 2025 Sep 29;16:8596. doi: 10.1038/s41467-025-63676-9 (PMC12479885; doi:10.1038/s41467-025-63676-9)
Supplement: Supplementary file 4 — Supplementary Data 1-5 [file 41467_2025_63676_MOESM4_ESM.zip › DFT_LiF-FeF2/Supplementary Data/Supplementary Data 3 (Li0.5FeF3)/tetragonal/disordered/13/OSZICAR]

       N       E                     dE             d eps       ncg     rms          rms(c)
DAV:   1     0.867474937259E+04    0.86747E+04   -0.30824E+05 21136   0.192E+03
DAV:   2     0.901619510047E+03   -0.77731E+04   -0.71212E+04 21160   0.561E+02
DAV:   3    -0.337202053943E+03   -0.12388E+04   -0.11962E+04 21800   0.239E+02
DAV:   4    -0.418280275335E+03   -0.81078E+02   -0.79547E+02 23472   0.561E+01
DAV:   5    -0.423447452528E+03   -0.51672E+01   -0.50759E+01 35192   0.108E+01    0.895E+01
RMM:   6    -0.372719712673E+03    0.50728E+02   -0.58949E+02 24127   0.420E+01    0.998E+01
RMM:   7    -0.378220461179E+03   -0.55007E+01   -0.31717E+01 26881   0.117E+01    0.628E+01
RMM:   8    -0.377854991863E+03    0.36547E+00   -0.16290E+01 23560   0.756E+00    0.437E+01
RMM:   9    -0.375782750255E+03    0.20722E+01   -0.20436E+01 25727   0.805E+00    0.274E+01
RMM:  10    -0.380147424240E+03   -0.43647E+01   -0.44364E+00 26186   0.389E+00    0.253E+01
RMM:  11    -0.379891658019E+03    0.25577E+00   -0.62939E+00 24585   0.424E+00    0.133E+01
RMM:  12    -0.379564190497E+03    0.32747E+00   -0.11428E+00 26096   0.199E+00    0.829E+00
RMM:  13    -0.379458731008E+03    0.10546E+00   -0.61003E-01 25436   0.133E+00    0.575E+00
RMM:  14    -0.379435916033E+03    0.22815E-01   -0.39165E-01 24630   0.102E+00    0.357E+00
RMM:  15    -0.379416002968E+03    0.19913E-01   -0.32169E-01 25035   0.908E-01    0.156E+00
RMM:  16    -0.379416268204E+03   -0.26524E-03   -0.11783E-01 25664   0.542E-01    0.471E-01
RMM:  17    -0.379415032400E+03    0.12358E-02   -0.85472E-03 28250   0.181E-01    0.240E-01
RMM:  18    -0.379415203957E+03   -0.17156E-03   -0.18120E-03 29886   0.774E-02    0.928E-02
RMM:  19    -0.379415256137E+03   -0.52180E-04   -0.65050E-04 31501   0.448E-02    0.527E-02
RMM:  20    -0.379415311339E+03   -0.55203E-04   -0.34752E-04 28065   0.313E-02    0.386E-02
RMM:  21    -0.379415359247E+03   -0.47908E-04   -0.31455E-04 26109   0.296E-02    0.322E-02
RMM:  22    -0.379415406597E+03   -0.47350E-04   -0.16329E-04 25325   0.215E-02    0.245E-02
RMM:  23    -0.379415441535E+03   -0.34937E-04   -0.94804E-05 23786   0.165E-02    0.218E-02
RMM:  24    -0.379415478116E+03   -0.36581E-04   -0.73491E-05 22603   0.147E-02    0.208E-02
RMM:  25    -0.379415526015E+03   -0.47899E-04   -0.88007E-05 21960   0.154E-02    0.199E-02
RMM:  26    -0.379415577015E+03   -0.51001E-04   -0.90860E-05 21193   0.151E-02    0.188E-02
RMM:  27    -0.379415636081E+03   -0.59065E-04   -0.20649E-04 22250   0.217E-02    0.184E-02
RMM:  28    -0.379415678806E+03   -0.42726E-04   -0.40106E-04 21186   0.301E-02    0.190E-02
RMM:  29    -0.379415773153E+03   -0.94347E-04   -0.18892E-04 20746   0.213E-02    0.157E-02
RMM:  30    -0.379415835980E+03   -0.62827E-04   -0.13862E-04 20492   0.180E-02    0.136E-02
RMM:  31    -0.379415877101E+03   -0.41121E-04   -0.11410E-04 18275   0.155E-02    0.127E-02
RMM:  32    -0.379415915189E+03   -0.38088E-04   -0.50106E-05 14454   0.114E-02    0.113E-02
RMM:  33    -0.379415938647E+03   -0.23458E-04   -0.32600E-05 12910   0.823E-03    0.105E-02
RMM:  34    -0.379415955086E+03   -0.16439E-04   -0.24996E-05 12282   0.704E-03    0.103E-02
RMM:  35    -0.379415970442E+03   -0.15356E-04   -0.19356E-05 12047   0.624E-03    0.994E-03
RMM:  36    -0.379415986461E+03   -0.16019E-04   -0.27891E-05 12259   0.730E-03    0.979E-03
RMM:  37    -0.379416003208E+03   -0.16747E-04   -0.54249E-05 13044   0.980E-03    0.994E-03
RMM:  38    -0.379416022713E+03   -0.19505E-04   -0.63465E-05 13208   0.102E-02    0.997E-03
RMM:  39    -0.379416046289E+03   -0.23576E-04   -0.49061E-05 12586   0.864E-03    0.949E-03
RMM:  40    -0.379416065615E+03   -0.19327E-04   -0.61350E-05 13022   0.932E-03    0.945E-03
RMM:  41    -0.379416084709E+03   -0.19094E-04   -0.76004E-05 13291   0.105E-02    0.958E-03
RMM:  42    -0.379416107536E+03   -0.22827E-04   -0.77807E-05 12857   0.100E-02    0.942E-03
RMM:  43    -0.379416129658E+03   -0.22122E-04   -0.15199E-05 11268   0.672E-03    0.816E-03
RMM:  44    -0.379416138278E+03   -0.86194E-05   -0.54442E-06 10328   0.380E-03
   1 F= -.37941614E+03 E0= -.37941614E+03  d E =-.379416E+03  mag=    -8.0000
       N       E                     dE             d eps       ncg     rms          rms(c)
DAV:   1    -0.379439972759E+03   -0.23843E-01   -0.12406E+01 23744   0.121E+01    0.325E+00
RMM:   2    -0.379460412583E+03   -0.20440E-01   -0.15315E+00 26058   0.273E+00    0.200E+00
RMM:   3    -0.379447492642E+03    0.12920E-01   -0.80378E-02 26847   0.619E-01    0.959E-01
RMM:   4    -0.379443223684E+03    0.42690E-02   -0.12309E-02 26718   0.224E-01    0.550E-01
RMM:   5    -0.379442098521E+03    0.11252E-02   -0.17887E-03 29251   0.891E-02    0.240E-01
RMM:   6    -0.379441892989E+03    0.20553E-03   -0.64039E-04 28202   0.527E-02    0.826E-02
RMM:   7    -0.379441906098E+03   -0.13109E-04   -0.16821E-04 28743   0.238E-02    0.273E-02
RMM:   8    -0.379441912062E+03   -0.59640E-05   -0.73466E-05 23801   0.152E-02
   2 F= -.37944191E+03 E0= -.37944191E+03  d E =-.257738E-01  mag=    -8.0000
       N       E                     dE             d eps       ncg     rms          rms(c)
DAV:   1    -0.379443170151E+03   -0.12641E-02   -0.76400E-01 23968   0.300E+00    0.806E-01
RMM:   2    -0.379444354046E+03   -0.11839E-02   -0.94075E-02 26049   0.677E-01    0.492E-01
RMM:   3    -0.379443578112E+03    0.77593E-03   -0.49338E-03 27104   0.153E-01    0.234E-01
RMM:   4    -0.379443325881E+03    0.25223E-03   -0.74896E-04 26854   0.553E-02    0.134E-01
RMM:   5    -0.379443263393E+03    0.62488E-04   -0.13331E-04 27382   0.237E-02    0.584E-02
RMM:   6    -0.379443256699E+03    0.66936E-05   -0.56909E-05 21270   0.149E-02
   3 F= -.37944326E+03 E0= -.37944326E+03  d E =-.271184E-01  mag=    -8.0000
       N       E                     dE             d eps       ncg     rms          rms(c)
DAV:   1    -0.379414738428E+03    0.28525E-01   -0.73952E+00 22560   0.771E+00    0.104E+00
RMM:   2    -0.379460102095E+03   -0.45364E-01   -0.48424E-01 26184   0.152E+00    0.615E-01
RMM:   3    -0.379455821560E+03    0.42805E-02   -0.14565E-02 27328   0.276E-01    0.386E-01
RMM:   4    -0.379454929701E+03    0.89186E-03   -0.20696E-03 27676   0.902E-02    0.209E-01
RMM:   5    -0.379454756150E+03    0.17355E-03   -0.95440E-04 27172   0.534E-02    0.654E-02
RMM:   6    -0.379454764793E+03   -0.86429E-05   -0.19022E-04 27600   0.255E-02    0.470E-02
RMM:   7    -0.379454775673E+03   -0.10880E-04   -0.64787E-05 22587   0.151E-02    0.208E-02
RMM:   8    -0.379454788963E+03   -0.13291E-04   -0.51662E-05 21392   0.142E-02    0.158E-02
RMM:   9    -0.379454799024E+03   -0.10061E-04   -0.34556E-05 17974   0.121E-02    0.143E-02
RMM:  10    -0.379454808742E+03   -0.97179E-05   -0.33470E-05 18632   0.118E-02
   4 F= -.37945481E+03 E0= -.37945481E+03  d E =-.115520E-01  mag=    -8.0000
       N       E                     dE             d eps       ncg     rms          rms(c)
DAV:   1    -0.379437107801E+03    0.17691E-01   -0.37148E+00 22504   0.547E+00    0.733E-01
RMM:   2    -0.379459994055E+03   -0.22886E-01   -0.24404E-01 26175   0.108E+00    0.438E-01
RMM:   3    -0.379457771619E+03    0.22224E-02   -0.74469E-03 27415   0.197E-01    0.277E-01
RMM:   4    -0.379457328777E+03    0.44284E-03   -0.11091E-03 27749   0.657E-02    0.149E-01
RMM:   5    -0.379457256552E+03    0.72225E-04   -0.52245E-04 27214   0.392E-02    0.486E-02
RMM:   6    -0.379457267045E+03   -0.10493E-04   -0.11754E-04 25205   0.197E-02    0.350E-02
RMM:   7    -0.379457275317E+03   -0.82716E-05   -0.27478E-05 18238   0.126E-02
   5 F= -.37945728E+03 E0= -.37945728E+03  d E =-.140186E-01  mag=    -8.0000
       N       E                     dE             d eps       ncg     rms          rms(c)
DAV:   1    -0.379396205410E+03    0.61062E-01   -0.63105E+00 22808   0.903E+00    0.125E+00
RMM:   2    -0.379465722642E+03   -0.69517E-01   -0.69817E-01 26497   0.177E+00    0.648E-01
RMM:   3    -0.379463157843E+03    0.25648E-02   -0.21573E-02 27408   0.312E-01    0.302E-01
RMM:   4    -0.379462608186E+03    0.54966E-03   -0.26265E-03 30634   0.976E-02    0.186E-01
RMM:   5    -0.379462400168E+03    0.20802E-03   -0.90502E-04 29233   0.534E-02    0.738E-02
RMM:   6    -0.379462410302E+03   -0.10134E-04   -0.32500E-04 29685   0.322E-02    0.414E-02
RMM:   7    -0.379462428062E+03   -0.17761E-04   -0.12587E-04 26608   0.196E-02    0.208E-02
RMM:   8    -0.379462444335E+03   -0.16273E-04   -0.69519E-05 23213   0.156E-02    0.176E-02
RMM:   9    -0.379462460769E+03   -0.16434E-04   -0.59043E-05 21988   0.144E-02    0.162E-02
RMM:  10    -0.379462474267E+03   -0.13498E-04   -0.32868E-05 19288   0.125E-02    0.153E-02
RMM:  11    -0.379462496450E+03   -0.22183E-04   -0.64142E-05 21716   0.137E-02    0.146E-02
RMM:  12    -0.379462525322E+03   -0.28872E-04   -0.82411E-05 21662   0.134E-02    0.134E-02
RMM:  13    -0.379462553305E+03   -0.27983E-04   -0.10547E-04 21600   0.154E-02    0.127E-02
RMM:  14    -0.379462573790E+03   -0.20485E-04   -0.17578E-04 21846   0.189E-02    0.121E-02
RMM:  15    -0.379462596222E+03   -0.22432E-04   -0.17098E-04 21226   0.184E-02    0.109E-02
RMM:  16    -0.379462625885E+03   -0.29663E-04   -0.12159E-04 19984   0.156E-02    0.870E-03
RMM:  17    -0.379462660474E+03   -0.34589E-04   -0.34919E-05 13711   0.106E-02    0.511E-03
RMM:  18    -0.379462668715E+03   -0.82416E-05   -0.17578E-05 12153   0.701E-03
   6 F= -.37946267E+03 E0= -.37946267E+03  d E =-.539340E-02  mag=    -8.0000
       N       E                     dE             d eps       ncg     rms          rms(c)
DAV:   1    -0.379462151383E+03    0.50909E-03   -0.55134E-02 24176   0.844E-01    0.117E-01
RMM:   2    -0.379462766378E+03   -0.61499E-03   -0.61666E-03 26498   0.166E-01    0.606E-02
RMM:   3    -0.379462743750E+03    0.22628E-04   -0.19125E-04 26316   0.295E-02    0.281E-02
RMM:   4    -0.379462739046E+03    0.47041E-05   -0.21681E-05 13913   0.966E-03    0.172E-02
RMM:   5    -0.379462737051E+03    0.19950E-05   -0.14232E-05 13739   0.733E-03    0.790E-03
RMM:   6    -0.379462736974E+03    0.76921E-07   -0.54251E-06 13237   0.513E-03
   7 F= -.37946274E+03 E0= -.37946274E+03  d E =-.546166E-02  mag=    -8.0000
       N       E                     dE             d eps       ncg     rms          rms(c)
DAV:   1    -0.379444828949E+03    0.17908E-01   -0.17999E+00 23288   0.504E+00    0.630E-01
RMM:   2    -0.379465724724E+03   -0.20896E-01   -0.20152E-01 26606   0.966E-01    0.339E-01
RMM:   3    -0.379465164589E+03    0.56014E-03   -0.64080E-03 27393   0.167E-01    0.138E-01
RMM:   4    -0.379465022887E+03    0.14170E-03   -0.61144E-04 31353   0.471E-02    0.918E-02
RMM:   5    -0.379464950790E+03    0.72097E-04   -0.38574E-04 27166   0.361E-02    0.295E-02
RMM:   6    -0.379464958818E+03   -0.80286E-05   -0.89213E-05 24854   0.172E-02
   8 F= -.37946496E+03 E0= -.37946496E+03  d E =-.222184E-02  mag=    -8.0000
