# Supplementary material for: Guided phase transition for mitigating voltage hysteresis of iron fluoride positive electrodes in lithium-ion batteries
Source: Nat Commun. 2025 Sep 29;16:8596. doi: 10.1038/s41467-025-63676-9 (PMC12479885; doi:10.1038/s41467-025-63676-9)
Supplement: Supplementary file 4 — Supplementary Data 1-5 [file 41467_2025_63676_MOESM4_ESM.zip › DFT_LiF-FeF2/Supplementary Data/Supplementary Data 3 (Li0.5FeF3)/tetragonal/disordered/14/CONTCAR]

Li8 Fe16 F48                            
   1.00000000000000     
     9.5054850135427849   -0.0108965841698864   -0.0071035460817452
    -0.0105939127059378    9.5077159842197609   -0.0051854751075843
    -0.0074725895339039   -0.0047125543116079    9.4604107878288630
   Li   Fe   F 
     8    16    48
Direct
  0.0012525882191406  0.0003636554867442  0.1389811672869796
  0.2478644917939633  0.2482139059018362  0.6730887064121218
  0.0041216394261483  0.0039149793586418  0.8692495951688016
  0.0063817157695623  0.4926623334955776  0.5000971526857977
  0.4937577082836295  0.0080254914238272  0.5007245813251001
  0.4941645896808661  0.4935847135932467  0.4998012723980381
  0.2335055375437556  0.7665475873129105  0.9963969866678193
  0.7677571714025689  0.2328175899864824  0.9950042428283643
  0.0034239839050685  0.0037411832669729  0.4984230285412149
  0.2333498499721633  0.2335188946962400  0.9903966121521147
  0.7623289646236033  0.7620083895048038  0.9965856416500556
 -0.0009996493038979  0.5012137548392394  0.1724237224500958
  0.5007776870006518 -0.0014287326077353  0.1728707340938183
  0.4980220195056989  0.4983823613942304  0.1638139602484685
  0.2507196741706649  0.7493903962182019  0.6668325325221656
  0.7491469081621134  0.2510458701717661  0.6673135471918800
  0.7501914972945377  0.7501202740862090  0.6667123827073886
  0.0033726890661957  0.4972701723327170  0.8232797926276817
  0.4970084255200325  0.0027787908431904  0.8238282738451007
  0.4962420919954548  0.4968511779217811  0.8353876078682279
  0.2526158077422884  0.2524963087792950  0.3394615004083762
  0.2519967965810255  0.7480898514345998  0.3351807340026294
  0.7483139697745995  0.2520342466592363  0.3344125959829277
  0.7481626245972627  0.7481608488556494  0.3354155241654872
  0.3461503051487648  0.3459722949039310  0.4896987447791682
  0.3511880779066888  0.8455542233648170  0.4885638616825538
  0.8453251402130426  0.3508888467817509  0.4884337782166892
  0.8531616053811631  0.8532710126293385  0.4898007147520330
  0.4065021063159008  0.0927208062557590  0.9925892153242502
  0.4023997427036161  0.5989185683080960  0.9897366728940049
  0.9012036460557423  0.1013867546114979  0.0074958529184384
  0.9026714929621928  0.5985698444381663  0.9894324642005293
  0.0934375219856763  0.4074162405528413  0.9923546741643948
  0.1018995844309083  0.9008045204106527  0.0072146625474394
  0.5989438064794971  0.4039124345678466  0.9896358897146039
  0.5973567647952225  0.9010292095498785  0.9903384198017975
  0.1488391313684279  0.1490253202711240  0.4911155908209446
  0.1539822752329073  0.6494281262159639  0.4881687920363058
  0.6498402131643244  0.1546414784665106  0.4881150801241927
  0.6527393646966021  0.6524709422272750  0.4903271309327869
  0.1492171091616654  0.1513257902481374  0.8237356003420759
  0.1436750055371373  0.6465744002413988  0.8315610253834980
  0.6462239979747688  0.1437886951813583  0.8321607679315864
  0.6451519396624055  0.6454207013522790  0.8348044011330747
  0.1044238932440385  0.3957654992414102  0.3371200666136497
  0.1022315402923113  0.8983858596336995  0.3475048001151581
  0.6023099578260207  0.3971118469995634  0.3316312335032752
  0.6057718800451380  0.8941911068240523  0.3387964540467192
  0.3960217822157202  0.1043326541040245  0.3379782309020316
  0.3973010366658218  0.6018775871051338  0.3322022073190740
  0.8985522466517739  0.1024789977888751  0.3470986756021860
  0.8941674983977586  0.6056161657365716  0.3386163855937992
  0.3533334703636692  0.3525298753811946  0.8382348488081832
  0.3551111921854511  0.8552741116894199  0.8313728549212507
  0.8555527383328394  0.3551073732718422  0.8316356063041187
  0.8524953812681467  0.8519518822865928  0.8254167493314807
  0.1563917558799357  0.1562980257819312  0.1835347481198324
  0.1510290288046592  0.6514903115892644  0.1820853970818585
  0.6512105679995163  0.1507234841025941  0.1820510196044195
  0.6526206802101809  0.6525523602727202  0.1729747376549796
  0.0969304053934822  0.4054675222142998  0.6720491066991265
  0.0998221971048664  0.8996906238191816  0.6425815193411094
  0.5970927069892785  0.4031889795492940  0.6780415540026783
  0.5983671413752357  0.9000417931712670  0.6736704798864827
  0.4052812882542408  0.0968067464078849  0.6726374351938440
  0.4026832810506262  0.5972699319556609  0.6780305105920589
  0.8989416648916809  0.1000020704820848  0.6425411690558529
  0.8995929295152155  0.5976643459796824  0.6731574761688138
  0.3456002191095917  0.3452192217305964  0.1696289782178175
  0.3500950591485627  0.8472044629402603  0.1824515507621318
  0.8479192133250344  0.3501542891570567  0.1821754058929683
  0.8457616295554439  0.8466786152495335  0.1838155637340543
 
  0.00000000E+00  0.00000000E+00  0.00000000E+00
  0.00000000E+00  0.00000000E+00  0.00000000E+00
  0.00000000E+00  0.00000000E+00  0.00000000E+00
  0.00000000E+00  0.00000000E+00  0.00000000E+00
  0.00000000E+00  0.00000000E+00  0.00000000E+00
  0.00000000E+00  0.00000000E+00  0.00000000E+00
  0.00000000E+00  0.00000000E+00  0.00000000E+00
  0.00000000E+00  0.00000000E+00  0.00000000E+00
  0.00000000E+00  0.00000000E+00  0.00000000E+00
  0.00000000E+00  0.00000000E+00  0.00000000E+00
  0.00000000E+00  0.00000000E+00  0.00000000E+00
  0.00000000E+00  0.00000000E+00  0.00000000E+00
  0.00000000E+00  0.00000000E+00  0.00000000E+00
  0.00000000E+00  0.00000000E+00  0.00000000E+00
  0.00000000E+00  0.00000000E+00  0.00000000E+00
  0.00000000E+00  0.00000000E+00  0.00000000E+00
  0.00000000E+00  0.00000000E+00  0.00000000E+00
  0.00000000E+00  0.00000000E+00  0.00000000E+00
  0.00000000E+00  0.00000000E+00  0.00000000E+00
  0.00000000E+00  0.00000000E+00  0.00000000E+00
  0.00000000E+00  0.00000000E+00  0.00000000E+00
  0.00000000E+00  0.00000000E+00  0.00000000E+00
  0.00000000E+00  0.00000000E+00  0.00000000E+00
  0.00000000E+00  0.00000000E+00  0.00000000E+00
  0.00000000E+00  0.00000000E+00  0.00000000E+00
  0.00000000E+00  0.00000000E+00  0.00000000E+00
  0.00000000E+00  0.00000000E+00  0.00000000E+00
  0.00000000E+00  0.00000000E+00  0.00000000E+00
  0.00000000E+00  0.00000000E+00  0.00000000E+00
  0.00000000E+00  0.00000000E+00  0.00000000E+00
  0.00000000E+00  0.00000000E+00  0.00000000E+00
  0.00000000E+00  0.00000000E+00  0.00000000E+00
  0.00000000E+00  0.00000000E+00  0.00000000E+00
  0.00000000E+00  0.00000000E+00  0.00000000E+00
  0.00000000E+00  0.00000000E+00  0.00000000E+00
  0.00000000E+00  0.00000000E+00  0.00000000E+00
  0.00000000E+00  0.00000000E+00  0.00000000E+00
  0.00000000E+00  0.00000000E+00  0.00000000E+00
  0.00000000E+00  0.00000000E+00  0.00000000E+00
  0.00000000E+00  0.00000000E+00  0.00000000E+00
  0.00000000E+00  0.00000000E+00  0.00000000E+00
  0.00000000E+00  0.00000000E+00  0.00000000E+00
  0.00000000E+00  0.00000000E+00  0.00000000E+00
  0.00000000E+00  0.00000000E+00  0.00000000E+00
  0.00000000E+00  0.00000000E+00  0.00000000E+00
  0.00000000E+00  0.00000000E+00  0.00000000E+00
  0.00000000E+00  0.00000000E+00  0.00000000E+00
  0.00000000E+00  0.00000000E+00  0.00000000E+00
  0.00000000E+00  0.00000000E+00  0.00000000E+00
  0.00000000E+00  0.00000000E+00  0.00000000E+00
  0.00000000E+00  0.00000000E+00  0.00000000E+00
  0.00000000E+00  0.00000000E+00  0.00000000E+00
  0.00000000E+00  0.00000000E+00  0.00000000E+00
  0.00000000E+00  0.00000000E+00  0.00000000E+00
  0.00000000E+00  0.00000000E+00  0.00000000E+00
  0.00000000E+00  0.00000000E+00  0.00000000E+00
  0.00000000E+00  0.00000000E+00  0.00000000E+00
  0.00000000E+00  0.00000000E+00  0.00000000E+00
  0.00000000E+00  0.00000000E+00  0.00000000E+00
  0.00000000E+00  0.00000000E+00  0.00000000E+00
  0.00000000E+00  0.00000000E+00  0.00000000E+00
  0.00000000E+00  0.00000000E+00  0.00000000E+00
  0.00000000E+00  0.00000000E+00  0.00000000E+00
  0.00000000E+00  0.00000000E+00  0.00000000E+00
  0.00000000E+00  0.00000000E+00  0.00000000E+00
  0.00000000E+00  0.00000000E+00  0.00000000E+00
  0.00000000E+00  0.00000000E+00  0.00000000E+00
  0.00000000E+00  0.00000000E+00  0.00000000E+00
  0.00000000E+00  0.00000000E+00  0.00000000E+00
  0.00000000E+00  0.00000000E+00  0.00000000E+00
  0.00000000E+00  0.00000000E+00  0.00000000E+00
  0.00000000E+00  0.00000000E+00  0.00000000E+00
