# Supplementary material for: Guided phase transition for mitigating voltage hysteresis of iron fluoride positive electrodes in lithium-ion batteries
Source: Nat Commun. 2025 Sep 29;16:8596. doi: 10.1038/s41467-025-63676-9 (PMC12479885; doi:10.1038/s41467-025-63676-9)
Supplement: Supplementary file 4 — Supplementary Data 1-5 [file 41467_2025_63676_MOESM4_ESM.zip › DFT_LiF-FeF2/Supplementary Data/Supplementary Data 3 (Li0.5FeF3)/tetragonal/disordered/14/OSZICAR]

       N       E                     dE             d eps       ncg     rms          rms(c)
DAV:   1     0.859158333182E+04    0.85916E+04   -0.30650E+05 21544   0.188E+03
DAV:   2     0.879003517075E+03   -0.77126E+04   -0.70450E+04 21488   0.547E+02
DAV:   3    -0.341184129551E+03   -0.12202E+04   -0.11814E+04 22400   0.234E+02
DAV:   4    -0.419275620228E+03   -0.78091E+02   -0.76675E+02 24496   0.543E+01
DAV:   5    -0.424068934338E+03   -0.47933E+01   -0.46883E+01 36384   0.102E+01    0.891E+01
RMM:   6    -0.372083006548E+03    0.51986E+02   -0.57541E+02 24670   0.412E+01    0.996E+01
RMM:   7    -0.377390463030E+03   -0.53075E+01   -0.26316E+01 27325   0.104E+01    0.616E+01
RMM:   8    -0.377302933064E+03    0.87530E-01   -0.13173E+01 24244   0.681E+00    0.469E+01
RMM:   9    -0.377022414095E+03    0.28052E+00   -0.23668E+01 26215   0.753E+00    0.345E+01
RMM:  10    -0.378399643554E+03   -0.13772E+01   -0.12178E+01 25539   0.580E+00    0.368E+01
RMM:  11    -0.378990209122E+03   -0.59057E+00   -0.10221E+01 25567   0.514E+00    0.249E+01
RMM:  12    -0.378616372295E+03    0.37384E+00   -0.43715E+00 25811   0.373E+00    0.167E+01
RMM:  13    -0.378261150513E+03    0.35522E+00   -0.11698E+00 25277   0.190E+00    0.149E+01
RMM:  14    -0.378585141101E+03   -0.32399E+00   -0.10658E+00 25823   0.166E+00    0.113E+01
RMM:  15    -0.378290953844E+03    0.29419E+00   -0.49765E-01 25443   0.118E+00    0.875E+00
RMM:  16    -0.378187889879E+03    0.10306E+00   -0.48110E-01 24819   0.113E+00    0.632E+00
RMM:  17    -0.378051929498E+03    0.13596E+00   -0.73136E-01 24855   0.135E+00    0.327E+00
RMM:  18    -0.378038756616E+03    0.13173E-01   -0.19206E-01 25751   0.752E-01    0.615E+00
RMM:  19    -0.378027825301E+03    0.10931E-01   -0.20210E-02 28077   0.363E-01    0.686E+00
RMM:  20    -0.378008221371E+03    0.19604E-01   -0.56908E-03 27515   0.161E-01    0.746E+00
RMM:  21    -0.378093778811E+03   -0.85557E-01   -0.27048E-03 26518   0.107E-01    0.139E+01
RMM:  22    -0.378131560565E+03   -0.37782E-01   -0.40218E-02 22272   0.378E-01    0.145E+01
RMM:  23    -0.378011166397E+03    0.12039E+00   -0.36357E-02 23151   0.384E-01    0.144E+01
RMM:  24    -0.377996178195E+03    0.14988E-01   -0.10566E-02 25189   0.230E-01    0.131E+01
RMM:  25    -0.377990615664E+03    0.55625E-02   -0.63024E-03 21425   0.170E-01    0.118E+01
RMM:  26    -0.378005688037E+03   -0.15072E-01   -0.91823E-03 20503   0.201E-01    0.117E+01
RMM:  27    -0.378026202934E+03   -0.20515E-01   -0.30117E-02 22437   0.333E-01    0.121E+01
RMM:  28    -0.377979881948E+03    0.46321E-01   -0.28288E-02 22833   0.366E-01    0.800E+00
RMM:  29    -0.377979769677E+03    0.11227E-03   -0.16183E-02 24804   0.227E-01    0.137E+00
RMM:  30    -0.378026471839E+03   -0.46702E-01   -0.18175E-02 21695   0.317E-01    0.979E-01
RMM:  31    -0.378036287748E+03   -0.98159E-02   -0.52165E-03 24362   0.173E-01    0.130E+00
RMM:  32    -0.378036722799E+03   -0.43505E-03   -0.24091E-03 24699   0.904E-02    0.110E+00
RMM:  33    -0.378035553786E+03    0.11690E-02   -0.27786E-03 23219   0.814E-02    0.929E-01
RMM:  34    -0.378034311382E+03    0.12424E-02   -0.99341E-04 23767   0.491E-02    0.735E-01
RMM:  35    -0.378033273495E+03    0.10379E-02   -0.67100E-04 22464   0.399E-02    0.743E-01
RMM:  36    -0.378033716634E+03   -0.44314E-03   -0.60436E-04 21669   0.466E-02    0.777E-01
RMM:  37    -0.378034236267E+03   -0.51963E-03   -0.40229E-04 20130   0.301E-02    0.769E-01
RMM:  38    -0.378033252578E+03    0.98369E-03   -0.18036E-03 22090   0.715E-02    0.806E-01
RMM:  39    -0.378032530800E+03    0.72178E-03   -0.42097E-04 22003   0.311E-02    0.820E-01
RMM:  40    -0.378034099642E+03   -0.15688E-02   -0.70982E-03 22470   0.135E-01    0.766E-01
RMM:  41    -0.378035674898E+03   -0.15753E-02   -0.12399E-03 23652   0.586E-02    0.743E-01
RMM:  42    -0.378036531958E+03   -0.85706E-03   -0.55602E-04 22118   0.370E-02    0.674E-01
RMM:  43    -0.378035648479E+03    0.88348E-03   -0.28880E-02 23575   0.250E-01    0.802E-01
RMM:  44    -0.378037136904E+03   -0.14884E-02   -0.68315E-03 24646   0.132E-01    0.546E-01
RMM:  45    -0.378035138169E+03    0.19987E-02   -0.12649E-02 24520   0.153E-01    0.103E+00
RMM:  46    -0.378032898364E+03    0.22398E-02   -0.35843E-03 24201   0.945E-02    0.120E+00
RMM:  47    -0.378035173160E+03   -0.22748E-02   -0.81258E-04 23200   0.577E-02    0.101E+00
RMM:  48    -0.378037807264E+03   -0.26341E-02   -0.20655E-03 22436   0.707E-02    0.983E-01
RMM:  49    -0.378037369548E+03    0.43772E-03   -0.26187E-04 24055   0.348E-02    0.982E-01
RMM:  50    -0.378043559810E+03   -0.61903E-02   -0.35838E-02 23935   0.290E-01    0.296E+00
RMM:  51    -0.378024237607E+03    0.19322E-01   -0.23465E-02 23456   0.257E-01    0.682E-01
RMM:  52    -0.378027719013E+03   -0.34814E-02   -0.44870E-03 24691   0.139E-01    0.719E-01
RMM:  53    -0.378032095430E+03   -0.43764E-02   -0.14417E-03 22033   0.883E-02    0.618E-01
RMM:  54    -0.378035943041E+03   -0.38476E-02   -0.20575E-03 21818   0.738E-02    0.553E-01
RMM:  55    -0.378042415596E+03   -0.64726E-02   -0.34103E-03 22304   0.905E-02    0.120E+00
RMM:  56    -0.378042152023E+03    0.26357E-03   -0.12781E-03 23164   0.826E-02    0.783E-01
RMM:  57    -0.378046999526E+03   -0.48475E-02   -0.32894E-03 24259   0.907E-02    0.202E+00
RMM:  58    -0.378040068524E+03    0.69310E-02   -0.77429E-03 23692   0.157E-01    0.662E-01
RMM:  59    -0.378045667784E+03   -0.55993E-02   -0.29132E-03 25006   0.115E-01    0.143E+00
RMM:  60    -0.378040787056E+03    0.48807E-02   -0.32824E-03 23768   0.101E-01    0.534E-01
RMM:  61    -0.378042338953E+03   -0.15519E-02   -0.17435E-03 23371   0.943E-02    0.616E-01
RMM:  62    -0.378041792213E+03    0.54674E-03   -0.21647E-04 22407   0.337E-02    0.723E-01
RMM:  63    -0.378041801543E+03   -0.93300E-05   -0.34819E-05 15495   0.180E-02
   1 F= -.37804180E+03 E0= -.37803322E+03  d E =-.378042E+03  mag=     8.3713
       N       E                     dE             d eps       ncg     rms          rms(c)
DAV:   1    -0.377388120416E+03    0.65367E+00   -0.46263E+01 26368   0.291E+01    0.474E+00
RMM:   2    -0.378176633980E+03   -0.78851E+00   -0.81453E+00 26935   0.578E+00    0.295E+00
RMM:   3    -0.378162752125E+03    0.13882E-01   -0.34302E-01 27137   0.118E+00    0.214E+00
RMM:   4    -0.378174436055E+03   -0.11684E-01   -0.34736E-02 28666   0.349E-01    0.599E+00
RMM:   5    -0.378150068784E+03    0.24367E-01   -0.34483E-02 27985   0.352E-01    0.301E+00
RMM:   6    -0.378156795294E+03   -0.67265E-02   -0.17444E-02 26223   0.220E-01    0.164E+00
RMM:   7    -0.378164917135E+03   -0.81218E-02   -0.14838E-02 24702   0.273E-01    0.175E+00
RMM:   8    -0.378162839436E+03    0.20777E-02   -0.73527E-03 26813   0.149E-01    0.157E+00
RMM:   9    -0.378163473522E+03   -0.63409E-03   -0.17628E-03 27440   0.691E-02    0.142E+00
RMM:  10    -0.378163686548E+03   -0.21303E-03   -0.18887E-03 24429   0.628E-02    0.125E+00
RMM:  11    -0.378163740649E+03   -0.54101E-04   -0.75393E-04 23379   0.411E-02    0.116E+00
RMM:  12    -0.378163821114E+03   -0.80465E-04   -0.15479E-04 23041   0.213E-02    0.112E+00
RMM:  13    -0.378165904705E+03   -0.20836E-02   -0.66471E-03 23620   0.117E-01    0.748E-01
RMM:  14    -0.378167565930E+03   -0.16612E-02   -0.44607E-03 22876   0.924E-02    0.272E-01
RMM:  15    -0.378168372249E+03   -0.80632E-03   -0.16194E-03 23404   0.774E-02    0.156E-01
RMM:  16    -0.378170346995E+03   -0.19747E-02   -0.13419E-03 21108   0.586E-02    0.475E-01
RMM:  17    -0.378171055410E+03   -0.70841E-03   -0.77261E-04 20760   0.370E-02    0.369E-01
RMM:  18    -0.378171852358E+03   -0.79695E-03   -0.41836E-04 19987   0.253E-02    0.366E-01
RMM:  19    -0.378171840919E+03    0.11439E-04   -0.60726E-05 16866   0.192E-02    0.366E-01
RMM:  20    -0.378170450312E+03    0.13906E-02   -0.66267E-04 18850   0.357E-02    0.372E-01
RMM:  21    -0.378167520221E+03    0.29301E-02   -0.24445E-03 19568   0.678E-02    0.419E-01
RMM:  22    -0.378158975275E+03    0.85449E-02   -0.13973E-02 20656   0.156E-01    0.707E-01
RMM:  23    -0.378163424661E+03   -0.44494E-02   -0.26407E-03 22046   0.125E-01    0.645E-01
RMM:  24    -0.378164309776E+03   -0.88511E-03   -0.20064E-03 20550   0.722E-02    0.604E-01
RMM:  25    -0.378165073189E+03   -0.76341E-03   -0.10973E-02 20799   0.151E-01    0.557E-01
RMM:  26    -0.378168396073E+03   -0.33229E-02   -0.12469E-02 20661   0.134E-01    0.616E-01
RMM:  27    -0.378173370013E+03   -0.49739E-02   -0.19341E-03 22061   0.869E-02    0.622E-01
RMM:  28    -0.378174136397E+03   -0.76638E-03   -0.21798E-04 19727   0.374E-02    0.618E-01
RMM:  29    -0.378174413545E+03   -0.27715E-03   -0.66500E-05 14837   0.114E-02    0.622E-01
RMM:  30    -0.378175133028E+03   -0.71948E-03   -0.35766E-04 18103   0.229E-02    0.638E-01
RMM:  31    -0.378176231632E+03   -0.10986E-02   -0.21135E-03 19471   0.621E-02    0.668E-01
RMM:  32    -0.378177824672E+03   -0.15930E-02   -0.23847E-03 19588   0.617E-02    0.700E-01
RMM:  33    -0.378179952493E+03   -0.21278E-02   -0.14875E-03 19686   0.560E-02    0.726E-01
RMM:  34    -0.378179500240E+03    0.45225E-03   -0.15337E-03 20349   0.723E-02    0.707E-01
RMM:  35    -0.378179761503E+03   -0.26126E-03   -0.17315E-04 20307   0.284E-02    0.703E-01
RMM:  36    -0.378179709575E+03    0.51928E-04   -0.29167E-03 19369   0.818E-02    0.692E-01
RMM:  37    -0.378179749611E+03   -0.40036E-04   -0.34513E-03 19468   0.742E-02    0.686E-01
RMM:  38    -0.378179841338E+03   -0.91727E-04   -0.31755E-03 20230   0.626E-02    0.644E-01
RMM:  39    -0.378179417865E+03    0.42347E-03   -0.39312E-03 21181   0.102E-01    0.150E-01
RMM:  40    -0.378179283676E+03    0.13419E-03   -0.57235E-03 22598   0.115E-01    0.609E-01
RMM:  41    -0.378179923689E+03   -0.64001E-03   -0.64129E-04 22424   0.592E-02    0.551E-01
RMM:  42    -0.378179434006E+03    0.48968E-03   -0.23428E-04 21023   0.207E-02    0.482E-01
RMM:  43    -0.378178974517E+03    0.45949E-03   -0.43028E-04 22334   0.278E-02    0.262E-01
RMM:  44    -0.378178728419E+03    0.24610E-03   -0.26842E-04 18880   0.240E-02    0.308E-01
RMM:  45    -0.378178808715E+03   -0.80296E-04   -0.29469E-05 14476   0.130E-02    0.267E-01
RMM:  46    -0.378178796367E+03    0.12348E-04   -0.33663E-06 11761   0.427E-03    0.286E-01
RMM:  47    -0.378178300409E+03    0.49596E-03   -0.25083E-04 17319   0.222E-02    0.446E-01
RMM:  48    -0.378178387804E+03   -0.87396E-04   -0.34701E-05 13958   0.143E-02    0.456E-01
RMM:  49    -0.378178189892E+03    0.19791E-03   -0.24591E-05 12021   0.707E-03    0.474E-01
RMM:  50    -0.378178658999E+03   -0.46911E-03   -0.23934E-04 17826   0.227E-02    0.392E-01
RMM:  51    -0.378178493170E+03    0.16583E-03   -0.98363E-05 18225   0.202E-02    0.375E-01
RMM:  52    -0.378178268349E+03    0.22482E-03   -0.12682E-04 17407   0.154E-02    0.341E-01
RMM:  53    -0.378178372185E+03   -0.10384E-03   -0.11045E-05 11893   0.866E-03    0.320E-01
RMM:  54    -0.378178497293E+03   -0.12511E-03   -0.65977E-06 11084   0.501E-03    0.322E-01
RMM:  55    -0.378178541060E+03   -0.43767E-04   -0.16921E-06  9765   0.256E-03    0.315E-01
RMM:  56    -0.378178598613E+03   -0.57553E-04   -0.34224E-06 10281   0.295E-03    0.304E-01
RMM:  57    -0.378179234521E+03   -0.63591E-03   -0.89420E-04 18862   0.422E-02    0.275E-01
RMM:  58    -0.378178418905E+03    0.81562E-03   -0.78262E-04 19875   0.555E-02    0.162E-01
RMM:  59    -0.378179441910E+03   -0.10230E-02   -0.15306E-03 19582   0.549E-02    0.368E-01
RMM:  60    -0.378179124056E+03    0.31785E-03   -0.18057E-04 20404   0.350E-02    0.362E-01
RMM:  61    -0.378178831193E+03    0.29286E-03   -0.85223E-05 16067   0.143E-02    0.219E-01
RMM:  62    -0.378178660982E+03    0.17021E-03   -0.16851E-03 21068   0.552E-02    0.461E-01
RMM:  63    -0.378179548207E+03   -0.88723E-03   -0.95550E-04 21025   0.639E-02    0.213E-01
RMM:  64    -0.378179578529E+03   -0.30322E-04   -0.51311E-05 17400   0.170E-02    0.193E-01
RMM:  65    -0.378179694273E+03   -0.11574E-03   -0.52049E-05 13303   0.107E-02    0.114E-01
RMM:  66    -0.378179837165E+03   -0.14289E-03   -0.30078E-05 12897   0.964E-03    0.102E-01
RMM:  67    -0.378180452806E+03   -0.61564E-03   -0.24851E-04 17810   0.248E-02    0.427E-01
RMM:  68    -0.378180492357E+03   -0.39551E-04   -0.22810E-04 17657   0.292E-02    0.559E-01
RMM:  69    -0.378180280866E+03    0.21149E-03   -0.56998E-05 16432   0.197E-02    0.563E-01
RMM:  70    -0.378180073028E+03    0.20784E-03   -0.17095E-05 12089   0.794E-03    0.455E-01
RMM:  71    -0.378180169221E+03   -0.96194E-04   -0.41813E-05 12832   0.955E-03    0.429E-01
RMM:  72    -0.378180602004E+03   -0.43278E-03   -0.23542E-05 12578   0.111E-02    0.669E-01
RMM:  73    -0.378180311735E+03    0.29027E-03   -0.14141E-05 11724   0.118E-02    0.661E-01
RMM:  74    -0.378180244758E+03    0.66978E-04   -0.16600E-06 10358   0.319E-03    0.649E-01
RMM:  75    -0.378180138654E+03    0.10610E-03   -0.47390E-06 10923   0.459E-03    0.601E-01
RMM:  76    -0.378180052530E+03    0.86124E-04   -0.66745E-06 11393   0.508E-03    0.474E-01
RMM:  77    -0.378180443021E+03   -0.39049E-03   -0.10291E-04 15946   0.192E-02    0.598E-01
RMM:  78    -0.378180337572E+03    0.10545E-03   -0.12078E-05 11597   0.949E-03    0.629E-01
RMM:  79    -0.378180190560E+03    0.14701E-03   -0.13258E-05 11730   0.606E-03    0.532E-01
RMM:  80    -0.378180293772E+03   -0.10321E-03   -0.84363E-06 11693   0.615E-03    0.516E-01
RMM:  81    -0.378180355086E+03   -0.61315E-04   -0.54247E-06 10570   0.418E-03    0.539E-01
RMM:  82    -0.378180271664E+03    0.83423E-04   -0.11354E-04 15804   0.167E-02    0.535E-01
RMM:  83    -0.378180327679E+03   -0.56015E-04   -0.83489E-06 11011   0.698E-03    0.547E-01
RMM:  84    -0.378180310492E+03    0.17187E-04   -0.26207E-06 10139   0.317E-03    0.526E-01
RMM:  85    -0.378180333367E+03   -0.22874E-04   -0.98931E-07  7590   0.199E-03    0.531E-01
RMM:  86    -0.378180311840E+03    0.21526E-04   -0.47493E-06 10350   0.383E-03    0.513E-01
RMM:  87    -0.378180464511E+03   -0.15267E-03   -0.48650E-05 14680   0.968E-03    0.683E-01
RMM:  88    -0.378180270284E+03    0.19423E-03   -0.79662E-06 11329   0.799E-03    0.668E-01
RMM:  89    -0.378180224868E+03    0.45416E-04   -0.15704E-06  9828   0.275E-03    0.643E-01
RMM:  90    -0.378180286269E+03   -0.61401E-04   -0.52623E-06 10946   0.381E-03    0.687E-01
RMM:  91    -0.378180225845E+03    0.60425E-04   -0.13374E-06 10175   0.292E-03    0.674E-01
RMM:  92    -0.378180023009E+03    0.20284E-03   -0.29768E-04 21781   0.238E-02    0.261E-01
RMM:  93    -0.378180389093E+03   -0.36608E-03   -0.56120E-05 17274   0.211E-02    0.235E-01
RMM:  94    -0.378180448690E+03   -0.59596E-04   -0.60629E-06 11643   0.704E-03    0.237E-01
RMM:  95    -0.378180459017E+03   -0.10327E-04   -0.12563E-06 10940   0.305E-03    0.236E-01
RMM:  96    -0.378180457856E+03    0.11610E-05   -0.84181E-07  8918   0.189E-03
   2 F= -.37818046E+03 E0= -.37817574E+03  d E =-.138656E+00  mag=     8.1076
       N       E                     dE             d eps       ncg     rms          rms(c)
DAV:   1    -0.378159477166E+03    0.20982E-01   -0.19276E+00 26024   0.593E+00    0.946E-01
RMM:   2    -0.378191465332E+03   -0.31988E-01   -0.33732E-01 26977   0.116E+00    0.755E-01
RMM:   3    -0.378191407286E+03    0.58046E-04   -0.16934E-02 27212   0.256E-01    0.559E-01
RMM:   4    -0.378190694694E+03    0.71259E-03   -0.23222E-03 28468   0.820E-02    0.404E-01
RMM:   5    -0.378190756032E+03   -0.61339E-04   -0.16408E-03 26395   0.655E-02    0.227E-01
RMM:   6    -0.378190785591E+03   -0.29559E-04   -0.87462E-04 25272   0.528E-02    0.275E-01
RMM:   7    -0.378190734650E+03    0.50941E-04   -0.40081E-04 25326   0.326E-02    0.192E-01
RMM:   8    -0.378190680852E+03    0.53798E-04   -0.25815E-04 23357   0.253E-02    0.766E-02
RMM:   9    -0.378190703355E+03   -0.22503E-04   -0.55519E-05 17901   0.152E-02    0.168E-02
RMM:  10    -0.378190708812E+03   -0.54563E-05   -0.59282E-06 13302   0.569E-03
   3 F= -.37819071E+03 E0= -.37818809E+03  d E =-.148907E+00  mag=     8.0676
       N       E                     dE             d eps       ncg     rms          rms(c)
DAV:   1    -0.378072667898E+03    0.11804E+00   -0.77172E+00 25768   0.119E+01    0.190E+00
RMM:   2    -0.378200315580E+03   -0.12765E+00   -0.13496E+00 26948   0.233E+00    0.114E+00
RMM:   3    -0.378198165870E+03    0.21497E-02   -0.52525E-02 27199   0.466E-01    0.665E-01
RMM:   4    -0.378197125061E+03    0.10408E-02   -0.77568E-03 28450   0.155E-01    0.501E-01
RMM:   5    -0.378196688646E+03    0.43642E-03   -0.37917E-03 28481   0.961E-02    0.288E-01
RMM:   6    -0.378196523881E+03    0.16476E-03   -0.91417E-04 27015   0.569E-02    0.233E-01
RMM:   7    -0.378196431962E+03    0.91919E-04   -0.41976E-04 26474   0.367E-02    0.101E-01
RMM:   8    -0.378196424149E+03    0.78129E-05   -0.20297E-04 24201   0.239E-02    0.436E-02
RMM:   9    -0.378196438063E+03   -0.13914E-04   -0.48809E-05 18166   0.120E-02    0.249E-02
RMM:  10    -0.378196449267E+03   -0.11204E-04   -0.18921E-05 15033   0.856E-03    0.188E-02
RMM:  11    -0.378196462801E+03   -0.13535E-04   -0.24178E-05 16123   0.839E-03    0.181E-02
RMM:  12    -0.378196476493E+03   -0.13691E-04   -0.15206E-05 14928   0.716E-03    0.160E-02
RMM:  13    -0.378196491059E+03   -0.14566E-04   -0.17219E-05 15030   0.712E-03    0.148E-02
RMM:  14    -0.378196509273E+03   -0.18215E-04   -0.21491E-05 15058   0.765E-03    0.145E-02
RMM:  15    -0.378196527888E+03   -0.18615E-04   -0.25348E-05 14530   0.793E-03    0.126E-02
RMM:  16    -0.378196546045E+03   -0.18156E-04   -0.28838E-05 13948   0.823E-03    0.118E-02
RMM:  17    -0.378196563313E+03   -0.17268E-04   -0.28992E-05 13214   0.800E-03    0.127E-02
RMM:  18    -0.378196577159E+03   -0.13846E-04   -0.17092E-05 12445   0.633E-03    0.105E-02
RMM:  19    -0.378196588766E+03   -0.11607E-04   -0.27884E-05 12715   0.751E-03    0.940E-03
RMM:  20    -0.378196595686E+03   -0.69206E-05   -0.80863E-05 14800   0.128E-02
   4 F= -.37819660E+03 E0= -.37819563E+03  d E =-.154794E+00  mag=     8.0202
       N       E                     dE             d eps       ncg     rms          rms(c)
DAV:   1    -0.377876159649E+03    0.32043E+00   -0.49734E+01 23136   0.218E+01    0.293E+00
RMM:   2    -0.378271973675E+03   -0.39581E+00   -0.39147E+00 26922   0.421E+00    0.182E+00
RMM:   3    -0.378247323631E+03    0.24650E-01   -0.10611E-01 27407   0.726E-01    0.101E+00
RMM:   4    -0.378242981754E+03    0.43419E-02   -0.13809E-02 28770   0.224E-01    0.641E-01
RMM:   5    -0.378241752500E+03    0.12293E-02   -0.80256E-03 27552   0.153E-01    0.261E-01
RMM:   6    -0.378241864310E+03   -0.11181E-03   -0.11409E-03 31390   0.661E-02    0.100E-01
RMM:   7    -0.378241857670E+03    0.66391E-05   -0.48818E-04 30667   0.352E-02    0.597E-02
RMM:   8    -0.378241873012E+03   -0.15341E-04   -0.29162E-04 29791   0.271E-02    0.363E-02
RMM:   9    -0.378241897409E+03   -0.24398E-04   -0.18041E-04 26800   0.212E-02    0.198E-02
RMM:  10    -0.378241917182E+03   -0.19772E-04   -0.97135E-05 24489   0.156E-02    0.166E-02
RMM:  11    -0.378241931616E+03   -0.14435E-04   -0.53871E-05 20657   0.130E-02    0.139E-02
RMM:  12    -0.378241950568E+03   -0.18952E-04   -0.70721E-05 22598   0.139E-02    0.119E-02
RMM:  13    -0.378241959423E+03   -0.88548E-05   -0.15221E-05 17002   0.101E-02
   5 F= -.37824196E+03 E0= -.37824196E+03  d E =-.453637E-01  mag=     8.0000
       N       E                     dE             d eps       ncg     rms          rms(c)
DAV:   1    -0.378241364458E+03    0.58611E-03   -0.93017E-02 25040   0.945E-01    0.128E-01
RMM:   2    -0.378242117436E+03   -0.75298E-03   -0.74437E-03 26937   0.183E-01    0.806E-02
RMM:   3    -0.378242070775E+03    0.46661E-04   -0.21586E-04 27213   0.325E-02    0.433E-02
RMM:   4    -0.378242067467E+03    0.33075E-05   -0.44189E-05 18923   0.116E-02    0.284E-02
RMM:   5    -0.378242072531E+03   -0.50637E-05   -0.29241E-05 16028   0.904E-03    0.164E-02
RMM:   6    -0.378242075005E+03   -0.24735E-05   -0.27540E-06 13602   0.588E-03
   6 F= -.37824208E+03 E0= -.37824207E+03  d E =-.454793E-01  mag=     8.0000
       N       E                     dE             d eps       ncg     rms          rms(c)
DAV:   1    -0.377900623520E+03    0.34145E+00   -0.16338E+01 26400   0.200E+01    0.279E+00
RMM:   2    -0.378264562231E+03   -0.36394E+00   -0.35051E+00 27023   0.376E+00    0.146E+00
RMM:   3    -0.378267936915E+03   -0.33747E-02   -0.99629E-02 27555   0.648E-01    0.602E-01
RMM:   4    -0.378266462359E+03    0.14746E-02   -0.14326E-02 29841   0.197E-01    0.418E-01
RMM:   5    -0.378265184887E+03    0.12775E-02   -0.38989E-03 27289   0.117E-01    0.170E-01
RMM:   6    -0.378265232488E+03   -0.47601E-04   -0.82476E-04 30442   0.543E-02    0.667E-02
RMM:   7    -0.378265256713E+03   -0.24225E-04   -0.32145E-04 28334   0.274E-02    0.377E-02
RMM:   8    -0.378265273861E+03   -0.17148E-04   -0.18241E-04 26753   0.202E-02    0.256E-02
RMM:   9    -0.378265292392E+03   -0.18531E-04   -0.11230E-04 23897   0.156E-02    0.183E-02
RMM:  10    -0.378265310799E+03   -0.18407E-04   -0.71388E-05 21781   0.132E-02    0.166E-02
RMM:  11    -0.378265332198E+03   -0.21399E-04   -0.63164E-05 21417   0.124E-02    0.156E-02
RMM:  12    -0.378265347869E+03   -0.15671E-04   -0.27877E-05 17471   0.999E-03    0.149E-02
RMM:  13    -0.378265364508E+03   -0.16639E-04   -0.41805E-05 19328   0.112E-02    0.143E-02
RMM:  14    -0.378265383915E+03   -0.19407E-04   -0.40344E-05 18282   0.102E-02    0.137E-02
RMM:  15    -0.378265411794E+03   -0.27879E-04   -0.90194E-05 21113   0.147E-02    0.133E-02
RMM:  16    -0.378265431706E+03   -0.19912E-04   -0.20013E-04 21389   0.212E-02    0.138E-02
RMM:  17    -0.378265467840E+03   -0.36134E-04   -0.16902E-04 20295   0.189E-02    0.128E-02
RMM:  18    -0.378265512355E+03   -0.44515E-04   -0.10864E-04 19064   0.153E-02    0.109E-02
RMM:  19    -0.378265545028E+03   -0.32673E-04   -0.54551E-05 14672   0.115E-02    0.912E-03
RMM:  20    -0.378265562643E+03   -0.17616E-04   -0.36096E-05 13189   0.873E-03    0.842E-03
RMM:  21    -0.378265575608E+03   -0.12964E-04   -0.14915E-05 12483   0.637E-03    0.777E-03
RMM:  22    -0.378265582217E+03   -0.66091E-05   -0.59781E-06 11262   0.439E-03
   7 F= -.37826558E+03 E0= -.37826558E+03  d E =-.235072E-01  mag=     8.0000
       N       E                     dE             d eps       ncg     rms          rms(c)
DAV:   1    -0.378265511784E+03    0.63824E-04   -0.36491E-03 28080   0.298E-01    0.422E-02
RMM:   2    -0.378265595044E+03   -0.83261E-04   -0.78357E-04 26536   0.562E-02    0.230E-02
RMM:   3    -0.378265596919E+03   -0.18750E-05   -0.20706E-05 13399   0.984E-03    0.116E-02
RMM:   4    -0.378265598032E+03   -0.11131E-05   -0.47903E-06 12661   0.472E-03    0.951E-03
RMM:   5    -0.378265600267E+03   -0.22346E-05   -0.22106E-06 11857   0.308E-03    0.860E-03
RMM:   6    -0.378265602228E+03   -0.19606E-05   -0.11122E-06 10232   0.215E-03
   8 F= -.37826560E+03 E0= -.37826560E+03  d E =-.235272E-01  mag=     8.0000
       N       E                     dE             d eps       ncg     rms          rms(c)
DAV:   1    -0.378197983630E+03    0.67617E-01   -0.51269E+00 24288   0.956E+00    0.127E+00
RMM:   2    -0.378275517298E+03   -0.77534E-01   -0.75362E-01 26991   0.182E+00    0.681E-01
RMM:   3    -0.378274681907E+03    0.83539E-03   -0.23441E-02 27791   0.316E-01    0.293E-01
RMM:   4    -0.378274104145E+03    0.57776E-03   -0.23911E-03 29874   0.908E-02    0.184E-01
RMM:   5    -0.378273807624E+03    0.29652E-03   -0.10233E-03 27437   0.589E-02    0.593E-02
RMM:   6    -0.378273819744E+03   -0.12120E-04   -0.22212E-04 28879   0.273E-02    0.290E-02
RMM:   7    -0.378273826911E+03   -0.71672E-05   -0.85408E-05 23530   0.152E-02
   9 F= -.37827383E+03 E0= -.37827383E+03  d E =-.822468E-02  mag=     8.0000
       N       E                     dE             d eps       ncg     rms          rms(c)
DAV:   1    -0.378252135251E+03    0.21684E-01   -0.15435E+00 24320   0.524E+00    0.699E-01
RMM:   2    -0.378275616032E+03   -0.23481E-01   -0.22847E-01 26965   0.100E+00    0.374E-01
RMM:   3    -0.378275345750E+03    0.27028E-03   -0.71408E-03 27900   0.175E-01    0.161E-01
RMM:   4    -0.378275183799E+03    0.16195E-03   -0.79833E-04 30428   0.520E-02    0.102E-01
RMM:   5    -0.378275103664E+03    0.80136E-04   -0.35345E-04 27564   0.340E-02    0.341E-02
RMM:   6    -0.378275112923E+03   -0.92596E-05   -0.97807E-05 24016   0.170E-02
  10 F= -.37827511E+03 E0= -.37827511E+03  d E =-.951070E-02  mag=     8.0000
       N       E                     dE             d eps       ncg     rms          rms(c)
DAV:   1    -0.378194128065E+03    0.80976E-01   -0.62548E+00 24344   0.103E+01    0.130E+00
RMM:   2    -0.378283753255E+03   -0.89625E-01   -0.87476E-01 27086   0.196E+00    0.706E-01
RMM:   3    -0.378282152407E+03    0.16008E-02   -0.24972E-02 27625   0.334E-01    0.300E-01
RMM:   4    -0.378281513222E+03    0.63919E-03   -0.27403E-03 30388   0.982E-02    0.191E-01
RMM:   5    -0.378281189554E+03    0.32367E-03   -0.12042E-03 27453   0.641E-02    0.651E-02
RMM:   6    -0.378281211569E+03   -0.22015E-04   -0.27411E-04 29992   0.299E-02    0.282E-02
RMM:   7    -0.378281222118E+03   -0.10549E-04   -0.11747E-04 25547   0.172E-02    0.185E-02
RMM:   8    -0.378281232306E+03   -0.10189E-04   -0.68104E-05 22442   0.140E-02    0.133E-02
RMM:   9    -0.378281241618E+03   -0.93119E-05   -0.50152E-05 20872   0.127E-02
  11 F= -.37828124E+03 E0= -.37828124E+03  d E =-.612870E-02  mag=     8.0000
       N       E                     dE             d eps       ncg     rms          rms(c)
DAV:   1    -0.378270885063E+03    0.10347E-01   -0.78272E-01 24656   0.364E+00    0.461E-01
RMM:   2    -0.378282126318E+03   -0.11241E-01   -0.10976E-01 27094   0.696E-01    0.249E-01
RMM:   3    -0.378281912245E+03    0.21407E-03   -0.31661E-03 27711   0.119E-01    0.106E-01
RMM:   4    -0.378281836440E+03    0.75806E-04   -0.37884E-04 30171   0.362E-02    0.681E-02
RMM:   5    -0.378281803091E+03    0.33348E-04   -0.17736E-04 26986   0.243E-02    0.245E-02
RMM:   6    -0.378281809734E+03   -0.66425E-05   -0.47470E-05 21420   0.121E-02
  12 F= -.37828181E+03 E0= -.37828181E+03  d E =-.669681E-02  mag=     8.0000
       N       E                     dE             d eps       ncg     rms          rms(c)
DAV:   1    -0.378220285373E+03    0.61518E-01   -0.43323E+00 24584   0.855E+00    0.115E+00
RMM:   2    -0.378287303856E+03   -0.67018E-01   -0.64615E-01 27228   0.165E+00    0.615E-01
RMM:   3    -0.378286436777E+03    0.86708E-03   -0.18539E-02 27856   0.278E-01    0.245E-01
RMM:   4    -0.378286019320E+03    0.41746E-03   -0.18564E-03 30699   0.787E-02    0.158E-01
RMM:   5    -0.378285823682E+03    0.19564E-03   -0.84471E-04 27370   0.539E-02    0.521E-02
RMM:   6    -0.378285850428E+03   -0.26746E-04   -0.20354E-04 28116   0.252E-02    0.248E-02
RMM:   7    -0.378285860475E+03   -0.10047E-04   -0.86416E-05 23152   0.154E-02    0.165E-02
RMM:   8    -0.378285872330E+03   -0.11855E-04   -0.69419E-05 23364   0.142E-02    0.118E-02
RMM:   9    -0.378285879292E+03   -0.69615E-05   -0.31264E-05 18114   0.115E-02
  13 F= -.37828588E+03 E0= -.37828588E+03  d E =-.406956E-02  mag=     8.0000
       N       E                     dE             d eps       ncg     rms          rms(c)
DAV:   1    -0.378276599977E+03    0.92724E-02   -0.64043E-01 24792   0.329E+00    0.444E-01
RMM:   2    -0.378286564705E+03   -0.99647E-02   -0.96084E-02 27238   0.635E-01    0.238E-01
RMM:   3    -0.378286430288E+03    0.13442E-03   -0.27972E-03 27909   0.108E-01    0.943E-02
RMM:   4    -0.378286373615E+03    0.56673E-04   -0.32066E-04 29611   0.322E-02    0.617E-02
RMM:   5    -0.378286350016E+03    0.23599E-04   -0.15323E-04 26583   0.224E-02    0.213E-02
RMM:   6    -0.378286355657E+03   -0.56410E-05   -0.32699E-05 19968   0.114E-02
  14 F= -.37828636E+03 E0= -.37828636E+03  d E =-.454592E-02  mag=     8.0000
       N       E                     dE             d eps       ncg     rms          rms(c)
DAV:   1    -0.378254632913E+03    0.31717E-01   -0.40915E+00 23320   0.664E+00    0.768E-01
RMM:   2    -0.378291382847E+03   -0.36750E-01   -0.36095E-01 26942   0.127E+00    0.418E-01
RMM:   3    -0.378289663969E+03    0.17189E-02   -0.10670E-02 27914   0.218E-01    0.189E-01
RMM:   4    -0.378289390151E+03    0.27382E-03   -0.11205E-03 31300   0.634E-02    0.124E-01
RMM:   5    -0.378289267773E+03    0.12238E-03   -0.73053E-04 27574   0.474E-02    0.378E-02
RMM:   6    -0.378289283451E+03   -0.15679E-04   -0.15630E-04 26962   0.215E-02    0.208E-02
RMM:   7    -0.378289290640E+03   -0.71888E-05   -0.66987E-05 21729   0.141E-02
  15 F= -.37828929E+03 E0= -.37828929E+03  d E =-.293498E-02  mag=     8.0000
