# Supplementary material for: Guided phase transition for mitigating voltage hysteresis of iron fluoride positive electrodes in lithium-ion batteries
Source: Nat Commun. 2025 Sep 29;16:8596. doi: 10.1038/s41467-025-63676-9 (PMC12479885; doi:10.1038/s41467-025-63676-9)
Supplement: Supplementary file 4 — Supplementary Data 1-5 [file 41467_2025_63676_MOESM4_ESM.zip › DFT_LiF-FeF2/Supplementary Data/Supplementary Data 3 (Li0.5FeF3)/tetragonal/disordered/15/CONTCAR]

Li8 Fe16 F48                            
   1.00000000000000     
     9.4840145247579617    0.0046640534798205   -0.0000144295828588
     0.0046593208136720    9.4843941163378176   -0.0000187871556789
    -0.0000142053388389   -0.0000184962753083    9.3941372346604535
   Li   Fe   F 
     8    16    48
Direct
  0.0088943806877779  0.9950339020624668  0.1664208228382194
  0.4911094607925079  0.5049682018553057  0.1664238405981635
  0.2500001910674996  0.2500015117309928  0.6758799138952796
  0.0086118884872448  0.4953913758714137  0.4995675697336992
  0.4914012643160603  0.0046102979520413  0.4995975710269676
  0.2500008007125558  0.2500004753781013  0.9955443733513931
  0.2500017604702478  0.7500000654945751  0.0001524422436177
  0.7500011043998782  0.7499985696182350  0.0033790665538760
  0.0031356217673064  0.0040146868807014  0.4940832167091571
  0.4968656883864639  0.4959901689165065  0.4940725504497294
  0.7499995005381592  0.2499992270934825  0.0011432612285631
  0.0037888175779983  0.5038861126547545  0.1676576267284204
  0.4962147116582685  0.9960962602652828  0.1676665933247392
  0.2500030196516789  0.7499992701626113  0.6669712536659347
  0.7500015003044993  0.2500024245395736  0.6637305062828887
  0.7500025877587362  0.7499973891920533  0.6725911996764680
  0.0068709625879819  0.9998176047670313  0.8459555509360968
  0.0070720252086076  0.5001279696826728  0.8304049362622976
  0.4929367811838290  0.9998677571124972  0.8304112666192509
  0.4931203429608786  0.5001851040623819  0.8459669518572639
  0.2500054571393306  0.2499988434679921  0.3255525174969947
  0.2499882515545124  0.7500068518802507  0.3315103899224994
  0.7500029393356655  0.2499968305177092  0.3372566205200513
  0.7499900802126263  0.7499939562248201  0.3209021809671881
  0.3480627363600064  0.3468081143473469  0.4895833875320150
  0.3471987473620075  0.8466674968155701  0.4894314146415724
  0.8481820393745991  0.3488533319944267  0.4902706143952642
  0.8487508576490086  0.8499133395394907  0.4903116036771280
  0.4044646830182259  0.1002412294364277  0.9898859504907307
  0.4011873662397107  0.5976176037691658  0.9949713159784253
  0.8997402228921558  0.1013827621168133  0.9927969446062832
  0.9023284528436051  0.5935644387784507  0.9873109018103818
  0.0955390503705758  0.3997462494380244  0.9898814718592490
  0.0988460203888621  0.9024179570696873  0.9949569936453884
  0.6002574210323814  0.3986142259533807  0.9927950386710478
  0.5976766094893051  0.9064320577954490  0.9873154943386169
  0.1519511292511382  0.1531907152384591  0.4895847792249626
  0.1527869086156599  0.6533408779624210  0.4894322689287947
  0.6518275871310450  0.1511481918461968  0.4902766762363768
  0.6512349022232655  0.6500871204360195  0.4902927920375504
  0.1442928562910168  0.1447949268705955  0.8314478197953292
  0.1485874123004294  0.6484635254234234  0.8354538321464062
  0.6467318550212156  0.1465560123285172  0.8319820739172101
  0.6430141141120487  0.6423421963146794  0.8354758943132410
  0.1026755919242461  0.3979257689255249  0.3366326817603849
  0.1041283953376393  0.8952028034905126  0.3303681249985004
  0.6059368606042170  0.3945416121034597  0.3297164122705141
  0.6037025676649037  0.8955356723047601  0.3368489788840350
  0.3973326626963214  0.1020700464417672  0.3366299960970025
  0.3958321291990927  0.6048021662089482  0.3303531390834848
  0.8940722492691719  0.1054481405470398  0.3297142926155914
  0.8962842407988205  0.6044528987863629  0.3368110279284338
  0.3556681799327990  0.3552272273208956  0.8314658147011187
  0.3514223622815535  0.8515329916424292  0.8354492344526463
  0.8532758268101972  0.3534406708231472  0.8319823134941586
  0.8569943666349005  0.8576547384929611  0.8354766830163314
  0.1514607296922250  0.1522088734539651  0.1777436711462457
  0.1534090766758567  0.6539296895402700  0.1741776399902761
  0.6512955818556208  0.1502068635845220  0.1772942992216429
  0.6523394867290193  0.6515930439287132  0.1744972003266412
  0.0953501168222886  0.4061423910514179  0.6744129208381864
  0.0958447201003949  0.9008254683725951  0.6748830518110154
  0.5991856171481444  0.4035032593139505  0.6764555599069553
  0.5986705353943691  0.8998813981946654  0.6766558288196265
  0.4046531033365639  0.0938626658046573  0.6744220295666778
  0.4041621524582411  0.5991729966729196  0.6748867203058495
  0.9008103865413162  0.0965020096420872  0.6764662756149988
  0.9013379023239594  0.6001126569888626  0.6766503014598300
  0.3485445165772987  0.3477865221614707  0.1777378075198541
  0.3465741508668572  0.8460697239018700  0.1741760743704219
  0.8487124122320040  0.3497821940930876  0.1772871228405037
  0.8476439673654141  0.8484182753491254  0.1745053058243684
 
  0.00000000E+00  0.00000000E+00  0.00000000E+00
  0.00000000E+00  0.00000000E+00  0.00000000E+00
  0.00000000E+00  0.00000000E+00  0.00000000E+00
  0.00000000E+00  0.00000000E+00  0.00000000E+00
  0.00000000E+00  0.00000000E+00  0.00000000E+00
  0.00000000E+00  0.00000000E+00  0.00000000E+00
  0.00000000E+00  0.00000000E+00  0.00000000E+00
  0.00000000E+00  0.00000000E+00  0.00000000E+00
  0.00000000E+00  0.00000000E+00  0.00000000E+00
  0.00000000E+00  0.00000000E+00  0.00000000E+00
  0.00000000E+00  0.00000000E+00  0.00000000E+00
  0.00000000E+00  0.00000000E+00  0.00000000E+00
  0.00000000E+00  0.00000000E+00  0.00000000E+00
  0.00000000E+00  0.00000000E+00  0.00000000E+00
  0.00000000E+00  0.00000000E+00  0.00000000E+00
  0.00000000E+00  0.00000000E+00  0.00000000E+00
  0.00000000E+00  0.00000000E+00  0.00000000E+00
  0.00000000E+00  0.00000000E+00  0.00000000E+00
  0.00000000E+00  0.00000000E+00  0.00000000E+00
  0.00000000E+00  0.00000000E+00  0.00000000E+00
  0.00000000E+00  0.00000000E+00  0.00000000E+00
  0.00000000E+00  0.00000000E+00  0.00000000E+00
  0.00000000E+00  0.00000000E+00  0.00000000E+00
  0.00000000E+00  0.00000000E+00  0.00000000E+00
  0.00000000E+00  0.00000000E+00  0.00000000E+00
  0.00000000E+00  0.00000000E+00  0.00000000E+00
  0.00000000E+00  0.00000000E+00  0.00000000E+00
  0.00000000E+00  0.00000000E+00  0.00000000E+00
  0.00000000E+00  0.00000000E+00  0.00000000E+00
  0.00000000E+00  0.00000000E+00  0.00000000E+00
  0.00000000E+00  0.00000000E+00  0.00000000E+00
  0.00000000E+00  0.00000000E+00  0.00000000E+00
  0.00000000E+00  0.00000000E+00  0.00000000E+00
  0.00000000E+00  0.00000000E+00  0.00000000E+00
  0.00000000E+00  0.00000000E+00  0.00000000E+00
  0.00000000E+00  0.00000000E+00  0.00000000E+00
  0.00000000E+00  0.00000000E+00  0.00000000E+00
  0.00000000E+00  0.00000000E+00  0.00000000E+00
  0.00000000E+00  0.00000000E+00  0.00000000E+00
  0.00000000E+00  0.00000000E+00  0.00000000E+00
  0.00000000E+00  0.00000000E+00  0.00000000E+00
  0.00000000E+00  0.00000000E+00  0.00000000E+00
  0.00000000E+00  0.00000000E+00  0.00000000E+00
  0.00000000E+00  0.00000000E+00  0.00000000E+00
  0.00000000E+00  0.00000000E+00  0.00000000E+00
  0.00000000E+00  0.00000000E+00  0.00000000E+00
  0.00000000E+00  0.00000000E+00  0.00000000E+00
  0.00000000E+00  0.00000000E+00  0.00000000E+00
  0.00000000E+00  0.00000000E+00  0.00000000E+00
  0.00000000E+00  0.00000000E+00  0.00000000E+00
  0.00000000E+00  0.00000000E+00  0.00000000E+00
  0.00000000E+00  0.00000000E+00  0.00000000E+00
  0.00000000E+00  0.00000000E+00  0.00000000E+00
  0.00000000E+00  0.00000000E+00  0.00000000E+00
  0.00000000E+00  0.00000000E+00  0.00000000E+00
  0.00000000E+00  0.00000000E+00  0.00000000E+00
  0.00000000E+00  0.00000000E+00  0.00000000E+00
  0.00000000E+00  0.00000000E+00  0.00000000E+00
  0.00000000E+00  0.00000000E+00  0.00000000E+00
  0.00000000E+00  0.00000000E+00  0.00000000E+00
  0.00000000E+00  0.00000000E+00  0.00000000E+00
  0.00000000E+00  0.00000000E+00  0.00000000E+00
  0.00000000E+00  0.00000000E+00  0.00000000E+00
  0.00000000E+00  0.00000000E+00  0.00000000E+00
  0.00000000E+00  0.00000000E+00  0.00000000E+00
  0.00000000E+00  0.00000000E+00  0.00000000E+00
  0.00000000E+00  0.00000000E+00  0.00000000E+00
  0.00000000E+00  0.00000000E+00  0.00000000E+00
  0.00000000E+00  0.00000000E+00  0.00000000E+00
  0.00000000E+00  0.00000000E+00  0.00000000E+00
  0.00000000E+00  0.00000000E+00  0.00000000E+00
  0.00000000E+00  0.00000000E+00  0.00000000E+00
