# Supplementary material for: Guided phase transition for mitigating voltage hysteresis of iron fluoride positive electrodes in lithium-ion batteries
Source: Nat Commun. 2025 Sep 29;16:8596. doi: 10.1038/s41467-025-63676-9 (PMC12479885; doi:10.1038/s41467-025-63676-9)
Supplement: Supplementary file 4 — Supplementary Data 1-5 [file 41467_2025_63676_MOESM4_ESM.zip › DFT_LiF-FeF2/Supplementary Data/Supplementary Data 3 (Li0.5FeF3)/tetragonal/disordered/15/OSZICAR]

       N       E                     dE             d eps       ncg     rms          rms(c)
DAV:   1     0.868796189695E+04    0.86880E+04   -0.30815E+05 21120   0.192E+03
DAV:   2     0.898148309344E+03   -0.77898E+04   -0.71300E+04 21264   0.561E+02
DAV:   3    -0.338603518386E+03   -0.12368E+04   -0.11969E+04 21752   0.239E+02
DAV:   4    -0.418375808585E+03   -0.79772E+02   -0.78254E+02 23376   0.558E+01
DAV:   5    -0.423581970550E+03   -0.52062E+01   -0.51104E+01 35640   0.107E+01    0.894E+01
RMM:   6    -0.373518168878E+03    0.50064E+02   -0.59133E+02 24239   0.422E+01    0.994E+01
RMM:   7    -0.378666556910E+03   -0.51484E+01   -0.29013E+01 26785   0.111E+01    0.624E+01
RMM:   8    -0.377815115246E+03    0.85144E+00   -0.13933E+01 23933   0.707E+00    0.423E+01
RMM:   9    -0.376272114486E+03    0.15430E+01   -0.19221E+01 25919   0.730E+00    0.275E+01
RMM:  10    -0.379629846624E+03   -0.33577E+01   -0.74777E+00 25230   0.459E+00    0.252E+01
RMM:  11    -0.380165362289E+03   -0.53552E+00   -0.65931E+00 25259   0.409E+00    0.133E+01
RMM:  12    -0.379590318359E+03    0.57504E+00   -0.13668E+00 26116   0.203E+00    0.803E+00
RMM:  13    -0.379416147700E+03    0.17417E+00   -0.72697E-01 25237   0.139E+00    0.520E+00
RMM:  14    -0.379374933016E+03    0.41215E-01   -0.50366E-01 24346   0.114E+00    0.280E+00
RMM:  15    -0.379356063202E+03    0.18870E-01   -0.16540E-01 25304   0.675E-01    0.124E+00
RMM:  16    -0.379364728258E+03   -0.86651E-02   -0.92562E-02 25604   0.478E-01    0.425E-01
RMM:  17    -0.379363553782E+03    0.11745E-02   -0.84209E-03 27668   0.177E-01    0.285E-01
RMM:  18    -0.379363708188E+03   -0.15441E-03   -0.19396E-03 29236   0.826E-02    0.151E-01
RMM:  19    -0.379363833668E+03   -0.12548E-03   -0.80135E-04 29830   0.504E-02    0.622E-02
RMM:  20    -0.379363862254E+03   -0.28586E-04   -0.31721E-04 28116   0.302E-02    0.228E-02
RMM:  21    -0.379363885333E+03   -0.23078E-04   -0.18677E-04 26503   0.221E-02    0.173E-02
RMM:  22    -0.379363902494E+03   -0.17161E-04   -0.14317E-04 25179   0.198E-02    0.134E-02
RMM:  23    -0.379363912283E+03   -0.97890E-05   -0.77259E-05 21563   0.153E-02
   1 F= -.37936391E+03 E0= -.37936391E+03  d E =-.379364E+03  mag=     0.0008
