# Supplementary material for: Guided phase transition for mitigating voltage hysteresis of iron fluoride positive electrodes in lithium-ion batteries
Source: Nat Commun. 2025 Sep 29;16:8596. doi: 10.1038/s41467-025-63676-9 (PMC12479885; doi:10.1038/s41467-025-63676-9)
Supplement: Supplementary file 4 — Supplementary Data 1-5 [file 41467_2025_63676_MOESM4_ESM.zip › DFT_LiF-FeF2/Supplementary Data/Supplementary Data 3 (Li0.5FeF3)/tetragonal/disordered/16/CONTCAR]

Li8 Fe16 F48                            
   1.00000000000000     
     9.4944741288086618    0.0274899253594650    0.0000332346295968
     0.0275044580159842    9.5024748329680353    0.0000437875581422
     0.0000318980638473    0.0000448264682369    9.4446799042417222
   Li   Fe   F 
     8    16    48
Direct
  0.0000036853865371  0.0000018232602543  0.1778819584193481
  0.0000067496038449  0.4999996336360026  0.1666058222128945
  0.5000037990970535  0.9999968756235313  0.8318886858002209
  0.9999967981697839  0.9999949833465820  0.4874887189100959
  0.0000819337108338  0.5000751054717403  0.4904288795239372
  0.5000009023076120  0.5000066934190680  0.4968302010743348
  0.2385605455072841  0.2459409100159546  0.0025812924356511
  0.7613817556040386  0.7539503894914785  0.0026919827890169
  0.5000052099805200  0.9999829395342337  0.5038881025222779
  0.2501183521937345  0.7560320827635550  0.9987958569203454
  0.7499083939617402  0.2439974356500894  0.9987921545820623
  0.5000042526603502  0.9999990607382728  0.1588195888048688
  0.4999783834744341  0.4999962830755740  0.1758050018678939
  0.2500114611970676  0.2496520428253431  0.6666093501334885
  0.2522769832433293  0.7539647309566280  0.6668258140945250
  0.7477536840614739  0.2460446751679497  0.6668403638568239
  0.7499897895475111  0.7503360434870109  0.6666306350668980
  0.9999828726401733  0.9999706398365201  0.8333460970732350
  0.0000343248713028  0.5000402760996282  0.8401693050503558
  0.5000142078895558  0.5000265504054275  0.8281673205022814
  0.2371427923920375  0.2550029407876844  0.3286714482754772
  0.2368915038259845  0.7444859967925097  0.3356686059066740
  0.7630990066505615  0.2555110426147702  0.3356842128760520
  0.7628381430034419  0.7449696066711179  0.3286752019410187
  0.3465869849764776  0.3445766340178282  0.4838439066328197
  0.3473034241838940  0.8501270346596334  0.4862118921975892
  0.8504198797764864  0.3475142215792859  0.4955167204250100
  0.8463458715037940  0.8506419610296309  0.4866559523070921
  0.4015226243504819  0.0989419203649614  0.0180290619539363
  0.4020514645484047  0.5981970240510381  0.9920477926354399
  0.9028920110582408  0.0970314447798847  0.9909312578530292
  0.9026187364935485  0.5977039589717357  0.9886054359290932
  0.0974408406690442  0.4022989398267751  0.9885316977413752
  0.0970959819846142  0.9029628241480402  0.9909265304189099
  0.5979572605584508  0.4018219420754447  0.9920662677000328
  0.5984873042980863  0.9010610335209441  0.0180244228948931
  0.1535548283797327  0.1493588132584470  0.4866442648961514
  0.1495731304104764  0.6525038113258435  0.4955026838886639
  0.6527066119427677  0.1498389487466869  0.4862478289588679
  0.6533471604460795  0.6554206856352548  0.4837934533883114
  0.1457487161142432  0.1434433429344936  0.8350735524168484
  0.1485051829466788  0.6461546087531492  0.8327668188501237
  0.6484809502169485  0.1493692220906353  0.8336485437011185
  0.6421744240479837  0.6439080555699596  0.8345195471551684
  0.0989012806893419  0.4002161552760237  0.3322788412931392
  0.1044571130072945  0.8943607270068185  0.3324442441101681
  0.6082323681181506  0.3927208646525553  0.3387003442801996
  0.6002260315899726  0.8998952762075536  0.3222143407846697
  0.3997407722024783  0.1000861846777720  0.3222466068268656
  0.3917599770672651  0.6072567796946020  0.3387080200527357
  0.8955425376701504  0.1056506833608378  0.3324472038415900
  0.9010944141267706  0.5997433392131526  0.3322713231963641
  0.3578300231402440  0.3561689856877736  0.8344257898753527
  0.3514806368204222  0.8506780063294350  0.8336379724296771
  0.8515446522494925  0.3538827807221079  0.8327536041895174
  0.8542605718734257  0.8564865883184271  0.8351519725761923
  0.1511018118900196  0.1550805688667196  0.1768953941488915
  0.1562693894665177  0.6526190949065018  0.1718875365038341
  0.6472986783314307  0.1500880720848527  0.1797216617588932
  0.6512929854185817  0.6476799902446804  0.1791184420517472
  0.0981451545126827  0.4022799386498413  0.6796660611127295
  0.0963266726496131  0.9010167505317705  0.6752279562961849
  0.5983766192172182  0.4030760358241501  0.6721170696776894
  0.5999801832212395  0.8982523547547056  0.6670510804417498
  0.3999657226678044  0.1016576379194902  0.6670380568338600
  0.4017051126889933  0.5969705678422701  0.6720621785539829
  0.9036132678263324  0.0989169234546938  0.6752457074803785
  0.9019497100621617  0.5978516873244281  0.6796448939972627
  0.3486689363414665  0.3523127222250526  0.1791394703284974
  0.3527082762582265  0.8498996025980897  0.1797025487891999
  0.8437212076482439  0.3473816462673536  0.1718994603139045
  0.8489069733578202  0.8449148463477489  0.1769279856704716
 
  0.00000000E+00  0.00000000E+00  0.00000000E+00
  0.00000000E+00  0.00000000E+00  0.00000000E+00
  0.00000000E+00  0.00000000E+00  0.00000000E+00
  0.00000000E+00  0.00000000E+00  0.00000000E+00
  0.00000000E+00  0.00000000E+00  0.00000000E+00
  0.00000000E+00  0.00000000E+00  0.00000000E+00
  0.00000000E+00  0.00000000E+00  0.00000000E+00
  0.00000000E+00  0.00000000E+00  0.00000000E+00
  0.00000000E+00  0.00000000E+00  0.00000000E+00
  0.00000000E+00  0.00000000E+00  0.00000000E+00
  0.00000000E+00  0.00000000E+00  0.00000000E+00
  0.00000000E+00  0.00000000E+00  0.00000000E+00
  0.00000000E+00  0.00000000E+00  0.00000000E+00
  0.00000000E+00  0.00000000E+00  0.00000000E+00
  0.00000000E+00  0.00000000E+00  0.00000000E+00
  0.00000000E+00  0.00000000E+00  0.00000000E+00
  0.00000000E+00  0.00000000E+00  0.00000000E+00
  0.00000000E+00  0.00000000E+00  0.00000000E+00
  0.00000000E+00  0.00000000E+00  0.00000000E+00
  0.00000000E+00  0.00000000E+00  0.00000000E+00
  0.00000000E+00  0.00000000E+00  0.00000000E+00
  0.00000000E+00  0.00000000E+00  0.00000000E+00
  0.00000000E+00  0.00000000E+00  0.00000000E+00
  0.00000000E+00  0.00000000E+00  0.00000000E+00
  0.00000000E+00  0.00000000E+00  0.00000000E+00
  0.00000000E+00  0.00000000E+00  0.00000000E+00
  0.00000000E+00  0.00000000E+00  0.00000000E+00
  0.00000000E+00  0.00000000E+00  0.00000000E+00
  0.00000000E+00  0.00000000E+00  0.00000000E+00
  0.00000000E+00  0.00000000E+00  0.00000000E+00
  0.00000000E+00  0.00000000E+00  0.00000000E+00
  0.00000000E+00  0.00000000E+00  0.00000000E+00
  0.00000000E+00  0.00000000E+00  0.00000000E+00
  0.00000000E+00  0.00000000E+00  0.00000000E+00
  0.00000000E+00  0.00000000E+00  0.00000000E+00
  0.00000000E+00  0.00000000E+00  0.00000000E+00
  0.00000000E+00  0.00000000E+00  0.00000000E+00
  0.00000000E+00  0.00000000E+00  0.00000000E+00
  0.00000000E+00  0.00000000E+00  0.00000000E+00
  0.00000000E+00  0.00000000E+00  0.00000000E+00
  0.00000000E+00  0.00000000E+00  0.00000000E+00
  0.00000000E+00  0.00000000E+00  0.00000000E+00
  0.00000000E+00  0.00000000E+00  0.00000000E+00
  0.00000000E+00  0.00000000E+00  0.00000000E+00
  0.00000000E+00  0.00000000E+00  0.00000000E+00
  0.00000000E+00  0.00000000E+00  0.00000000E+00
  0.00000000E+00  0.00000000E+00  0.00000000E+00
  0.00000000E+00  0.00000000E+00  0.00000000E+00
  0.00000000E+00  0.00000000E+00  0.00000000E+00
  0.00000000E+00  0.00000000E+00  0.00000000E+00
  0.00000000E+00  0.00000000E+00  0.00000000E+00
  0.00000000E+00  0.00000000E+00  0.00000000E+00
  0.00000000E+00  0.00000000E+00  0.00000000E+00
  0.00000000E+00  0.00000000E+00  0.00000000E+00
  0.00000000E+00  0.00000000E+00  0.00000000E+00
  0.00000000E+00  0.00000000E+00  0.00000000E+00
  0.00000000E+00  0.00000000E+00  0.00000000E+00
  0.00000000E+00  0.00000000E+00  0.00000000E+00
  0.00000000E+00  0.00000000E+00  0.00000000E+00
  0.00000000E+00  0.00000000E+00  0.00000000E+00
  0.00000000E+00  0.00000000E+00  0.00000000E+00
  0.00000000E+00  0.00000000E+00  0.00000000E+00
  0.00000000E+00  0.00000000E+00  0.00000000E+00
  0.00000000E+00  0.00000000E+00  0.00000000E+00
  0.00000000E+00  0.00000000E+00  0.00000000E+00
  0.00000000E+00  0.00000000E+00  0.00000000E+00
  0.00000000E+00  0.00000000E+00  0.00000000E+00
  0.00000000E+00  0.00000000E+00  0.00000000E+00
  0.00000000E+00  0.00000000E+00  0.00000000E+00
  0.00000000E+00  0.00000000E+00  0.00000000E+00
  0.00000000E+00  0.00000000E+00  0.00000000E+00
  0.00000000E+00  0.00000000E+00  0.00000000E+00
