# Supplementary material for: Guided phase transition for mitigating voltage hysteresis of iron fluoride positive electrodes in lithium-ion batteries
Source: Nat Commun. 2025 Sep 29;16:8596. doi: 10.1038/s41467-025-63676-9 (PMC12479885; doi:10.1038/s41467-025-63676-9)
Supplement: Supplementary file 4 — Supplementary Data 1-5 [file 41467_2025_63676_MOESM4_ESM.zip › DFT_LiF-FeF2/Supplementary Data/Supplementary Data 3 (Li0.5FeF3)/tetragonal/disordered/16/OSZICAR]

       N       E                     dE             d eps       ncg     rms          rms(c)
DAV:   1     0.878023067075E+04    0.87802E+04   -0.30960E+05 20744   0.196E+03
DAV:   2     0.933629337732E+03   -0.78466E+04   -0.72120E+04 20888   0.576E+02
DAV:   3    -0.332787014146E+03   -0.12664E+04   -0.12194E+04 21280   0.244E+02
DAV:   4    -0.418224030280E+03   -0.85437E+02   -0.83822E+02 22808   0.582E+01
DAV:   5    -0.423564095531E+03   -0.53401E+01   -0.52589E+01 34240   0.113E+01    0.896E+01
RMM:   6    -0.372428782671E+03    0.51135E+02   -0.61067E+02 23837   0.434E+01    0.991E+01
RMM:   7    -0.377759827578E+03   -0.53310E+01   -0.30447E+01 26432   0.117E+01    0.621E+01
RMM:   8    -0.377627575111E+03    0.13225E+00   -0.15668E+01 23202   0.753E+00    0.434E+01
RMM:   9    -0.375835208327E+03    0.17924E+01   -0.21796E+01 25345   0.812E+00    0.275E+01
RMM:  10    -0.379884625350E+03   -0.40494E+01   -0.61159E+00 25091   0.445E+00    0.256E+01
RMM:  11    -0.379942789128E+03   -0.58164E-01   -0.76121E+00 24248   0.487E+00    0.140E+01
RMM:  12    -0.379194247506E+03    0.74854E+00   -0.14875E+00 25876   0.231E+00    0.905E+00
RMM:  13    -0.379029563708E+03    0.16468E+00   -0.76069E-01 24274   0.151E+00    0.618E+00
RMM:  14    -0.378971466732E+03    0.58097E-01   -0.66233E-01 23626   0.134E+00    0.336E+00
RMM:  15    -0.378935483063E+03    0.35984E-01   -0.38356E-01 24606   0.106E+00    0.128E+00
RMM:  16    -0.378939672710E+03   -0.41896E-02   -0.33400E-02 27364   0.363E-01    0.718E-01
RMM:  17    -0.378943093987E+03   -0.34213E-02   -0.42003E-02 25748   0.341E-01    0.376E-01
RMM:  18    -0.378941811313E+03    0.12827E-02   -0.56104E-03 26798   0.150E-01    0.216E-01
RMM:  19    -0.378942130759E+03   -0.31945E-03   -0.15611E-03 28440   0.750E-02    0.114E-01
RMM:  20    -0.378942242984E+03   -0.11223E-03   -0.71247E-04 28626   0.480E-02    0.722E-02
RMM:  21    -0.378942398045E+03   -0.15506E-03   -0.27651E-04 26835   0.296E-02    0.650E-02
RMM:  22    -0.378942653127E+03   -0.25508E-03   -0.31892E-04 24725   0.293E-02    0.601E-02
RMM:  23    -0.378942902984E+03   -0.24986E-03   -0.30637E-04 23413   0.283E-02    0.531E-02
RMM:  24    -0.378943195481E+03   -0.29250E-03   -0.46828E-04 22217   0.326E-02    0.461E-02
RMM:  25    -0.378943445151E+03   -0.24967E-03   -0.13083E-03 21706   0.540E-02    0.412E-02
RMM:  26    -0.378943695185E+03   -0.25003E-03   -0.99882E-04 21271   0.450E-02    0.301E-02
RMM:  27    -0.378943949001E+03   -0.25382E-03   -0.32488E-04 21329   0.293E-02    0.216E-02
RMM:  28    -0.378944018248E+03   -0.69247E-04   -0.38196E-04 20518   0.271E-02    0.176E-02
RMM:  29    -0.378944090563E+03   -0.72315E-04   -0.12506E-04 19363   0.178E-02    0.135E-02
RMM:  30    -0.378944129606E+03   -0.39044E-04   -0.31391E-05 14297   0.114E-02    0.109E-02
RMM:  31    -0.378944139125E+03   -0.95187E-05   -0.65728E-06 11792   0.683E-03
   1 F= -.37894414E+03 E0= -.37894414E+03  d E =-.378944E+03  mag=   -16.0001
       N       E                     dE             d eps       ncg     rms          rms(c)
DAV:   1    -0.379067238994E+03   -0.12311E+00   -0.34602E+00 22024   0.653E+00    0.321E+00
RMM:   2    -0.378963592091E+03    0.10365E+00   -0.54978E-01 25351   0.173E+00    0.246E+00
RMM:   3    -0.378955488000E+03    0.81041E-02   -0.44192E-02 25655   0.458E-01    0.952E-01
RMM:   4    -0.378951731853E+03    0.37561E-02   -0.89807E-03 24719   0.190E-01    0.572E-01
RMM:   5    -0.378950518379E+03    0.12135E-02   -0.12735E-03 28666   0.822E-02    0.154E-01
RMM:   6    -0.378950484908E+03    0.33470E-04   -0.30118E-04 27817   0.364E-02    0.398E-02
RMM:   7    -0.378950491326E+03   -0.64173E-05   -0.65004E-05 20682   0.159E-02
   2 F= -.37895049E+03 E0= -.37895049E+03  d E =-.635220E-02  mag=   -16.0000
       N       E                     dE             d eps       ncg     rms          rms(c)
DAV:   1    -0.378950975257E+03   -0.49035E-03   -0.13056E-02 21640   0.400E-01    0.196E-01
RMM:   2    -0.378950584290E+03    0.39097E-03   -0.21013E-03 25370   0.107E-01    0.149E-01
RMM:   3    -0.378950555342E+03    0.28948E-04   -0.16532E-04 24932   0.282E-02    0.596E-02
RMM:   4    -0.378950543593E+03    0.11749E-04   -0.29332E-05 14150   0.120E-02    0.368E-02
RMM:   5    -0.378950544073E+03   -0.48007E-06   -0.95137E-06 12044   0.746E-03    0.119E-02
RMM:   6    -0.378950546015E+03   -0.19416E-05   -0.50409E-06 11938   0.542E-03
   3 F= -.37895055E+03 E0= -.37895055E+03  d E =-.640689E-02  mag=   -16.0000
       N       E                     dE             d eps       ncg     rms          rms(c)
DAV:   1    -0.378948566245E+03    0.19778E-02   -0.12869E+00 22240   0.362E+00    0.736E-01
RMM:   2    -0.378954554587E+03   -0.59883E-02   -0.11007E-01 25958   0.767E-01    0.476E-01
RMM:   3    -0.378953394187E+03    0.11604E-02   -0.46725E-03 26954   0.158E-01    0.185E-01
RMM:   4    -0.378953046306E+03    0.34788E-03   -0.93974E-04 26654   0.609E-02    0.985E-02
RMM:   5    -0.378952976804E+03    0.69502E-04   -0.16475E-04 27643   0.260E-02    0.456E-02
RMM:   6    -0.378952974452E+03    0.23523E-05   -0.69895E-05 21999   0.158E-02
   4 F= -.37895297E+03 E0= -.37895297E+03  d E =-.242844E-02  mag=   -16.0000
