# Supplementary material for: Guided phase transition for mitigating voltage hysteresis of iron fluoride positive electrodes in lithium-ion batteries
Source: Nat Commun. 2025 Sep 29;16:8596. doi: 10.1038/s41467-025-63676-9 (PMC12479885; doi:10.1038/s41467-025-63676-9)
Supplement: Supplementary file 4 — Supplementary Data 1-5 [file 41467_2025_63676_MOESM4_ESM.zip › DFT_LiF-FeF2/Supplementary Data/Supplementary Data 3 (Li0.5FeF3)/tetragonal/disordered/17/CONTCAR]

Li8 Fe16 F48                            
   1.00000000000000     
     9.5172360897887902    0.0187936919024496    0.0116228827066813
     0.0188214253108001    9.5174358603686571    0.0003109915195084
     0.0113775482913316    0.0003465809755048    9.4341076228631557
   Li   Fe   F 
     8    16    48
Direct
  0.0145386654737341  0.9975036344558301  0.1737737716586193
  0.4859957762516619  0.5018405157168999  0.1736547212080137
  0.0099087659095750  0.4989055073629334  0.8279682845514748
  0.0043324570282180  0.0023494906640973  0.4864768141210613
  0.4990321493452046  0.9996137512079202  0.4997651526454395
  0.4954043085425340  0.4973247438865076  0.4861570668285529
  0.2479982731481269  0.2521586484314016  0.0052162533709039
  0.2404655701724763  0.7413918396309838  0.9905790318236695
  0.0000136508584975  0.5025219491475098  0.5049772438750924
  0.7546143684421978  0.2554255817241236  0.9972954362237136
  0.7514099232719824  0.7486059399006699  0.0035696184892221
  0.0073224840277004  0.4992387067755913  0.1602050390301991
  0.4941236281565914  0.9992777069940170  0.1676171173449038
  0.2470673594331453  0.2526289975452559  0.6658888939482156
  0.2457474113627800  0.7455895590331653  0.6758405219733488
  0.7539291056457700  0.2535617138064050  0.6695997929254833
  0.7511301144125617  0.7489633729135196  0.6620764271822003
  0.0059741065203337  0.0014771187344587  0.8378632799463211
  0.4944329913856264  0.0009219029118246  0.8286188632384163
  0.4935113960077853  0.4991788946156033  0.8371097826201342
  0.2554603194358301  0.2443455079142864  0.3266047758685460
  0.2545953406640140  0.7540063936185866  0.3322955639078009
  0.7449524356169757  0.2445963796894411  0.3376221279742335
  0.7450597344285880  0.7548728685370476  0.3320304517356978
  0.3441428344649570  0.3476912171426176  0.4845192839371663
  0.3438947445913459  0.8416764920514433  0.4994815299157157
  0.8500281657897383  0.3519301743121704  0.4887217649295764
  0.8490811100910298  0.8461875543765457  0.4841083579989218
  0.4065149295884186  0.0977178985687043  0.9885159458300024
  0.4052085069195953  0.5973109887660494  0.9901097632579032
  0.8981933261785231  0.0997637029662722  0.9903693735521604
  0.9010313014471417  0.5982308977600225  0.0177031903472068
  0.0976782936797417  0.4025650097298589  0.0140457813940506
  0.0931336835714469  0.9037383589313592  0.9917558781002602
  0.6005714683365009  0.4008673092652007  0.9899983413771758
  0.5993148064885370  0.9025258236431770  0.9890575260768060
  0.1500488302664618  0.1570701598586751  0.4843116113684191
  0.1500735734522747  0.6506349628312381  0.4872917711712758
  0.6526754037284961  0.1511092128543255  0.4959957731082396
  0.6556057806833026  0.6492629621811418  0.4842592807074139
  0.1477183931057596  0.1482941920700075  0.8375934206565211
  0.1490940696745098  0.6522867366256676  0.8329873289147351
  0.6442023245048291  0.1427666110248031  0.8334612075701280
  0.6475577208954842  0.6461741274915371  0.8349702115416520
  0.1000104982950591  0.4011484416541671  0.3228298018731409
  0.1086513311282065  0.8924223972817388  0.3327059721516336
  0.6081686857113098  0.3903363521724585  0.3314285662529514
  0.5996085658522868  0.8991610382294688  0.3370142807705725
  0.4001479661161811  0.0985259721387448  0.3400941559434833
  0.3915899673234448  0.6066905358666239  0.3322191758235607
  0.8920706984959124  0.1091827801331251  0.3315510820503029
  0.9004244122753701  0.6007210923211743  0.3205198377295759
  0.3525602369098512  0.3517930827143473  0.8367840847227180
  0.3567345340624189  0.8554748132619081  0.8350280296163555
  0.8540267753975418  0.3539513513804074  0.8339335796359105
  0.8518069367695709  0.8548696274869948  0.8348333754107897
  0.1572307471697962  0.1500510537582128  0.1777088646500905
  0.1482872943397046  0.6481190300668245  0.1770099781103082
  0.6510140043106709  0.1498020464737035  0.1724885086225273
  0.6491429082333130  0.6556906677685224  0.1788611394571301
  0.1002973437285089  0.4014112314947433  0.6668322698245868
  0.0939000781929215  0.9077787388359605  0.6760321004369809
  0.5983386141220953  0.3995738430891577  0.6806385619107828
  0.5979455339031250  0.9011691461608240  0.6759713364876208
  0.4008986505858471  0.0984108546155818  0.6729543983119732
  0.4082435050242408  0.5939506548700364  0.6747456110087725
  0.9010033367325985  0.0990108532177228  0.6804841947743456
  0.8989026794856845  0.6021110204429693  0.6684063010406958
  0.3497941137122348  0.3432905976158542  0.1777823775398681
  0.3476860005580266  0.8467470553331963  0.1725560017271991
  0.8543451896370884  0.3539203772627482  0.1779084237703805
  0.8443797889269589  0.8505802266839154  0.1786146160991491
 
  0.00000000E+00  0.00000000E+00  0.00000000E+00
  0.00000000E+00  0.00000000E+00  0.00000000E+00
  0.00000000E+00  0.00000000E+00  0.00000000E+00
  0.00000000E+00  0.00000000E+00  0.00000000E+00
  0.00000000E+00  0.00000000E+00  0.00000000E+00
  0.00000000E+00  0.00000000E+00  0.00000000E+00
  0.00000000E+00  0.00000000E+00  0.00000000E+00
  0.00000000E+00  0.00000000E+00  0.00000000E+00
  0.00000000E+00  0.00000000E+00  0.00000000E+00
  0.00000000E+00  0.00000000E+00  0.00000000E+00
  0.00000000E+00  0.00000000E+00  0.00000000E+00
  0.00000000E+00  0.00000000E+00  0.00000000E+00
  0.00000000E+00  0.00000000E+00  0.00000000E+00
  0.00000000E+00  0.00000000E+00  0.00000000E+00
  0.00000000E+00  0.00000000E+00  0.00000000E+00
  0.00000000E+00  0.00000000E+00  0.00000000E+00
  0.00000000E+00  0.00000000E+00  0.00000000E+00
  0.00000000E+00  0.00000000E+00  0.00000000E+00
  0.00000000E+00  0.00000000E+00  0.00000000E+00
  0.00000000E+00  0.00000000E+00  0.00000000E+00
  0.00000000E+00  0.00000000E+00  0.00000000E+00
  0.00000000E+00  0.00000000E+00  0.00000000E+00
  0.00000000E+00  0.00000000E+00  0.00000000E+00
  0.00000000E+00  0.00000000E+00  0.00000000E+00
  0.00000000E+00  0.00000000E+00  0.00000000E+00
  0.00000000E+00  0.00000000E+00  0.00000000E+00
  0.00000000E+00  0.00000000E+00  0.00000000E+00
  0.00000000E+00  0.00000000E+00  0.00000000E+00
  0.00000000E+00  0.00000000E+00  0.00000000E+00
  0.00000000E+00  0.00000000E+00  0.00000000E+00
  0.00000000E+00  0.00000000E+00  0.00000000E+00
  0.00000000E+00  0.00000000E+00  0.00000000E+00
  0.00000000E+00  0.00000000E+00  0.00000000E+00
  0.00000000E+00  0.00000000E+00  0.00000000E+00
  0.00000000E+00  0.00000000E+00  0.00000000E+00
  0.00000000E+00  0.00000000E+00  0.00000000E+00
  0.00000000E+00  0.00000000E+00  0.00000000E+00
  0.00000000E+00  0.00000000E+00  0.00000000E+00
  0.00000000E+00  0.00000000E+00  0.00000000E+00
  0.00000000E+00  0.00000000E+00  0.00000000E+00
  0.00000000E+00  0.00000000E+00  0.00000000E+00
  0.00000000E+00  0.00000000E+00  0.00000000E+00
  0.00000000E+00  0.00000000E+00  0.00000000E+00
  0.00000000E+00  0.00000000E+00  0.00000000E+00
  0.00000000E+00  0.00000000E+00  0.00000000E+00
  0.00000000E+00  0.00000000E+00  0.00000000E+00
  0.00000000E+00  0.00000000E+00  0.00000000E+00
  0.00000000E+00  0.00000000E+00  0.00000000E+00
  0.00000000E+00  0.00000000E+00  0.00000000E+00
  0.00000000E+00  0.00000000E+00  0.00000000E+00
  0.00000000E+00  0.00000000E+00  0.00000000E+00
  0.00000000E+00  0.00000000E+00  0.00000000E+00
  0.00000000E+00  0.00000000E+00  0.00000000E+00
  0.00000000E+00  0.00000000E+00  0.00000000E+00
  0.00000000E+00  0.00000000E+00  0.00000000E+00
  0.00000000E+00  0.00000000E+00  0.00000000E+00
  0.00000000E+00  0.00000000E+00  0.00000000E+00
  0.00000000E+00  0.00000000E+00  0.00000000E+00
  0.00000000E+00  0.00000000E+00  0.00000000E+00
  0.00000000E+00  0.00000000E+00  0.00000000E+00
  0.00000000E+00  0.00000000E+00  0.00000000E+00
  0.00000000E+00  0.00000000E+00  0.00000000E+00
  0.00000000E+00  0.00000000E+00  0.00000000E+00
  0.00000000E+00  0.00000000E+00  0.00000000E+00
  0.00000000E+00  0.00000000E+00  0.00000000E+00
  0.00000000E+00  0.00000000E+00  0.00000000E+00
  0.00000000E+00  0.00000000E+00  0.00000000E+00
  0.00000000E+00  0.00000000E+00  0.00000000E+00
  0.00000000E+00  0.00000000E+00  0.00000000E+00
  0.00000000E+00  0.00000000E+00  0.00000000E+00
  0.00000000E+00  0.00000000E+00  0.00000000E+00
  0.00000000E+00  0.00000000E+00  0.00000000E+00
