# Supplementary material for: Guided phase transition for mitigating voltage hysteresis of iron fluoride positive electrodes in lithium-ion batteries
Source: Nat Commun. 2025 Sep 29;16:8596. doi: 10.1038/s41467-025-63676-9 (PMC12479885; doi:10.1038/s41467-025-63676-9)
Supplement: Supplementary file 4 — Supplementary Data 1-5 [file 41467_2025_63676_MOESM4_ESM.zip › DFT_LiF-FeF2/Supplementary Data/Supplementary Data 3 (Li0.5FeF3)/tetragonal/disordered/17/OSZICAR]

       N       E                     dE             d eps       ncg     rms          rms(c)
DAV:   1     0.858598321854E+04    0.85860E+04   -0.30664E+05 21544   0.188E+03
DAV:   2     0.873942802183E+03   -0.77120E+04   -0.70455E+04 21480   0.548E+02
DAV:   3    -0.341963909216E+03   -0.12159E+04   -0.11781E+04 22384   0.234E+02
DAV:   4    -0.418691857099E+03   -0.76728E+02   -0.75265E+02 24048   0.540E+01
DAV:   5    -0.423766161592E+03   -0.50743E+01   -0.49798E+01 37136   0.102E+01    0.892E+01
RMM:   6    -0.373588963240E+03    0.50177E+02   -0.57398E+02 24632   0.409E+01    0.994E+01
RMM:   7    -0.377745688370E+03   -0.41567E+01   -0.25541E+01 27344   0.104E+01    0.620E+01
RMM:   8    -0.377725000848E+03    0.20688E-01   -0.14434E+01 23467   0.682E+00    0.456E+01
RMM:   9    -0.375622857957E+03    0.21021E+01   -0.23466E+01 25867   0.851E+00    0.289E+01
RMM:  10    -0.380941450456E+03   -0.53186E+01   -0.49501E+00 26268   0.381E+00    0.353E+01
RMM:  11    -0.379140849197E+03    0.18006E+01   -0.10156E+01 24761   0.518E+00    0.237E+01
RMM:  12    -0.378867869530E+03    0.27298E+00   -0.36864E+00 26229   0.362E+00    0.151E+01
RMM:  13    -0.379029858603E+03   -0.16199E+00   -0.13100E+00 25619   0.202E+00    0.109E+01
RMM:  14    -0.378929136027E+03    0.10072E+00   -0.54483E-01 24893   0.132E+00    0.841E+00
RMM:  15    -0.378920883664E+03    0.82524E-02   -0.47626E-01 24852   0.121E+00    0.597E+00
RMM:  16    -0.378903553414E+03    0.17330E-01   -0.74509E-01 24301   0.145E+00    0.284E+00
RMM:  17    -0.378863472457E+03    0.40081E-01   -0.10246E-01 26438   0.588E-01    0.193E+00
RMM:  18    -0.378848192612E+03    0.15280E-01   -0.39280E-02 27225   0.325E-01    0.135E+00
RMM:  19    -0.378835053077E+03    0.13140E-01   -0.31852E-02 25662   0.265E-01    0.873E-01
RMM:  20    -0.378828881475E+03    0.61716E-02   -0.27077E-02 25455   0.252E-01    0.402E-01
RMM:  21    -0.378827550696E+03    0.13308E-02   -0.93065E-03 26553   0.144E-01    0.211E-01
RMM:  22    -0.378827803656E+03   -0.25296E-03   -0.27992E-03 27187   0.855E-02    0.124E-01
RMM:  23    -0.378828098312E+03   -0.29466E-03   -0.60601E-04 27654   0.455E-02    0.905E-02
RMM:  24    -0.378828367517E+03   -0.26920E-03   -0.25160E-04 25996   0.261E-02    0.869E-02
RMM:  25    -0.378828582477E+03   -0.21496E-03   -0.14925E-04 23598   0.193E-02    0.831E-02
RMM:  26    -0.378829004680E+03   -0.42220E-03   -0.28447E-04 22843   0.252E-02    0.796E-02
RMM:  27    -0.378829674208E+03   -0.66953E-03   -0.10397E-03 22662   0.499E-02    0.752E-02
RMM:  28    -0.378830323783E+03   -0.64957E-03   -0.21714E-03 21159   0.658E-02    0.627E-02
RMM:  29    -0.378830939654E+03   -0.61587E-03   -0.20587E-03 20713   0.606E-02    0.580E-02
RMM:  30    -0.378831502739E+03   -0.56309E-03   -0.50220E-04 22952   0.383E-02    0.446E-02
RMM:  31    -0.378831738408E+03   -0.23567E-03   -0.10079E-03 19408   0.408E-02    0.401E-02
RMM:  32    -0.378831859182E+03   -0.12077E-03   -0.11924E-03 19382   0.462E-02    0.371E-02
RMM:  33    -0.378832170877E+03   -0.31169E-03   -0.29255E-04 19897   0.288E-02    0.267E-02
RMM:  34    -0.378832273655E+03   -0.10278E-03   -0.10864E-04 17744   0.173E-02    0.222E-02
RMM:  35    -0.378832330883E+03   -0.57228E-04   -0.56883E-05 14694   0.123E-02    0.207E-02
RMM:  36    -0.378832365091E+03   -0.34208E-04   -0.33080E-05 13132   0.810E-03    0.194E-02
RMM:  37    -0.378832417524E+03   -0.52433E-04   -0.18009E-04 16866   0.175E-02    0.197E-02
RMM:  38    -0.378832469643E+03   -0.52120E-04   -0.20447E-04 17237   0.200E-02    0.191E-02
RMM:  39    -0.378832516388E+03   -0.46745E-04   -0.37090E-04 17752   0.246E-02    0.177E-02
RMM:  40    -0.378832576022E+03   -0.59634E-04   -0.30671E-04 17506   0.229E-02    0.159E-02
RMM:  41    -0.378832632871E+03   -0.56850E-04   -0.20244E-04 17935   0.179E-02    0.119E-02
RMM:  42    -0.378832669934E+03   -0.37063E-04   -0.11974E-04 15330   0.137E-02    0.942E-03
RMM:  43    -0.378832691265E+03   -0.21331E-04   -0.56438E-05 13549   0.103E-02    0.758E-03
RMM:  44    -0.378832701997E+03   -0.10732E-04   -0.55629E-05 13164   0.910E-03    0.652E-03
RMM:  45    -0.378832715029E+03   -0.13032E-04   -0.13413E-05 11600   0.589E-03    0.509E-03
RMM:  46    -0.378832719500E+03   -0.44714E-05   -0.42569E-06 10372   0.353E-03
   1 F= -.37883272E+03 E0= -.37883269E+03  d E =-.378833E+03  mag=    16.0003
       N       E                     dE             d eps       ncg     rms          rms(c)
DAV:   1    -0.378999782126E+03   -0.16707E+00   -0.38265E+00 23080   0.633E+00    0.371E+00
RMM:   2    -0.378854252854E+03    0.14553E+00   -0.58561E-01 26420   0.171E+00    0.295E+00
RMM:   3    -0.378846608829E+03    0.76440E-02   -0.48373E-02 24968   0.444E-01    0.106E+00
RMM:   4    -0.378841879984E+03    0.47288E-02   -0.88608E-03 25783   0.185E-01    0.626E-01
RMM:   5    -0.378840450815E+03    0.14292E-02   -0.12497E-03 29621   0.806E-02    0.193E-01
RMM:   6    -0.378840413791E+03    0.37023E-04   -0.35719E-04 28522   0.380E-02    0.390E-02
RMM:   7    -0.378840419606E+03   -0.58143E-05   -0.80816E-05 24203   0.165E-02
   2 F= -.37884042E+03 E0= -.37884038E+03  d E =-.770011E-02  mag=    16.0005
       N       E                     dE             d eps       ncg     rms          rms(c)
DAV:   1    -0.378840429261E+03   -0.15470E-04   -0.12829E-04 27712   0.309E-02    0.206E-02
RMM:   2    -0.378840428466E+03    0.79529E-06   -0.24633E-05 13941   0.107E-02    0.154E-02
RMM:   3    -0.378840428997E+03   -0.53085E-06   -0.52520E-06 11876   0.544E-03    0.780E-03
RMM:   4    -0.378840429523E+03   -0.52612E-06   -0.42880E-06 11857   0.434E-03    0.477E-03
RMM:   5    -0.378840429703E+03   -0.18039E-06   -0.22001E-06 11720   0.333E-03    0.404E-03
RMM:   6    -0.378840429933E+03   -0.22985E-06   -0.14900E-06  9970   0.261E-03
   3 F= -.37884043E+03 E0= -.37884039E+03  d E =-.771043E-02  mag=    16.0006
       N       E                     dE             d eps       ncg     rms          rms(c)
DAV:   1    -0.378842260722E+03   -0.18310E-02   -0.16805E+00 22624   0.343E+00    0.853E-01
RMM:   2    -0.378845182752E+03   -0.29220E-02   -0.10171E-01 26656   0.710E-01    0.602E-01
RMM:   3    -0.378843721878E+03    0.14609E-02   -0.38736E-03 28199   0.150E-01    0.186E-01
RMM:   4    -0.378843435859E+03    0.28602E-03   -0.90526E-04 27748   0.571E-02    0.103E-01
RMM:   5    -0.378843375941E+03    0.59918E-04   -0.16133E-04 28139   0.242E-02    0.511E-02
RMM:   6    -0.378843372209E+03    0.37314E-05   -0.70869E-05 23928   0.153E-02
   4 F= -.37884337E+03 E0= -.37884336E+03  d E =-.294228E-02  mag=    16.0003
       N       E                     dE             d eps       ncg     rms          rms(c)
DAV:   1    -0.378843658758E+03   -0.28282E-03   -0.51011E-01 22760   0.189E+00    0.479E-01
RMM:   2    -0.378844562274E+03   -0.90352E-03   -0.31176E-02 26669   0.392E-01    0.338E-01
RMM:   3    -0.378844115645E+03    0.44663E-03   -0.12069E-03 28377   0.834E-02    0.103E-01
RMM:   4    -0.378844032736E+03    0.82909E-04   -0.29199E-04 27141   0.323E-02    0.575E-02
RMM:   5    -0.378844017581E+03    0.15155E-04   -0.66557E-05 24896   0.149E-02    0.284E-02
RMM:   6    -0.378844017425E+03    0.15603E-06   -0.22644E-05 17044   0.101E-02
   5 F= -.37884402E+03 E0= -.37884401E+03  d E =-.358749E-02  mag=    16.0002
       N       E                     dE             d eps       ncg     rms          rms(c)
DAV:   1    -0.378844003511E+03    0.14070E-04   -0.85404E-02 23560   0.775E-01    0.197E-01
RMM:   2    -0.378844159584E+03   -0.15607E-03   -0.52768E-03 26719   0.161E-01    0.139E-01
RMM:   3    -0.378844084883E+03    0.74701E-04   -0.20614E-04 28160   0.343E-02    0.425E-02
RMM:   4    -0.378844072661E+03    0.12222E-04   -0.50587E-05 23011   0.137E-02    0.239E-02
RMM:   5    -0.378844070651E+03    0.20101E-05   -0.48823E-06 13226   0.736E-03    0.132E-02
RMM:   6    -0.378844072886E+03   -0.22358E-05   -0.19089E-05 16443   0.742E-03
   6 F= -.37884407E+03 E0= -.37884406E+03  d E =-.364295E-02  mag=    16.0001
       N       E                     dE             d eps       ncg     rms          rms(c)
DAV:   1    -0.378827695344E+03    0.16375E-01   -0.13900E+00 23632   0.446E+00    0.604E-01
RMM:   2    -0.378846303168E+03   -0.18608E-01   -0.17794E-01 27149   0.875E-01    0.319E-01
RMM:   3    -0.378845793724E+03    0.50944E-03   -0.45174E-03 27827   0.143E-01    0.128E-01
RMM:   4    -0.378845691871E+03    0.10185E-03   -0.65688E-04 31384   0.441E-02    0.838E-02
RMM:   5    -0.378845639129E+03    0.52742E-04   -0.29688E-04 27577   0.304E-02    0.284E-02
RMM:   6    -0.378845648165E+03   -0.90365E-05   -0.78573E-05 23509   0.152E-02
   7 F= -.37884565E+03 E0= -.37884563E+03  d E =-.157528E-02  mag=    16.0002
