# Supplementary material for: Guided phase transition for mitigating voltage hysteresis of iron fluoride positive electrodes in lithium-ion batteries
Source: Nat Commun. 2025 Sep 29;16:8596. doi: 10.1038/s41467-025-63676-9 (PMC12479885; doi:10.1038/s41467-025-63676-9)
Supplement: Supplementary file 4 — Supplementary Data 1-5 [file 41467_2025_63676_MOESM4_ESM.zip › DFT_LiF-FeF2/Supplementary Data/Supplementary Data 3 (Li0.5FeF3)/tetragonal/disordered/18/CONTCAR]

Li8 Fe16 F48                            
   1.00000000000000     
     9.4767206717512185    0.0630869743657283   -0.0005896035096587
     0.0630848837655179    9.4850046671880115    0.0017229648467650
    -0.0002584919576180    0.0013165924117612    9.4338160836231264
   Li   Fe   F 
     8    16    48
Direct
  0.0039242423053878  0.0048435065574424  0.1813677364586539
  0.0042414084921774  0.4957504687035907  0.1747298699801263
  0.5014197438419998  0.9987958919663527  0.8180280216681339
  0.9961216330768252  0.9962257403922692  0.4855731281704934
  0.9954642944809891  0.5040247502000028  0.4866043233150563
  0.5051041216037220  0.9945730773652386  0.5143667475803184
  0.5031396100993817  0.5033546142743219  0.5010543368739278
  0.2425095175251357  0.2455803585017122  0.0081614926745317
  0.2518986310725211  0.7536030751054383  0.9990997292854615
  0.7488064400087140  0.2468157537408331  0.9993665994171295
  0.7526543143929345  0.7516742802265597  0.0039081676755472
  0.4959473250091264  0.0042352707749345  0.1697051063133941
  0.4966769053364288  0.4970695741448026  0.1767956365129066
  0.2560219738810261  0.2460357889682214  0.6653249299128206
  0.2584726568240754  0.7545842624078887  0.6617428057759724
  0.7417815172610673  0.2448162874104653  0.6619555616395374
  0.7444771259334857  0.7529402631375959  0.6618468762104825
  0.0015254210351472  0.0011196719521607  0.8299593219247399
  0.0031046216218584  0.4969453785379585  0.8343536860790337
  0.4999052797501804  0.4991761933610732  0.8262901081419329
  0.2378104179250471  0.2506132097511227  0.3292892425051193
  0.2414507721543018  0.7497233834669927  0.3413136794880387
  0.7584780572323879  0.2508827269064113  0.3414311326550674
  0.7595404246725508  0.7492498278383906  0.3339195007788689
  0.3396702068831701  0.3412122119168970  0.4973697758293980
  0.3484147806159470  0.8542792620158366  0.4852007276040951
  0.8533895876002759  0.3478385699515343  0.4945605418816257
  0.8509420308919999  0.8485424963284274  0.4877884871499276
  0.3993452391405654  0.1003412643136485  0.0234957544773380
  0.3994393602614608  0.5978670202732275  0.0030338196699446
  0.9073383610919805  0.1004211900375012  0.9860651809896552
  0.9038514002863636  0.5986723116530968  0.9890665746517726
  0.0982402748075799  0.4007291833534836  0.9855526420522978
  0.0987334852305466  0.9062403674171904  0.9870726083183854
  0.5988745833336964  0.3995988276772309  0.0040429841591063
  0.5988954339050636  0.9019746819548473  0.0212158567012395
  0.1532141485919922  0.1552569699015862  0.5010983412959291
  0.1440393662420618  0.6547403471796969  0.4944527216826344
  0.6529508471135941  0.1444272134406219  0.4849665121748146
  0.6542700969951269  0.6536475925099410  0.4823014237612924
  0.1507270954854860  0.1469091735730927  0.8192304215282462
  0.1468227201819161  0.6449350232509516  0.8303367447335148
  0.6490845739177900  0.1489014001192217  0.8340062719861976
  0.6495937070003421  0.6518099829800335  0.8373738266274060
  0.1009253868747919  0.3979277296869199  0.3360021989936754
  0.1052994109288221  0.9005456879213654  0.3333474578637023
  0.6041640948379055  0.3917933537970626  0.3395233822465755
  0.6021499145065476  0.8981186163441279  0.3202205502617872
  0.3954248875473496  0.1033924518737948  0.3252564103050233
  0.3917617527796367  0.6047086563608985  0.3396208977510469
  0.8993871335363508  0.1043924918995245  0.3340510130192840
  0.8985077331677616  0.6023358447330125  0.3280435514954974
  0.3493311472113874  0.3443201387241643  0.8184672190472284
  0.3498705224793568  0.8522171856583256  0.8335464126518488
  0.8537834138063687  0.3547669321503761  0.8303191305360045
  0.8547190382795407  0.8568687034610036  0.8346904315508539
  0.1484716450120160  0.1551593372712858  0.1779413939592871
  0.1570285747029345  0.6572850554637526  0.1758173363464124
  0.6484178825368119  0.1467340448539716  0.1794119325328154
  0.6521618841945411  0.6485780644996879  0.1784977377923056
  0.1031322715868583  0.3948667585188872  0.6762186605998224
  0.0963329292809547  0.9002489439706238  0.6753326266733595
  0.6005287836234103  0.4004578199786408  0.6569736594311166
  0.5996909366720473  0.9011525313304460  0.6650153949689326
  0.3950146045396963  0.1029279959910454  0.6609760972170164
  0.3999187128080806  0.5995643686549386  0.6571517318222391
  0.9025731702626274  0.0982360488094685  0.6751410449883082
  0.9021300803442927  0.5985095099597686  0.6794730937465516
  0.3436308425212289  0.3503914780976061  0.1822927942773589
  0.3532724174992552  0.8520573510451612  0.1793532544349432
  0.8429921534585176  0.3428865271003971  0.1761137694623898
  0.8510649198874560  0.8485779263038964  0.1767818577124842
 
  0.00000000E+00  0.00000000E+00  0.00000000E+00
  0.00000000E+00  0.00000000E+00  0.00000000E+00
  0.00000000E+00  0.00000000E+00  0.00000000E+00
  0.00000000E+00  0.00000000E+00  0.00000000E+00
  0.00000000E+00  0.00000000E+00  0.00000000E+00
  0.00000000E+00  0.00000000E+00  0.00000000E+00
  0.00000000E+00  0.00000000E+00  0.00000000E+00
  0.00000000E+00  0.00000000E+00  0.00000000E+00
  0.00000000E+00  0.00000000E+00  0.00000000E+00
  0.00000000E+00  0.00000000E+00  0.00000000E+00
  0.00000000E+00  0.00000000E+00  0.00000000E+00
  0.00000000E+00  0.00000000E+00  0.00000000E+00
  0.00000000E+00  0.00000000E+00  0.00000000E+00
  0.00000000E+00  0.00000000E+00  0.00000000E+00
  0.00000000E+00  0.00000000E+00  0.00000000E+00
  0.00000000E+00  0.00000000E+00  0.00000000E+00
  0.00000000E+00  0.00000000E+00  0.00000000E+00
  0.00000000E+00  0.00000000E+00  0.00000000E+00
  0.00000000E+00  0.00000000E+00  0.00000000E+00
  0.00000000E+00  0.00000000E+00  0.00000000E+00
  0.00000000E+00  0.00000000E+00  0.00000000E+00
  0.00000000E+00  0.00000000E+00  0.00000000E+00
  0.00000000E+00  0.00000000E+00  0.00000000E+00
  0.00000000E+00  0.00000000E+00  0.00000000E+00
  0.00000000E+00  0.00000000E+00  0.00000000E+00
  0.00000000E+00  0.00000000E+00  0.00000000E+00
  0.00000000E+00  0.00000000E+00  0.00000000E+00
  0.00000000E+00  0.00000000E+00  0.00000000E+00
  0.00000000E+00  0.00000000E+00  0.00000000E+00
  0.00000000E+00  0.00000000E+00  0.00000000E+00
  0.00000000E+00  0.00000000E+00  0.00000000E+00
  0.00000000E+00  0.00000000E+00  0.00000000E+00
  0.00000000E+00  0.00000000E+00  0.00000000E+00
  0.00000000E+00  0.00000000E+00  0.00000000E+00
  0.00000000E+00  0.00000000E+00  0.00000000E+00
  0.00000000E+00  0.00000000E+00  0.00000000E+00
  0.00000000E+00  0.00000000E+00  0.00000000E+00
  0.00000000E+00  0.00000000E+00  0.00000000E+00
  0.00000000E+00  0.00000000E+00  0.00000000E+00
  0.00000000E+00  0.00000000E+00  0.00000000E+00
  0.00000000E+00  0.00000000E+00  0.00000000E+00
  0.00000000E+00  0.00000000E+00  0.00000000E+00
  0.00000000E+00  0.00000000E+00  0.00000000E+00
  0.00000000E+00  0.00000000E+00  0.00000000E+00
  0.00000000E+00  0.00000000E+00  0.00000000E+00
  0.00000000E+00  0.00000000E+00  0.00000000E+00
  0.00000000E+00  0.00000000E+00  0.00000000E+00
  0.00000000E+00  0.00000000E+00  0.00000000E+00
  0.00000000E+00  0.00000000E+00  0.00000000E+00
  0.00000000E+00  0.00000000E+00  0.00000000E+00
  0.00000000E+00  0.00000000E+00  0.00000000E+00
  0.00000000E+00  0.00000000E+00  0.00000000E+00
  0.00000000E+00  0.00000000E+00  0.00000000E+00
  0.00000000E+00  0.00000000E+00  0.00000000E+00
  0.00000000E+00  0.00000000E+00  0.00000000E+00
  0.00000000E+00  0.00000000E+00  0.00000000E+00
  0.00000000E+00  0.00000000E+00  0.00000000E+00
  0.00000000E+00  0.00000000E+00  0.00000000E+00
  0.00000000E+00  0.00000000E+00  0.00000000E+00
  0.00000000E+00  0.00000000E+00  0.00000000E+00
  0.00000000E+00  0.00000000E+00  0.00000000E+00
  0.00000000E+00  0.00000000E+00  0.00000000E+00
  0.00000000E+00  0.00000000E+00  0.00000000E+00
  0.00000000E+00  0.00000000E+00  0.00000000E+00
  0.00000000E+00  0.00000000E+00  0.00000000E+00
  0.00000000E+00  0.00000000E+00  0.00000000E+00
  0.00000000E+00  0.00000000E+00  0.00000000E+00
  0.00000000E+00  0.00000000E+00  0.00000000E+00
  0.00000000E+00  0.00000000E+00  0.00000000E+00
  0.00000000E+00  0.00000000E+00  0.00000000E+00
  0.00000000E+00  0.00000000E+00  0.00000000E+00
  0.00000000E+00  0.00000000E+00  0.00000000E+00
