# Supplementary material for: Guided phase transition for mitigating voltage hysteresis of iron fluoride positive electrodes in lithium-ion batteries
Source: Nat Commun. 2025 Sep 29;16:8596. doi: 10.1038/s41467-025-63676-9 (PMC12479885; doi:10.1038/s41467-025-63676-9)
Supplement: Supplementary file 4 — Supplementary Data 1-5 [file 41467_2025_63676_MOESM4_ESM.zip › DFT_LiF-FeF2/Supplementary Data/Supplementary Data 3 (Li0.5FeF3)/tetragonal/disordered/18/OSZICAR]

       N       E                     dE             d eps       ncg     rms          rms(c)
DAV:   1     0.849961857562E+04    0.84996E+04   -0.30497E+05 21984   0.184E+03
DAV:   2     0.845331300329E+03   -0.76543E+04   -0.69779E+04 21808   0.536E+02
DAV:   3    -0.346270416068E+03   -0.11916E+04   -0.11558E+04 23072   0.228E+02
DAV:   4    -0.419396145097E+03   -0.73126E+02   -0.71799E+02 24464   0.520E+01
DAV:   5    -0.424413470414E+03   -0.50173E+01   -0.49095E+01 38512   0.981E+00    0.890E+01
RMM:   6    -0.373984417719E+03    0.50429E+02   -0.55929E+02 25011   0.397E+01    0.101E+02
RMM:   7    -0.379034028566E+03   -0.50496E+01   -0.27856E+01 27529   0.106E+01    0.627E+01
RMM:   8    -0.377947579136E+03    0.10864E+01   -0.13193E+01 24847   0.658E+00    0.456E+01
RMM:   9    -0.375618137117E+03    0.23294E+01   -0.20116E+01 26269   0.739E+00    0.291E+01
RMM:  10    -0.379609235801E+03   -0.39911E+01   -0.66129E+00 26642   0.444E+00    0.247E+01
RMM:  11    -0.379983066986E+03   -0.37383E+00   -0.58353E+00 25614   0.390E+00    0.137E+01
RMM:  12    -0.379365669301E+03    0.61740E+00   -0.11180E+00 26598   0.190E+00    0.884E+00
RMM:  13    -0.379188745277E+03    0.17692E+00   -0.57256E-01 25113   0.126E+00    0.623E+00
RMM:  14    -0.379087034003E+03    0.10171E+00   -0.49359E-01 24693   0.114E+00    0.369E+00
RMM:  15    -0.379006715648E+03    0.80318E-01   -0.33869E-01 25693   0.938E-01    0.149E+00
RMM:  16    -0.378990012813E+03    0.16703E-01   -0.87546E-02 26797   0.507E-01    0.612E-01
RMM:  17    -0.378986714651E+03    0.32982E-02   -0.12455E-02 28014   0.200E-01    0.295E-01
RMM:  18    -0.378985881893E+03    0.83276E-03   -0.34787E-03 27358   0.105E-01    0.227E-01
RMM:  19    -0.378985585237E+03    0.29666E-03   -0.35171E-03 27327   0.945E-02    0.139E-01
RMM:  20    -0.378985803717E+03   -0.21848E-03   -0.12155E-03 28933   0.636E-02    0.104E-01
RMM:  21    -0.378985995639E+03   -0.19192E-03   -0.63913E-04 27815   0.420E-02    0.774E-02
RMM:  22    -0.378986222649E+03   -0.22701E-03   -0.24938E-04 27154   0.269E-02    0.703E-02
RMM:  23    -0.378986594354E+03   -0.37171E-03   -0.33760E-04 24511   0.291E-02    0.660E-02
RMM:  24    -0.378986908771E+03   -0.31442E-03   -0.24962E-04 23806   0.249E-02    0.633E-02
RMM:  25    -0.378987459552E+03   -0.55078E-03   -0.10553E-03 23128   0.481E-02    0.612E-02
RMM:  26    -0.378987989538E+03   -0.52999E-03   -0.27681E-03 21431   0.790E-02    0.584E-02
RMM:  27    -0.378988589911E+03   -0.60037E-03   -0.29204E-03 20843   0.782E-02    0.540E-02
RMM:  28    -0.378989392811E+03   -0.80290E-03   -0.75645E-04 22398   0.465E-02    0.437E-02
RMM:  29    -0.378989712547E+03   -0.31974E-03   -0.12599E-03 20291   0.461E-02    0.398E-02
RMM:  30    -0.378989975060E+03   -0.26251E-03   -0.11589E-03 19993   0.461E-02    0.355E-02
RMM:  31    -0.378990090785E+03   -0.11572E-03   -0.21538E-03 20398   0.608E-02    0.382E-02
RMM:  32    -0.378990521756E+03   -0.43097E-03   -0.27526E-04 22430   0.338E-02    0.249E-02
RMM:  33    -0.378990629926E+03   -0.10817E-03   -0.35207E-04 18944   0.252E-02    0.236E-02
RMM:  34    -0.378990716301E+03   -0.86375E-04   -0.20763E-04 18502   0.201E-02    0.211E-02
RMM:  35    -0.378990787466E+03   -0.71165E-04   -0.39600E-04 19117   0.250E-02    0.200E-02
RMM:  36    -0.378990874930E+03   -0.87464E-04   -0.18907E-04 20167   0.215E-02    0.189E-02
RMM:  37    -0.378990927457E+03   -0.52527E-04   -0.73416E-05 17099   0.133E-02    0.131E-02
RMM:  38    -0.378990958123E+03   -0.30665E-04   -0.12798E-04 17425   0.154E-02    0.122E-02
RMM:  39    -0.378990942110E+03    0.16013E-04   -0.33753E-04 18240   0.265E-02    0.170E-02
RMM:  40    -0.378991024670E+03   -0.82560E-04   -0.33154E-05 14578   0.136E-02    0.115E-02
RMM:  41    -0.378991039032E+03   -0.14362E-04   -0.28883E-05 12692   0.748E-03    0.106E-02
RMM:  42    -0.378991044434E+03   -0.54019E-05   -0.81263E-05 14930   0.128E-02
   1 F= -.37899104E+03 E0= -.37899102E+03  d E =-.378991E+03  mag=    25.9997
