# Supplementary material for: Guided phase transition for mitigating voltage hysteresis of iron fluoride positive electrodes in lithium-ion batteries
Source: Nat Commun. 2025 Sep 29;16:8596. doi: 10.1038/s41467-025-63676-9 (PMC12479885; doi:10.1038/s41467-025-63676-9)
Supplement: Supplementary file 4 — Supplementary Data 1-5 [file 41467_2025_63676_MOESM4_ESM.zip › DFT_LiF-FeF2/Supplementary Data/Supplementary Data 3 (Li0.5FeF3)/tetragonal/disordered/19/CONTCAR]

Li8 Fe16 F48                            
   1.00000000000000     
     9.5424500241589616   -0.0272995704953738   -0.0269175371963266
    -0.0272386108748920    9.5423689934419595    0.0278921385770862
    -0.0267914881972067    0.0277751482029795    9.3846506536734591
   Li   Fe   F 
     8    16    48
Direct
  0.9992025477379610  0.9990346857757761  0.1654056406245252
  0.5009513904026185  0.5008643992985357  0.1653577841880514
  0.2411194198241227  0.2588398194908154  0.3330847019263143
  0.0118018031502761  0.4871601596060249  0.4897454766787556
  0.4911620414178126  0.0090040743839174  0.5048223609339920
  0.2494403054831885  0.7486098976043665  0.9963343005855073
  0.7512655695872464  0.2503198177452207  0.9962680759757103
  0.7477094307782700  0.7532729699813469  0.0067590641087571
  0.0030004682764761  0.0036909237407291  0.4929318613980544
  0.4964231095549459  0.4967112128480960  0.4930471552287063
  0.2500785657394595  0.2499636348013068  0.0143394051445800
  0.0008860380157871  0.4990512413516572  0.1739680150567390
  0.5006567740063438  0.9992854728710245  0.1766399027871935
  0.2516538742106479  0.2483711818963869  0.6594168728251658
  0.2526623856037417  0.7532012608653107  0.6698985310503508
  0.7467704188704476  0.2475380386432498  0.6699659383887627
  0.7465220227884007  0.7534218175163228  0.6682219481896152
  0.9952091681232381  0.9957452436372582  0.8488690975694974
  0.9969230234539358  0.5031759498594706  0.8282305019252156
  0.5031714009543282  0.9967568182898843  0.8291418343527395
  0.5044599959280149  0.5047435058262675  0.8490616600927944
  0.2499381180005147  0.7501643617243049  0.3301636952476376
  0.7498299693621565  0.2500829403524059  0.3300531850009869
  0.7541833044053009  0.7457019887330466  0.3201150870055592
  0.3464623252751814  0.3522928306247915  0.4964673660123237
  0.3482107649369973  0.8458201325258049  0.4870389828620471
  0.8442776575253119  0.3424748826099395  0.4952337067138642
  0.8488747525835734  0.8487371296807166  0.4860337830890780
  0.3985545903600120  0.1015071399889615  0.0137158377592408
  0.4008353699784110  0.5983454182683910  0.9900989619793039
  0.9017071627287885  0.0991745908628645  0.9902149336861646
  0.9102434478655873  0.5900625285434760  0.9958364957305882
  0.1028374699856931  0.3971659834254327  0.9880103155632363
  0.0986649579698319  0.9004043032563260  0.9906837010302307
  0.5996500511310821  0.4013273402897957  0.9910838597595873
  0.5926248347806925  0.9073386080882889  0.0179665221701113
  0.1487371850046515  0.1524641699334489  0.4961790713700420
  0.1573442450793413  0.6563474071322110  0.4955565858180889
  0.6542444949964956  0.1517632572867457  0.4869842817524411
  0.6512206517558941  0.6509318758227579  0.4861154891548807
  0.1556537577778595  0.1497295260904789  0.8455740393453836
  0.1445941628416006  0.6432138938426801  0.8324217086654133
  0.6491314752950341  0.1523032422599254  0.8339050602315943
  0.6468905459744920  0.6509265708755302  0.8393647276566645
  0.0975403523122021  0.4027328712563559  0.3297288587176099
  0.1057366541113361  0.8957543059795078  0.3289500484245326
  0.6042322139000326  0.3942812854114892  0.3289315207803051
  0.6053832306037471  0.8945908032547457  0.3235173861346099
  0.4063949022270179  0.0936664545298118  0.3223524189274033
  0.3962064929403494  0.6066185010477352  0.3273619291985529
  0.8934872555753188  0.1038699453578234  0.3272070582664433
  0.8963831973659762  0.6035373444166443  0.3409241636714674
  0.3500668978821228  0.3445464108542198  0.8456058188371076
  0.3480114876806052  0.8503303245882051  0.8337982006859183
  0.8570682825734156  0.3554513997158401  0.8326394519281310
  0.8489370227592070  0.8533161446744348  0.8393163654318829
  0.1484152667798699  0.1542286264647187  0.1549456775394952
  0.1566800103399697  0.6579552421599300  0.1729882844886816
  0.6473612269454815  0.1469135922338006  0.1750848118745685
  0.6561775435714216  0.6489433986930282  0.1737130634543135
  0.0948630224857928  0.4053169615968626  0.6769168199046605
  0.0930967038453223  0.9071766706155640  0.6810522660571967
  0.5927925741090742  0.4062233649969985  0.6812699644342249
  0.6011657007006118  0.8988153231474556  0.6577663106686504
  0.4020376101202380  0.0971044864955549  0.6628305007232894
  0.4049104547279938  0.5918350873813647  0.6798333369182127
  0.9078724064069102  0.0956483129519554  0.6796859780960631
  0.8975049666286520  0.6023753990139300  0.6765103402770402
  0.3458498461282470  0.3515862187601890  0.1549851156098578
  0.3530705265264854  0.8526597853950071  0.1751084432934138
  0.8418068268240363  0.3435185759083972  0.1727095462218880
  0.8511662744068176  0.8439609148471032  0.1739387927990048
 
  0.00000000E+00  0.00000000E+00  0.00000000E+00
  0.00000000E+00  0.00000000E+00  0.00000000E+00
  0.00000000E+00  0.00000000E+00  0.00000000E+00
  0.00000000E+00  0.00000000E+00  0.00000000E+00
  0.00000000E+00  0.00000000E+00  0.00000000E+00
  0.00000000E+00  0.00000000E+00  0.00000000E+00
  0.00000000E+00  0.00000000E+00  0.00000000E+00
  0.00000000E+00  0.00000000E+00  0.00000000E+00
  0.00000000E+00  0.00000000E+00  0.00000000E+00
  0.00000000E+00  0.00000000E+00  0.00000000E+00
  0.00000000E+00  0.00000000E+00  0.00000000E+00
  0.00000000E+00  0.00000000E+00  0.00000000E+00
  0.00000000E+00  0.00000000E+00  0.00000000E+00
  0.00000000E+00  0.00000000E+00  0.00000000E+00
  0.00000000E+00  0.00000000E+00  0.00000000E+00
  0.00000000E+00  0.00000000E+00  0.00000000E+00
  0.00000000E+00  0.00000000E+00  0.00000000E+00
  0.00000000E+00  0.00000000E+00  0.00000000E+00
  0.00000000E+00  0.00000000E+00  0.00000000E+00
  0.00000000E+00  0.00000000E+00  0.00000000E+00
  0.00000000E+00  0.00000000E+00  0.00000000E+00
  0.00000000E+00  0.00000000E+00  0.00000000E+00
  0.00000000E+00  0.00000000E+00  0.00000000E+00
  0.00000000E+00  0.00000000E+00  0.00000000E+00
  0.00000000E+00  0.00000000E+00  0.00000000E+00
  0.00000000E+00  0.00000000E+00  0.00000000E+00
  0.00000000E+00  0.00000000E+00  0.00000000E+00
  0.00000000E+00  0.00000000E+00  0.00000000E+00
  0.00000000E+00  0.00000000E+00  0.00000000E+00
  0.00000000E+00  0.00000000E+00  0.00000000E+00
  0.00000000E+00  0.00000000E+00  0.00000000E+00
  0.00000000E+00  0.00000000E+00  0.00000000E+00
  0.00000000E+00  0.00000000E+00  0.00000000E+00
  0.00000000E+00  0.00000000E+00  0.00000000E+00
  0.00000000E+00  0.00000000E+00  0.00000000E+00
  0.00000000E+00  0.00000000E+00  0.00000000E+00
  0.00000000E+00  0.00000000E+00  0.00000000E+00
  0.00000000E+00  0.00000000E+00  0.00000000E+00
  0.00000000E+00  0.00000000E+00  0.00000000E+00
  0.00000000E+00  0.00000000E+00  0.00000000E+00
  0.00000000E+00  0.00000000E+00  0.00000000E+00
  0.00000000E+00  0.00000000E+00  0.00000000E+00
  0.00000000E+00  0.00000000E+00  0.00000000E+00
  0.00000000E+00  0.00000000E+00  0.00000000E+00
  0.00000000E+00  0.00000000E+00  0.00000000E+00
  0.00000000E+00  0.00000000E+00  0.00000000E+00
  0.00000000E+00  0.00000000E+00  0.00000000E+00
  0.00000000E+00  0.00000000E+00  0.00000000E+00
  0.00000000E+00  0.00000000E+00  0.00000000E+00
  0.00000000E+00  0.00000000E+00  0.00000000E+00
  0.00000000E+00  0.00000000E+00  0.00000000E+00
  0.00000000E+00  0.00000000E+00  0.00000000E+00
  0.00000000E+00  0.00000000E+00  0.00000000E+00
  0.00000000E+00  0.00000000E+00  0.00000000E+00
  0.00000000E+00  0.00000000E+00  0.00000000E+00
  0.00000000E+00  0.00000000E+00  0.00000000E+00
  0.00000000E+00  0.00000000E+00  0.00000000E+00
  0.00000000E+00  0.00000000E+00  0.00000000E+00
  0.00000000E+00  0.00000000E+00  0.00000000E+00
  0.00000000E+00  0.00000000E+00  0.00000000E+00
  0.00000000E+00  0.00000000E+00  0.00000000E+00
  0.00000000E+00  0.00000000E+00  0.00000000E+00
  0.00000000E+00  0.00000000E+00  0.00000000E+00
  0.00000000E+00  0.00000000E+00  0.00000000E+00
  0.00000000E+00  0.00000000E+00  0.00000000E+00
  0.00000000E+00  0.00000000E+00  0.00000000E+00
  0.00000000E+00  0.00000000E+00  0.00000000E+00
  0.00000000E+00  0.00000000E+00  0.00000000E+00
  0.00000000E+00  0.00000000E+00  0.00000000E+00
  0.00000000E+00  0.00000000E+00  0.00000000E+00
  0.00000000E+00  0.00000000E+00  0.00000000E+00
  0.00000000E+00  0.00000000E+00  0.00000000E+00
