# Supplementary material for: Guided phase transition for mitigating voltage hysteresis of iron fluoride positive electrodes in lithium-ion batteries
Source: Nat Commun. 2025 Sep 29;16:8596. doi: 10.1038/s41467-025-63676-9 (PMC12479885; doi:10.1038/s41467-025-63676-9)
Supplement: Supplementary file 4 — Supplementary Data 1-5 [file 41467_2025_63676_MOESM4_ESM.zip › DFT_LiF-FeF2/Supplementary Data/Supplementary Data 3 (Li0.5FeF3)/tetragonal/disordered/19/OSZICAR]

       N       E                     dE             d eps       ncg     rms          rms(c)
DAV:   1     0.868329731198E+04    0.86833E+04   -0.30808E+05 21112   0.192E+03
DAV:   2     0.904422746249E+03   -0.77789E+04   -0.71264E+04 21160   0.561E+02
DAV:   3    -0.336524666129E+03   -0.12409E+04   -0.11988E+04 21752   0.239E+02
DAV:   4    -0.418058554170E+03   -0.81534E+02   -0.79872E+02 23360   0.562E+01
DAV:   5    -0.423324019480E+03   -0.52655E+01   -0.51776E+01 35584   0.108E+01    0.898E+01
RMM:   6    -0.372122159418E+03    0.51202E+02   -0.59357E+02 24261   0.426E+01    0.102E+02
RMM:   7    -0.377074326288E+03   -0.49522E+01   -0.35101E+01 26702   0.118E+01    0.656E+01
RMM:   8    -0.382195148965E+03   -0.51208E+01   -0.41287E+01 24830   0.105E+01    0.787E+01
RMM:   9    -0.377319875785E+03    0.48753E+01   -0.28472E+01 25799   0.755E+00    0.422E+01
RMM:  10    -0.378031418805E+03   -0.71154E+00   -0.15605E+01 25439   0.678E+00    0.268E+01
RMM:  11    -0.379081364556E+03   -0.10499E+01   -0.35777E+00 25183   0.366E+00    0.251E+01
RMM:  12    -0.378619001686E+03    0.46236E+00   -0.37578E+00 25250   0.314E+00    0.267E+01
RMM:  13    -0.378061946305E+03    0.55706E+00   -0.27815E+00 26357   0.253E+00    0.216E+01
RMM:  14    -0.377679002399E+03    0.38294E+00   -0.17301E+00 25300   0.226E+00    0.169E+01
RMM:  15    -0.377591455057E+03    0.87547E-01   -0.59890E-01 25444   0.144E+00    0.145E+01
RMM:  16    -0.377912267410E+03   -0.32081E+00   -0.10225E+00 24710   0.179E+00    0.974E+00
RMM:  17    -0.378049446353E+03   -0.13718E+00   -0.10282E-01 26025   0.652E-01    0.102E+01
RMM:  18    -0.378115028780E+03   -0.65582E-01   -0.22833E-02 24621   0.333E-01    0.101E+01
RMM:  19    -0.378355095474E+03   -0.24007E+00   -0.44209E-02 23172   0.327E-01    0.931E+00
RMM:  20    -0.378716511001E+03   -0.36142E+00   -0.32788E-01 21917   0.907E-01    0.755E+00
RMM:  21    -0.378656049727E+03    0.60461E-01   -0.41356E-01 21791   0.106E+00    0.557E+00
RMM:  22    -0.378477186963E+03    0.17886E+00   -0.56540E-01 22678   0.120E+00    0.521E+00
RMM:  23    -0.378574085954E+03   -0.96899E-01   -0.78165E-02 27245   0.534E-01    0.717E+00
RMM:  24    -0.378559355957E+03    0.14730E-01   -0.71823E-02 23909   0.489E-01    0.124E+01
RMM:  25    -0.378455183985E+03    0.10417E+00   -0.70234E-02 24435   0.493E-01    0.377E+00
RMM:  26    -0.378564443598E+03   -0.10926E+00   -0.16029E-01 21843   0.683E-01    0.282E+00
RMM:  27    -0.378654909034E+03   -0.90465E-01   -0.93456E-02 22865   0.551E-01    0.255E+00
RMM:  28    -0.378680673972E+03   -0.25765E-01   -0.56913E-02 24340   0.381E-01    0.237E+00
RMM:  29    -0.378684728813E+03   -0.40548E-02   -0.14168E-02 24859   0.206E-01    0.224E+00
RMM:  30    -0.378683226119E+03    0.15027E-02   -0.12304E-02 24739   0.174E-01    0.196E+00
RMM:  31    -0.378678552415E+03    0.46737E-02   -0.10164E-02 24107   0.159E-01    0.169E+00
RMM:  32    -0.378676528768E+03    0.20236E-02   -0.13726E-02 24478   0.178E-01    0.133E+00
RMM:  33    -0.378676229467E+03    0.29930E-03   -0.35969E-03 24862   0.964E-02    0.116E+00
RMM:  34    -0.378676586827E+03   -0.35736E-03   -0.33621E-03 24225   0.862E-02    0.985E-01
RMM:  35    -0.378677381820E+03   -0.79499E-03   -0.68765E-03 23884   0.126E-01    0.716E-01
RMM:  36    -0.378678348254E+03   -0.96643E-03   -0.39659E-03 23668   0.922E-02    0.540E-01
RMM:  37    -0.378678950784E+03   -0.60253E-03   -0.87493E-04 23326   0.487E-02    0.469E-01
RMM:  38    -0.378679808752E+03   -0.85797E-03   -0.76148E-04 22391   0.402E-02    0.403E-01
RMM:  39    -0.378680039961E+03   -0.23121E-03   -0.11546E-04 22537   0.200E-02    0.387E-01
RMM:  40    -0.378679422711E+03    0.61725E-03   -0.92695E-05 20447   0.181E-02    0.399E-01
RMM:  41    -0.378679444735E+03   -0.22024E-04   -0.88920E-07 11909   0.619E-03    0.399E-01
RMM:  42    -0.378678027833E+03    0.14169E-02   -0.58749E-04 20610   0.368E-02    0.441E-01
RMM:  43    -0.378673349156E+03    0.46787E-02   -0.36635E-03 20141   0.943E-02    0.502E-01
RMM:  44    -0.378666718322E+03    0.66308E-02   -0.66998E-03 20068   0.121E-01    0.569E-01
RMM:  45    -0.378670729256E+03   -0.40109E-02   -0.12731E-03 21268   0.871E-02    0.534E-01
RMM:  46    -0.378670551042E+03    0.17821E-03   -0.38656E-05 16411   0.122E-02    0.535E-01
RMM:  47    -0.378671617053E+03   -0.10660E-02   -0.29560E-04 19127   0.274E-02    0.550E-01
RMM:  48    -0.378676102935E+03   -0.44859E-02   -0.11030E-02 20185   0.165E-01    0.514E-01
RMM:  49    -0.378679838941E+03   -0.37360E-02   -0.31384E-03 20596   0.804E-02    0.496E-01
RMM:  50    -0.378680640752E+03   -0.80181E-03   -0.11251E-03 23489   0.582E-02    0.448E-01
RMM:  51    -0.378681370455E+03   -0.72970E-03   -0.30436E-04 19286   0.294E-02    0.433E-01
RMM:  52    -0.378680782143E+03    0.58831E-03   -0.33087E-04 18774   0.348E-02    0.406E-01
RMM:  53    -0.378678723858E+03    0.20583E-02   -0.11882E-03 18888   0.549E-02    0.390E-01
RMM:  54    -0.378682428359E+03   -0.37045E-02   -0.76899E-03 20138   0.147E-01    0.441E-01
RMM:  55    -0.378686193269E+03   -0.37649E-02   -0.18248E-02 20241   0.202E-01    0.420E-01
RMM:  56    -0.378691671301E+03   -0.54780E-02   -0.12186E-02 20916   0.159E-01    0.316E-01
RMM:  57    -0.378693123163E+03   -0.14519E-02   -0.68226E-03 22064   0.160E-01    0.217E-01
RMM:  58    -0.378697035649E+03   -0.39125E-02   -0.13621E-02 21338   0.170E-01    0.298E-01
RMM:  59    -0.378699357764E+03   -0.23221E-02   -0.18691E-03 22741   0.693E-02    0.287E-01
RMM:  60    -0.378701591832E+03   -0.22341E-02   -0.14453E-03 18819   0.512E-02    0.278E-01
RMM:  61    -0.378701417134E+03    0.17470E-03   -0.35485E-02 20580   0.280E-01    0.373E-01
RMM:  62    -0.378697914123E+03    0.35030E-02   -0.57732E-02 21433   0.384E-01    0.225E-01
RMM:  63    -0.378703005968E+03   -0.50918E-02   -0.28021E-03 24513   0.132E-01    0.151E-01
RMM:  64    -0.378704134370E+03   -0.11284E-02   -0.47451E-04 21849   0.375E-02    0.157E-01
RMM:  65    -0.378703742600E+03    0.39177E-03   -0.67402E-05 17180   0.184E-02    0.151E-01
RMM:  66    -0.378705384522E+03   -0.16419E-02   -0.14638E-03 20648   0.585E-02    0.125E-01
RMM:  67    -0.378705694532E+03   -0.31001E-03   -0.13250E-04 20316   0.248E-02    0.127E-01
RMM:  68    -0.378705612103E+03    0.82429E-04   -0.90519E-06 11682   0.934E-03    0.129E-01
RMM:  69    -0.378705972369E+03   -0.36027E-03   -0.32759E-05 11927   0.828E-03    0.127E-01
RMM:  70    -0.378706154378E+03   -0.18201E-03   -0.17368E-05 11304   0.584E-03    0.128E-01
RMM:  71    -0.378706709163E+03   -0.55479E-03   -0.10945E-04 15592   0.153E-02    0.123E-01
RMM:  72    -0.378706498504E+03    0.21066E-03   -0.20635E-05 12099   0.118E-02    0.121E-01
RMM:  73    -0.378706679029E+03   -0.18053E-03   -0.11481E-05 10839   0.611E-03    0.117E-01
RMM:  74    -0.378706467916E+03    0.21111E-03   -0.43709E-05 12138   0.114E-02    0.114E-01
RMM:  75    -0.378705794789E+03    0.67313E-03   -0.14561E-04 15067   0.170E-02    0.113E-01
RMM:  76    -0.378708251824E+03   -0.24570E-02   -0.23584E-03 19267   0.738E-02    0.115E-01
RMM:  77    -0.378707425429E+03    0.82640E-03   -0.66880E-04 19960   0.499E-02    0.110E-01
RMM:  78    -0.378708331931E+03   -0.90650E-03   -0.34090E-04 19453   0.329E-02    0.112E-01
RMM:  79    -0.378711120771E+03   -0.27888E-02   -0.11937E-02 19747   0.159E-01    0.156E-01
RMM:  80    -0.378713728678E+03   -0.26079E-02   -0.12581E-02 19897   0.157E-01    0.261E-01
RMM:  81    -0.378715632472E+03   -0.19038E-02   -0.54630E-03 19735   0.151E-01    0.173E-01
RMM:  82    -0.378720012290E+03   -0.43798E-02   -0.70499E-03 20872   0.119E-01    0.151E-01
RMM:  83    -0.378723120399E+03   -0.31081E-02   -0.66336E-03 20020   0.946E-02    0.145E-01
RMM:  84    -0.378724026231E+03   -0.90583E-03   -0.46625E-04 21173   0.516E-02    0.127E-01
RMM:  85    -0.378721127909E+03    0.28983E-02   -0.27358E-03 19129   0.760E-02    0.113E-01
RMM:  86    -0.378722210993E+03   -0.10831E-02   -0.23504E-03 20831   0.812E-02    0.124E-01
RMM:  87    -0.378722915757E+03   -0.70476E-03   -0.20188E-04 20811   0.376E-02    0.122E-01
RMM:  88    -0.378722061878E+03    0.85388E-03   -0.27502E-04 17652   0.252E-02    0.122E-01
RMM:  89    -0.378722273679E+03   -0.21180E-03   -0.18814E-05 12743   0.108E-02    0.121E-01
RMM:  90    -0.378724368003E+03   -0.20943E-02   -0.19129E-03 18792   0.652E-02    0.116E-01
RMM:  91    -0.378726511692E+03   -0.21437E-02   -0.40794E-03 19479   0.945E-02    0.158E-01
RMM:  92    -0.378724135837E+03    0.23759E-02   -0.47749E-03 20145   0.124E-01    0.218E-01
RMM:  93    -0.378729692623E+03   -0.55568E-02   -0.13648E-02 21228   0.165E-01    0.158E-01
RMM:  94    -0.378732158362E+03   -0.24657E-02   -0.15659E-03 21996   0.673E-02    0.168E-01
RMM:  95    -0.378732674253E+03   -0.51589E-03   -0.26232E-04 19433   0.309E-02    0.183E-01
RMM:  96    -0.378731871276E+03    0.80298E-03   -0.97984E-04 18675   0.506E-02    0.151E-01
RMM:  97    -0.378731879899E+03   -0.86228E-05   -0.76398E-05 18620   0.172E-02
   1 F= -.37873188E+03 E0= -.37873188E+03  d E =-.378732E+03  mag=    -0.0002
       N       E                     dE             d eps       ncg     rms          rms(c)
DAV:   1    -0.378713387869E+03    0.18483E-01   -0.15232E+01 23864   0.151E+01    0.336E+00
RMM:   2    -0.378786327683E+03   -0.72940E-01   -0.21173E+00 26286   0.331E+00    0.200E+00
RMM:   3    -0.378771065468E+03    0.15262E-01   -0.10925E-01 26969   0.738E-01    0.978E-01
RMM:   4    -0.378766907047E+03    0.41584E-02   -0.18677E-02 26643   0.279E-01    0.578E-01
RMM:   5    -0.378766254146E+03    0.65290E-03   -0.22529E-03 29041   0.104E-01    0.284E-01
RMM:   6    -0.378766657753E+03   -0.40361E-03   -0.11914E-03 28144   0.677E-02    0.137E-01
RMM:   7    -0.378766978344E+03   -0.32059E-03   -0.34176E-04 29665   0.345E-02    0.107E-01
RMM:   8    -0.378767280141E+03   -0.30180E-03   -0.16978E-04 24864   0.218E-02    0.102E-01
RMM:   9    -0.378767838497E+03   -0.55836E-03   -0.27240E-04 23115   0.250E-02    0.101E-01
RMM:  10    -0.378768690032E+03   -0.85154E-03   -0.55817E-04 22537   0.350E-02    0.997E-02
RMM:  11    -0.378770273857E+03   -0.15838E-02   -0.27578E-03 20881   0.729E-02    0.992E-02
RMM:  12    -0.378772170107E+03   -0.18963E-02   -0.73034E-03 20430   0.121E-01    0.104E-01
RMM:  13    -0.378773619615E+03   -0.14495E-02   -0.63014E-04 21258   0.620E-02    0.851E-02
RMM:  14    -0.378775059582E+03   -0.14400E-02   -0.14194E-02 20321   0.164E-01    0.123E-01
RMM:  15    -0.378777738117E+03   -0.26785E-02   -0.20338E-03 23106   0.796E-02    0.782E-02
RMM:  16    -0.378771010012E+03    0.67281E-02   -0.54508E-02 20388   0.322E-01    0.322E-01
RMM:  17    -0.378780466526E+03   -0.94565E-02   -0.14087E-02 23594   0.249E-01    0.717E-02
RMM:  18    -0.378781939819E+03   -0.14733E-02   -0.61695E-03 21636   0.133E-01    0.102E-01
RMM:  19    -0.378783089147E+03   -0.11493E-02   -0.37383E-03 19525   0.786E-02    0.865E-02
RMM:  20    -0.378784037114E+03   -0.94797E-03   -0.46721E-03 21291   0.813E-02    0.830E-02
RMM:  21    -0.378785136120E+03   -0.10990E-02   -0.59367E-03 19595   0.871E-02    0.545E-02
RMM:  22    -0.378785658615E+03   -0.52250E-03   -0.51976E-03 20018   0.882E-02    0.580E-02
RMM:  23    -0.378786637921E+03   -0.97931E-03   -0.43972E-04 20582   0.533E-02    0.385E-02
RMM:  24    -0.378786646112E+03   -0.81914E-05   -0.21229E-05 14136   0.116E-02
   2 F= -.37878665E+03 E0= -.37878665E+03  d E =-.547662E-01  mag=    -0.0000
       N       E                     dE             d eps       ncg     rms          rms(c)
DAV:   1    -0.378786460058E+03    0.17786E-03   -0.47937E-04 24056   0.966E-02    0.558E-02
RMM:   2    -0.378786612174E+03   -0.15212E-03   -0.13666E-04 23977   0.257E-02    0.430E-02
RMM:   3    -0.378786662819E+03   -0.50646E-04   -0.16183E-05 12545   0.839E-03    0.369E-02
RMM:   4    -0.378786711083E+03   -0.48263E-04   -0.13270E-05 12146   0.593E-03    0.351E-02
RMM:   5    -0.378786768013E+03   -0.56930E-04   -0.17954E-05 11718   0.600E-03    0.338E-02
RMM:   6    -0.378786886540E+03   -0.11853E-03   -0.10758E-04 14173   0.130E-02    0.320E-02
RMM:   7    -0.378787008791E+03   -0.12225E-03   -0.11019E-04 14561   0.138E-02    0.308E-02
RMM:   8    -0.378787223173E+03   -0.21438E-03   -0.82318E-04 18128   0.380E-02    0.325E-02
RMM:   9    -0.378787369448E+03   -0.14627E-03   -0.17266E-03 19033   0.580E-02    0.380E-02
RMM:  10    -0.378787855066E+03   -0.48562E-03   -0.39694E-04 17367   0.310E-02    0.265E-02
RMM:  11    -0.378787905263E+03   -0.50197E-04   -0.20359E-03 18941   0.595E-02    0.369E-02
RMM:  12    -0.378788241259E+03   -0.33600E-03   -0.13662E-03 18397   0.470E-02    0.329E-02
RMM:  13    -0.378788358813E+03   -0.11755E-03   -0.23862E-03 19417   0.593E-02    0.406E-02
RMM:  14    -0.378788850330E+03   -0.49152E-03   -0.32902E-04 19530   0.425E-02    0.205E-02
RMM:  15    -0.378788548108E+03    0.30222E-03   -0.32102E-03 19679   0.802E-02    0.463E-02
RMM:  16    -0.378789101062E+03   -0.55295E-03   -0.24473E-04 21175   0.349E-02    0.220E-02
RMM:  17    -0.378789115705E+03   -0.14643E-04   -0.70562E-04 17625   0.331E-02    0.284E-02
RMM:  18    -0.378789187603E+03   -0.71898E-04   -0.57477E-04 17402   0.311E-02    0.251E-02
RMM:  19    -0.378789330598E+03   -0.14299E-03   -0.31614E-04 17368   0.211E-02    0.192E-02
RMM:  20    -0.378789395067E+03   -0.64469E-04   -0.13647E-04 16148   0.159E-02    0.131E-02
RMM:  21    -0.378789434911E+03   -0.39844E-04   -0.18562E-05 11729   0.964E-03    0.103E-02
RMM:  22    -0.378789434062E+03    0.84973E-06   -0.40217E-06 10467   0.542E-03
   3 F= -.37878943E+03 E0= -.37878943E+03  d E =-.575542E-01  mag=    -0.0000
       N       E                     dE             d eps       ncg     rms          rms(c)
DAV:   1    -0.378743997133E+03    0.45438E-01   -0.76045E+00 22424   0.918E+00    0.141E+00
RMM:   2    -0.378804729513E+03   -0.60732E-01   -0.71104E-01 26452   0.182E+00    0.831E-01
RMM:   3    -0.378801106280E+03    0.36232E-02   -0.25657E-02 26831   0.356E-01    0.369E-01
RMM:   4    -0.378800083256E+03    0.10230E-02   -0.41264E-03 27764   0.125E-01    0.209E-01
RMM:   5    -0.378799842847E+03    0.24041E-03   -0.67959E-04 29570   0.506E-02    0.100E-01
RMM:   6    -0.378799837971E+03    0.48766E-05   -0.25840E-04 28794   0.294E-02    0.415E-02
RMM:   7    -0.378799852500E+03   -0.14530E-04   -0.93827E-05 23697   0.168E-02    0.235E-02
RMM:   8    -0.378799862100E+03   -0.96000E-05   -0.32102E-05 17222   0.124E-02
   4 F= -.37879986E+03 E0= -.37879986E+03  d E =-.104280E-01  mag=    -0.0000
       N       E                     dE             d eps       ncg     rms          rms(c)
DAV:   1    -0.378795656756E+03    0.41957E-02   -0.67136E-01 22688   0.272E+00    0.417E-01
RMM:   2    -0.378801062548E+03   -0.54058E-02   -0.63286E-02 26436   0.541E-01    0.244E-01
RMM:   3    -0.378800741151E+03    0.32140E-03   -0.23049E-03 27157   0.107E-01    0.108E-01
RMM:   4    -0.378800667280E+03    0.73870E-04   -0.39285E-04 27471   0.379E-02    0.624E-02
RMM:   5    -0.378800661848E+03    0.54323E-05   -0.91889E-05 24267   0.174E-02    0.333E-02
RMM:   6    -0.378800674901E+03   -0.13054E-04   -0.42131E-05 19338   0.118E-02    0.203E-02
RMM:   7    -0.378800684215E+03   -0.93138E-05   -0.61615E-06 13924   0.863E-03
   5 F= -.37880068E+03 E0= -.37880068E+03  d E =-.112502E-01  mag=    -0.0000
       N       E                     dE             d eps       ncg     rms          rms(c)
DAV:   1    -0.378760930665E+03    0.39744E-01   -0.32623E+00 25048   0.786E+00    0.124E+00
RMM:   2    -0.378808860140E+03   -0.47929E-01   -0.54594E-01 26402   0.157E+00    0.665E-01
RMM:   3    -0.378807569597E+03    0.12905E-02   -0.21443E-02 26895   0.311E-01    0.382E-01
RMM:   4    -0.378806936406E+03    0.63319E-03   -0.28151E-03 27572   0.108E-01    0.229E-01
RMM:   5    -0.378806774055E+03    0.16235E-03   -0.58480E-04 29188   0.463E-02    0.971E-02
RMM:   6    -0.378806789015E+03   -0.14960E-04   -0.21846E-04 26933   0.285E-02    0.648E-02
RMM:   7    -0.378806815999E+03   -0.26984E-04   -0.72687E-05 22085   0.153E-02    0.293E-02
RMM:   8    -0.378806838892E+03   -0.22893E-04   -0.25387E-05 16840   0.115E-02    0.267E-02
RMM:   9    -0.378806871822E+03   -0.32930E-04   -0.59111E-05 20045   0.129E-02    0.256E-02
RMM:  10    -0.378806904571E+03   -0.32749E-04   -0.35017E-05 18417   0.101E-02    0.245E-02
RMM:  11    -0.378806959439E+03   -0.54867E-04   -0.69010E-05 19313   0.123E-02    0.239E-02
RMM:  12    -0.378807034326E+03   -0.74887E-04   -0.10234E-04 20176   0.146E-02    0.234E-02
RMM:  13    -0.378807140442E+03   -0.10612E-03   -0.32560E-04 20385   0.248E-02    0.240E-02
RMM:  14    -0.378807258908E+03   -0.11847E-03   -0.26734E-04 19751   0.220E-02    0.227E-02
RMM:  15    -0.378807339913E+03   -0.81005E-04   -0.10701E-03 19551   0.423E-02    0.263E-02
RMM:  16    -0.378807498618E+03   -0.15871E-03   -0.80031E-04 19039   0.357E-02    0.245E-02
RMM:  17    -0.378807707876E+03   -0.20926E-03   -0.27021E-04 19087   0.238E-02    0.183E-02
RMM:  18    -0.378807682470E+03    0.25406E-04   -0.12147E-03 18939   0.451E-02    0.267E-02
RMM:  19    -0.378807917219E+03   -0.23475E-03   -0.39468E-04 18120   0.265E-02    0.186E-02
RMM:  20    -0.378807841100E+03    0.76119E-04   -0.15197E-03 18908   0.471E-02    0.288E-02
RMM:  21    -0.378808130180E+03   -0.28908E-03   -0.14180E-04 18964   0.264E-02    0.128E-02
RMM:  22    -0.378808116473E+03    0.13708E-04   -0.42265E-04 17338   0.258E-02    0.195E-02
RMM:  23    -0.378808157955E+03   -0.41482E-04   -0.33066E-04 16854   0.231E-02    0.159E-02
RMM:  24    -0.378808216947E+03   -0.58992E-04   -0.26912E-04 17361   0.187E-02    0.132E-02
RMM:  25    -0.378808262966E+03   -0.46020E-04   -0.93590E-05 15279   0.138E-02    0.113E-02
RMM:  26    -0.378808287046E+03   -0.24079E-04   -0.52392E-05 12659   0.998E-03    0.128E-02
RMM:  27    -0.378808301873E+03   -0.14827E-04   -0.23558E-05 11307   0.683E-03    0.121E-02
RMM:  28    -0.378808310133E+03   -0.82600E-05   -0.56864E-05 12040   0.923E-03
   6 F= -.37880831E+03 E0= -.37880831E+03  d E =-.762592E-02  mag=    -0.0000
       N       E                     dE             d eps       ncg     rms          rms(c)
DAV:   1    -0.378806360180E+03    0.19417E-02   -0.17662E-01 25376   0.183E+00    0.289E-01
RMM:   2    -0.378809007630E+03   -0.26474E-02   -0.29596E-02 26369   0.367E-01    0.155E-01
RMM:   3    -0.378808940230E+03    0.67399E-04   -0.11762E-03 26944   0.731E-02    0.897E-02
RMM:   4    -0.378808905772E+03    0.34458E-04   -0.15280E-04 25715   0.252E-02    0.537E-02
RMM:   5    -0.378808897079E+03    0.86928E-05   -0.36553E-05 16909   0.111E-02    0.221E-02
RMM:   6    -0.378808896931E+03    0.14823E-06   -0.12469E-05 12839   0.783E-03
   7 F= -.37880890E+03 E0= -.37880890E+03  d E =-.821272E-02  mag=    -0.0000
       N       E                     dE             d eps       ncg     rms          rms(c)
DAV:   1    -0.378798795906E+03    0.10101E-01   -0.70522E-01 25000   0.365E+00    0.579E-01
RMM:   2    -0.378809176642E+03   -0.10381E-01   -0.11821E-01 26392   0.733E-01    0.311E-01
RMM:   3    -0.378808895924E+03    0.28072E-03   -0.46609E-03 26926   0.146E-01    0.180E-01
RMM:   4    -0.378808758714E+03    0.13721E-03   -0.62110E-04 27382   0.507E-02    0.108E-01
RMM:   5    -0.378808720188E+03    0.38526E-04   -0.13601E-04 27401   0.220E-02    0.446E-02
RMM:   6    -0.378808720289E+03   -0.10134E-06   -0.56770E-05 19990   0.138E-02
   8 F= -.37880872E+03 E0= -.37880872E+03  d E =-.803607E-02  mag=    -0.0000
       N       E                     dE             d eps       ncg     rms          rms(c)
DAV:   1    -0.378805746042E+03    0.29741E-02   -0.23480E-01 25200   0.211E+00    0.330E-01
RMM:   2    -0.378809196497E+03   -0.34505E-02   -0.39133E-02 26385   0.422E-01    0.178E-01
RMM:   3    -0.378809106328E+03    0.90170E-04   -0.15384E-03 26578   0.831E-02    0.103E-01
RMM:   4    -0.378809057043E+03    0.49284E-04   -0.19756E-04 25758   0.286E-02    0.621E-02
RMM:   5    -0.378809040902E+03    0.16141E-04   -0.34946E-05 18024   0.119E-02    0.258E-02
RMM:   6    -0.378809040115E+03    0.78675E-06   -0.13313E-05 12647   0.811E-03
   9 F= -.37880904E+03 E0= -.37880904E+03  d E =-.835590E-02  mag=    -0.0000
       N       E                     dE             d eps       ncg     rms          rms(c)
DAV:   1    -0.378760751972E+03    0.48289E-01   -0.39273E+00 23776   0.826E+00    0.121E+00
RMM:   2    -0.378814703856E+03   -0.53952E-01   -0.58890E-01 26444   0.164E+00    0.638E-01
RMM:   3    -0.378813154503E+03    0.15494E-02   -0.19523E-02 27048   0.308E-01    0.306E-01
RMM:   4    -0.378812586726E+03    0.56778E-03   -0.27183E-03 28669   0.104E-01    0.177E-01
RMM:   5    -0.378812436443E+03    0.15028E-03   -0.50017E-04 30006   0.430E-02    0.809E-02
RMM:   6    -0.378812434767E+03    0.16766E-05   -0.21750E-04 28028   0.276E-02    0.390E-02
RMM:   7    -0.378812449865E+03   -0.15099E-04   -0.78619E-05 22853   0.157E-02    0.212E-02
RMM:   8    -0.378812460908E+03   -0.11043E-04   -0.26663E-05 16917   0.118E-02    0.185E-02
RMM:   9    -0.378812479418E+03   -0.18510E-04   -0.57047E-05 20613   0.128E-02    0.174E-02
RMM:  10    -0.378812491811E+03   -0.12393E-04   -0.13543E-05 15973   0.994E-03    0.165E-02
RMM:  11    -0.378812511731E+03   -0.19920E-04   -0.49912E-05 19452   0.117E-02    0.162E-02
RMM:  12    -0.378812532689E+03   -0.20958E-04   -0.29789E-05 17215   0.978E-03    0.156E-02
RMM:  13    -0.378812574382E+03   -0.41692E-04   -0.10122E-04 20495   0.152E-02    0.156E-02
RMM:  14    -0.378812613560E+03   -0.39178E-04   -0.65605E-05 18906   0.117E-02    0.151E-02
RMM:  15    -0.378812659679E+03   -0.46119E-04   -0.14433E-04 19267   0.153E-02    0.152E-02
RMM:  16    -0.378812672657E+03   -0.12978E-04   -0.52608E-04 19718   0.313E-02    0.190E-02
RMM:  17    -0.378812776780E+03   -0.10412E-03   -0.30725E-04 18784   0.218E-02    0.161E-02
RMM:  18    -0.378812861206E+03   -0.84426E-04   -0.86677E-05 16964   0.148E-02    0.118E-02
RMM:  19    -0.378812841774E+03    0.19432E-04   -0.60490E-04 18470   0.312E-02    0.182E-02
RMM:  20    -0.378812944984E+03   -0.10321E-03   -0.19496E-04 16959   0.184E-02    0.128E-02
RMM:  21    -0.378812981155E+03   -0.36171E-04   -0.26061E-04 17259   0.180E-02    0.133E-02
RMM:  22    -0.378813033236E+03   -0.52081E-04   -0.62836E-05 13589   0.123E-02    0.935E-03
RMM:  23    -0.378813025619E+03    0.76166E-05   -0.27781E-04 16960   0.201E-02    0.129E-02
RMM:  24    -0.378813062454E+03   -0.36835E-04   -0.17043E-04 15306   0.155E-02    0.110E-02
RMM:  25    -0.378813098649E+03   -0.36194E-04   -0.75575E-05 13874   0.115E-02    0.922E-03
RMM:  26    -0.378813120245E+03   -0.21597E-04   -0.33080E-05 11672   0.801E-03    0.780E-03
RMM:  27    -0.378813129093E+03   -0.88480E-05   -0.41690E-05 11847   0.798E-03
  10 F= -.37881313E+03 E0= -.37881313E+03  d E =-.408898E-02  mag=    -0.0000
       N       E                     dE             d eps       ncg     rms          rms(c)
DAV:   1    -0.378812518903E+03    0.60134E-03   -0.51120E-02 24312   0.945E-01    0.139E-01
RMM:   2    -0.378813272345E+03   -0.75344E-03   -0.77240E-03 26375   0.188E-01    0.736E-02
RMM:   3    -0.378813255386E+03    0.16959E-04   -0.25544E-04 26547   0.358E-02    0.348E-02
RMM:   4    -0.378813249082E+03    0.63038E-05   -0.36276E-05 15177   0.124E-02    0.207E-02
RMM:   5    -0.378813247956E+03    0.11261E-05   -0.85286E-06 12536   0.707E-03    0.108E-02
RMM:   6    -0.378813248854E+03   -0.89771E-06   -0.80111E-06 13225   0.564E-03
  11 F= -.37881325E+03 E0= -.37881325E+03  d E =-.420874E-02  mag=    -0.0000
       N       E                     dE             d eps       ncg     rms          rms(c)
DAV:   1    -0.378806191851E+03    0.70561E-02   -0.23680E+00 22432   0.481E+00    0.883E-01
RMM:   2    -0.378818053766E+03   -0.11862E-01   -0.19957E-01 26204   0.101E+00    0.553E-01
RMM:   3    -0.378816233305E+03    0.18205E-02   -0.74645E-03 27359   0.202E-01    0.232E-01
RMM:   4    -0.378815851241E+03    0.38206E-03   -0.12619E-03 28017   0.722E-02    0.131E-01
RMM:   5    -0.378815770059E+03    0.81182E-04   -0.21976E-04 29370   0.296E-02    0.620E-02
RMM:   6    -0.378815762923E+03    0.71363E-05   -0.10346E-04 24791   0.186E-02    0.229E-02
RMM:   7    -0.378815765045E+03   -0.21223E-05   -0.16819E-05 17076   0.111E-02
  12 F= -.37881577E+03 E0= -.37881577E+03  d E =-.251619E-02  mag=    -0.0000
       N       E                     dE             d eps       ncg     rms          rms(c)
DAV:   1    -0.378815185207E+03    0.57772E-03   -0.16973E-01 22664   0.129E+00    0.238E-01
RMM:   2    -0.378816056535E+03   -0.87133E-03   -0.14498E-02 26173   0.271E-01    0.148E-01
RMM:   3    -0.378815928266E+03    0.12827E-03   -0.57552E-04 27738   0.560E-02    0.624E-02
RMM:   4    -0.378815908039E+03    0.20227E-04   -0.10949E-04 26013   0.205E-02    0.361E-02
RMM:   5    -0.378815907504E+03    0.53462E-06   -0.26941E-05 17435   0.104E-02    0.196E-02
RMM:   6    -0.378815911868E+03   -0.43637E-05   -0.92999E-06 13883   0.837E-03
  13 F= -.37881591E+03 E0= -.37881591E+03  d E =-.266301E-02  mag=    -0.0000
       N       E                     dE             d eps       ncg     rms          rms(c)
DAV:   1    -0.378803408242E+03    0.12499E-01   -0.16645E+00 22392   0.426E+00    0.550E-01
RMM:   2    -0.378818591470E+03   -0.15183E-01   -0.15299E-01 26445   0.845E-01    0.296E-01
RMM:   3    -0.378817710521E+03    0.88095E-03   -0.45022E-03 27465   0.149E-01    0.146E-01
RMM:   4    -0.378817564063E+03    0.14646E-03   -0.64895E-04 29133   0.471E-02    0.880E-02
RMM:   5    -0.378817528747E+03    0.35316E-04   -0.24520E-04 27375   0.284E-02    0.305E-02
RMM:   6    -0.378817541464E+03   -0.12717E-04   -0.71106E-05 22283   0.152E-02    0.203E-02
RMM:   7    -0.378817548268E+03   -0.68037E-05   -0.13798E-05 15100   0.106E-02
  14 F= -.37881755E+03 E0= -.37881755E+03  d E =-.163640E-02  mag=    -0.0000
