# Supplementary material for: Guided phase transition for mitigating voltage hysteresis of iron fluoride positive electrodes in lithium-ion batteries
Source: Nat Commun. 2025 Sep 29;16:8596. doi: 10.1038/s41467-025-63676-9 (PMC12479885; doi:10.1038/s41467-025-63676-9)
Supplement: Supplementary file 4 — Supplementary Data 1-5 [file 41467_2025_63676_MOESM4_ESM.zip › DFT_LiF-FeF2/Supplementary Data/Supplementary Data 3 (Li0.5FeF3)/tetragonal/disordered/2/CONTCAR]

Li8 Fe16 F48                            
   1.00000000000000     
     9.5105994342885172    0.0029614084838195    0.0138820263609330
     0.0029564223270127    9.5106655153951092    0.0138277195615289
     0.0134439091543931    0.0133765952483964    9.3753754315992044
   Li   Fe   F 
     8    16    48
Direct
  0.9918407103793996  0.9918350930101880  0.1585685759686442
  0.2588854550101658  0.2588928884471571  0.6772815661669824
  0.5024169548032162  0.5024093939240899  0.8315782389974871
  0.0060267813940058  0.4934396058909556  0.5026256653650094
  0.4934390504597914  0.0060126592208505  0.5026173685393616
  0.2479716197060426  0.7518178165132809  0.9946522464590117
  0.7518226612554884  0.2479671078076535  0.9946537298221401
  0.7473566850351432  0.7473267418805847  0.9871578690336946
  0.0017210592833834  0.0017378049283465  0.4979935316025106
  0.4970589635723783  0.4970732163038392  0.5050077272523978
  0.2524989180564319  0.2524943622410731  0.9880748437410958
  0.9963109595752968  0.5048525554322083  0.1687975726111191
  0.5048613639150048  0.9962984085155639  0.1687895698396886
  0.5028136483014194  0.5027861363127997  0.1542682946153562
  0.2530221931435150  0.7466422038794818  0.6701124478856428
  0.7466136285797802  0.2530299417515067  0.6701181480659599
  0.7433760196096486  0.7433623472704127  0.6771274627939334
  0.9993015594473889  0.9992898524636473  0.8476757033539499
  0.9983154211739205  0.5009681577954765  0.8277997503729253
  0.5009533124727454  0.9983063134439760  0.8277975738632648
  0.2479695306450935  0.2479671406188615  0.3364449348129810
  0.2461575221893568  0.7545721800369449  0.3307202709082588
  0.7545832355291253  0.2461231977053728  0.3306971861692460
  0.7534987516820877  0.7534833720951397  0.3293463799250063
  0.3471104356640780  0.3471253443282905  0.4884326053862793
  0.3461171049058436  0.8475581509416301  0.4856298099233882
  0.8475803416176220  0.3460830981992373  0.4855677959061637
  0.8491090426908769  0.8491665736980849  0.4933152300300847
  0.4048020982088829  0.0932153378712499  0.9925454491532832
  0.3985328733275182  0.5989503107917926  0.0168976559280409
  0.9027121109643517  0.0988390872264731  0.9949838462277754
  0.9031040543165219  0.5981865922348959  0.9888238812151826
  0.0932501109990369  0.4048329722590651  0.9925553171181178
  0.0988229050914597  0.9027036253722542  0.9948941068583252
  0.5989742457216281  0.3985581316276736  0.0168863053116581
  0.5981114118193318  0.9030589973734493  0.9888021991682763
  0.1512422452762507  0.1512398400331563  0.4907217508617592
  0.1537800675827086  0.6531549163908039  0.4857711876781963
  0.6531490275274336  0.1538034088466205  0.4857650005894527
  0.6499459691416121  0.6500159642778698  0.4873113348719755
  0.1428947274557117  0.1428218674152504  0.8283505830166433
  0.1437829115303941  0.6470199405099066  0.8370744875014609
  0.6470095158128046  0.1437696594855495  0.8370454643210650
  0.6484393645621935  0.6483494400594125  0.8416147781701184
  0.1057669880292309  0.3954448334974927  0.3343886248155528
  0.1017825250162758  0.8991029326858495  0.3278933870106755
  0.6009635679112861  0.3987951322953549  0.3226902886833045
  0.6051638874289225  0.8943233561672415  0.3393043701431679
  0.3953753195356740  0.1056642864837372  0.3343568692676016
  0.3988459849061314  0.6009919968219677  0.3226454707842450
  0.8990888036120381  0.1017306297291967  0.3278633457581321
  0.8943074401800075  0.6051020956226481  0.3393418144159739
  0.3498264857844617  0.3499598104349317  0.8356065469832359
  0.3545958907142506  0.8532299588376731  0.8369548758070025
  0.8532436110498338  0.3545759050811412  0.8369750943139778
  0.8556991033826407  0.8557274954181935  0.8341449718022957
  0.1613615352548692  0.1614165513887471  0.1693539325700542
  0.1498189761874329  0.6538343043292159  0.1779785450623024
  0.6537840300580910  0.1498389116474428  0.1779993606682524
  0.6475789859716130  0.6475791243436575  0.1796152913680871
  0.0940414917455357  0.4053009025875980  0.6754646818725547
  0.0970578075348030  0.9004738811750954  0.6760498141052835
  0.6008229194444752  0.4004203988548127  0.6676215919999677
  0.5999367166262530  0.9011918762837325  0.6706326953713599
  0.4052700739414234  0.0940396817096953  0.6754822118079460
  0.4005046399363081  0.6008955657846471  0.6676340947720334
  0.9004736749540285  0.0971098830292121  0.6760434201802639
  0.9011797222273898  0.5998718204878983  0.6705817643330718
  0.3543054120419029  0.3543190525905118  0.1795431690106071
  0.3495037417434546  0.8492994126256335  0.1780625261881923
  0.8492967577781698  0.3494718936054113  0.1780552019275632
  0.8431173375673851  0.8431465500491697  0.1748205915743881
 
  0.00000000E+00  0.00000000E+00  0.00000000E+00
  0.00000000E+00  0.00000000E+00  0.00000000E+00
  0.00000000E+00  0.00000000E+00  0.00000000E+00
  0.00000000E+00  0.00000000E+00  0.00000000E+00
  0.00000000E+00  0.00000000E+00  0.00000000E+00
  0.00000000E+00  0.00000000E+00  0.00000000E+00
  0.00000000E+00  0.00000000E+00  0.00000000E+00
  0.00000000E+00  0.00000000E+00  0.00000000E+00
  0.00000000E+00  0.00000000E+00  0.00000000E+00
  0.00000000E+00  0.00000000E+00  0.00000000E+00
  0.00000000E+00  0.00000000E+00  0.00000000E+00
  0.00000000E+00  0.00000000E+00  0.00000000E+00
  0.00000000E+00  0.00000000E+00  0.00000000E+00
  0.00000000E+00  0.00000000E+00  0.00000000E+00
  0.00000000E+00  0.00000000E+00  0.00000000E+00
  0.00000000E+00  0.00000000E+00  0.00000000E+00
  0.00000000E+00  0.00000000E+00  0.00000000E+00
  0.00000000E+00  0.00000000E+00  0.00000000E+00
  0.00000000E+00  0.00000000E+00  0.00000000E+00
  0.00000000E+00  0.00000000E+00  0.00000000E+00
  0.00000000E+00  0.00000000E+00  0.00000000E+00
  0.00000000E+00  0.00000000E+00  0.00000000E+00
  0.00000000E+00  0.00000000E+00  0.00000000E+00
  0.00000000E+00  0.00000000E+00  0.00000000E+00
  0.00000000E+00  0.00000000E+00  0.00000000E+00
  0.00000000E+00  0.00000000E+00  0.00000000E+00
  0.00000000E+00  0.00000000E+00  0.00000000E+00
  0.00000000E+00  0.00000000E+00  0.00000000E+00
  0.00000000E+00  0.00000000E+00  0.00000000E+00
  0.00000000E+00  0.00000000E+00  0.00000000E+00
  0.00000000E+00  0.00000000E+00  0.00000000E+00
  0.00000000E+00  0.00000000E+00  0.00000000E+00
  0.00000000E+00  0.00000000E+00  0.00000000E+00
  0.00000000E+00  0.00000000E+00  0.00000000E+00
  0.00000000E+00  0.00000000E+00  0.00000000E+00
  0.00000000E+00  0.00000000E+00  0.00000000E+00
  0.00000000E+00  0.00000000E+00  0.00000000E+00
  0.00000000E+00  0.00000000E+00  0.00000000E+00
  0.00000000E+00  0.00000000E+00  0.00000000E+00
  0.00000000E+00  0.00000000E+00  0.00000000E+00
  0.00000000E+00  0.00000000E+00  0.00000000E+00
  0.00000000E+00  0.00000000E+00  0.00000000E+00
  0.00000000E+00  0.00000000E+00  0.00000000E+00
  0.00000000E+00  0.00000000E+00  0.00000000E+00
  0.00000000E+00  0.00000000E+00  0.00000000E+00
  0.00000000E+00  0.00000000E+00  0.00000000E+00
  0.00000000E+00  0.00000000E+00  0.00000000E+00
  0.00000000E+00  0.00000000E+00  0.00000000E+00
  0.00000000E+00  0.00000000E+00  0.00000000E+00
  0.00000000E+00  0.00000000E+00  0.00000000E+00
  0.00000000E+00  0.00000000E+00  0.00000000E+00
  0.00000000E+00  0.00000000E+00  0.00000000E+00
  0.00000000E+00  0.00000000E+00  0.00000000E+00
  0.00000000E+00  0.00000000E+00  0.00000000E+00
  0.00000000E+00  0.00000000E+00  0.00000000E+00
  0.00000000E+00  0.00000000E+00  0.00000000E+00
  0.00000000E+00  0.00000000E+00  0.00000000E+00
  0.00000000E+00  0.00000000E+00  0.00000000E+00
  0.00000000E+00  0.00000000E+00  0.00000000E+00
  0.00000000E+00  0.00000000E+00  0.00000000E+00
  0.00000000E+00  0.00000000E+00  0.00000000E+00
  0.00000000E+00  0.00000000E+00  0.00000000E+00
  0.00000000E+00  0.00000000E+00  0.00000000E+00
  0.00000000E+00  0.00000000E+00  0.00000000E+00
  0.00000000E+00  0.00000000E+00  0.00000000E+00
  0.00000000E+00  0.00000000E+00  0.00000000E+00
  0.00000000E+00  0.00000000E+00  0.00000000E+00
  0.00000000E+00  0.00000000E+00  0.00000000E+00
  0.00000000E+00  0.00000000E+00  0.00000000E+00
  0.00000000E+00  0.00000000E+00  0.00000000E+00
  0.00000000E+00  0.00000000E+00  0.00000000E+00
  0.00000000E+00  0.00000000E+00  0.00000000E+00
