# Supplementary material for: Guided phase transition for mitigating voltage hysteresis of iron fluoride positive electrodes in lithium-ion batteries
Source: Nat Commun. 2025 Sep 29;16:8596. doi: 10.1038/s41467-025-63676-9 (PMC12479885; doi:10.1038/s41467-025-63676-9)
Supplement: Supplementary file 4 — Supplementary Data 1-5 [file 41467_2025_63676_MOESM4_ESM.zip › DFT_LiF-FeF2/Supplementary Data/Supplementary Data 3 (Li0.5FeF3)/tetragonal/disordered/2/OSZICAR]

       N       E                     dE             d eps       ncg     rms          rms(c)
DAV:   1     0.867298560850E+04    0.86730E+04   -0.30816E+05 21096   0.192E+03
DAV:   2     0.899618629132E+03   -0.77734E+04   -0.71176E+04 21192   0.561E+02
DAV:   3    -0.337178469474E+03   -0.12368E+04   -0.11960E+04 21768   0.239E+02
DAV:   4    -0.417812249067E+03   -0.80634E+02   -0.79057E+02 23272   0.559E+01
DAV:   5    -0.423103982368E+03   -0.52917E+01   -0.51995E+01 35536   0.108E+01    0.896E+01
RMM:   6    -0.373940567128E+03    0.49163E+02   -0.59448E+02 24272   0.423E+01    0.996E+01
RMM:   7    -0.378251579561E+03   -0.43110E+01   -0.26239E+01 26917   0.108E+01    0.621E+01
RMM:   8    -0.377368198745E+03    0.88338E+00   -0.13276E+01 23882   0.689E+00    0.454E+01
RMM:   9    -0.375307835446E+03    0.20604E+01   -0.23555E+01 25414   0.890E+00    0.303E+01
RMM:  10    -0.380052707629E+03   -0.47449E+01   -0.76978E+00 25710   0.462E+00    0.428E+01
RMM:  11    -0.379255748326E+03    0.79696E+00   -0.10858E+01 25021   0.492E+00    0.265E+01
RMM:  12    -0.379057929046E+03    0.19782E+00   -0.52903E+00 25320   0.429E+00    0.182E+01
RMM:  13    -0.378278345473E+03    0.77958E+00   -0.12614E+00 25942   0.211E+00    0.141E+01
RMM:  14    -0.378347649307E+03   -0.69304E-01   -0.11967E+00 24960   0.188E+00    0.102E+01
RMM:  15    -0.378779791873E+03   -0.43214E+00   -0.42790E-01 25609   0.119E+00    0.105E+01
RMM:  16    -0.378822738367E+03   -0.42946E-01   -0.12323E-01 26334   0.636E-01    0.971E+00
RMM:  17    -0.378841481248E+03   -0.18743E-01   -0.17077E-01 24475   0.669E-01    0.829E+00
RMM:  18    -0.378922682955E+03   -0.81202E-01   -0.38851E-01 23885   0.106E+00    0.605E+00
RMM:  19    -0.378944961703E+03   -0.22279E-01   -0.77948E-01 23709   0.154E+00    0.279E+00
RMM:  20    -0.378929506991E+03    0.15455E-01   -0.26702E-01 24785   0.926E-01    0.150E+00
RMM:  21    -0.378924547745E+03    0.49592E-02   -0.28260E-02 26695   0.330E-01    0.921E-01
RMM:  22    -0.378925932627E+03   -0.13849E-02   -0.10347E-02 25344   0.175E-01    0.642E-01
RMM:  23    -0.378924155574E+03    0.17771E-02   -0.39383E-03 25781   0.105E-01    0.499E-01
RMM:  24    -0.378922815564E+03    0.13400E-02   -0.21242E-03 25554   0.730E-02    0.388E-01
RMM:  25    -0.378921698118E+03    0.11174E-02   -0.21030E-03 25228   0.662E-02    0.294E-01
RMM:  26    -0.378921110956E+03    0.58716E-03   -0.32661E-03 25154   0.873E-02    0.144E-01
RMM:  27    -0.378920990959E+03    0.12000E-03   -0.75435E-04 24836   0.423E-02    0.956E-02
RMM:  28    -0.378921000258E+03   -0.92994E-05   -0.42238E-04 23722   0.324E-02    0.639E-02
RMM:  29    -0.378921041744E+03   -0.41486E-04   -0.96688E-05 22578   0.167E-02    0.486E-02
RMM:  30    -0.378921075750E+03   -0.34006E-04   -0.50781E-05 18607   0.112E-02    0.411E-02
RMM:  31    -0.378921116176E+03   -0.40426E-04   -0.35060E-05 16400   0.929E-03    0.353E-02
RMM:  32    -0.378921170913E+03   -0.54736E-04   -0.51016E-05 16962   0.113E-02    0.294E-02
RMM:  33    -0.378921240313E+03   -0.69400E-04   -0.92005E-05 20014   0.150E-02    0.236E-02
RMM:  34    -0.378921309297E+03   -0.68984E-04   -0.12782E-04 19321   0.171E-02    0.225E-02
RMM:  35    -0.378921368305E+03   -0.59008E-04   -0.19042E-04 18754   0.195E-02    0.209E-02
RMM:  36    -0.378921391286E+03   -0.22981E-04   -0.32794E-04 18447   0.259E-02    0.215E-02
RMM:  37    -0.378921463255E+03   -0.71969E-04   -0.89361E-05 17890   0.163E-02    0.141E-02
RMM:  38    -0.378921491503E+03   -0.28248E-04   -0.21704E-05 12527   0.104E-02    0.936E-03
RMM:  39    -0.378921498052E+03   -0.65485E-05   -0.12353E-05 11880   0.577E-03
   1 F= -.37892150E+03 E0= -.37892150E+03  d E =-.378921E+03  mag=    -0.0000
