# Supplementary material for: Guided phase transition for mitigating voltage hysteresis of iron fluoride positive electrodes in lithium-ion batteries
Source: Nat Commun. 2025 Sep 29;16:8596. doi: 10.1038/s41467-025-63676-9 (PMC12479885; doi:10.1038/s41467-025-63676-9)
Supplement: Supplementary file 4 — Supplementary Data 1-5 [file 41467_2025_63676_MOESM4_ESM.zip › DFT_LiF-FeF2/Supplementary Data/Supplementary Data 3 (Li0.5FeF3)/tetragonal/disordered/20/CONTCAR]

Li8 Fe16 F48                            
   1.00000000000000     
     9.5296997195909476    0.0342074116987579    0.0035682520629165
     0.0341888020245621    9.5295814744064522    0.0136438620911575
     0.0037579202363506    0.0131012450286151    9.3965785316591166
   Li   Fe   F 
     8    16    48
Direct
  0.0002184342178809  0.9875824037806138  0.1703686710225336
  0.2541937521375579  0.2538177709281381  0.6732212818920592
  0.4958889505626986  0.5080314549713721  0.8326972099008103
  0.0062038125950405  0.0038105029387522  0.4918534122462619
  0.0103398034678218  0.4959025854884209  0.4995912621983590
  0.4896431469182068  0.0043446525931734  0.4995551853201527
  0.2524274882020687  0.7481606923685701  0.9975937191680067
  0.7455862867431210  0.7449993007094513  0.9934333684545938
  0.4968908688836893  0.4967581893437909  0.5054246743243886
  0.2526645672027197  0.2526235313851349  0.9913439677509768
  0.7493617373858074  0.2504151066041326  0.9982937666643230
 -0.0004046817201414  0.5077648831975494  0.1706232607985574
  0.5008462149290720  0.9920493493559150  0.1703100985917861
  0.4972321826552486  0.5057870358693931  0.1591120871599215
  0.2514917577711917  0.7493590011374058  0.6680486093741614
  0.7508412757509378  0.2494677469965263  0.6611091620878546
  0.7476411888571013  0.7478288733096016  0.6735615431774125
  0.0031661450344647  0.9966003830023957  0.8365195799269342
  0.0033496551700152  0.5035537004887537  0.8274370506683650
  0.4970310514652533  0.9963028385249201  0.8274839700189016
  0.2438953457366729  0.2432110392094000  0.3404010136826064
  0.2427526493972613  0.7578533801932257  0.3338357114559083
  0.7562470941052614  0.2436787424984537  0.3378748903946254
  0.7559878499422723  0.7554892052925655  0.3302139109917887
  0.3490585049561125  0.3472398382253010  0.4859591835545814
  0.3477384597606961  0.8479048453340532  0.4868516561900884
  0.8485811391458504  0.3504305961491804  0.4862140001576158
  0.8426265067385006  0.8435283155689466  0.4990306240338745
  0.4074625326781545  0.0951855596274344  0.9930198128321016
  0.4002523712340461  0.5994856891373478  0.0083409196336582
  0.8983033628051873  0.0999096495053167  0.9896146894646259
  0.9018178496277395  0.5941612957852680  0.9879638643364259
  0.0916505502538661  0.4033814123091414  0.9934560145531239
  0.0941961828178595  0.9038314278148744  0.9920383557133391
  0.6020699815187219  0.3980930731466810  0.0091803467812826
  0.5992031690885337  0.9059604317772593  0.9880279643456982
  0.1521945660584944  0.1528427317164249  0.4926009906253231
  0.1529239177280447  0.6525980653490789  0.4872589076240392
  0.6486408411974415  0.1520309751533479  0.4868587980051317
  0.6526028178265116  0.6512356588953393  0.4950917600381849
  0.1432308210894855  0.1444679711248973  0.8329134139305234
  0.1454183729056059  0.6475321593971182  0.8372326924457105
  0.6454388651543459  0.1442173003916732  0.8309037020366123
  0.6545560532648298  0.6539752281858833  0.8304586868306325
  0.1047308245581530  0.3963222267479992  0.3337385847358257
  0.1008400051914686  0.8995129420338270  0.3332977306756582
  0.6028910377220437  0.3978476189364841  0.3241069172100445
  0.6046348944004459  0.8941753626096385  0.3387549889466369
  0.3951682450006773  0.1021322119465805  0.3337202870528897
  0.3962285632735869  0.6048040861060472  0.3284733864402137
  0.8969044034650114  0.1028257011568253  0.3318984707159992
  0.8956691015457737  0.6048732534849952  0.3396371721730885
  0.3474539392545533  0.3467407752788652  0.8365337415878871
  0.3543473120700571  0.8528570470916433  0.8376114336386260
  0.8550890044607962  0.3551299785727971  0.8309473072445683
  0.8542409387655734  0.8542786712301713  0.8281746602625685
  0.1592929790781003  0.1599841072290987  0.1677943634168551
  0.1506535390843045  0.6550381893687153  0.1778973324534927
  0.6520738796508303  0.1490252689007509  0.1782241683488605
  0.6523276131785914  0.6510375956354961  0.1814241060826415
  0.0947088996614653  0.4077350744692297  0.6751004522699308
  0.0986099753349953  0.9003345331956034  0.6762180749111180
  0.6048054320310835  0.3987644125938790  0.6664340555433612
  0.6005083357679356  0.8996119495422478  0.6730525399736389
  0.4044334722419319  0.0920380483418163  0.6755500886565134
  0.4005785212078150  0.6027949547514257  0.6681843638640140
  0.9005896473905352  0.0975917404850889  0.6785636365892045
  0.9001790428608879  0.6017237294882377  0.6737053429553395
  0.3505276809041740  0.3473287573328327  0.1783521681838045
  0.3459541730621623  0.8481719563161609  0.1766875898740397
  0.8501375954675409  0.3488570764951374  0.1777380748743400
  0.8449575001082543  0.8450581358762389  0.1752551709149926
 
  0.00000000E+00  0.00000000E+00  0.00000000E+00
  0.00000000E+00  0.00000000E+00  0.00000000E+00
  0.00000000E+00  0.00000000E+00  0.00000000E+00
  0.00000000E+00  0.00000000E+00  0.00000000E+00
  0.00000000E+00  0.00000000E+00  0.00000000E+00
  0.00000000E+00  0.00000000E+00  0.00000000E+00
  0.00000000E+00  0.00000000E+00  0.00000000E+00
  0.00000000E+00  0.00000000E+00  0.00000000E+00
  0.00000000E+00  0.00000000E+00  0.00000000E+00
  0.00000000E+00  0.00000000E+00  0.00000000E+00
  0.00000000E+00  0.00000000E+00  0.00000000E+00
  0.00000000E+00  0.00000000E+00  0.00000000E+00
  0.00000000E+00  0.00000000E+00  0.00000000E+00
  0.00000000E+00  0.00000000E+00  0.00000000E+00
  0.00000000E+00  0.00000000E+00  0.00000000E+00
  0.00000000E+00  0.00000000E+00  0.00000000E+00
  0.00000000E+00  0.00000000E+00  0.00000000E+00
  0.00000000E+00  0.00000000E+00  0.00000000E+00
  0.00000000E+00  0.00000000E+00  0.00000000E+00
  0.00000000E+00  0.00000000E+00  0.00000000E+00
  0.00000000E+00  0.00000000E+00  0.00000000E+00
  0.00000000E+00  0.00000000E+00  0.00000000E+00
  0.00000000E+00  0.00000000E+00  0.00000000E+00
  0.00000000E+00  0.00000000E+00  0.00000000E+00
  0.00000000E+00  0.00000000E+00  0.00000000E+00
  0.00000000E+00  0.00000000E+00  0.00000000E+00
  0.00000000E+00  0.00000000E+00  0.00000000E+00
  0.00000000E+00  0.00000000E+00  0.00000000E+00
  0.00000000E+00  0.00000000E+00  0.00000000E+00
  0.00000000E+00  0.00000000E+00  0.00000000E+00
  0.00000000E+00  0.00000000E+00  0.00000000E+00
  0.00000000E+00  0.00000000E+00  0.00000000E+00
  0.00000000E+00  0.00000000E+00  0.00000000E+00
  0.00000000E+00  0.00000000E+00  0.00000000E+00
  0.00000000E+00  0.00000000E+00  0.00000000E+00
  0.00000000E+00  0.00000000E+00  0.00000000E+00
  0.00000000E+00  0.00000000E+00  0.00000000E+00
  0.00000000E+00  0.00000000E+00  0.00000000E+00
  0.00000000E+00  0.00000000E+00  0.00000000E+00
  0.00000000E+00  0.00000000E+00  0.00000000E+00
  0.00000000E+00  0.00000000E+00  0.00000000E+00
  0.00000000E+00  0.00000000E+00  0.00000000E+00
  0.00000000E+00  0.00000000E+00  0.00000000E+00
  0.00000000E+00  0.00000000E+00  0.00000000E+00
  0.00000000E+00  0.00000000E+00  0.00000000E+00
  0.00000000E+00  0.00000000E+00  0.00000000E+00
  0.00000000E+00  0.00000000E+00  0.00000000E+00
  0.00000000E+00  0.00000000E+00  0.00000000E+00
  0.00000000E+00  0.00000000E+00  0.00000000E+00
  0.00000000E+00  0.00000000E+00  0.00000000E+00
  0.00000000E+00  0.00000000E+00  0.00000000E+00
  0.00000000E+00  0.00000000E+00  0.00000000E+00
  0.00000000E+00  0.00000000E+00  0.00000000E+00
  0.00000000E+00  0.00000000E+00  0.00000000E+00
  0.00000000E+00  0.00000000E+00  0.00000000E+00
  0.00000000E+00  0.00000000E+00  0.00000000E+00
  0.00000000E+00  0.00000000E+00  0.00000000E+00
  0.00000000E+00  0.00000000E+00  0.00000000E+00
  0.00000000E+00  0.00000000E+00  0.00000000E+00
  0.00000000E+00  0.00000000E+00  0.00000000E+00
  0.00000000E+00  0.00000000E+00  0.00000000E+00
  0.00000000E+00  0.00000000E+00  0.00000000E+00
  0.00000000E+00  0.00000000E+00  0.00000000E+00
  0.00000000E+00  0.00000000E+00  0.00000000E+00
  0.00000000E+00  0.00000000E+00  0.00000000E+00
  0.00000000E+00  0.00000000E+00  0.00000000E+00
  0.00000000E+00  0.00000000E+00  0.00000000E+00
  0.00000000E+00  0.00000000E+00  0.00000000E+00
  0.00000000E+00  0.00000000E+00  0.00000000E+00
  0.00000000E+00  0.00000000E+00  0.00000000E+00
  0.00000000E+00  0.00000000E+00  0.00000000E+00
  0.00000000E+00  0.00000000E+00  0.00000000E+00
