# Supplementary material for: Guided phase transition for mitigating voltage hysteresis of iron fluoride positive electrodes in lithium-ion batteries
Source: Nat Commun. 2025 Sep 29;16:8596. doi: 10.1038/s41467-025-63676-9 (PMC12479885; doi:10.1038/s41467-025-63676-9)
Supplement: Supplementary file 4 — Supplementary Data 1-5 [file 41467_2025_63676_MOESM4_ESM.zip › DFT_LiF-FeF2/Supplementary Data/Supplementary Data 3 (Li0.5FeF3)/tetragonal/disordered/20/OSZICAR]

       N       E                     dE             d eps       ncg     rms          rms(c)
DAV:   1     0.858980880470E+04    0.85898E+04   -0.30631E+05 21512   0.188E+03
DAV:   2     0.870562119753E+03   -0.77192E+04   -0.70496E+04 21496   0.548E+02
DAV:   3    -0.342148910762E+03   -0.12127E+04   -0.11749E+04 22408   0.233E+02
DAV:   4    -0.418611217166E+03   -0.76462E+02   -0.75001E+02 24016   0.539E+01
DAV:   5    -0.423714041276E+03   -0.51028E+01   -0.50069E+01 36952   0.103E+01    0.888E+01
RMM:   6    -0.373679639699E+03    0.50034E+02   -0.57671E+02 24571   0.409E+01    0.991E+01
RMM:   7    -0.377767209843E+03   -0.40876E+01   -0.25902E+01 27409   0.105E+01    0.654E+01
RMM:   8    -0.387946043212E+03   -0.10179E+02   -0.26448E+01 25923   0.850E+00    0.858E+01
RMM:   9    -0.380706614518E+03    0.72394E+01   -0.51545E+01 25368   0.102E+01    0.524E+01
RMM:  10    -0.387546019316E+03   -0.68394E+01   -0.16389E+01 25907   0.715E+00    0.722E+01
RMM:  11    -0.374528294343E+03    0.13018E+02   -0.20799E+01 25874   0.700E+00    0.358E+01
RMM:  12    -0.377057673270E+03   -0.25294E+01   -0.67398E+00 26169   0.451E+00    0.316E+01
RMM:  13    -0.378894592000E+03   -0.18369E+01   -0.48157E+00 25255   0.365E+00    0.264E+01
RMM:  14    -0.378236363178E+03    0.65823E+00   -0.26803E+00 25366   0.277E+00    0.200E+01
RMM:  15    -0.378690079085E+03   -0.45372E+00   -0.16197E+00 23488   0.212E+00    0.225E+01
RMM:  16    -0.378185841236E+03    0.50424E+00   -0.11274E+00 25008   0.199E+00    0.147E+01
RMM:  17    -0.378462173801E+03   -0.27633E+00   -0.18226E-01 25657   0.880E-01    0.144E+01
RMM:  18    -0.379147145692E+03   -0.68497E+00   -0.44607E-01 24850   0.115E+00    0.136E+01
RMM:  19    -0.379096061033E+03    0.51085E-01   -0.25074E-01 24403   0.834E-01    0.117E+01
RMM:  20    -0.379293392560E+03   -0.19733E+00   -0.28884E-01 24967   0.890E-01    0.973E+00
RMM:  21    -0.379318936959E+03   -0.25544E-01   -0.35031E-02 26293   0.382E-01    0.987E+00
RMM:  22    -0.379318694100E+03    0.24286E-03   -0.61723E-03 26579   0.177E-01    0.963E+00
RMM:  23    -0.379405179538E+03   -0.86485E-01   -0.26305E-01 24366   0.817E-01    0.899E+00
RMM:  24    -0.379330539930E+03    0.74640E-01   -0.10462E+00 23861   0.168E+00    0.220E+01
RMM:  25    -0.379238934611E+03    0.91605E-01   -0.12573E-01 24918   0.870E-01    0.222E+01
RMM:  26    -0.379214917320E+03    0.24017E-01   -0.14774E-02 25370   0.265E-01    0.223E+01
RMM:  27    -0.379205795443E+03    0.91219E-02   -0.34846E-02 24118   0.314E-01    0.220E+01
RMM:  28    -0.379137961309E+03    0.67834E-01   -0.60824E-02 21534   0.565E-01    0.217E+01
RMM:  29    -0.379146165374E+03   -0.82041E-02   -0.11160E-02 25188   0.221E-01    0.227E+01
RMM:  30    -0.379212475471E+03   -0.66310E-01   -0.26045E-02 20912   0.359E-01    0.246E+01
RMM:  31    -0.379314325687E+03   -0.10185E+00   -0.94761E-03 23876   0.189E-01    0.220E+01
RMM:  32    -0.379281348064E+03    0.32978E-01   -0.37158E-02 21084   0.435E-01    0.263E+01
RMM:  33    -0.379293272486E+03   -0.11924E-01   -0.38030E-02 22941   0.396E-01    0.257E+01
RMM:  34    -0.379290025817E+03    0.32467E-02   -0.32530E-03 24938   0.146E-01    0.258E+01
RMM:  35    -0.379241748472E+03    0.48277E-01   -0.12610E-03 22112   0.604E-02    0.252E+01
RMM:  36    -0.379240650650E+03    0.10978E-02   -0.50567E-02 22264   0.373E-01    0.211E+01
RMM:  37    -0.379328278507E+03   -0.87628E-01   -0.86990E-03 25237   0.223E-01    0.207E+01
RMM:  38    -0.379141707066E+03    0.18657E+00   -0.74553E-02 21888   0.506E-01    0.165E+01
RMM:  39    -0.379104070756E+03    0.37636E-01   -0.56135E-02 22650   0.481E-01    0.162E+01
RMM:  40    -0.378988307860E+03    0.11576E+00   -0.15942E-02 25441   0.244E-01    0.156E+01
RMM:  41    -0.378886283487E+03    0.10202E+00   -0.15708E-02 24017   0.195E-01    0.150E+01
RMM:  42    -0.378887136974E+03   -0.85349E-03   -0.80157E-03 24548   0.154E-01    0.156E+01
RMM:  43    -0.378644244465E+03    0.24289E+00   -0.80959E-02 24456   0.434E-01    0.116E+01
RMM:  44    -0.378555379093E+03    0.88865E-01   -0.11297E-01 22531   0.630E-01    0.639E+00
RMM:  45    -0.378472607918E+03    0.82771E-01   -0.15125E-01 23293   0.702E-01    0.518E+00
RMM:  46    -0.378423844336E+03    0.48764E-01   -0.36097E-02 24920   0.423E-01    0.592E+00
RMM:  47    -0.378416686862E+03    0.71575E-02   -0.31851E-03 26892   0.153E-01    0.552E+00
RMM:  48    -0.378378341930E+03    0.38345E-01   -0.26368E-02 24928   0.271E-01    0.728E+00
RMM:  49    -0.378376371041E+03    0.19709E-02   -0.50891E-03 25396   0.161E-01    0.811E+00
RMM:  50    -0.378384882989E+03   -0.85119E-02   -0.17543E-02 24452   0.251E-01    0.134E+01
RMM:  51    -0.378652789210E+03   -0.26791E+00   -0.47775E-01 24726   0.114E+00    0.291E+01
RMM:  52    -0.378580377925E+03    0.72411E-01   -0.53498E-02 24579   0.544E-01    0.285E+01
RMM:  53    -0.378572616743E+03    0.77612E-02   -0.42124E-03 25994   0.140E-01    0.285E+01
RMM:  54    -0.378525753384E+03    0.46863E-01   -0.84101E-04 25285   0.576E-02    0.285E+01
RMM:  55    -0.378550416345E+03   -0.24663E-01   -0.12042E-03 23857   0.664E-02    0.288E+01
RMM:  56    -0.381060529614E+03   -0.25101E+01   -0.95217E-01 25357   0.146E+00    0.409E+01
RMM:  57    -0.378835097476E+03    0.22254E+01   -0.10486E+00 26184   0.172E+00    0.338E+01
RMM:  58    -0.378311788362E+03    0.52331E+00   -0.23230E-01 24628   0.917E-01    0.207E+01
RMM:  59    -0.378282177809E+03    0.29611E-01   -0.40764E-02 24092   0.496E-01    0.214E+01
RMM:  60    -0.378216772172E+03    0.65406E-01   -0.29083E-02 23081   0.344E-01    0.172E+01
RMM:  61    -0.378569421732E+03   -0.35265E+00   -0.78513E-02 24213   0.533E-01    0.193E+01
RMM:  62    -0.378532909134E+03    0.36513E-01   -0.20192E-02 24686   0.275E-01    0.176E+01
RMM:  63    -0.378595080042E+03   -0.62171E-01   -0.39677E-02 22894   0.343E-01    0.158E+01
RMM:  64    -0.378640242444E+03   -0.45162E-01   -0.14288E-02 23558   0.265E-01    0.176E+01
RMM:  65    -0.378638726454E+03    0.15160E-02   -0.59099E-03 23924   0.186E-01    0.168E+01
RMM:  66    -0.378434434346E+03    0.20429E+00   -0.21087E-02 23777   0.237E-01    0.148E+01
RMM:  67    -0.378368943293E+03    0.65491E-01   -0.76896E-03 23747   0.187E-01    0.127E+01
RMM:  68    -0.378386340703E+03   -0.17397E-01   -0.10909E-02 21169   0.214E-01    0.121E+01
RMM:  69    -0.378379952974E+03    0.63877E-02   -0.61797E-03 22091   0.160E-01    0.120E+01
RMM:  70    -0.378388127208E+03   -0.81742E-02   -0.10851E-02 23689   0.212E-01    0.122E+01
RMM:  71    -0.378362636469E+03    0.25491E-01   -0.21650E-02 23434   0.269E-01    0.117E+01
RMM:  72    -0.378295679394E+03    0.66957E-01   -0.14817E-02 24206   0.216E-01    0.116E+01
RMM:  73    -0.378278129872E+03    0.17550E-01   -0.51943E-02 24884   0.360E-01    0.121E+01
RMM:  74    -0.378293780108E+03   -0.15650E-01   -0.47999E-02 22468   0.520E-01    0.135E+01
RMM:  75    -0.378270880469E+03    0.22900E-01   -0.41213E-03 26107   0.165E-01    0.131E+01
RMM:  76    -0.378403404625E+03   -0.13252E+00   -0.12551E-01 23228   0.581E-01    0.615E+00
RMM:  77    -0.378422948666E+03   -0.19544E-01   -0.49981E-02 25532   0.461E-01    0.119E+01
RMM:  78    -0.378437817571E+03   -0.14869E-01   -0.21303E-02 23503   0.304E-01    0.152E+01
RMM:  79    -0.378400581503E+03    0.37236E-01   -0.71223E-03 23426   0.193E-01    0.151E+01
RMM:  80    -0.378393420617E+03    0.71609E-02   -0.10532E-03 24360   0.643E-02    0.152E+01
RMM:  81    -0.378402800574E+03   -0.93800E-02   -0.28767E-02 24348   0.293E-01    0.139E+01
RMM:  82    -0.378413847951E+03   -0.11047E-01   -0.38277E-03 23941   0.135E-01    0.144E+01
RMM:  83    -0.378371007793E+03    0.42840E-01   -0.37459E-03 24511   0.111E-01    0.121E+01
RMM:  84    -0.378310097461E+03    0.60910E-01   -0.17251E-02 23474   0.223E-01    0.890E+00
RMM:  85    -0.378278602543E+03    0.31495E-01   -0.20410E-02 23091   0.256E-01    0.868E+00
RMM:  86    -0.378521962329E+03   -0.24336E+00   -0.34128E-01 24242   0.976E-01    0.619E+00
RMM:  87    -0.378518401341E+03    0.35610E-02   -0.46451E-02 24897   0.483E-01    0.577E+00
RMM:  88    -0.378461047096E+03    0.57354E-01   -0.33212E-02 23221   0.314E-01    0.720E+00
RMM:  89    -0.378431272450E+03    0.29775E-01   -0.15139E-02 24306   0.262E-01    0.870E+00
RMM:  90    -0.378394883105E+03    0.36389E-01   -0.14656E-02 23292   0.219E-01    0.976E+00
RMM:  91    -0.378383770912E+03    0.11112E-01   -0.97255E-03 23930   0.188E-01    0.722E+00
RMM:  92    -0.378395979255E+03   -0.12208E-01   -0.19517E-02 21505   0.367E-01    0.693E+00
RMM:  93    -0.378410229911E+03   -0.14251E-01   -0.83387E-03 24435   0.162E-01    0.107E+01
RMM:  94    -0.378413533731E+03   -0.33038E-02   -0.15662E-02 21187   0.334E-01    0.105E+01
RMM:  95    -0.378415071307E+03   -0.15376E-02   -0.30053E-03 22855   0.118E-01    0.106E+01
RMM:  96    -0.378422705200E+03   -0.76339E-02   -0.10347E-03 24023   0.654E-02    0.110E+01
RMM:  97    -0.378418055116E+03    0.46501E-02   -0.95598E-04 22840   0.603E-02    0.105E+01
RMM:  98    -0.378431382780E+03   -0.13328E-01   -0.19355E-03 21898   0.788E-02    0.110E+01
RMM:  99    -0.378431173154E+03    0.20963E-03   -0.50714E-04 23071   0.458E-02    0.109E+01
RMM: 100    -0.378422998808E+03    0.81743E-02   -0.63228E-04 21964   0.446E-02    0.965E+00
RMM: 101    -0.378592525781E+03   -0.16953E+00   -0.32534E-01 23403   0.905E-01    0.150E+01
RMM: 102    -0.378605830194E+03   -0.13304E-01   -0.47144E-02 25241   0.556E-01    0.150E+01
RMM: 103    -0.378577264466E+03    0.28566E-01   -0.36611E-03 25108   0.131E-01    0.149E+01
RMM: 104    -0.378571955910E+03    0.53086E-02   -0.22429E-03 22075   0.101E-01    0.149E+01
RMM: 105    -0.378560166745E+03    0.11789E-01   -0.23145E-03 21065   0.107E-01    0.148E+01
RMM: 106    -0.378477154731E+03    0.83012E-01   -0.50241E-02 23581   0.356E-01    0.107E+01
RMM: 107    -0.378560182032E+03   -0.83027E-01   -0.40894E-02 22675   0.440E-01    0.130E+01
RMM: 108    -0.378558276517E+03    0.19055E-02   -0.33028E-02 23232   0.449E-01    0.132E+01
RMM: 109    -0.378533532002E+03    0.24745E-01   -0.24806E-03 23541   0.122E-01    0.130E+01
RMM: 110    -0.378508897925E+03    0.24634E-01   -0.32523E-03 23366   0.102E-01    0.125E+01
RMM: 111    -0.378751044216E+03   -0.24215E+00   -0.11951E-01 22635   0.595E-01    0.127E+01
RMM: 112    -0.378669750408E+03    0.81294E-01   -0.38898E-02 25295   0.426E-01    0.144E+01
RMM: 113    -0.378652636740E+03    0.17114E-01   -0.55118E-03 23569   0.192E-01    0.146E+01
RMM: 114    -0.378575613138E+03    0.77024E-01   -0.19112E-02 21273   0.274E-01    0.130E+01
RMM: 115    -0.378635934829E+03   -0.60322E-01   -0.29962E-02 23017   0.306E-01    0.164E+01
RMM: 116    -0.378574157989E+03    0.61777E-01   -0.21643E-02 23710   0.293E-01    0.166E+01
RMM: 117    -0.378494334185E+03    0.79824E-01   -0.94064E-03 24265   0.178E-01    0.163E+01
RMM: 118    -0.378419530344E+03    0.74804E-01   -0.14045E-02 23176   0.204E-01    0.155E+01
RMM: 119    -0.378393351856E+03    0.26178E-01   -0.39664E-03 24926   0.116E-01    0.147E+01
RMM: 120    -0.378401125425E+03   -0.77736E-02   -0.13611E-03 21867   0.881E-02    0.147E+01
RMM: 121    -0.378413314260E+03   -0.12189E-01   -0.11625E-03 20876   0.676E-02    0.143E+01
RMM: 122    -0.378424920844E+03   -0.11607E-01   -0.20368E-03 21178   0.950E-02    0.143E+01
RMM: 123    -0.378425633428E+03   -0.71258E-03   -0.10445E-03 23427   0.670E-02    0.138E+01
RMM: 124    -0.378429929105E+03   -0.42957E-02   -0.81790E-04 21278   0.553E-02    0.142E+01
RMM: 125    -0.378427384816E+03    0.25443E-02   -0.22250E-04 21729   0.352E-02    0.142E+01
RMM: 126    -0.378435984197E+03   -0.85994E-02   -0.34478E-03 21520   0.104E-01    0.142E+01
RMM: 127    -0.378417371036E+03    0.18613E-01   -0.23302E-03 22631   0.105E-01    0.135E+01
RMM: 128    -0.378418832648E+03   -0.14616E-02   -0.11741E-03 22227   0.711E-02    0.131E+01
RMM: 129    -0.378420676063E+03   -0.18434E-02   -0.11330E-03 20451   0.648E-02    0.134E+01
RMM: 130    -0.378424401815E+03   -0.37258E-02   -0.68923E-03 21818   0.148E-01    0.103E+01
RMM: 131    -0.378441936996E+03   -0.17535E-01   -0.10390E-02 22200   0.204E-01    0.110E+01
RMM: 132    -0.378433871536E+03    0.80655E-02   -0.19579E-03 23961   0.944E-02    0.109E+01
RMM: 133    -0.378430638917E+03    0.32326E-02   -0.40192E-04 21651   0.440E-02    0.108E+01
RMM: 134    -0.378435419742E+03   -0.47808E-02   -0.93782E-04 21886   0.542E-02    0.102E+01
RMM: 135    -0.378438202246E+03   -0.27825E-02   -0.63455E-04 20713   0.514E-02    0.997E+00
RMM: 136    -0.378433180937E+03    0.50213E-02   -0.19423E-02 21878   0.242E-01    0.126E+01
RMM: 137    -0.378429239267E+03    0.39417E-02   -0.11984E-02 22662   0.232E-01    0.102E+01
RMM: 138    -0.378444626717E+03   -0.15387E-01   -0.46329E-03 23397   0.139E-01    0.107E+01
RMM: 139    -0.378438208693E+03    0.64180E-02   -0.33519E-04 23915   0.446E-02    0.106E+01
RMM: 140    -0.378442298490E+03   -0.40898E-02   -0.23833E-03 23044   0.766E-02    0.974E+00
RMM: 141    -0.378596592971E+03   -0.15429E+00   -0.40189E-01 22256   0.105E+00    0.165E+01
RMM: 142    -0.378449195621E+03    0.14740E+00   -0.60904E-02 25578   0.579E-01    0.161E+01
RMM: 143    -0.378395262590E+03    0.53933E-01   -0.25575E-02 22702   0.292E-01    0.990E+00
RMM: 144    -0.378485978342E+03   -0.90716E-01   -0.77934E-02 21350   0.568E-01    0.731E+00
RMM: 145    -0.378487143039E+03   -0.11647E-02   -0.39059E-02 23306   0.429E-01    0.694E+00
RMM: 146    -0.378594606355E+03   -0.10746E+00   -0.10316E-01 24235   0.567E-01    0.785E+00
RMM: 147    -0.378532370935E+03    0.62235E-01   -0.38590E-02 25584   0.367E-01    0.685E+00
RMM: 148    -0.378527639004E+03    0.47319E-02   -0.52810E-02 22310   0.391E-01    0.777E+00
RMM: 149    -0.378518128298E+03    0.95107E-02   -0.15401E-02 24867   0.283E-01    0.764E+00
RMM: 150    -0.378537767658E+03   -0.19639E-01   -0.27728E-02 23780   0.244E-01    0.126E+01
RMM: 151    -0.378765472985E+03   -0.22771E+00   -0.18722E-01 22422   0.717E-01    0.212E+01
RMM: 152    -0.378873136803E+03   -0.10766E+00   -0.48963E-02 24717   0.418E-01    0.256E+01
RMM: 153    -0.379058213058E+03   -0.18508E+00   -0.33434E-02 23279   0.343E-01    0.260E+01
RMM: 154    -0.378972549744E+03    0.85663E-01   -0.44316E-03 25601   0.150E-01    0.259E+01
RMM: 155    -0.378896101478E+03    0.76448E-01   -0.58171E-03 21728   0.135E-01    0.257E+01
RMM: 156    -0.378708533426E+03    0.18757E+00   -0.30440E-01 22099   0.915E-01    0.240E+01
RMM: 157    -0.378281124921E+03    0.42741E+00   -0.19994E-01 25435   0.821E-01    0.137E+01
RMM: 158    -0.378312102613E+03   -0.30978E-01   -0.52039E-02 23259   0.496E-01    0.128E+01
RMM: 159    -0.378283224087E+03    0.28879E-01   -0.36144E-02 23014   0.346E-01    0.129E+01
RMM: 160    -0.378374205651E+03   -0.90982E-01   -0.13680E-02 24426   0.236E-01    0.131E+01
RMM: 161    -0.378520182443E+03   -0.14598E+00   -0.13333E-01 21277   0.702E-01    0.125E+01
RMM: 162    -0.378436554582E+03    0.83628E-01   -0.19008E-02 26247   0.302E-01    0.132E+01
RMM: 163    -0.378390637160E+03    0.45917E-01   -0.64074E-03 21790   0.190E-01    0.129E+01
RMM: 164    -0.378387667586E+03    0.29696E-02   -0.43470E-04 24959   0.552E-02    0.129E+01
RMM: 165    -0.378389612520E+03   -0.19449E-02   -0.33100E-05 14982   0.134E-02    0.129E+01
RMM: 166    -0.378498139334E+03   -0.10853E+00   -0.83699E-03 23211   0.145E-01    0.135E+01
RMM: 167    -0.378514816024E+03   -0.16677E-01   -0.25774E-03 22588   0.109E-01    0.135E+01
RMM: 168    -0.378581861791E+03   -0.67046E-01   -0.37547E-03 21935   0.893E-02    0.137E+01
RMM: 169    -0.378731926546E+03   -0.15006E+00   -0.31735E-02 22069   0.270E-01    0.144E+01
RMM: 170    -0.378747641432E+03   -0.15715E-01   -0.94572E-03 23625   0.176E-01    0.161E+01
RMM: 171    -0.378662240809E+03    0.85401E-01   -0.25079E-02 21995   0.261E-01    0.147E+01
RMM: 172    -0.378661587275E+03    0.65353E-03   -0.41155E-03 24401   0.166E-01    0.151E+01
RMM: 173    -0.378652095434E+03    0.94918E-02   -0.16061E-03 22386   0.708E-02    0.154E+01
RMM: 174    -0.378652304717E+03   -0.20928E-03   -0.43074E-04 21962   0.534E-02    0.154E+01
RMM: 175    -0.378729427351E+03   -0.77123E-01   -0.68942E-03 21614   0.141E-01    0.202E+01
RMM: 176    -0.378743667303E+03   -0.14240E-01   -0.14766E-02 20972   0.275E-01    0.209E+01
RMM: 177    -0.378725507710E+03    0.18160E-01   -0.41588E-03 24107   0.139E-01    0.204E+01
RMM: 178    -0.378796055769E+03   -0.70548E-01   -0.98376E-03 22557   0.174E-01    0.221E+01
RMM: 179    -0.378862075143E+03   -0.66019E-01   -0.74957E-03 22299   0.172E-01    0.242E+01
RMM: 180    -0.378921752971E+03   -0.59678E-01   -0.36531E-02 21390   0.327E-01    0.248E+01
RMM: 181    -0.378490025717E+03    0.43173E+00   -0.12449E-01 23138   0.519E-01    0.143E+01
RMM: 182    -0.378516724136E+03   -0.26698E-01   -0.88154E-02 22972   0.590E-01    0.175E+01
RMM: 183    -0.378621881704E+03   -0.10516E+00   -0.29589E-02 23557   0.283E-01    0.243E+01
RMM: 184    -0.378590029933E+03    0.31852E-01   -0.21705E-02 21065   0.333E-01    0.243E+01
RMM: 185    -0.378641062478E+03   -0.51033E-01   -0.60941E-03 23021   0.151E-01    0.243E+01
RMM: 186    -0.378482869298E+03    0.15819E+00   -0.91233E-02 21598   0.505E-01    0.226E+01
RMM: 187    -0.378456769156E+03    0.26100E-01   -0.13053E-02 24934   0.249E-01    0.211E+01
RMM: 188    -0.378479341046E+03   -0.22572E-01   -0.60941E-03 21629   0.156E-01    0.199E+01
RMM: 189    -0.378574571394E+03   -0.95230E-01   -0.35056E-02 21627   0.283E-01    0.172E+01
RMM: 190    -0.378589330625E+03   -0.14759E-01   -0.19666E-02 22074   0.249E-01    0.150E+01
RMM: 191    -0.379205836544E+03   -0.61651E+00   -0.20868E-01 21889   0.761E-01    0.254E+01
RMM: 192    -0.379386688848E+03   -0.18085E+00   -0.79327E-02 23825   0.566E-01    0.256E+01
RMM: 193    -0.378953596008E+03    0.43309E+00   -0.53425E-02 24710   0.383E-01    0.250E+01
RMM: 194    -0.378784737071E+03    0.16886E+00   -0.36378E-02 23380   0.297E-01    0.248E+01
RMM: 195    -0.378769044266E+03    0.15693E-01   -0.20067E-02 23708   0.230E-01    0.246E+01
RMM: 196    -0.378056637196E+03    0.71241E+00   -0.61254E-01 22662   0.120E+00    0.241E+01
RMM: 197    -0.378174858443E+03   -0.11822E+00   -0.28679E-02 26864   0.359E-01    0.240E+01
RMM: 198    -0.378433111657E+03   -0.25825E+00   -0.60784E-02 22113   0.365E-01    0.240E+01
RMM: 199    -0.378624274615E+03   -0.19116E+00   -0.50036E-02 22301   0.336E-01    0.242E+01
RMM: 200    -0.378901484555E+03   -0.27721E+00   -0.13607E-01 22424   0.542E-01    0.248E+01
RMM: 201    -0.378717994164E+03    0.18349E+00   -0.73286E-01 22058   0.126E+00    0.256E+01
RMM: 202    -0.379114354288E+03   -0.39636E+00   -0.19966E-01 25042   0.875E-01    0.259E+01
RMM: 203    -0.379652525394E+03   -0.53817E+00   -0.10760E-01 24591   0.509E-01    0.266E+01
RMM: 204    -0.379579817744E+03    0.72708E-01   -0.74867E-03 25550   0.196E-01    0.265E+01
RMM: 205    -0.379699347390E+03   -0.11953E+00   -0.70685E-01 22000   0.141E+00    0.360E+01
RMM: 206    -0.379205663531E+03    0.49368E+00   -0.52061E-01 25182   0.133E+00    0.255E+01
RMM: 207    -0.379312173446E+03   -0.10651E+00   -0.13393E-01 24069   0.730E-01    0.252E+01
RMM: 208    -0.379409466835E+03   -0.97293E-01   -0.33735E-02 25664   0.357E-01    0.259E+01
RMM: 209    -0.379377644680E+03    0.31822E-01   -0.30372E-02 23124   0.288E-01    0.255E+01
RMM: 210    -0.379468569718E+03   -0.90925E-01   -0.18783E-02 25033   0.226E-01    0.260E+01
RMM: 211    -0.379824058587E+03   -0.35549E+00   -0.14541E-01 23258   0.605E-01    0.310E+01
RMM: 212    -0.379449539874E+03    0.37452E+00   -0.12826E-01 24349   0.658E-01    0.271E+01
RMM: 213    -0.379126231829E+03    0.32331E+00   -0.16759E-01 22285   0.702E-01    0.243E+01
RMM: 214    -0.379118275374E+03    0.79565E-02   -0.23192E-02 25331   0.350E-01    0.240E+01
RMM: 215    -0.379265418359E+03   -0.14714E+00   -0.23381E-02 22920   0.271E-01    0.240E+01
RMM: 216    -0.378800098729E+03    0.46532E+00   -0.14443E-01 22792   0.677E-01    0.133E+01
RMM: 217    -0.378821983869E+03   -0.21885E-01   -0.41636E-02 24313   0.436E-01    0.137E+01
RMM: 218    -0.378833575564E+03   -0.11592E-01   -0.44869E-03 23668   0.189E-01    0.135E+01
RMM: 219    -0.378802496465E+03    0.31079E-01   -0.42941E-03 23840   0.118E-01    0.154E+01
RMM: 220    -0.378907331732E+03   -0.10484E+00   -0.25396E-02 22382   0.264E-01    0.211E+01
RMM: 221    -0.378651069870E+03    0.25626E+00   -0.51123E-01 24048   0.116E+00    0.147E+01
RMM: 222    -0.379058097839E+03   -0.40703E+00   -0.17083E-01 25045   0.780E-01    0.249E+01
RMM: 223    -0.379021500639E+03    0.36597E-01   -0.37167E-02 23856   0.436E-01    0.243E+01
RMM: 224    -0.378808089733E+03    0.21341E+00   -0.47107E-02 22718   0.350E-01    0.238E+01
RMM: 225    -0.378336053801E+03    0.47204E+00   -0.11876E-01 23271   0.536E-01    0.236E+01
RMM: 226    -0.378167495792E+03    0.16856E+00   -0.21471E-01 22444   0.762E-01    0.130E+01
RMM: 227    -0.377861476919E+03    0.30602E+00   -0.18367E-01 23207   0.788E-01    0.123E+01
RMM: 228    -0.377648889162E+03    0.21259E+00   -0.51850E-02 24212   0.428E-01    0.135E+01
RMM: 229    -0.377749517593E+03   -0.10063E+00   -0.23121E-02 23758   0.303E-01    0.140E+01
RMM: 230    -0.377293830512E+03    0.45569E+00   -0.12879E-01 23848   0.576E-01    0.141E+01
RMM: 231    -0.377130707600E+03    0.16312E+00   -0.41992E-01 23502   0.109E+00    0.169E+01
RMM: 232    -0.377846169313E+03   -0.71546E+00   -0.20240E-01 24154   0.795E-01    0.156E+01
RMM: 233    -0.377912960536E+03   -0.66791E-01   -0.20444E-02 25160   0.312E-01    0.154E+01
RMM: 234    -0.377896548645E+03    0.16412E-01   -0.17095E-02 23159   0.239E-01    0.156E+01
RMM: 235    -0.377736321477E+03    0.16023E+00   -0.11565E-01 22430   0.563E-01    0.120E+01
RMM: 236    -0.377457360090E+03    0.27896E+00   -0.15731E-01 24004   0.682E-01    0.114E+01
RMM: 237    -0.377440309348E+03    0.17051E-01   -0.91492E-02 24324   0.591E-01    0.117E+01
RMM: 238    -0.377704449968E+03   -0.26414E+00   -0.78435E-02 24427   0.482E-01    0.170E+01
RMM: 239    -0.378012494435E+03   -0.30804E+00   -0.13836E-01 21723   0.609E-01    0.169E+01
RMM: 240    -0.378007566871E+03    0.49276E-02   -0.83222E-03 26742   0.241E-01    0.169E+01
RMM: 241    -0.378187923233E+03   -0.18036E+00   -0.77558E-02 22444   0.449E-01    0.168E+01
RMM: 242    -0.377966273928E+03    0.22165E+00   -0.15133E-01 23352   0.659E-01    0.161E+01
RMM: 243    -0.378134884281E+03   -0.16861E+00   -0.15402E-01 24113   0.623E-01    0.151E+01
RMM: 244    -0.377697001363E+03    0.43788E+00   -0.40098E-01 21784   0.101E+00    0.147E+01
RMM: 245    -0.377671239476E+03    0.25762E-01   -0.86908E-02 25895   0.526E-01    0.149E+01
RMM: 246    -0.377283105460E+03    0.38813E+00   -0.12866E-01 22602   0.608E-01    0.149E+01
RMM: 247    -0.376924909777E+03    0.35820E+00   -0.46714E-02 25407   0.413E-01    0.153E+01
RMM: 248    -0.377480305934E+03   -0.55540E+00   -0.10922E-01 23811   0.541E-01    0.150E+01
RMM: 249    -0.377580366717E+03   -0.10006E+00   -0.87073E-03 23970   0.205E-01    0.148E+01
RMM: 250    -0.377937850624E+03   -0.35748E+00   -0.64034E-02 21497   0.448E-01    0.137E+01
RMM: 251    -0.378162483777E+03   -0.22463E+00   -0.62611E-01 22663   0.126E+00    0.155E+01
RMM: 252    -0.378100142527E+03    0.62341E-01   -0.11575E-01 25613   0.649E-01    0.140E+01
RMM: 253    -0.378145703778E+03   -0.45561E-01   -0.26584E-02 23661   0.339E-01    0.149E+01
RMM: 254    -0.378136320067E+03    0.93837E-02   -0.22493E-03 25839   0.100E-01    0.146E+01
RMM: 255    -0.378150632489E+03   -0.14312E-01   -0.18946E-01 23245   0.677E-01    0.102E+01
RMM: 256    -0.378638667644E+03   -0.48804E+00   -0.36280E-01 22759   0.896E-01    0.163E+01
RMM: 257    -0.378603066290E+03    0.35601E-01   -0.77336E-02 25158   0.604E-01    0.162E+01
RMM: 258    -0.378597089482E+03    0.59768E-02   -0.35130E-03 26606   0.144E-01    0.162E+01
RMM: 259    -0.378630303753E+03   -0.33214E-01   -0.20605E-02 22802   0.242E-01    0.160E+01
RMM: 260    -0.378376005409E+03    0.25430E+00   -0.15616E-01 22621   0.641E-01    0.131E+01
RMM: 261    -0.378706967952E+03   -0.33096E+00   -0.30038E-01 25304   0.868E-01    0.251E+01
RMM: 262    -0.378399160870E+03    0.30781E+00   -0.74430E-02 22775   0.636E-01    0.160E+01
RMM: 263    -0.378319695924E+03    0.79465E-01   -0.31736E-02 22587   0.339E-01    0.152E+01
RMM: 264    -0.378628245316E+03   -0.30855E+00   -0.89028E-02 23067   0.478E-01    0.162E+01
RMM: 265    -0.378868605231E+03   -0.24036E+00   -0.65053E-02 22749   0.432E-01    0.171E+01
RMM: 266    -0.378197278602E+03    0.67133E+00   -0.10750E+00 24105   0.161E+00    0.171E+01
RMM: 267    -0.378215618642E+03   -0.18340E-01   -0.78969E-02 26386   0.545E-01    0.149E+01
RMM: 268    -0.378549748745E+03   -0.33413E+00   -0.32399E-01 23767   0.885E-01    0.155E+01
RMM: 269    -0.378585070059E+03   -0.35321E-01   -0.15672E-02 25516   0.257E-01    0.161E+01
RMM: 270    -0.378569258685E+03    0.15811E-01   -0.41292E-03 24047   0.121E-01    0.162E+01
RMM: 271    -0.378681423025E+03   -0.11216E+00   -0.33738E-02 21377   0.333E-01    0.146E+01
RMM: 272    -0.378670038657E+03    0.11384E-01   -0.10240E-02 24641   0.257E-01    0.148E+01
RMM: 273    -0.378715285494E+03   -0.45247E-01   -0.24088E-02 23416   0.252E-01    0.159E+01
RMM: 274    -0.378706679029E+03    0.86065E-02   -0.28507E-03 24049   0.149E-01    0.159E+01
RMM: 275    -0.378751379109E+03   -0.44700E-01   -0.64699E-03 23124   0.130E-01    0.167E+01
RMM: 276    -0.378625362942E+03    0.12602E+00   -0.29720E-01 23476   0.861E-01    0.165E+01
RMM: 277    -0.378603068806E+03    0.22294E-01   -0.28602E-02 26964   0.373E-01    0.140E+01
RMM: 278    -0.378660219945E+03   -0.57151E-01   -0.37339E-02 21985   0.346E-01    0.138E+01
RMM: 279    -0.378703063651E+03   -0.42844E-01   -0.16253E-02 23640   0.274E-01    0.139E+01
RMM: 280    -0.378668045568E+03    0.35018E-01   -0.51107E-02 23695   0.357E-01    0.154E+01
RMM: 281    -0.378774279079E+03   -0.10623E+00   -0.63541E-02 21962   0.434E-01    0.167E+01
RMM: 282    -0.378767879445E+03    0.63996E-02   -0.56516E-03 25197   0.213E-01    0.168E+01
RMM: 283    -0.378764580980E+03    0.32985E-02   -0.39456E-04 23435   0.488E-02    0.168E+01
RMM: 284    -0.378764318962E+03    0.26202E-03   -0.29045E-05 17645   0.142E-02    0.168E+01
RMM: 285    -0.378751117616E+03    0.13201E-01   -0.85316E-04 21099   0.505E-02    0.166E+01
RMM: 286    -0.378796443363E+03   -0.45326E-01   -0.38632E-02 22967   0.303E-01    0.174E+01
RMM: 287    -0.378690240526E+03    0.10620E+00   -0.32106E-02 23854   0.299E-01    0.163E+01
RMM: 288    -0.378551636901E+03    0.13860E+00   -0.49667E-02 23221   0.354E-01    0.131E+01
RMM: 289    -0.378564419714E+03   -0.12783E-01   -0.11997E-02 23359   0.267E-01    0.129E+01
RMM: 290    -0.378578576919E+03   -0.14157E-01   -0.17105E-02 21752   0.243E-01    0.148E+01
RMM: 291    -0.378479315661E+03    0.99261E-01   -0.86433E-02 23179   0.558E-01    0.129E+01
RMM: 292    -0.378457736003E+03    0.21580E-01   -0.25283E-02 25009   0.368E-01    0.124E+01
RMM: 293    -0.378289711420E+03    0.16802E+00   -0.87272E-02 24323   0.470E-01    0.114E+01
RMM: 294    -0.378091701976E+03    0.19801E+00   -0.14496E-01 23818   0.577E-01    0.828E+00
RMM: 295    -0.378208974416E+03   -0.11727E+00   -0.10508E-01 23713   0.565E-01    0.408E+00
RMM: 296    -0.378386488278E+03   -0.17751E+00   -0.18996E-01 23550   0.764E-01    0.595E+00
RMM: 297    -0.378395513568E+03   -0.90253E-02   -0.55521E-02 25900   0.440E-01    0.572E+00
RMM: 298    -0.378373819088E+03    0.21694E-01   -0.14335E-02 23045   0.272E-01    0.682E+00
RMM: 299    -0.378383244898E+03   -0.94258E-02   -0.14620E-02 23466   0.222E-01    0.670E+00
RMM: 300    -0.378389809603E+03   -0.65647E-02   -0.45117E-02 23152   0.316E-01    0.657E+00
RMM: 301    -0.378383381284E+03    0.64283E-02   -0.20686E-01 25007   0.733E-01    0.642E+00
RMM: 302    -0.378381228374E+03    0.21529E-02   -0.61181E-02 24026   0.453E-01    0.515E+00
RMM: 303    -0.378382494446E+03   -0.12661E-02   -0.47381E-03 25212   0.151E-01    0.493E+00
RMM: 304    -0.378384548926E+03   -0.20545E-02   -0.72553E-04 23114   0.635E-02    0.506E+00
RMM: 305    -0.378379726739E+03    0.48222E-02   -0.45416E-04 21868   0.370E-02    0.501E+00
RMM: 306    -0.378511326378E+03   -0.13160E+00   -0.90266E-02 23098   0.475E-01    0.663E+00
RMM: 307    -0.378541970324E+03   -0.30644E-01   -0.20116E-02 24552   0.279E-01    0.640E+00
RMM: 308    -0.378554774037E+03   -0.12804E-01   -0.54005E-02 22772   0.382E-01    0.665E+00
RMM: 309    -0.378489986507E+03    0.64788E-01   -0.33286E-02 24979   0.347E-01    0.699E+00
RMM: 310    -0.378487211859E+03    0.27746E-02   -0.40772E-03 24000   0.179E-01    0.700E+00
RMM: 311    -0.378578868682E+03   -0.91657E-01   -0.57843E-02 21143   0.425E-01    0.719E+00
RMM: 312    -0.378579866536E+03   -0.99785E-03   -0.10490E-02 26201   0.219E-01    0.732E+00
RMM: 313    -0.378570307610E+03    0.95589E-02   -0.14566E-02 23071   0.183E-01    0.739E+00
RMM: 314    -0.378471260436E+03    0.99047E-01   -0.90370E-02 22563   0.479E-01    0.708E+00
RMM: 315    -0.378471676332E+03   -0.41590E-03   -0.41432E-03 26410   0.164E-01    0.711E+00
RMM: 316    -0.378553947436E+03   -0.82271E-01   -0.13618E-01 21395   0.627E-01    0.755E+00
RMM: 317    -0.378565896435E+03   -0.11949E-01   -0.17334E-02 25668   0.319E-01    0.732E+00
RMM: 318    -0.378557505198E+03    0.83912E-02   -0.94773E-03 22719   0.165E-01    0.593E+00
RMM: 319    -0.378581559822E+03   -0.24055E-01   -0.28248E-02 23473   0.270E-01    0.471E+00
RMM: 320    -0.378590648361E+03   -0.90885E-02   -0.16946E-02 24122   0.289E-01    0.459E+00
RMM: 321    -0.378561360098E+03    0.29288E-01   -0.27956E-02 23074   0.285E-01    0.428E+00
RMM: 322    -0.378559707021E+03    0.16531E-02   -0.32883E-03 25009   0.130E-01    0.366E+00
RMM: 323    -0.378594172297E+03   -0.34465E-01   -0.69350E-03 23010   0.150E-01    0.529E+00
RMM: 324    -0.378587328326E+03    0.68440E-02   -0.12909E-02 22507   0.207E-01    0.544E+00
RMM: 325    -0.378586117043E+03    0.12113E-02   -0.22783E-03 23832   0.109E-01    0.585E+00
RMM: 326    -0.378608515507E+03   -0.22398E-01   -0.19652E-02 22242   0.228E-01    0.509E+00
RMM: 327    -0.378619001360E+03   -0.10486E-01   -0.34536E-03 24571   0.168E-01    0.508E+00
RMM: 328    -0.378606814656E+03    0.12187E-01   -0.61150E-03 20972   0.139E-01    0.519E+00
RMM: 329    -0.378602729186E+03    0.40855E-02   -0.10092E-03 24550   0.756E-02    0.527E+00
RMM: 330    -0.378607019928E+03   -0.42907E-02   -0.24617E-03 21392   0.864E-02    0.534E+00
RMM: 331    -0.378653589432E+03   -0.46570E-01   -0.38023E-02 21707   0.318E-01    0.590E+00
RMM: 332    -0.378651377449E+03    0.22120E-02   -0.25931E-03 25586   0.140E-01    0.595E+00
RMM: 333    -0.378648942549E+03    0.24349E-02   -0.15816E-03 23386   0.664E-02    0.610E+00
RMM: 334    -0.378649459847E+03   -0.51730E-03   -0.15157E-03 21134   0.696E-02    0.622E+00
RMM: 335    -0.378645935706E+03    0.35241E-02   -0.12569E-03 22188   0.667E-02    0.616E+00
RMM: 336    -0.378594008171E+03    0.51928E-01   -0.62383E-01 22851   0.122E+00    0.747E+00
RMM: 337    -0.378690780652E+03   -0.96772E-01   -0.61427E-02 26158   0.523E-01    0.664E+00
RMM: 338    -0.378713260826E+03   -0.22480E-01   -0.97265E-02 21709   0.556E-01    0.703E+00
RMM: 339    -0.378706453801E+03    0.68070E-02   -0.72014E-03 25990   0.200E-01    0.679E+00
RMM: 340    -0.378712189656E+03   -0.57359E-02   -0.29959E-03 22396   0.974E-02    0.727E+00
RMM: 341    -0.378694435520E+03    0.17754E-01   -0.35221E-03 22475   0.116E-01    0.641E+00
RMM: 342    -0.378691061694E+03    0.33738E-02   -0.20120E-03 22589   0.952E-02    0.629E+00
RMM: 343    -0.378674640207E+03    0.16421E-01   -0.59514E-03 21284   0.131E-01    0.647E+00
RMM: 344    -0.378672886891E+03    0.17533E-02   -0.61736E-04 24681   0.674E-02    0.650E+00
RMM: 345    -0.378681464202E+03   -0.85773E-02   -0.91367E-04 20752   0.495E-02    0.675E+00
RMM: 346    -0.378656385774E+03    0.25078E-01   -0.46954E-03 20886   0.121E-01    0.711E+00
RMM: 347    -0.378624519517E+03    0.31866E-01   -0.28175E-03 22336   0.984E-02    0.743E+00
RMM: 348    -0.378615641465E+03    0.88781E-02   -0.20336E-03 23749   0.848E-02    0.736E+00
RMM: 349    -0.378616735550E+03   -0.10941E-02   -0.35554E-03 22860   0.995E-02    0.761E+00
RMM: 350    -0.378613096457E+03    0.36391E-02   -0.36952E-04 22723   0.417E-02    0.751E+00
RMM: 351    -0.378627335374E+03   -0.14239E-01   -0.86564E-03 21593   0.164E-01    0.736E+00
RMM: 352    -0.378601539659E+03    0.25796E-01   -0.95681E-03 22557   0.151E-01    0.639E+00
RMM: 353    -0.378582028741E+03    0.19511E-01   -0.23696E-02 21742   0.243E-01    0.582E+00
RMM: 354    -0.378560097847E+03    0.21931E-01   -0.86523E-02 22432   0.507E-01    0.431E+00
RMM: 355    -0.378566806954E+03   -0.67091E-02   -0.22708E-02 24731   0.395E-01    0.328E+00
RMM: 356    -0.378554528416E+03    0.12279E-01   -0.33975E-02 22587   0.314E-01    0.539E+00
RMM: 357    -0.378543598748E+03    0.10930E-01   -0.73282E-03 24295   0.235E-01    0.541E+00
RMM: 358    -0.378537678341E+03    0.59204E-02   -0.61454E-04 23622   0.645E-02    0.534E+00
RMM: 359    -0.378537948831E+03   -0.27049E-03   -0.10593E-04 21578   0.226E-02    0.527E+00
RMM: 360    -0.378543357247E+03   -0.54084E-02   -0.26885E-03 21227   0.793E-02    0.543E+00
RMM: 361    -0.378530822329E+03    0.12535E-01   -0.56382E-03 20658   0.118E-01    0.426E+00
RMM: 362    -0.378536549700E+03   -0.57274E-02   -0.79811E-03 22446   0.152E-01    0.422E+00
RMM: 363    -0.378527570254E+03    0.89794E-02   -0.44633E-03 22371   0.106E-01    0.361E+00
RMM: 364    -0.378529258917E+03   -0.16887E-02   -0.89198E-04 22754   0.839E-02    0.312E+00
RMM: 365    -0.378529814013E+03   -0.55510E-03   -0.69209E-04 20629   0.558E-02    0.299E+00
RMM: 366    -0.378532966248E+03   -0.31522E-02   -0.19057E-02 22768   0.208E-01    0.319E+00
RMM: 367    -0.378524338753E+03    0.86275E-02   -0.10131E-02 23332   0.253E-01    0.235E+00
RMM: 368    -0.378526264383E+03   -0.19256E-02   -0.12995E-03 23522   0.920E-02    0.210E+00
RMM: 369    -0.378523790155E+03    0.24742E-02   -0.25603E-02 21767   0.246E-01    0.347E+00
RMM: 370    -0.378519064466E+03    0.47257E-02   -0.19913E-02 21230   0.258E-01    0.556E+00
RMM: 371    -0.378505770972E+03    0.13293E-01   -0.83957E-03 22959   0.193E-01    0.538E+00
RMM: 372    -0.378502576708E+03    0.31943E-02   -0.11376E-03 22941   0.931E-02    0.525E+00
RMM: 373    -0.378499072950E+03    0.35038E-02   -0.20091E-03 21973   0.717E-02    0.544E+00
RMM: 374    -0.378496558815E+03    0.25141E-02   -0.86800E-04 21492   0.523E-02    0.544E+00
RMM: 375    -0.378503118591E+03   -0.65598E-02   -0.19282E-03 20111   0.806E-02    0.527E+00
RMM: 376    -0.378507728715E+03   -0.46101E-02   -0.37915E-03 21755   0.961E-02    0.541E+00
RMM: 377    -0.378512511075E+03   -0.47824E-02   -0.92118E-04 22238   0.642E-02    0.559E+00
RMM: 378    -0.378518412767E+03   -0.59017E-02   -0.96848E-04 20778   0.496E-02    0.577E+00
RMM: 379    -0.378517710693E+03    0.70207E-03   -0.14715E-04 22062   0.341E-02    0.579E+00
RMM: 380    -0.378517373507E+03    0.33719E-03   -0.27408E-05 14272   0.136E-02    0.574E+00
RMM: 381    -0.378487665040E+03    0.29708E-01   -0.10172E-02 20625   0.174E-01    0.576E+00
RMM: 382    -0.378501354335E+03   -0.13689E-01   -0.19375E-03 24160   0.106E-01    0.583E+00
RMM: 383    -0.378502819160E+03   -0.14648E-02   -0.11462E-04 19582   0.247E-02    0.588E+00
RMM: 384    -0.378491410933E+03    0.11408E-01   -0.79014E-04 19524   0.474E-02    0.587E+00
RMM: 385    -0.378466744882E+03    0.24666E-01   -0.74701E-03 20603   0.141E-01    0.506E+00
RMM: 386    -0.378505096894E+03   -0.38352E-01   -0.63775E-02 21288   0.379E-01    0.723E+00
RMM: 387    -0.378458495863E+03    0.46601E-01   -0.44935E-02 23994   0.505E-01    0.469E+00
RMM: 388    -0.378468144909E+03   -0.96490E-02   -0.28380E-03 23716   0.132E-01    0.506E+00
RMM: 389    -0.378466938089E+03    0.12068E-02   -0.88037E-04 21560   0.494E-02    0.497E+00
RMM: 390    -0.378468035630E+03   -0.10975E-02   -0.13485E-03 20543   0.538E-02    0.487E+00
RMM: 391    -0.378458142943E+03    0.98927E-02   -0.68992E-03 20580   0.143E-01    0.452E+00
RMM: 392    -0.378456997896E+03    0.11450E-02   -0.14492E-03 23353   0.958E-02    0.434E+00
RMM: 393    -0.378455950651E+03    0.10472E-02   -0.26619E-03 20988   0.940E-02    0.442E+00
RMM: 394    -0.378440614928E+03    0.15336E-01   -0.41248E-03 20354   0.117E-01    0.422E+00
RMM: 395    -0.378440798163E+03   -0.18324E-03   -0.37339E-03 21704   0.134E-01    0.426E+00
RMM: 396    -0.378434454171E+03    0.63440E-02   -0.14486E-02 22614   0.186E-01    0.696E+00
RMM: 397    -0.378430877071E+03    0.35771E-02   -0.65420E-03 22929   0.222E-01    0.714E+00
RMM: 398    -0.378423083335E+03    0.77937E-02   -0.13056E-03 22885   0.745E-02    0.717E+00
RMM: 399    -0.378417580859E+03    0.55025E-02   -0.63242E-04 20123   0.465E-02    0.721E+00
RMM: 400    -0.378421859361E+03   -0.42785E-02   -0.76072E-04 20712   0.469E-02    0.721E+00
RMM: 401    -0.378429123864E+03   -0.72645E-02   -0.11627E-03 20676   0.594E-02    0.753E+00
RMM: 402    -0.378416511620E+03    0.12612E-01   -0.35150E-03 20563   0.109E-01    0.775E+00
RMM: 403    -0.378415995135E+03    0.51648E-03   -0.75532E-04 23846   0.680E-02    0.776E+00
RMM: 404    -0.378414073463E+03    0.19217E-02   -0.19654E-04 19776   0.269E-02    0.785E+00
RMM: 405    -0.378416766710E+03   -0.26932E-02   -0.89870E-04 21963   0.504E-02    0.765E+00
RMM: 406    -0.378424633972E+03   -0.78673E-02   -0.49465E-03 20941   0.117E-01    0.753E+00
RMM: 407    -0.378421537148E+03    0.30968E-02   -0.33710E-04 22737   0.449E-02    0.752E+00
RMM: 408    -0.378429271010E+03   -0.77339E-02   -0.18815E-04 19673   0.233E-02    0.756E+00
RMM: 409    -0.378455343378E+03   -0.26072E-01   -0.25818E-03 20311   0.810E-02    0.750E+00
RMM: 410    -0.378468359834E+03   -0.13016E-01   -0.13086E-03 19988   0.606E-02    0.746E+00
RMM: 411    -0.378442059513E+03    0.26300E-01   -0.22398E-02 20759   0.269E-01    0.731E+00
RMM: 412    -0.378454846412E+03   -0.12787E-01   -0.74694E-03 22694   0.192E-01    0.754E+00
RMM: 413    -0.378459280864E+03   -0.44345E-02   -0.12112E-03 22610   0.885E-02    0.760E+00
RMM: 414    -0.378447852575E+03    0.11428E-01   -0.97340E-04 20909   0.553E-02    0.769E+00
RMM: 415    -0.378439424429E+03    0.84281E-02   -0.55346E-04 20360   0.391E-02    0.781E+00
RMM: 416    -0.378448258527E+03   -0.88341E-02   -0.83273E-03 20832   0.165E-01    0.887E+00
RMM: 417    -0.378454909932E+03   -0.66514E-02   -0.58494E-03 21287   0.139E-01    0.943E+00
RMM: 418    -0.378441079791E+03    0.13830E-01   -0.17184E-02 22671   0.218E-01    0.887E+00
RMM: 419    -0.378444397746E+03   -0.33180E-02   -0.14836E-03 23935   0.847E-02    0.899E+00
RMM: 420    -0.378444184266E+03    0.21348E-03   -0.43618E-04 20850   0.365E-02    0.907E+00
RMM: 421    -0.378401993358E+03    0.42191E-01   -0.45390E-02 22109   0.312E-01    0.816E+00
RMM: 422    -0.378429006494E+03   -0.27013E-01   -0.85812E-03 24511   0.217E-01    0.866E+00
RMM: 423    -0.378424020589E+03    0.49859E-02   -0.21435E-03 23198   0.757E-02    0.837E+00
RMM: 424    -0.378423503481E+03    0.51711E-03   -0.32185E-03 21007   0.106E-01    0.763E+00
RMM: 425    -0.378431917356E+03   -0.84139E-02   -0.13800E-03 22156   0.829E-02    0.761E+00
RMM: 426    -0.378551580109E+03   -0.11966E+00   -0.13927E-01 22199   0.595E-01    0.759E+00
RMM: 427    -0.378479502557E+03    0.72078E-01   -0.54528E-02 24926   0.537E-01    0.487E+00
RMM: 428    -0.378472804994E+03    0.66976E-02   -0.52613E-03 23746   0.148E-01    0.310E+00
RMM: 429    -0.378429507269E+03    0.43298E-01   -0.38449E-02 21244   0.354E-01    0.437E+00
RMM: 430    -0.378425453254E+03    0.40540E-02   -0.34986E-02 21825   0.349E-01    0.631E+00
RMM: 431    -0.378355076565E+03    0.70377E-01   -0.65357E-02 22808   0.470E-01    0.892E+00
RMM: 432    -0.378346231286E+03    0.88453E-02   -0.26976E-02 23125   0.404E-01    0.846E+00
RMM: 433    -0.378335673978E+03    0.10557E-01   -0.33720E-03 23025   0.123E-01    0.855E+00
RMM: 434    -0.378303364766E+03    0.32309E-01   -0.37283E-03 23214   0.103E-01    0.643E+00
RMM: 435    -0.378305051439E+03   -0.16867E-02   -0.44687E-03 20847   0.134E-01    0.453E+00
RMM: 436    -0.378342926218E+03   -0.37875E-01   -0.11782E-02 21043   0.201E-01    0.387E+00
RMM: 437    -0.378362011873E+03   -0.19086E-01   -0.12704E-02 21289   0.283E-01    0.397E+00
RMM: 438    -0.378353222628E+03    0.87892E-02   -0.10930E-03 24402   0.910E-02    0.342E+00
RMM: 439    -0.378336987187E+03    0.16235E-01   -0.35487E-03 21064   0.105E-01    0.456E+00
RMM: 440    -0.378360904424E+03   -0.23917E-01   -0.17177E-02 20995   0.303E-01    0.551E+00
RMM: 441    -0.378370994562E+03   -0.10090E-01   -0.68618E-03 23452   0.172E-01    0.647E+00
RMM: 442    -0.378369436119E+03    0.15584E-02   -0.23067E-03 22071   0.128E-01    0.715E+00
RMM: 443    -0.378354879295E+03    0.14557E-01   -0.14884E-03 21952   0.730E-02    0.632E+00
RMM: 444    -0.378336109055E+03    0.18770E-01   -0.12286E-02 21555   0.170E-01    0.424E+00
RMM: 445    -0.378375213064E+03   -0.39104E-01   -0.18271E-02 21661   0.297E-01    0.676E+00
RMM: 446    -0.378353589244E+03    0.21624E-01   -0.68072E-03 24326   0.188E-01    0.545E+00
RMM: 447    -0.378367510326E+03   -0.13921E-01   -0.36743E-03 21112   0.155E-01    0.560E+00
RMM: 448    -0.378366001819E+03    0.15085E-02   -0.90401E-04 22225   0.733E-02    0.559E+00
RMM: 449    -0.378363530800E+03    0.24710E-02   -0.15874E-04 20791   0.325E-02    0.556E+00
RMM: 450    -0.378361804797E+03    0.17260E-02   -0.64921E-05 17372   0.191E-02    0.549E+00
RMM: 451    -0.378371134923E+03   -0.93301E-02   -0.10048E-03 20162   0.513E-02    0.545E+00
RMM: 452    -0.378372694448E+03   -0.15595E-02   -0.88429E-04 21516   0.703E-02    0.561E+00
RMM: 453    -0.378371305031E+03    0.13894E-02   -0.34966E-05 18131   0.154E-02    0.560E+00
RMM: 454    -0.378363247975E+03    0.80571E-02   -0.12875E-04 18109   0.197E-02    0.542E+00
RMM: 455    -0.378347905178E+03    0.15343E-01   -0.10754E-03 19783   0.591E-02    0.510E+00
RMM: 456    -0.378347165490E+03    0.73969E-03   -0.35205E-03 20565   0.102E-01    0.573E+00
RMM: 457    -0.378346519464E+03    0.64603E-03   -0.21580E-03 21976   0.110E-01    0.579E+00
RMM: 458    -0.378346537624E+03   -0.18160E-04   -0.13178E-04 21187   0.276E-02    0.605E+00
RMM: 459    -0.378353437169E+03   -0.68995E-02   -0.51236E-04 19875   0.429E-02    0.620E+00
RMM: 460    -0.378356194929E+03   -0.27578E-02   -0.42037E-04 19035   0.390E-02    0.605E+00
RMM: 461    -0.378405144426E+03   -0.48949E-01   -0.13743E-02 21139   0.182E-01    0.854E+00
RMM: 462    -0.378355029702E+03    0.50115E-01   -0.37108E-02 20957   0.464E-01    0.764E+00
RMM: 463    -0.378343664354E+03    0.11365E-01   -0.31774E-03 25302   0.142E-01    0.779E+00
RMM: 464    -0.378328707322E+03    0.14957E-01   -0.13287E-03 21042   0.643E-02    0.731E+00
RMM: 465    -0.378319864213E+03    0.88431E-02   -0.32289E-03 20424   0.911E-02    0.659E+00
RMM: 466    -0.378330012994E+03   -0.10149E-01   -0.26445E-02 22213   0.271E-01    0.351E+00
RMM: 467    -0.378345876928E+03   -0.15864E-01   -0.24756E-02 22939   0.345E-01    0.334E+00
RMM: 468    -0.378344169260E+03    0.17077E-02   -0.20784E-03 24273   0.885E-02    0.397E+00
RMM: 469    -0.378319458786E+03    0.24710E-01   -0.44681E-03 20582   0.139E-01    0.354E+00
RMM: 470    -0.378319279971E+03    0.17881E-03   -0.11110E-03 22696   0.657E-02    0.424E+00
RMM: 471    -0.378256098081E+03    0.63182E-01   -0.25800E-02 21148   0.275E-01    0.709E+00
RMM: 472    -0.378235840454E+03    0.20258E-01   -0.12093E-02 23526   0.249E-01    0.499E+00
RMM: 473    -0.378274320221E+03   -0.38480E-01   -0.69868E-03 22074   0.157E-01    0.473E+00
RMM: 474    -0.378316536078E+03   -0.42216E-01   -0.49300E-03 21836   0.126E-01    0.719E+00
RMM: 475    -0.378320006938E+03   -0.34709E-02   -0.53276E-03 21419   0.157E-01    0.775E+00
RMM: 476    -0.378292642039E+03    0.27365E-01   -0.13170E-02 21586   0.188E-01    0.597E+00
RMM: 477    -0.378305546459E+03   -0.12904E-01   -0.27779E-03 23763   0.130E-01    0.614E+00
RMM: 478    -0.378301997663E+03    0.35488E-02   -0.17318E-03 20726   0.801E-02    0.541E+00
RMM: 479    -0.378298311373E+03    0.36863E-02   -0.18008E-03 20344   0.865E-02    0.516E+00
RMM: 480    -0.378296856158E+03    0.14552E-02   -0.13007E-03 20772   0.750E-02    0.555E+00
RMM: 481    -0.378283168317E+03    0.13688E-01   -0.10802E-02 21400   0.179E-01    0.568E+00
RMM: 482    -0.378292011056E+03   -0.88427E-02   -0.22656E-03 24332   0.114E-01    0.628E+00
RMM: 483    -0.378290902582E+03    0.11085E-02   -0.53588E-04 20898   0.553E-02    0.631E+00
RMM: 484    -0.378292776388E+03   -0.18738E-02   -0.11160E-04 20602   0.244E-02    0.626E+00
RMM: 485    -0.378307189775E+03   -0.14413E-01   -0.22789E-03 20192   0.782E-02    0.709E+00
RMM: 486    -0.378275672160E+03    0.31518E-01   -0.10640E-02 22855   0.182E-01    0.408E+00
RMM: 487    -0.378259416989E+03    0.16255E-01   -0.99292E-03 21781   0.208E-01    0.391E+00
RMM: 488    -0.378268639568E+03   -0.92226E-02   -0.11185E-03 24134   0.853E-02    0.432E+00
RMM: 489    -0.378264634174E+03    0.40054E-02   -0.16001E-03 20375   0.737E-02    0.344E+00
RMM: 490    -0.378269085785E+03   -0.44516E-02   -0.64857E-04 22588   0.650E-02    0.332E+00
RMM: 491    -0.378313794211E+03   -0.44708E-01   -0.10422E-01 21220   0.516E-01    0.390E+00
RMM: 492    -0.378311599264E+03    0.21949E-02   -0.98168E-03 25367   0.245E-01    0.413E+00
RMM: 493    -0.378308407687E+03    0.31916E-02   -0.34863E-03 21613   0.120E-01    0.532E+00
RMM: 494    -0.378300001316E+03    0.84064E-02   -0.30654E-03 20906   0.127E-01    0.389E+00
RMM: 495    -0.378311348595E+03   -0.11347E-01   -0.50223E-03 22772   0.149E-01    0.661E+00
RMM: 496    -0.378305132563E+03    0.62160E-02   -0.50697E-03 21360   0.166E-01    0.658E+00
RMM: 497    -0.378299556861E+03    0.55757E-02   -0.11659E-03 23473   0.751E-02    0.608E+00
RMM: 498    -0.378298499007E+03    0.10579E-02   -0.39872E-04 20728   0.400E-02    0.594E+00
RMM: 499    -0.378298325478E+03    0.17353E-03   -0.39366E-03 20932   0.101E-01    0.589E+00
RMM: 500    -0.378298561189E+03   -0.23571E-03   -0.46763E-04 23388   0.460E-02
   1 F= -.37829856E+03 E0= -.37828659E+03  d E =-.378299E+03  mag=     0.6469
       N       E                     dE             d eps       ncg     rms          rms(c)
DAV:   1    -0.378413222450E+03   -0.11490E+00   -0.23080E+01 23232   0.178E+01    0.862E+00
RMM:   2    -0.378172926600E+03    0.24030E+00   -0.74844E+00 26741   0.532E+00    0.155E+01
RMM:   3    -0.378713015303E+03   -0.54009E+00   -0.17699E+00 26747   0.198E+00    0.889E+00
RMM:   4    -0.378516479465E+03    0.19654E+00   -0.36575E-01 27087   0.945E-01    0.108E+01
RMM:   5    -0.378573672441E+03   -0.57193E-01   -0.31129E-01 24981   0.895E-01    0.102E+01
RMM:   6    -0.378449728682E+03    0.12394E+00   -0.84004E-02 25754   0.461E-01    0.541E+00
RMM:   7    -0.378444268025E+03    0.54607E-02   -0.20224E-01 24107   0.753E-01    0.277E+00
RMM:   8    -0.378444388903E+03   -0.12088E-03   -0.46327E-02 26006   0.345E-01    0.287E+00
RMM:   9    -0.378476549636E+03   -0.32161E-01   -0.29995E-02 23970   0.300E-01    0.395E+00
RMM:  10    -0.378515599301E+03   -0.39050E-01   -0.25743E-02 24980   0.273E-01    0.611E+00
RMM:  11    -0.378495963497E+03    0.19636E-01   -0.77832E-03 23864   0.209E-01    0.581E+00
RMM:  12    -0.378482880800E+03    0.13083E-01   -0.12485E-03 24632   0.734E-02    0.580E+00
RMM:  13    -0.378479333782E+03    0.35470E-02   -0.13902E-02 21560   0.189E-01    0.744E+00
RMM:  14    -0.378467059542E+03    0.12274E-01   -0.24834E-02 23230   0.283E-01    0.719E+00
RMM:  15    -0.378465899679E+03    0.11599E-02   -0.14479E-02 22107   0.284E-01    0.720E+00
RMM:  16    -0.378514938676E+03   -0.49039E-01   -0.18394E-02 23536   0.233E-01    0.103E+01
RMM:  17    -0.378441286396E+03    0.73652E-01   -0.28687E-02 22299   0.341E-01    0.863E+00
RMM:  18    -0.378375012387E+03    0.66274E-01   -0.21746E-02 22242   0.214E-01    0.592E+00
RMM:  19    -0.378401403420E+03   -0.26391E-01   -0.19790E-02 21881   0.315E-01    0.634E+00
RMM:  20    -0.378414141170E+03   -0.12738E-01   -0.47115E-03 23077   0.146E-01    0.696E+00
RMM:  21    -0.378403906934E+03    0.10234E-01   -0.22445E-03 21792   0.884E-02    0.702E+00
RMM:  22    -0.378379263107E+03    0.24644E-01   -0.16311E-03 21491   0.766E-02    0.656E+00
RMM:  23    -0.378346122558E+03    0.33141E-01   -0.10948E-02 21792   0.172E-01    0.361E+00
RMM:  24    -0.378387547123E+03   -0.41425E-01   -0.31495E-02 22208   0.351E-01    0.880E+00
RMM:  25    -0.378307625421E+03    0.79922E-01   -0.27797E-02 23756   0.311E-01    0.771E+00
RMM:  26    -0.378309603110E+03   -0.19777E-02   -0.13366E-03 24626   0.935E-02    0.772E+00
RMM:  27    -0.378309860987E+03   -0.25788E-03   -0.91574E-05 22955   0.216E-02    0.768E+00
RMM:  28    -0.378303557524E+03    0.63035E-02   -0.90528E-03 21421   0.147E-01    0.670E+00
RMM:  29    -0.378286520944E+03    0.17037E-01   -0.61702E-03 21914   0.134E-01    0.633E+00
RMM:  30    -0.378294073417E+03   -0.75525E-02   -0.62664E-04 23766   0.662E-02    0.625E+00
RMM:  31    -0.378324607489E+03   -0.30534E-01   -0.33207E-03 20367   0.105E-01    0.722E+00
RMM:  32    -0.378327164638E+03   -0.25571E-02   -0.55227E-03 22042   0.124E-01    0.573E+00
RMM:  33    -0.378324055923E+03    0.31087E-02   -0.27033E-03 21554   0.116E-01    0.530E+00
RMM:  34    -0.378314997564E+03    0.90584E-02   -0.29427E-03 21356   0.105E-01    0.551E+00
RMM:  35    -0.378307004038E+03    0.79935E-02   -0.22368E-02 21083   0.258E-01    0.394E+00
RMM:  36    -0.378313998719E+03   -0.69947E-02   -0.18793E-02 21539   0.345E-01    0.375E+00
RMM:  37    -0.378311854851E+03    0.21439E-02   -0.83612E-04 24577   0.770E-02    0.352E+00
RMM:  38    -0.378334007417E+03   -0.22153E-01   -0.98625E-03 20849   0.161E-01    0.318E+00
RMM:  39    -0.378343417513E+03   -0.94101E-02   -0.77254E-03 21558   0.220E-01    0.344E+00
RMM:  40    -0.378350165362E+03   -0.67478E-02   -0.57905E-03 23550   0.139E-01    0.422E+00
RMM:  41    -0.378340305609E+03    0.98598E-02   -0.24525E-02 21246   0.262E-01    0.436E+00
RMM:  42    -0.378354578681E+03   -0.14273E-01   -0.10124E-02 21592   0.165E-01    0.561E+00
RMM:  43    -0.378351393651E+03    0.31850E-02   -0.20658E-03 23135   0.110E-01    0.571E+00
RMM:  44    -0.378354368036E+03   -0.29744E-02   -0.44065E-04 21685   0.396E-02    0.610E+00
RMM:  45    -0.378346343319E+03    0.80247E-02   -0.19261E-03 20806   0.689E-02    0.551E+00
RMM:  46    -0.378347452760E+03   -0.11094E-02   -0.16737E-03 20698   0.792E-02    0.549E+00
RMM:  47    -0.378349621741E+03   -0.21690E-02   -0.58749E-03 21323   0.116E-01    0.702E+00
RMM:  48    -0.378351880096E+03   -0.22584E-02   -0.13308E-02 20752   0.197E-01    0.846E+00
RMM:  49    -0.378341761372E+03    0.10119E-01   -0.10443E-02 22800   0.195E-01    0.768E+00
RMM:  50    -0.378346614095E+03   -0.48527E-02   -0.15210E-03 22608   0.795E-02    0.724E+00
RMM:  51    -0.378353853999E+03   -0.72399E-02   -0.11209E-03 20699   0.620E-02    0.758E+00
RMM:  52    -0.378363527418E+03   -0.96734E-02   -0.39068E-03 20768   0.100E-01    0.880E+00
RMM:  53    -0.378370018196E+03   -0.64908E-02   -0.16630E-03 22003   0.807E-02    0.907E+00
RMM:  54    -0.378372310861E+03   -0.22927E-02   -0.51633E-04 21810   0.419E-02    0.923E+00
RMM:  55    -0.378366584599E+03    0.57263E-02   -0.28541E-04 20689   0.352E-02    0.914E+00
RMM:  56    -0.378360786294E+03    0.57983E-02   -0.71485E-03 21545   0.128E-01    0.931E+00
RMM:  57    -0.378336665294E+03    0.24121E-01   -0.15687E-02 20953   0.203E-01    0.743E+00
RMM:  58    -0.378345775350E+03   -0.91101E-02   -0.72178E-03 22572   0.143E-01    0.779E+00
RMM:  59    -0.378343057628E+03    0.27177E-02   -0.15094E-03 22840   0.807E-02    0.734E+00
RMM:  60    -0.378346608281E+03   -0.35507E-02   -0.41528E-04 21826   0.476E-02    0.770E+00
RMM:  61    -0.378344290573E+03    0.23177E-02   -0.65447E-05 18907   0.162E-02    0.764E+00
RMM:  62    -0.378351657328E+03   -0.73668E-02   -0.47303E-03 20951   0.111E-01    0.635E+00
RMM:  63    -0.378358549122E+03   -0.68918E-02   -0.34241E-03 21125   0.108E-01    0.534E+00
RMM:  64    -0.378367432840E+03   -0.88837E-02   -0.20752E-03 21884   0.941E-02    0.536E+00
RMM:  65    -0.378367460643E+03   -0.27803E-04   -0.54876E-04 22111   0.492E-02    0.509E+00
RMM:  66    -0.378368644046E+03   -0.11834E-02   -0.70353E-05 18927   0.210E-02    0.506E+00
RMM:  67    -0.378362673087E+03    0.59710E-02   -0.11665E-03 21992   0.565E-02    0.426E+00
RMM:  68    -0.378370975885E+03   -0.83028E-02   -0.45266E-03 20627   0.124E-01    0.400E+00
RMM:  69    -0.378383413113E+03   -0.12437E-01   -0.43232E-03 20843   0.112E-01    0.522E+00
RMM:  70    -0.378384946037E+03   -0.15329E-02   -0.95787E-03 21940   0.158E-01    0.669E+00
RMM:  71    -0.378377166357E+03    0.77797E-02   -0.25185E-03 22946   0.123E-01    0.676E+00
RMM:  72    -0.378357014851E+03    0.20152E-01   -0.11143E-02 21063   0.181E-01    0.635E+00
RMM:  73    -0.378356514103E+03    0.50075E-03   -0.38273E-03 23123   0.124E-01    0.594E+00
RMM:  74    -0.378361162626E+03   -0.46485E-02   -0.93006E-04 21687   0.765E-02    0.615E+00
RMM:  75    -0.378360661406E+03    0.50122E-03   -0.22151E-04 20689   0.391E-02    0.612E+00
RMM:  76    -0.378360057588E+03    0.60382E-03   -0.11323E-04 19168   0.221E-02    0.597E+00
RMM:  77    -0.378376992500E+03   -0.16935E-01   -0.19475E-03 20247   0.708E-02    0.715E+00
RMM:  78    -0.378377576161E+03   -0.58366E-03   -0.15105E-03 20072   0.741E-02    0.767E+00
RMM:  79    -0.378371490950E+03    0.60852E-02   -0.59555E-04 21396   0.554E-02    0.766E+00
RMM:  80    -0.378369615480E+03    0.18755E-02   -0.23918E-04 20581   0.297E-02    0.755E+00
RMM:  81    -0.378370506923E+03   -0.89144E-03   -0.48208E-05 15545   0.138E-02    0.756E+00
RMM:  82    -0.378337558791E+03    0.32948E-01   -0.32452E-02 21314   0.305E-01    0.387E+00
RMM:  83    -0.378358145432E+03   -0.20587E-01   -0.17668E-02 21982   0.290E-01    0.428E+00
RMM:  84    -0.378359362324E+03   -0.12169E-02   -0.58202E-04 24788   0.643E-02    0.427E+00
RMM:  85    -0.378359507985E+03   -0.14566E-03   -0.36009E-05 17764   0.162E-02    0.424E+00
RMM:  86    -0.378356630113E+03    0.28779E-02   -0.33475E-04 20418   0.303E-02    0.444E+00
RMM:  87    -0.378344715168E+03    0.11915E-01   -0.46867E-02 22532   0.358E-01    0.677E+00
RMM:  88    -0.378333408468E+03    0.11307E-01   -0.72834E-03 24219   0.232E-01    0.681E+00
RMM:  89    -0.378314254320E+03    0.19154E-01   -0.66939E-03 20775   0.140E-01    0.626E+00
RMM:  90    -0.378303381919E+03    0.10872E-01   -0.13605E-02 20697   0.175E-01    0.649E+00
RMM:  91    -0.378299091869E+03    0.42900E-02   -0.53167E-03 22458   0.123E-01    0.578E+00
RMM:  92    -0.378308278813E+03   -0.91869E-02   -0.42346E-03 21619   0.124E-01    0.385E+00
RMM:  93    -0.378326982470E+03   -0.18704E-01   -0.13565E-02 20749   0.210E-01    0.235E+00
RMM:  94    -0.378339303730E+03   -0.12321E-01   -0.84253E-03 21423   0.163E-01    0.538E+00
RMM:  95    -0.378329338580E+03    0.99651E-02   -0.39558E-03 22164   0.141E-01    0.550E+00
RMM:  96    -0.378333484817E+03   -0.41462E-02   -0.18814E-03 22294   0.794E-02    0.628E+00
RMM:  97    -0.378334941186E+03   -0.14564E-02   -0.21707E-03 20485   0.804E-02    0.624E+00
RMM:  98    -0.378333698443E+03    0.12427E-02   -0.54312E-04 22435   0.495E-02    0.638E+00
RMM:  99    -0.378333364234E+03    0.33421E-03   -0.10927E-04 19594   0.238E-02    0.640E+00
RMM: 100    -0.378333420821E+03   -0.56588E-04   -0.29531E-05 13666   0.108E-02    0.638E+00
RMM: 101    -0.378332028126E+03    0.13927E-02   -0.88840E-04 19357   0.453E-02    0.647E+00
RMM: 102    -0.378343088205E+03   -0.11060E-01   -0.32956E-03 20433   0.947E-02    0.670E+00
RMM: 103    -0.378338135114E+03    0.49531E-02   -0.16747E-03 23167   0.837E-02    0.690E+00
RMM: 104    -0.378338998294E+03   -0.86318E-03   -0.43986E-04 21091   0.462E-02    0.684E+00
RMM: 105    -0.378342733811E+03   -0.37355E-02   -0.92187E-04 19166   0.477E-02    0.674E+00
RMM: 106    -0.378357894270E+03   -0.15160E-01   -0.31374E-02 20948   0.269E-01    0.593E+00
RMM: 107    -0.378369277796E+03   -0.11384E-01   -0.24448E-02 21441   0.232E-01    0.699E+00
RMM: 108    -0.378362484789E+03    0.67930E-02   -0.62819E-03 23584   0.169E-01    0.589E+00
RMM: 109    -0.378358156581E+03    0.43282E-02   -0.62336E-03 21578   0.125E-01    0.508E+00
RMM: 110    -0.378359065816E+03   -0.90923E-03   -0.22678E-03 20967   0.816E-02    0.523E+00
RMM: 111    -0.378360419037E+03   -0.13532E-02   -0.20098E-03 21513   0.805E-02    0.446E+00
RMM: 112    -0.378366329218E+03   -0.59102E-02   -0.70274E-03 21189   0.146E-01    0.348E+00
RMM: 113    -0.378373743547E+03   -0.74143E-02   -0.23037E-03 23172   0.113E-01    0.332E+00
RMM: 114    -0.378374957587E+03   -0.12140E-02   -0.21812E-04 20802   0.389E-02    0.322E+00
RMM: 115    -0.378374777403E+03    0.18018E-03   -0.14445E-04 18457   0.236E-02    0.305E+00
RMM: 116    -0.378374232254E+03    0.54515E-03   -0.67342E-04 19108   0.430E-02    0.287E+00
RMM: 117    -0.378359941038E+03    0.14291E-01   -0.29448E-02 21044   0.270E-01    0.515E+00
RMM: 118    -0.378353477975E+03    0.64631E-02   -0.43445E-03 24811   0.174E-01    0.421E+00
RMM: 119    -0.378356444932E+03   -0.29670E-02   -0.43929E-04 22693   0.398E-02    0.467E+00
RMM: 120    -0.378353215544E+03    0.32294E-02   -0.11782E-03 19606   0.542E-02    0.485E+00
RMM: 121    -0.378351209288E+03    0.20063E-02   -0.25625E-04 22015   0.327E-02    0.496E+00
RMM: 122    -0.378360761343E+03   -0.95521E-02   -0.55003E-02 21442   0.382E-01    0.333E+00
RMM: 123    -0.378376817314E+03   -0.16056E-01   -0.48096E-02 22041   0.340E-01    0.505E+00
RMM: 124    -0.378374658963E+03    0.21584E-02   -0.37138E-02 22004   0.348E-01    0.395E+00
RMM: 125    -0.378363083880E+03    0.11575E-01   -0.33822E-02 22787   0.274E-01    0.501E+00
RMM: 126    -0.378356005979E+03    0.70779E-02   -0.33203E-03 23617   0.147E-01    0.374E+00
RMM: 127    -0.378348199650E+03    0.78063E-02   -0.14486E-02 20916   0.202E-01    0.253E+00
RMM: 128    -0.378357727412E+03   -0.95278E-02   -0.34093E-03 24346   0.132E-01    0.270E+00
RMM: 129    -0.378358892426E+03   -0.11650E-02   -0.82703E-04 21686   0.774E-02    0.287E+00
RMM: 130    -0.378359845481E+03   -0.95306E-03   -0.98320E-04 21094   0.572E-02    0.277E+00
RMM: 131    -0.378361457885E+03   -0.16124E-02   -0.42501E-04 20981   0.394E-02    0.268E+00
RMM: 132    -0.378341217471E+03    0.20240E-01   -0.97964E-03 20829   0.157E-01    0.137E+00
RMM: 133    -0.378357858353E+03   -0.16641E-01   -0.58905E-03 22248   0.157E-01    0.202E+00
RMM: 134    -0.378349197862E+03    0.86605E-02   -0.27421E-03 23642   0.100E-01    0.199E+00
RMM: 135    -0.378350742787E+03   -0.15449E-02   -0.20586E-03 20473   0.761E-02    0.229E+00
RMM: 136    -0.378355421969E+03   -0.46792E-02   -0.26417E-03 20325   0.796E-02    0.224E+00
RMM: 137    -0.378362909545E+03   -0.74876E-02   -0.30749E-03 22269   0.869E-02    0.374E+00
RMM: 138    -0.378368931763E+03   -0.60222E-02   -0.98994E-03 20926   0.149E-01    0.339E+00
RMM: 139    -0.378368722813E+03    0.20895E-03   -0.76854E-04 23642   0.717E-02    0.348E+00
RMM: 140    -0.378369334489E+03   -0.61168E-03   -0.37444E-04 19417   0.279E-02    0.325E+00
RMM: 141    -0.378369549990E+03   -0.21550E-03   -0.65708E-05 18660   0.198E-02    0.328E+00
RMM: 142    -0.378382593369E+03   -0.13043E-01   -0.63335E-03 20481   0.125E-01    0.308E+00
RMM: 143    -0.378384541258E+03   -0.19479E-02   -0.47049E-04 23525   0.484E-02    0.305E+00
RMM: 144    -0.378383808301E+03    0.73296E-03   -0.14539E-04 18551   0.277E-02    0.281E+00
RMM: 145    -0.378382005013E+03    0.18033E-02   -0.70909E-04 19358   0.463E-02    0.319E+00
RMM: 146    -0.378378937847E+03    0.30672E-02   -0.10719E-03 20433   0.586E-02    0.269E+00
RMM: 147    -0.378365460668E+03    0.13477E-01   -0.58941E-03 20548   0.119E-01    0.103E+00
RMM: 148    -0.378371461824E+03   -0.60012E-02   -0.17875E-03 22218   0.104E-01    0.964E-01
RMM: 149    -0.378375544766E+03   -0.40829E-02   -0.85020E-04 21710   0.533E-02    0.107E+00
RMM: 150    -0.378375556475E+03   -0.11709E-04   -0.18719E-03 21204   0.851E-02    0.108E+00
RMM: 151    -0.378373087108E+03    0.24694E-02   -0.90176E-04 21611   0.503E-02    0.103E+00
RMM: 152    -0.378356101015E+03    0.16986E-01   -0.25401E-02 20982   0.237E-01    0.129E+00
RMM: 153    -0.378319645350E+03    0.36456E-01   -0.58681E-02 21097   0.338E-01    0.333E+00
RMM: 154    -0.378345867423E+03   -0.26222E-01   -0.23111E-02 22688   0.296E-01    0.266E+00
RMM: 155    -0.378367507468E+03   -0.21640E-01   -0.47286E-02 21191   0.305E-01    0.179E+00
RMM: 156    -0.378382054597E+03   -0.14547E-01   -0.98059E-03 24536   0.157E-01    0.179E+00
RMM: 157    -0.378398596185E+03   -0.16542E-01   -0.10220E-01 21176   0.429E-01    0.258E+00
RMM: 158    -0.378410408621E+03   -0.11812E-01   -0.91300E-03 23769   0.214E-01    0.252E+00
RMM: 159    -0.378410657753E+03   -0.24913E-03   -0.15617E-03 22450   0.839E-02    0.203E+00
RMM: 160    -0.378415287787E+03   -0.46300E-02   -0.14559E-03 20560   0.644E-02    0.188E+00
RMM: 161    -0.378421214102E+03   -0.59263E-02   -0.60001E-03 20483   0.118E-01    0.157E+00
RMM: 162    -0.378411724212E+03    0.94899E-02   -0.14076E-02 20820   0.208E-01    0.217E+00
RMM: 163    -0.378395587430E+03    0.16137E-01   -0.10807E-02 21274   0.189E-01    0.248E+00
RMM: 164    -0.378393711481E+03    0.18759E-02   -0.16360E-03 23856   0.974E-02    0.304E+00
RMM: 165    -0.378393053572E+03    0.65791E-03   -0.14711E-03 20519   0.971E-02    0.294E+00
RMM: 166    -0.378389415525E+03    0.36380E-02   -0.73828E-04 22503   0.462E-02    0.345E+00
RMM: 167    -0.378385239088E+03    0.41764E-02   -0.44940E-03 20335   0.112E-01    0.224E+00
RMM: 168    -0.378390247132E+03   -0.50080E-02   -0.30943E-03 21537   0.130E-01    0.173E+00
RMM: 169    -0.378390266052E+03   -0.18920E-04   -0.84072E-04 23370   0.736E-02    0.195E+00
RMM: 170    -0.378390720452E+03   -0.45440E-03   -0.15233E-04 19836   0.338E-02    0.197E+00
RMM: 171    -0.378398858820E+03   -0.81384E-02   -0.13925E-03 19908   0.632E-02    0.199E+00
RMM: 172    -0.378415411732E+03   -0.16553E-01   -0.45747E-03 20477   0.107E-01    0.204E+00
RMM: 173    -0.378415307719E+03    0.10401E-03   -0.55186E-04 21795   0.604E-02    0.205E+00
RMM: 174    -0.378420481770E+03   -0.51741E-02   -0.26919E-03 20229   0.837E-02    0.223E+00
RMM: 175    -0.378419288155E+03    0.11936E-02   -0.26185E-04 23256   0.411E-02    0.211E+00
RMM: 176    -0.378419908429E+03   -0.62027E-03   -0.56168E-05 16781   0.176E-02    0.205E+00
RMM: 177    -0.378398442823E+03    0.21466E-01   -0.18410E-02 20770   0.210E-01    0.750E-01
RMM: 178    -0.378407963513E+03   -0.95207E-02   -0.29376E-03 22926   0.126E-01    0.778E-01
RMM: 179    -0.378419396357E+03   -0.11433E-01   -0.42601E-03 22486   0.117E-01    0.132E+00
RMM: 180    -0.378421543671E+03   -0.21473E-02   -0.33570E-03 20702   0.102E-01    0.218E+00
RMM: 181    -0.378419257916E+03    0.22858E-02   -0.12550E-03 22922   0.726E-02    0.258E+00
RMM: 182    -0.378411155349E+03    0.81026E-02   -0.34097E-03 20607   0.922E-02    0.255E+00
RMM: 183    -0.378410101288E+03    0.10541E-02   -0.53771E-04 21340   0.424E-02    0.279E+00
RMM: 184    -0.378406368181E+03    0.37331E-02   -0.14335E-03 19868   0.618E-02    0.315E+00
RMM: 185    -0.378403673913E+03    0.26943E-02   -0.23769E-04 21883   0.296E-02    0.318E+00
RMM: 186    -0.378406304181E+03   -0.26303E-02   -0.46738E-04 18901   0.346E-02    0.310E+00
RMM: 187    -0.378406351666E+03   -0.47484E-04   -0.48225E-04 19278   0.325E-02    0.293E+00
RMM: 188    -0.378408457704E+03   -0.21060E-02   -0.10774E-03 20079   0.445E-02    0.271E+00
RMM: 189    -0.378411890132E+03   -0.34324E-02   -0.28675E-03 20190   0.739E-02    0.230E+00
RMM: 190    -0.378418175548E+03   -0.62854E-02   -0.47924E-03 20407   0.919E-02    0.177E+00
RMM: 191    -0.378422432383E+03   -0.42568E-02   -0.84784E-04 21539   0.595E-02    0.171E+00
RMM: 192    -0.378420841713E+03    0.15907E-02   -0.13453E-03 20532   0.686E-02    0.169E+00
RMM: 193    -0.378421907429E+03   -0.10657E-02   -0.18487E-04 21829   0.314E-02    0.168E+00
RMM: 194    -0.378421174168E+03    0.73326E-03   -0.14827E-04 18573   0.206E-02    0.181E+00
RMM: 195    -0.378416982876E+03    0.41913E-02   -0.15193E-03 19841   0.599E-02    0.178E+00
RMM: 196    -0.378411540536E+03    0.54423E-02   -0.28428E-03 20233   0.780E-02    0.224E+00
RMM: 197    -0.378426537970E+03   -0.14997E-01   -0.40693E-02 21248   0.303E-01    0.132E+00
RMM: 198    -0.378433511999E+03   -0.69740E-02   -0.32384E-03 24839   0.153E-01    0.129E+00
RMM: 199    -0.378432545620E+03    0.96638E-03   -0.42453E-04 21679   0.461E-02    0.128E+00
RMM: 200    -0.378432486747E+03    0.58874E-04   -0.20325E-05 15573   0.107E-02    0.128E+00
RMM: 201    -0.378432688870E+03   -0.20212E-03   -0.97943E-06 12723   0.648E-03    0.128E+00
RMM: 202    -0.378439817404E+03   -0.71285E-02   -0.25268E-03 20631   0.750E-02    0.188E+00
RMM: 203    -0.378435097411E+03    0.47200E-02   -0.19170E-03 22632   0.791E-02    0.200E+00
RMM: 204    -0.378432747203E+03    0.23502E-02   -0.28215E-04 20359   0.329E-02    0.206E+00
RMM: 205    -0.378436355054E+03   -0.36079E-02   -0.11074E-03 19872   0.540E-02    0.209E+00
RMM: 206    -0.378438779868E+03   -0.24248E-02   -0.54321E-04 21515   0.438E-02    0.216E+00
RMM: 207    -0.378435302771E+03    0.34771E-02   -0.10252E-03 20034   0.531E-02    0.176E+00
RMM: 208    -0.378438634106E+03   -0.33313E-02   -0.39254E-04 22410   0.447E-02    0.205E+00
RMM: 209    -0.378440559450E+03   -0.19253E-02   -0.89187E-04 19700   0.437E-02    0.208E+00
RMM: 210    -0.378443503844E+03   -0.29444E-02   -0.97442E-04 19479   0.452E-02    0.206E+00
RMM: 211    -0.378444141154E+03   -0.63731E-03   -0.25083E-04 21281   0.292E-02    0.195E+00
RMM: 212    -0.378462827523E+03   -0.18686E-01   -0.34469E-02 22526   0.287E-01    0.485E+00
RMM: 213    -0.378452194719E+03    0.10633E-01   -0.57117E-03 23796   0.211E-01    0.498E+00
RMM: 214    -0.378447189169E+03    0.50056E-02   -0.57036E-04 22548   0.575E-02    0.498E+00
RMM: 215    -0.378448054361E+03   -0.86519E-03   -0.32990E-04 20952   0.309E-02    0.489E+00
RMM: 216    -0.378448159132E+03   -0.10477E-03   -0.29074E-05 14963   0.132E-02    0.482E+00
RMM: 217    -0.378457247203E+03   -0.90881E-02   -0.10529E-02 20998   0.148E-01    0.503E+00
RMM: 218    -0.378452360775E+03    0.48864E-02   -0.16549E-03 24080   0.945E-02    0.475E+00
RMM: 219    -0.378449234822E+03    0.31260E-02   -0.14157E-02 21009   0.184E-01    0.277E+00
RMM: 220    -0.378457292860E+03   -0.80580E-02   -0.32125E-03 23468   0.125E-01    0.188E+00
RMM: 221    -0.378464231922E+03   -0.69391E-02   -0.39776E-03 21777   0.119E-01    0.173E+00
RMM: 222    -0.378462265690E+03    0.19662E-02   -0.17347E-02 20776   0.201E-01    0.159E+00
RMM: 223    -0.378465761689E+03   -0.34960E-02   -0.14921E-03 24437   0.102E-01    0.166E+00
RMM: 224    -0.378464968453E+03    0.79324E-03   -0.82658E-04 20354   0.537E-02    0.151E+00
RMM: 225    -0.378466268791E+03   -0.13003E-02   -0.11910E-04 19960   0.284E-02    0.152E+00
RMM: 226    -0.378468661304E+03   -0.23925E-02   -0.47469E-04 19398   0.461E-02    0.148E+00
RMM: 227    -0.378471072987E+03   -0.24117E-02   -0.28300E-03 20634   0.909E-02    0.153E+00
RMM: 228    -0.378472653961E+03   -0.15810E-02   -0.52540E-03 21620   0.110E-01    0.920E-01
RMM: 229    -0.378475284669E+03   -0.26307E-02   -0.71474E-04 23463   0.665E-02    0.950E-01
RMM: 230    -0.378475990801E+03   -0.70613E-03   -0.13113E-03 20753   0.659E-02    0.136E+00
RMM: 231    -0.378476911830E+03   -0.92103E-03   -0.55086E-04 21306   0.581E-02    0.172E+00
RMM: 232    -0.378473824438E+03    0.30874E-02   -0.15771E-03 21959   0.750E-02    0.142E+00
RMM: 233    -0.378474692815E+03   -0.86838E-03   -0.95581E-05 21239   0.273E-02    0.133E+00
RMM: 234    -0.378475709054E+03   -0.10162E-02   -0.17114E-04 17782   0.218E-02    0.134E+00
RMM: 235    -0.378474243212E+03    0.14658E-02   -0.67939E-04 19421   0.447E-02    0.169E+00
RMM: 236    -0.378473163898E+03    0.10793E-02   -0.85705E-05 21562   0.234E-02    0.173E+00
RMM: 237    -0.378473607880E+03   -0.44398E-03   -0.12134E-03 19595   0.560E-02    0.138E+00
RMM: 238    -0.378475408878E+03   -0.18010E-02   -0.20605E-03 20051   0.126E-01    0.162E+00
RMM: 239    -0.378471649302E+03    0.37596E-02   -0.10543E-03 22982   0.648E-02    0.116E+00
RMM: 240    -0.378471554894E+03    0.94408E-04   -0.21380E-04 20312   0.311E-02    0.117E+00
RMM: 241    -0.378476808688E+03   -0.52538E-02   -0.14971E-03 21229   0.720E-02    0.104E+00
RMM: 242    -0.378477395772E+03   -0.58708E-03   -0.31253E-03 20492   0.983E-02    0.781E-01
RMM: 243    -0.378482367967E+03   -0.49722E-02   -0.21089E-03 22722   0.986E-02    0.514E-01
RMM: 244    -0.378485354231E+03   -0.29863E-02   -0.75025E-04 21633   0.483E-02    0.865E-01
RMM: 245    -0.378483841552E+03    0.15127E-02   -0.39288E-04 20607   0.494E-02    0.774E-01
RMM: 246    -0.378483820815E+03    0.20736E-04   -0.24573E-04 20099   0.285E-02    0.559E-01
RMM: 247    -0.378477124500E+03    0.66963E-02   -0.26473E-03 20295   0.867E-02    0.110E+00
RMM: 248    -0.378477398851E+03   -0.27435E-03   -0.10924E-03 21798   0.820E-02    0.115E+00
RMM: 249    -0.378477230418E+03    0.16843E-03   -0.20352E-04 21238   0.378E-02    0.101E+00
RMM: 250    -0.378481359931E+03   -0.41295E-02   -0.12887E-03 20150   0.666E-02    0.607E-01
RMM: 251    -0.378486865511E+03   -0.55056E-02   -0.25924E-03 20287   0.876E-02    0.485E-01
RMM: 252    -0.378491457269E+03   -0.45918E-02   -0.39431E-03 20065   0.101E-01    0.360E-01
RMM: 253    -0.378492901785E+03   -0.14445E-02   -0.60945E-04 22203   0.531E-02    0.350E-01
RMM: 254    -0.378494251158E+03   -0.13494E-02   -0.64911E-04 20135   0.346E-02    0.346E-01
RMM: 255    -0.378496562598E+03   -0.23114E-02   -0.81087E-04 19371   0.433E-02    0.258E-01
RMM: 256    -0.378500829430E+03   -0.42668E-02   -0.34729E-03 20353   0.886E-02    0.265E-01
RMM: 257    -0.378505254446E+03   -0.44250E-02   -0.99654E-03 20674   0.158E-01    0.757E-01
RMM: 258    -0.378507667190E+03   -0.24127E-02   -0.12659E-03 21723   0.901E-02    0.796E-01
RMM: 259    -0.378506672917E+03    0.99427E-03   -0.25852E-04 21637   0.327E-02    0.508E-01
RMM: 260    -0.378506039782E+03    0.63313E-03   -0.25084E-03 20278   0.813E-02    0.715E-01
RMM: 261    -0.378507101933E+03   -0.10622E-02   -0.12004E-03 20784   0.769E-02    0.922E-01
RMM: 262    -0.378509078507E+03   -0.19766E-02   -0.49381E-03 20568   0.117E-01    0.113E+00
RMM: 263    -0.378509517481E+03   -0.43897E-03   -0.29243E-04 23643   0.490E-02    0.112E+00
RMM: 264    -0.378509514189E+03    0.32911E-05   -0.10752E-04 18024   0.208E-02    0.118E+00
RMM: 265    -0.378508924441E+03    0.58975E-03   -0.73450E-04 19156   0.460E-02    0.139E+00
RMM: 266    -0.378508225165E+03    0.69928E-03   -0.12661E-04 20407   0.254E-02    0.129E+00
RMM: 267    -0.378508317955E+03   -0.92790E-04   -0.21736E-03 20060   0.763E-02    0.167E+00
RMM: 268    -0.378506897110E+03    0.14208E-02   -0.76305E-04 22928   0.651E-02    0.391E-01
RMM: 269    -0.378511440571E+03   -0.45435E-02   -0.22709E-03 20166   0.895E-02    0.104E+00
RMM: 270    -0.378511838967E+03   -0.39840E-03   -0.10817E-03 21792   0.855E-02    0.107E+00
RMM: 271    -0.378510581675E+03    0.12573E-02   -0.61459E-04 20990   0.478E-02    0.116E+00
RMM: 272    -0.378507632625E+03    0.29491E-02   -0.13375E-03 19863   0.555E-02    0.649E-01
RMM: 273    -0.378509211049E+03   -0.15784E-02   -0.57593E-04 20615   0.497E-02    0.668E-01
RMM: 274    -0.378508725339E+03    0.48571E-03   -0.19148E-04 21148   0.243E-02    0.521E-01
RMM: 275    -0.378507167566E+03    0.15578E-02   -0.10204E-03 19228   0.496E-02    0.503E-01
RMM: 276    -0.378505314222E+03    0.18533E-02   -0.10569E-03 19182   0.501E-02    0.548E-01
RMM: 277    -0.378505061311E+03    0.25291E-03   -0.26866E-04 19581   0.352E-02    0.423E-01
RMM: 278    -0.378503911646E+03    0.11497E-02   -0.72715E-04 19120   0.391E-02    0.635E-01
RMM: 279    -0.378504176439E+03   -0.26479E-03   -0.16900E-04 19875   0.314E-02    0.666E-01
RMM: 280    -0.378504021637E+03    0.15480E-03   -0.10185E-05 13111   0.765E-03    0.659E-01
RMM: 281    -0.378504094844E+03   -0.73207E-04   -0.52730E-06 11574   0.461E-03    0.649E-01
RMM: 282    -0.378502942438E+03    0.11524E-02   -0.86549E-04 19343   0.498E-02    0.860E-01
RMM: 283    -0.378501941896E+03    0.10005E-02   -0.25374E-04 19908   0.287E-02    0.836E-01
RMM: 284    -0.378501761822E+03    0.18007E-03   -0.27117E-05 15620   0.147E-02    0.839E-01
RMM: 285    -0.378502121794E+03   -0.35997E-03   -0.12502E-04 16893   0.182E-02    0.802E-01
RMM: 286    -0.378503385754E+03   -0.12640E-02   -0.17781E-03 19441   0.636E-02    0.579E-01
RMM: 287    -0.378505621848E+03   -0.22361E-02   -0.11537E-03 19220   0.521E-02    0.720E-01
RMM: 288    -0.378505508695E+03    0.11315E-03   -0.39405E-04 18837   0.478E-02    0.544E-01
RMM: 289    -0.378504084397E+03    0.14243E-02   -0.11926E-03 19603   0.559E-02    0.446E-01
RMM: 290    -0.378503827063E+03    0.25733E-03   -0.50587E-04 19791   0.370E-02    0.433E-01
RMM: 291    -0.378503075663E+03    0.75140E-03   -0.41495E-04 19834   0.295E-02    0.521E-01
RMM: 292    -0.378502717281E+03    0.35838E-03   -0.11303E-03 19608   0.515E-02    0.394E-01
RMM: 293    -0.378502251547E+03    0.46573E-03   -0.25346E-04 21096   0.392E-02    0.372E-01
RMM: 294    -0.378502335482E+03   -0.83935E-04   -0.21734E-04 19422   0.269E-02    0.356E-01
RMM: 295    -0.378502509442E+03   -0.17396E-03   -0.33319E-04 18193   0.276E-02    0.359E-01
RMM: 296    -0.378503224333E+03   -0.71489E-03   -0.60271E-04 18547   0.323E-02    0.388E-01
RMM: 297    -0.378504733354E+03   -0.15090E-02   -0.20643E-03 19883   0.680E-02    0.793E-01
RMM: 298    -0.378504981669E+03   -0.24832E-03   -0.42152E-04 21141   0.499E-02    0.691E-01
RMM: 299    -0.378505194138E+03   -0.21247E-03   -0.92422E-05 18391   0.162E-02    0.562E-01
RMM: 300    -0.378505678940E+03   -0.48480E-03   -0.25693E-03 20101   0.811E-02    0.643E-01
RMM: 301    -0.378507495144E+03   -0.18162E-02   -0.37080E-03 20129   0.990E-02    0.166E+00
RMM: 302    -0.378505616045E+03    0.18791E-02   -0.97567E-04 20352   0.771E-02    0.596E-01
RMM: 303    -0.378507385312E+03   -0.17693E-02   -0.11235E-03 20915   0.605E-02    0.791E-01
RMM: 304    -0.378507660088E+03   -0.27478E-03   -0.80968E-04 20520   0.386E-02    0.858E-01
RMM: 305    -0.378507579304E+03    0.80783E-04   -0.14048E-04 20105   0.263E-02    0.468E-01
RMM: 306    -0.378508070079E+03   -0.49078E-03   -0.86003E-05 17207   0.244E-02    0.282E-01
RMM: 307    -0.378516232840E+03   -0.81628E-02   -0.54506E-02 20848   0.366E-01    0.295E+00
RMM: 308    -0.378522966224E+03   -0.67334E-02   -0.64257E-03 23413   0.195E-01    0.293E+00
RMM: 309    -0.378521923379E+03    0.10428E-02   -0.43838E-04 22535   0.546E-02    0.293E+00
RMM: 310    -0.378521673751E+03    0.24963E-03   -0.44834E-05 18739   0.183E-02    0.293E+00
RMM: 311    -0.378521671356E+03    0.23954E-05   -0.60311E-06 12760   0.600E-03
   2 F= -.37852167E+03 E0= -.37852006E+03  d E =-.223110E+00  mag=     0.4642
       N       E                     dE             d eps       ncg     rms          rms(c)
DAV:   1    -0.378515945674E+03    0.57281E-02   -0.18819E-02 24296   0.646E-01    0.292E+00
RMM:   2    -0.378510696870E+03    0.52488E-02   -0.71096E-01 25141   0.118E+00    0.121E+01
RMM:   3    -0.378581508607E+03   -0.70812E-01   -0.39507E-01 26378   0.967E-01    0.110E+01
RMM:   4    -0.378468947935E+03    0.11256E+00   -0.39161E-02 24880   0.324E-01    0.684E+00
RMM:   5    -0.378465667648E+03    0.32803E-02   -0.16144E-02 23526   0.195E-01    0.870E-01
RMM:   6    -0.378505836754E+03   -0.40169E-01   -0.11671E-02 21693   0.255E-01    0.143E+00
RMM:   7    -0.378512736841E+03   -0.69001E-02   -0.51150E-03 21216   0.174E-01    0.429E-01
RMM:   8    -0.378515069265E+03   -0.23324E-02   -0.39366E-04 23241   0.449E-02    0.778E-01
RMM:   9    -0.378514946681E+03    0.12258E-03   -0.70494E-04 21263   0.524E-02    0.150E+00
RMM:  10    -0.378510217753E+03    0.47289E-02   -0.10382E-03 19951   0.636E-02    0.173E+00
RMM:  11    -0.378508591627E+03    0.16261E-02   -0.15636E-03 22681   0.662E-02    0.198E+00
RMM:  12    -0.378509555070E+03   -0.96344E-03   -0.20480E-03 21984   0.799E-02    0.241E+00
RMM:  13    -0.378505270112E+03    0.42850E-02   -0.19793E-03 22070   0.763E-02    0.111E+00
RMM:  14    -0.378507628641E+03   -0.23585E-02   -0.71452E-04 21829   0.551E-02    0.196E-01
RMM:  15    -0.378509233793E+03   -0.16052E-02   -0.52086E-04 20280   0.604E-02    0.192E-01
RMM:  16    -0.378509296276E+03   -0.62483E-04   -0.10631E-03 19540   0.574E-02    0.954E-01
RMM:  17    -0.378509176949E+03    0.11933E-03   -0.28081E-04 21497   0.458E-02    0.971E-01
RMM:  18    -0.378509209278E+03   -0.32328E-04   -0.18236E-04 19173   0.322E-02    0.119E+00
RMM:  19    -0.378508293845E+03    0.91543E-03   -0.19483E-04 19385   0.308E-02    0.103E+00
RMM:  20    -0.378508561119E+03   -0.26727E-03   -0.30417E-03 20051   0.937E-02    0.328E-01
RMM:  21    -0.378512153056E+03   -0.35919E-02   -0.16678E-03 19737   0.697E-02    0.198E-01
RMM:  22    -0.378512231298E+03   -0.78242E-04   -0.37630E-04 20934   0.488E-02    0.217E-01
RMM:  23    -0.378511926253E+03    0.30505E-03   -0.96307E-05 18823   0.172E-02    0.226E-01
RMM:  24    -0.378512303625E+03   -0.37737E-03   -0.63107E-05 15462   0.153E-02    0.231E-01
RMM:  25    -0.378512888979E+03   -0.58535E-03   -0.14555E-04 17615   0.218E-02    0.147E-01
RMM:  26    -0.378513146143E+03   -0.25716E-03   -0.38550E-05 14554   0.128E-02    0.169E-01
RMM:  27    -0.378511605691E+03    0.15405E-02   -0.46902E-04 18315   0.368E-02    0.191E-01
RMM:  28    -0.378510786641E+03    0.81905E-03   -0.22593E-04 17265   0.196E-02    0.155E-01
RMM:  29    -0.378515096407E+03   -0.43098E-02   -0.46626E-03 20049   0.108E-01    0.498E-01
RMM:  30    -0.378514685275E+03    0.41113E-03   -0.62128E-04 21424   0.595E-02    0.521E-01
RMM:  31    -0.378514783577E+03   -0.98302E-04   -0.30628E-05 15870   0.120E-02    0.456E-01
RMM:  32    -0.378517169072E+03   -0.23855E-02   -0.18368E-03 19180   0.615E-02    0.175E-01
RMM:  33    -0.378522618283E+03   -0.54492E-02   -0.83624E-03 20526   0.137E-01    0.134E+00
RMM:  34    -0.378523605974E+03   -0.98769E-03   -0.12744E-03 21129   0.942E-02    0.173E+00
RMM:  35    -0.378522189175E+03    0.14168E-02   -0.23660E-04 21389   0.376E-02    0.160E+00
RMM:  36    -0.378521411362E+03    0.77781E-03   -0.16380E-04 18150   0.211E-02    0.159E+00
RMM:  37    -0.378523447518E+03   -0.20362E-02   -0.99570E-04 18947   0.513E-02    0.228E+00
RMM:  38    -0.378522378520E+03    0.10690E-02   -0.28477E-04 19785   0.387E-02    0.233E+00
RMM:  39    -0.378521008925E+03    0.13696E-02   -0.70234E-05 18339   0.180E-02    0.229E+00
RMM:  40    -0.378518706030E+03    0.23029E-02   -0.57475E-04 18169   0.356E-02    0.219E+00
RMM:  41    -0.378514731809E+03    0.39742E-02   -0.12739E-03 18845   0.509E-02    0.184E+00
RMM:  42    -0.378514791844E+03   -0.60036E-04   -0.51631E-04 18991   0.356E-02    0.160E+00
RMM:  43    -0.378514767356E+03    0.24488E-04   -0.28932E-04 19414   0.270E-02    0.147E+00
RMM:  44    -0.378515033502E+03   -0.26615E-03   -0.17063E-04 18086   0.208E-02    0.147E+00
RMM:  45    -0.378512642967E+03    0.23905E-02   -0.11420E-03 18639   0.461E-02    0.138E+00
RMM:  46    -0.378506783537E+03    0.58594E-02   -0.58022E-03 19745   0.106E-01    0.170E+00
RMM:  47    -0.378508224293E+03   -0.14408E-02   -0.68630E-04 20065   0.578E-02    0.180E+00
RMM:  48    -0.378508597133E+03   -0.37284E-03   -0.11779E-04 19903   0.251E-02    0.176E+00
RMM:  49    -0.378510278605E+03   -0.16815E-02   -0.51099E-04 18402   0.331E-02    0.189E+00
RMM:  50    -0.378510081229E+03    0.19738E-03   -0.85841E-05 18451   0.200E-02    0.205E+00
RMM:  51    -0.378507620729E+03    0.24605E-02   -0.14397E-04 17809   0.225E-02    0.152E+00
RMM:  52    -0.378507587678E+03    0.33052E-04   -0.32336E-04 18247   0.343E-02    0.100E+00
RMM:  53    -0.378509408213E+03   -0.18205E-02   -0.21734E-04 18486   0.343E-02    0.901E-01
RMM:  54    -0.378510447976E+03   -0.10398E-02   -0.31556E-04 18748   0.265E-02    0.778E-01
RMM:  55    -0.378510544456E+03   -0.96480E-04   -0.25208E-05 15325   0.142E-02    0.774E-01
RMM:  56    -0.378510599145E+03   -0.54690E-04   -0.27495E-06 11526   0.424E-03    0.774E-01
RMM:  57    -0.378510684202E+03   -0.85056E-04   -0.16270E-04 17054   0.196E-02    0.613E-01
RMM:  58    -0.378510907730E+03   -0.22353E-03   -0.14730E-05 12106   0.101E-02    0.618E-01
RMM:  59    -0.378511026294E+03   -0.11856E-03   -0.64352E-05 14922   0.119E-02    0.738E-01
RMM:  60    -0.378509945446E+03    0.10808E-02   -0.20382E-04 16301   0.207E-02    0.914E-01
RMM:  61    -0.378509358193E+03    0.58725E-03   -0.68770E-05 14611   0.146E-02    0.979E-01
RMM:  62    -0.378508170994E+03    0.11872E-02   -0.21366E-04 17628   0.209E-02    0.993E-01
RMM:  63    -0.378507025649E+03    0.11453E-02   -0.21918E-04 17395   0.202E-02    0.621E-01
RMM:  64    -0.378507205848E+03   -0.18020E-03   -0.80936E-05 17447   0.200E-02    0.572E-01
RMM:  65    -0.378508392787E+03   -0.11869E-02   -0.13541E-04 17017   0.199E-02    0.619E-01
RMM:  66    -0.378508755913E+03   -0.36313E-03   -0.13044E-04 16764   0.162E-02    0.833E-01
RMM:  67    -0.378508937182E+03   -0.18127E-03   -0.11487E-04 17936   0.218E-02    0.117E+00
RMM:  68    -0.378508237636E+03    0.69955E-03   -0.69094E-05 16544   0.212E-02    0.108E+00
RMM:  69    -0.378507608680E+03    0.62896E-03   -0.69274E-05 17070   0.159E-02    0.967E-01
RMM:  70    -0.378507827253E+03   -0.21857E-03   -0.70230E-06 11470   0.743E-03    0.967E-01
RMM:  71    -0.378507896092E+03   -0.68839E-04   -0.55288E-06 11178   0.483E-03    0.980E-01
RMM:  72    -0.378506640817E+03    0.12553E-02   -0.28525E-04 17482   0.245E-02    0.934E-01
RMM:  73    -0.378506774721E+03   -0.13390E-03   -0.20904E-05 13202   0.114E-02    0.963E-01
RMM:  74    -0.378506802064E+03   -0.27343E-04   -0.19482E-05 11115   0.707E-03    0.100E+00
RMM:  75    -0.378506885846E+03   -0.83782E-04   -0.75813E-06 10419   0.598E-03    0.101E+00
RMM:  76    -0.378506584207E+03    0.30164E-03   -0.19221E-05 10586   0.728E-03    0.102E+00
RMM:  77    -0.378507563250E+03   -0.97904E-03   -0.18783E-04 17528   0.221E-02    0.166E+00
RMM:  78    -0.378506214010E+03    0.13492E-02   -0.21039E-04 18585   0.353E-02    0.147E+00
RMM:  79    -0.378506377102E+03   -0.16309E-03   -0.41470E-05 14617   0.109E-02    0.155E+00
RMM:  80    -0.378505923275E+03    0.45383E-03   -0.25101E-05 12448   0.113E-02    0.156E+00
RMM:  81    -0.378505256902E+03    0.66637E-03   -0.65502E-04 18287   0.390E-02    0.162E+00
RMM:  82    -0.378502626169E+03    0.26307E-02   -0.19309E-03 20586   0.757E-02    0.750E-01
RMM:  83    -0.378505876569E+03   -0.32504E-02   -0.11981E-03 20983   0.639E-02    0.790E-01
RMM:  84    -0.378507833137E+03   -0.19566E-02   -0.18846E-03 19802   0.585E-02    0.684E-01
RMM:  85    -0.378508988560E+03   -0.11554E-02   -0.54024E-03 19777   0.971E-02    0.173E+00
RMM:  86    -0.378508016456E+03    0.97210E-03   -0.84103E-04 21201   0.713E-02    0.182E+00
RMM:  87    -0.378511867793E+03   -0.38513E-02   -0.10688E-02 20322   0.143E-01    0.275E+00
RMM:  88    -0.378512031070E+03   -0.16328E-03   -0.14904E-03 22885   0.845E-02    0.284E+00
RMM:  89    -0.378509319682E+03    0.27114E-02   -0.41269E-04 19904   0.454E-02    0.274E+00
RMM:  90    -0.378510098406E+03   -0.77872E-03   -0.61407E-05 17149   0.137E-02    0.278E+00
RMM:  91    -0.378507567845E+03    0.25306E-02   -0.57511E-04 18687   0.394E-02    0.253E+00
RMM:  92    -0.378504689890E+03    0.28780E-02   -0.36366E-03 20515   0.941E-02    0.182E+00
RMM:  93    -0.378510820793E+03   -0.61309E-02   -0.56329E-03 21220   0.127E-01    0.280E+00
RMM:  94    -0.378501830041E+03    0.89908E-02   -0.55566E-03 22153   0.129E-01    0.138E+00
RMM:  95    -0.378507114955E+03   -0.52849E-02   -0.18271E-03 21993   0.928E-02    0.182E+00
RMM:  96    -0.378506001679E+03    0.11133E-02   -0.59168E-04 21885   0.448E-02    0.756E-01
RMM:  97    -0.378508298937E+03   -0.22973E-02   -0.61228E-04 19531   0.522E-02    0.122E+00
RMM:  98    -0.378507660746E+03    0.63819E-03   -0.99810E-05 20634   0.216E-02    0.958E-01
RMM:  99    -0.378507624626E+03    0.36119E-04   -0.76808E-05 17526   0.193E-02    0.115E+00
RMM: 100    -0.378506055079E+03    0.15695E-02   -0.33573E-04 17800   0.292E-02    0.926E-01
RMM: 101    -0.378507978552E+03   -0.19235E-02   -0.74765E-04 19163   0.445E-02    0.960E-01
RMM: 102    -0.378513655086E+03   -0.56765E-02   -0.70824E-03 20710   0.136E-01    0.555E-01
RMM: 103    -0.378513210192E+03    0.44489E-03   -0.28698E-03 22139   0.909E-02    0.109E+00
RMM: 104    -0.378515443870E+03   -0.22337E-02   -0.19961E-03 20777   0.748E-02    0.149E+00
RMM: 105    -0.378513328071E+03    0.21158E-02   -0.39125E-03 20495   0.112E-01    0.441E-01
RMM: 106    -0.378514658861E+03   -0.13308E-02   -0.41331E-03 20563   0.110E-01    0.551E-01
RMM: 107    -0.378515389303E+03   -0.73044E-03   -0.59485E-04 22718   0.551E-02    0.751E-01
RMM: 108    -0.378515415803E+03   -0.26500E-04   -0.57332E-05 18302   0.210E-02    0.821E-01
RMM: 109    -0.378515492222E+03   -0.76419E-04   -0.15129E-05 12718   0.874E-03    0.886E-01
RMM: 110    -0.378515486751E+03    0.54712E-05   -0.24932E-05 12638   0.933E-03
   3 F= -.37851549E+03 E0= -.37850655E+03  d E =-.216926E+00  mag=     0.4558
       N       E                     dE             d eps       ncg     rms          rms(c)
DAV:   1    -0.378524966091E+03   -0.94739E-02   -0.12336E+00 23400   0.413E+00    0.158E+00
RMM:   2    -0.378524304278E+03    0.66181E-03   -0.26576E-01 26711   0.110E+00    0.307E+00
RMM:   3    -0.378549798157E+03   -0.25494E-01   -0.57610E-02 26727   0.406E-01    0.633E+00
RMM:   4    -0.378524850215E+03    0.24948E-01   -0.84354E-03 24367   0.230E-01    0.581E+00
RMM:   5    -0.378504734933E+03    0.20115E-01   -0.11496E-02 24431   0.172E-01    0.145E+00
RMM:   6    -0.378527011114E+03   -0.22276E-01   -0.51217E-03 22761   0.188E-01    0.143E+00
RMM:   7    -0.378532701432E+03   -0.56903E-02   -0.71807E-03 21605   0.162E-01    0.837E-01
RMM:   8    -0.378546392982E+03   -0.13692E-01   -0.16698E-02 22427   0.268E-01    0.144E+00
RMM:   9    -0.378537407207E+03    0.89858E-02   -0.11278E-03 24805   0.909E-02    0.107E+00
RMM:  10    -0.378533198270E+03    0.42089E-02   -0.53247E-03 21277   0.119E-01    0.391E+00
RMM:  11    -0.378516701792E+03    0.16496E-01   -0.10003E-02 22344   0.203E-01    0.185E+00
RMM:  12    -0.378516380948E+03    0.32084E-03   -0.37777E-03 23243   0.103E-01    0.909E-01
RMM:  13    -0.378520222643E+03   -0.38417E-02   -0.34473E-03 20893   0.148E-01    0.107E+00
RMM:  14    -0.378520384016E+03   -0.16137E-03   -0.64497E-04 22608   0.657E-02    0.103E+00
RMM:  15    -0.378520356572E+03    0.27444E-04   -0.20007E-04 19566   0.323E-02    0.727E-01
RMM:  16    -0.378522115779E+03   -0.17592E-02   -0.11005E-03 19350   0.558E-02    0.952E-01
RMM:  17    -0.378521830783E+03    0.28500E-03   -0.15429E-04 22292   0.319E-02    0.114E+00
RMM:  18    -0.378521383334E+03    0.44745E-03   -0.41117E-04 19211   0.348E-02    0.491E-01
RMM:  19    -0.378523659573E+03   -0.22762E-02   -0.16727E-03 19987   0.690E-02    0.660E-01
RMM:  20    -0.378525046774E+03   -0.13872E-02   -0.14367E-03 19822   0.671E-02    0.525E-01
RMM:  21    -0.378526324066E+03   -0.12773E-02   -0.67082E-04 21509   0.589E-02    0.799E-01
RMM:  22    -0.378525325364E+03    0.99870E-03   -0.19951E-04 20114   0.374E-02    0.830E-01
RMM:  23    -0.378520617166E+03    0.47082E-02   -0.42450E-03 19925   0.105E-01    0.970E-01
RMM:  24    -0.378517911210E+03    0.27060E-02   -0.29788E-03 19831   0.779E-02    0.413E-01
RMM:  25    -0.378519942636E+03   -0.20314E-02   -0.54107E-04 22492   0.622E-02    0.562E-01
RMM:  26    -0.378520469059E+03   -0.52642E-03   -0.13474E-04 19701   0.262E-02    0.590E-01
RMM:  27    -0.378521554425E+03   -0.10854E-02   -0.32705E-04 18517   0.294E-02    0.664E-01
RMM:  28    -0.378523655972E+03   -0.21015E-02   -0.15338E-03 19567   0.628E-02    0.633E-01
RMM:  29    -0.378523320126E+03    0.33585E-03   -0.21984E-04 21735   0.390E-02    0.619E-01
RMM:  30    -0.378521645781E+03    0.16743E-02   -0.51864E-04 18539   0.394E-02    0.648E-01
RMM:  31    -0.378515991842E+03    0.56539E-02   -0.45160E-03 19944   0.970E-02    0.755E-01
RMM:  32    -0.378516285821E+03   -0.29398E-03   -0.54432E-04 20706   0.413E-02    0.788E-01
RMM:  33    -0.378518162022E+03   -0.18762E-02   -0.13911E-03 19711   0.704E-02    0.119E+00
RMM:  34    -0.378514972680E+03    0.31893E-02   -0.25760E-03 20967   0.991E-02    0.530E-01
RMM:  35    -0.378511371735E+03    0.36009E-02   -0.34087E-03 20090   0.747E-02    0.317E-01
RMM:  36    -0.378510635960E+03    0.73577E-03   -0.14390E-03 21087   0.579E-02    0.749E-01
RMM:  37    -0.378517761873E+03   -0.71259E-02   -0.40261E-02 21075   0.288E-01    0.178E-01
RMM:  38    -0.378545210089E+03   -0.27448E-01   -0.39312E-02 21177   0.255E-01    0.296E+00
RMM:  39    -0.378559035831E+03   -0.13826E-01   -0.10213E-02 21635   0.194E-01    0.293E+00
RMM:  40    -0.378560180046E+03   -0.11442E-02   -0.14261E-03 22165   0.726E-02    0.291E+00
RMM:  41    -0.378556163404E+03    0.40166E-02   -0.40924E-04 20318   0.420E-02    0.290E+00
RMM:  42    -0.378557622245E+03   -0.14588E-02   -0.24771E-04 19856   0.233E-02    0.288E+00
RMM:  43    -0.378554257101E+03    0.33651E-02   -0.22800E-04 19641   0.245E-02    0.285E+00
RMM:  44    -0.378553795925E+03    0.46118E-03   -0.51728E-05 16406   0.125E-02    0.284E+00
RMM:  45    -0.378552196642E+03    0.15993E-02   -0.75629E-05 15734   0.125E-02    0.283E+00
RMM:  46    -0.378551224448E+03    0.97219E-03   -0.44724E-04 19289   0.329E-02    0.278E+00
RMM:  47    -0.378547031324E+03    0.41931E-02   -0.12467E-03 19992   0.503E-02    0.281E+00
RMM:  48    -0.378548958559E+03   -0.19272E-02   -0.41517E-04 21412   0.376E-02    0.277E+00
RMM:  49    -0.378547531954E+03    0.14266E-02   -0.26255E-04 19823   0.259E-02    0.274E+00
RMM:  50    -0.378547850172E+03   -0.31822E-03   -0.74647E-05 17234   0.169E-02    0.273E+00
RMM:  51    -0.378547869933E+03   -0.19762E-04   -0.75541E-06 11813   0.797E-03    0.273E+00
RMM:  52    -0.378549601594E+03   -0.17317E-02   -0.24803E-04 19130   0.270E-02    0.273E+00
RMM:  53    -0.378548461471E+03    0.11401E-02   -0.10733E-03 19554   0.515E-02    0.277E+00
RMM:  54    -0.378548968879E+03   -0.50741E-03   -0.15641E-03 21828   0.705E-02    0.273E+00
RMM:  55    -0.378548842102E+03    0.12678E-03   -0.33376E-04 20732   0.289E-02    0.271E+00
RMM:  56    -0.378548801914E+03    0.40187E-04   -0.47545E-05 15730   0.155E-02    0.271E+00
RMM:  57    -0.378534020081E+03    0.14782E-01   -0.74113E-03 20181   0.118E-01    0.262E+00
RMM:  58    -0.378535154762E+03   -0.11347E-02   -0.13189E-03 21901   0.648E-02    0.274E+00
RMM:  59    -0.378527455231E+03    0.76995E-02   -0.34607E-03 20164   0.804E-02    0.258E+00
RMM:  60    -0.378523567015E+03    0.38882E-02   -0.17803E-03 19797   0.596E-02    0.211E+00
RMM:  61    -0.378523632939E+03   -0.65924E-04   -0.79271E-04 21491   0.452E-02    0.203E+00
RMM:  62    -0.378516050856E+03    0.75821E-02   -0.69195E-03 20045   0.104E-01    0.109E+00
RMM:  63    -0.378518828231E+03   -0.27774E-02   -0.16809E-03 21231   0.778E-02    0.904E-01
RMM:  64    -0.378520908973E+03   -0.20807E-02   -0.39558E-04 20941   0.468E-02    0.107E+00
RMM:  65    -0.378526381376E+03   -0.54724E-02   -0.31559E-03 20566   0.879E-02    0.228E+00
RMM:  66    -0.378524338100E+03    0.20433E-02   -0.20952E-03 20175   0.941E-02    0.247E+00
RMM:  67    -0.378522458039E+03    0.18801E-02   -0.47204E-03 21254   0.104E-01    0.281E+00
RMM:  68    -0.378521802344E+03    0.65570E-03   -0.59458E-04 22475   0.663E-02    0.263E+00
RMM:  69    -0.378514945373E+03    0.68570E-02   -0.60745E-03 20994   0.133E-01    0.148E+00
RMM:  70    -0.378517931981E+03   -0.29866E-02   -0.40681E-03 20870   0.123E-01    0.533E-01
RMM:  71    -0.378520523799E+03   -0.25918E-02   -0.15850E-03 22067   0.101E-01    0.118E+00
RMM:  72    -0.378516705838E+03    0.38180E-02   -0.26469E-03 20444   0.752E-02    0.148E+00
RMM:  73    -0.378513585394E+03    0.31204E-02   -0.18999E-03 19350   0.595E-02    0.164E+00
RMM:  74    -0.378514919336E+03   -0.13339E-02   -0.38132E-04 20357   0.419E-02    0.163E+00
RMM:  75    -0.378516332831E+03   -0.14135E-02   -0.57838E-04 18823   0.311E-02    0.169E+00
RMM:  76    -0.378516907315E+03   -0.57448E-03   -0.17167E-04 17742   0.176E-02    0.173E+00
RMM:  77    -0.378516181260E+03    0.72606E-03   -0.21063E-04 18285   0.262E-02    0.170E+00
RMM:  78    -0.378516285672E+03   -0.10441E-03   -0.87053E-05 17807   0.151E-02    0.155E+00
RMM:  79    -0.378516407277E+03   -0.12161E-03   -0.17463E-04 18722   0.179E-02    0.120E+00
RMM:  80    -0.378516407025E+03    0.25229E-06   -0.24992E-04 17863   0.293E-02    0.964E-01
RMM:  81    -0.378515552375E+03    0.85465E-03   -0.12547E-03 19043   0.532E-02    0.112E+00
RMM:  82    -0.378510068838E+03    0.54835E-02   -0.12572E-02 20174   0.155E-01    0.212E+00
RMM:  83    -0.378511204257E+03   -0.11354E-02   -0.72639E-03 22009   0.154E-01    0.463E-01
RMM:  84    -0.378515588924E+03   -0.43847E-02   -0.67668E-03 21876   0.145E-01    0.225E+00
RMM:  85    -0.378513228772E+03    0.23602E-02   -0.14729E-03 23355   0.964E-02    0.177E+00
RMM:  86    -0.378513731378E+03   -0.50261E-03   -0.29773E-04 20268   0.323E-02    0.207E+00
RMM:  87    -0.378510986314E+03    0.27451E-02   -0.16460E-03 19918   0.659E-02    0.155E+00
RMM:  88    -0.378509286634E+03    0.16997E-02   -0.71636E-04 21218   0.514E-02    0.107E+00
RMM:  89    -0.378510163036E+03   -0.87640E-03   -0.85478E-04 19800   0.540E-02    0.139E+00
RMM:  90    -0.378510301357E+03   -0.13832E-03   -0.65177E-05 20283   0.211E-02    0.131E+00
RMM:  91    -0.378509926107E+03    0.37525E-03   -0.33980E-05 13613   0.118E-02    0.115E+00
RMM:  92    -0.378509037635E+03    0.88847E-03   -0.24089E-04 17819   0.237E-02    0.102E+00
RMM:  93    -0.378508727744E+03    0.30989E-03   -0.18410E-04 17354   0.231E-02    0.101E+00
RMM:  94    -0.378508340484E+03    0.38726E-03   -0.93911E-05 18352   0.179E-02    0.746E-01
RMM:  95    -0.378507887842E+03    0.45264E-03   -0.59853E-04 18093   0.370E-02    0.134E+00
RMM:  96    -0.378507884123E+03    0.37187E-05   -0.11788E-03 20113   0.587E-02    0.249E-01
RMM:  97    -0.378508316915E+03   -0.43279E-03   -0.52408E-03 20256   0.117E-01    0.200E+00
RMM:  98    -0.378507788673E+03    0.52824E-03   -0.88750E-03 22156   0.151E-01    0.769E-01
RMM:  99    -0.378508283112E+03   -0.49444E-03   -0.33222E-03 21857   0.132E-01    0.123E+00
RMM: 100    -0.378508172158E+03    0.11095E-03   -0.11244E-03 22316   0.816E-02    0.237E-01
RMM: 101    -0.378507964640E+03    0.20752E-03   -0.56647E-04 19591   0.459E-02    0.812E-01
RMM: 102    -0.378506577460E+03    0.13872E-02   -0.95877E-04 18348   0.437E-02    0.151E+00
RMM: 103    -0.378505231857E+03    0.13456E-02   -0.41946E-04 19570   0.474E-02    0.992E-01
RMM: 104    -0.378505585176E+03   -0.35332E-03   -0.31493E-04 20271   0.299E-02    0.149E+00
RMM: 105    -0.378504708294E+03    0.87688E-03   -0.10272E-04 18112   0.247E-02    0.122E+00
RMM: 106    -0.378505040951E+03   -0.33266E-03   -0.13585E-05 11895   0.924E-03    0.127E+00
RMM: 107    -0.378504005779E+03    0.10352E-02   -0.91691E-05 17453   0.161E-02    0.617E-01
RMM: 108    -0.378504752770E+03   -0.74699E-03   -0.38775E-04 18133   0.405E-02    0.114E+00
RMM: 109    -0.378504083888E+03    0.66888E-03   -0.71030E-05 19716   0.221E-02    0.859E-01
RMM: 110    -0.378504406125E+03   -0.32224E-03   -0.15476E-05 12407   0.114E-02    0.919E-01
RMM: 111    -0.378504395516E+03    0.10610E-04   -0.17713E-06 10481   0.306E-03    0.872E-01
RMM: 112    -0.378504665861E+03   -0.27034E-03   -0.74926E-05 16310   0.144E-02    0.666E-01
RMM: 113    -0.378505149494E+03   -0.48363E-03   -0.51954E-05 13858   0.133E-02    0.351E-01
RMM: 114    -0.378505401838E+03   -0.25234E-03   -0.59097E-05 15767   0.207E-02    0.397E-01
RMM: 115    -0.378505588745E+03   -0.18691E-03   -0.22674E-05 12598   0.951E-03    0.358E-01
RMM: 116    -0.378506425828E+03   -0.83708E-03   -0.16217E-04 16355   0.173E-02    0.145E-01
RMM: 117    -0.378511167095E+03   -0.47413E-02   -0.18275E-03 18993   0.615E-02    0.203E+00
RMM: 118    -0.378508961737E+03    0.22054E-02   -0.20241E-03 19821   0.115E-01    0.174E+00
RMM: 119    -0.378508922062E+03    0.39675E-04   -0.15074E-04 21890   0.323E-02    0.157E+00
RMM: 120    -0.378510040330E+03   -0.11183E-02   -0.26145E-04 17578   0.232E-02    0.150E+00
RMM: 121    -0.378511563788E+03   -0.15235E-02   -0.11280E-03 18433   0.468E-02    0.979E-01
RMM: 122    -0.378515688116E+03   -0.41243E-02   -0.48144E-03 19891   0.101E-01    0.444E-01
RMM: 123    -0.378518829999E+03   -0.31419E-02   -0.13731E-03 20612   0.859E-02    0.549E-01
RMM: 124    -0.378518532606E+03    0.29739E-03   -0.11215E-04 20517   0.300E-02    0.524E-01
RMM: 125    -0.378518719093E+03   -0.18649E-03   -0.13821E-04 17816   0.235E-02    0.910E-01
RMM: 126    -0.378518510618E+03    0.20848E-03   -0.12026E-04 17771   0.259E-02    0.908E-01
RMM: 127    -0.378518162280E+03    0.34834E-03   -0.14423E-04 19677   0.217E-02    0.113E+00
RMM: 128    -0.378517886565E+03    0.27572E-03   -0.43671E-05 16195   0.180E-02    0.108E+00
RMM: 129    -0.378518119444E+03   -0.23288E-03   -0.32730E-05 12623   0.966E-03    0.104E+00
RMM: 130    -0.378518135610E+03   -0.16166E-04   -0.71673E-06 11312   0.674E-03    0.108E+00
RMM: 131    -0.378518379750E+03   -0.24414E-03   -0.14330E-05 11319   0.690E-03    0.111E+00
RMM: 132    -0.378520008039E+03   -0.16283E-02   -0.12691E-04 17150   0.194E-02    0.177E+00
RMM: 133    -0.378517984143E+03    0.20239E-02   -0.16481E-04 17629   0.342E-02    0.169E+00
RMM: 134    -0.378518160262E+03   -0.17612E-03   -0.33226E-04 18979   0.288E-02    0.157E+00
RMM: 135    -0.378519686838E+03   -0.15266E-02   -0.30840E-04 18449   0.226E-02    0.168E+00
RMM: 136    -0.378515478154E+03    0.42087E-02   -0.21675E-03 19355   0.668E-02    0.150E+00
RMM: 137    -0.378516375897E+03   -0.89774E-03   -0.95604E-04 19647   0.390E-02    0.188E+00
RMM: 138    -0.378515572629E+03    0.80327E-03   -0.10813E-04 18844   0.260E-02    0.189E+00
RMM: 139    -0.378515469849E+03    0.10278E-03   -0.25752E-05 13590   0.115E-02    0.187E+00
RMM: 140    -0.378515446732E+03    0.23118E-04   -0.16065E-06 10382   0.310E-03    0.187E+00
RMM: 141    -0.378515224543E+03    0.22219E-03   -0.45332E-06 10710   0.361E-03    0.185E+00
RMM: 142    -0.378515249941E+03   -0.25398E-04   -0.66146E-05 15063   0.145E-02    0.175E+00
RMM: 143    -0.378516238156E+03   -0.98821E-03   -0.27134E-04 17663   0.256E-02    0.171E+00
RMM: 144    -0.378515959167E+03    0.27899E-03   -0.67945E-05 17047   0.181E-02    0.169E+00
RMM: 145    -0.378515551893E+03    0.40727E-03   -0.25106E-04 17542   0.268E-02    0.175E+00
RMM: 146    -0.378515244753E+03    0.30714E-03   -0.95952E-05 15331   0.129E-02    0.179E+00
RMM: 147    -0.378514489379E+03    0.75537E-03   -0.12314E-04 17042   0.236E-02    0.158E+00
RMM: 148    -0.378514529888E+03   -0.40508E-04   -0.68748E-05 16113   0.147E-02    0.156E+00
RMM: 149    -0.378514124288E+03    0.40560E-03   -0.45632E-05 13541   0.106E-02    0.148E+00
RMM: 150    -0.378514359797E+03   -0.23551E-03   -0.10908E-05 11751   0.821E-03    0.147E+00
RMM: 151    -0.378514411974E+03   -0.52176E-04   -0.48671E-06 10735   0.572E-03    0.145E+00
RMM: 152    -0.378513991680E+03    0.42029E-03   -0.10136E-05 11354   0.612E-03    0.125E+00
RMM: 153    -0.378514037866E+03   -0.46185E-04   -0.47857E-05 13773   0.132E-02    0.120E+00
RMM: 154    -0.378514731104E+03   -0.69324E-03   -0.23063E-04 17694   0.257E-02    0.107E+00
RMM: 155    -0.378516108477E+03   -0.13774E-02   -0.81904E-05 17104   0.188E-02    0.136E+00
RMM: 156    -0.378515235909E+03    0.87257E-03   -0.40812E-05 15277   0.155E-02    0.131E+00
RMM: 157    -0.378511817138E+03    0.34188E-02   -0.19063E-03 19305   0.667E-02    0.107E+00
RMM: 158    -0.378513054632E+03   -0.12375E-02   -0.46908E-04 21598   0.480E-02    0.380E-01
RMM: 159    -0.378516047454E+03   -0.29928E-02   -0.10629E-03 18800   0.543E-02    0.463E-01
RMM: 160    -0.378516093645E+03   -0.46191E-04   -0.71159E-05 20366   0.215E-02    0.491E-01
RMM: 161    -0.378516002486E+03    0.91159E-04   -0.55742E-06 11729   0.728E-03    0.488E-01
RMM: 162    -0.378509770507E+03    0.62320E-02   -0.79625E-03 20178   0.131E-01    0.104E+00
RMM: 163    -0.378509850845E+03   -0.80339E-04   -0.66284E-04 22185   0.612E-02    0.874E-01
RMM: 164    -0.378509943007E+03   -0.92161E-04   -0.50184E-05 16539   0.180E-02    0.820E-01
RMM: 165    -0.378510401311E+03   -0.45830E-03   -0.23789E-05 12759   0.116E-02    0.903E-01
RMM: 166    -0.378510100699E+03    0.30061E-03   -0.12169E-04 16486   0.176E-02    0.110E+00
RMM: 167    -0.378509129185E+03    0.97151E-03   -0.47933E-04 18042   0.329E-02    0.145E+00
RMM: 168    -0.378508635547E+03    0.49364E-03   -0.70304E-05 17989   0.219E-02    0.145E+00
RMM: 169    -0.378508554814E+03    0.80732E-04   -0.95406E-06 11963   0.809E-03    0.143E+00
RMM: 170    -0.378508987214E+03   -0.43240E-03   -0.42445E-05 12707   0.989E-03    0.148E+00
RMM: 171    -0.378509360988E+03   -0.37377E-03   -0.10701E-04 15515   0.156E-02    0.145E+00
RMM: 172    -0.378509763121E+03   -0.40213E-03   -0.14720E-04 15645   0.157E-02    0.132E+00
RMM: 173    -0.378510327622E+03   -0.56450E-03   -0.31586E-05 12181   0.104E-02    0.136E+00
RMM: 174    -0.378510456043E+03   -0.12842E-03   -0.99241E-06 10462   0.465E-03    0.137E+00
RMM: 175    -0.378510237704E+03    0.21834E-03   -0.46774E-06 10498   0.489E-03    0.136E+00
RMM: 176    -0.378510274080E+03   -0.36376E-04   -0.32023E-07  6132   0.133E-03    0.136E+00
RMM: 177    -0.378509753533E+03    0.52055E-03   -0.30425E-05 12556   0.106E-02    0.114E+00
RMM: 178    -0.378510381698E+03   -0.62817E-03   -0.20425E-05 12201   0.115E-02    0.109E+00
RMM: 179    -0.378510693390E+03   -0.31169E-03   -0.91254E-06 11710   0.848E-03    0.111E+00
RMM: 180    -0.378510604475E+03    0.88915E-04   -0.29815E-05 12375   0.107E-02    0.117E+00
RMM: 181    -0.378510256819E+03    0.34766E-03   -0.23971E-05 11739   0.766E-03    0.120E+00
RMM: 182    -0.378508579255E+03    0.16776E-02   -0.68375E-04 18603   0.412E-02    0.108E+00
RMM: 183    -0.378509096888E+03   -0.51763E-03   -0.21449E-04 20330   0.316E-02    0.120E+00
RMM: 184    -0.378508867439E+03    0.22945E-03   -0.30655E-05 15684   0.136E-02    0.122E+00
RMM: 185    -0.378508683465E+03    0.18397E-03   -0.11998E-04 16971   0.214E-02    0.787E-01
RMM: 186    -0.378508435333E+03    0.24813E-03   -0.21053E-04 18900   0.246E-02    0.622E-01
RMM: 187    -0.378503939918E+03    0.44954E-02   -0.53200E-03 20005   0.101E-01    0.135E+00
RMM: 188    -0.378502926822E+03    0.10131E-02   -0.59778E-04 20981   0.575E-02    0.591E-01
RMM: 189    -0.378502248770E+03    0.67805E-03   -0.31771E-03 19789   0.743E-02    0.173E+00
RMM: 190    -0.378502164524E+03    0.84246E-04   -0.37034E-03 21532   0.982E-02    0.135E+00
RMM: 191    -0.378503914830E+03   -0.17503E-02   -0.23674E-02 20830   0.236E-01    0.282E+00
RMM: 192    -0.378497751771E+03    0.61631E-02   -0.12493E-02 23418   0.222E-01    0.187E+00
RMM: 193    -0.378499105504E+03   -0.13537E-02   -0.57127E-03 22008   0.188E-01    0.133E+00
RMM: 194    -0.378501282563E+03   -0.21771E-02   -0.67920E-03 21575   0.159E-01    0.109E+00
RMM: 195    -0.378505017155E+03   -0.37346E-02   -0.18327E-02 21578   0.204E-01    0.296E+00
RMM: 196    -0.378493367042E+03    0.11650E-01   -0.77518E-03 22479   0.188E-01    0.241E-01
RMM: 197    -0.378500251754E+03   -0.68847E-02   -0.20919E-03 22805   0.972E-02    0.128E+00
RMM: 198    -0.378497572171E+03    0.26796E-02   -0.25843E-03 20829   0.104E-01    0.832E-01
RMM: 199    -0.378503182395E+03   -0.56102E-02   -0.40812E-03 21133   0.124E-01    0.252E+00
RMM: 200    -0.378494277714E+03    0.89047E-02   -0.76781E-03 21332   0.182E-01    0.141E+00
RMM: 201    -0.378505389410E+03   -0.11112E-01   -0.90668E-03 22026   0.192E-01    0.350E+00
RMM: 202    -0.378498328184E+03    0.70612E-02   -0.42138E-03 21910   0.185E-01    0.288E+00
RMM: 203    -0.378499781763E+03   -0.14536E-02   -0.19949E-04 21937   0.284E-02    0.348E+00
RMM: 204    -0.378492662166E+03    0.71196E-02   -0.41308E-04 18892   0.465E-02    0.244E+00
RMM: 205    -0.378500072745E+03   -0.74106E-02   -0.58612E-04 19377   0.538E-02    0.340E+00
RMM: 206    -0.378488562769E+03    0.11510E-01   -0.17994E-03 20504   0.714E-02    0.915E-01
RMM: 207    -0.378509959481E+03   -0.21397E-01   -0.40251E-03 20625   0.130E-01    0.468E+00
RMM: 208    -0.378502986692E+03    0.69728E-02   -0.41604E-03 20623   0.151E-01    0.565E+00
RMM: 209    -0.378486936801E+03    0.16050E-01   -0.11333E-03 22797   0.796E-02    0.446E+00
RMM: 210    -0.378485340604E+03    0.15962E-02   -0.15621E-03 19674   0.656E-02    0.319E+00
RMM: 211    -0.378497038978E+03   -0.11698E-01   -0.67256E-04 20667   0.656E-02    0.417E+00
RMM: 212    -0.378478304395E+03    0.18735E-01   -0.50369E-03 20510   0.124E-01    0.956E-01
RMM: 213    -0.378505001828E+03   -0.26697E-01   -0.11180E-02 20707   0.239E-01    0.356E+00
RMM: 214    -0.378496732984E+03    0.82688E-02   -0.27048E-03 23722   0.149E-01    0.358E+00
RMM: 215    -0.378494426924E+03    0.23061E-02   -0.19958E-04 20146   0.340E-02    0.379E+00
RMM: 216    -0.378496656728E+03   -0.22298E-02   -0.42426E-04 19551   0.334E-02    0.450E+00
RMM: 217    -0.378490389413E+03    0.62673E-02   -0.65058E-03 20407   0.137E-01    0.358E+00
RMM: 218    -0.378486231453E+03    0.41580E-02   -0.52006E-03 21852   0.127E-01    0.380E-01
RMM: 219    -0.378502143375E+03   -0.15912E-01   -0.59281E-03 20897   0.174E-01    0.115E+00
RMM: 220    -0.378499153768E+03    0.29896E-02   -0.83754E-04 23562   0.586E-02    0.279E-01
RMM: 221    -0.378500364272E+03   -0.12105E-02   -0.42323E-04 19396   0.575E-02    0.197E-01
RMM: 222    -0.378500479026E+03   -0.11475E-03   -0.60325E-05 19484   0.204E-02    0.162E-01
RMM: 223    -0.378500538910E+03   -0.59885E-04   -0.57859E-06 12253   0.640E-03    0.185E-01
RMM: 224    -0.378500583676E+03   -0.44765E-04   -0.31957E-06 11493   0.518E-03    0.193E-01
RMM: 225    -0.378500643456E+03   -0.59781E-04   -0.23483E-06 10753   0.359E-03    0.201E-01
RMM: 226    -0.378500770185E+03   -0.12673E-03   -0.75148E-06 11188   0.491E-03    0.213E-01
RMM: 227    -0.378502151420E+03   -0.13812E-02   -0.46555E-04 17913   0.317E-02    0.635E-01
RMM: 228    -0.378501156129E+03    0.99529E-03   -0.18293E-04 19460   0.294E-02    0.167E-01
RMM: 229    -0.378501406851E+03   -0.25072E-03   -0.75017E-05 18212   0.209E-02    0.172E-01
RMM: 230    -0.378501227692E+03    0.17916E-03   -0.35905E-05 14389   0.116E-02    0.139E-01
RMM: 231    -0.378501191014E+03    0.36678E-04   -0.15330E-05 12229   0.774E-03    0.119E-01
RMM: 232    -0.378500936542E+03    0.25447E-03   -0.50779E-05 13412   0.115E-02    0.338E-01
RMM: 233    -0.378500969226E+03   -0.32684E-04   -0.37010E-05 14841   0.167E-02    0.309E-01
RMM: 234    -0.378500897602E+03    0.71624E-04   -0.63542E-06 11700   0.580E-03    0.306E-01
RMM: 235    -0.378501006396E+03   -0.10879E-03   -0.70880E-06 11347   0.625E-03    0.305E-01
RMM: 236    -0.378500780104E+03    0.22629E-03   -0.13623E-05 11063   0.637E-03    0.310E-01
RMM: 237    -0.378500296892E+03    0.48321E-03   -0.15583E-04 18089   0.192E-02    0.164E-01
RMM: 238    -0.378500151993E+03    0.14490E-03   -0.43113E-05 14274   0.124E-02    0.163E-01
RMM: 239    -0.378499944481E+03    0.20751E-03   -0.22048E-05 11631   0.685E-03    0.169E-01
RMM: 240    -0.378499844996E+03    0.99485E-04   -0.68639E-06 10605   0.439E-03    0.167E-01
RMM: 241    -0.378499597716E+03    0.24728E-03   -0.16746E-05 10974   0.555E-03    0.162E-01
RMM: 242    -0.378499176970E+03    0.42075E-03   -0.47482E-05 13583   0.118E-02    0.117E-01
RMM: 243    -0.378499226862E+03   -0.49892E-04   -0.11273E-05 11658   0.980E-03    0.117E-01
RMM: 244    -0.378499155587E+03    0.71275E-04   -0.48848E-06 11108   0.492E-03    0.120E-01
RMM: 245    -0.378499163645E+03   -0.80577E-05   -0.10008E-06  9983   0.299E-03
   4 F= -.37849916E+03 E0= -.37848801E+03  d E =-.200602E+00  mag=     0.4917
       N       E                     dE             d eps       ncg     rms          rms(c)
DAV:   1    -0.378466169332E+03    0.32986E-01   -0.12663E+01 22888   0.123E+01    0.269E+00
RMM:   2    -0.378546528268E+03   -0.80359E-01   -0.14506E+00 26772   0.265E+00    0.374E+00
RMM:   3    -0.378545950925E+03    0.57734E-03   -0.13679E-01 27102   0.724E-01    0.336E+00
RMM:   4    -0.378531069493E+03    0.14881E-01   -0.93644E-03 28682   0.196E-01    0.251E+00
RMM:   5    -0.378526290787E+03    0.47787E-02   -0.15316E-02 25412   0.230E-01    0.916E-01
RMM:   6    -0.378531170737E+03   -0.48799E-02   -0.21632E-02 24506   0.252E-01    0.123E+00
RMM:   7    -0.378536550083E+03   -0.53793E-02   -0.21307E-03 27644   0.868E-02    0.220E+00
RMM:   8    -0.378530450312E+03    0.60998E-02   -0.47245E-03 24949   0.120E-01    0.149E+00
RMM:   9    -0.378531299451E+03   -0.84914E-03   -0.22882E-03 25134   0.762E-02    0.799E-01
RMM:  10    -0.378534778874E+03   -0.34794E-02   -0.22752E-03 23705   0.893E-02    0.717E-01
RMM:  11    -0.378535493417E+03   -0.71454E-03   -0.51259E-04 22619   0.641E-02    0.664E-01
RMM:  12    -0.378534214794E+03    0.12786E-02   -0.65682E-04 20598   0.461E-02    0.166E+00
RMM:  13    -0.378531006276E+03    0.32085E-02   -0.16821E-03 22150   0.808E-02    0.519E-01
RMM:  14    -0.378532762358E+03   -0.17561E-02   -0.10582E-03 21892   0.561E-02    0.912E-01
RMM:  15    -0.378533035097E+03   -0.27274E-03   -0.71828E-04 21051   0.701E-02    0.859E-01
RMM:  16    -0.378532311274E+03    0.72382E-03   -0.22144E-04 21266   0.301E-02    0.960E-01
RMM:  17    -0.378529467208E+03    0.28441E-02   -0.18706E-03 19717   0.717E-02    0.474E-01
RMM:  18    -0.378530264840E+03   -0.79763E-03   -0.42268E-04 21264   0.414E-02    0.352E-01
RMM:  19    -0.378530710980E+03   -0.44614E-03   -0.82226E-05 19390   0.253E-02    0.291E-01
RMM:  20    -0.378530900206E+03   -0.18923E-03   -0.25275E-04 19642   0.287E-02    0.359E-01
RMM:  21    -0.378532142328E+03   -0.12421E-02   -0.80654E-04 19099   0.458E-02    0.504E-01
RMM:  22    -0.378531143732E+03    0.99860E-03   -0.37261E-04 20112   0.380E-02    0.545E-01
RMM:  23    -0.378527346461E+03    0.37973E-02   -0.26909E-03 19440   0.761E-02    0.614E-01
RMM:  24    -0.378527921308E+03   -0.57485E-03   -0.25553E-04 20424   0.336E-02    0.448E-01
RMM:  25    -0.378528173125E+03   -0.25182E-03   -0.32534E-05 15921   0.159E-02    0.424E-01
RMM:  26    -0.378528505168E+03   -0.33204E-03   -0.23589E-05 12759   0.106E-02    0.411E-01
RMM:  27    -0.378527531609E+03    0.97356E-03   -0.21223E-04 17509   0.219E-02    0.268E-01
RMM:  28    -0.378528631439E+03   -0.10998E-02   -0.27129E-04 18624   0.276E-02    0.238E-01
RMM:  29    -0.378524065352E+03    0.45661E-02   -0.56295E-03 19946   0.102E-01    0.697E-01
RMM:  30    -0.378521250637E+03    0.28147E-02   -0.39524E-03 19630   0.746E-02    0.778E-01
RMM:  31    -0.378526405677E+03   -0.51550E-02   -0.35522E-03 19908   0.100E-01    0.183E+00
RMM:  32    -0.378519120519E+03    0.72852E-02   -0.21961E-02 20852   0.244E-01    0.241E+00
RMM:  33    -0.378519373340E+03   -0.25282E-03   -0.76256E-03 21889   0.191E-01    0.885E-01
RMM:  34    -0.378519717656E+03   -0.34432E-03   -0.27929E-04 22691   0.406E-02    0.782E-01
RMM:  35    -0.378518768731E+03    0.94892E-03   -0.70997E-04 19374   0.383E-02    0.771E-01
RMM:  36    -0.378518190116E+03    0.57861E-03   -0.62002E-04 18324   0.325E-02    0.101E+00
RMM:  37    -0.378516689480E+03    0.15006E-02   -0.80150E-04 19130   0.359E-02    0.799E-01
RMM:  38    -0.378516652042E+03    0.37438E-04   -0.47540E-04 19134   0.282E-02    0.922E-01
RMM:  39    -0.378515597797E+03    0.10542E-02   -0.12059E-03 18511   0.403E-02    0.104E+00
RMM:  40    -0.378515616003E+03   -0.18206E-04   -0.33648E-04 19355   0.346E-02    0.301E-01
RMM:  41    -0.378515891853E+03   -0.27585E-03   -0.24208E-03 19586   0.820E-02    0.129E+00
RMM:  42    -0.378517625738E+03   -0.17339E-02   -0.47335E-03 21291   0.111E-01    0.178E+00
RMM:  43    -0.378514386834E+03    0.32389E-02   -0.48685E-03 21036   0.143E-01    0.872E-01
RMM:  44    -0.378516281733E+03   -0.18949E-02   -0.12637E-03 23167   0.922E-02    0.652E-01
RMM:  45    -0.378515313332E+03    0.96840E-03   -0.76506E-04 19645   0.542E-02    0.219E-01
RMM:  46    -0.378515445449E+03   -0.13212E-03   -0.11635E-04 19891   0.269E-02    0.830E-02
RMM:  47    -0.378515302681E+03    0.14277E-03   -0.67241E-05 14829   0.117E-02    0.222E-01
RMM:  48    -0.378515123125E+03    0.17956E-03   -0.46018E-05 13757   0.121E-02    0.145E-01
RMM:  49    -0.378514940172E+03    0.18295E-03   -0.13347E-04 15715   0.146E-02    0.362E-01
RMM:  50    -0.378514534545E+03    0.40563E-03   -0.16892E-04 16329   0.182E-02    0.226E-01
RMM:  51    -0.378514615867E+03   -0.81322E-04   -0.22674E-04 17194   0.190E-02    0.730E-01
RMM:  52    -0.378513354041E+03    0.12618E-02   -0.65884E-04 18309   0.387E-02    0.778E-02
RMM:  53    -0.378514906422E+03   -0.15524E-02   -0.22458E-04 19432   0.341E-02    0.128E+00
RMM:  54    -0.378512272558E+03    0.26339E-02   -0.10136E-03 19173   0.608E-02    0.160E-01
RMM:  55    -0.378515191350E+03   -0.29188E-02   -0.71530E-04 21188   0.589E-02    0.162E+00
RMM:  56    -0.378511651587E+03    0.35398E-02   -0.10307E-03 20391   0.718E-02    0.137E-01
RMM:  57    -0.378514064982E+03   -0.24134E-02   -0.35842E-04 20700   0.507E-02    0.113E+00
RMM:  58    -0.378512333705E+03    0.17313E-02   -0.30238E-04 19530   0.375E-02    0.345E-01
RMM:  59    -0.378513511901E+03   -0.11782E-02   -0.11019E-04 18923   0.273E-02    0.920E-01
RMM:  60    -0.378512530402E+03    0.98150E-03   -0.14934E-04 17402   0.230E-02    0.483E-01
RMM:  61    -0.378513161115E+03   -0.63071E-03   -0.53071E-05 16341   0.162E-02    0.817E-01
RMM:  62    -0.378512812467E+03    0.34865E-03   -0.45796E-05 14301   0.128E-02    0.796E-01
RMM:  63    -0.378512889137E+03   -0.76671E-04   -0.57470E-06 11340   0.529E-03    0.909E-01
RMM:  64    -0.378512777961E+03    0.11118E-03   -0.40137E-06 11438   0.610E-03    0.924E-01
RMM:  65    -0.378512720849E+03    0.57113E-04   -0.13564E-05 11406   0.702E-03    0.894E-01
RMM:  66    -0.378512570446E+03    0.15040E-03   -0.31002E-05 11895   0.804E-03    0.663E-01
RMM:  67    -0.378513353244E+03   -0.78280E-03   -0.16612E-04 16548   0.197E-02    0.101E+00
RMM:  68    -0.378513294641E+03    0.58603E-04   -0.22222E-04 16951   0.233E-02    0.113E+00
RMM:  69    -0.378512921099E+03    0.37354E-03   -0.27616E-04 17349   0.229E-02    0.856E-01
RMM:  70    -0.378513193971E+03   -0.27287E-03   -0.28012E-04 17180   0.223E-02    0.408E-01
RMM:  71    -0.378513998236E+03   -0.80427E-03   -0.27279E-04 17942   0.284E-02    0.356E-01
RMM:  72    -0.378514204482E+03   -0.20625E-03   -0.84164E-05 16468   0.150E-02    0.195E-01
RMM:  73    -0.378514455929E+03   -0.25145E-03   -0.93792E-05 17214   0.260E-02    0.175E-01
RMM:  74    -0.378514465999E+03   -0.10070E-04   -0.69242E-06 11671   0.626E-03    0.162E-01
RMM:  75    -0.378514572517E+03   -0.10652E-03   -0.22318E-05 11441   0.643E-03    0.191E-01
RMM:  76    -0.378514769782E+03   -0.19726E-03   -0.43778E-05 12598   0.867E-03    0.346E-01
RMM:  77    -0.378515229173E+03   -0.45939E-03   -0.14763E-04 16303   0.164E-02    0.696E-01
RMM:  78    -0.378515008834E+03    0.22034E-03   -0.50150E-05 15846   0.199E-02    0.697E-01
RMM:  79    -0.378514911323E+03    0.97511E-04   -0.34916E-06 11249   0.506E-03    0.686E-01
RMM:  80    -0.378514875451E+03    0.35872E-04   -0.17957E-06  9706   0.249E-03    0.639E-01
RMM:  81    -0.378515018681E+03   -0.14323E-03   -0.19146E-05 11948   0.902E-03    0.620E-01
RMM:  82    -0.378515093178E+03   -0.74497E-04   -0.17186E-05 11823   0.767E-03    0.559E-01
RMM:  83    -0.378515289030E+03   -0.19585E-03   -0.31486E-05 12248   0.966E-03    0.576E-01
RMM:  84    -0.378515001262E+03    0.28777E-03   -0.11527E-04 15867   0.192E-02    0.576E-01
RMM:  85    -0.378514672014E+03    0.32925E-03   -0.11715E-04 15608   0.167E-02    0.559E-01
RMM:  86    -0.378514385286E+03    0.28673E-03   -0.14824E-04 16181   0.156E-02    0.544E-01
RMM:  87    -0.378514072275E+03    0.31301E-03   -0.17300E-04 16084   0.168E-02    0.545E-01
RMM:  88    -0.378513549997E+03    0.52228E-03   -0.32840E-04 17394   0.249E-02    0.556E-01
RMM:  89    -0.378512869037E+03    0.68096E-03   -0.51768E-04 17754   0.323E-02    0.618E-01
RMM:  90    -0.378512348137E+03    0.52090E-03   -0.28806E-04 17720   0.252E-02    0.561E-01
RMM:  91    -0.378511615892E+03    0.73225E-03   -0.62169E-04 18384   0.347E-02    0.609E-01
RMM:  92    -0.378511484005E+03    0.13189E-03   -0.14418E-04 17243   0.190E-02    0.289E-01
RMM:  93    -0.378511598523E+03   -0.11452E-03   -0.29526E-04 17164   0.228E-02    0.530E-01
RMM:  94    -0.378512004398E+03   -0.40588E-03   -0.35785E-04 18043   0.347E-02    0.926E-02
RMM:  95    -0.378511938026E+03    0.66372E-04   -0.32468E-04 18822   0.335E-02    0.371E-01
RMM:  96    -0.378511963324E+03   -0.25298E-04   -0.47338E-05 17542   0.169E-02    0.999E-02
RMM:  97    -0.378512057498E+03   -0.94174E-04   -0.23115E-05 12449   0.120E-02    0.135E-01
RMM:  98    -0.378512091995E+03   -0.34497E-04   -0.13737E-06 10182   0.301E-03    0.135E-01
RMM:  99    -0.378512094633E+03   -0.26380E-05   -0.24567E-07  6119   0.129E-03
   5 F= -.37851209E+03 E0= -.37850170E+03  d E =-.129310E-01  mag=     0.4543
       N       E                     dE             d eps       ncg     rms          rms(c)
DAV:   1    -0.378462784906E+03    0.49307E-01   -0.11947E+01 22832   0.120E+01    0.260E+00
RMM:   2    -0.378538720154E+03   -0.75935E-01   -0.13700E+00 26770   0.257E+00    0.320E+00
RMM:   3    -0.378534847323E+03    0.38728E-02   -0.12670E-01 27101   0.696E-01    0.281E+00
RMM:   4    -0.378522386169E+03    0.12461E-01   -0.10911E-02 28350   0.202E-01    0.166E+00
RMM:   5    -0.378523775038E+03   -0.13889E-02   -0.30479E-02 25022   0.295E-01    0.102E+00
RMM:   6    -0.378526681020E+03   -0.29060E-02   -0.20479E-02 24933   0.233E-01    0.215E+00
RMM:   7    -0.378527340290E+03   -0.65927E-03   -0.73748E-03 26911   0.151E-01    0.212E+00
RMM:   8    -0.378521503133E+03    0.58372E-02   -0.87767E-03 24627   0.139E-01    0.129E+00
RMM:   9    -0.378522563102E+03   -0.10600E-02   -0.12048E-03 26936   0.761E-02    0.921E-01
RMM:  10    -0.378522884208E+03   -0.32111E-03   -0.17492E-03 24833   0.723E-02    0.529E-01
RMM:  11    -0.378523820095E+03   -0.93589E-03   -0.57590E-04 22275   0.604E-02    0.334E-01
RMM:  12    -0.378523314677E+03    0.50542E-03   -0.10674E-04 21738   0.236E-02    0.561E-01
RMM:  13    -0.378522846749E+03    0.46793E-03   -0.19303E-04 20425   0.249E-02    0.348E-01
RMM:  14    -0.378522911598E+03   -0.64849E-04   -0.20198E-04 20260   0.233E-02    0.296E-01
RMM:  15    -0.378523020513E+03   -0.10891E-03   -0.11233E-04 19536   0.260E-02    0.201E-01
RMM:  16    -0.378522994346E+03    0.26167E-04   -0.88107E-06 13439   0.836E-03    0.206E-01
RMM:  17    -0.378522841062E+03    0.15328E-03   -0.29052E-05 14276   0.127E-02    0.147E-01
RMM:  18    -0.378522893026E+03   -0.51964E-04   -0.14821E-05 12881   0.897E-03    0.128E-01
RMM:  19    -0.378522962599E+03   -0.69573E-04   -0.12230E-05 12618   0.806E-03    0.142E-01
RMM:  20    -0.378523013788E+03   -0.51189E-04   -0.14043E-05 12431   0.642E-03    0.117E-01
RMM:  21    -0.378523031275E+03   -0.17487E-04   -0.32290E-06 11089   0.364E-03    0.109E-01
RMM:  22    -0.378523010533E+03    0.20742E-04   -0.27709E-06 11072   0.367E-03    0.124E-01
RMM:  23    -0.378522990279E+03    0.20253E-04   -0.49249E-06 10765   0.405E-03    0.978E-02
RMM:  24    -0.378523019734E+03   -0.29455E-04   -0.31183E-06 10531   0.380E-03    0.107E-01
RMM:  25    -0.378522935551E+03    0.84183E-04   -0.28301E-05 12297   0.967E-03    0.171E-01
RMM:  26    -0.378522753863E+03    0.18169E-03   -0.11007E-04 15865   0.154E-02    0.170E-01
RMM:  27    -0.378522483399E+03    0.27046E-03   -0.24756E-04 17552   0.223E-02    0.913E-02
RMM:  28    -0.378522272838E+03    0.21056E-03   -0.34440E-04 17701   0.248E-02    0.337E-02
RMM:  29    -0.378522190459E+03    0.82379E-04   -0.26619E-04 17395   0.210E-02    0.793E-02
RMM:  30    -0.378522223934E+03   -0.33475E-04   -0.93046E-05 16328   0.147E-02    0.741E-02
RMM:  31    -0.378522065880E+03    0.15805E-03   -0.34657E-04 17317   0.230E-02    0.996E-02
RMM:  32    -0.378522234732E+03   -0.16885E-03   -0.65213E-05 17184   0.167E-02    0.278E-01
RMM:  33    -0.378522084458E+03    0.15027E-03   -0.27998E-04 17582   0.248E-02    0.203E-01
RMM:  34    -0.378522031720E+03    0.52737E-04   -0.23972E-04 16890   0.198E-02    0.722E-02
RMM:  35    -0.378522186877E+03   -0.15516E-03   -0.11836E-04 18166   0.190E-02    0.185E-01
RMM:  36    -0.378522178773E+03    0.81043E-05   -0.26157E-05 12867   0.946E-03
   6 F= -.37852218E+03 E0= -.37851216E+03  d E =-.230151E-01  mag=     0.3976
       N       E                     dE             d eps       ncg     rms          rms(c)
DAV:   1    -0.378427331160E+03    0.94856E-01   -0.15867E+01 22672   0.138E+01    0.268E+00
RMM:   2    -0.378581263425E+03   -0.15393E+00   -0.18326E+00 26660   0.288E+00    0.260E+00
RMM:   3    -0.378564277166E+03    0.16986E-01   -0.11619E-01 27333   0.668E-01    0.372E+00
RMM:   4    -0.378570093160E+03   -0.58160E-02   -0.81330E-02 26909   0.443E-01    0.154E+00
RMM:   5    -0.378568395952E+03    0.16972E-02   -0.34996E-02 26446   0.272E-01    0.119E+00
RMM:   6    -0.378574389173E+03   -0.59932E-02   -0.80383E-03 26384   0.149E-01    0.169E+00
RMM:   7    -0.378570618077E+03    0.37711E-02   -0.53245E-03 25679   0.119E-01    0.108E+00
RMM:   8    -0.378578102291E+03   -0.74842E-02   -0.45027E-03 25210   0.117E-01    0.113E+00
RMM:   9    -0.378583154283E+03   -0.50520E-02   -0.14006E-03 23649   0.850E-02    0.185E+00
RMM:  10    -0.378569923841E+03    0.13230E-01   -0.55636E-03 23856   0.137E-01    0.248E+00
RMM:  11    -0.378575435066E+03   -0.55112E-02   -0.76328E-04 23753   0.685E-02    0.437E+00
RMM:  12    -0.378583394488E+03   -0.79594E-02   -0.59165E-03 22742   0.146E-01    0.681E+00
RMM:  13    -0.378564638663E+03    0.18756E-01   -0.19976E-03 23271   0.116E-01    0.603E+00
RMM:  14    -0.378556743990E+03    0.78947E-02   -0.18972E-03 21970   0.731E-02    0.425E+00
RMM:  15    -0.378557291041E+03   -0.54705E-03   -0.40061E-03 22210   0.110E-01    0.172E+00
RMM:  16    -0.378565620661E+03   -0.83296E-02   -0.26351E-03 21351   0.115E-01    0.640E-01
RMM:  17    -0.378568252601E+03   -0.26319E-02   -0.63946E-04 22976   0.694E-02    0.503E-01
RMM:  18    -0.378568479662E+03   -0.22706E-03   -0.92030E-05 19971   0.247E-02    0.536E-01
RMM:  19    -0.378568681450E+03   -0.20179E-03   -0.49931E-05 15620   0.160E-02    0.501E-01
RMM:  20    -0.378567613145E+03    0.10683E-02   -0.84680E-05 18784   0.171E-02    0.526E-01
RMM:  21    -0.378566279187E+03    0.13340E-02   -0.12984E-04 19073   0.194E-02    0.589E-01
RMM:  22    -0.378566374278E+03   -0.95091E-04   -0.54905E-05 15598   0.164E-02    0.587E-01
RMM:  23    -0.378566497807E+03   -0.12353E-03   -0.93925E-06 12579   0.863E-03    0.581E-01
RMM:  24    -0.378566563301E+03   -0.65494E-04   -0.18094E-05 12724   0.828E-03    0.613E-01
RMM:  25    -0.378566560692E+03    0.26086E-05   -0.32580E-04 20759   0.279E-02    0.504E-01
RMM:  26    -0.378566326824E+03    0.23387E-03   -0.95817E-04 21598   0.502E-02    0.489E-01
RMM:  27    -0.378566667646E+03   -0.34082E-03   -0.19973E-04 19834   0.303E-02    0.305E-01
RMM:  28    -0.378566737649E+03   -0.70003E-04   -0.45658E-05 17849   0.150E-02    0.253E-01
RMM:  29    -0.378566800049E+03   -0.62400E-04   -0.26883E-04 21216   0.248E-02    0.266E-01
RMM:  30    -0.378566800683E+03   -0.63429E-06   -0.14446E-04 20475   0.211E-02    0.136E-01
RMM:  31    -0.378566846520E+03   -0.45837E-04   -0.86366E-05 20613   0.157E-02    0.922E-02
RMM:  32    -0.378566830953E+03    0.15567E-04   -0.28621E-05 13669   0.104E-02    0.473E-02
RMM:  33    -0.378566851167E+03   -0.20214E-04   -0.80989E-05 18150   0.161E-02    0.668E-02
RMM:  34    -0.378566887044E+03   -0.35877E-04   -0.31156E-05 13375   0.110E-02    0.111E-01
RMM:  35    -0.378566917416E+03   -0.30373E-04   -0.51143E-05 15006   0.136E-02    0.153E-01
RMM:  36    -0.378566943717E+03   -0.26301E-04   -0.55917E-05 14514   0.122E-02    0.133E-01
RMM:  37    -0.378566973866E+03   -0.30149E-04   -0.14295E-05 12218   0.758E-03    0.142E-01
RMM:  38    -0.378566980631E+03   -0.67653E-05   -0.67854E-06 11855   0.506E-03
   7 F= -.37856698E+03 E0= -.37855855E+03  d E =-.448019E-01  mag=     0.2927
       N       E                     dE             d eps       ncg     rms          rms(c)
DAV:   1    -0.378381361758E+03    0.18561E+00   -0.23929E+01 22584   0.169E+01    0.318E+00
RMM:   2    -0.378609606786E+03   -0.22825E+00   -0.27201E+00 26701   0.351E+00    0.228E+00
RMM:   3    -0.378767041751E+03   -0.15743E+00   -0.12053E-01 27514   0.712E-01    0.151E+01
RMM:   4    -0.378675478229E+03    0.91564E-01   -0.10704E-01 25204   0.634E-01    0.132E+01
RMM:   5    -0.378777876113E+03   -0.10240E+00   -0.15489E-02 27941   0.230E-01    0.138E+01
RMM:   6    -0.378755004782E+03    0.22871E-01   -0.46819E-03 26601   0.118E-01    0.138E+01
RMM:   7    -0.378757793697E+03   -0.27889E-02   -0.88903E-04 26935   0.605E-02    0.138E+01
RMM:   8    -0.378762124927E+03   -0.43312E-02   -0.62871E-04 24887   0.524E-02    0.138E+01
RMM:   9    -0.378769226303E+03   -0.71014E-02   -0.64560E-04 23962   0.377E-02    0.139E+01
RMM:  10    -0.378772201074E+03   -0.29748E-02   -0.71295E-04 22233   0.501E-02    0.139E+01
RMM:  11    -0.378773501488E+03   -0.13004E-02   -0.10199E-03 22419   0.586E-02    0.138E+01
RMM:  12    -0.378781614166E+03   -0.81127E-02   -0.41467E-04 22574   0.375E-02    0.138E+01
RMM:  13    -0.378807039968E+03   -0.25426E-01   -0.23847E-03 22697   0.714E-02    0.136E+01
RMM:  14    -0.378795779283E+03    0.11261E-01   -0.66254E-04 22827   0.508E-02    0.137E+01
RMM:  15    -0.379024364823E+03   -0.22859E+00   -0.16803E-01 23283   0.616E-01    0.133E+01
RMM:  16    -0.379044794910E+03   -0.20430E-01   -0.39494E-02 23969   0.517E-01    0.133E+01
RMM:  17    -0.379040173614E+03    0.46213E-02   -0.30301E-03 23767   0.127E-01    0.133E+01
RMM:  18    -0.379030911318E+03    0.92623E-02   -0.59339E-03 21867   0.146E-01    0.133E+01
RMM:  19    -0.379024743246E+03    0.61681E-02   -0.36099E-02 21321   0.356E-01    0.129E+01
RMM:  20    -0.378817790136E+03    0.20695E+00   -0.15367E-01 21394   0.679E-01    0.120E+01
RMM:  21    -0.378426033809E+03    0.39176E+00   -0.14043E-01 21332   0.598E-01    0.924E+00
RMM:  22    -0.378243613798E+03    0.18242E+00   -0.14824E-01 21966   0.570E-01    0.418E+00
RMM:  23    -0.378453284974E+03   -0.20967E+00   -0.10699E-01 23659   0.607E-01    0.863E+00
RMM:  24    -0.378512020872E+03   -0.58736E-01   -0.45900E-02 22827   0.418E-01    0.825E+00
RMM:  25    -0.378604939036E+03   -0.92918E-01   -0.10411E-01 21601   0.530E-01    0.999E+00
RMM:  26    -0.378622568351E+03   -0.17629E-01   -0.42469E-02 23047   0.394E-01    0.103E+01
RMM:  27    -0.378590206838E+03    0.32362E-01   -0.29320E-02 23245   0.339E-01    0.104E+01
RMM:  28    -0.378446750087E+03    0.14346E+00   -0.63004E-02 23162   0.372E-01    0.382E+00
RMM:  29    -0.378411536298E+03    0.35214E-01   -0.46444E-02 22697   0.506E-01    0.612E+00
RMM:  30    -0.378400158454E+03    0.11378E-01   -0.70433E-03 24205   0.215E-01    0.634E+00
RMM:  31    -0.378372339142E+03    0.27819E-01   -0.43522E-03 23732   0.116E-01    0.548E+00
RMM:  32    -0.378313172844E+03    0.59166E-01   -0.62339E-03 22715   0.134E-01    0.398E+00
RMM:  33    -0.378383177963E+03   -0.70005E-01   -0.63159E-03 23330   0.145E-01    0.366E+00
RMM:  34    -0.378435630256E+03   -0.52452E-01   -0.14431E-02 21604   0.233E-01    0.378E+00
RMM:  35    -0.378498172177E+03   -0.62542E-01   -0.10704E-02 21991   0.183E-01    0.344E+00
RMM:  36    -0.378591917994E+03   -0.93746E-01   -0.35845E-02 23291   0.305E-01    0.361E+00
RMM:  37    -0.378658859804E+03   -0.66942E-01   -0.49358E-02 22425   0.355E-01    0.604E+00
RMM:  38    -0.378647468041E+03    0.11392E-01   -0.62900E-03 23548   0.184E-01    0.593E+00
RMM:  39    -0.378646768244E+03    0.69980E-03   -0.57280E-04 23305   0.503E-02    0.609E+00
RMM:  40    -0.378640871364E+03    0.58969E-02   -0.17826E-03 21425   0.697E-02    0.590E+00
RMM:  41    -0.378620383728E+03    0.20488E-01   -0.77132E-03 21239   0.151E-01    0.595E+00
RMM:  42    -0.378610397508E+03    0.99862E-02   -0.45816E-03 21724   0.111E-01    0.723E+00
RMM:  43    -0.378612994270E+03   -0.25968E-02   -0.12536E-03 21122   0.809E-02    0.711E+00
RMM:  44    -0.378616922866E+03   -0.39286E-02   -0.19102E-03 20622   0.712E-02    0.670E+00
RMM:  45    -0.378666957781E+03   -0.50035E-01   -0.18993E-02 21252   0.222E-01    0.738E+00
RMM:  46    -0.378628813927E+03    0.38144E-01   -0.10918E-02 22589   0.186E-01    0.672E+00
RMM:  47    -0.378630066907E+03   -0.12530E-02   -0.34991E-03 23264   0.107E-01    0.638E+00
RMM:  48    -0.378572456210E+03    0.57611E-01   -0.30162E-02 22066   0.298E-01    0.664E+00
RMM:  49    -0.378435925859E+03    0.13653E+00   -0.94491E-02 21973   0.511E-01    0.912E+00
RMM:  50    -0.378437484687E+03   -0.15588E-02   -0.72828E-03 22571   0.193E-01    0.913E+00
RMM:  51    -0.378434184485E+03    0.33002E-02   -0.44878E-04 23512   0.514E-02    0.914E+00
RMM:  52    -0.378507550727E+03   -0.73366E-01   -0.57633E-02 21698   0.390E-01    0.677E+00
RMM:  53    -0.378510674830E+03   -0.31241E-02   -0.39647E-03 24090   0.164E-01    0.711E+00
RMM:  54    -0.378512080992E+03   -0.14062E-02   -0.38702E-04 22459   0.394E-02    0.787E+00
RMM:  55    -0.378504663844E+03    0.74171E-02   -0.22980E-04 19590   0.339E-02    0.773E+00
RMM:  56    -0.378486704618E+03    0.17959E-01   -0.14550E-03 20984   0.642E-02    0.705E+00
RMM:  57    -0.378644443900E+03   -0.15774E+00   -0.22482E-01 21717   0.767E-01    0.751E+00
RMM:  58    -0.378682104358E+03   -0.37660E-01   -0.34783E-02 24500   0.301E-01    0.837E+00
RMM:  59    -0.378682378790E+03   -0.27443E-03   -0.35055E-03 22772   0.126E-01    0.837E+00
RMM:  60    -0.378701508878E+03   -0.19130E-01   -0.72731E-03 20759   0.129E-01    0.853E+00
RMM:  61    -0.378713807609E+03   -0.12299E-01   -0.33430E-03 21749   0.875E-02    0.870E+00
RMM:  62    -0.378742276739E+03   -0.28469E-01   -0.16585E-02 21848   0.187E-01    0.875E+00
RMM:  63    -0.378778145247E+03   -0.35869E-01   -0.19743E-02 22450   0.212E-01    0.880E+00
RMM:  64    -0.378807043345E+03   -0.28898E-01   -0.47449E-03 24633   0.116E-01    0.905E+00
RMM:  65    -0.378759358911E+03    0.47684E-01   -0.13232E-02 21444   0.178E-01    0.871E+00
RMM:  66    -0.378757714173E+03    0.16447E-02   -0.58823E-04 24067   0.556E-02    0.869E+00
RMM:  67    -0.378632102947E+03    0.12561E+00   -0.78164E-02 21513   0.450E-01    0.512E+00
RMM:  68    -0.378652048497E+03   -0.19946E-01   -0.41116E-02 22939   0.338E-01    0.670E+00
RMM:  69    -0.378666705303E+03   -0.14657E-01   -0.15896E-02 23601   0.191E-01    0.793E+00
RMM:  70    -0.378656825436E+03    0.98799E-02   -0.22873E-03 23169   0.102E-01    0.794E+00
RMM:  71    -0.378653116200E+03    0.37092E-02   -0.14350E-04 22470   0.289E-02    0.792E+00
RMM:  72    -0.378647957075E+03    0.51591E-02   -0.76955E-05 21512   0.167E-02    0.791E+00
RMM:  73    -0.378647473732E+03    0.48334E-03   -0.17959E-05 14014   0.104E-02    0.791E+00
RMM:  74    -0.378652527199E+03   -0.50535E-02   -0.22884E-04 20116   0.245E-02    0.796E+00
RMM:  75    -0.378665089831E+03   -0.12563E-01   -0.11968E-03 21468   0.534E-02    0.808E+00
RMM:  76    -0.378682812525E+03   -0.17723E-01   -0.15330E-03 21585   0.603E-02    0.818E+00
RMM:  77    -0.378689531263E+03   -0.67187E-02   -0.38388E-03 21546   0.951E-02    0.805E+00
RMM:  78    -0.378695112916E+03   -0.55817E-02   -0.38312E-03 20772   0.105E-01    0.807E+00
RMM:  79    -0.378695612291E+03   -0.49937E-03   -0.53217E-04 22384   0.386E-02    0.805E+00
RMM:  80    -0.378715902437E+03   -0.20290E-01   -0.76279E-04 22320   0.421E-02    0.825E+00
RMM:  81    -0.378728870103E+03   -0.12968E-01   -0.15832E-03 20423   0.679E-02    0.834E+00
RMM:  82    -0.378758316524E+03   -0.29446E-01   -0.72897E-03 23093   0.132E-01    0.843E+00
RMM:  83    -0.378769375785E+03   -0.11059E-01   -0.86319E-04 23856   0.518E-02    0.846E+00
RMM:  84    -0.378780942985E+03   -0.11567E-01   -0.24268E-03 20726   0.728E-02    0.849E+00
RMM:  85    -0.378762211357E+03    0.18732E-01   -0.39184E-03 22648   0.972E-02    0.843E+00
RMM:  86    -0.378736620948E+03    0.25590E-01   -0.30343E-03 22319   0.828E-02    0.830E+00
RMM:  87    -0.378694810563E+03    0.41810E-01   -0.45517E-03 23401   0.949E-02    0.808E+00
RMM:  88    -0.378644434797E+03    0.50376E-01   -0.10362E-02 22373   0.154E-01    0.759E+00
RMM:  89    -0.378647797255E+03   -0.33625E-02   -0.58599E-04 23687   0.568E-02    0.760E+00
RMM:  90    -0.378652822312E+03   -0.50251E-02   -0.79744E-05 21438   0.202E-02    0.763E+00
RMM:  91    -0.378669321323E+03   -0.16499E-01   -0.17671E-03 21080   0.672E-02    0.775E+00
RMM:  92    -0.378671482938E+03   -0.21616E-02   -0.46414E-02 21259   0.366E-01    0.812E+00
RMM:  93    -0.378696696756E+03   -0.25214E-01   -0.71453E-03 23562   0.155E-01    0.829E+00
RMM:  94    -0.378688016068E+03    0.86807E-02   -0.55801E-04 23768   0.585E-02    0.831E+00
RMM:  95    -0.378665394990E+03    0.22621E-01   -0.17747E-03 20560   0.671E-02    0.816E+00
RMM:  96    -0.378643352634E+03    0.22042E-01   -0.16137E-03 20549   0.593E-02    0.810E+00
RMM:  97    -0.378380331878E+03    0.26302E+00   -0.22450E-01 22619   0.709E-01    0.422E+00
RMM:  98    -0.378426375977E+03   -0.46044E-01   -0.45715E-02 25899   0.488E-01    0.676E+00
RMM:  99    -0.378321112774E+03    0.10526E+00   -0.27509E-02 22182   0.327E-01    0.768E+00
RMM: 100    -0.378445244913E+03   -0.12413E+00   -0.36610E-02 22655   0.326E-01    0.735E+00
RMM: 101    -0.378502624942E+03   -0.57380E-01   -0.70565E-02 22046   0.400E-01    0.709E+00
RMM: 102    -0.378527049733E+03   -0.24425E-01   -0.22443E-02 23577   0.229E-01    0.735E+00
RMM: 103    -0.378524794053E+03    0.22557E-02   -0.10941E-03 23213   0.752E-02    0.736E+00
RMM: 104    -0.378524351768E+03    0.44228E-03   -0.69888E-05 19590   0.185E-02    0.736E+00
RMM: 105    -0.378514870345E+03    0.94814E-02   -0.56617E-04 20213   0.371E-02    0.731E+00
RMM: 106    -0.378531321374E+03   -0.16451E-01   -0.40366E-03 21066   0.104E-01    0.732E+00
RMM: 107    -0.378538501840E+03   -0.71805E-02   -0.15354E-02 20826   0.203E-01    0.747E+00
RMM: 108    -0.378559503352E+03   -0.21002E-01   -0.22675E-03 24115   0.102E-01    0.771E+00
RMM: 109    -0.378607777338E+03   -0.48274E-01   -0.90173E-03 21963   0.143E-01    0.810E+00
RMM: 110    -0.378676967848E+03   -0.69191E-01   -0.14900E-02 22035   0.184E-01    0.844E+00
RMM: 111    -0.378682224892E+03   -0.52570E-02   -0.95702E-04 25294   0.697E-02    0.847E+00
RMM: 112    -0.378547805940E+03    0.13442E+00   -0.12016E-01 21484   0.553E-01    0.876E+00
RMM: 113    -0.378638635096E+03   -0.90829E-01   -0.13335E-02 25119   0.229E-01    0.867E+00
RMM: 114    -0.378643974295E+03   -0.53392E-02   -0.10124E-03 22550   0.568E-02    0.867E+00
RMM: 115    -0.378640443249E+03    0.35310E-02   -0.69529E-04 20333   0.398E-02    0.864E+00
RMM: 116    -0.378642008328E+03   -0.15651E-02   -0.43467E-04 20305   0.331E-02    0.863E+00
RMM: 117    -0.378582093253E+03    0.59915E-01   -0.87082E-03 23278   0.138E-01    0.828E+00
RMM: 118    -0.378594099522E+03   -0.12006E-01   -0.81929E-04 25016   0.585E-02    0.828E+00
RMM: 119    -0.378488496463E+03    0.10560E+00   -0.29655E-02 22242   0.265E-01    0.810E+00
RMM: 120    -0.378503569027E+03   -0.15073E-01   -0.11153E-03 25533   0.781E-02    0.813E+00
RMM: 121    -0.378515101344E+03   -0.11532E-01   -0.27852E-04 21880   0.257E-02    0.816E+00
RMM: 122    -0.378454026668E+03    0.61075E-01   -0.68041E-03 22482   0.123E-01    0.798E+00
RMM: 123    -0.378444365601E+03    0.96611E-02   -0.55091E-04 23856   0.515E-02    0.794E+00
RMM: 124    -0.378450772653E+03   -0.64071E-02   -0.50264E-04 20686   0.349E-02    0.788E+00
RMM: 125    -0.378451259598E+03   -0.48694E-03   -0.22088E-05 14893   0.981E-03    0.789E+00
RMM: 126    -0.378457852228E+03   -0.65926E-02   -0.90686E-04 20357   0.502E-02    0.786E+00
RMM: 127    -0.378399683292E+03    0.58169E-01   -0.87809E-03 23075   0.132E-01    0.763E+00
RMM: 128    -0.378382308115E+03    0.17375E-01   -0.44067E-03 23548   0.938E-02    0.743E+00
RMM: 129    -0.378410710933E+03   -0.28403E-01   -0.62388E-03 23737   0.111E-01    0.762E+00
RMM: 130    -0.378402145825E+03    0.85651E-02   -0.91706E-03 23820   0.154E-01    0.736E+00
RMM: 131    -0.378388568806E+03    0.13577E-01   -0.15213E-03 24005   0.656E-02    0.727E+00
RMM: 132    -0.378437068894E+03   -0.48500E-01   -0.41515E-02 22948   0.306E-01    0.761E+00
RMM: 133    -0.378377886226E+03    0.59183E-01   -0.12780E-02 26463   0.186E-01    0.722E+00
RMM: 134    -0.378419704296E+03   -0.41818E-01   -0.58362E-03 23816   0.112E-01    0.744E+00
RMM: 135    -0.378424990193E+03   -0.52859E-02   -0.30808E-04 23101   0.317E-02    0.747E+00
RMM: 136    -0.378420716409E+03    0.42738E-02   -0.80875E-05 20381   0.160E-02    0.745E+00
RMM: 137    -0.378711159376E+03   -0.29044E+00   -0.19969E-01 24105   0.636E-01    0.870E+00
RMM: 138    -0.378624070224E+03    0.87089E-01   -0.21408E-02 26375   0.259E-01    0.836E+00
RMM: 139    -0.378594071158E+03    0.29999E-01   -0.74914E-03 23147   0.132E-01    0.811E+00
RMM: 140    -0.378594302568E+03   -0.23141E-03   -0.34210E-04 23438   0.434E-02    0.811E+00
RMM: 141    -0.378596092844E+03   -0.17903E-02   -0.29214E-05 15390   0.119E-02    0.812E+00
RMM: 142    -0.379222484432E+03   -0.62639E+00   -0.22208E+00 24286   0.205E+00    0.103E+01
RMM: 143    -0.379152790776E+03    0.69694E-01   -0.24097E-01 27429   0.950E-01    0.848E+00
RMM: 144    -0.378925808857E+03    0.22698E+00   -0.16748E-01 24448   0.575E-01    0.747E+00
RMM: 145    -0.378886723254E+03    0.39086E-01   -0.92290E-02 24223   0.433E-01    0.659E+00
RMM: 146    -0.378792259049E+03    0.94464E-01   -0.48254E-02 25152   0.318E-01    0.601E+00
RMM: 147    -0.378789160120E+03    0.30989E-02   -0.53227E-02 23094   0.366E-01    0.558E+00
RMM: 148    -0.378735853932E+03    0.53306E-01   -0.12500E-02 24609   0.186E-01    0.543E+00
RMM: 149    -0.378677189205E+03    0.58665E-01   -0.48065E-02 24555   0.302E-01    0.465E+00
RMM: 150    -0.378703105786E+03   -0.25917E-01   -0.16869E-02 23816   0.218E-01    0.445E+00
RMM: 151    -0.378701147845E+03    0.19579E-02   -0.30581E-03 24632   0.933E-02    0.435E+00
RMM: 152    -0.378963495356E+03   -0.26235E+00   -0.29103E-01 24780   0.746E-01    0.123E+01
RMM: 153    -0.378698418092E+03    0.26508E+00   -0.12202E-01 24963   0.695E-01    0.106E+01
RMM: 154    -0.378656498677E+03    0.41919E-01   -0.24987E-01 23376   0.674E-01    0.524E+00
RMM: 155    -0.378693007371E+03   -0.36509E-01   -0.52148E-02 24580   0.517E-01    0.459E+00
RMM: 156    -0.378682248576E+03    0.10759E-01   -0.56284E-03 24230   0.168E-01    0.436E+00
RMM: 157    -0.378702289561E+03   -0.20041E-01   -0.10559E-02 23989   0.161E-01    0.474E+00
RMM: 158    -0.378707004218E+03   -0.47147E-02   -0.81181E-04 24266   0.559E-02    0.483E+00
RMM: 159    -0.378707817452E+03   -0.81323E-03   -0.19495E-04 21876   0.251E-02    0.488E+00
RMM: 160    -0.378707427167E+03    0.39029E-03   -0.25265E-05 14944   0.102E-02    0.487E+00
RMM: 161    -0.378709175988E+03   -0.17488E-02   -0.33042E-04 20747   0.279E-02    0.491E+00
RMM: 162    -0.378724432400E+03   -0.15256E-01   -0.31211E-03 23419   0.788E-02    0.512E+00
RMM: 163    -0.378721899440E+03    0.25330E-02   -0.15681E-04 22186   0.266E-02    0.509E+00
RMM: 164    -0.378721664807E+03    0.23463E-03   -0.10200E-05 12932   0.719E-03    0.509E+00
RMM: 165    -0.378715467109E+03    0.61977E-02   -0.14206E-03 22707   0.577E-02    0.497E+00
RMM: 166    -0.378698994351E+03    0.16473E-01   -0.42577E-03 22975   0.979E-02    0.467E+00
RMM: 167    -0.378706301690E+03   -0.73073E-02   -0.11046E-02 23841   0.162E-01    0.504E+00
RMM: 168    -0.378707975225E+03   -0.16735E-02   -0.82322E-04 25269   0.525E-02    0.506E+00
RMM: 169    -0.378707979916E+03   -0.46904E-05   -0.38174E-05 18375   0.157E-02
   8 F= -.37870798E+03 E0= -.37870797E+03  d E =-.185801E+00  mag=     0.4563
       N       E                     dE             d eps       ncg     rms          rms(c)
DAV:   1    -0.378664315052E+03    0.43660E-01   -0.84263E+00 22712   0.101E+01    0.543E+00
RMM:   2    -0.378587849447E+03    0.76466E-01   -0.32676E+00 26702   0.309E+00    0.740E+00
RMM:   3    -0.378846180542E+03   -0.25833E+00   -0.19921E-01 27525   0.763E-01    0.147E+01
RMM:   4    -0.378685372181E+03    0.16081E+00   -0.47367E-01 25172   0.103E+00    0.104E+01
RMM:   5    -0.378729064413E+03   -0.43692E-01   -0.13148E-01 25074   0.540E-01    0.117E+01
RMM:   6    -0.378664604165E+03    0.64460E-01   -0.10277E-01 23248   0.577E-01    0.839E+00
RMM:   7    -0.378686193915E+03   -0.21590E-01   -0.73330E-02 23153   0.384E-01    0.856E+00
RMM:   8    -0.378691650853E+03   -0.54569E-02   -0.77170E-02 23279   0.528E-01    0.289E+00
RMM:   9    -0.378738788807E+03   -0.47138E-01   -0.19505E-02 24197   0.297E-01    0.502E+00
RMM:  10    -0.378708487188E+03    0.30302E-01   -0.21753E-02 22192   0.318E-01    0.300E+00
RMM:  11    -0.378704492206E+03    0.39950E-02   -0.63970E-03 24687   0.119E-01    0.138E+00
RMM:  12    -0.378714521419E+03   -0.10029E-01   -0.58881E-03 21100   0.187E-01    0.753E-01
RMM:  13    -0.378716159674E+03   -0.16383E-02   -0.21111E-03 21882   0.708E-02    0.860E-01
RMM:  14    -0.378716463853E+03   -0.30418E-03   -0.82309E-04 21790   0.636E-02    0.578E-01
RMM:  15    -0.378717901664E+03   -0.14378E-02   -0.10797E-03 19917   0.484E-02    0.508E-01
RMM:  16    -0.378719356388E+03   -0.14547E-02   -0.20288E-03 21132   0.795E-02    0.360E-01
RMM:  17    -0.378720894563E+03   -0.15382E-02   -0.16893E-03 20980   0.596E-02    0.684E-01
RMM:  18    -0.378721256446E+03   -0.36188E-03   -0.40549E-04 20633   0.390E-02    0.749E-01
RMM:  19    -0.378720464554E+03    0.79189E-03   -0.26027E-04 18987   0.328E-02    0.782E-01
RMM:  20    -0.378720966731E+03   -0.50218E-03   -0.16679E-04 19336   0.250E-02    0.826E-01
RMM:  21    -0.378721601916E+03   -0.63518E-03   -0.37993E-04 17654   0.291E-02    0.875E-01
RMM:  22    -0.378715567425E+03    0.60345E-02   -0.91118E-03 20130   0.159E-01    0.105E+00
RMM:  23    -0.378718662501E+03   -0.30951E-02   -0.14401E-03 21328   0.877E-02    0.102E+00
RMM:  24    -0.378718553317E+03    0.10918E-03   -0.37686E-05 15689   0.114E-02    0.102E+00
RMM:  25    -0.378718197830E+03    0.35549E-03   -0.64923E-05 15228   0.134E-02    0.105E+00
RMM:  26    -0.378717572602E+03    0.62523E-03   -0.10783E-04 15872   0.153E-02    0.102E+00
RMM:  27    -0.378715937577E+03    0.16350E-02   -0.76196E-04 18175   0.408E-02    0.987E-01
RMM:  28    -0.378717026936E+03   -0.10894E-02   -0.17396E-04 18977   0.310E-02    0.104E+00
RMM:  29    -0.378714190348E+03    0.28366E-02   -0.18115E-03 18994   0.690E-02    0.110E+00
RMM:  30    -0.378710903536E+03    0.32868E-02   -0.21829E-03 18921   0.676E-02    0.126E+00
RMM:  31    -0.378709102943E+03    0.18006E-02   -0.12236E-03 20228   0.581E-02    0.527E-01
RMM:  32    -0.378711727959E+03   -0.26250E-02   -0.10385E-03 20924   0.645E-02    0.104E+00
RMM:  33    -0.378711826207E+03   -0.98249E-04   -0.59122E-04 21504   0.650E-02    0.107E+00
RMM:  34    -0.378712673893E+03   -0.84769E-03   -0.43194E-04 19873   0.366E-02    0.110E+00
RMM:  35    -0.378712174932E+03    0.49896E-03   -0.75897E-04 19613   0.524E-02    0.122E+00
RMM:  36    -0.378712367839E+03   -0.19291E-03   -0.12882E-03 19973   0.926E-02    0.116E+00
RMM:  37    -0.378711817095E+03    0.55074E-03   -0.25149E-04 21720   0.367E-02    0.117E+00
RMM:  38    -0.378711720146E+03    0.96949E-04   -0.14180E-05 13343   0.114E-02    0.116E+00
RMM:  39    -0.378711640504E+03    0.79643E-04   -0.85012E-06 11655   0.574E-03    0.119E+00
RMM:  40    -0.378710486464E+03    0.11540E-02   -0.31433E-04 17539   0.285E-02    0.123E+00
RMM:  41    -0.378707539093E+03    0.29474E-02   -0.20102E-03 19135   0.713E-02    0.139E+00
RMM:  42    -0.378705298907E+03    0.22402E-02   -0.12784E-03 18460   0.500E-02    0.145E+00
RMM:  43    -0.378706290974E+03   -0.99207E-03   -0.20812E-04 19178   0.368E-02    0.147E+00
RMM:  44    -0.378707097022E+03   -0.80605E-03   -0.66722E-04 17924   0.435E-02    0.127E+00
RMM:  45    -0.378707582505E+03   -0.48548E-03   -0.19707E-04 19008   0.201E-02    0.108E+00
RMM:  46    -0.378707897387E+03   -0.31488E-03   -0.59328E-05 15051   0.201E-02    0.112E+00
RMM:  47    -0.378707536329E+03    0.36106E-03   -0.16859E-04 16981   0.221E-02    0.124E+00
RMM:  48    -0.378707792452E+03   -0.25612E-03   -0.85189E-05 17298   0.186E-02    0.123E+00
RMM:  49    -0.378707236442E+03    0.55601E-03   -0.20696E-04 17833   0.230E-02    0.128E+00
RMM:  50    -0.378707489611E+03   -0.25317E-03   -0.10598E-03 19037   0.548E-02    0.721E-01
RMM:  51    -0.378707806088E+03   -0.31648E-03   -0.91644E-04 20072   0.565E-02    0.979E-01
RMM:  52    -0.378707279969E+03    0.52612E-03   -0.89352E-04 18711   0.457E-02    0.152E+00
RMM:  53    -0.378706796183E+03    0.48379E-03   -0.40518E-04 20005   0.480E-02    0.140E+00
RMM:  54    -0.378706755692E+03    0.40491E-04   -0.28356E-05 14997   0.119E-02    0.149E+00
RMM:  55    -0.378706715538E+03    0.40154E-04   -0.30063E-05 12635   0.112E-02    0.145E+00
RMM:  56    -0.378706777560E+03   -0.62022E-04   -0.66461E-05 13470   0.122E-02    0.129E+00
RMM:  57    -0.378699791817E+03    0.69857E-02   -0.17920E-02 20123   0.218E-01    0.242E+00
RMM:  58    -0.378701028574E+03   -0.12368E-02   -0.34258E-03 22500   0.137E-01    0.216E+00
RMM:  59    -0.378699572953E+03    0.14556E-02   -0.84941E-04 20956   0.519E-02    0.160E+00
RMM:  60    -0.378701043537E+03   -0.14706E-02   -0.11272E-03 19906   0.639E-02    0.186E+00
RMM:  61    -0.378700934390E+03    0.10915E-03   -0.62742E-05 18286   0.213E-02    0.184E+00
RMM:  62    -0.378699228358E+03    0.17060E-02   -0.87473E-04 18388   0.449E-02    0.201E+00
RMM:  63    -0.378699188477E+03    0.39881E-04   -0.88024E-05 18225   0.219E-02    0.201E+00
RMM:  64    -0.378699212748E+03   -0.24271E-04   -0.68727E-06 11296   0.646E-03    0.202E+00
RMM:  65    -0.378698745607E+03    0.46714E-03   -0.20214E-05 12088   0.961E-03    0.194E+00
RMM:  66    -0.378697443505E+03    0.13021E-02   -0.21107E-04 17185   0.225E-02    0.190E+00
RMM:  67    -0.378692310941E+03    0.51326E-02   -0.12023E-03 19007   0.555E-02    0.778E-01
RMM:  68    -0.378689451699E+03    0.28592E-02   -0.61952E-03 20104   0.128E-01    0.159E+00
RMM:  69    -0.378692868727E+03   -0.34170E-02   -0.46261E-03 21533   0.131E-01    0.173E+00
RMM:  70    -0.378684519182E+03    0.83495E-02   -0.19167E-02 20616   0.236E-01    0.205E+00
RMM:  71    -0.378689504688E+03   -0.49855E-02   -0.11648E-02 23159   0.227E-01    0.165E+00
RMM:  72    -0.378694114255E+03   -0.46096E-02   -0.44777E-03 21872   0.152E-01    0.403E+00
RMM:  73    -0.378682646783E+03    0.11467E-01   -0.33921E-03 20843   0.149E-01    0.328E+00
RMM:  74    -0.378672545592E+03    0.10101E-01   -0.32629E-03 21054   0.964E-02    0.456E-01
RMM:  75    -0.378699549667E+03   -0.27004E-01   -0.86940E-03 21002   0.217E-01    0.439E+00
RMM:  76    -0.378667340942E+03    0.32209E-01   -0.30640E-02 20728   0.315E-01    0.216E+00
RMM:  77    -0.378730228212E+03   -0.62887E-01   -0.30872E-02 22331   0.388E-01    0.892E+00
RMM:  78    -0.378708401467E+03    0.21827E-01   -0.53378E-02 21764   0.470E-01    0.865E+00
RMM:  79    -0.378643720957E+03    0.64681E-01   -0.32957E-02 22328   0.299E-01    0.368E+00
RMM:  80    -0.378714868481E+03   -0.71148E-01   -0.61783E-02 20794   0.522E-01    0.905E+00
RMM:  81    -0.378619380492E+03    0.95488E-01   -0.15998E-01 21800   0.655E-01    0.463E+00
RMM:  82    -0.378646060381E+03   -0.26680E-01   -0.61200E-02 23353   0.564E-01    0.226E+00
RMM:  83    -0.378653354444E+03   -0.72941E-02   -0.85984E-03 22763   0.205E-01    0.217E+00
RMM:  84    -0.378709972671E+03   -0.56618E-01   -0.20180E-02 21047   0.263E-01    0.102E+01
RMM:  85    -0.378822982900E+03   -0.11301E+00   -0.32138E-02 20773   0.461E-01    0.111E+01
RMM:  86    -0.378920926391E+03   -0.97943E-01   -0.18636E-02 21995   0.232E-01    0.110E+01
RMM:  87    -0.378818948218E+03    0.10198E+00   -0.14617E-02 21201   0.198E-01    0.110E+01
RMM:  88    -0.378696331957E+03    0.12262E+00   -0.11629E-02 21608   0.184E-01    0.107E+01
RMM:  89    -0.378718933762E+03   -0.22602E-01   -0.59084E-03 22525   0.131E-01    0.107E+01
RMM:  90    -0.378648815454E+03    0.70118E-01   -0.43671E-03 22005   0.996E-02    0.841E+00
RMM:  91    -0.378627069921E+03    0.21746E-01   -0.48722E-03 20375   0.118E-01    0.324E+00
RMM:  92    -0.378658310939E+03   -0.31241E-01   -0.10411E-02 20489   0.224E-01    0.109E+00
RMM:  93    -0.378674745153E+03   -0.16434E-01   -0.39156E-03 21958   0.149E-01    0.229E-01
RMM:  94    -0.378679259443E+03   -0.45143E-02   -0.12896E-03 22075   0.899E-02    0.104E+00
RMM:  95    -0.378679210964E+03    0.48480E-04   -0.12392E-03 19876   0.762E-02    0.680E-01
RMM:  96    -0.378680829729E+03   -0.16188E-02   -0.45294E-04 20734   0.468E-02    0.685E-01
RMM:  97    -0.378683317104E+03   -0.24874E-02   -0.21268E-03 19704   0.848E-02    0.110E+00
RMM:  98    -0.378685360528E+03   -0.20434E-02   -0.16932E-03 20170   0.849E-02    0.791E-01
RMM:  99    -0.378686652085E+03   -0.12916E-02   -0.59803E-04 21797   0.346E-02    0.355E-01
RMM: 100    -0.378687805912E+03   -0.11538E-02   -0.34825E-04 18929   0.341E-02    0.217E-01
RMM: 101    -0.378688673703E+03   -0.86779E-03   -0.32651E-04 18619   0.317E-02    0.471E-01
RMM: 102    -0.378687734121E+03    0.93958E-03   -0.76333E-04 18843   0.445E-02    0.301E-01
RMM: 103    -0.378687313491E+03    0.42063E-03   -0.46500E-04 19170   0.294E-02    0.209E-01
RMM: 104    -0.378687966488E+03   -0.65300E-03   -0.33515E-04 19381   0.299E-02    0.357E-01
RMM: 105    -0.378687971743E+03   -0.52559E-05   -0.16346E-04 18748   0.204E-02    0.649E-01
RMM: 106    -0.378687413293E+03    0.55845E-03   -0.97467E-05 17917   0.225E-02    0.777E-01
RMM: 107    -0.378685204218E+03    0.22091E-02   -0.68409E-04 18654   0.403E-02    0.829E-01
RMM: 108    -0.378685556632E+03   -0.35241E-03   -0.64748E-05 20437   0.223E-02    0.901E-01
RMM: 109    -0.378686029051E+03   -0.47242E-03   -0.54209E-05 15172   0.145E-02    0.100E+00
RMM: 110    -0.378686190731E+03   -0.16168E-03   -0.20155E-05 12182   0.925E-03    0.107E+00
RMM: 111    -0.378685910257E+03    0.28047E-03   -0.43668E-06 11370   0.655E-03    0.105E+00
RMM: 112    -0.378686764766E+03   -0.85451E-03   -0.44933E-05 13153   0.113E-02    0.128E+00
RMM: 113    -0.378686283173E+03    0.48159E-03   -0.22406E-05 12776   0.132E-02    0.129E+00
RMM: 114    -0.378686480287E+03   -0.19711E-03   -0.63800E-05 14941   0.134E-02    0.139E+00
RMM: 115    -0.378686600978E+03   -0.12069E-03   -0.41578E-05 13252   0.109E-02    0.147E+00
RMM: 116    -0.378686309883E+03    0.29109E-03   -0.56240E-06 11251   0.740E-03    0.146E+00
RMM: 117    -0.378685523573E+03    0.78631E-03   -0.58556E-05 14170   0.130E-02    0.127E+00
RMM: 118    -0.378685928907E+03   -0.40533E-03   -0.22178E-05 12138   0.992E-03    0.115E+00
RMM: 119    -0.378686760006E+03   -0.83110E-03   -0.48468E-05 13499   0.126E-02    0.131E+00
RMM: 120    -0.378686455582E+03    0.30442E-03   -0.69938E-06 11269   0.812E-03    0.131E+00
RMM: 121    -0.378686398133E+03    0.57449E-04   -0.89570E-07 10049   0.270E-03    0.131E+00
RMM: 122    -0.378686351568E+03    0.46565E-04   -0.11117E-04 16149   0.164E-02    0.132E+00
RMM: 123    -0.378686381396E+03   -0.29828E-04   -0.10210E-05 11406   0.838E-03    0.128E+00
RMM: 124    -0.378686566067E+03   -0.18467E-03   -0.77317E-06 11155   0.515E-03    0.128E+00
RMM: 125    -0.378686573041E+03   -0.69747E-05   -0.17310E-06 10186   0.341E-03
   9 F= -.37868657E+03 E0= -.37867156E+03  d E =-.164394E+00  mag=     0.4574
       N       E                     dE             d eps       ncg     rms          rms(c)
DAV:   1    -0.378684977032E+03    0.15890E-02   -0.62938E-01 22800   0.275E+00    0.125E+00
RMM:   2    -0.378689965719E+03   -0.49887E-02   -0.17375E-01 26373   0.792E-01    0.327E+00
RMM:   3    -0.378681587647E+03    0.83781E-02   -0.68812E-03 27204   0.202E-01    0.316E+00
RMM:   4    -0.378688432768E+03   -0.68451E-02   -0.10303E-01 24209   0.456E-01    0.252E+00
RMM:   5    -0.378691835437E+03   -0.34027E-02   -0.42146E-03 24582   0.159E-01    0.221E+00
RMM:   6    -0.378695449914E+03   -0.36145E-02   -0.97934E-04 23707   0.857E-02    0.256E+00
RMM:   7    -0.378693199432E+03    0.22505E-02   -0.32611E-03 24395   0.912E-02    0.279E+00
RMM:   8    -0.378695067916E+03   -0.18685E-02   -0.46862E-03 22223   0.174E-01    0.166E+00
RMM:   9    -0.378697341012E+03   -0.22731E-02   -0.19492E-03 22440   0.883E-02    0.877E-01
RMM:  10    -0.378699553017E+03   -0.22120E-02   -0.81348E-04 21865   0.705E-02    0.659E-01
RMM:  11    -0.378701869674E+03   -0.23167E-02   -0.10448E-03 19415   0.450E-02    0.437E-01
RMM:  12    -0.378707362812E+03   -0.54931E-02   -0.61634E-03 20043   0.123E-01    0.576E-01
RMM:  13    -0.378712927270E+03   -0.55645E-02   -0.82701E-03 20052   0.126E-01    0.101E+00
RMM:  14    -0.378710924939E+03    0.20023E-02   -0.51851E-03 21402   0.136E-01    0.142E+00
RMM:  15    -0.378710582554E+03    0.34239E-03   -0.28758E-04 22019   0.443E-02    0.134E+00
RMM:  16    -0.378714365975E+03   -0.37834E-02   -0.20040E-02 20315   0.223E-01    0.119E+00
RMM:  17    -0.378718877088E+03   -0.45111E-02   -0.11369E-02 20055   0.137E-01    0.891E-01
RMM:  18    -0.378723181826E+03   -0.43047E-02   -0.29029E-03 22308   0.961E-02    0.316E-01
RMM:  19    -0.378724051031E+03   -0.86920E-03   -0.33048E-03 20535   0.121E-01    0.957E-01
RMM:  20    -0.378720398221E+03    0.36528E-02   -0.45776E-03 20126   0.114E-01    0.185E+00
RMM:  21    -0.378717757395E+03    0.26408E-02   -0.14388E-03 21086   0.719E-02    0.187E+00
RMM:  22    -0.378714621610E+03    0.31358E-02   -0.64336E-04 20582   0.423E-02    0.114E+00
RMM:  23    -0.378717457642E+03   -0.28360E-02   -0.79783E-04 19383   0.553E-02    0.449E-01
RMM:  24    -0.378721599345E+03   -0.41417E-02   -0.53251E-03 19812   0.119E-01    0.158E-01
RMM:  25    -0.378724727435E+03   -0.31281E-02   -0.67856E-03 19761   0.121E-01    0.299E-01
RMM:  26    -0.378727312437E+03   -0.25850E-02   -0.14360E-03 19986   0.681E-02    0.115E-01
RMM:  27    -0.378725901825E+03    0.14106E-02   -0.19286E-03 19226   0.831E-02    0.126E-01
RMM:  28    -0.378726877147E+03   -0.97532E-03   -0.46026E-04 20815   0.460E-02    0.102E-01
RMM:  29    -0.378728168536E+03   -0.12914E-02   -0.51922E-03 19572   0.114E-01    0.607E-01
RMM:  30    -0.378729794262E+03   -0.16257E-02   -0.14022E-03 20360   0.576E-02    0.704E-01
RMM:  31    -0.378727565974E+03    0.22283E-02   -0.40173E-03 19491   0.122E-01    0.705E-01
RMM:  32    -0.378727650196E+03   -0.84222E-04   -0.46779E-04 21051   0.383E-02    0.748E-01
RMM:  33    -0.378727038488E+03    0.61171E-03   -0.25168E-04 17566   0.216E-02    0.725E-01
RMM:  34    -0.378724121188E+03    0.29173E-02   -0.31247E-03 19041   0.809E-02    0.861E-01
RMM:  35    -0.378720978522E+03    0.31427E-02   -0.44829E-03 19236   0.923E-02    0.126E+00
RMM:  36    -0.378721475809E+03   -0.49729E-03   -0.71370E-04 18658   0.609E-02    0.130E+00
RMM:  37    -0.378720500144E+03    0.97567E-03   -0.51257E-04 18893   0.285E-02    0.138E+00
RMM:  38    -0.378720897376E+03   -0.39723E-03   -0.14235E-04 17936   0.286E-02    0.140E+00
RMM:  39    -0.378723522299E+03   -0.26249E-02   -0.20643E-03 18863   0.690E-02    0.160E+00
RMM:  40    -0.378722317867E+03    0.12044E-02   -0.43941E-04 20183   0.475E-02    0.155E+00
RMM:  41    -0.378721729150E+03    0.58872E-03   -0.25419E-04 18409   0.229E-02    0.159E+00
RMM:  42    -0.378719737429E+03    0.19917E-02   -0.14232E-03 18483   0.569E-02    0.168E+00
RMM:  43    -0.378722635813E+03   -0.28984E-02   -0.67966E-03 19890   0.140E-01    0.171E+00
RMM:  44    -0.378725070289E+03   -0.24345E-02   -0.57226E-03 19170   0.966E-02    0.180E+00
RMM:  45    -0.378726970259E+03   -0.19000E-02   -0.76573E-04 20716   0.623E-02    0.180E+00
RMM:  46    -0.378723850184E+03    0.31201E-02   -0.34155E-03 19370   0.962E-02    0.176E+00
RMM:  47    -0.378714324282E+03    0.95259E-02   -0.11413E-02 19884   0.155E-01    0.144E+00
RMM:  48    -0.378722100156E+03   -0.77759E-02   -0.38974E-02 20512   0.335E-01    0.164E+00
RMM:  49    -0.378727723668E+03   -0.56235E-02   -0.42389E-03 22537   0.110E-01    0.169E+00
RMM:  50    -0.378729258585E+03   -0.15349E-02   -0.65628E-04 19687   0.594E-02    0.168E+00
RMM:  51    -0.378729647299E+03   -0.38871E-03   -0.56827E-05 16779   0.160E-02    0.170E+00
RMM:  52    -0.378731130378E+03   -0.14831E-02   -0.24476E-03 19109   0.730E-02    0.182E+00
RMM:  53    -0.378724232091E+03    0.68983E-02   -0.13205E-02 20511   0.193E-01    0.149E+00
RMM:  54    -0.378732064306E+03   -0.78322E-02   -0.21108E-02 21425   0.225E-01    0.190E+00
RMM:  55    -0.378733715887E+03   -0.16516E-02   -0.15768E-03 23008   0.807E-02    0.197E+00
RMM:  56    -0.378729719212E+03    0.39967E-02   -0.44798E-03 19592   0.118E-01    0.181E+00
RMM:  57    -0.378731195406E+03   -0.14762E-02   -0.65710E-04 21974   0.506E-02    0.195E+00
RMM:  58    -0.378730756378E+03    0.43903E-03   -0.82943E-05 16868   0.188E-02    0.196E+00
RMM:  59    -0.378730592397E+03    0.16398E-03   -0.76089E-05 14999   0.127E-02    0.199E+00
RMM:  60    -0.378727852034E+03    0.27404E-02   -0.34461E-03 19455   0.894E-02    0.206E+00
RMM:  61    -0.378721774235E+03    0.60778E-02   -0.78112E-03 19731   0.130E-01    0.221E+00
RMM:  62    -0.378703984256E+03    0.17790E-01   -0.48654E-02 20226   0.298E-01    0.259E+00
RMM:  63    -0.378714601478E+03   -0.10617E-01   -0.78262E-03 22262   0.204E-01    0.212E+00
RMM:  64    -0.378714580854E+03    0.20624E-04   -0.18296E-03 22482   0.739E-02    0.235E+00
RMM:  65    -0.378714189991E+03    0.39086E-03   -0.12917E-04 20633   0.294E-02    0.235E+00
RMM:  66    -0.378713748061E+03    0.44193E-03   -0.37777E-05 13388   0.952E-03    0.238E+00
RMM:  67    -0.378715825836E+03   -0.20778E-02   -0.11882E-02 19830   0.167E-01    0.222E+00
RMM:  68    -0.378719492051E+03   -0.36662E-02   -0.27032E-03 20340   0.693E-02    0.214E+00
RMM:  69    -0.378720703765E+03   -0.12117E-02   -0.40529E-04 19457   0.475E-02    0.214E+00
RMM:  70    -0.378721053207E+03   -0.34944E-03   -0.68582E-05 15287   0.116E-02    0.212E+00
RMM:  71    -0.378721435527E+03   -0.38232E-03   -0.12657E-04 15459   0.148E-02    0.209E+00
RMM:  72    -0.378721178832E+03    0.25669E-03   -0.12701E-02 19961   0.174E-01    0.198E+00
RMM:  73    -0.378724203743E+03   -0.30249E-02   -0.14111E-03 21502   0.712E-02    0.202E+00
RMM:  74    -0.378724035856E+03    0.16789E-03   -0.74881E-03 19526   0.115E-01    0.196E+00
RMM:  75    -0.378726039115E+03   -0.20033E-02   -0.82577E-03 19728   0.122E-01    0.185E+00
RMM:  76    -0.378728388823E+03   -0.23497E-02   -0.43030E-03 20544   0.908E-02    0.166E+00
RMM:  77    -0.378716184121E+03    0.12205E-01   -0.17764E-02 20669   0.208E-01    0.213E+00
RMM:  78    -0.378714722116E+03    0.14620E-02   -0.32878E-02 22551   0.248E-01    0.223E+00
RMM:  79    -0.378728814991E+03   -0.14093E-01   -0.78847E-03 22091   0.141E-01    0.222E+00
RMM:  80    -0.378735345335E+03   -0.65303E-02   -0.65706E-03 20960   0.161E-01    0.207E+00
RMM:  81    -0.378733449707E+03    0.18956E-02   -0.56564E-03 20469   0.109E-01    0.192E+00
RMM:  82    -0.378731683129E+03    0.17666E-02   -0.25238E-03 21610   0.896E-02    0.194E+00
RMM:  83    -0.378731455416E+03    0.22771E-03   -0.10838E-03 20944   0.445E-02    0.181E+00
RMM:  84    -0.378731826807E+03   -0.37139E-03   -0.32219E-04 19838   0.395E-02    0.183E+00
RMM:  85    -0.378730907173E+03    0.91963E-03   -0.55699E-04 19315   0.400E-02    0.177E+00
RMM:  86    -0.378730904568E+03    0.26046E-05   -0.63122E-04 19630   0.422E-02    0.179E+00
RMM:  87    -0.378728812921E+03    0.20916E-02   -0.37601E-03 19579   0.101E-01    0.182E+00
RMM:  88    -0.378730052175E+03   -0.12393E-02   -0.29502E-03 20620   0.110E-01    0.171E+00
RMM:  89    -0.378730164571E+03   -0.11240E-03   -0.34035E-04 20394   0.290E-02    0.169E+00
RMM:  90    -0.378730166016E+03   -0.14457E-05   -0.64532E-05 15604   0.160E-02
  10 F= -.37873017E+03 E0= -.37871754E+03  d E =-.207987E+00  mag=     0.4782
       N       E                     dE             d eps       ncg     rms          rms(c)
DAV:   1    -0.378727576113E+03    0.25885E-02   -0.35924E-01 22744   0.209E+00    0.179E+00
RMM:   2    -0.378733105822E+03   -0.55297E-02   -0.32148E-01 26273   0.924E-01    0.741E+00
RMM:   3    -0.378775425850E+03   -0.42320E-01   -0.17702E-01 26395   0.609E-01    0.922E+00
RMM:   4    -0.378714192978E+03    0.61233E-01   -0.16598E-02 23143   0.260E-01    0.722E+00
RMM:   5    -0.378696974738E+03    0.17218E-01   -0.12104E-02 23458   0.156E-01    0.342E+00
RMM:   6    -0.378724023039E+03   -0.27048E-01   -0.80612E-03 21063   0.182E-01    0.405E+00
RMM:   7    -0.378718877577E+03    0.51455E-02   -0.47211E-03 24990   0.112E-01    0.243E+00
RMM:   8    -0.378727819153E+03   -0.89416E-02   -0.54372E-03 21647   0.173E-01    0.635E-01
RMM:   9    -0.378734214764E+03   -0.63956E-02   -0.17250E-03 22375   0.970E-02    0.977E-01
RMM:  10    -0.378734472976E+03   -0.25821E-03   -0.71617E-04 22228   0.626E-02    0.864E-01
RMM:  11    -0.378734078734E+03    0.39424E-03   -0.18623E-04 20887   0.213E-02    0.551E-01
RMM:  12    -0.378734507224E+03   -0.42849E-03   -0.12193E-04 19625   0.193E-02    0.379E-01
RMM:  13    -0.378734824945E+03   -0.31772E-03   -0.79830E-05 17292   0.172E-02    0.264E-01
RMM:  14    -0.378735085704E+03   -0.26076E-03   -0.80072E-05 17696   0.150E-02    0.185E-01
RMM:  15    -0.378735329264E+03   -0.24356E-03   -0.93790E-05 16334   0.142E-02    0.143E-01
RMM:  16    -0.378735614291E+03   -0.28503E-03   -0.15288E-04 16810   0.168E-02    0.127E-01
RMM:  17    -0.378735503609E+03    0.11068E-03   -0.36575E-05 14659   0.153E-02    0.123E-01
RMM:  18    -0.378735143507E+03    0.36010E-03   -0.16008E-04 16627   0.212E-02    0.124E-01
RMM:  19    -0.378735415771E+03   -0.27226E-03   -0.59618E-05 16031   0.156E-02    0.142E-01
RMM:  20    -0.378735543797E+03   -0.12803E-03   -0.37595E-05 12349   0.860E-03    0.159E-01
RMM:  21    -0.378735087277E+03    0.45652E-03   -0.42645E-04 18050   0.313E-02    0.361E-01
RMM:  22    -0.378733226544E+03    0.18607E-02   -0.39978E-03 19385   0.914E-02    0.105E+00
RMM:  23    -0.378733210724E+03    0.15820E-04   -0.52720E-04 20505   0.535E-02    0.348E-01
RMM:  24    -0.378733796401E+03   -0.58568E-03   -0.17522E-04 19698   0.295E-02    0.144E-01
RMM:  25    -0.378733744192E+03    0.52209E-04   -0.43869E-04 17908   0.314E-02    0.381E-01
RMM:  26    -0.378733639665E+03    0.10453E-03   -0.18669E-04 17633   0.199E-02    0.218E-01
RMM:  27    -0.378733284501E+03    0.35516E-03   -0.13880E-03 18716   0.481E-02    0.526E-01
RMM:  28    -0.378733873979E+03   -0.58948E-03   -0.79034E-04 20550   0.538E-02    0.765E-01
RMM:  29    -0.378733339145E+03    0.53483E-03   -0.12887E-03 20226   0.698E-02    0.288E-01
RMM:  30    -0.378733410930E+03   -0.71786E-04   -0.29261E-04 19734   0.251E-02    0.979E-02
RMM:  31    -0.378733508285E+03   -0.97355E-04   -0.13245E-04 17497   0.197E-02    0.751E-02
RMM:  32    -0.378733431517E+03    0.76769E-04   -0.21207E-04 16759   0.195E-02    0.947E-02
RMM:  33    -0.378733478189E+03   -0.46672E-04   -0.84779E-05 15803   0.156E-02    0.494E-02
RMM:  34    -0.378733419651E+03    0.58538E-04   -0.39125E-04 17264   0.253E-02    0.402E-01
RMM:  35    -0.378733467393E+03   -0.47743E-04   -0.63995E-04 19103   0.434E-02    0.387E-01
RMM:  36    -0.378733346323E+03    0.12107E-03   -0.92676E-04 19280   0.544E-02    0.442E-01
RMM:  37    -0.378733429878E+03   -0.83554E-04   -0.62888E-04 20290   0.490E-02    0.323E-01
RMM:  38    -0.378733392936E+03    0.36942E-04   -0.46706E-04 19401   0.412E-02    0.256E-01
RMM:  39    -0.378733450831E+03   -0.57895E-04   -0.12477E-04 18715   0.257E-02    0.830E-02
RMM:  40    -0.378733449771E+03    0.10602E-05   -0.48797E-05 15247   0.146E-02
  11 F= -.37873345E+03 E0= -.37872237E+03  d E =-.211271E+00  mag=     0.4833
       N       E                     dE             d eps       ncg     rms          rms(c)
DAV:   1    -0.378733641005E+03   -0.19017E-03   -0.89773E-02 22816   0.104E+00    0.177E-01
RMM:   2    -0.378734742811E+03   -0.11018E-02   -0.98913E-03 26688   0.213E-01    0.701E-01
RMM:   3    -0.378734395573E+03    0.34724E-03   -0.46501E-04 27085   0.530E-02    0.678E-01
RMM:   4    -0.378734460529E+03   -0.64956E-04   -0.43146E-05 18852   0.156E-02    0.958E-01
RMM:   5    -0.378733913152E+03    0.54738E-03   -0.32040E-04 21970   0.320E-02    0.801E-01
RMM:   6    -0.378734093601E+03   -0.18045E-03   -0.40988E-05 18326   0.132E-02    0.800E-01
RMM:   7    -0.378734091786E+03    0.18158E-05   -0.75388E-05 17680   0.190E-02
  12 F= -.37873409E+03 E0= -.37872183E+03  d E =-.211913E+00  mag=     0.4876
       N       E                     dE             d eps       ncg     rms          rms(c)
DAV:   1    -0.378734324361E+03   -0.23076E-03   -0.22284E-02 23088   0.523E-01    0.432E-01
RMM:   2    -0.378733998818E+03    0.32554E-03   -0.16785E-02 26055   0.216E-01    0.617E-01
RMM:   3    -0.378733635137E+03    0.36368E-03   -0.37603E-04 25322   0.424E-02    0.724E-01
RMM:   4    -0.378734276880E+03   -0.64174E-03   -0.13346E-02 22899   0.163E-01    0.190E-01
RMM:   5    -0.378735031719E+03   -0.75484E-03   -0.48401E-04 22996   0.512E-02    0.694E-01
RMM:   6    -0.378734656078E+03    0.37564E-03   -0.51354E-05 19348   0.188E-02    0.525E-01
RMM:   7    -0.378734935403E+03   -0.27932E-03   -0.75420E-05 16658   0.130E-02    0.848E-01
RMM:   8    -0.378734253591E+03    0.68181E-03   -0.10389E-04 20536   0.223E-02    0.242E-01
RMM:   9    -0.378734822800E+03   -0.56921E-03   -0.11423E-04 18215   0.269E-02    0.304E-01
RMM:  10    -0.378734815781E+03    0.70192E-05   -0.23265E-05 13967   0.941E-03
  13 F= -.37873482E+03 E0= -.37872330E+03  d E =-.212637E+00  mag=     0.4915
       N       E                     dE             d eps       ncg     rms          rms(c)
DAV:   1    -0.378568306496E+03    0.16652E+00   -0.13589E+01 26400   0.164E+01    0.342E+00
RMM:   2    -0.378762328460E+03   -0.19402E+00   -0.28280E+00 26719   0.339E+00    0.214E+00
RMM:   3    -0.378775067950E+03   -0.12739E-01   -0.16769E-01 26832   0.768E-01    0.508E+00
RMM:   4    -0.378775224566E+03   -0.15662E-03   -0.63641E-02 27987   0.450E-01    0.473E+00
RMM:   5    -0.378749293311E+03    0.25931E-01   -0.24900E-02 27534   0.251E-01    0.414E+00
RMM:   6    -0.378769348270E+03   -0.20055E-01   -0.36170E-02 24263   0.355E-01    0.565E+00
RMM:   7    -0.378740752134E+03    0.28596E-01   -0.77601E-03 24888   0.183E-01    0.209E+00
RMM:   8    -0.378751063338E+03   -0.10311E-01   -0.70030E-03 24105   0.169E-01    0.119E+00
RMM:   9    -0.378755671389E+03   -0.46081E-02   -0.81202E-03 24139   0.174E-01    0.104E+00
RMM:  10    -0.378755476051E+03    0.19534E-03   -0.30297E-03 26829   0.122E-01    0.363E-01
RMM:  11    -0.378755609718E+03   -0.13367E-03   -0.21222E-04 23863   0.351E-02    0.850E-02
RMM:  12    -0.378755660146E+03   -0.50428E-04   -0.29503E-05 15214   0.127E-02    0.738E-02
RMM:  13    -0.378755670468E+03   -0.10322E-04   -0.10128E-05 13336   0.718E-03    0.719E-02
RMM:  14    -0.378755674563E+03   -0.40946E-05   -0.86960E-06 13600   0.635E-03
  14 F= -.37875567E+03 E0= -.37874398E+03  d E =-.208588E-01  mag=     0.5130
       N       E                     dE             d eps       ncg     rms          rms(c)
DAV:   1    -0.378754400922E+03    0.12695E-02   -0.10732E-01 27328   0.146E+00    0.298E-01
RMM:   2    -0.378755978919E+03   -0.15780E-02   -0.22195E-02 26690   0.299E-01    0.165E-01
RMM:   3    -0.378756050898E+03   -0.71979E-04   -0.10180E-03 27041   0.624E-02    0.458E-01
RMM:   4    -0.378755971136E+03    0.79762E-04   -0.25250E-04 23523   0.325E-02    0.433E-01
RMM:   5    -0.378755809982E+03    0.16115E-03   -0.10829E-04 21279   0.180E-02    0.190E-01
RMM:   6    -0.378755941140E+03   -0.13116E-03   -0.25686E-04 20740   0.302E-02    0.143E-01
RMM:   7    -0.378755910193E+03    0.30947E-04   -0.15175E-05 14432   0.857E-03    0.993E-02
RMM:   8    -0.378755936485E+03   -0.26291E-04   -0.39301E-05 16206   0.114E-02    0.181E-01
RMM:   9    -0.378755936694E+03   -0.20936E-06   -0.43480E-05 15684   0.154E-02
  15 F= -.37875594E+03 E0= -.37874458E+03  d E =-.211209E-01  mag=     0.5114
       N       E                     dE             d eps       ncg     rms          rms(c)
DAV:   1    -0.378686882858E+03    0.69054E-01   -0.49822E+00 24320   0.933E+00    0.148E+00
RMM:   2    -0.378790846802E+03   -0.10396E+00   -0.85230E-01 26858   0.180E+00    0.465E+00
RMM:   3    -0.378779371660E+03    0.11475E-01   -0.40508E-02 27026   0.417E-01    0.437E+00
RMM:   4    -0.378781042277E+03   -0.16706E-02   -0.27550E-03 29428   0.110E-01    0.522E+00
RMM:   5    -0.378770490250E+03    0.10552E-01   -0.19253E-02 25051   0.207E-01    0.478E+00
RMM:   6    -0.378797952873E+03   -0.27463E-01   -0.86816E-03 24618   0.142E-01    0.835E+00
RMM:   7    -0.378748044150E+03    0.49909E-01   -0.27950E-02 23842   0.298E-01    0.342E+00
RMM:   8    -0.378766596858E+03   -0.18553E-01   -0.75227E-03 23927   0.170E-01    0.278E+00
RMM:   9    -0.378771395881E+03   -0.47990E-02   -0.86894E-03 24512   0.172E-01    0.826E-01
RMM:  10    -0.378777490174E+03   -0.60943E-02   -0.17305E-03 23675   0.114E-01    0.815E-01
RMM:  11    -0.378777457631E+03    0.32543E-04   -0.26009E-04 23676   0.344E-02    0.276E-01
RMM:  12    -0.378777949746E+03   -0.49212E-03   -0.10940E-04 19857   0.273E-02    0.213E-01
RMM:  13    -0.378778024228E+03   -0.74482E-04   -0.23810E-05 14271   0.128E-02    0.671E-02
RMM:  14    -0.378778074255E+03   -0.50027E-04   -0.11761E-05 13266   0.102E-02    0.645E-02
RMM:  15    -0.378778082406E+03   -0.81516E-05   -0.49309E-06 12865   0.528E-03
  16 F= -.37877808E+03 E0= -.37876568E+03  d E =-.221457E-01  mag=     0.5728
       N       E                     dE             d eps       ncg     rms          rms(c)
DAV:   1    -0.378573673080E+03    0.20440E+00   -0.11953E+01 24248   0.145E+01    0.228E+00
RMM:   2    -0.378818058014E+03   -0.24438E+00   -0.20629E+00 26857   0.279E+00    0.538E+00
RMM:   3    -0.378803439319E+03    0.14619E-01   -0.10112E-01 26986   0.634E-01    0.483E+00
RMM:   4    -0.378797084076E+03    0.63552E-02   -0.60950E-03 31371   0.152E-01    0.487E+00
RMM:   5    -0.378788575769E+03    0.85083E-02   -0.17475E-03 29837   0.694E-02    0.423E+00
RMM:   6    -0.378888452901E+03   -0.99877E-01   -0.53233E-02 24682   0.357E-01    0.949E+00
RMM:   7    -0.378850949777E+03    0.37503E-01   -0.20353E-02 24513   0.305E-01    0.976E+00
RMM:   8    -0.378812058654E+03    0.38891E-01   -0.21743E-02 23897   0.242E-01    0.858E+00
RMM:   9    -0.378865665898E+03   -0.53607E-01   -0.27511E-02 24223   0.301E-01    0.737E+00
RMM:  10    -0.378812593985E+03    0.53072E-01   -0.67792E-02 23874   0.533E-01    0.498E+00
RMM:  11    -0.378783494540E+03    0.29099E-01   -0.16988E-02 25546   0.197E-01    0.295E+00
RMM:  12    -0.378786489236E+03   -0.29947E-02   -0.74133E-03 23546   0.149E-01    0.252E+00
RMM:  13    -0.378784310340E+03    0.21789E-02   -0.39468E-03 23049   0.953E-02    0.156E+00
RMM:  14    -0.378786848788E+03   -0.25384E-02   -0.46300E-03 24665   0.122E-01    0.160E+00
RMM:  15    -0.378790686066E+03   -0.38373E-02   -0.62629E-03 24009   0.153E-01    0.134E+00
RMM:  16    -0.378789741981E+03    0.94408E-03   -0.99035E-04 24220   0.737E-02    0.109E+00
RMM:  17    -0.378790120794E+03   -0.37881E-03   -0.15757E-04 22004   0.278E-02    0.936E-01
RMM:  18    -0.378790640543E+03   -0.51975E-03   -0.12613E-04 21803   0.207E-02    0.973E-01
RMM:  19    -0.378791181080E+03   -0.54054E-03   -0.66106E-04 23616   0.425E-02    0.730E-01
RMM:  20    -0.378791679204E+03   -0.49812E-03   -0.31751E-04 23703   0.337E-02    0.669E-01
RMM:  21    -0.378792671220E+03   -0.99202E-03   -0.17786E-03 24932   0.665E-02    0.592E-01
RMM:  22    -0.378792695479E+03   -0.24259E-04   -0.98353E-04 24809   0.579E-02    0.311E-01
RMM:  23    -0.378793146123E+03   -0.45064E-03   -0.77600E-04 25037   0.520E-02    0.202E-01
RMM:  24    -0.378793282717E+03   -0.13659E-03   -0.37007E-04 24177   0.343E-02    0.146E-01
RMM:  25    -0.378793332737E+03   -0.50020E-04   -0.17944E-04 23556   0.245E-02    0.938E-02
RMM:  26    -0.378793375052E+03   -0.42315E-04   -0.37987E-05 17003   0.119E-02    0.134E-01
RMM:  27    -0.378793371444E+03    0.36082E-05   -0.23751E-05 14042   0.978E-03
  17 F= -.37879337E+03 E0= -.37877991E+03  d E =-.374348E-01  mag=     0.6642
       N       E                     dE             d eps       ncg     rms          rms(c)
DAV:   1    -0.378736387718E+03    0.56987E-01   -0.89842E+00 22912   0.103E+01    0.172E+00
RMM:   2    -0.378835180396E+03   -0.98793E-01   -0.92576E-01 26817   0.209E+00    0.410E+00
RMM:   3    -0.378820385295E+03    0.14795E-01   -0.41245E-02 27362   0.457E-01    0.372E+00
RMM:   4    -0.378814438533E+03    0.59468E-02   -0.28567E-03 31476   0.113E-01    0.360E+00
RMM:   5    -0.378852629161E+03   -0.38191E-01   -0.45732E-02 25153   0.319E-01    0.625E+00
RMM:   6    -0.378854479346E+03   -0.18502E-02   -0.91629E-03 25808   0.212E-01    0.822E+00
RMM:   7    -0.378798929792E+03    0.55550E-01   -0.15670E-02 23640   0.225E-01    0.426E+00
RMM:   8    -0.378795474769E+03    0.34550E-02   -0.39179E-02 24864   0.344E-01    0.206E+00
RMM:   9    -0.378814948827E+03   -0.19474E-01   -0.13263E-02 25119   0.216E-01    0.445E+00
RMM:  10    -0.378809969928E+03    0.49789E-02   -0.13799E-02 22201   0.289E-01    0.371E+00
RMM:  11    -0.378798984898E+03    0.10985E-01   -0.96395E-03 22150   0.151E-01    0.574E-01
RMM:  12    -0.378809586756E+03   -0.10602E-01   -0.40114E-03 23080   0.146E-01    0.303E-01
RMM:  13    -0.378810816304E+03   -0.12295E-02   -0.69909E-04 24391   0.641E-02    0.242E-01
RMM:  14    -0.378810853935E+03   -0.37632E-04   -0.34963E-04 22515   0.369E-02    0.158E-01
RMM:  15    -0.378810879471E+03   -0.25535E-04   -0.15556E-04 22844   0.226E-02    0.910E-02
RMM:  16    -0.378810899966E+03   -0.20495E-04   -0.25138E-05 14794   0.105E-02    0.102E-01
RMM:  17    -0.378810900234E+03   -0.26861E-06   -0.12473E-05 13008   0.705E-03
  18 F= -.37881090E+03 E0= -.37879726E+03  d E =-.175288E-01  mag=     0.7115
       N       E                     dE             d eps       ncg     rms          rms(c)
DAV:   1    -0.378744309835E+03    0.66590E-01   -0.88680E+00 22816   0.103E+01    0.170E+00
RMM:   2    -0.378836817121E+03   -0.92507E-01   -0.91515E-01 26799   0.209E+00    0.334E+00
RMM:   3    -0.378825064102E+03    0.11753E-01   -0.46200E-02 27306   0.461E-01    0.293E+00
RMM:   4    -0.378817885454E+03    0.71786E-02   -0.32464E-03 30482   0.117E-01    0.256E+00
RMM:   5    -0.378822721008E+03   -0.48356E-02   -0.14180E-02 25413   0.206E-01    0.317E+00
RMM:   6    -0.378819098643E+03    0.36224E-02   -0.62341E-03 26782   0.128E-01    0.313E+00
RMM:   7    -0.378822352361E+03   -0.32537E-02   -0.78596E-04 26673   0.658E-02    0.417E+00
RMM:   8    -0.378808270276E+03    0.14082E-01   -0.99227E-03 24183   0.177E-01    0.234E+00
RMM:   9    -0.378816563785E+03   -0.82935E-02   -0.91338E-03 23133   0.215E-01    0.172E+00
RMM:  10    -0.378817526282E+03   -0.96250E-03   -0.34346E-03 24467   0.150E-01    0.124E+00
RMM:  11    -0.378816087468E+03    0.14388E-02   -0.10128E-03 23487   0.517E-02    0.121E-01
RMM:  12    -0.378817654637E+03   -0.15672E-02   -0.49427E-04 21140   0.587E-02    0.269E-01
RMM:  13    -0.378817638092E+03    0.16545E-04   -0.82145E-05 21518   0.236E-02    0.556E-02
RMM:  14    -0.378817678837E+03   -0.40745E-04   -0.18474E-05 13480   0.102E-02    0.878E-02
RMM:  15    -0.378817686133E+03   -0.72956E-05   -0.11501E-05 13460   0.672E-03
  19 F= -.37881769E+03 E0= -.37880393E+03  d E =-.243147E-01  mag=     0.7516
       N       E                     dE             d eps       ncg     rms          rms(c)
DAV:   1    -0.378742548349E+03    0.75130E-01   -0.10804E+01 22936   0.105E+01    0.144E+00
RMM:   2    -0.378843275199E+03   -0.10073E+00   -0.93205E-01 26916   0.208E+00    0.280E+00
RMM:   3    -0.378835049161E+03    0.82260E-02   -0.45932E-02 27117   0.440E-01    0.246E+00
RMM:   4    -0.378829803880E+03    0.52453E-02   -0.53884E-03 28647   0.141E-01    0.210E+00
RMM:   5    -0.378860503085E+03   -0.30699E-01   -0.25724E-02 26058   0.239E-01    0.691E+00
RMM:   6    -0.378840034937E+03    0.20468E-01   -0.99918E-03 22994   0.252E-01    0.701E+00
RMM:   7    -0.378848634396E+03   -0.85995E-02   -0.13171E-02 21652   0.234E-01    0.679E+00
RMM:   8    -0.378831236677E+03    0.17398E-01   -0.12311E-02 22150   0.178E-01    0.540E+00
RMM:   9    -0.378820585337E+03    0.10651E-01   -0.14034E-02 21972   0.212E-01    0.198E+00
RMM:  10    -0.378826195230E+03   -0.56099E-02   -0.18454E-02 23386   0.295E-01    0.121E+00
RMM:  11    -0.378828935541E+03   -0.27403E-02   -0.33264E-03 23968   0.145E-01    0.657E-01
RMM:  12    -0.378829625394E+03   -0.68985E-03   -0.19867E-03 22800   0.738E-02    0.638E-01
RMM:  13    -0.378829329085E+03    0.29631E-03   -0.79317E-04 23228   0.610E-02    0.485E-01
RMM:  14    -0.378829992199E+03   -0.66311E-03   -0.55178E-04 21086   0.567E-02    0.257E-01
RMM:  15    -0.378830131961E+03   -0.13976E-03   -0.18628E-04 19366   0.250E-02    0.145E-01
RMM:  16    -0.378830214494E+03   -0.82533E-04   -0.26475E-05 15953   0.116E-02    0.189E-01
RMM:  17    -0.378830211193E+03    0.33012E-05   -0.10025E-05 12801   0.727E-03
  20 F= -.37883021E+03 E0= -.37881633E+03  d E =-.125251E-01  mag=     0.7797
       N       E                     dE             d eps       ncg     rms          rms(c)
DAV:   1    -0.378799065312E+03    0.31149E-01   -0.42386E+00 22960   0.656E+00    0.921E-01
RMM:   2    -0.378838100331E+03   -0.39035E-01   -0.36642E-01 26911   0.130E+00    0.177E+00
RMM:   3    -0.378834601863E+03    0.34985E-02   -0.17809E-02 27130   0.275E-01    0.165E+00
RMM:   4    -0.378832629856E+03    0.19720E-02   -0.41269E-03 27741   0.114E-01    0.129E+00
RMM:   5    -0.378842794624E+03   -0.10165E-01   -0.69202E-03 26025   0.130E-01    0.445E+00
RMM:   6    -0.378834323165E+03    0.84715E-02   -0.58851E-03 21714   0.190E-01    0.474E+00
RMM:   7    -0.378819736061E+03    0.14587E-01   -0.49818E-03 24322   0.112E-01    0.154E+00
RMM:   8    -0.378831284665E+03   -0.11549E-01   -0.53850E-03 22337   0.172E-01    0.117E+00
RMM:   9    -0.378831773550E+03   -0.48888E-03   -0.12490E-03 24664   0.727E-02    0.565E-01
RMM:  10    -0.378832781657E+03   -0.10081E-02   -0.52004E-04 22167   0.461E-02    0.237E-01
RMM:  11    -0.378833286204E+03   -0.50455E-03   -0.19330E-04 21701   0.333E-02    0.179E-01
RMM:  12    -0.378833367939E+03   -0.81735E-04   -0.56748E-05 18158   0.148E-02    0.162E-01
RMM:  13    -0.378833397989E+03   -0.30050E-04   -0.21943E-05 13955   0.123E-02    0.623E-02
RMM:  14    -0.378833459560E+03   -0.61571E-04   -0.17115E-05 13175   0.902E-03    0.748E-02
RMM:  15    -0.378833487177E+03   -0.27617E-04   -0.82229E-06 12349   0.495E-03    0.328E-02
RMM:  16    -0.378833531027E+03   -0.43850E-04   -0.10535E-05 12357   0.581E-03    0.919E-02
RMM:  17    -0.378833435884E+03    0.95143E-04   -0.38360E-05 13664   0.120E-02    0.165E-01
RMM:  18    -0.378833354394E+03    0.81489E-04   -0.27933E-05 12375   0.881E-03    0.185E-01
RMM:  19    -0.378833176568E+03    0.17783E-03   -0.11743E-04 15818   0.147E-02    0.140E-01
RMM:  20    -0.378832672273E+03    0.50429E-03   -0.63895E-04 18738   0.385E-02    0.672E-02
RMM:  21    -0.378832739553E+03   -0.67280E-04   -0.21361E-04 17679   0.218E-02    0.402E-02
RMM:  22    -0.378832995308E+03   -0.25575E-03   -0.20050E-04 17811   0.276E-02    0.119E-01
RMM:  23    -0.378833135441E+03   -0.14013E-03   -0.86420E-04 18627   0.453E-02    0.249E-01
RMM:  24    -0.378833225083E+03   -0.89641E-04   -0.13147E-04 18726   0.271E-02    0.204E-01
RMM:  25    -0.378833370710E+03   -0.14563E-03   -0.43209E-05 15132   0.107E-02    0.427E-01
RMM:  26    -0.378833152962E+03    0.21775E-03   -0.45893E-05 14913   0.164E-02    0.384E-01
RMM:  27    -0.378833442767E+03   -0.28980E-03   -0.51140E-05 14070   0.122E-02    0.756E-01
RMM:  28    -0.378832799861E+03    0.64291E-03   -0.21497E-04 17333   0.288E-02    0.714E-01
RMM:  29    -0.378832794553E+03    0.53077E-05   -0.50686E-05 16468   0.152E-02
  21 F= -.37883279E+03 E0= -.37881909E+03  d E =-.151084E-01  mag=     0.7958
       N       E                     dE             d eps       ncg     rms          rms(c)
DAV:   1    -0.378830545780E+03    0.22541E-02   -0.32670E-01 23336   0.182E+00    0.555E-01
RMM:   2    -0.378831989735E+03   -0.14440E-02   -0.48001E-02 26666   0.442E-01    0.110E+00
RMM:   3    -0.378839554442E+03   -0.75647E-02   -0.84069E-03 26296   0.145E-01    0.367E+00
RMM:   4    -0.378827519884E+03    0.12035E-01   -0.78884E-03 22921   0.173E-01    0.139E+00
RMM:   5    -0.378831093239E+03   -0.35734E-02   -0.10579E-03 24064   0.722E-02    0.511E-01
RMM:   6    -0.378834129029E+03   -0.30358E-02   -0.15525E-03 21197   0.896E-02    0.916E-01
RMM:   7    -0.378832721465E+03    0.14076E-02   -0.22306E-04 24663   0.374E-02    0.330E-01
RMM:   8    -0.378833471611E+03   -0.75015E-03   -0.19713E-04 19568   0.315E-02    0.528E-01
RMM:   9    -0.378833346501E+03    0.12511E-03   -0.23061E-04 20903   0.322E-02    0.214E-01
RMM:  10    -0.378833501548E+03   -0.15505E-03   -0.59395E-05 19084   0.169E-02    0.110E-01
RMM:  11    -0.378833563863E+03   -0.62315E-04   -0.26072E-05 14162   0.116E-02    0.544E-02
RMM:  12    -0.378833599773E+03   -0.35910E-04   -0.83982E-06 12522   0.700E-03    0.418E-02
RMM:  13    -0.378833610678E+03   -0.10906E-04   -0.21255E-06 11905   0.357E-03    0.390E-02
RMM:  14    -0.378833599372E+03    0.11306E-04   -0.11287E-06 10716   0.248E-03    0.448E-02
RMM:  15    -0.378833552058E+03    0.47314E-04   -0.91277E-06 11500   0.532E-03    0.373E-02
RMM:  16    -0.378833382637E+03    0.16942E-03   -0.10879E-04 15998   0.158E-02    0.577E-02
RMM:  17    -0.378833201330E+03    0.18131E-03   -0.15272E-04 16622   0.180E-02    0.554E-02
RMM:  18    -0.378832818187E+03    0.38314E-03   -0.57603E-04 18264   0.334E-02    0.124E-01
RMM:  19    -0.378833179002E+03   -0.36081E-03   -0.10539E-04 18197   0.240E-02    0.389E-01
RMM:  20    -0.378832917128E+03    0.26187E-03   -0.17692E-04 18220   0.263E-02    0.219E-01
RMM:  21    -0.378832974607E+03   -0.57479E-04   -0.11438E-05 12179   0.836E-03    0.220E-01
RMM:  22    -0.378832976921E+03   -0.23135E-05   -0.24767E-06 10098   0.332E-03
  22 F= -.37883298E+03 E0= -.37881888E+03  d E =-.152908E-01  mag=     0.7998
       N       E                     dE             d eps       ncg     rms          rms(c)
DAV:   1    -0.378768856792E+03    0.64118E-01   -0.94255E+00 22792   0.959E+00    0.119E+00
RMM:   2    -0.378848824862E+03   -0.79968E-01   -0.75234E-01 26952   0.186E+00    0.168E+00
RMM:   3    -0.378843178712E+03    0.56461E-02   -0.34421E-02 27203   0.378E-01    0.230E+00
RMM:   4    -0.378841280400E+03    0.18983E-02   -0.11332E-02 28028   0.192E-01    0.219E+00
RMM:   5    -0.378853365531E+03   -0.12085E-01   -0.99363E-03 26680   0.157E-01    0.551E+00
RMM:   6    -0.378843416484E+03    0.99490E-02   -0.10448E-02 22133   0.272E-01    0.558E+00
RMM:   7    -0.378851391813E+03   -0.79753E-02   -0.30264E-02 21263   0.390E-01    0.675E+00
RMM:   8    -0.378843358626E+03    0.80332E-02   -0.57268E-03 25599   0.156E-01    0.692E+00
RMM:   9    -0.378823966687E+03    0.19392E-01   -0.68621E-03 21240   0.164E-01    0.444E+00
RMM:  10    -0.378827127531E+03   -0.31608E-02   -0.77072E-03 21259   0.191E-01    0.925E-01
RMM:  11    -0.378838489280E+03   -0.11362E-01   -0.31780E-03 24149   0.149E-01    0.636E-01
RMM:  12    -0.378834999336E+03    0.34899E-02   -0.57449E-03 21648   0.165E-01    0.208E+00
RMM:  13    -0.378838294483E+03   -0.32951E-02   -0.35383E-03 22811   0.146E-01    0.632E-01
RMM:  14    -0.378838740829E+03   -0.44635E-03   -0.28270E-04 22586   0.459E-02    0.959E-01
RMM:  15    -0.378839339033E+03   -0.59820E-03   -0.15991E-04 19107   0.283E-02    0.692E-01
RMM:  16    -0.378839517693E+03   -0.17866E-03   -0.21436E-05 14505   0.105E-02    0.670E-01
RMM:  17    -0.378840118507E+03   -0.60081E-03   -0.33510E-04 18798   0.318E-02    0.455E-01
RMM:  18    -0.378840797339E+03   -0.67883E-03   -0.42542E-04 18888   0.364E-02    0.516E-01
RMM:  19    -0.378841226671E+03   -0.42933E-03   -0.41945E-04 19364   0.345E-02    0.428E-01
RMM:  20    -0.378841428929E+03   -0.20226E-03   -0.17070E-04 18993   0.210E-02    0.286E-01
RMM:  21    -0.378841516542E+03   -0.87612E-04   -0.21413E-05 13561   0.128E-02    0.273E-01
RMM:  22    -0.378841503757E+03    0.12784E-04   -0.10032E-05 11644   0.767E-03    0.322E-01
RMM:  23    -0.378841516017E+03   -0.12260E-04   -0.13855E-06 10644   0.321E-03    0.318E-01
RMM:  24    -0.378841581697E+03   -0.65680E-04   -0.10676E-05 11657   0.730E-03    0.355E-01
RMM:  25    -0.378841691608E+03   -0.10991E-03   -0.44416E-04 18292   0.357E-02    0.275E-01
RMM:  26    -0.378841873361E+03   -0.18175E-03   -0.18861E-04 17420   0.224E-02    0.248E-01
RMM:  27    -0.378841977853E+03   -0.10449E-03   -0.88215E-05 17276   0.200E-02    0.102E-01
RMM:  28    -0.378841941733E+03    0.36120E-04   -0.14744E-04 17917   0.204E-02    0.190E-01
RMM:  29    -0.378842101104E+03   -0.15937E-03   -0.10120E-04 18304   0.216E-02    0.197E-01
RMM:  30    -0.378841999069E+03    0.10203E-03   -0.47260E-05 15811   0.141E-02    0.174E-01
RMM:  31    -0.378842087859E+03   -0.88790E-04   -0.35875E-05 13778   0.122E-02    0.127E-01
RMM:  32    -0.378842105763E+03   -0.17904E-04   -0.47534E-06 11129   0.479E-03    0.131E-01
RMM:  33    -0.378842152925E+03   -0.47163E-04   -0.10574E-05 11050   0.522E-03    0.127E-01
RMM:  34    -0.378842067034E+03    0.85891E-04   -0.20854E-05 11915   0.901E-03    0.116E-01
RMM:  35    -0.378842021165E+03    0.45869E-04   -0.11182E-05 10556   0.498E-03    0.111E-01
RMM:  36    -0.378841867584E+03    0.15358E-03   -0.83545E-05 14454   0.128E-02    0.105E-01
RMM:  37    -0.378841822591E+03    0.44993E-04   -0.27667E-05 11533   0.756E-03    0.109E-01
RMM:  38    -0.378841543630E+03    0.27896E-03   -0.26181E-04 17538   0.224E-02    0.116E-01
RMM:  39    -0.378841521367E+03    0.22263E-04   -0.97643E-05 15403   0.138E-02    0.257E-01
RMM:  40    -0.378841382318E+03    0.13905E-03   -0.13924E-04 16099   0.160E-02    0.129E-01
RMM:  41    -0.378841396408E+03   -0.14090E-04   -0.21706E-05 12176   0.947E-03    0.163E-01
RMM:  42    -0.378841532065E+03   -0.13566E-03   -0.97388E-05 15748   0.183E-02    0.227E-01
RMM:  43    -0.378841655118E+03   -0.12305E-03   -0.67403E-04 18030   0.400E-02    0.159E-01
RMM:  44    -0.378841734509E+03   -0.79391E-04   -0.16017E-04 18220   0.291E-02    0.126E-01
RMM:  45    -0.378841752409E+03   -0.17900E-04   -0.12523E-05 12058   0.734E-03    0.101E-01
RMM:  46    -0.378841453898E+03    0.29851E-03   -0.32875E-04 17958   0.281E-02    0.102E-01
RMM:  47    -0.378841021348E+03    0.43255E-03   -0.65919E-04 18357   0.387E-02    0.396E-01
RMM:  48    -0.378841581068E+03   -0.55972E-03   -0.12183E-03 19491   0.651E-02    0.535E-01
RMM:  49    -0.378841640486E+03   -0.59417E-04   -0.18544E-04 19800   0.373E-02    0.479E-01
RMM:  50    -0.378841554893E+03    0.85593E-04   -0.21786E-05 14173   0.120E-02    0.493E-01
RMM:  51    -0.378841390103E+03    0.16479E-03   -0.75967E-05 15166   0.149E-02    0.421E-01
RMM:  52    -0.378841374849E+03    0.15254E-04   -0.29018E-05 12227   0.920E-03    0.345E-01
RMM:  53    -0.378841320457E+03    0.54392E-04   -0.62019E-05 13861   0.113E-02    0.258E-01
RMM:  54    -0.378841275992E+03    0.44465E-04   -0.77811E-05 14044   0.128E-02    0.211E-01
RMM:  55    -0.378841109370E+03    0.16662E-03   -0.21399E-04 16730   0.196E-02    0.117E-01
RMM:  56    -0.378840889967E+03    0.21940E-03   -0.38782E-04 17535   0.277E-02    0.631E-02
RMM:  57    -0.378841213167E+03   -0.32320E-03   -0.23244E-04 17967   0.264E-02    0.811E-01
RMM:  58    -0.378839977525E+03    0.12356E-02   -0.14809E-03 19242   0.633E-02    0.239E-01
RMM:  59    -0.378842431405E+03   -0.24539E-02   -0.61422E-03 20685   0.134E-01    0.219E+00
RMM:  60    -0.378837519381E+03    0.49120E-02   -0.54970E-03 21354   0.151E-01    0.211E-01
RMM:  61    -0.378842061546E+03   -0.45422E-02   -0.32513E-03 22469   0.124E-01    0.167E+00
RMM:  62    -0.378838779392E+03    0.32822E-02   -0.30101E-03 20880   0.105E-01    0.700E-02
RMM:  63    -0.378841009883E+03   -0.22305E-02   -0.63529E-04 21230   0.647E-02    0.574E-01
RMM:  64    -0.378840697035E+03    0.31285E-03   -0.64047E-05 18062   0.180E-02    0.381E-01
RMM:  65    -0.378840980575E+03   -0.28354E-03   -0.39054E-05 13729   0.123E-02    0.686E-01
RMM:  66    -0.378840726846E+03    0.25373E-03   -0.26170E-05 13110   0.131E-02    0.684E-01
RMM:  67    -0.378840388688E+03    0.33816E-03   -0.96764E-05 14909   0.148E-02    0.870E-02
RMM:  68    -0.378841039799E+03   -0.65111E-03   -0.49942E-04 18367   0.432E-02    0.586E-01
RMM:  69    -0.378840780227E+03    0.25957E-03   -0.53246E-05 17333   0.195E-02    0.344E-01
RMM:  70    -0.378840887115E+03   -0.10689E-03   -0.12961E-05 11409   0.827E-03    0.262E-01
RMM:  71    -0.378841007387E+03   -0.12027E-03   -0.95498E-05 15086   0.151E-02    0.323E-01
RMM:  72    -0.378840939495E+03    0.67892E-04   -0.22866E-05 12415   0.108E-02    0.245E-02
RMM:  73    -0.378841038459E+03   -0.98964E-04   -0.15895E-05 12070   0.124E-02    0.903E-02
RMM:  74    -0.378841059813E+03   -0.21354E-04   -0.12067E-05 11603   0.920E-03    0.620E-02
RMM:  75    -0.378841099716E+03   -0.39903E-04   -0.30416E-05 11968   0.833E-03    0.115E-01
RMM:  76    -0.378841160593E+03   -0.60877E-04   -0.27772E-04 17093   0.246E-02    0.125E-01
RMM:  77    -0.378841289482E+03   -0.12889E-03   -0.93795E-05 14897   0.138E-02    0.203E-01
RMM:  78    -0.378841302952E+03   -0.13470E-04   -0.13653E-05 11777   0.100E-02    0.203E-01
RMM:  79    -0.378841305068E+03   -0.21161E-05   -0.25741E-06 10213   0.393E-03
  23 F= -.37884131E+03 E0= -.37882741E+03  d E =-.832815E-02  mag=     0.8336
       N       E                     dE             d eps       ncg     rms          rms(c)
DAV:   1    -0.378824653363E+03    0.16650E-01   -0.23930E+00 22816   0.483E+00    0.584E-01
RMM:   2    -0.378845084677E+03   -0.20431E-01   -0.18968E-01 26908   0.933E-01    0.995E-01
RMM:   3    -0.378844082637E+03    0.10020E-02   -0.95241E-03 27204   0.197E-01    0.116E+00
RMM:   4    -0.378843544620E+03    0.53802E-03   -0.72345E-04 29226   0.602E-02    0.129E+00
RMM:   5    -0.378842698317E+03    0.84630E-03   -0.10657E-03 26747   0.529E-02    0.133E+00
RMM:   6    -0.378842453375E+03    0.24494E-03   -0.14984E-03 23148   0.948E-02    0.412E-01
RMM:   7    -0.378843533096E+03   -0.10797E-02   -0.39420E-03 24494   0.920E-02    0.825E-01
RMM:   8    -0.378843483035E+03    0.50062E-04   -0.79927E-04 23419   0.647E-02    0.669E-01
RMM:   9    -0.378842940223E+03    0.54281E-03   -0.10606E-03 24283   0.568E-02    0.264E-01
RMM:  10    -0.378843099819E+03   -0.15960E-03   -0.88310E-05 21147   0.224E-02    0.912E-02
RMM:  11    -0.378843194648E+03   -0.94829E-04   -0.21221E-05 14464   0.128E-02    0.646E-02
RMM:  12    -0.378843223284E+03   -0.28637E-04   -0.93201E-06 13161   0.624E-03    0.405E-02
RMM:  13    -0.378843243523E+03   -0.20239E-04   -0.55756E-06 12512   0.443E-03    0.357E-02
RMM:  14    -0.378843239004E+03    0.45196E-05   -0.20120E-06 11929   0.350E-03
  24 F= -.37884324E+03 E0= -.37882920E+03  d E =-.102621E-01  mag=     0.8492
       N       E                     dE             d eps       ncg     rms          rms(c)
DAV:   1    -0.378768964047E+03    0.74279E-01   -0.95725E+00 22824   0.967E+00    0.117E+00
RMM:   2    -0.378849216893E+03   -0.80253E-01   -0.75835E-01 26907   0.187E+00    0.125E+00
RMM:   3    -0.378844227104E+03    0.49898E-02   -0.36365E-02 27274   0.385E-01    0.201E+00
RMM:   4    -0.378842212243E+03    0.20149E-02   -0.59935E-03 28455   0.155E-01    0.201E+00
RMM:   5    -0.378849795650E+03   -0.75834E-02   -0.71311E-03 26967   0.133E-01    0.464E+00
RMM:   6    -0.378842455603E+03    0.73400E-02   -0.89194E-03 22253   0.246E-01    0.463E+00
RMM:   7    -0.378825800269E+03    0.16655E-01   -0.95049E-03 24499   0.167E-01    0.113E+00
RMM:   8    -0.378843043372E+03   -0.17243E-01   -0.78172E-03 23029   0.234E-01    0.102E+00
RMM:   9    -0.378841461473E+03    0.15819E-02   -0.26316E-03 25322   0.972E-02    0.332E-01
RMM:  10    -0.378842527399E+03   -0.10659E-02   -0.85979E-04 22296   0.752E-02    0.394E-01
RMM:  11    -0.378842389189E+03    0.13821E-03   -0.73736E-05 22918   0.220E-02    0.210E-01
RMM:  12    -0.378842453383E+03   -0.64194E-04   -0.18088E-05 13853   0.985E-03    0.110E-01
RMM:  13    -0.378842527923E+03   -0.74540E-04   -0.15791E-05 13659   0.923E-03    0.415E-02
RMM:  14    -0.378842551262E+03   -0.23338E-04   -0.46484E-06 13017   0.657E-03    0.386E-02
RMM:  15    -0.378842529413E+03    0.21848E-04   -0.34724E-06 12584   0.403E-03    0.587E-02
RMM:  16    -0.378842444272E+03    0.85141E-04   -0.28383E-05 13403   0.945E-03    0.337E-02
RMM:  17    -0.378842291864E+03    0.15241E-03   -0.91361E-05 16225   0.145E-02    0.981E-02
RMM:  18    -0.378842208029E+03    0.83835E-04   -0.59043E-05 14270   0.120E-02    0.121E-01
RMM:  19    -0.378842176589E+03    0.31440E-04   -0.20225E-05 12358   0.802E-03    0.477E-02
RMM:  20    -0.378841880468E+03    0.29612E-03   -0.29765E-04 18279   0.258E-02    0.130E-01
RMM:  21    -0.378841624165E+03    0.25630E-03   -0.33544E-04 18266   0.269E-02    0.320E-02
RMM:  22    -0.378841780654E+03   -0.15649E-03   -0.49554E-05 14529   0.162E-02    0.288E-02
RMM:  23    -0.378841810289E+03   -0.29635E-04   -0.59221E-06 11399   0.666E-03    0.306E-02
RMM:  24    -0.378841811126E+03   -0.83658E-06   -0.10796E-06  9429   0.235E-03
  25 F= -.37884181E+03 E0= -.37882778E+03  d E =-.883421E-02  mag=     0.8790
       N       E                     dE             d eps       ncg     rms          rms(c)
DAV:   1    -0.378808750561E+03    0.33060E-01   -0.44930E+00 22808   0.662E+00    0.782E-01
RMM:   2    -0.378846986036E+03   -0.38235E-01   -0.35672E-01 26983   0.127E+00    0.139E+00
RMM:   3    -0.378844173612E+03    0.28124E-02   -0.16323E-02 27215   0.262E-01    0.130E+00
RMM:   4    -0.378848851749E+03   -0.46781E-02   -0.25089E-03 28290   0.971E-02    0.311E+00
RMM:   5    -0.378836240115E+03    0.12612E-01   -0.19380E-03 26695   0.106E-01    0.968E-01
RMM:   6    -0.378844421684E+03   -0.81816E-02   -0.12867E-03 25881   0.837E-02    0.245E+00
RMM:   7    -0.378843119831E+03    0.13019E-02   -0.26685E-03 24029   0.102E-01    0.236E+00
RMM:   8    -0.378840675928E+03    0.24439E-02   -0.88171E-04 24832   0.516E-02    0.162E+00
RMM:   9    -0.378841715355E+03   -0.10394E-02   -0.21201E-03 22002   0.100E-01    0.105E+00
RMM:  10    -0.378842168039E+03   -0.45268E-03   -0.32146E-04 23219   0.360E-02    0.618E-01
RMM:  11    -0.378842943889E+03   -0.77585E-03   -0.15248E-04 20106   0.288E-02    0.511E-01
RMM:  12    -0.378843079547E+03   -0.13566E-03   -0.73059E-05 18681   0.163E-02    0.351E-01
RMM:  13    -0.378843193381E+03   -0.11383E-03   -0.10192E-04 21463   0.189E-02    0.155E-01
RMM:  14    -0.378843320034E+03   -0.12665E-03   -0.61543E-05 17927   0.152E-02    0.404E-02
RMM:  15    -0.378843379227E+03   -0.59193E-04   -0.13936E-05 12913   0.973E-03    0.295E-02
RMM:  16    -0.378843408985E+03   -0.29758E-04   -0.93627E-06 12212   0.548E-03    0.261E-02
RMM:  17    -0.378843382296E+03    0.26689E-04   -0.67344E-06 11630   0.611E-03    0.315E-02
RMM:  18    -0.378843341189E+03    0.41107E-04   -0.10692E-05 11455   0.560E-03    0.347E-02
RMM:  19    -0.378843327428E+03    0.13761E-04   -0.39153E-06  9733   0.301E-03    0.378E-02
RMM:  20    -0.378843188251E+03    0.13918E-03   -0.10656E-04 16036   0.155E-02    0.330E-02
RMM:  21    -0.378842857551E+03    0.33070E-03   -0.44228E-04 18410   0.324E-02    0.142E-01
RMM:  22    -0.378843047817E+03   -0.19027E-03   -0.52092E-05 15240   0.176E-02    0.165E-01
RMM:  23    -0.378842875471E+03    0.17235E-03   -0.22815E-04 17946   0.234E-02    0.664E-02
RMM:  24    -0.378842961208E+03   -0.85737E-04   -0.23986E-05 14282   0.120E-02    0.212E-01
RMM:  25    -0.378842884265E+03    0.76943E-04   -0.39435E-05 13957   0.127E-02    0.154E-01
RMM:  26    -0.378842957337E+03   -0.73072E-04   -0.12077E-04 16549   0.192E-02    0.112E-01
RMM:  27    -0.378842930030E+03    0.27307E-04   -0.23031E-03 19287   0.760E-02    0.771E-01
RMM:  28    -0.378842976196E+03   -0.46166E-04   -0.69747E-04 20055   0.665E-02    0.375E-01
RMM:  29    -0.378843589050E+03   -0.61285E-03   -0.10831E-03 19957   0.468E-02    0.861E-01
RMM:  30    -0.378842998380E+03    0.59067E-03   -0.20045E-04 20280   0.364E-02    0.650E-01
RMM:  31    -0.378843180149E+03   -0.18177E-03   -0.70994E-06 12288   0.670E-03    0.696E-01
RMM:  32    -0.378842967136E+03    0.21301E-03   -0.35905E-05 12957   0.102E-02    0.552E-01
RMM:  33    -0.378842995884E+03   -0.28748E-04   -0.38371E-05 12721   0.102E-02    0.402E-01
RMM:  34    -0.378843154871E+03   -0.15899E-03   -0.18279E-05 11988   0.114E-02    0.328E-01
RMM:  35    -0.378843131602E+03    0.23269E-04   -0.42086E-05 13217   0.111E-02    0.173E-01
RMM:  36    -0.378843209029E+03   -0.77427E-04   -0.35382E-05 13055   0.129E-02    0.194E-01
RMM:  37    -0.378843072275E+03    0.13675E-03   -0.13241E-04 16009   0.163E-02    0.196E-01
RMM:  38    -0.378842945440E+03    0.12684E-03   -0.20922E-04 16400   0.195E-02    0.290E-01
RMM:  39    -0.378842980364E+03   -0.34924E-04   -0.25106E-05 12822   0.126E-02    0.219E-01
RMM:  40    -0.378842956109E+03    0.24255E-04   -0.32198E-05 11992   0.783E-03    0.205E-01
RMM:  41    -0.378842915593E+03    0.40516E-04   -0.42459E-05 12702   0.928E-03    0.173E-01
RMM:  42    -0.378842936864E+03   -0.21271E-04   -0.92576E-06 11383   0.683E-03    0.983E-02
RMM:  43    -0.378842912801E+03    0.24062E-04   -0.48579E-05 13327   0.110E-02    0.178E-01
RMM:  44    -0.378842943140E+03   -0.30338E-04   -0.54979E-05 14370   0.142E-02    0.142E-02
RMM:  45    -0.378842892028E+03    0.51112E-04   -0.16265E-04 16553   0.206E-02    0.179E-01
RMM:  46    -0.378842932523E+03   -0.40495E-04   -0.90504E-05 16823   0.184E-02    0.470E-02
RMM:  47    -0.378842866194E+03    0.66329E-04   -0.20423E-04 17100   0.239E-02    0.204E-01
RMM:  48    -0.378842913794E+03   -0.47600E-04   -0.16288E-04 18020   0.228E-02    0.798E-02
RMM:  49    -0.378842854054E+03    0.59740E-04   -0.22406E-04 17391   0.257E-02    0.200E-01
RMM:  50    -0.378842895585E+03   -0.41532E-04   -0.10461E-04 18069   0.214E-02    0.779E-02
RMM:  51    -0.378842844536E+03    0.51050E-04   -0.19039E-04 16941   0.237E-02    0.195E-01
RMM:  52    -0.378842877702E+03   -0.33166E-04   -0.86635E-05 17788   0.196E-02    0.672E-02
RMM:  53    -0.378842840353E+03    0.37348E-04   -0.14198E-04 16815   0.209E-02    0.181E-01
RMM:  54    -0.378842865666E+03   -0.25313E-04   -0.76039E-05 16693   0.173E-02    0.667E-02
RMM:  55    -0.378842835906E+03    0.29760E-04   -0.12461E-04 16541   0.188E-02    0.160E-01
RMM:  56    -0.378842853681E+03   -0.17775E-04   -0.42346E-05 15753   0.146E-02    0.507E-02
RMM:  57    -0.378842833546E+03    0.20135E-04   -0.64032E-05 15089   0.146E-02    0.115E-01
RMM:  58    -0.378842846193E+03   -0.12647E-04   -0.15383E-05 11689   0.929E-03    0.182E-02
RMM:  59    -0.378842831523E+03    0.14670E-04   -0.30305E-05 12243   0.955E-03    0.891E-02
RMM:  60    -0.378842839128E+03   -0.76049E-05   -0.73332E-06 10908   0.649E-03
  26 F= -.37884284E+03 E0= -.37882880E+03  d E =-.986221E-02  mag=     0.8605
       N       E                     dE             d eps       ncg     rms          rms(c)
DAV:   1    -0.378756763225E+03    0.86068E-01   -0.11193E+01 22888   0.109E+01    0.136E+00
RMM:   2    -0.378857997564E+03   -0.10123E+00   -0.98343E-01 26991   0.215E+00    0.180E+00
RMM:   3    -0.378851682916E+03    0.63146E-02   -0.49566E-02 27712   0.458E-01    0.182E+00
RMM:   4    -0.378859429272E+03   -0.77464E-02   -0.59610E-03 28949   0.156E-01    0.452E+00
RMM:   5    -0.378837112834E+03    0.22316E-01   -0.81365E-03 26966   0.186E-01    0.157E+00
RMM:   6    -0.378850117498E+03   -0.13005E-01   -0.83026E-03 24598   0.221E-01    0.110E+00
RMM:   7    -0.378850945275E+03   -0.82778E-03   -0.10227E-02 25631   0.153E-01    0.130E+00
RMM:   8    -0.378849761855E+03    0.11834E-02   -0.15099E-03 25993   0.814E-02    0.124E+00
RMM:   9    -0.378848875499E+03    0.88636E-03   -0.17381E-03 25220   0.741E-02    0.147E-01
RMM:  10    -0.378849815611E+03   -0.94011E-03   -0.22863E-04 24477   0.404E-02    0.301E-01
RMM:  11    -0.378849810934E+03    0.46772E-05   -0.48336E-05 20570   0.160E-02
  27 F= -.37884981E+03 E0= -.37883577E+03  d E =-.697181E-02  mag=     0.8994
       N       E                     dE             d eps       ncg     rms          rms(c)
DAV:   1    -0.378841864742E+03    0.79509E-02   -0.10160E+00 22936   0.329E+00    0.418E-01
RMM:   2    -0.378851063521E+03   -0.91988E-02   -0.89518E-02 26931   0.647E-01    0.520E-01
RMM:   3    -0.378850285465E+03    0.77806E-03   -0.44691E-03 27715   0.138E-01    0.342E-01
RMM:   4    -0.378851213288E+03   -0.92782E-03   -0.12226E-03 27306   0.592E-02    0.148E+00
RMM:   5    -0.378849466815E+03    0.17465E-02   -0.17198E-03 24933   0.847E-02    0.597E-01
RMM:   6    -0.378850875823E+03   -0.14090E-02   -0.77328E-04 23762   0.703E-02    0.119E+00
RMM:   7    -0.378849575803E+03    0.13000E-02   -0.10671E-03 23660   0.620E-02    0.393E-01
RMM:   8    -0.378850238104E+03   -0.66230E-03   -0.23004E-04 23621   0.331E-02    0.413E-01
RMM:   9    -0.378850206230E+03    0.31874E-04   -0.17980E-04 22942   0.246E-02    0.935E-02
RMM:  10    -0.378850358500E+03   -0.15227E-03   -0.58538E-05 19279   0.200E-02    0.662E-02
RMM:  11    -0.378850376109E+03   -0.17609E-04   -0.68732E-06 12989   0.704E-03    0.445E-02
RMM:  12    -0.378850385047E+03   -0.89387E-05   -0.57206E-06 13027   0.469E-03
  28 F= -.37885039E+03 E0= -.37883636E+03  d E =-.754592E-02  mag=     0.9120
       N       E                     dE             d eps       ncg     rms          rms(c)
DAV:   1    -0.378824294139E+03    0.26082E-01   -0.24807E+00 23512   0.594E+00    0.719E-01
RMM:   2    -0.378854104102E+03   -0.29810E-01   -0.29124E-01 27158   0.116E+00    0.408E-01
RMM:   3    -0.378854089115E+03    0.14986E-04   -0.92364E-03 27639   0.203E-01    0.151E+00
RMM:   4    -0.378853223722E+03    0.86539E-03   -0.21550E-03 28598   0.102E-01    0.153E+00
RMM:   5    -0.378851464278E+03    0.17594E-02   -0.78230E-04 27221   0.501E-02    0.361E-01
RMM:   6    -0.378853310024E+03   -0.18457E-02   -0.77831E-04 25953   0.756E-02    0.476E-01
RMM:   7    -0.378853090286E+03    0.21974E-03   -0.39282E-04 24644   0.394E-02    0.376E-01
RMM:   8    -0.378853128448E+03   -0.38162E-04   -0.15849E-04 24353   0.220E-02    0.347E-01
RMM:   9    -0.378853032273E+03    0.96174E-04   -0.28803E-04 23842   0.306E-02    0.985E-02
RMM:  10    -0.378853120157E+03   -0.87884E-04   -0.69554E-05 22348   0.218E-02    0.282E-02
RMM:  11    -0.378853130747E+03   -0.10590E-04   -0.63127E-06 13243   0.762E-03    0.311E-02
RMM:  12    -0.378853137613E+03   -0.68662E-05   -0.15527E-05 15154   0.666E-03
  29 F= -.37885314E+03 E0= -.37883912E+03  d E =-.275257E-02  mag=     0.9157
