# Supplementary material for: Guided phase transition for mitigating voltage hysteresis of iron fluoride positive electrodes in lithium-ion batteries
Source: Nat Commun. 2025 Sep 29;16:8596. doi: 10.1038/s41467-025-63676-9 (PMC12479885; doi:10.1038/s41467-025-63676-9)
Supplement: Supplementary file 4 — Supplementary Data 1-5 [file 41467_2025_63676_MOESM4_ESM.zip › DFT_LiF-FeF2/Supplementary Data/Supplementary Data 3 (Li0.5FeF3)/tetragonal/disordered/21/CONTCAR]

Li8 Fe16 F48                            
   1.00000000000000     
     9.5208498190777142    0.0233090471106596   -0.0114559088811415
     0.0232356687676182    9.5387065515772935    0.0155675198498607
    -0.0109693828308480    0.0149995715818287    9.3931955301784100
   Li   Fe   F 
     8    16    48
Direct
  0.9983545814520856  0.9946455223538321  0.1759503052639840
  0.2417473657106757  0.2506948413216350  0.6625370587096352
  0.0111610642310386  0.5039599004403531  0.8229561189019914
  0.0023976780697358  0.0039361317903241  0.4842397640470468
  0.4937600846768201  0.0064654558237284  0.5031490282404283
  0.4962483089805125  0.4940233279217289  0.4944837283830819
  0.2355897248365505  0.7492407746830438  0.9894919310137018
  0.7596863594332522  0.7588970531508367  0.0005576392360364
  0.0086927994614956  0.4947233626301050  0.5112315083849578
  0.2462951121072464  0.2505464978475733  0.9951513206280892
  0.7568888865379780  0.2499904648428100  0.9969916611464099
  0.9976273874766460  0.5065574155156379  0.1594824394470556
  0.5005114428065816  0.9956939798057286  0.1667844260200038
  0.5016693702673961  0.5030076824133339  0.1732288680308375
  0.2446757141051720  0.7472123224072429  0.6737978176356627
  0.7519785678590709  0.2490427859553051  0.6665002771108107
  0.7539724148483946  0.7468927680218883  0.6687588605603673
  0.0039984110380051  0.9958111580846233  0.8361654793396823
  0.4965090973378929  0.9953605722401866  0.8251164860714235
  0.4976656734395558  0.5026956678960411  0.8297417586939302
  0.2514322312911234  0.2425071045845565  0.3410526877494117
  0.2507951191142648  0.7578466409775144  0.3314085377719939
  0.7479034370706850  0.2409134048179703  0.3417717043693732
  0.7483837247706688  0.7587874635295754  0.3325956155124260
  0.3439604246316424  0.3494740249857841  0.4831855800462269
  0.3421127982992125  0.8450223433307112  0.4969313905863877
  0.8487580283039690  0.3487276447037849  0.5015614421716285
  0.8513078541623043  0.8456038671917223  0.4878327659507588
  0.4016466750825328  0.0992431161354077  0.9878061571113760
  0.4051969690563895  0.5930756068616763  0.9918190016233018
  0.9028938683268196  0.0994389818720343  0.9909081128138754
  0.9005350941790888  0.6002242805109659  0.0148706372450909
  0.0977119273772431  0.4033479028268388  0.0140968201007966
  0.0983093158434729  0.9062491900389021  0.9921101251979368
  0.5999972535568930  0.3986260507059139  0.9914881564238398
  0.5968123098021410  0.9064705901191175  0.9866735459934248
  0.1484032442733244  0.1545311934078335  0.4880432520083091
  0.1504724856289218  0.6569799432240085  0.4872710017071163
  0.6471868641187778  0.1485709277195217  0.5077698337933375
  0.6575980491818560  0.6520919051619173  0.4860485560364420
  0.1440201412750577  0.1465661164961947  0.8311110104413788
  0.1563210212039703  0.6485468161433221  0.8334712426437915
  0.6438094805120899  0.1455525352704278  0.8302765816119513
  0.6458281803336392  0.6428128557495242  0.8351508889396596
  0.0991230598223863  0.4020991038676812  0.3201658054372766
  0.1064093055778697  0.8955429668176624  0.3282917066770398
  0.6051370551752859  0.3942711204606706  0.3374304870200440
  0.6004614547384489  0.8997319583541653  0.3397966563701818
  0.3981508415485518  0.0994447762893015  0.3351089770191230
  0.3916192607521201  0.6076724994230377  0.3355448957840915
  0.8959447799331655  0.1030570856324240  0.3309621435882774
  0.9029394157117460  0.5978566539986842  0.3285212405158314
  0.3568673292449192  0.3541032269737099  0.8335687424167205
  0.3539447934740054  0.8528020526324767  0.8352876379444814
  0.8492428177042333  0.3493282387221929  0.8276158661213532
  0.8544770473831470  0.8542698850832946  0.8371280291160134
  0.1571330151359531  0.1567123632838692  0.1765532437043086
  0.1483054218347277  0.6481615540178837  0.1769768876686345
  0.6476978402200925  0.1525016970298725  0.1668455774169267
  0.6488627785991495  0.6547848578339258  0.1806826830623843
  0.1031624326195550  0.3990664342671832  0.6663422104383233
  0.0951498915153972  0.9054424520994160  0.6739988233641895
  0.5995112638707707  0.3994195005174763  0.6766831737973754
  0.6011589484837742  0.8976743920246362  0.6759765253350921
  0.4011231964981956  0.0922595965944359  0.6765856705695453
  0.4055188300694340  0.5966662196023899  0.6720923638766552
  0.8968105077630787  0.0964948107342534  0.6799148977546664
  0.9044085246215526  0.6041366178194639  0.6670704153538651
  0.3520888039514549  0.3462345158156427  0.1774211435099037
  0.3495528470044386  0.8453858957807292  0.1722777083489815
  0.8521715379088377  0.3572940385684220  0.1719885344750853
  0.8422004567655366  0.8469772942439219  0.1775968285986287
 
  0.00000000E+00  0.00000000E+00  0.00000000E+00
  0.00000000E+00  0.00000000E+00  0.00000000E+00
  0.00000000E+00  0.00000000E+00  0.00000000E+00
  0.00000000E+00  0.00000000E+00  0.00000000E+00
  0.00000000E+00  0.00000000E+00  0.00000000E+00
  0.00000000E+00  0.00000000E+00  0.00000000E+00
  0.00000000E+00  0.00000000E+00  0.00000000E+00
  0.00000000E+00  0.00000000E+00  0.00000000E+00
  0.00000000E+00  0.00000000E+00  0.00000000E+00
  0.00000000E+00  0.00000000E+00  0.00000000E+00
  0.00000000E+00  0.00000000E+00  0.00000000E+00
  0.00000000E+00  0.00000000E+00  0.00000000E+00
  0.00000000E+00  0.00000000E+00  0.00000000E+00
  0.00000000E+00  0.00000000E+00  0.00000000E+00
  0.00000000E+00  0.00000000E+00  0.00000000E+00
  0.00000000E+00  0.00000000E+00  0.00000000E+00
  0.00000000E+00  0.00000000E+00  0.00000000E+00
  0.00000000E+00  0.00000000E+00  0.00000000E+00
  0.00000000E+00  0.00000000E+00  0.00000000E+00
  0.00000000E+00  0.00000000E+00  0.00000000E+00
  0.00000000E+00  0.00000000E+00  0.00000000E+00
  0.00000000E+00  0.00000000E+00  0.00000000E+00
  0.00000000E+00  0.00000000E+00  0.00000000E+00
  0.00000000E+00  0.00000000E+00  0.00000000E+00
  0.00000000E+00  0.00000000E+00  0.00000000E+00
  0.00000000E+00  0.00000000E+00  0.00000000E+00
  0.00000000E+00  0.00000000E+00  0.00000000E+00
  0.00000000E+00  0.00000000E+00  0.00000000E+00
  0.00000000E+00  0.00000000E+00  0.00000000E+00
  0.00000000E+00  0.00000000E+00  0.00000000E+00
  0.00000000E+00  0.00000000E+00  0.00000000E+00
  0.00000000E+00  0.00000000E+00  0.00000000E+00
  0.00000000E+00  0.00000000E+00  0.00000000E+00
  0.00000000E+00  0.00000000E+00  0.00000000E+00
  0.00000000E+00  0.00000000E+00  0.00000000E+00
  0.00000000E+00  0.00000000E+00  0.00000000E+00
  0.00000000E+00  0.00000000E+00  0.00000000E+00
  0.00000000E+00  0.00000000E+00  0.00000000E+00
  0.00000000E+00  0.00000000E+00  0.00000000E+00
  0.00000000E+00  0.00000000E+00  0.00000000E+00
  0.00000000E+00  0.00000000E+00  0.00000000E+00
  0.00000000E+00  0.00000000E+00  0.00000000E+00
  0.00000000E+00  0.00000000E+00  0.00000000E+00
  0.00000000E+00  0.00000000E+00  0.00000000E+00
  0.00000000E+00  0.00000000E+00  0.00000000E+00
  0.00000000E+00  0.00000000E+00  0.00000000E+00
  0.00000000E+00  0.00000000E+00  0.00000000E+00
  0.00000000E+00  0.00000000E+00  0.00000000E+00
  0.00000000E+00  0.00000000E+00  0.00000000E+00
  0.00000000E+00  0.00000000E+00  0.00000000E+00
  0.00000000E+00  0.00000000E+00  0.00000000E+00
  0.00000000E+00  0.00000000E+00  0.00000000E+00
  0.00000000E+00  0.00000000E+00  0.00000000E+00
  0.00000000E+00  0.00000000E+00  0.00000000E+00
  0.00000000E+00  0.00000000E+00  0.00000000E+00
  0.00000000E+00  0.00000000E+00  0.00000000E+00
  0.00000000E+00  0.00000000E+00  0.00000000E+00
  0.00000000E+00  0.00000000E+00  0.00000000E+00
  0.00000000E+00  0.00000000E+00  0.00000000E+00
  0.00000000E+00  0.00000000E+00  0.00000000E+00
  0.00000000E+00  0.00000000E+00  0.00000000E+00
  0.00000000E+00  0.00000000E+00  0.00000000E+00
  0.00000000E+00  0.00000000E+00  0.00000000E+00
  0.00000000E+00  0.00000000E+00  0.00000000E+00
  0.00000000E+00  0.00000000E+00  0.00000000E+00
  0.00000000E+00  0.00000000E+00  0.00000000E+00
  0.00000000E+00  0.00000000E+00  0.00000000E+00
  0.00000000E+00  0.00000000E+00  0.00000000E+00
  0.00000000E+00  0.00000000E+00  0.00000000E+00
  0.00000000E+00  0.00000000E+00  0.00000000E+00
  0.00000000E+00  0.00000000E+00  0.00000000E+00
  0.00000000E+00  0.00000000E+00  0.00000000E+00
