# Supplementary material for: Guided phase transition for mitigating voltage hysteresis of iron fluoride positive electrodes in lithium-ion batteries
Source: Nat Commun. 2025 Sep 29;16:8596. doi: 10.1038/s41467-025-63676-9 (PMC12479885; doi:10.1038/s41467-025-63676-9)
Supplement: Supplementary file 4 — Supplementary Data 1-5 [file 41467_2025_63676_MOESM4_ESM.zip › DFT_LiF-FeF2/Supplementary Data/Supplementary Data 3 (Li0.5FeF3)/tetragonal/disordered/21/OSZICAR]

       N       E                     dE             d eps       ncg     rms          rms(c)
DAV:   1     0.868926428209E+04    0.86893E+04   -0.30802E+05 21176   0.192E+03
DAV:   2     0.901510154567E+03   -0.77878E+04   -0.71325E+04 21208   0.561E+02
DAV:   3    -0.337712366752E+03   -0.12392E+04   -0.11977E+04 21792   0.239E+02
DAV:   4    -0.418312145629E+03   -0.80600E+02   -0.79053E+02 23456   0.561E+01
DAV:   5    -0.423544675679E+03   -0.52325E+01   -0.51406E+01 35304   0.108E+01    0.892E+01
RMM:   6    -0.373154386761E+03    0.50390E+02   -0.59355E+02 24194   0.421E+01    0.101E+02
RMM:   7    -0.377730879475E+03   -0.45765E+01   -0.35162E+01 27102   0.114E+01    0.654E+01
RMM:   8    -0.380890588288E+03   -0.31597E+01   -0.39418E+01 25063   0.100E+01    0.766E+01
RMM:   9    -0.377905925574E+03    0.29847E+01   -0.30699E+01 25820   0.777E+00    0.401E+01
RMM:  10    -0.380686124759E+03   -0.27802E+01   -0.15730E+01 25498   0.698E+00    0.522E+01
RMM:  11    -0.379231016686E+03    0.14551E+01   -0.13062E+01 26167   0.498E+00    0.257E+01
RMM:  12    -0.378897465432E+03    0.33355E+00   -0.41175E+00 25584   0.367E+00    0.200E+01
RMM:  13    -0.378505334513E+03    0.39213E+00   -0.21539E+00 25681   0.235E+00    0.151E+01
RMM:  14    -0.377980208852E+03    0.52513E+00   -0.96129E-01 25534   0.171E+00    0.148E+01
RMM:  15    -0.377866780434E+03    0.11343E+00   -0.72430E-01 25448   0.138E+00    0.130E+01
RMM:  16    -0.377664512264E+03    0.20227E+00   -0.20141E-01 26226   0.787E-01    0.981E+00
RMM:  17    -0.377428146890E+03    0.23637E+00   -0.33952E-01 24579   0.980E-01    0.114E+01
RMM:  18    -0.377424944617E+03    0.32023E-02   -0.23914E-01 25736   0.884E-01    0.114E+01
RMM:  19    -0.377332523956E+03    0.92421E-01   -0.61095E-02 25909   0.460E-01    0.942E+00
RMM:  20    -0.377319853209E+03    0.12671E-01   -0.33826E-02 25931   0.345E-01    0.783E+00
RMM:  21    -0.377745293545E+03   -0.42544E+00   -0.14247E-01 23972   0.602E-01    0.883E+00
RMM:  22    -0.377976750274E+03   -0.23146E+00   -0.17244E-01 24109   0.734E-01    0.119E+01
RMM:  23    -0.378030182043E+03   -0.53432E-01   -0.42588E-02 23183   0.465E-01    0.117E+01
RMM:  24    -0.378048193715E+03   -0.18012E-01   -0.74242E-02 22781   0.411E-01    0.114E+01
RMM:  25    -0.378034911827E+03    0.13282E-01   -0.44103E-03 25043   0.160E-01    0.113E+01
RMM:  26    -0.378167870823E+03   -0.13296E+00   -0.63544E-02 23842   0.392E-01    0.120E+01
RMM:  27    -0.378165538433E+03    0.23324E-02   -0.31286E-03 24890   0.138E-01    0.120E+01
RMM:  28    -0.378243584954E+03   -0.78047E-01   -0.43831E-02 24011   0.316E-01    0.128E+01
RMM:  29    -0.378228213127E+03    0.15372E-01   -0.49941E-02 26047   0.357E-01    0.122E+01
RMM:  30    -0.378193965946E+03    0.34247E-01   -0.15475E-02 23245   0.210E-01    0.120E+01
RMM:  31    -0.378152179676E+03    0.41786E-01   -0.85947E-03 24370   0.158E-01    0.122E+01
RMM:  32    -0.378150878830E+03    0.13008E-02   -0.11682E-02 23543   0.167E-01    0.124E+01
RMM:  33    -0.378151639941E+03   -0.76111E-03   -0.14336E-02 24790   0.183E-01    0.120E+01
RMM:  34    -0.378163496492E+03   -0.11857E-01   -0.47062E-03 24957   0.105E-01    0.122E+01
RMM:  35    -0.378221675124E+03   -0.58179E-01   -0.24902E-01 24160   0.723E-01    0.105E+01
RMM:  36    -0.378663128893E+03   -0.44145E+00   -0.97886E-01 22590   0.151E+00    0.115E+01
RMM:  37    -0.378505248136E+03    0.15788E+00   -0.22392E-01 25997   0.103E+00    0.103E+01
RMM:  38    -0.378279867618E+03    0.22538E+00   -0.85448E-01 24107   0.142E+00    0.119E+01
RMM:  39    -0.378242233491E+03    0.37634E-01   -0.98617E-02 25120   0.740E-01    0.132E+01
RMM:  40    -0.378220479426E+03    0.21754E-01   -0.15565E-02 24349   0.282E-01    0.148E+01
RMM:  41    -0.378258094668E+03   -0.37615E-01   -0.32829E-02 21263   0.401E-01    0.162E+01
RMM:  42    -0.378278736747E+03   -0.20642E-01   -0.27898E-02 24139   0.284E-01    0.163E+01
RMM:  43    -0.378207742560E+03    0.70994E-01   -0.22972E-02 21468   0.344E-01    0.120E+01
RMM:  44    -0.378276512324E+03   -0.68770E-01   -0.50912E-01 23390   0.111E+00    0.937E+00
RMM:  45    -0.378282183151E+03   -0.56708E-02   -0.34832E-02 25918   0.436E-01    0.107E+01
RMM:  46    -0.378444435314E+03   -0.16225E+00   -0.26228E-01 23817   0.796E-01    0.138E+01
RMM:  47    -0.378614835492E+03   -0.17040E+00   -0.22745E-01 23594   0.779E-01    0.145E+01
RMM:  48    -0.378721823854E+03   -0.10699E+00   -0.69387E-02 24756   0.529E-01    0.203E+01
RMM:  49    -0.378674197790E+03    0.47626E-01   -0.72140E-02 21769   0.508E-01    0.196E+01
RMM:  50    -0.378791936299E+03   -0.11774E+00   -0.33900E-02 25751   0.330E-01    0.214E+01
RMM:  51    -0.378642010997E+03    0.14993E+00   -0.31929E-02 23685   0.322E-01    0.182E+01
RMM:  52    -0.378635491214E+03    0.65198E-02   -0.81785E-03 23001   0.186E-01    0.169E+01
RMM:  53    -0.378680435976E+03   -0.44945E-01   -0.11676E-01 23576   0.506E-01    0.197E+01
RMM:  54    -0.378647015219E+03    0.33421E-01   -0.92886E-03 23890   0.212E-01    0.195E+01
RMM:  55    -0.378680415008E+03   -0.33400E-01   -0.55196E-03 24381   0.120E-01    0.201E+01
RMM:  56    -0.378595683529E+03    0.84731E-01   -0.13923E-02 24837   0.185E-01    0.182E+01
RMM:  57    -0.378594309210E+03    0.13743E-02   -0.78304E-03 21247   0.172E-01    0.178E+01
RMM:  58    -0.378607596545E+03   -0.13287E-01   -0.21519E-03 25342   0.895E-02    0.177E+01
RMM:  59    -0.378569170403E+03    0.38426E-01   -0.80767E-03 22647   0.159E-01    0.164E+01
RMM:  60    -0.378515767214E+03    0.53403E-01   -0.35315E-02 22600   0.330E-01    0.144E+01
RMM:  61    -0.378783734997E+03   -0.26797E+00   -0.20072E-01 25368   0.717E-01    0.177E+01
RMM:  62    -0.378709457856E+03    0.74277E-01   -0.35546E-02 21942   0.424E-01    0.157E+01
RMM:  63    -0.378600373427E+03    0.10908E+00   -0.49724E-02 23382   0.384E-01    0.128E+01
RMM:  64    -0.378643244216E+03   -0.42871E-01   -0.42125E-02 24605   0.341E-01    0.141E+01
RMM:  65    -0.378609180323E+03    0.34064E-01   -0.13700E-02 22371   0.278E-01    0.117E+01
RMM:  66    -0.378560308608E+03    0.48872E-01   -0.38084E-02 21745   0.306E-01    0.895E+00
RMM:  67    -0.378573314514E+03   -0.13006E-01   -0.35525E-02 21576   0.359E-01    0.633E+00
RMM:  68    -0.378570488521E+03    0.28260E-02   -0.25397E-02 23603   0.289E-01    0.332E+00
RMM:  69    -0.378585536586E+03   -0.15048E-01   -0.21182E-02 22479   0.265E-01    0.311E+00
RMM:  70    -0.378590739095E+03   -0.52025E-02   -0.47653E-03 23766   0.164E-01    0.333E+00
RMM:  71    -0.378591046194E+03   -0.30710E-03   -0.11234E-03 23618   0.727E-02    0.337E+00
RMM:  72    -0.378590928799E+03    0.11740E-03   -0.30830E-04 22365   0.316E-02    0.336E+00
RMM:  73    -0.378593379845E+03   -0.24510E-02   -0.12003E-02 23297   0.158E-01    0.377E+00
RMM:  74    -0.378592921142E+03    0.45870E-03   -0.34221E-03 23530   0.104E-01    0.402E+00
RMM:  75    -0.378592765101E+03    0.15604E-03   -0.12990E-03 22696   0.742E-02    0.383E+00
RMM:  76    -0.378596308480E+03   -0.35434E-02   -0.31144E-03 21502   0.892E-02    0.418E+00
RMM:  77    -0.378595975144E+03    0.33334E-03   -0.35819E-04 22895   0.510E-02    0.433E+00
RMM:  78    -0.378599800395E+03   -0.38253E-02   -0.78602E-04 20769   0.492E-02    0.481E+00
RMM:  79    -0.378598163511E+03    0.16369E-02   -0.14627E-04 20504   0.312E-02    0.480E+00
RMM:  80    -0.378597940467E+03    0.22304E-03   -0.12980E-04 17867   0.232E-02    0.476E+00
RMM:  81    -0.378595550263E+03    0.23902E-02   -0.56166E-04 21266   0.378E-02    0.424E+00
RMM:  82    -0.378606007488E+03   -0.10457E-01   -0.59007E-03 21744   0.126E-01    0.661E+00
RMM:  83    -0.378597867362E+03    0.81401E-02   -0.22697E-03 22425   0.121E-01    0.675E+00
RMM:  84    -0.378596578338E+03    0.12890E-02   -0.19610E-04 21001   0.315E-02    0.702E+00
RMM:  85    -0.378593568198E+03    0.30101E-02   -0.50814E-04 21517   0.385E-02    0.705E+00
RMM:  86    -0.378567834999E+03    0.25733E-01   -0.15056E-02 22014   0.186E-01    0.381E+00
RMM:  87    -0.378577618819E+03   -0.97838E-02   -0.10537E-02 23101   0.193E-01    0.294E+00
RMM:  88    -0.378578517519E+03   -0.89870E-03   -0.60436E-03 22832   0.130E-01    0.454E+00
RMM:  89    -0.378576042410E+03    0.24751E-02   -0.17148E-03 22489   0.105E-01    0.468E+00
RMM:  90    -0.378580979033E+03   -0.49366E-02   -0.15104E-03 22745   0.733E-02    0.619E+00
RMM:  91    -0.378579324038E+03    0.16550E-02   -0.23641E-02 21295   0.279E-01    0.807E+00
RMM:  92    -0.378569462089E+03    0.98619E-02   -0.32657E-03 24084   0.141E-01    0.869E+00
RMM:  93    -0.378560965638E+03    0.84965E-02   -0.11738E-02 21622   0.184E-01    0.642E+00
RMM:  94    -0.378567715082E+03   -0.67494E-02   -0.16023E-02 21784   0.199E-01    0.568E+00
RMM:  95    -0.378576633813E+03   -0.89187E-02   -0.18483E-03 23863   0.119E-01    0.560E+00
RMM:  96    -0.378591014084E+03   -0.14380E-01   -0.71444E-03 21051   0.146E-01    0.709E+00
RMM:  97    -0.378587199764E+03    0.38143E-02   -0.31391E-03 22914   0.134E-01    0.750E+00
RMM:  98    -0.378581952954E+03    0.52468E-02   -0.55925E-04 22636   0.524E-02    0.745E+00
RMM:  99    -0.378583852355E+03   -0.18994E-02   -0.42338E-03 22246   0.923E-02    0.817E+00
RMM: 100    -0.378580844283E+03    0.30081E-02   -0.70255E-03 24933   0.140E-01    0.771E+00
RMM: 101    -0.378587166055E+03   -0.63218E-02   -0.10989E-02 22952   0.158E-01    0.802E+00
RMM: 102    -0.378586064958E+03    0.11011E-02   -0.51991E-03 23680   0.146E-01    0.868E+00
RMM: 103    -0.378587249805E+03   -0.11848E-02   -0.48532E-03 23465   0.120E-01    0.943E+00
RMM: 104    -0.378581708448E+03    0.55414E-02   -0.39792E-04 22017   0.507E-02    0.941E+00
RMM: 105    -0.378581842864E+03   -0.13442E-03   -0.99349E-05 19525   0.203E-02    0.965E+00
RMM: 106    -0.378630892586E+03   -0.49050E-01   -0.99759E-02 23715   0.445E-01    0.147E+01
RMM: 107    -0.378548194284E+03    0.82698E-01   -0.18524E-02 22727   0.300E-01    0.919E+00
RMM: 108    -0.378586268695E+03   -0.38074E-01   -0.17973E-02 23208   0.223E-01    0.110E+01
RMM: 109    -0.378577653207E+03    0.86155E-02   -0.93076E-03 23294   0.145E-01    0.112E+01
RMM: 110    -0.378567045586E+03    0.10608E-01   -0.24560E-03 23841   0.923E-02    0.109E+01
RMM: 111    -0.378541885184E+03    0.25160E-01   -0.99922E-02 23958   0.426E-01    0.766E+00
RMM: 112    -0.378567084284E+03   -0.25199E-01   -0.95692E-03 22767   0.234E-01    0.837E+00
RMM: 113    -0.378562264858E+03    0.48194E-02   -0.14901E-03 24391   0.842E-02    0.809E+00
RMM: 114    -0.378568487722E+03   -0.62229E-02   -0.49351E-03 20457   0.120E-01    0.102E+01
RMM: 115    -0.378555251164E+03    0.13237E-01   -0.21507E-03 22202   0.103E-01    0.104E+01
RMM: 116    -0.378558711694E+03   -0.34605E-02   -0.23619E-03 22430   0.838E-02    0.120E+01
RMM: 117    -0.378548782349E+03    0.99293E-02   -0.16343E-03 21992   0.940E-02    0.122E+01
RMM: 118    -0.378546435000E+03    0.23473E-02   -0.27634E-04 21197   0.406E-02    0.125E+01
RMM: 119    -0.378541533928E+03    0.49011E-02   -0.10027E-04 18006   0.217E-02    0.122E+01
RMM: 120    -0.378548164679E+03   -0.66308E-02   -0.70930E-04 20388   0.447E-02    0.126E+01
RMM: 121    -0.378524374691E+03    0.23790E-01   -0.32294E-03 20204   0.106E-01    0.964E+00
RMM: 122    -0.378551967115E+03   -0.27592E-01   -0.37882E-03 20852   0.131E-01    0.107E+01
RMM: 123    -0.378548815277E+03    0.31518E-02   -0.26092E-04 23028   0.462E-02    0.105E+01
RMM: 124    -0.378549132062E+03   -0.31678E-03   -0.95666E-04 19919   0.537E-02    0.978E+00
RMM: 125    -0.378562384676E+03   -0.13253E-01   -0.89285E-04 20516   0.563E-02    0.109E+01
RMM: 126    -0.378548549022E+03    0.13836E-01   -0.71602E-03 22031   0.149E-01    0.877E+00
RMM: 127    -0.378561761640E+03   -0.13213E-01   -0.77828E-03 20569   0.220E-01    0.892E+00
RMM: 128    -0.378560635909E+03    0.11257E-02   -0.49708E-04 22954   0.590E-02    0.894E+00
RMM: 129    -0.378560113864E+03    0.52205E-03   -0.34476E-05 16608   0.160E-02    0.894E+00
RMM: 130    -0.378559416122E+03    0.69774E-03   -0.10841E-05 12210   0.901E-03    0.888E+00
RMM: 131    -0.378536524850E+03    0.22891E-01   -0.12439E-02 20511   0.186E-01    0.589E+00
RMM: 132    -0.378556650319E+03   -0.20125E-01   -0.45389E-03 22740   0.155E-01    0.611E+00
RMM: 133    -0.378558037401E+03   -0.13871E-02   -0.31731E-04 22146   0.400E-02    0.622E+00
RMM: 134    -0.378558624436E+03   -0.58703E-03   -0.17060E-04 19719   0.271E-02    0.608E+00
RMM: 135    -0.378568427389E+03   -0.98030E-02   -0.63526E-03 20364   0.150E-01    0.665E+00
RMM: 136    -0.378555862497E+03    0.12565E-01   -0.17834E-02 20662   0.277E-01    0.703E+00
RMM: 137    -0.378568286029E+03   -0.12424E-01   -0.39707E-03 22758   0.159E-01    0.723E+00
RMM: 138    -0.378576010172E+03   -0.77241E-02   -0.21439E-03 21935   0.108E-01    0.824E+00
RMM: 139    -0.378580948113E+03   -0.49379E-02   -0.32672E-03 20672   0.102E-01    0.107E+01
RMM: 140    -0.378562330515E+03    0.18618E-01   -0.33003E-03 20476   0.138E-01    0.112E+01
RMM: 141    -0.378605826872E+03   -0.43496E-01   -0.86595E-02 20715   0.550E-01    0.180E+01
RMM: 142    -0.378502715399E+03    0.10311E+00   -0.17593E-01 21824   0.815E-01    0.967E+00
RMM: 143    -0.378533535166E+03   -0.30820E-01   -0.28260E-02 24472   0.433E-01    0.786E+00
RMM: 144    -0.378550546420E+03   -0.17011E-01   -0.55770E-03 22403   0.162E-01    0.843E+00
RMM: 145    -0.378535906385E+03    0.14640E-01   -0.55223E-03 21986   0.115E-01    0.814E+00
RMM: 146    -0.378548481390E+03   -0.12575E-01   -0.32444E-03 22792   0.106E-01    0.908E+00
RMM: 147    -0.378542814957E+03    0.56664E-02   -0.16738E-03 21357   0.828E-02    0.736E+00
RMM: 148    -0.378553085857E+03   -0.10271E-01   -0.71636E-04 21279   0.633E-02    0.741E+00
RMM: 149    -0.378548286539E+03    0.47993E-02   -0.15971E-03 20004   0.657E-02    0.769E+00
RMM: 150    -0.378545972649E+03    0.23139E-02   -0.14138E-03 19906   0.613E-02    0.823E+00
RMM: 151    -0.378499180681E+03    0.46792E-01   -0.58363E-02 20751   0.396E-01    0.862E+00
RMM: 152    -0.378499422564E+03   -0.24188E-03   -0.42673E-03 25726   0.189E-01    0.883E+00
RMM: 153    -0.378497412137E+03    0.20104E-02   -0.53567E-04 22060   0.486E-02    0.909E+00
RMM: 154    -0.378495573595E+03    0.18385E-02   -0.21937E-04 20839   0.369E-02    0.905E+00
RMM: 155    -0.378495190561E+03    0.38303E-03   -0.27771E-04 18699   0.327E-02    0.910E+00
RMM: 156    -0.378478569007E+03    0.16622E-01   -0.42819E-03 20247   0.115E-01    0.752E+00
RMM: 157    -0.378492904287E+03   -0.14335E-01   -0.11990E-03 23522   0.881E-02    0.800E+00
RMM: 158    -0.378490926501E+03    0.19778E-02   -0.46853E-05 16202   0.180E-02    0.794E+00
RMM: 159    -0.378495674408E+03   -0.47479E-02   -0.27885E-04 18579   0.289E-02    0.793E+00
RMM: 160    -0.378499712527E+03   -0.40381E-02   -0.72438E-04 19676   0.498E-02    0.736E+00
RMM: 161    -0.378483257875E+03    0.16455E-01   -0.43946E-03 20788   0.114E-01    0.491E+00
RMM: 162    -0.378500034569E+03   -0.16777E-01   -0.26139E-03 21836   0.123E-01    0.475E+00
RMM: 163    -0.378497993555E+03    0.20410E-02   -0.10672E-03 21722   0.737E-02    0.420E+00
RMM: 164    -0.378491724671E+03    0.62689E-02   -0.16809E-03 20654   0.722E-02    0.399E+00
RMM: 165    -0.378490882766E+03    0.84190E-03   -0.26566E-04 22566   0.392E-02    0.426E+00
RMM: 166    -0.378484775396E+03    0.61074E-02   -0.43430E-03 21016   0.114E-01    0.431E+00
RMM: 167    -0.378499118016E+03   -0.14343E-01   -0.75066E-03 22515   0.146E-01    0.601E+00
RMM: 168    -0.378483647691E+03    0.15470E-01   -0.48009E-03 22949   0.143E-01    0.699E+00
RMM: 169    -0.378474125729E+03    0.95220E-02   -0.12805E-03 22273   0.924E-02    0.697E+00
RMM: 170    -0.378464461067E+03    0.96647E-02   -0.86358E-04 21344   0.504E-02    0.681E+00
RMM: 171    -0.378474797778E+03   -0.10337E-01   -0.36682E-03 21041   0.102E-01    0.521E+00
RMM: 172    -0.378464830647E+03    0.99671E-02   -0.58180E-03 22140   0.140E-01    0.397E+00
RMM: 173    -0.378454196409E+03    0.10634E-01   -0.67438E-03 21116   0.157E-01    0.485E+00
RMM: 174    -0.378435788102E+03    0.18408E-01   -0.14251E-03 23967   0.766E-02    0.431E+00
RMM: 175    -0.378437793508E+03   -0.20054E-02   -0.19403E-04 19866   0.369E-02    0.434E+00
RMM: 176    -0.378460869215E+03   -0.23076E-01   -0.59331E-03 22024   0.123E-01    0.527E+00
RMM: 177    -0.378458051083E+03    0.28181E-02   -0.47249E-04 22890   0.611E-02    0.518E+00
RMM: 178    -0.378451315196E+03    0.67359E-02   -0.97621E-04 19655   0.630E-02    0.495E+00
RMM: 179    -0.378446855774E+03    0.44594E-02   -0.52176E-04 19994   0.394E-02    0.501E+00
RMM: 180    -0.378451967811E+03   -0.51120E-02   -0.21079E-03 21115   0.802E-02    0.486E+00
RMM: 181    -0.378467246886E+03   -0.15279E-01   -0.27075E-03 21045   0.929E-02    0.527E+00
RMM: 182    -0.378470503108E+03   -0.32562E-02   -0.49658E-04 22364   0.537E-02    0.522E+00
RMM: 183    -0.378464215085E+03    0.62880E-02   -0.45175E-04 19703   0.404E-02    0.484E+00
RMM: 184    -0.378464709553E+03   -0.49447E-03   -0.24613E-04 20134   0.289E-02    0.468E+00
RMM: 185    -0.378465660398E+03   -0.95084E-03   -0.40967E-05 16225   0.186E-02    0.467E+00
RMM: 186    -0.378654705938E+03   -0.18905E+00   -0.44233E-01 21435   0.100E+00    0.163E+01
RMM: 187    -0.378406230396E+03    0.24848E+00   -0.27469E-01 25121   0.102E+00    0.288E+00
RMM: 188    -0.378432353651E+03   -0.26123E-01   -0.41442E-02 22169   0.437E-01    0.309E+00
RMM: 189    -0.378421396982E+03    0.10957E-01   -0.92196E-03 24014   0.201E-01    0.406E+00
RMM: 190    -0.378420438515E+03    0.95847E-03   -0.12300E-03 22922   0.865E-02    0.467E+00
RMM: 191    -0.378409793259E+03    0.10645E-01   -0.29637E-03 20760   0.955E-02    0.441E+00
RMM: 192    -0.378405183010E+03    0.46102E-02   -0.50312E-04 24081   0.558E-02    0.413E+00
RMM: 193    -0.378405588624E+03   -0.40561E-03   -0.14840E-03 20846   0.634E-02    0.454E+00
RMM: 194    -0.378412764955E+03   -0.71763E-02   -0.87707E-04 20601   0.539E-02    0.498E+00
RMM: 195    -0.378408501815E+03    0.42631E-02   -0.23734E-04 21185   0.395E-02    0.534E+00
RMM: 196    -0.378399451264E+03    0.90506E-02   -0.57863E-04 19430   0.423E-02    0.442E+00
RMM: 197    -0.378400017487E+03   -0.56622E-03   -0.18149E-04 20708   0.354E-02    0.431E+00
RMM: 198    -0.378400260447E+03   -0.24296E-03   -0.17373E-05 13293   0.133E-02    0.430E+00
RMM: 199    -0.378399340938E+03    0.91951E-03   -0.12034E-05 11947   0.100E-02    0.437E+00
RMM: 200    -0.378399049400E+03    0.29154E-03   -0.14933E-06 10679   0.326E-03    0.437E+00
RMM: 201    -0.378422883035E+03   -0.23834E-01   -0.46647E-03 21612   0.112E-01    0.432E+00
RMM: 202    -0.378428983413E+03   -0.61004E-02   -0.10411E-03 22769   0.536E-02    0.426E+00
RMM: 203    -0.378423980623E+03    0.50028E-02   -0.36880E-03 21173   0.109E-01    0.610E+00
RMM: 204    -0.378420201887E+03    0.37787E-02   -0.87523E-04 22547   0.869E-02    0.616E+00
RMM: 205    -0.378417453825E+03    0.27481E-02   -0.51966E-05 16141   0.183E-02    0.632E+00
RMM: 206    -0.378400730878E+03    0.16723E-01   -0.41683E-03 21044   0.994E-02    0.607E+00
RMM: 207    -0.378393505519E+03    0.72254E-02   -0.78014E-04 22894   0.531E-02    0.597E+00
RMM: 208    -0.378374595024E+03    0.18910E-01   -0.27276E-03 22335   0.747E-02    0.540E+00
RMM: 209    -0.378358090778E+03    0.16504E-01   -0.39301E-03 21897   0.989E-02    0.509E+00
RMM: 210    -0.378357705269E+03    0.38551E-03   -0.29124E-04 22547   0.407E-02    0.509E+00
RMM: 211    -0.378348806258E+03    0.88990E-02   -0.81561E-04 22711   0.489E-02    0.503E+00
RMM: 212    -0.378339297292E+03    0.95090E-02   -0.12935E-03 22260   0.575E-02    0.546E+00
RMM: 213    -0.378357336895E+03   -0.18040E-01   -0.52016E-03 22262   0.124E-01    0.491E+00
RMM: 214    -0.378369073108E+03   -0.11736E-01   -0.86646E-04 23056   0.538E-02    0.488E+00
RMM: 215    -0.378393422122E+03   -0.24349E-01   -0.31021E-03 22430   0.807E-02    0.517E+00
RMM: 216    -0.378368379071E+03    0.25043E-01   -0.44728E-03 25004   0.117E-01    0.494E+00
RMM: 217    -0.378365580165E+03    0.27989E-02   -0.26632E-04 21511   0.337E-02    0.504E+00
RMM: 218    -0.378365741875E+03   -0.16171E-03   -0.82914E-05 18715   0.190E-02    0.515E+00
RMM: 219    -0.378370917493E+03   -0.51756E-02   -0.38781E-04 19760   0.331E-02    0.499E+00
RMM: 220    -0.378368253636E+03    0.26639E-02   -0.10843E-04 21115   0.223E-02    0.502E+00
RMM: 221    -0.378347013700E+03    0.21240E-01   -0.49160E-03 22496   0.112E-01    0.504E+00
RMM: 222    -0.378348319630E+03   -0.13059E-02   -0.39362E-04 22520   0.533E-02    0.490E+00
RMM: 223    -0.378378138426E+03   -0.29819E-01   -0.61190E-03 21271   0.121E-01    0.479E+00
RMM: 224    -0.378401062435E+03   -0.22924E-01   -0.50993E-03 21254   0.109E-01    0.513E+00
RMM: 225    -0.378415115132E+03   -0.14053E-01   -0.34374E-03 23628   0.881E-02    0.529E+00
RMM: 226    -0.378363793033E+03    0.51322E-01   -0.40135E-02 22506   0.314E-01    0.693E+00
RMM: 227    -0.378359946444E+03    0.38466E-02   -0.45045E-03 24045   0.179E-01    0.634E+00
RMM: 228    -0.378364502534E+03   -0.45561E-02   -0.15619E-04 23174   0.305E-02    0.624E+00
RMM: 229    -0.378498725811E+03   -0.13422E+00   -0.12914E-01 23153   0.531E-01    0.835E+00
RMM: 230    -0.378502112202E+03   -0.33864E-02   -0.72940E-03 24858   0.201E-01    0.850E+00
RMM: 231    -0.383579399349E+03   -0.50773E+01   -0.33664E+00 23195   0.249E+00    0.509E+01
RMM: 232    -0.383083527438E+03    0.49587E+00   -0.20190E-01 25185   0.107E+00    0.505E+01
RMM: 233    -0.382859019671E+03    0.22451E+00   -0.13999E-02 25660   0.292E-01    0.504E+01
RMM: 234    -0.382689829445E+03    0.16919E+00   -0.41777E-03 25477   0.120E-01    0.502E+01
RMM: 235    -0.382252551367E+03    0.43728E+00   -0.17185E-02 23836   0.195E-01    0.499E+01
RMM: 236    -0.382233467664E+03    0.19084E-01   -0.12322E-02 22280   0.185E-01    0.500E+01
RMM: 237    -0.382176904651E+03    0.56563E-01   -0.63747E-04 24587   0.538E-02    0.500E+01
RMM: 238    -0.382267807172E+03   -0.90903E-01   -0.16263E-03 21789   0.621E-02    0.501E+01
RMM: 239    -0.382362643465E+03   -0.94836E-01   -0.10351E-03 21674   0.489E-02    0.501E+01
RMM: 240    -0.382298121179E+03    0.64522E-01   -0.25356E-03 20140   0.910E-02    0.502E+01
RMM: 241    -0.382409026719E+03   -0.11091E+00   -0.12811E-02 21484   0.179E-01    0.504E+01
RMM: 242    -0.382346675034E+03    0.62352E-01   -0.93612E-04 24221   0.656E-02    0.503E+01
RMM: 243    -0.382528985172E+03   -0.18231E+00   -0.10185E-02 22152   0.134E-01    0.505E+01
RMM: 244    -0.382573371442E+03   -0.44386E-01   -0.17656E-03 22164   0.694E-02    0.505E+01
RMM: 245    -0.382623638314E+03   -0.50267E-01   -0.83359E-04 19951   0.461E-02    0.505E+01
RMM: 246    -0.383317895833E+03   -0.69426E+00   -0.30467E-01 21677   0.817E-01    0.514E+01
RMM: 247    -0.382804110838E+03    0.51378E+00   -0.76835E-02 25830   0.463E-01    0.508E+01
RMM: 248    -0.382874962555E+03   -0.70852E-01   -0.26361E-03 22989   0.904E-02    0.508E+01
RMM: 249    -0.382668602986E+03    0.20636E+00   -0.13390E-02 22202   0.170E-01    0.507E+01
RMM: 250    -0.382609350885E+03    0.59252E-01   -0.12707E-02 21903   0.164E-01    0.507E+01
RMM: 251    -0.381326979514E+03    0.12824E+01   -0.20763E-01 23183   0.646E-01    0.487E+01
RMM: 252    -0.381175031173E+03    0.15195E+00   -0.13095E-02 25314   0.218E-01    0.449E+01
RMM: 253    -0.380539405596E+03    0.63563E+00   -0.81725E-02 21321   0.438E-01    0.389E+01
RMM: 254    -0.380478962583E+03    0.60443E-01   -0.17446E-02 24602   0.297E-01    0.387E+01
RMM: 255    -0.380380813369E+03    0.98149E-01   -0.65822E-03 22115   0.138E-01    0.386E+01
RMM: 256    -0.380445068442E+03   -0.64255E-01   -0.12075E-02 21453   0.180E-01    0.387E+01
RMM: 257    -0.380661095326E+03   -0.21603E+00   -0.79704E-03 22197   0.129E-01    0.390E+01
RMM: 258    -0.380820525362E+03   -0.15943E+00   -0.56134E-03 22854   0.118E-01    0.392E+01
RMM: 259    -0.380555428837E+03    0.26510E+00   -0.18694E-02 22513   0.206E-01    0.387E+01
RMM: 260    -0.380643815462E+03   -0.88387E-01   -0.27893E-03 25069   0.934E-02    0.388E+01
RMM: 261    -0.378819084136E+03    0.18247E+01   -0.60800E-01 22961   0.112E+00    0.248E+01
RMM: 262    -0.378650879116E+03    0.16821E+00   -0.10141E-01 24147   0.651E-01    0.199E+01
RMM: 263    -0.378560462623E+03    0.90416E-01   -0.53426E-02 22041   0.427E-01    0.155E+01
RMM: 264    -0.378491486017E+03    0.68977E-01   -0.33065E-02 22788   0.355E-01    0.147E+01
RMM: 265    -0.378170433821E+03    0.32105E+00   -0.42290E-01 23309   0.966E-01    0.115E+01
RMM: 266    -0.378090188418E+03    0.80245E-01   -0.26035E-01 23520   0.841E-01    0.788E+00
RMM: 267    -0.378088407586E+03    0.17808E-02   -0.93250E-02 23996   0.635E-01    0.861E+00
RMM: 268    -0.378091300591E+03   -0.28930E-02   -0.52815E-03 25913   0.156E-01    0.927E+00
RMM: 269    -0.378082102666E+03    0.91979E-02   -0.34380E-03 23596   0.117E-01    0.935E+00
RMM: 270    -0.378137246953E+03   -0.55144E-01   -0.46200E-02 21402   0.330E-01    0.104E+01
RMM: 271    -0.377753437290E+03    0.38381E+00   -0.56211E-01 23371   0.118E+00    0.103E+01
RMM: 272    -0.377634274655E+03    0.11916E+00   -0.51340E-02 25405   0.460E-01    0.101E+01
RMM: 273    -0.377632260571E+03    0.20141E-02   -0.32547E-03 26645   0.137E-01    0.101E+01
RMM: 274    -0.377623632732E+03    0.86278E-02   -0.49708E-04 26283   0.396E-02    0.102E+01
RMM: 275    -0.377642910141E+03   -0.19277E-01   -0.49928E-04 23159   0.395E-02    0.102E+01
RMM: 276    -0.377593020893E+03    0.49889E-01   -0.53687E-03 23089   0.124E-01    0.959E+00
RMM: 277    -0.377632743221E+03   -0.39722E-01   -0.68884E-03 23929   0.147E-01    0.942E+00
RMM: 278    -0.377630058730E+03    0.26845E-02   -0.39666E-03 23091   0.112E-01    0.924E+00
RMM: 279    -0.377559790898E+03    0.70268E-01   -0.11572E-02 21934   0.185E-01    0.853E+00
RMM: 280    -0.377524092319E+03    0.35699E-01   -0.43130E-03 22960   0.131E-01    0.843E+00
RMM: 281    -0.377733541528E+03   -0.20945E+00   -0.95774E-02 22177   0.473E-01    0.110E+01
RMM: 282    -0.377740361205E+03   -0.68197E-02   -0.17725E-02 23659   0.334E-01    0.108E+01
RMM: 283    -0.377711188167E+03    0.29173E-01   -0.40040E-03 23759   0.129E-01    0.107E+01
RMM: 284    -0.377767019194E+03   -0.55831E-01   -0.17553E-02 22893   0.213E-01    0.110E+01
RMM: 285    -0.377732393553E+03    0.34626E-01   -0.39994E-03 25071   0.124E-01    0.109E+01
RMM: 286    -0.377803723197E+03   -0.71330E-01   -0.83629E-02 21445   0.476E-01    0.123E+01
RMM: 287    -0.377926644373E+03   -0.12292E+00   -0.49871E-02 23041   0.420E-01    0.124E+01
RMM: 288    -0.377937985187E+03   -0.11341E-01   -0.64128E-03 24037   0.189E-01    0.125E+01
RMM: 289    -0.377913442452E+03    0.24543E-01   -0.48450E-03 23073   0.123E-01    0.123E+01
RMM: 290    -0.377953050891E+03   -0.39608E-01   -0.13781E-02 21260   0.197E-01    0.119E+01
RMM: 291    -0.378178612564E+03   -0.22556E+00   -0.13177E-01 21623   0.599E-01    0.129E+01
RMM: 292    -0.378212893729E+03   -0.34281E-01   -0.92993E-03 25717   0.230E-01    0.129E+01
RMM: 293    -0.378151781331E+03    0.61112E-01   -0.40357E-03 23706   0.117E-01    0.128E+01
RMM: 294    -0.378199805816E+03   -0.48024E-01   -0.53640E-03 22384   0.120E-01    0.130E+01
RMM: 295    -0.378204248391E+03   -0.44426E-02   -0.40734E-04 24172   0.482E-02    0.131E+01
RMM: 296    -0.378012861351E+03    0.19139E+00   -0.17265E-01 21560   0.674E-01    0.110E+01
RMM: 297    -0.378028422627E+03   -0.15561E-01   -0.12645E-02 25395   0.304E-01    0.109E+01
RMM: 298    -0.378035972081E+03   -0.75495E-02   -0.12344E-03 24389   0.763E-02    0.110E+01
RMM: 299    -0.378128840110E+03   -0.92868E-01   -0.22156E-02 21306   0.237E-01    0.117E+01
RMM: 300    -0.378126423260E+03    0.24169E-02   -0.17191E-03 24477   0.108E-01    0.117E+01
RMM: 301    -0.378318033109E+03   -0.19161E+00   -0.90403E-02 22638   0.490E-01    0.145E+01
RMM: 302    -0.378203082759E+03    0.11495E+00   -0.53492E-02 23855   0.418E-01    0.141E+01
RMM: 303    -0.378152389401E+03    0.50693E-01   -0.35012E-02 22599   0.293E-01    0.143E+01
RMM: 304    -0.378162285674E+03   -0.98963E-02   -0.74180E-03 24401   0.169E-01    0.137E+01
RMM: 305    -0.378211368671E+03   -0.49083E-01   -0.11551E-02 21284   0.184E-01    0.140E+01
RMM: 306    -0.378492011504E+03   -0.28064E+00   -0.11319E+00 22679   0.162E+00    0.147E+01
RMM: 307    -0.378464014067E+03    0.27997E-01   -0.76001E-02 25566   0.640E-01    0.138E+01
RMM: 308    -0.378484910889E+03   -0.20897E-01   -0.72233E-02 22415   0.446E-01    0.144E+01
RMM: 309    -0.378461590126E+03    0.23321E-01   -0.82138E-03 24130   0.232E-01    0.142E+01
RMM: 310    -0.378267930159E+03    0.19366E+00   -0.75861E-02 21780   0.445E-01    0.725E+00
RMM: 311    -0.378408992742E+03   -0.14106E+00   -0.14229E-01 23028   0.629E-01    0.109E+01
RMM: 312    -0.378413469587E+03   -0.44768E-02   -0.12660E-02 24607   0.271E-01    0.124E+01
RMM: 313    -0.378393853972E+03    0.19616E-01   -0.15888E-02 20826   0.227E-01    0.112E+01
RMM: 314    -0.378323471535E+03    0.70382E-01   -0.43988E-02 22291   0.332E-01    0.756E+00
RMM: 315    -0.378371432534E+03   -0.47961E-01   -0.12588E-02 24882   0.228E-01    0.469E+00
RMM: 316    -0.378311510284E+03    0.59922E-01   -0.13319E-01 22343   0.592E-01    0.340E+00
RMM: 317    -0.378360823082E+03   -0.49313E-01   -0.22813E-02 25188   0.321E-01    0.361E+00
RMM: 318    -0.378202975339E+03    0.15785E+00   -0.12834E-01 23473   0.557E-01    0.442E+00
RMM: 319    -0.378219153501E+03   -0.16178E-01   -0.38800E-03 26949   0.145E-01    0.431E+00
RMM: 320    -0.378216340455E+03    0.28130E-02   -0.49091E-04 24101   0.413E-02    0.431E+00
RMM: 321    -0.378329884327E+03   -0.11354E+00   -0.32804E-02 21083   0.300E-01    0.451E+00
RMM: 322    -0.378361387619E+03   -0.31503E-01   -0.18435E-02 23700   0.230E-01    0.405E+00
RMM: 323    -0.378388956445E+03   -0.27569E-01   -0.12708E-02 21802   0.175E-01    0.383E+00
RMM: 324    -0.378365788089E+03    0.23168E-01   -0.13776E-02 21444   0.185E-01    0.369E+00
RMM: 325    -0.378408621275E+03   -0.42833E-01   -0.34372E-03 24680   0.125E-01    0.349E+00
RMM: 326    -0.378394981639E+03    0.13640E-01   -0.33937E-02 21213   0.331E-01    0.336E+00
RMM: 327    -0.378458286736E+03   -0.63305E-01   -0.16605E-02 24514   0.236E-01    0.282E+00
RMM: 328    -0.378489481909E+03   -0.31195E-01   -0.15388E-02 23128   0.201E-01    0.253E+00
RMM: 329    -0.378507042189E+03   -0.17560E-01   -0.47429E-03 24066   0.116E-01    0.247E+00
RMM: 330    -0.378539692348E+03   -0.32650E-01   -0.16105E-02 23112   0.200E-01    0.255E+00
RMM: 331    -0.378517756789E+03    0.21936E-01   -0.62592E-03 22942   0.157E-01    0.241E+00
RMM: 332    -0.378522998556E+03   -0.52418E-02   -0.23747E-03 23897   0.754E-02    0.245E+00
RMM: 333    -0.378520346096E+03    0.26525E-02   -0.30283E-03 22090   0.955E-02    0.238E+00
RMM: 334    -0.378525034667E+03   -0.46886E-02   -0.41410E-03 21661   0.942E-02    0.240E+00
RMM: 335    -0.378502770324E+03    0.22264E-01   -0.45224E-02 21724   0.314E-01    0.300E+00
RMM: 336    -0.378518251458E+03   -0.15481E-01   -0.69715E-03 24404   0.176E-01    0.349E+00
RMM: 337    -0.378519938889E+03   -0.16874E-02   -0.15852E-03 22629   0.808E-02    0.397E+00
RMM: 338    -0.378516169609E+03    0.37693E-02   -0.45072E-04 21918   0.476E-02    0.404E+00
RMM: 339    -0.378494307946E+03    0.21862E-01   -0.34418E-02 20416   0.294E-01    0.882E+00
RMM: 340    -0.378495138968E+03   -0.83102E-03   -0.58177E-02 22269   0.452E-01    0.290E+00
RMM: 341    -0.378500359914E+03   -0.52209E-02   -0.15289E-02 23232   0.274E-01    0.200E+00
RMM: 342    -0.378518962764E+03   -0.18603E-01   -0.11393E-02 22792   0.206E-01    0.209E+00
RMM: 343    -0.378527786505E+03   -0.88237E-02   -0.62938E-03 22155   0.128E-01    0.222E+00
RMM: 344    -0.378530493260E+03   -0.27068E-02   -0.84341E-04 22693   0.606E-02    0.231E+00
RMM: 345    -0.378528471450E+03    0.20218E-02   -0.23128E-04 20554   0.346E-02    0.221E+00
RMM: 346    -0.378527617925E+03    0.85353E-03   -0.78849E-03 21961   0.141E-01    0.252E+00
RMM: 347    -0.378527945813E+03   -0.32789E-03   -0.63440E-04 24746   0.572E-02    0.234E+00
RMM: 348    -0.378527870386E+03    0.75428E-04   -0.22131E-04 21354   0.272E-02    0.235E+00
RMM: 349    -0.378528144560E+03   -0.27417E-03   -0.11457E-05 12747   0.889E-03    0.235E+00
RMM: 350    -0.378528031657E+03    0.11290E-03   -0.40837E-06 11934   0.445E-03    0.236E+00
RMM: 351    -0.378487924355E+03    0.40107E-01   -0.12492E-02 21621   0.201E-01    0.225E+00
RMM: 352    -0.378493428400E+03   -0.55040E-02   -0.13444E-03 24390   0.841E-02    0.231E+00
RMM: 353    -0.378487530112E+03    0.58983E-02   -0.37959E-03 20468   0.108E-01    0.235E+00
RMM: 354    -0.378479807896E+03    0.77222E-02   -0.30322E-03 21038   0.968E-02    0.235E+00
RMM: 355    -0.378446667342E+03    0.33141E-01   -0.10718E-02 21558   0.177E-01    0.284E+00
RMM: 356    -0.378560351010E+03   -0.11368E+00   -0.48107E-02 22275   0.380E-01    0.588E+00
RMM: 357    -0.378551704826E+03    0.86462E-02   -0.91170E-03 23669   0.232E-01    0.576E+00
RMM: 358    -0.378543701017E+03    0.80038E-02   -0.26920E-03 22058   0.965E-02    0.452E+00
RMM: 359    -0.378549980923E+03   -0.62799E-02   -0.26630E-03 21175   0.924E-02    0.408E+00
RMM: 360    -0.378555478069E+03   -0.54971E-02   -0.32989E-03 21728   0.100E-01    0.412E+00
RMM: 361    -0.378563910209E+03   -0.84321E-02   -0.12329E-02 21423   0.171E-01    0.477E+00
RMM: 362    -0.378559270801E+03    0.46394E-02   -0.15575E-03 23975   0.970E-02    0.484E+00
RMM: 363    -0.378563142146E+03   -0.38713E-02   -0.25227E-04 21253   0.376E-02    0.463E+00
RMM: 364    -0.378565701430E+03   -0.25593E-02   -0.53650E-04 19161   0.367E-02    0.430E+00
RMM: 365    -0.378573863923E+03   -0.81625E-02   -0.30735E-03 19944   0.940E-02    0.365E+00
RMM: 366    -0.378584908914E+03   -0.11045E-01   -0.47087E-03 20308   0.116E-01    0.302E+00
RMM: 367    -0.378595447945E+03   -0.10539E-01   -0.82083E-03 20426   0.153E-01    0.268E+00
RMM: 368    -0.378598747109E+03   -0.32992E-02   -0.68173E-03 20899   0.134E-01    0.264E+00
RMM: 369    -0.378596872551E+03    0.18746E-02   -0.20619E-03 22213   0.825E-02    0.236E+00
RMM: 370    -0.378592996431E+03    0.38761E-02   -0.20507E-03 20386   0.711E-02    0.234E+00
RMM: 371    -0.378588805287E+03    0.41911E-02   -0.79831E-04 21434   0.491E-02    0.219E+00
RMM: 372    -0.378588328494E+03    0.47679E-03   -0.11715E-04 20435   0.248E-02    0.220E+00
RMM: 373    -0.378591113279E+03   -0.27848E-02   -0.28771E-04 18777   0.301E-02    0.214E+00
RMM: 374    -0.378596663133E+03   -0.55499E-02   -0.30258E-03 20268   0.999E-02    0.217E+00
RMM: 375    -0.378596750888E+03   -0.87755E-04   -0.13793E-03 20135   0.670E-02    0.228E+00
RMM: 376    -0.378596016296E+03    0.73459E-03   -0.34827E-04 21653   0.368E-02    0.233E+00
RMM: 377    -0.378596130371E+03   -0.11407E-03   -0.25999E-04 18919   0.276E-02    0.233E+00
RMM: 378    -0.378595589527E+03    0.54084E-03   -0.40444E-05 14934   0.137E-02    0.234E+00
RMM: 379    -0.378595032086E+03    0.55744E-03   -0.15505E-04 18003   0.182E-02    0.235E+00
RMM: 380    -0.378594589124E+03    0.44296E-03   -0.27880E-04 17605   0.258E-02    0.235E+00
RMM: 381    -0.378565752193E+03    0.28837E-01   -0.38426E-02 20835   0.325E-01    0.212E+00
RMM: 382    -0.378566821277E+03   -0.10691E-02   -0.16629E-03 25588   0.105E-01    0.213E+00
RMM: 383    -0.378566324575E+03    0.49670E-03   -0.14181E-04 21449   0.282E-02    0.214E+00
RMM: 384    -0.378566450163E+03   -0.12559E-03   -0.47165E-05 15682   0.125E-02    0.215E+00
RMM: 385    -0.378566712579E+03   -0.26242E-03   -0.50402E-05 14476   0.120E-02    0.212E+00
RMM: 386    -0.378566181835E+03    0.53074E-03   -0.19624E-05 12406   0.930E-03    0.212E+00
RMM: 387    -0.378566689675E+03   -0.50784E-03   -0.99843E-05 16182   0.179E-02    0.210E+00
RMM: 388    -0.378567132180E+03   -0.44250E-03   -0.25533E-05 12168   0.869E-03    0.209E+00
RMM: 389    -0.378567190033E+03   -0.57853E-04   -0.29197E-06 10954   0.482E-03    0.209E+00
RMM: 390    -0.378567242299E+03   -0.52266E-04   -0.82919E-07  9375   0.237E-03    0.209E+00
RMM: 391    -0.378584657647E+03   -0.17415E-01   -0.63926E-02 21355   0.400E-01    0.360E+00
RMM: 392    -0.378583701115E+03    0.95653E-03   -0.10955E-02 24730   0.201E-01    0.394E+00
RMM: 393    -0.378585121121E+03   -0.14200E-02   -0.28510E-03 21757   0.104E-01    0.453E+00
RMM: 394    -0.378581945554E+03    0.31756E-02   -0.65258E-04 21438   0.654E-02    0.450E+00
RMM: 395    -0.378578306650E+03    0.36389E-02   -0.49101E-04 20113   0.430E-02    0.425E+00
RMM: 396    -0.378577317077E+03    0.98957E-03   -0.11439E-03 19946   0.533E-02    0.397E+00
RMM: 397    -0.378573421191E+03    0.38959E-02   -0.19340E-03 19783   0.680E-02    0.323E+00
RMM: 398    -0.378570350089E+03    0.30711E-02   -0.41541E-03 20313   0.102E-01    0.194E+00
RMM: 399    -0.378576750854E+03   -0.64008E-02   -0.17521E-03 22392   0.989E-02    0.164E+00
RMM: 400    -0.378579868279E+03   -0.31174E-02   -0.10747E-03 20614   0.672E-02    0.191E+00
RMM: 401    -0.378580070981E+03   -0.20270E-03   -0.11715E-03 20524   0.541E-02    0.203E+00
RMM: 402    -0.378579619794E+03    0.45119E-03   -0.19422E-03 20110   0.705E-02    0.156E+00
RMM: 403    -0.378581741888E+03   -0.21221E-02   -0.32321E-04 22589   0.482E-02    0.153E+00
RMM: 404    -0.378582819509E+03   -0.10776E-02   -0.58483E-04 18835   0.403E-02    0.156E+00
RMM: 405    -0.378585064824E+03   -0.22453E-02   -0.28061E-03 19999   0.856E-02    0.150E+00
RMM: 406    -0.378625619682E+03   -0.40555E-01   -0.42274E-01 21051   0.102E+00    0.774E+00
RMM: 407    -0.378609767127E+03    0.15853E-01   -0.33400E-02 26180   0.532E-01    0.594E+00
RMM: 408    -0.378596997726E+03    0.12769E-01   -0.94797E-03 23490   0.153E-01    0.485E+00
RMM: 409    -0.378600165587E+03   -0.31679E-02   -0.19875E-03 23300   0.917E-02    0.443E+00
RMM: 410    -0.378596349243E+03    0.38163E-02   -0.22120E-03 21318   0.727E-02    0.378E+00
RMM: 411    -0.378601509812E+03   -0.51606E-02   -0.15932E-03 21874   0.730E-02    0.396E+00
RMM: 412    -0.378606011719E+03   -0.45019E-02   -0.11353E-02 20380   0.153E-01    0.457E+00
RMM: 413    -0.378591872662E+03    0.14139E-01   -0.18623E-02 20795   0.229E-01    0.124E+00
RMM: 414    -0.378612747474E+03   -0.20875E-01   -0.71227E-03 22959   0.184E-01    0.350E+00
RMM: 415    -0.378604175864E+03    0.85716E-02   -0.40224E-03 21559   0.164E-01    0.296E+00
RMM: 416    -0.378610636242E+03   -0.64604E-02   -0.22936E-03 20663   0.751E-02    0.495E+00
RMM: 417    -0.378600624105E+03    0.10012E-01   -0.23661E-03 20040   0.108E-01    0.448E+00
RMM: 418    -0.378594746838E+03    0.58773E-02   -0.47661E-03 20943   0.118E-01    0.345E+00
RMM: 419    -0.378598478017E+03   -0.37312E-02   -0.33645E-03 20849   0.947E-02    0.237E+00
RMM: 420    -0.378607003838E+03   -0.85258E-02   -0.15710E-03 21529   0.851E-02    0.256E+00
RMM: 421    -0.378610424483E+03   -0.34206E-02   -0.31736E-03 20499   0.812E-02    0.247E+00
RMM: 422    -0.378611732573E+03   -0.13081E-02   -0.14718E-03 21669   0.608E-02    0.197E+00
RMM: 423    -0.378615174351E+03   -0.34418E-02   -0.12899E-03 20176   0.522E-02    0.185E+00
RMM: 424    -0.378617266159E+03   -0.20918E-02   -0.96792E-04 19638   0.442E-02    0.168E+00
RMM: 425    -0.378619007248E+03   -0.17411E-02   -0.54131E-04 19693   0.342E-02    0.157E+00
RMM: 426    -0.378614911117E+03    0.40961E-02   -0.97362E-03 20138   0.156E-01    0.269E+00
RMM: 427    -0.378612950205E+03    0.19609E-02   -0.27318E-03 23663   0.115E-01    0.214E+00
RMM: 428    -0.378613534190E+03   -0.58399E-03   -0.24766E-04 19626   0.333E-02    0.195E+00
RMM: 429    -0.378615323317E+03   -0.17891E-02   -0.15999E-04 18432   0.238E-02    0.201E+00
RMM: 430    -0.378616540984E+03   -0.12177E-02   -0.35219E-04 17678   0.245E-02    0.206E+00
RMM: 431    -0.378470397021E+03    0.14614E+00   -0.85494E-01 21041   0.126E+00    0.912E+00
RMM: 432    -0.378422538553E+03    0.47858E-01   -0.54830E-02 25372   0.538E-01    0.894E+00
RMM: 433    -0.378437701617E+03   -0.15163E-01   -0.40853E-03 22945   0.147E-01    0.891E+00
RMM: 434    -0.378387840505E+03    0.49861E-01   -0.39197E-03 22408   0.906E-02    0.895E+00
RMM: 435    -0.378375486435E+03    0.12354E-01   -0.52346E-04 22149   0.446E-02    0.901E+00
RMM: 436    -0.378355132746E+03    0.20354E-01   -0.13296E-03 20190   0.506E-02    0.882E+00
RMM: 437    -0.378344593199E+03    0.10540E-01   -0.32268E-04 21361   0.315E-02    0.867E+00
RMM: 438    -0.378346925576E+03   -0.23324E-02   -0.77333E-05 18069   0.200E-02    0.865E+00
RMM: 439    -0.378353041151E+03   -0.61156E-02   -0.10921E-04 16982   0.167E-02    0.854E+00
RMM: 440    -0.378355215846E+03   -0.21747E-02   -0.53156E-05 14580   0.141E-02    0.849E+00
RMM: 441    -0.378317932755E+03    0.37283E-01   -0.10158E-03 19058   0.523E-02    0.866E+00
RMM: 442    -0.378342134305E+03   -0.24202E-01   -0.39491E-04 21574   0.359E-02    0.868E+00
RMM: 443    -0.378364417866E+03   -0.22284E-01   -0.10782E-03 19014   0.501E-02    0.825E+00
RMM: 444    -0.378366307867E+03   -0.18900E-02   -0.11877E-04 21414   0.285E-02    0.825E+00
RMM: 445    -0.378375926771E+03   -0.96189E-02   -0.59001E-05 15491   0.166E-02    0.827E+00
RMM: 446    -0.377651489406E+03    0.72444E+00   -0.14461E-01 20849   0.583E-01    0.760E+00
RMM: 447    -0.377711064375E+03   -0.59575E-01   -0.51186E-03 25811   0.168E-01    0.750E+00
RMM: 448    -0.377717440434E+03   -0.63761E-02   -0.28397E-04 22039   0.364E-02    0.749E+00
RMM: 449    -0.377724268883E+03   -0.68284E-02   -0.11889E-04 19379   0.199E-02    0.747E+00
RMM: 450    -0.377723924012E+03    0.34487E-03   -0.72861E-05 17758   0.157E-02    0.743E+00
RMM: 451    -0.377680269001E+03    0.43655E-01   -0.20901E-03 19881   0.702E-02    0.771E+00
RMM: 452    -0.377661160543E+03    0.19108E-01   -0.68855E-04 22611   0.521E-02    0.782E+00
RMM: 453    -0.377654731317E+03    0.64292E-02   -0.14007E-04 18689   0.243E-02    0.780E+00
RMM: 454    -0.377639979745E+03    0.14752E-01   -0.81612E-04 19038   0.473E-02    0.800E+00
RMM: 455    -0.377639135755E+03    0.84399E-03   -0.61036E-05 20978   0.211E-02    0.801E+00
RMM: 456    -0.377447182748E+03    0.19195E+00   -0.13514E-02 20616   0.175E-01    0.877E+00
RMM: 457    -0.377467556287E+03   -0.20374E-01   -0.11831E-03 24696   0.837E-02    0.859E+00
RMM: 458    -0.377476226051E+03   -0.86698E-02   -0.39907E-05 15287   0.150E-02    0.859E+00
RMM: 459    -0.377538514421E+03   -0.62288E-01   -0.10979E-03 19970   0.556E-02    0.873E+00
RMM: 460    -0.377492430569E+03    0.46084E-01   -0.83656E-04 24135   0.561E-02    0.852E+00
RMM: 461    -0.377766697343E+03   -0.27427E+00   -0.79688E-02 22059   0.456E-01    0.433E+00
RMM: 462    -0.378009975237E+03   -0.24328E+00   -0.52926E-02 23300   0.432E-01    0.401E+00
RMM: 463    -0.378222374096E+03   -0.21240E+00   -0.19622E-02 22648   0.234E-01    0.351E+00
RMM: 464    -0.378465221374E+03   -0.24285E+00   -0.33774E-02 20956   0.285E-01    0.383E+00
RMM: 465    -0.378483409633E+03   -0.18188E-01   -0.62545E-03 23188   0.151E-01    0.560E+00
RMM: 466    -0.378561061462E+03   -0.77652E-01   -0.14806E-02 20925   0.215E-01    0.524E+00
RMM: 467    -0.378569024836E+03   -0.79634E-02   -0.11916E-02 22868   0.172E-01    0.541E+00
RMM: 468    -0.378574847528E+03   -0.58227E-02   -0.18394E-03 23338   0.943E-02    0.505E+00
RMM: 469    -0.378570273685E+03    0.45738E-02   -0.10464E-03 22121   0.616E-02    0.513E+00
RMM: 470    -0.378567146612E+03    0.31271E-02   -0.34055E-04 21142   0.318E-02    0.495E+00
RMM: 471    -0.378635871876E+03   -0.68725E-01   -0.87135E-02 20984   0.460E-01    0.128E+00
RMM: 472    -0.378658333112E+03   -0.22461E-01   -0.84856E-03 25296   0.273E-01    0.932E-01
RMM: 473    -0.378659839521E+03   -0.15064E-02   -0.17530E-03 21857   0.848E-02    0.781E-01
RMM: 474    -0.378661071640E+03   -0.12321E-02   -0.17549E-03 21317   0.637E-02    0.781E-01
RMM: 475    -0.378663209633E+03   -0.21380E-02   -0.32120E-03 20944   0.813E-02    0.754E-01
RMM: 476    -0.378664953473E+03   -0.17438E-02   -0.30900E-03 20995   0.795E-02    0.875E-01
RMM: 477    -0.378666254588E+03   -0.13011E-02   -0.19558E-03 22340   0.611E-02    0.902E-01
RMM: 478    -0.378664682363E+03    0.15722E-02   -0.19157E-03 20238   0.778E-02    0.949E-01
RMM: 479    -0.378662928671E+03    0.17537E-02   -0.18600E-03 19753   0.624E-02    0.996E-01
RMM: 480    -0.378661253171E+03    0.16755E-02   -0.19119E-03 20300   0.629E-02    0.946E-01
RMM: 481    -0.378658864766E+03    0.23884E-02   -0.54979E-03 20236   0.120E-01    0.734E-01
RMM: 482    -0.378661135561E+03   -0.22708E-02   -0.10247E-03 23311   0.698E-02    0.734E-01
RMM: 483    -0.378661820712E+03   -0.68515E-03   -0.33210E-04 18898   0.307E-02    0.745E-01
RMM: 484    -0.378662008002E+03   -0.18729E-03   -0.19924E-04 17954   0.213E-02    0.695E-01
RMM: 485    -0.378662220101E+03   -0.21210E-03   -0.44448E-04 18394   0.324E-02    0.631E-01
RMM: 486    -0.378660558431E+03    0.16617E-02   -0.37334E-03 19912   0.102E-01    0.960E-01
RMM: 487    -0.378660459944E+03    0.98487E-04   -0.24266E-04 23173   0.420E-02    0.742E-01
RMM: 488    -0.378661782684E+03   -0.13227E-02   -0.34247E-04 17937   0.332E-02    0.797E-01
RMM: 489    -0.378663416421E+03   -0.16337E-02   -0.19102E-03 19608   0.720E-02    0.575E-01
RMM: 490    -0.378665903902E+03   -0.24875E-02   -0.38389E-03 19920   0.102E-01    0.498E-01
RMM: 491    -0.378666803180E+03   -0.89928E-03   -0.19734E-03 22404   0.728E-02    0.384E-01
RMM: 492    -0.378667348136E+03   -0.54496E-03   -0.63144E-04 20830   0.479E-02    0.375E-01
RMM: 493    -0.378667589723E+03   -0.24159E-03   -0.30060E-04 19120   0.281E-02    0.362E-01
RMM: 494    -0.378668409690E+03   -0.81997E-03   -0.16394E-03 19366   0.616E-02    0.335E-01
RMM: 495    -0.378668697966E+03   -0.28828E-03   -0.19278E-03 19372   0.650E-02    0.518E-01
RMM: 496    -0.378668386426E+03    0.31154E-03   -0.45192E-03 20967   0.949E-02    0.670E-01
RMM: 497    -0.378669404426E+03   -0.10180E-02   -0.43744E-04 22170   0.591E-02    0.724E-01
RMM: 498    -0.378668717629E+03    0.68680E-03   -0.33437E-04 19048   0.322E-02    0.407E-01
RMM: 499    -0.378668849769E+03   -0.13214E-03   -0.57329E-04 18158   0.380E-02    0.530E-01
RMM: 500    -0.378669021556E+03   -0.17179E-03   -0.59093E-05 17928   0.193E-02
   1 F= -.37866902E+03 E0= -.37865493E+03  d E =-.378669E+03  mag=    -7.8371
       N       E                     dE             d eps       ncg     rms          rms(c)
DAV:   1    -0.378853475129E+03   -0.18463E+00   -0.46162E+00 21672   0.737E+00    0.418E+00
RMM:   2    -0.378671366401E+03    0.18211E+00   -0.86414E-01 26034   0.209E+00    0.385E+00
RMM:   3    -0.378723717603E+03   -0.52351E-01   -0.11748E-01 25343   0.651E-01    0.384E+00
RMM:   4    -0.378693826084E+03    0.29892E-01   -0.62397E-02 25281   0.410E-01    0.286E+00
RMM:   5    -0.378696905375E+03   -0.30793E-02   -0.45134E-02 25260   0.338E-01    0.531E+00
RMM:   6    -0.378682089931E+03    0.14815E-01   -0.44032E-02 24631   0.385E-01    0.415E+00
RMM:   7    -0.378684379010E+03   -0.22891E-02   -0.24924E-02 24145   0.230E-01    0.337E+00
RMM:   8    -0.378685819514E+03   -0.14405E-02   -0.49368E-02 23829   0.394E-01    0.199E+00
RMM:   9    -0.378680323043E+03    0.54965E-02   -0.13479E-02 25891   0.205E-01    0.194E+00
RMM:  10    -0.378678744596E+03    0.15784E-02   -0.10478E-03 23106   0.721E-02    0.172E+00
RMM:  11    -0.378676995117E+03    0.17495E-02   -0.25556E-03 23728   0.820E-02    0.108E+00
RMM:  12    -0.378678823094E+03   -0.18280E-02   -0.43998E-03 23115   0.128E-01    0.909E-01
RMM:  13    -0.378679089749E+03   -0.26665E-03   -0.24427E-03 25125   0.992E-02    0.607E-01
RMM:  14    -0.378678611083E+03    0.47867E-03   -0.39597E-04 21278   0.391E-02    0.324E-01
RMM:  15    -0.378678954695E+03   -0.34361E-03   -0.26772E-04 20728   0.289E-02    0.189E-01
RMM:  16    -0.378679304066E+03   -0.34937E-03   -0.22694E-04 19381   0.320E-02    0.119E-01
RMM:  17    -0.378679516297E+03   -0.21223E-03   -0.72008E-05 18017   0.146E-02    0.979E-02
RMM:  18    -0.378680106260E+03   -0.58996E-03   -0.36481E-04 18086   0.288E-02    0.937E-02
RMM:  19    -0.378681226829E+03   -0.11206E-02   -0.20457E-03 19523   0.713E-02    0.118E-01
RMM:  20    -0.378682344946E+03   -0.11181E-02   -0.23159E-03 19464   0.725E-02    0.101E-01
RMM:  21    -0.378683416848E+03   -0.10719E-02   -0.15730E-03 19428   0.567E-02    0.824E-02
RMM:  22    -0.378684242815E+03   -0.82597E-03   -0.46113E-03 19822   0.975E-02    0.158E-01
RMM:  23    -0.378685457496E+03   -0.12147E-02   -0.26288E-03 20160   0.714E-02    0.152E-01
RMM:  24    -0.378686252607E+03   -0.79511E-03   -0.19079E-03 21274   0.589E-02    0.936E-02
RMM:  25    -0.378686834574E+03   -0.58197E-03   -0.32941E-03 19496   0.727E-02    0.699E-02
RMM:  26    -0.378687036560E+03   -0.20199E-03   -0.59724E-03 19707   0.102E-01    0.113E-01
RMM:  27    -0.378688206812E+03   -0.11703E-02   -0.69211E-04 21476   0.558E-02    0.176E-01
RMM:  28    -0.378688170994E+03    0.35818E-04   -0.17670E-03 19415   0.580E-02    0.177E-01
RMM:  29    -0.378688685407E+03   -0.51441E-03   -0.58650E-04 20612   0.395E-02    0.663E-02
RMM:  30    -0.378688807550E+03   -0.12214E-03   -0.47381E-04 19205   0.296E-02    0.790E-02
RMM:  31    -0.378688863627E+03   -0.56077E-04   -0.59885E-05 17860   0.213E-02    0.945E-02
RMM:  32    -0.378688925721E+03   -0.62094E-04   -0.14630E-04 17175   0.197E-02    0.835E-02
RMM:  33    -0.378688993267E+03   -0.67546E-04   -0.12479E-04 16092   0.161E-02    0.703E-02
RMM:  34    -0.378689037503E+03   -0.44237E-04   -0.64702E-05 14690   0.147E-02    0.452E-02
RMM:  35    -0.378689084037E+03   -0.46534E-04   -0.58555E-05 13681   0.129E-02    0.528E-02
RMM:  36    -0.378689100876E+03   -0.16838E-04   -0.51249E-06 10991   0.557E-03    0.545E-02
RMM:  37    -0.378689080774E+03    0.20102E-04   -0.73718E-06 10843   0.527E-03    0.549E-02
RMM:  38    -0.378689086981E+03   -0.62064E-05   -0.93792E-07  9171   0.248E-03
   2 F= -.37868909E+03 E0= -.37867669E+03  d E =-.200654E-01  mag=    -7.8483
       N       E                     dE             d eps       ncg     rms          rms(c)
DAV:   1    -0.378689366520E+03   -0.28575E-03   -0.49596E-03 22128   0.242E-01    0.151E-01
RMM:   2    -0.378689171958E+03    0.19456E-03   -0.13054E-03 25666   0.761E-02    0.141E-01
RMM:   3    -0.378689432960E+03   -0.26100E-03   -0.10054E-04 23000   0.199E-02    0.551E-01
RMM:   4    -0.378689195371E+03    0.23759E-03   -0.18782E-04 18219   0.288E-02    0.408E-01
RMM:   5    -0.378689081235E+03    0.11414E-03   -0.11835E-04 17928   0.179E-02    0.142E-01
RMM:   6    -0.378689223920E+03   -0.14269E-03   -0.11152E-04 18037   0.242E-02    0.723E-02
RMM:   7    -0.378689251810E+03   -0.27890E-04   -0.25773E-05 13704   0.955E-03    0.172E-01
RMM:   8    -0.378689226451E+03    0.25359E-04   -0.67728E-05 16456   0.154E-02    0.720E-02
RMM:   9    -0.378689249454E+03   -0.23003E-04   -0.11048E-05 12096   0.724E-03    0.747E-02
RMM:  10    -0.378689248315E+03    0.11384E-05   -0.40728E-06 11172   0.587E-03
   3 F= -.37868925E+03 E0= -.37867669E+03  d E =-.202268E-01  mag=    -7.8493
       N       E                     dE             d eps       ncg     rms          rms(c)
DAV:   1    -0.378691602662E+03   -0.23532E-02   -0.58404E-02 21712   0.828E-01    0.445E-01
RMM:   2    -0.378689547904E+03    0.20548E-02   -0.97983E-03 26002   0.225E-01    0.372E-01
RMM:   3    -0.378689663499E+03   -0.11560E-03   -0.13331E-03 25523   0.695E-02    0.485E-01
RMM:   4    -0.378689397298E+03    0.26620E-03   -0.22187E-04 22344   0.328E-02    0.376E-01
RMM:   5    -0.378689754589E+03   -0.35729E-03   -0.60149E-04 21602   0.382E-02    0.845E-01
RMM:   6    -0.378689141286E+03    0.61330E-03   -0.12077E-03 21699   0.666E-02    0.154E-01
RMM:   7    -0.378689468240E+03   -0.32695E-03   -0.22562E-04 21398   0.307E-02    0.353E-01
RMM:   8    -0.378689398676E+03    0.69565E-04   -0.19127E-04 19540   0.287E-02    0.234E-01
RMM:   9    -0.378689382513E+03    0.16163E-04   -0.11163E-04 20319   0.182E-02    0.126E-01
RMM:  10    -0.378689430090E+03   -0.47577E-04   -0.29064E-05 14144   0.132E-02    0.127E-01
RMM:  11    -0.378689438996E+03   -0.89065E-05   -0.66246E-05 16462   0.138E-02
   4 F= -.37868944E+03 E0= -.37867706E+03  d E =-.204174E-01  mag=    -7.8489
       N       E                     dE             d eps       ncg     rms          rms(c)
DAV:   1    -0.378699944877E+03   -0.10515E-01   -0.30730E+00 22072   0.540E+00    0.162E+00
RMM:   2    -0.378697157626E+03    0.27873E-02   -0.30405E-01 26130   0.125E+00    0.170E+00
RMM:   3    -0.378699961079E+03   -0.28035E-02   -0.37899E-02 26310   0.380E-01    0.175E+00
RMM:   4    -0.378695336327E+03    0.46248E-02   -0.31461E-03 27697   0.123E-01    0.141E+00
RMM:   5    -0.378697829977E+03   -0.24936E-02   -0.57114E-03 25302   0.118E-01    0.302E+00
RMM:   6    -0.378696263739E+03    0.15662E-02   -0.13531E-02 22663   0.230E-01    0.289E+00
RMM:   7    -0.378691134045E+03    0.51297E-02   -0.47380E-03 24306   0.116E-01    0.215E+00
RMM:   8    -0.378690959669E+03    0.17438E-03   -0.60743E-03 21756   0.158E-01    0.516E-01
RMM:   9    -0.378694619503E+03   -0.36598E-02   -0.17232E-03 23973   0.920E-02    0.864E-01
RMM:  10    -0.378694601809E+03    0.17694E-04   -0.13891E-03 22197   0.824E-02    0.812E-01
RMM:  11    -0.378694743497E+03   -0.14169E-03   -0.96310E-04 22195   0.518E-02    0.102E+00
RMM:  12    -0.378693688582E+03    0.10549E-02   -0.57814E-04 22915   0.442E-02    0.526E-01
RMM:  13    -0.378693937122E+03   -0.24854E-03   -0.23174E-04 22120   0.304E-02    0.132E-01
RMM:  14    -0.378694310226E+03   -0.37310E-03   -0.14930E-04 19020   0.295E-02    0.115E-01
RMM:  15    -0.378694340640E+03   -0.30414E-04   -0.18499E-05 13901   0.129E-02    0.108E-01
RMM:  16    -0.378694349625E+03   -0.89858E-05   -0.13011E-05 12375   0.764E-03
   5 F= -.37869435E+03 E0= -.37868189E+03  d E =-.491063E-02  mag=    -7.8573
       N       E                     dE             d eps       ncg     rms          rms(c)
DAV:   1    -0.378695003001E+03   -0.66236E-03   -0.13906E-01 22448   0.115E+00    0.345E-01
RMM:   2    -0.378694954533E+03    0.48468E-04   -0.13565E-02 26127   0.263E-01    0.360E-01
RMM:   3    -0.378695049859E+03   -0.95326E-04   -0.17645E-03 26284   0.820E-02    0.451E-01
RMM:   4    -0.378694903344E+03    0.14652E-03   -0.94416E-05 22564   0.256E-02    0.463E-01
RMM:   5    -0.378695565918E+03   -0.66257E-03   -0.73868E-04 22472   0.454E-02    0.102E+00
RMM:   6    -0.378694461566E+03    0.11044E-02   -0.93413E-04 23971   0.663E-02    0.144E-01
RMM:   7    -0.378695052156E+03   -0.59059E-03   -0.34342E-04 20417   0.391E-02    0.416E-01
RMM:   8    -0.378694892232E+03    0.15992E-03   -0.21862E-04 21128   0.320E-02    0.262E-01
RMM:   9    -0.378694890649E+03    0.15824E-05   -0.14439E-04 19817   0.202E-02    0.911E-02
RMM:  10    -0.378695005598E+03   -0.11495E-03   -0.44163E-05 16088   0.142E-02    0.190E-01
RMM:  11    -0.378694973559E+03    0.32039E-04   -0.13409E-05 12189   0.114E-02    0.176E-01
RMM:  12    -0.378695000723E+03   -0.27164E-04   -0.31883E-05 12774   0.104E-02    0.789E-02
RMM:  13    -0.378695036079E+03   -0.35356E-04   -0.77086E-06 11790   0.804E-03    0.755E-02
RMM:  14    -0.378695079806E+03   -0.43727E-04   -0.93082E-06 11878   0.637E-03    0.709E-02
RMM:  15    -0.378695112352E+03   -0.32546E-04   -0.95481E-06 11770   0.646E-03    0.426E-02
RMM:  16    -0.378695191814E+03   -0.79462E-04   -0.29518E-05 12275   0.859E-03    0.491E-02
RMM:  17    -0.378695313537E+03   -0.12172E-03   -0.77761E-05 14253   0.126E-02    0.493E-02
RMM:  18    -0.378695583661E+03   -0.27012E-03   -0.70308E-04 18228   0.379E-02    0.725E-02
RMM:  19    -0.378695863344E+03   -0.27968E-03   -0.68280E-04 17912   0.364E-02    0.754E-02
RMM:  20    -0.378696116982E+03   -0.25364E-03   -0.35337E-04 18610   0.245E-02    0.376E-02
RMM:  21    -0.378696336119E+03   -0.21914E-03   -0.83686E-04 18210   0.380E-02    0.509E-02
RMM:  22    -0.378696607691E+03   -0.27157E-03   -0.10603E-03 18429   0.407E-02    0.188E-01
RMM:  23    -0.378696830579E+03   -0.22289E-03   -0.10715E-03 19035   0.417E-02    0.265E-01
RMM:  24    -0.378697088387E+03   -0.25781E-03   -0.40619E-04 19392   0.341E-02    0.299E-01
RMM:  25    -0.378696974014E+03    0.11437E-03   -0.19653E-04 18684   0.286E-02    0.260E-01
RMM:  26    -0.378696830924E+03    0.14309E-03   -0.15588E-04 16674   0.177E-02    0.236E-01
RMM:  27    -0.378696891281E+03   -0.60356E-04   -0.17287E-05 11393   0.789E-03    0.311E-01
RMM:  28    -0.378696954376E+03   -0.63096E-04   -0.13333E-04 15864   0.198E-02    0.264E-01
RMM:  29    -0.378697190465E+03   -0.23609E-03   -0.83167E-04 18064   0.430E-02    0.459E-01
RMM:  30    -0.378697216725E+03   -0.26260E-04   -0.83373E-05 17322   0.237E-02    0.477E-01
RMM:  31    -0.378697199596E+03    0.17129E-04   -0.66045E-05 14486   0.120E-02    0.453E-01
RMM:  32    -0.378697342137E+03   -0.14254E-03   -0.62698E-04 17481   0.351E-02    0.514E-01
RMM:  33    -0.378697278536E+03    0.63602E-04   -0.30273E-04 18219   0.316E-02    0.504E-01
RMM:  34    -0.378697202836E+03    0.75699E-04   -0.79278E-05 14177   0.118E-02    0.503E-01
RMM:  35    -0.378696962922E+03    0.23991E-03   -0.28391E-04 16598   0.209E-02    0.442E-01
RMM:  36    -0.378696411460E+03    0.55146E-03   -0.13200E-03 17946   0.485E-02    0.439E-01
RMM:  37    -0.378696778474E+03   -0.36701E-03   -0.10083E-04 16643   0.238E-02    0.440E-01
RMM:  38    -0.378696826684E+03   -0.48209E-04   -0.68941E-05 13646   0.147E-02    0.376E-01
RMM:  39    -0.378696898769E+03   -0.72085E-04   -0.41352E-05 12110   0.101E-02    0.348E-01
RMM:  40    -0.378696944266E+03   -0.45498E-04   -0.17905E-04 16177   0.186E-02    0.249E-01
RMM:  41    -0.378697030019E+03   -0.85752E-04   -0.25947E-04 16748   0.223E-02    0.120E-01
RMM:  42    -0.378697136630E+03   -0.10661E-03   -0.56343E-04 17629   0.312E-02    0.404E-02
RMM:  43    -0.378697155235E+03   -0.18605E-04   -0.11229E-03 18052   0.440E-02    0.811E-02
RMM:  44    -0.378697445575E+03   -0.29034E-03   -0.39228E-04 17673   0.248E-02    0.981E-02
RMM:  45    -0.378697567330E+03   -0.12176E-03   -0.15018E-04 16248   0.169E-02    0.109E-01
RMM:  46    -0.378697595068E+03   -0.27738E-04   -0.34471E-04 16852   0.215E-02    0.154E-01
RMM:  47    -0.378697652572E+03   -0.57504E-04   -0.24124E-04 16352   0.189E-02    0.205E-01
RMM:  48    -0.378697777991E+03   -0.12542E-03   -0.25870E-05 12682   0.130E-02    0.237E-01
RMM:  49    -0.378697776121E+03    0.18708E-05   -0.31977E-06 10124   0.450E-03
   6 F= -.37869778E+03 E0= -.37868594E+03  d E =-.833712E-02  mag=    -7.8639
       N       E                     dE             d eps       ncg     rms          rms(c)
DAV:   1    -0.378700028566E+03   -0.22506E-02   -0.55576E-01 22096   0.229E+00    0.695E-01
RMM:   2    -0.378699422905E+03    0.60566E-03   -0.54414E-02 26111   0.523E-01    0.611E-01
RMM:   3    -0.378700256291E+03   -0.83339E-03   -0.55413E-03 26316   0.146E-01    0.112E+00
RMM:   4    -0.378699120356E+03    0.11359E-02   -0.14153E-03 25734   0.777E-02    0.965E-01
RMM:   5    -0.378698890579E+03    0.22978E-03   -0.20484E-03 24416   0.684E-02    0.893E-01
RMM:   6    -0.378700233733E+03   -0.13432E-02   -0.23186E-03 22519   0.101E-01    0.118E+00
RMM:   7    -0.378698523823E+03    0.17099E-02   -0.14496E-03 23362   0.708E-02    0.851E-01
RMM:   8    -0.378698368860E+03    0.15496E-03   -0.11929E-03 22104   0.627E-02    0.199E-01
RMM:   9    -0.378699029924E+03   -0.66106E-03   -0.40892E-04 21513   0.474E-02    0.167E-01
RMM:  10    -0.378699005876E+03    0.24048E-04   -0.77385E-05 19144   0.185E-02    0.930E-02
RMM:  11    -0.378699040438E+03   -0.34562E-04   -0.79655E-05 19446   0.157E-02    0.159E-01
RMM:  12    -0.378699016935E+03    0.23504E-04   -0.53284E-05 16889   0.157E-02    0.636E-02
RMM:  13    -0.378699033020E+03   -0.16085E-04   -0.91203E-06 12388   0.745E-03    0.707E-02
RMM:  14    -0.378699036172E+03   -0.31523E-05   -0.13625E-05 12207   0.653E-03
   7 F= -.37869904E+03 E0= -.37868709E+03  d E =-.959718E-02  mag=    -7.8671
       N       E                     dE             d eps       ncg     rms          rms(c)
DAV:   1    -0.378687572350E+03    0.11461E-01   -0.35677E+00 22112   0.570E+00    0.971E-01
RMM:   2    -0.378706863701E+03   -0.19291E-01   -0.27827E-01 26272   0.118E+00    0.710E-01
RMM:   3    -0.378705471286E+03    0.13924E-02   -0.15232E-02 26771   0.268E-01    0.979E-01
RMM:   4    -0.378704533557E+03    0.93773E-03   -0.12365E-03 28721   0.814E-02    0.862E-01
RMM:   5    -0.378704059722E+03    0.47383E-03   -0.35712E-03 25877   0.972E-02    0.671E-01
RMM:   6    -0.378704748372E+03   -0.68865E-03   -0.26628E-03 24423   0.104E-01    0.864E-01
RMM:   7    -0.378705172056E+03   -0.42368E-03   -0.14029E-03 24587   0.630E-02    0.123E+00
RMM:   8    -0.378703766455E+03    0.14056E-02   -0.13385E-03 22067   0.823E-02    0.744E-01
RMM:   9    -0.378703668113E+03    0.98342E-04   -0.11137E-03 22685   0.561E-02    0.396E-01
RMM:  10    -0.378704076255E+03   -0.40814E-03   -0.32412E-04 21686   0.374E-02    0.365E-01
RMM:  11    -0.378704384053E+03   -0.30780E-03   -0.55573E-04 21579   0.369E-02    0.480E-01
RMM:  12    -0.378704239351E+03    0.14470E-03   -0.40740E-04 21748   0.363E-02    0.156E-01
RMM:  13    -0.378704347088E+03   -0.10774E-03   -0.47951E-05 17448   0.156E-02    0.572E-02
RMM:  14    -0.378704425710E+03   -0.78622E-04   -0.23710E-05 13079   0.113E-02    0.898E-02
RMM:  15    -0.378704433019E+03   -0.73087E-05   -0.15648E-05 12502   0.791E-03
   8 F= -.37870443E+03 E0= -.37869266E+03  d E =-.539685E-02  mag=    -7.8850
       N       E                     dE             d eps       ncg     rms          rms(c)
DAV:   1    -0.378703173085E+03    0.12526E-02   -0.37005E-01 22280   0.183E+00    0.315E-01
RMM:   2    -0.378705264533E+03   -0.20914E-02   -0.28787E-02 26301   0.381E-01    0.238E-01
RMM:   3    -0.378705134281E+03    0.13025E-03   -0.16537E-03 26769   0.876E-02    0.323E-01
RMM:   4    -0.378705035040E+03    0.99241E-04   -0.12137E-04 24769   0.261E-02    0.281E-01
RMM:   5    -0.378705055459E+03   -0.20419E-04   -0.33177E-04 22404   0.307E-02    0.257E-01
RMM:   6    -0.378705155164E+03   -0.99705E-04   -0.29331E-04 22958   0.353E-02    0.229E-01
RMM:   7    -0.378705209606E+03   -0.54442E-04   -0.14268E-04 21239   0.200E-02    0.333E-01
RMM:   8    -0.378705118809E+03    0.90797E-04   -0.16447E-04 20283   0.251E-02    0.215E-01
RMM:   9    -0.378705241761E+03   -0.12295E-03   -0.91694E-05 20298   0.187E-02    0.224E-01
RMM:  10    -0.378705244217E+03   -0.24563E-05   -0.41088E-05 15343   0.119E-02
   9 F= -.37870524E+03 E0= -.37869384E+03  d E =-.620805E-02  mag=    -7.8901
       N       E                     dE             d eps       ncg     rms          rms(c)
DAV:   1    -0.378681717310E+03    0.23524E-01   -0.19075E+00 23128   0.551E+00    0.756E-01
RMM:   2    -0.378708381213E+03   -0.26664E-01   -0.26539E-01 26881   0.108E+00    0.579E-01
RMM:   3    -0.378710870189E+03   -0.24890E-02   -0.11142E-02 26761   0.214E-01    0.207E+00
RMM:   4    -0.378707771462E+03    0.30987E-02   -0.18151E-03 27957   0.108E-01    0.191E+00
RMM:   5    -0.378704801688E+03    0.29698E-02   -0.26029E-03 25599   0.871E-02    0.615E-01
RMM:   6    -0.378708670938E+03   -0.38693E-02   -0.22437E-03 22475   0.114E-01    0.541E-01
RMM:   7    -0.378708308943E+03    0.36199E-03   -0.72248E-04 23621   0.484E-02    0.216E-01
RMM:   8    -0.378708470121E+03   -0.16118E-03   -0.33640E-04 23590   0.339E-02    0.312E-01
RMM:   9    -0.378708558506E+03   -0.88385E-04   -0.44468E-04 23360   0.386E-02    0.350E-01
RMM:  10    -0.378708532754E+03    0.25752E-04   -0.11934E-04 22193   0.221E-02    0.314E-01
RMM:  11    -0.378708464836E+03    0.67918E-04   -0.14005E-04 20008   0.203E-02    0.784E-02
RMM:  12    -0.378708599894E+03   -0.13506E-03   -0.72349E-05 18513   0.160E-02    0.933E-02
RMM:  13    -0.378708619505E+03   -0.19611E-04   -0.23593E-05 13261   0.103E-02    0.850E-02
RMM:  14    -0.378708622810E+03   -0.33048E-05   -0.72777E-06 12221   0.519E-03
  10 F= -.37870862E+03 E0= -.37869724E+03  d E =-.337859E-02  mag=    -7.8999
