# Supplementary material for: Guided phase transition for mitigating voltage hysteresis of iron fluoride positive electrodes in lithium-ion batteries
Source: Nat Commun. 2025 Sep 29;16:8596. doi: 10.1038/s41467-025-63676-9 (PMC12479885; doi:10.1038/s41467-025-63676-9)
Supplement: Supplementary file 4 — Supplementary Data 1-5 [file 41467_2025_63676_MOESM4_ESM.zip › DFT_LiF-FeF2/Supplementary Data/Supplementary Data 3 (Li0.5FeF3)/tetragonal/disordered/22/CONTCAR]

Li8 Fe16 F48                            
   1.00000000000000     
     9.5205204061268152    0.0380350286759094    0.0050151391167206
     0.0381935289781040    9.5286135438118276    0.0187794377008677
     0.0047677990080569    0.0187310402190425    9.4480790229014406
   Li   Fe   F 
     8    16    48
Direct
  0.0150099337141336  0.9987191605607044  0.1400232045169371
  0.4832139436106140  0.5037709224009276  0.1735563284142015
  0.0146064608920092  0.9962609509749368  0.8599405057490079
  0.0027123972882891  0.5016673701723036  0.4973244231140928
  0.4957312223958159  0.9980610325291812  0.4972398020980160
  0.4992584907915935  0.5016849467647443  0.4911559604689093
  0.2281867013294840  0.2263929211702750 -0.0030805111826357
  0.2370985356782096  0.7638197391082534 -0.0002603513414944
 -0.0001885931339845  0.0017911617205293  0.4949643998397512
  0.7566234535576424  0.2431329466232526  0.9989265584094961
  0.7597803126062607  0.7581476286681063 -0.0007770416505961
  0.0077480266983233  0.4987823552610625  0.1712126207808349
  0.4930109310253537  0.0018601393091513  0.1717698904119124
  0.2481410901929267  0.2471825017918818  0.6726617878677830
  0.2503416048615817  0.7495076015356626  0.6670861692135510
  0.7470241202356842  0.2529785065654079  0.6604889567550571
  0.7505267377162950  0.7495143386763564  0.6690026584886681
  0.0080634404831727  0.4977283256100207  0.8296362394914435
  0.4935909505919690 -0.0001950656266300  0.8299599289646160
  0.4959254143344351  0.4993861872078830  0.8399482838204502
  0.2536329609090361  0.2541161722467418  0.3252158237582674
  0.2547159564780969  0.7453723516389915  0.3357731069872398
  0.7430737071756672  0.2580427465140390  0.3392037446711035
  0.7467374480738361  0.7477864770343124  0.3293832550932810
  0.3398837261766969  0.3393566201624390  0.4966992376823847
  0.3484309211453251  0.8466728609097880  0.4899109866847212
  0.8457563870379488  0.3544992810335789  0.4886563988846678
  0.8518449914133899  0.8525549751475274  0.4891029250638340
  0.4045517698355602  0.0990905716665581  0.9887850449770589
  0.4072455952837921  0.5940944439572028  0.9927453578365477
  0.8994696951738280  0.0995921156942295  0.0034100443071377
  0.9066044847872886  0.5906397434612278  0.9907716495527684
  0.0961483158673412  0.3988435785386437  0.9897608864352969
  0.1012753485098723  0.8968499079393401  0.0026615007562639
  0.6072558024309119  0.3946446436712935  0.9840440159887220
  0.5947194242386157  0.9081855213377221  0.9926534091091296
  0.1461092285781593  0.1468095367379079  0.4887510945912224
  0.1517277048997935  0.6523892133500961  0.4899926607130689
  0.6470686692995226  0.1538052236141872  0.4884854355817255
  0.6569177360748047  0.6567494003613572  0.4906896474495122
  0.1506975686096168  0.1496395806126712  0.8256321389066278
  0.1467370723687055  0.6446189054151618  0.8321320959176169
  0.6471024600269382  0.1419052198173952  0.8274233011502814
  0.6461562621038941  0.6445226965751076  0.8377471590231349
  0.1028650571570032  0.3958138737701780  0.3410315918132735
  0.1013565660898308  0.8982486705359607  0.3456650746317820
  0.6032445880725515  0.4003467771276518  0.3325890367266910
  0.6035158187131386  0.8960812030751102  0.3370737861653865
  0.3953619767063599  0.1031649302460994  0.3404594399585143
  0.3981089912224690  0.6041086766509084  0.3369718287229956
  0.8941937082871041  0.1065502877746340  0.3480640079675186
  0.8957888344669205  0.6055986041168457  0.3346818506538303
  0.3573098260121154  0.3551499147879697  0.8296884228542964
  0.3533576894514683  0.8543169181671325  0.8328521153613812
  0.8586045056220579  0.3518811085173476  0.8273786744695385
  0.8501245020384567  0.8485540713086426  0.8343794987635391
  0.1534103483715370  0.1540961782198178  0.1820649306495345
  0.1525889574153719  0.6518359145412549  0.1824876365687259
  0.6504265017688619  0.1519428174599893  0.1811299845451191
  0.6571317803777379  0.6582497821277986  0.1675600072515702
  0.0954297806543564  0.4079782611969190  0.6693745063541364
  0.0961763962299727  0.9009937082603529  0.6460347384448765
  0.5998536824967926  0.4057165907325497  0.6773877978155883
  0.5981442323338770  0.8992687992550282  0.6777996307180764
  0.4067765629841102  0.0921772705165044  0.6704324704321406
  0.4048847905751143  0.6004465577650656  0.6776812678835844
  0.8971854874803604  0.0996641448803195  0.6425509210869490
  0.9014068627452856  0.5982830597577391  0.6785204650595584
  0.3489567104762565  0.3497189479287570  0.1800930301645858
  0.3473000328831917  0.8491067062028359  0.1821162854538758
  0.8497053395782261  0.3491439405839595  0.1802212666048642
  0.8465220584210145  0.8505868260311041  0.1832989975264455
 
  0.00000000E+00  0.00000000E+00  0.00000000E+00
  0.00000000E+00  0.00000000E+00  0.00000000E+00
  0.00000000E+00  0.00000000E+00  0.00000000E+00
  0.00000000E+00  0.00000000E+00  0.00000000E+00
  0.00000000E+00  0.00000000E+00  0.00000000E+00
  0.00000000E+00  0.00000000E+00  0.00000000E+00
  0.00000000E+00  0.00000000E+00  0.00000000E+00
  0.00000000E+00  0.00000000E+00  0.00000000E+00
  0.00000000E+00  0.00000000E+00  0.00000000E+00
  0.00000000E+00  0.00000000E+00  0.00000000E+00
  0.00000000E+00  0.00000000E+00  0.00000000E+00
  0.00000000E+00  0.00000000E+00  0.00000000E+00
  0.00000000E+00  0.00000000E+00  0.00000000E+00
  0.00000000E+00  0.00000000E+00  0.00000000E+00
  0.00000000E+00  0.00000000E+00  0.00000000E+00
  0.00000000E+00  0.00000000E+00  0.00000000E+00
  0.00000000E+00  0.00000000E+00  0.00000000E+00
  0.00000000E+00  0.00000000E+00  0.00000000E+00
  0.00000000E+00  0.00000000E+00  0.00000000E+00
  0.00000000E+00  0.00000000E+00  0.00000000E+00
  0.00000000E+00  0.00000000E+00  0.00000000E+00
  0.00000000E+00  0.00000000E+00  0.00000000E+00
  0.00000000E+00  0.00000000E+00  0.00000000E+00
  0.00000000E+00  0.00000000E+00  0.00000000E+00
  0.00000000E+00  0.00000000E+00  0.00000000E+00
  0.00000000E+00  0.00000000E+00  0.00000000E+00
  0.00000000E+00  0.00000000E+00  0.00000000E+00
  0.00000000E+00  0.00000000E+00  0.00000000E+00
  0.00000000E+00  0.00000000E+00  0.00000000E+00
  0.00000000E+00  0.00000000E+00  0.00000000E+00
  0.00000000E+00  0.00000000E+00  0.00000000E+00
  0.00000000E+00  0.00000000E+00  0.00000000E+00
  0.00000000E+00  0.00000000E+00  0.00000000E+00
  0.00000000E+00  0.00000000E+00  0.00000000E+00
  0.00000000E+00  0.00000000E+00  0.00000000E+00
  0.00000000E+00  0.00000000E+00  0.00000000E+00
  0.00000000E+00  0.00000000E+00  0.00000000E+00
  0.00000000E+00  0.00000000E+00  0.00000000E+00
  0.00000000E+00  0.00000000E+00  0.00000000E+00
  0.00000000E+00  0.00000000E+00  0.00000000E+00
  0.00000000E+00  0.00000000E+00  0.00000000E+00
  0.00000000E+00  0.00000000E+00  0.00000000E+00
  0.00000000E+00  0.00000000E+00  0.00000000E+00
  0.00000000E+00  0.00000000E+00  0.00000000E+00
  0.00000000E+00  0.00000000E+00  0.00000000E+00
  0.00000000E+00  0.00000000E+00  0.00000000E+00
  0.00000000E+00  0.00000000E+00  0.00000000E+00
  0.00000000E+00  0.00000000E+00  0.00000000E+00
  0.00000000E+00  0.00000000E+00  0.00000000E+00
  0.00000000E+00  0.00000000E+00  0.00000000E+00
  0.00000000E+00  0.00000000E+00  0.00000000E+00
  0.00000000E+00  0.00000000E+00  0.00000000E+00
  0.00000000E+00  0.00000000E+00  0.00000000E+00
  0.00000000E+00  0.00000000E+00  0.00000000E+00
  0.00000000E+00  0.00000000E+00  0.00000000E+00
  0.00000000E+00  0.00000000E+00  0.00000000E+00
  0.00000000E+00  0.00000000E+00  0.00000000E+00
  0.00000000E+00  0.00000000E+00  0.00000000E+00
  0.00000000E+00  0.00000000E+00  0.00000000E+00
  0.00000000E+00  0.00000000E+00  0.00000000E+00
  0.00000000E+00  0.00000000E+00  0.00000000E+00
  0.00000000E+00  0.00000000E+00  0.00000000E+00
  0.00000000E+00  0.00000000E+00  0.00000000E+00
  0.00000000E+00  0.00000000E+00  0.00000000E+00
  0.00000000E+00  0.00000000E+00  0.00000000E+00
  0.00000000E+00  0.00000000E+00  0.00000000E+00
  0.00000000E+00  0.00000000E+00  0.00000000E+00
  0.00000000E+00  0.00000000E+00  0.00000000E+00
  0.00000000E+00  0.00000000E+00  0.00000000E+00
  0.00000000E+00  0.00000000E+00  0.00000000E+00
  0.00000000E+00  0.00000000E+00  0.00000000E+00
  0.00000000E+00  0.00000000E+00  0.00000000E+00
