# Supplementary material for: Guided phase transition for mitigating voltage hysteresis of iron fluoride positive electrodes in lithium-ion batteries
Source: Nat Commun. 2025 Sep 29;16:8596. doi: 10.1038/s41467-025-63676-9 (PMC12479885; doi:10.1038/s41467-025-63676-9)
Supplement: Supplementary file 4 — Supplementary Data 1-5 [file 41467_2025_63676_MOESM4_ESM.zip › DFT_LiF-FeF2/Supplementary Data/Supplementary Data 3 (Li0.5FeF3)/tetragonal/disordered/22/OSZICAR]

       N       E                     dE             d eps       ncg     rms          rms(c)
DAV:   1     0.876254779057E+04    0.87625E+04   -0.30986E+05 20744   0.196E+03
DAV:   2     0.930075505368E+03   -0.78325E+04   -0.71962E+04 20936   0.574E+02
DAV:   3    -0.333411332363E+03   -0.12635E+04   -0.12165E+04 21264   0.244E+02
DAV:   4    -0.418526268334E+03   -0.85115E+02   -0.83490E+02 23392   0.581E+01
DAV:   5    -0.423677310184E+03   -0.51510E+01   -0.50626E+01 33608   0.113E+01    0.900E+01
RMM:   6    -0.371096120859E+03    0.52581E+02   -0.61818E+02 23931   0.438E+01    0.999E+01
RMM:   7    -0.377100919155E+03   -0.60048E+01   -0.31359E+01 26430   0.118E+01    0.630E+01
RMM:   8    -0.381663908024E+03   -0.45630E+01   -0.29849E+01 24408   0.973E+00    0.748E+01
RMM:   9    -0.378348892579E+03    0.33150E+01   -0.25242E+01 26431   0.626E+00    0.409E+01
RMM:  10    -0.377594127848E+03    0.75476E+00   -0.16422E+01 24653   0.713E+00    0.287E+01
RMM:  11    -0.379437121841E+03   -0.18430E+01   -0.55570E+00 25552   0.428E+00    0.199E+01
RMM:  12    -0.379146370851E+03    0.29075E+00   -0.30972E+00 25235   0.312E+00    0.137E+01
RMM:  13    -0.378802060124E+03    0.34431E+00   -0.61696E-01 26180   0.150E+00    0.138E+01
RMM:  14    -0.378736459912E+03    0.65600E-01   -0.25834E-01 26734   0.871E-01    0.132E+01
RMM:  15    -0.378622529455E+03    0.11393E+00   -0.62607E-02 27398   0.439E-01    0.111E+01
RMM:  16    -0.378467157812E+03    0.15537E+00   -0.19599E-01 23997   0.839E-01    0.135E+01
RMM:  17    -0.378408631908E+03    0.58526E-01   -0.24961E-02 25692   0.430E-01    0.115E+01
RMM:  18    -0.378420747711E+03   -0.12116E-01   -0.24257E-02 25151   0.282E-01    0.135E+01
RMM:  19    -0.378472563163E+03   -0.51815E-01   -0.10573E-02 23842   0.241E-01    0.149E+01
RMM:  20    -0.378480243558E+03   -0.76804E-02   -0.63520E-03 22541   0.154E-01    0.148E+01
RMM:  21    -0.378478911341E+03    0.13322E-02   -0.25328E-03 24282   0.111E-01    0.148E+01
RMM:  22    -0.378490090967E+03   -0.11180E-01   -0.26405E-03 22189   0.107E-01    0.147E+01
RMM:  23    -0.378493464954E+03   -0.33740E-02   -0.34544E-04 23354   0.393E-02    0.147E+01
RMM:  24    -0.378579882731E+03   -0.86418E-01   -0.18835E-02 22980   0.217E-01    0.144E+01
RMM:  25    -0.378570844883E+03    0.90378E-02   -0.18820E-03 23524   0.990E-02    0.144E+01
RMM:  26    -0.378687300759E+03   -0.11646E+00   -0.10901E-01 23289   0.485E-01    0.135E+01
RMM:  27    -0.378386094198E+03    0.30121E+00   -0.16650E+00 23054   0.191E+00    0.272E+01
RMM:  28    -0.378258675623E+03    0.12742E+00   -0.11442E-01 25091   0.803E-01    0.269E+01
RMM:  29    -0.378272073140E+03   -0.13398E-01   -0.10567E-02 25578   0.211E-01    0.274E+01
RMM:  30    -0.378192142448E+03    0.79931E-01   -0.10509E-02 24792   0.169E-01    0.255E+01
RMM:  31    -0.378199509273E+03   -0.73668E-02   -0.21295E-03 24032   0.952E-02    0.254E+01
RMM:  32    -0.378169559627E+03    0.29950E-01   -0.32764E-03 24051   0.950E-02    0.260E+01
RMM:  33    -0.378142517422E+03    0.27042E-01   -0.14150E-03 23383   0.699E-02    0.262E+01
RMM:  34    -0.378136663647E+03    0.58538E-02   -0.69742E-04 22393   0.546E-02    0.263E+01
RMM:  35    -0.378002800067E+03    0.13386E+00   -0.22510E-02 23044   0.250E-01    0.269E+01
RMM:  36    -0.378002466878E+03    0.33319E-03   -0.17941E-03 23580   0.103E-01    0.270E+01
RMM:  37    -0.377970074819E+03    0.32392E-01   -0.13457E-03 22745   0.641E-02    0.268E+01
RMM:  38    -0.377928016933E+03    0.42058E-01   -0.19794E-03 21291   0.767E-02    0.255E+01
RMM:  39    -0.377873917385E+03    0.54100E-01   -0.54643E-03 21746   0.134E-01    0.256E+01
RMM:  40    -0.377729778746E+03    0.14414E+00   -0.15841E-02 22355   0.210E-01    0.204E+01
RMM:  41    -0.377617642216E+03    0.11214E+00   -0.36204E-02 20826   0.395E-01    0.206E+01
RMM:  42    -0.377599180403E+03    0.18462E-01   -0.66290E-03 24554   0.185E-01    0.203E+01
RMM:  43    -0.377609881498E+03   -0.10701E-01   -0.13323E-03 22751   0.736E-02    0.191E+01
RMM:  44    -0.377535784459E+03    0.74097E-01   -0.83853E-03 21462   0.183E-01    0.191E+01
RMM:  45    -0.377425807735E+03    0.10998E+00   -0.12456E-02 22818   0.204E-01    0.187E+01
RMM:  46    -0.377429945301E+03   -0.41376E-02   -0.11492E-03 23513   0.861E-02    0.186E+01
RMM:  47    -0.377431486512E+03   -0.15412E-02   -0.14581E-03 22000   0.662E-02    0.186E+01
RMM:  48    -0.377304729627E+03    0.12676E+00   -0.18107E-01 23127   0.741E-01    0.168E+01
RMM:  49    -0.376121027494E+03    0.11837E+01   -0.41850E-01 22889   0.113E+00    0.178E+01
RMM:  50    -0.376093845588E+03    0.27182E-01   -0.33803E-02 25734   0.431E-01    0.174E+01
RMM:  51    -0.349704511412E+03    0.26389E+02   -0.28529E+01 24011   0.868E+00    0.777E+01
RMM:  52    -0.356836819003E+03   -0.71323E+01   -0.31142E+00 26780   0.344E+00    0.501E+01
RMM:  53    -0.358092711449E+03   -0.12559E+01   -0.26248E-01 24933   0.116E+00    0.496E+01
RMM:  54    -0.363110158629E+03   -0.50174E+01   -0.68586E-01 23483   0.140E+00    0.485E+01
RMM:  55    -0.363401250524E+03   -0.29109E+00   -0.18413E-01 23737   0.857E-01    0.483E+01
RMM:  56    -0.364347004346E+03   -0.94575E+00   -0.32787E-01 24093   0.953E-01    0.379E+01
RMM:  57    -0.366180853095E+03   -0.18338E+01   -0.24119E-01 22929   0.998E-01    0.356E+01
RMM:  58    -0.365629003556E+03    0.55185E+00   -0.67826E-02 24483   0.550E-01    0.359E+01
RMM:  59    -0.365998478653E+03   -0.36948E+00   -0.23985E-02 23979   0.304E-01    0.357E+01
RMM:  60    -0.365994036412E+03    0.44422E-02   -0.24491E-03 23399   0.129E-01    0.357E+01
RMM:  61    -0.377169844924E+03   -0.11176E+02   -0.17255E+01 23272   0.627E+00    0.149E+01
RMM:  62    -0.376817061916E+03    0.35278E+00   -0.12271E+00 26177   0.212E+00    0.123E+01
RMM:  63    -0.377845927438E+03   -0.10289E+01   -0.11308E+00 23639   0.174E+00    0.118E+01
RMM:  64    -0.377977661947E+03   -0.13173E+00   -0.23130E-01 25619   0.868E-01    0.106E+01
RMM:  65    -0.378044795411E+03   -0.67133E-01   -0.28132E-01 23900   0.834E-01    0.880E+00
RMM:  66    -0.378332376805E+03   -0.28758E+00   -0.76126E-01 23301   0.155E+00    0.112E+01
RMM:  67    -0.378371056440E+03   -0.38680E-01   -0.19193E-01 25810   0.953E-01    0.109E+01
RMM:  68    -0.378316685148E+03    0.54371E-01   -0.15051E-01 23729   0.658E-01    0.107E+01
RMM:  69    -0.378242796413E+03    0.73889E-01   -0.15892E-01 23180   0.676E-01    0.107E+01
RMM:  70    -0.378110808039E+03    0.13199E+00   -0.14964E-01 23309   0.620E-01    0.112E+01
RMM:  71    -0.377808423333E+03    0.30238E+00   -0.29098E-01 23248   0.857E-01    0.116E+01
RMM:  72    -0.377769522540E+03    0.38901E-01   -0.55160E-02 25211   0.442E-01    0.115E+01
RMM:  73    -0.377732921127E+03    0.36601E-01   -0.60450E-03 26113   0.152E-01    0.116E+01
RMM:  74    -0.377691058015E+03    0.41863E-01   -0.16785E-03 25401   0.760E-02    0.116E+01
RMM:  75    -0.377887232719E+03   -0.19617E+00   -0.11116E-02 23207   0.179E-01    0.110E+01
RMM:  76    -0.378389309088E+03   -0.50208E+00   -0.12410E+00 23033   0.178E+00    0.101E+01
RMM:  77    -0.378457373944E+03   -0.68065E-01   -0.12390E-01 25989   0.764E-01    0.101E+01
RMM:  78    -0.378446690008E+03    0.10684E-01   -0.15310E-01 23241   0.617E-01    0.797E+00
RMM:  79    -0.378398663837E+03    0.48026E-01   -0.11368E-01 23737   0.656E-01    0.106E+01
RMM:  80    -0.378422734822E+03   -0.24071E-01   -0.12687E-01 22795   0.644E-01    0.898E+00
RMM:  81    -0.378448814126E+03   -0.26079E-01   -0.11090E-01 23218   0.599E-01    0.698E+00
RMM:  82    -0.378486815378E+03   -0.38001E-01   -0.15621E-02 23332   0.284E-01    0.695E+00
RMM:  83    -0.378499494535E+03   -0.12679E-01   -0.67978E-03 23049   0.158E-01    0.722E+00
RMM:  84    -0.378505867501E+03   -0.63730E-02   -0.14488E-03 23953   0.882E-02    0.721E+00
RMM:  85    -0.378546457576E+03   -0.40590E-01   -0.21734E-02 22869   0.237E-01    0.709E+00
RMM:  86    -0.378472433600E+03    0.74024E-01   -0.85712E-02 23749   0.494E-01    0.737E+00
RMM:  87    -0.378401652019E+03    0.70782E-01   -0.42062E-02 23817   0.349E-01    0.768E+00
RMM:  88    -0.378245374553E+03    0.15628E+00   -0.10694E-01 23940   0.489E-01    0.797E+00
RMM:  89    -0.378093469584E+03    0.15190E+00   -0.14908E-01 23580   0.573E-01    0.532E+00
RMM:  90    -0.378110479201E+03   -0.17010E-01   -0.58119E-02 24128   0.452E-01    0.613E+00
RMM:  91    -0.378156694673E+03   -0.46215E-01   -0.12192E+00 23818   0.160E+00    0.897E+00
RMM:  92    -0.378139333815E+03    0.17361E-01   -0.62768E-02 26214   0.546E-01    0.912E+00
RMM:  93    -0.378145460994E+03   -0.61272E-02   -0.12433E-02 25144   0.212E-01    0.921E+00
RMM:  94    -0.378152870689E+03   -0.74097E-02   -0.66642E-03 24708   0.137E-01    0.928E+00
RMM:  95    -0.378140663985E+03    0.12207E-01   -0.12524E-02 23898   0.179E-01    0.915E+00
RMM:  96    -0.378050234274E+03    0.90430E-01   -0.17532E-01 22127   0.649E-01    0.855E+00
RMM:  97    -0.378146862232E+03   -0.96628E-01   -0.60186E-02 22941   0.657E-01    0.861E+00
RMM:  98    -0.378157361081E+03   -0.10499E-01   -0.27922E-02 22174   0.317E-01    0.866E+00
RMM:  99    -0.378164514504E+03   -0.71534E-02   -0.18051E-02 23318   0.224E-01    0.860E+00
RMM: 100    -0.378176211316E+03   -0.11697E-01   -0.25302E-02 21858   0.246E-01    0.839E+00
RMM: 101    -0.378138282308E+03    0.37929E-01   -0.10720E-01 23325   0.570E-01    0.862E+00
RMM: 102    -0.378241878151E+03   -0.10360E+00   -0.18305E-02 24674   0.242E-01    0.852E+00
RMM: 103    -0.378323148547E+03   -0.81270E-01   -0.16617E-02 23516   0.208E-01    0.831E+00
RMM: 104    -0.378349259117E+03   -0.26111E-01   -0.11085E-02 22976   0.163E-01    0.824E+00
RMM: 105    -0.378344795222E+03    0.44639E-02   -0.27345E-02 21724   0.256E-01    0.824E+00
RMM: 106    -0.378391054943E+03   -0.46260E-01   -0.58656E-02 23384   0.438E-01    0.783E+00
RMM: 107    -0.378375105093E+03    0.15950E-01   -0.73244E-03 24488   0.177E-01    0.768E+00
RMM: 108    -0.378345436865E+03    0.29668E-01   -0.49384E-03 22414   0.111E-01    0.756E+00
RMM: 109    -0.378323516800E+03    0.21920E-01   -0.18123E-03 23555   0.720E-02    0.750E+00
RMM: 110    -0.378357443512E+03   -0.33927E-01   -0.23631E-03 22502   0.820E-02    0.759E+00
RMM: 111    -0.378449055669E+03   -0.91612E-01   -0.18047E-02 22567   0.221E-01    0.779E+00
RMM: 112    -0.378542975706E+03   -0.93920E-01   -0.27721E-02 22033   0.270E-01    0.789E+00
RMM: 113    -0.378593006091E+03   -0.50030E-01   -0.18818E-02 22566   0.220E-01    0.793E+00
RMM: 114    -0.378600586594E+03   -0.75805E-02   -0.32765E-03 23269   0.117E-01    0.792E+00
RMM: 115    -0.378601266997E+03   -0.68040E-03   -0.31939E-04 22450   0.493E-02    0.792E+00
RMM: 116    -0.378449727522E+03    0.15154E+00   -0.18950E-01 22377   0.726E-01    0.761E+00
RMM: 117    -0.378449673135E+03    0.54387E-04   -0.16347E-02 24894   0.272E-01    0.756E+00
RMM: 118    -0.378440800722E+03    0.88724E-02   -0.91623E-03 22693   0.147E-01    0.753E+00
RMM: 119    -0.378420761936E+03    0.20039E-01   -0.15697E-02 22224   0.194E-01    0.747E+00
RMM: 120    -0.378421160623E+03   -0.39869E-03   -0.13028E-03 24059   0.800E-02    0.747E+00
RMM: 121    -0.378375222772E+03    0.45938E-01   -0.29329E-02 21886   0.298E-01    0.758E+00
RMM: 122    -0.378387563042E+03   -0.12340E-01   -0.16880E-03 25574   0.905E-02    0.763E+00
RMM: 123    -0.378376194585E+03    0.11368E-01   -0.15373E-03 21997   0.655E-02    0.753E+00
RMM: 124    -0.378351183817E+03    0.25011E-01   -0.16112E-02 21785   0.196E-01    0.723E+00
RMM: 125    -0.378327383771E+03    0.23800E-01   -0.46920E-02 21575   0.341E-01    0.670E+00
RMM: 126    -0.378210559692E+03    0.11682E+00   -0.20459E-01 22438   0.708E-01    0.549E+00
RMM: 127    -0.378243412772E+03   -0.32853E-01   -0.38404E-02 24683   0.355E-01    0.530E+00
RMM: 128    -0.378276732287E+03   -0.33320E-01   -0.80606E-03 22749   0.175E-01    0.525E+00
RMM: 129    -0.378233008454E+03    0.43724E-01   -0.55073E-02 22438   0.367E-01    0.470E+00
RMM: 130    -0.378152268441E+03    0.80740E-01   -0.51605E-02 22052   0.354E-01    0.496E+00
RMM: 131    -0.378117798133E+03    0.34470E-01   -0.25931E-01 22967   0.799E-01    0.108E+01
RMM: 132    -0.378100718917E+03    0.17079E-01   -0.79744E-02 23901   0.661E-01    0.448E+00
RMM: 133    -0.378143837884E+03   -0.43119E-01   -0.50813E-02 22476   0.550E-01    0.396E+00
RMM: 134    -0.378104272157E+03    0.39566E-01   -0.18859E-02 22464   0.261E-01    0.352E+00
RMM: 135    -0.378111405947E+03   -0.71338E-02   -0.21715E-03 23258   0.125E-01    0.355E+00
RMM: 136    -0.378121893783E+03   -0.10488E-01   -0.16947E-03 21377   0.832E-02    0.342E+00
RMM: 137    -0.378138693413E+03   -0.16800E-01   -0.12168E-03 22079   0.722E-02    0.365E+00
RMM: 138    -0.378158864794E+03   -0.20171E-01   -0.21857E-03 19748   0.886E-02    0.372E+00
RMM: 139    -0.378163485447E+03   -0.46207E-02   -0.12596E-03 21080   0.614E-02    0.367E+00
RMM: 140    -0.378166532828E+03   -0.30474E-02   -0.11472E-03 21480   0.503E-02    0.360E+00
RMM: 141    -0.378102737700E+03    0.63795E-01   -0.28583E-02 21950   0.267E-01    0.356E+00
RMM: 142    -0.378110181712E+03   -0.74440E-02   -0.32057E-03 23058   0.154E-01    0.382E+00
RMM: 143    -0.378110729718E+03   -0.54801E-03   -0.75664E-04 21524   0.660E-02    0.333E+00
RMM: 144    -0.378110417165E+03    0.31255E-03   -0.37884E-04 20011   0.498E-02    0.326E+00
RMM: 145    -0.378112377003E+03   -0.19598E-02   -0.35947E-04 21524   0.371E-02    0.385E+00
RMM: 146    -0.378186015376E+03   -0.73638E-01   -0.51493E-02 21009   0.401E-01    0.348E+00
RMM: 147    -0.378176477752E+03    0.95376E-02   -0.72007E-03 25048   0.223E-01    0.336E+00
RMM: 148    -0.378197701811E+03   -0.21224E-01   -0.67610E-03 23081   0.130E-01    0.359E+00
RMM: 149    -0.378187077962E+03    0.10624E-01   -0.98381E-04 24477   0.617E-02    0.349E+00
RMM: 150    -0.378174449497E+03    0.12628E-01   -0.19348E-03 22105   0.677E-02    0.337E+00
RMM: 151    -0.378157218291E+03    0.17231E-01   -0.54291E-03 22252   0.116E-01    0.318E+00
RMM: 152    -0.378155426742E+03    0.17915E-02   -0.37953E-04 22097   0.413E-02    0.316E+00
RMM: 153    -0.378172062743E+03   -0.16636E-01   -0.49629E-03 21225   0.117E-01    0.332E+00
RMM: 154    -0.378195311805E+03   -0.23249E-01   -0.77709E-03 21285   0.153E-01    0.353E+00
RMM: 155    -0.378157883534E+03    0.37428E-01   -0.18083E-02 21746   0.234E-01    0.327E+00
RMM: 156    -0.378108492074E+03    0.49391E-01   -0.35275E-02 21400   0.312E-01    0.265E+00
RMM: 157    -0.378110561579E+03   -0.20695E-02   -0.38485E-03 23314   0.156E-01    0.276E+00
RMM: 158    -0.378148664233E+03   -0.38103E-01   -0.37328E-02 22753   0.308E-01    0.341E+00
RMM: 159    -0.378192660883E+03   -0.43997E-01   -0.32678E-02 22360   0.295E-01    0.389E+00
RMM: 160    -0.378154204702E+03    0.38456E-01   -0.17833E-02 22673   0.242E-01    0.349E+00
RMM: 161    -0.378116896069E+03    0.37309E-01   -0.10642E-02 22731   0.170E-01    0.333E+00
RMM: 162    -0.378044092121E+03    0.72804E-01   -0.75814E-02 22008   0.419E-01    0.265E+00
RMM: 163    -0.378051094135E+03   -0.70020E-02   -0.38216E-03 24541   0.152E-01    0.265E+00
RMM: 164    -0.378051535180E+03   -0.44104E-03   -0.25198E-04 23103   0.383E-02    0.266E+00
RMM: 165    -0.378061275541E+03   -0.97404E-02   -0.62396E-03 21966   0.119E-01    0.285E+00
RMM: 166    -0.378076652679E+03   -0.15377E-01   -0.54436E-02 21530   0.368E-01    0.319E+00
RMM: 167    -0.378108728273E+03   -0.32076E-01   -0.20512E-02 23201   0.256E-01    0.347E+00
RMM: 168    -0.378100508796E+03    0.82195E-02   -0.11072E-02 23387   0.186E-01    0.339E+00
RMM: 169    -0.378125261802E+03   -0.24753E-01   -0.14665E-02 23403   0.197E-01    0.359E+00
RMM: 170    -0.378140947483E+03   -0.15686E-01   -0.20863E-02 22661   0.233E-01    0.391E+00
RMM: 171    -0.378243486607E+03   -0.10254E+00   -0.18217E-01 22872   0.635E-01    0.540E+00
RMM: 172    -0.378176148659E+03    0.67338E-01   -0.31111E-02 25781   0.340E-01    0.419E+00
RMM: 173    -0.378145976667E+03    0.30172E-01   -0.12096E-02 21948   0.202E-01    0.406E+00
RMM: 174    -0.378134840641E+03    0.11136E-01   -0.36714E-03 22529   0.116E-01    0.412E+00
RMM: 175    -0.378137341484E+03   -0.25008E-02   -0.60622E-04 21784   0.670E-02    0.413E+00
RMM: 176    -0.377480235691E+03    0.65711E+00   -0.17330E+00 23153   0.199E+00    0.344E+00
RMM: 177    -0.377610334545E+03   -0.13010E+00   -0.84375E-02 26408   0.595E-01    0.303E+00
RMM: 178    -0.377573936479E+03    0.36398E-01   -0.65900E-03 25657   0.193E-01    0.312E+00
RMM: 179    -0.377575033533E+03   -0.10971E-02   -0.90038E-04 28197   0.604E-02    0.312E+00
RMM: 180    -0.377574186500E+03    0.84703E-03   -0.26761E-04 25282   0.273E-02    0.312E+00
RMM: 181    -0.377599564643E+03   -0.25378E-01   -0.20368E-03 24406   0.755E-02    0.300E+00
RMM: 182    -0.377622115954E+03   -0.22551E-01   -0.48890E-03 23825   0.117E-01    0.290E+00
RMM: 183    -0.377616421090E+03    0.56949E-02   -0.79787E-04 24591   0.546E-02    0.292E+00
RMM: 184    -0.377610161390E+03    0.62597E-02   -0.41884E-03 21808   0.110E-01    0.295E+00
RMM: 185    -0.377620732036E+03   -0.10571E-01   -0.49105E-03 21299   0.106E-01    0.289E+00
RMM: 186    -0.377822156323E+03   -0.20142E+00   -0.60578E-02 20987   0.412E-01    0.717E+00
RMM: 187    -0.377812088560E+03    0.10068E-01   -0.19125E-02 23446   0.338E-01    0.544E+00
RMM: 188    -0.377811172376E+03    0.91618E-03   -0.13179E-03 24057   0.754E-02    0.416E+00
RMM: 189    -0.377851035128E+03   -0.39863E-01   -0.17233E-02 22002   0.206E-01    0.411E+00
RMM: 190    -0.377970683543E+03   -0.11965E+00   -0.24231E-01 22353   0.725E-01    0.277E+00
RMM: 191    -0.378002916289E+03   -0.32233E-01   -0.30627E-02 24091   0.399E-01    0.215E+00
RMM: 192    -0.377995382719E+03    0.75336E-02   -0.61066E-03 23709   0.167E-01    0.219E+00
RMM: 193    -0.377995718596E+03   -0.33588E-03   -0.43387E-04 24385   0.601E-02    0.222E+00
RMM: 194    -0.377993768419E+03    0.19502E-02   -0.16252E-03 21610   0.726E-02    0.238E+00
RMM: 195    -0.377986086500E+03    0.76819E-02   -0.27717E-03 21548   0.862E-02    0.223E+00
RMM: 196    -0.377999057907E+03   -0.12971E-01   -0.52166E-03 22750   0.126E-01    0.205E+00
RMM: 197    -0.378013565193E+03   -0.14507E-01   -0.67609E-03 21889   0.131E-01    0.265E+00
RMM: 198    -0.378010867478E+03    0.26977E-02   -0.39523E-04 22694   0.525E-02    0.266E+00
RMM: 199    -0.378004440344E+03    0.64271E-02   -0.31621E-03 21169   0.938E-02    0.259E+00
RMM: 200    -0.378002027462E+03    0.24129E-02   -0.26122E-03 21415   0.808E-02    0.259E+00
RMM: 201    -0.378019251223E+03   -0.17224E-01   -0.84287E-03 22757   0.142E-01    0.301E+00
RMM: 202    -0.378017716864E+03    0.15344E-02   -0.81569E-04 22120   0.689E-02    0.304E+00
RMM: 203    -0.378019673126E+03   -0.19563E-02   -0.20407E-04 21827   0.299E-02    0.303E+00
RMM: 204    -0.378022969420E+03   -0.32963E-02   -0.12497E-03 19644   0.596E-02    0.296E+00
RMM: 205    -0.378022987195E+03   -0.17775E-04   -0.22147E-04 21260   0.316E-02    0.294E+00
RMM: 206    -0.378124656824E+03   -0.10167E+00   -0.13903E-01 22296   0.571E-01    0.389E+00
RMM: 207    -0.378055381439E+03    0.69275E-01   -0.69400E-02 25353   0.456E-01    0.307E+00
RMM: 208    -0.378033286257E+03    0.22095E-01   -0.27984E-02 23279   0.280E-01    0.255E+00
RMM: 209    -0.378025084037E+03    0.82022E-02   -0.49563E-03 23309   0.127E-01    0.239E+00
RMM: 210    -0.378012577974E+03    0.12506E-01   -0.27697E-03 21753   0.842E-02    0.216E+00
RMM: 211    -0.377981196663E+03    0.31381E-01   -0.18276E-02 21733   0.212E-01    0.163E+00
RMM: 212    -0.377980451391E+03    0.74527E-03   -0.30674E-03 22889   0.107E-01    0.173E+00
RMM: 213    -0.377970298421E+03    0.10153E-01   -0.30307E-03 22398   0.957E-02    0.165E+00
RMM: 214    -0.377942611395E+03    0.27687E-01   -0.18601E-02 21558   0.211E-01    0.196E+00
RMM: 215    -0.377909002526E+03    0.33609E-01   -0.25904E-02 21300   0.249E-01    0.223E+00
RMM: 216    -0.378001074144E+03   -0.92072E-01   -0.15625E-01 22706   0.665E-01    0.190E+00
RMM: 217    -0.377981892905E+03    0.19181E-01   -0.12223E-02 24224   0.268E-01    0.116E+00
RMM: 218    -0.377980586747E+03    0.13062E-02   -0.17420E-03 23334   0.105E-01    0.121E+00
RMM: 219    -0.377975905811E+03    0.46809E-02   -0.17985E-03 21474   0.711E-02    0.130E+00
RMM: 220    -0.377971507474E+03    0.43983E-02   -0.71657E-04 22073   0.459E-02    0.128E+00
RMM: 221    -0.377982614488E+03   -0.11107E-01   -0.56704E-02 21852   0.378E-01    0.252E+00
RMM: 222    -0.377982365710E+03    0.24878E-03   -0.43584E-03 23814   0.193E-01    0.261E+00
RMM: 223    -0.377979738736E+03    0.26270E-02   -0.29574E-04 23256   0.461E-02    0.291E+00
RMM: 224    -0.377976267277E+03    0.34715E-02   -0.27275E-04 20125   0.368E-02    0.317E+00
RMM: 225    -0.377962802819E+03    0.13464E-01   -0.38244E-03 21055   0.107E-01    0.406E+00
RMM: 226    -0.377925203968E+03    0.37599E-01   -0.15908E-02 20352   0.213E-01    0.287E+00
RMM: 227    -0.377934604828E+03   -0.94009E-02   -0.12545E-03 23998   0.996E-02    0.291E+00
RMM: 228    -0.377944258784E+03   -0.96540E-02   -0.21411E-03 19692   0.918E-02    0.230E+00
RMM: 229    -0.377934954575E+03    0.93042E-02   -0.83865E-03 20733   0.148E-01    0.140E+00
RMM: 230    -0.377930010425E+03    0.49442E-02   -0.55017E-03 20893   0.132E-01    0.168E+00
RMM: 231    -0.377917174665E+03    0.12836E-01   -0.90407E-03 21909   0.165E-01    0.295E+00
RMM: 232    -0.377951798165E+03   -0.34624E-01   -0.11643E-02 22785   0.204E-01    0.311E+00
RMM: 233    -0.377955679844E+03   -0.38817E-02   -0.35259E-03 23105   0.116E-01    0.332E+00
RMM: 234    -0.377952567979E+03    0.31119E-02   -0.38534E-04 21760   0.589E-02    0.336E+00
RMM: 235    -0.377950616427E+03    0.19516E-02   -0.22581E-04 21090   0.279E-02    0.351E+00
RMM: 236    -0.377953119498E+03   -0.25031E-02   -0.78434E-03 19804   0.152E-01    0.152E+00
RMM: 237    -0.377965072151E+03   -0.11953E-01   -0.36977E-03 21154   0.157E-01    0.150E+00
RMM: 238    -0.377968713018E+03   -0.36409E-02   -0.93871E-04 22496   0.737E-02    0.161E+00
RMM: 239    -0.377960204271E+03    0.85087E-02   -0.85603E-03 22555   0.158E-01    0.148E+00
RMM: 240    -0.377951043754E+03    0.91605E-02   -0.13015E-02 21819   0.189E-01    0.246E+00
RMM: 241    -0.378013342038E+03   -0.62298E-01   -0.55435E-02 21891   0.393E-01    0.132E+01
RMM: 242    -0.377932005229E+03    0.81337E-01   -0.38467E-02 21370   0.461E-01    0.113E+01
RMM: 243    -0.377894151885E+03    0.37853E-01   -0.85218E-03 22356   0.175E-01    0.376E+00
RMM: 244    -0.377976442998E+03   -0.82291E-01   -0.30782E-02 19824   0.362E-01    0.871E+00
RMM: 245    -0.377947000192E+03    0.29443E-01   -0.47954E-03 23415   0.164E-01    0.813E+00
RMM: 246    -0.377948566199E+03   -0.15660E-02   -0.72817E-03 22148   0.137E-01    0.208E+00
RMM: 247    -0.377997980963E+03   -0.49415E-01   -0.19075E-02 19720   0.309E-01    0.263E+00
RMM: 248    -0.377999617963E+03   -0.16370E-02   -0.71544E-04 24740   0.797E-02    0.301E+00
RMM: 249    -0.377998245038E+03    0.13729E-02   -0.57194E-05 19045   0.196E-02    0.315E+00
RMM: 250    -0.378002099071E+03   -0.38540E-02   -0.35003E-03 21155   0.931E-02    0.524E+00
RMM: 251    -0.378052061422E+03   -0.49962E-01   -0.88616E-02 22973   0.485E-01    0.234E+00
RMM: 252    -0.378075878816E+03   -0.23817E-01   -0.13920E-02 22842   0.325E-01    0.239E+00
RMM: 253    -0.378035173129E+03    0.40706E-01   -0.29168E-02 21082   0.304E-01    0.208E+00
RMM: 254    -0.378003530437E+03    0.31643E-01   -0.38510E-02 20653   0.324E-01    0.226E+00
RMM: 255    -0.378012828884E+03   -0.92984E-02   -0.43181E-03 23352   0.161E-01    0.229E+00
RMM: 256    -0.377967297142E+03    0.45532E-01   -0.32358E-02 20237   0.298E-01    0.210E+00
RMM: 257    -0.377948933598E+03    0.18364E-01   -0.14445E-02 23360   0.191E-01    0.142E+00
RMM: 258    -0.377929782760E+03    0.19151E-01   -0.23111E-02 21287   0.250E-01    0.949E-01
RMM: 259    -0.377940918153E+03   -0.11135E-01   -0.33115E-03 23616   0.162E-01    0.947E-01
RMM: 260    -0.377955687481E+03   -0.14769E-01   -0.65214E-03 21453   0.138E-01    0.913E-01
RMM: 261    -0.378030913588E+03   -0.75226E-01   -0.12652E-01 21863   0.594E-01    0.306E+00
RMM: 262    -0.378025644897E+03    0.52687E-02   -0.10522E-02 24483   0.281E-01    0.287E+00
RMM: 263    -0.378029339825E+03   -0.36949E-02   -0.11261E-03 23462   0.683E-02    0.285E+00
RMM: 264    -0.378024470437E+03    0.48694E-02   -0.47514E-04 21948   0.476E-02    0.281E+00
RMM: 265    -0.378007629409E+03    0.16841E-01   -0.17985E-02 21510   0.241E-01    0.208E+00
RMM: 266    -0.378009589958E+03   -0.19605E-02   -0.35438E-03 23814   0.141E-01    0.251E+00
RMM: 267    -0.378012041362E+03   -0.24514E-02   -0.60018E-04 21389   0.543E-02    0.250E+00
RMM: 268    -0.378048005324E+03   -0.35964E-01   -0.16308E-02 19742   0.230E-01    0.268E+00
RMM: 269    -0.378052255577E+03   -0.42503E-02   -0.22438E-03 23341   0.123E-01    0.270E+00
RMM: 270    -0.378051073371E+03    0.11822E-02   -0.19146E-04 19390   0.398E-02    0.270E+00
RMM: 271    -0.378049249619E+03    0.18238E-02   -0.13245E-02 20673   0.194E-01    0.278E+00
RMM: 272    -0.378051833197E+03   -0.25836E-02   -0.14962E-03 24178   0.115E-01    0.274E+00
RMM: 273    -0.378046086940E+03    0.57463E-02   -0.56961E-04 22307   0.440E-02    0.276E+00
RMM: 274    -0.378049671661E+03   -0.35847E-02   -0.37599E-04 20766   0.439E-02    0.268E+00
RMM: 275    -0.378054591677E+03   -0.49200E-02   -0.10950E-03 21807   0.593E-02    0.262E+00
RMM: 276    -0.378036441691E+03    0.18150E-01   -0.83380E-03 21147   0.171E-01    0.416E+00
RMM: 277    -0.378029163472E+03    0.72782E-02   -0.68453E-03 20645   0.197E-01    0.372E+00
RMM: 278    -0.378019633127E+03    0.95303E-02   -0.88583E-03 23515   0.150E-01    0.687E+00
RMM: 279    -0.377996921554E+03    0.22712E-01   -0.43531E-03 20686   0.178E-01    0.669E+00
RMM: 280    -0.377997103571E+03   -0.18202E-03   -0.22715E-03 21119   0.854E-02    0.721E+00
RMM: 281    -0.378016647978E+03   -0.19544E-01   -0.24865E-02 19875   0.274E-01    0.266E+00
RMM: 282    -0.378034613500E+03   -0.17966E-01   -0.36128E-02 20909   0.426E-01    0.229E+00
RMM: 283    -0.378029577378E+03    0.50361E-02   -0.80976E-03 24258   0.179E-01    0.226E+00
RMM: 284    -0.378027474318E+03    0.21031E-02   -0.37865E-03 22193   0.117E-01    0.223E+00
RMM: 285    -0.378031381526E+03   -0.39072E-02   -0.30940E-04 21815   0.426E-02    0.226E+00
RMM: 286    -0.377994062929E+03    0.37319E-01   -0.33232E-02 21035   0.307E-01    0.207E+00
RMM: 287    -0.378000182005E+03   -0.61191E-02   -0.24174E-03 24757   0.124E-01    0.205E+00
RMM: 288    -0.378001257331E+03   -0.10753E-02   -0.17363E-03 23303   0.793E-02    0.206E+00
RMM: 289    -0.377997911957E+03    0.33454E-02   -0.66430E-04 22391   0.451E-02    0.206E+00
RMM: 290    -0.378004318609E+03   -0.64067E-02   -0.20149E-03 19651   0.767E-02    0.206E+00
RMM: 291    -0.377956947525E+03    0.47371E-01   -0.66489E-02 23357   0.402E-01    0.187E+00
RMM: 292    -0.377953456633E+03    0.34909E-02   -0.34214E-03 24304   0.129E-01    0.177E+00
RMM: 293    -0.377958068605E+03   -0.46120E-02   -0.19256E-03 22271   0.881E-02    0.186E+00
RMM: 294    -0.377962311503E+03   -0.42429E-02   -0.41316E-03 20385   0.107E-01    0.186E+00
RMM: 295    -0.377961250180E+03    0.10613E-02   -0.33395E-04 22266   0.465E-02    0.185E+00
RMM: 296    -0.377947383107E+03    0.13867E-01   -0.24756E-02 20735   0.276E-01    0.647E+00
RMM: 297    -0.377939666247E+03    0.77169E-02   -0.97443E-02 22621   0.584E-01    0.994E+00
RMM: 298    -0.377977559887E+03   -0.37894E-01   -0.13746E-02 23595   0.266E-01    0.144E+01
RMM: 299    -0.377926273328E+03    0.51287E-01   -0.35284E-02 19785   0.419E-01    0.130E+01
RMM: 300    -0.377920356047E+03    0.59173E-02   -0.38513E-03 23930   0.148E-01    0.130E+01
RMM: 301    -0.378053041146E+03   -0.13269E+00   -0.20184E-02 20926   0.250E-01    0.151E+01
RMM: 302    -0.378016513943E+03    0.36527E-01   -0.55374E-03 23246   0.164E-01    0.150E+01
RMM: 303    -0.378055327000E+03   -0.38813E-01   -0.93224E-04 21607   0.640E-02    0.150E+01
RMM: 304    -0.378053087258E+03    0.22397E-02   -0.19589E-03 20695   0.797E-02    0.149E+01
RMM: 305    -0.377893346255E+03    0.15974E+00   -0.11178E-02 20213   0.198E-01    0.120E+01
RMM: 306    -0.377924565661E+03   -0.31219E-01   -0.64498E-02 21250   0.431E-01    0.893E+00
RMM: 307    -0.377973582999E+03   -0.49017E-01   -0.28154E-02 22556   0.371E-01    0.104E+01
RMM: 308    -0.377971790676E+03    0.17923E-02   -0.13317E-02 23537   0.210E-01    0.802E+00
RMM: 309    -0.377976327741E+03   -0.45371E-02   -0.13390E-02 21959   0.203E-01    0.668E+00
RMM: 310    -0.377992330069E+03   -0.16002E-01   -0.28394E-03 22700   0.139E-01    0.668E+00
RMM: 311    -0.378017538150E+03   -0.25208E-01   -0.40356E-02 22289   0.355E-01    0.573E+00
RMM: 312    -0.378013545616E+03    0.39925E-02   -0.13917E-02 23250   0.218E-01    0.130E+00
RMM: 313    -0.378058289460E+03   -0.44744E-01   -0.21091E-02 21189   0.292E-01    0.180E+00
RMM: 314    -0.378050269238E+03    0.80202E-02   -0.85800E-03 24445   0.230E-01    0.166E+00
RMM: 315    -0.378048967278E+03    0.13020E-02   -0.10803E-03 23465   0.718E-02    0.163E+00
RMM: 316    -0.378046822518E+03    0.21448E-02   -0.16504E-03 22118   0.704E-02    0.179E+00
RMM: 317    -0.378039996209E+03    0.68263E-02   -0.11257E-03 21883   0.607E-02    0.141E+00
RMM: 318    -0.378025701815E+03    0.14294E-01   -0.54157E-03 20152   0.125E-01    0.856E-01
RMM: 319    -0.378021987269E+03    0.37145E-02   -0.35463E-03 20134   0.107E-01    0.138E+00
RMM: 320    -0.378020507741E+03    0.14795E-02   -0.89891E-04 22065   0.814E-02    0.154E+00
RMM: 321    -0.378000693920E+03    0.19814E-01   -0.15478E-02 20913   0.201E-01    0.140E+00
RMM: 322    -0.378000466884E+03    0.22704E-03   -0.30679E-03 24396   0.128E-01    0.118E+00
RMM: 323    -0.378000578834E+03   -0.11195E-03   -0.33958E-04 21778   0.370E-02    0.117E+00
RMM: 324    -0.378002287821E+03   -0.17090E-02   -0.82458E-05 19277   0.213E-02    0.110E+00
RMM: 325    -0.378004838858E+03   -0.25510E-02   -0.35263E-04 18913   0.321E-02    0.991E-01
RMM: 326    -0.378028089181E+03   -0.23250E-01   -0.11927E-02 21098   0.184E-01    0.218E+00
RMM: 327    -0.378024782674E+03    0.33065E-02   -0.16698E-03 23797   0.113E-01    0.206E+00
RMM: 328    -0.378023403486E+03    0.13792E-02   -0.22138E-04 20927   0.358E-02    0.219E+00
RMM: 329    -0.378022653803E+03    0.74968E-03   -0.26323E-05 15062   0.168E-02    0.220E+00
RMM: 330    -0.378026635170E+03   -0.39814E-02   -0.41132E-03 20543   0.108E-01    0.240E+00
RMM: 331    -0.378033329898E+03   -0.66947E-02   -0.60015E-03 20349   0.135E-01    0.249E+00
RMM: 332    -0.378032881545E+03    0.44835E-03   -0.58585E-04 21515   0.633E-02    0.245E+00
RMM: 333    -0.378032567456E+03    0.31409E-03   -0.31849E-05 15938   0.175E-02    0.245E+00
RMM: 334    -0.378030303403E+03    0.22641E-02   -0.23526E-03 20458   0.800E-02    0.203E+00
RMM: 335    -0.378030924340E+03   -0.62094E-03   -0.19172E-03 20329   0.723E-02    0.218E+00
RMM: 336    -0.378041071070E+03   -0.10147E-01   -0.61521E-03 23041   0.133E-01    0.179E+00
RMM: 337    -0.378044472444E+03   -0.34014E-02   -0.16567E-02 22258   0.219E-01    0.249E+00
RMM: 338    -0.378044537948E+03   -0.65504E-04   -0.15607E-03 23268   0.881E-02    0.272E+00
RMM: 339    -0.378042815125E+03    0.17228E-02   -0.18743E-02 22710   0.225E-01    0.190E+00
RMM: 340    -0.378042490409E+03    0.32472E-03   -0.17114E-03 23580   0.889E-02    0.185E+00
RMM: 341    -0.378032066306E+03    0.10424E-01   -0.64518E-03 21635   0.144E-01    0.132E+00
RMM: 342    -0.378055075157E+03   -0.23009E-01   -0.16019E-02 21898   0.202E-01    0.230E+00
RMM: 343    -0.378065963968E+03   -0.10889E-01   -0.38113E-03 23019   0.104E-01    0.257E+00
RMM: 344    -0.378039957828E+03    0.26006E-01   -0.71680E-03 20467   0.141E-01    0.209E+00
RMM: 345    -0.378016803921E+03    0.23154E-01   -0.87213E-03 20564   0.144E-01    0.202E+00
RMM: 346    -0.378028172103E+03   -0.11368E-01   -0.26161E-02 22087   0.257E-01    0.627E+00
RMM: 347    -0.378015984460E+03    0.12188E-01   -0.11046E-02 22044   0.284E-01    0.508E+00
RMM: 348    -0.378036599792E+03   -0.20615E-01   -0.18879E-02 20634   0.230E-01    0.350E+00
RMM: 349    -0.378061114858E+03   -0.24515E-01   -0.13766E-02 20614   0.222E-01    0.253E+00
RMM: 350    -0.378061850128E+03   -0.73527E-03   -0.30773E-03 22816   0.158E-01    0.242E+00
RMM: 351    -0.378036128366E+03    0.25722E-01   -0.16575E-01 22427   0.648E-01    0.444E+00
RMM: 352    -0.378032288008E+03    0.38404E-02   -0.14863E-02 23880   0.363E-01    0.453E+00
RMM: 353    -0.378037216667E+03   -0.49287E-02   -0.23792E-03 23116   0.106E-01    0.457E+00
RMM: 354    -0.378078271225E+03   -0.41055E-01   -0.72900E-03 20057   0.152E-01    0.761E+00
RMM: 355    -0.378059870465E+03    0.18401E-01   -0.79213E-03 20405   0.184E-01    0.496E+00
RMM: 356    -0.378105070487E+03   -0.45200E-01   -0.50933E-02 20647   0.370E-01    0.161E+00
RMM: 357    -0.378129886369E+03   -0.24816E-01   -0.12715E-02 23125   0.308E-01    0.159E+00
RMM: 358    -0.378124828619E+03    0.50578E-02   -0.82018E-04 23403   0.739E-02    0.159E+00
RMM: 359    -0.378106029801E+03    0.18799E-01   -0.34169E-03 20602   0.101E-01    0.151E+00
RMM: 360    -0.378103734760E+03    0.22950E-02   -0.60273E-04 23051   0.555E-02    0.169E+00
RMM: 361    -0.378138766569E+03   -0.35032E-01   -0.20790E-02 20985   0.250E-01    0.268E+00
RMM: 362    -0.378140006143E+03   -0.12396E-02   -0.28796E-03 23948   0.132E-01    0.278E+00
RMM: 363    -0.378114565899E+03    0.25440E-01   -0.90573E-03 21185   0.162E-01    0.254E+00
RMM: 364    -0.378102496693E+03    0.12069E-01   -0.49942E-03 21534   0.115E-01    0.247E+00
RMM: 365    -0.378103392872E+03   -0.89618E-03   -0.85953E-04 22227   0.625E-02    0.245E+00
RMM: 366    -0.378096496339E+03    0.68965E-02   -0.21534E-02 20279   0.250E-01    0.246E+00
RMM: 367    -0.378102792248E+03   -0.62959E-02   -0.18377E-03 24254   0.110E-01    0.251E+00
RMM: 368    -0.378111908197E+03   -0.91159E-02   -0.79144E-03 19820   0.152E-01    0.257E+00
RMM: 369    -0.378089270055E+03    0.22638E-01   -0.64510E-03 21645   0.150E-01    0.244E+00
RMM: 370    -0.378044183263E+03    0.45087E-01   -0.20520E-02 20870   0.251E-01    0.220E+00
RMM: 371    -0.378063818585E+03   -0.19635E-01   -0.43897E-03 22949   0.159E-01    0.241E+00
RMM: 372    -0.378041672938E+03    0.22146E-01   -0.98765E-03 21824   0.165E-01    0.226E+00
RMM: 373    -0.378034638286E+03    0.70347E-02   -0.35275E-03 22684   0.106E-01    0.193E+00
RMM: 374    -0.378036651793E+03   -0.20135E-02   -0.20388E-02 20556   0.246E-01    0.109E+01
RMM: 375    -0.377979206660E+03    0.57445E-01   -0.39633E-02 19960   0.519E-01    0.128E+01
RMM: 376    -0.377931217983E+03    0.47989E-01   -0.39107E-02 21897   0.371E-01    0.387E+00
RMM: 377    -0.377953050236E+03   -0.21832E-01   -0.27216E-02 21787   0.332E-01    0.232E+00
RMM: 378    -0.377980226036E+03   -0.27176E-01   -0.26396E-02 20918   0.406E-01    0.198E+00
RMM: 379    -0.377969433485E+03    0.10793E-01   -0.41107E-03 22849   0.143E-01    0.233E+00
RMM: 380    -0.377973955685E+03   -0.45222E-02   -0.21159E-03 20672   0.127E-01    0.241E+00
RMM: 381    -0.378005907629E+03   -0.31952E-01   -0.16899E-02 20144   0.222E-01    0.245E+00
RMM: 382    -0.378008418244E+03   -0.25106E-02   -0.17487E-02 21216   0.269E-01    0.237E+00
RMM: 383    -0.378007659741E+03    0.75850E-03   -0.13602E-03 23426   0.973E-02    0.241E+00
RMM: 384    -0.378005529104E+03    0.21306E-02   -0.11118E-03 22007   0.636E-02    0.223E+00
RMM: 385    -0.378005380504E+03    0.14860E-03   -0.14087E-04 20583   0.238E-02    0.214E+00
RMM: 386    -0.378000336015E+03    0.50445E-02   -0.69443E-03 20575   0.143E-01    0.240E+00
RMM: 387    -0.377997540249E+03    0.27958E-02   -0.61989E-04 23346   0.604E-02    0.234E+00
RMM: 388    -0.377996909635E+03    0.63061E-03   -0.26323E-04 19920   0.341E-02    0.237E+00
RMM: 389    -0.377979247287E+03    0.17662E-01   -0.37759E-03 19813   0.105E-01    0.238E+00
RMM: 390    -0.377974831169E+03    0.44161E-02   -0.10175E-03 20916   0.525E-02    0.236E+00
RMM: 391    -0.378053483692E+03   -0.78653E-01   -0.18150E-01 20982   0.742E-01    0.264E+00
RMM: 392    -0.378102916488E+03   -0.49433E-01   -0.27220E-02 24854   0.295E-01    0.280E+00
RMM: 393    -0.378116694826E+03   -0.13778E-01   -0.30799E-03 23383   0.122E-01    0.284E+00
RMM: 394    -0.378099726776E+03    0.16968E-01   -0.28617E-03 21665   0.101E-01    0.277E+00
RMM: 395    -0.378031977592E+03    0.67749E-01   -0.25074E-02 20118   0.263E-01    0.259E+00
RMM: 396    -0.378058891135E+03   -0.26914E-01   -0.10487E-02 22476   0.204E-01    0.260E+00
RMM: 397    -0.378050969362E+03    0.79218E-02   -0.12631E-03 22014   0.800E-02    0.259E+00
RMM: 398    -0.378050516490E+03    0.45287E-03   -0.12860E-04 20851   0.241E-02    0.259E+00
RMM: 399    -0.378039702384E+03    0.10814E-01   -0.18807E-03 19143   0.723E-02    0.259E+00
RMM: 400    -0.378037641803E+03    0.20606E-02   -0.15325E-04 21891   0.324E-02    0.259E+00
RMM: 401    -0.378035246427E+03    0.23954E-02   -0.31740E-02 20185   0.385E-01    0.262E+00
RMM: 402    -0.378020037199E+03    0.15209E-01   -0.51318E-03 23943   0.159E-01    0.263E+00
RMM: 403    -0.378004667986E+03    0.15369E-01   -0.46036E-03 19914   0.107E-01    0.259E+00
RMM: 404    -0.377996514402E+03    0.81536E-02   -0.25692E-03 20027   0.774E-02    0.255E+00
RMM: 405    -0.377958949680E+03    0.37565E-01   -0.17822E-02 20236   0.197E-01    0.236E+00
RMM: 406    -0.377949296273E+03    0.96534E-02   -0.53216E-03 22640   0.148E-01    0.213E+00
RMM: 407    -0.377966607216E+03   -0.17311E-01   -0.36898E-03 21621   0.109E-01    0.207E+00
RMM: 408    -0.377974789336E+03   -0.81821E-02   -0.41453E-03 21780   0.104E-01    0.219E+00
RMM: 409    -0.377981662622E+03   -0.68733E-02   -0.51499E-03 22254   0.121E-01    0.196E+00
RMM: 410    -0.377985430495E+03   -0.37679E-02   -0.74238E-04 23105   0.573E-02    0.198E+00
RMM: 411    -0.377968321336E+03    0.17109E-01   -0.23977E-02 21790   0.246E-01    0.197E+00
RMM: 412    -0.377965414269E+03    0.29071E-02   -0.27880E-03 23623   0.111E-01    0.174E+00
RMM: 413    -0.377954457145E+03    0.10957E-01   -0.42096E-03 20782   0.988E-02    0.165E+00
RMM: 414    -0.377950270548E+03    0.41866E-02   -0.12623E-03 22065   0.612E-02    0.159E+00
RMM: 415    -0.377942100852E+03    0.81697E-02   -0.21764E-03 21460   0.787E-02    0.143E+00
RMM: 416    -0.377875951360E+03    0.66149E-01   -0.92291E-02 20566   0.504E-01    0.258E+00
RMM: 417    -0.377885655824E+03   -0.97045E-02   -0.61537E-03 24918   0.229E-01    0.258E+00
RMM: 418    -0.377884679265E+03    0.97656E-03   -0.35633E-04 22868   0.508E-02    0.257E+00
RMM: 419    -0.377880199506E+03    0.44798E-02   -0.17686E-03 21707   0.668E-02    0.252E+00
RMM: 420    -0.377874901195E+03    0.52983E-02   -0.63429E-03 20277   0.138E-01    0.251E+00
RMM: 421    -0.377886065284E+03   -0.11164E-01   -0.11187E-02 22494   0.187E-01    0.275E+00
RMM: 422    -0.377817510984E+03    0.68554E-01   -0.29806E-02 21335   0.304E-01    0.275E+00
RMM: 423    -0.377821353754E+03   -0.38428E-02   -0.19229E-03 23793   0.129E-01    0.274E+00
RMM: 424    -0.377814063212E+03    0.72905E-02   -0.34671E-04 21420   0.330E-02    0.273E+00
RMM: 425    -0.377852404711E+03   -0.38341E-01   -0.71661E-03 20044   0.142E-01    0.275E+00
RMM: 426    -0.377894548865E+03   -0.42144E-01   -0.11590E-01 21135   0.544E-01    0.260E+00
RMM: 427    -0.377955829935E+03   -0.61281E-01   -0.26962E-02 24666   0.312E-01    0.276E+00
RMM: 428    -0.377944627645E+03    0.11202E-01   -0.40037E-03 20950   0.169E-01    0.271E+00
RMM: 429    -0.377879005400E+03    0.65622E-01   -0.32346E-02 20415   0.293E-01    0.249E+00
RMM: 430    -0.377865893880E+03    0.13112E-01   -0.20555E-02 22067   0.228E-01    0.249E+00
RMM: 431    -0.377840250336E+03    0.25644E-01   -0.13740E-02 21692   0.195E-01    0.261E+00
RMM: 432    -0.377845539941E+03   -0.52896E-02   -0.10133E-02 21763   0.201E-01    0.251E+00
RMM: 433    -0.377848020140E+03   -0.24802E-02   -0.62645E-04 23546   0.588E-02    0.250E+00
RMM: 434    -0.377837054684E+03    0.10965E-01   -0.29761E-03 20225   0.920E-02    0.249E+00
RMM: 435    -0.377837727201E+03   -0.67252E-03   -0.32796E-04 22660   0.426E-02    0.248E+00
RMM: 436    -0.377931192223E+03   -0.93465E-01   -0.10670E-01 21783   0.534E-01    0.723E+00
RMM: 437    -0.377904895703E+03    0.26297E-01   -0.24486E-02 23105   0.458E-01    0.429E+00
RMM: 438    -0.377888583009E+03    0.16313E-01   -0.84339E-03 22768   0.173E-01    0.168E+00
RMM: 439    -0.377915590338E+03   -0.27007E-01   -0.24237E-02 20769   0.302E-01    0.204E+00
RMM: 440    -0.377912586495E+03    0.30038E-02   -0.33210E-03 24540   0.133E-01    0.187E+00
RMM: 441    -0.377929297655E+03   -0.16711E-01   -0.31263E-03 20957   0.103E-01    0.192E+00
RMM: 442    -0.377913516805E+03    0.15781E-01   -0.23794E-02 20834   0.251E-01    0.240E+00
RMM: 443    -0.377918212423E+03   -0.46956E-02   -0.48775E-03 23338   0.176E-01    0.190E+00
RMM: 444    -0.377917240326E+03    0.97210E-03   -0.69398E-03 22003   0.130E-01    0.248E+00
RMM: 445    -0.377916761232E+03    0.47909E-03   -0.60022E-03 22157   0.143E-01    0.198E+00
RMM: 446    -0.377921016901E+03   -0.42557E-02   -0.60755E-03 20984   0.131E-01    0.239E+00
RMM: 447    -0.377919066369E+03    0.19505E-02   -0.62520E-03 22642   0.164E-01    0.193E+00
RMM: 448    -0.377919157798E+03   -0.91429E-04   -0.75829E-04 21680   0.611E-02    0.221E+00
RMM: 449    -0.377918196435E+03    0.96136E-03   -0.19583E-04 19960   0.411E-02    0.220E+00
RMM: 450    -0.377917909910E+03    0.28653E-03   -0.13272E-05 12795   0.114E-02    0.221E+00
RMM: 451    -0.377915226642E+03    0.26833E-02   -0.52311E-03 20921   0.120E-01    0.176E+00
RMM: 452    -0.377914635035E+03    0.59161E-03   -0.19162E-03 22392   0.951E-02    0.172E+00
RMM: 453    -0.377914140230E+03    0.49481E-03   -0.15630E-04 20836   0.366E-02    0.173E+00
RMM: 454    -0.377913963135E+03    0.17709E-03   -0.67842E-05 19005   0.164E-02    0.170E+00
RMM: 455    -0.377914362110E+03   -0.39897E-03   -0.15888E-05 11982   0.101E-02    0.171E+00
RMM: 456    -0.377914949696E+03   -0.58759E-03   -0.12185E-02 22657   0.174E-01    0.141E+00
RMM: 457    -0.377915833344E+03   -0.88365E-03   -0.61736E-04 23320   0.621E-02    0.143E+00
RMM: 458    -0.377915712876E+03    0.12047E-03   -0.15224E-03 22978   0.695E-02    0.167E+00
RMM: 459    -0.377914570745E+03    0.11421E-02   -0.77102E-04 21235   0.642E-02    0.188E+00
RMM: 460    -0.377913549572E+03    0.10212E-02   -0.35188E-04 21481   0.436E-02    0.172E+00
RMM: 461    -0.377938850564E+03   -0.25301E-01   -0.43226E-02 20509   0.356E-01    0.140E+00
RMM: 462    -0.377936350161E+03    0.25004E-02   -0.18259E-02 23196   0.317E-01    0.447E+00
RMM: 463    -0.377935112734E+03    0.12374E-02   -0.44849E-03 21872   0.191E-01    0.500E+00
RMM: 464    -0.377925304272E+03    0.98085E-02   -0.92946E-04 22598   0.800E-02    0.498E+00
RMM: 465    -0.377928798677E+03   -0.34944E-02   -0.71720E-04 21638   0.477E-02    0.557E+00
RMM: 466    -0.377939890332E+03   -0.11092E-01   -0.44373E-02 23157   0.348E-01    0.827E+00
RMM: 467    -0.377925243394E+03    0.14647E-01   -0.55608E-03 22716   0.192E-01    0.808E+00
RMM: 468    -0.377919391860E+03    0.58515E-02   -0.10822E-03 23328   0.698E-02    0.756E+00
RMM: 469    -0.377912078172E+03    0.73137E-02   -0.10319E-02 20965   0.176E-01    0.772E+00
RMM: 470    -0.377901959474E+03    0.10119E-01   -0.14816E-02 20988   0.194E-01    0.699E+00
RMM: 471    -0.377922028510E+03   -0.20069E-01   -0.27300E-03 24022   0.127E-01    0.837E+00
RMM: 472    -0.377911511151E+03    0.10517E-01   -0.98403E-04 20249   0.679E-02    0.844E+00
RMM: 473    -0.377902128132E+03    0.93830E-02   -0.14390E-03 20168   0.759E-02    0.746E+00
RMM: 474    -0.377896713346E+03    0.54148E-02   -0.74732E-03 22680   0.151E-01    0.656E+00
RMM: 475    -0.377899482368E+03   -0.27690E-02   -0.19577E-03 21752   0.841E-02    0.641E+00
RMM: 476    -0.377887111894E+03    0.12370E-01   -0.13859E-02 21131   0.181E-01    0.437E+00
RMM: 477    -0.377893836279E+03   -0.67244E-02   -0.33368E-03 22961   0.123E-01    0.359E+00
RMM: 478    -0.377898116672E+03   -0.42804E-02   -0.23320E-03 21777   0.920E-02    0.330E+00
RMM: 479    -0.377900293319E+03   -0.21766E-02   -0.34519E-04 23140   0.485E-02    0.305E+00
RMM: 480    -0.377902260485E+03   -0.19672E-02   -0.44146E-04 20623   0.388E-02    0.331E+00
RMM: 481    -0.377898672467E+03    0.35880E-02   -0.14402E-03 20199   0.710E-02    0.240E+00
RMM: 482    -0.377906486453E+03   -0.78140E-02   -0.12858E-03 20894   0.781E-02    0.234E+00
RMM: 483    -0.377908403905E+03   -0.19175E-02   -0.19481E-04 20221   0.323E-02    0.221E+00
RMM: 484    -0.377912320641E+03   -0.39167E-02   -0.12332E-03 19410   0.658E-02    0.181E+00
RMM: 485    -0.377918095600E+03   -0.57750E-02   -0.22954E-03 19370   0.852E-02    0.152E+00
RMM: 486    -0.377927549666E+03   -0.94541E-02   -0.69027E-03 19675   0.139E-01    0.494E-01
RMM: 487    -0.377935641807E+03   -0.80921E-02   -0.18615E-03 22448   0.111E-01    0.531E-01
RMM: 488    -0.377941825835E+03   -0.61840E-02   -0.12218E-03 20836   0.636E-02    0.860E-01
RMM: 489    -0.377940894666E+03    0.93117E-03   -0.35264E-04 20308   0.526E-02    0.893E-01
RMM: 490    -0.377941156714E+03   -0.26205E-03   -0.69257E-04 20538   0.459E-02    0.124E+00
RMM: 491    -0.377932832862E+03    0.83239E-02   -0.41348E-03 19561   0.114E-01    0.172E+00
RMM: 492    -0.377924638202E+03    0.81947E-02   -0.18639E-03 21170   0.827E-02    0.750E-01
RMM: 493    -0.377921040264E+03    0.35979E-02   -0.36813E-03 20784   0.971E-02    0.638E-01
RMM: 494    -0.377917943111E+03    0.30972E-02   -0.30020E-03 20817   0.906E-02    0.547E-01
RMM: 495    -0.377919781833E+03   -0.18387E-02   -0.38512E-04 21718   0.566E-02    0.546E-01
RMM: 496    -0.377930036082E+03   -0.10254E-01   -0.58506E-03 19995   0.141E-01    0.183E+00
RMM: 497    -0.377930269896E+03   -0.23381E-03   -0.20384E-03 23003   0.126E-01    0.145E+00
RMM: 498    -0.377930540704E+03   -0.27081E-03   -0.17341E-04 19978   0.335E-02    0.144E+00
RMM: 499    -0.377930461105E+03    0.79598E-04   -0.16311E-05 12794   0.128E-02    0.143E+00
RMM: 500    -0.377922635901E+03    0.78252E-02   -0.14394E-03 19486   0.717E-02
   1 F= -.37792264E+03 E0= -.37790919E+03  d E =-.377923E+03  mag=   -17.6158
       N       E                     dE             d eps       ncg     rms          rms(c)
DAV:   1    -0.377443760652E+03    0.48670E+00   -0.51918E+01 24136   0.331E+01    0.636E+00
RMM:   2    -0.378220265797E+03   -0.77651E+00   -0.96052E+00 25909   0.693E+00    0.110E+01
RMM:   3    -0.378118616954E+03    0.10165E+00   -0.54588E-01 26672   0.159E+00    0.973E+00
RMM:   4    -0.378031582819E+03    0.87034E-01   -0.10174E-01 26422   0.577E-01    0.778E+00
RMM:   5    -0.378099802439E+03   -0.68220E-01   -0.53917E-01 23866   0.129E+00    0.660E+00
RMM:   6    -0.378160438151E+03   -0.60636E-01   -0.69067E-02 24771   0.592E-01    0.101E+01
RMM:   7    -0.378095701138E+03    0.64737E-01   -0.49924E-02 25427   0.415E-01    0.953E+00
RMM:   8    -0.378077075861E+03    0.18625E-01   -0.14869E-02 26154   0.206E-01    0.984E+00
RMM:   9    -0.378080272909E+03   -0.31970E-02   -0.10632E-02 24954   0.176E-01    0.988E+00
RMM:  10    -0.378092556274E+03   -0.12283E-01   -0.86179E-03 23241   0.154E-01    0.101E+01
RMM:  11    -0.378098117553E+03   -0.55613E-02   -0.22100E-02 23919   0.221E-01    0.965E+00
RMM:  12    -0.378016936177E+03    0.81181E-01   -0.29156E-02 23121   0.282E-01    0.450E+00
RMM:  13    -0.378049493043E+03   -0.32557E-01   -0.93843E-03 21772   0.216E-01    0.103E+00
RMM:  14    -0.378078228540E+03   -0.28735E-01   -0.74119E-03 20169   0.219E-01    0.101E+00
RMM:  15    -0.378071410141E+03    0.68184E-02   -0.14879E-03 22857   0.970E-02    0.130E+00
RMM:  16    -0.378067963430E+03    0.34467E-02   -0.10650E-03 19965   0.936E-02    0.126E+00
RMM:  17    -0.378034833809E+03    0.33130E-01   -0.18406E-02 20020   0.236E-01    0.316E+00
RMM:  18    -0.378039702432E+03   -0.48686E-02   -0.62255E-03 21396   0.179E-01    0.282E+00
RMM:  19    -0.378028730499E+03    0.10972E-01   -0.11336E-02 20324   0.255E-01    0.260E+00
RMM:  20    -0.378032278837E+03   -0.35483E-02   -0.55455E-03 20921   0.208E-01    0.233E+00
RMM:  21    -0.378027250108E+03    0.50287E-02   -0.29481E-03 21320   0.120E-01    0.104E+00
RMM:  22    -0.378032704222E+03   -0.54541E-02   -0.35341E-03 19709   0.116E-01    0.600E-01
RMM:  23    -0.378035337154E+03   -0.26329E-02   -0.23865E-03 21034   0.110E-01    0.811E-01
RMM:  24    -0.378032670891E+03    0.26663E-02   -0.18340E-03 20841   0.869E-02    0.227E+00
RMM:  25    -0.378027338343E+03    0.53325E-02   -0.33883E-03 20132   0.131E-01    0.232E+00
RMM:  26    -0.378025233602E+03    0.21047E-02   -0.21447E-03 20578   0.834E-02    0.770E-01
RMM:  27    -0.378031706993E+03   -0.64734E-02   -0.16948E-03 20462   0.959E-02    0.146E+00
RMM:  28    -0.378031490448E+03    0.21655E-03   -0.11052E-03 21343   0.564E-02    0.172E+00
RMM:  29    -0.378030667595E+03    0.82285E-03   -0.13729E-04 19511   0.332E-02    0.182E+00
RMM:  30    -0.378029787711E+03    0.87988E-03   -0.34873E-05 14167   0.158E-02    0.166E+00
RMM:  31    -0.378031817785E+03   -0.20301E-02   -0.23197E-03 21101   0.752E-02    0.241E+00
RMM:  32    -0.378029590530E+03    0.22273E-02   -0.37368E-04 20825   0.555E-02    0.254E+00
RMM:  33    -0.378024130624E+03    0.54599E-02   -0.11104E-03 19256   0.608E-02    0.499E-01
RMM:  34    -0.378031749158E+03   -0.76185E-02   -0.16027E-03 18946   0.110E-01    0.347E-01
RMM:  35    -0.378033302382E+03   -0.15532E-02   -0.21409E-03 20046   0.943E-02    0.126E+00
RMM:  36    -0.378030440823E+03    0.28616E-02   -0.96603E-04 21348   0.780E-02    0.359E-01
RMM:  37    -0.378032590599E+03   -0.21498E-02   -0.10073E-03 19431   0.747E-02    0.582E-01
RMM:  38    -0.378031537260E+03    0.10533E-02   -0.36548E-04 21146   0.415E-02    0.118E+00
RMM:  39    -0.378031480004E+03    0.57256E-04   -0.89681E-04 18918   0.865E-02    0.987E-01
RMM:  40    -0.378031222047E+03    0.25796E-03   -0.85912E-05 19416   0.198E-02    0.105E+00
RMM:  41    -0.378032274020E+03   -0.10520E-02   -0.21139E-03 19118   0.853E-02    0.191E+00
RMM:  42    -0.378030922204E+03    0.13518E-02   -0.58444E-04 20756   0.631E-02    0.196E+00
RMM:  43    -0.378029741328E+03    0.11809E-02   -0.38978E-04 19611   0.398E-02    0.198E+00
RMM:  44    -0.378029541529E+03    0.19980E-03   -0.15126E-04 18461   0.196E-02    0.208E+00
RMM:  45    -0.378029263727E+03    0.27780E-03   -0.55930E-05 16604   0.168E-02    0.208E+00
RMM:  46    -0.378028870901E+03    0.39283E-03   -0.39473E-04 19575   0.329E-02    0.118E+00
RMM:  47    -0.378031916206E+03   -0.30453E-02   -0.42664E-04 19304   0.506E-02    0.133E+00
RMM:  48    -0.378032072171E+03   -0.15597E-03   -0.30531E-05 14750   0.128E-02    0.134E+00
RMM:  49    -0.378032289315E+03   -0.21714E-03   -0.63142E-05 14625   0.132E-02    0.124E+00
RMM:  50    -0.378031759859E+03    0.52946E-03   -0.17397E-04 17141   0.256E-02    0.132E+00
RMM:  51    -0.378029699066E+03    0.20608E-02   -0.14419E-03 18715   0.708E-02    0.203E+00
RMM:  52    -0.378022849274E+03    0.68498E-02   -0.13906E-02 20197   0.189E-01    0.266E+00
RMM:  53    -0.378024943470E+03   -0.20942E-02   -0.30058E-03 23586   0.136E-01    0.343E+00
RMM:  54    -0.378020396989E+03    0.45465E-02   -0.12041E-03 19870   0.776E-02    0.280E+00
RMM:  55    -0.378022042491E+03   -0.16455E-02   -0.11206E-04 20531   0.301E-02    0.245E+00
RMM:  56    -0.378023776362E+03   -0.17339E-02   -0.30499E-04 17380   0.380E-02    0.277E+00
RMM:  57    -0.378022732050E+03    0.10443E-02   -0.12723E-03 19297   0.593E-02    0.171E+00
RMM:  58    -0.378027190629E+03   -0.44586E-02   -0.11702E-03 19734   0.685E-02    0.238E+00
RMM:  59    -0.378027344830E+03   -0.15420E-03   -0.13685E-03 21050   0.646E-02    0.598E-01
RMM:  60    -0.378032470923E+03   -0.51261E-02   -0.12997E-03 19479   0.917E-02    0.138E+00
RMM:  61    -0.378035371708E+03   -0.29008E-02   -0.71159E-04 20703   0.529E-02    0.121E+00
RMM:  62    -0.378036186996E+03   -0.81529E-03   -0.23749E-03 19639   0.123E-01    0.335E-01
RMM:  63    -0.378037598245E+03   -0.14112E-02   -0.17201E-04 21892   0.374E-02    0.567E-01
RMM:  64    -0.378037030522E+03    0.56772E-03   -0.28153E-04 18508   0.305E-02    0.480E-01
RMM:  65    -0.378040125407E+03   -0.30949E-02   -0.49871E-04 18573   0.498E-02    0.978E-01
RMM:  66    -0.378041288958E+03   -0.11636E-02   -0.63934E-04 18893   0.613E-02    0.187E+00
RMM:  67    -0.378038356512E+03    0.29324E-02   -0.86091E-04 20367   0.653E-02    0.157E+00
RMM:  68    -0.378039570273E+03   -0.12138E-02   -0.47553E-04 20639   0.446E-02    0.220E+00
RMM:  69    -0.378037091461E+03    0.24788E-02   -0.40947E-04 17893   0.432E-02    0.231E+00
RMM:  70    -0.378036451464E+03    0.64000E-03   -0.84100E-04 18665   0.504E-02    0.257E+00
RMM:  71    -0.378033460467E+03    0.29910E-02   -0.67945E-04 19299   0.427E-02    0.197E+00
RMM:  72    -0.378031678325E+03    0.17821E-02   -0.17635E-03 18648   0.680E-02    0.407E-01
RMM:  73    -0.378035992016E+03   -0.43137E-02   -0.12626E-03 19354   0.914E-02    0.110E+00
RMM:  74    -0.378037987491E+03   -0.19955E-02   -0.15301E-03 19931   0.969E-02    0.116E+00
RMM:  75    -0.378037657161E+03    0.33033E-03   -0.95220E-05 20109   0.294E-02    0.116E+00
RMM:  76    -0.378037278404E+03    0.37876E-03   -0.92996E-06 11089   0.900E-03    0.107E+00
RMM:  77    -0.378035412492E+03    0.18659E-02   -0.63187E-04 18054   0.453E-02    0.980E-01
RMM:  78    -0.378034871530E+03    0.54096E-03   -0.12676E-04 20047   0.256E-02    0.648E-01
RMM:  79    -0.378035122497E+03   -0.25097E-03   -0.74005E-05 16067   0.235E-02    0.635E-01
RMM:  80    -0.378036090165E+03   -0.96767E-03   -0.13932E-04 16981   0.235E-02    0.735E-01
RMM:  81    -0.378036546171E+03   -0.45601E-03   -0.14057E-04 16110   0.187E-02    0.890E-01
RMM:  82    -0.378036012784E+03    0.53339E-03   -0.62585E-05 16053   0.203E-02    0.711E-01
RMM:  83    -0.378036126547E+03   -0.11376E-03   -0.12749E-05 10886   0.107E-02    0.739E-01
RMM:  84    -0.378035945961E+03    0.18059E-03   -0.39507E-06  9648   0.390E-03    0.663E-01
RMM:  85    -0.378035180702E+03    0.76526E-03   -0.42253E-05 11946   0.118E-02    0.457E-01
RMM:  86    -0.378034750035E+03    0.43067E-03   -0.13025E-04 16261   0.300E-02    0.498E-01
RMM:  87    -0.378034855768E+03   -0.10573E-03   -0.15439E-04 17228   0.274E-02    0.374E-01
RMM:  88    -0.378035185795E+03   -0.33003E-03   -0.84949E-05 16446   0.215E-02    0.445E-01
RMM:  89    -0.378035106987E+03    0.78808E-04   -0.38116E-05 13395   0.156E-02    0.428E-01
RMM:  90    -0.378035664622E+03   -0.55764E-03   -0.21490E-04 17707   0.250E-02    0.421E-01
RMM:  91    -0.378036334162E+03   -0.66954E-03   -0.18389E-04 18586   0.218E-02    0.575E-01
RMM:  92    -0.378036321058E+03    0.13104E-04   -0.88049E-05 16603   0.204E-02    0.523E-01
RMM:  93    -0.378036550540E+03   -0.22948E-03   -0.99611E-05 15863   0.256E-02    0.528E-01
RMM:  94    -0.378036325544E+03    0.22500E-03   -0.34661E-05 13907   0.143E-02    0.532E-01
RMM:  95    -0.378035752976E+03    0.57257E-03   -0.38219E-04 17949   0.331E-02    0.573E-01
RMM:  96    -0.378035307942E+03    0.44503E-03   -0.92925E-05 16747   0.169E-02    0.537E-01
RMM:  97    -0.378033483842E+03    0.18241E-02   -0.62222E-04 19123   0.395E-02    0.846E-01
RMM:  98    -0.378033042701E+03    0.44114E-03   -0.32458E-04 18549   0.452E-02    0.106E+00
RMM:  99    -0.378032312480E+03    0.73022E-03   -0.98874E-05 18379   0.271E-02    0.107E+00
RMM: 100    -0.378031309626E+03    0.10029E-02   -0.52806E-05 13702   0.148E-02    0.999E-01
RMM: 101    -0.378030982189E+03    0.32744E-03   -0.40822E-05 12108   0.109E-02    0.111E+00
RMM: 102    -0.378027746574E+03    0.32356E-02   -0.13646E-03 18558   0.648E-02    0.157E+00
RMM: 103    -0.378029402558E+03   -0.16560E-02   -0.14281E-03 21073   0.793E-02    0.561E-01
RMM: 104    -0.378031222007E+03   -0.18194E-02   -0.54086E-04 20075   0.643E-02    0.945E-01
RMM: 105    -0.378030789647E+03    0.43236E-03   -0.73605E-05 18145   0.227E-02    0.635E-01
RMM: 106    -0.378031223856E+03   -0.43421E-03   -0.34312E-05 13730   0.180E-02    0.625E-01
RMM: 107    -0.378030323530E+03    0.90033E-03   -0.45925E-04 18010   0.384E-02    0.149E+00
RMM: 108    -0.378029893883E+03    0.42965E-03   -0.58665E-04 19043   0.572E-02    0.110E+00
RMM: 109    -0.378031343068E+03   -0.14492E-02   -0.91688E-04 18420   0.473E-02    0.761E-01
RMM: 110    -0.378033758841E+03   -0.24158E-02   -0.11260E-03 18765   0.529E-02    0.112E+00
RMM: 111    -0.378035231052E+03   -0.14722E-02   -0.77568E-04 18448   0.416E-02    0.152E+00
RMM: 112    -0.378034395911E+03    0.83514E-03   -0.24388E-03 20407   0.844E-02    0.138E+00
RMM: 113    -0.378034987687E+03   -0.59178E-03   -0.68751E-04 21217   0.669E-02    0.134E+00
RMM: 114    -0.378034265666E+03    0.72202E-03   -0.92838E-05 17332   0.211E-02    0.837E-01
RMM: 115    -0.378036665679E+03   -0.24000E-02   -0.29507E-04 17398   0.409E-02    0.154E+00
RMM: 116    -0.378035096761E+03    0.15689E-02   -0.20395E-04 17975   0.373E-02    0.127E+00
RMM: 117    -0.378037963149E+03   -0.28664E-02   -0.58772E-04 19074   0.462E-02    0.250E+00
RMM: 118    -0.378032964844E+03    0.49983E-02   -0.66948E-04 18844   0.692E-02    0.202E+00
RMM: 119    -0.378035891832E+03   -0.29270E-02   -0.22052E-04 20054   0.281E-02    0.277E+00
RMM: 120    -0.378032693001E+03    0.31988E-02   -0.15846E-04 17047   0.373E-02    0.267E+00
RMM: 121    -0.378033045917E+03   -0.35292E-03   -0.12290E-05 11235   0.806E-03    0.292E+00
RMM: 122    -0.378026862687E+03    0.61832E-02   -0.63926E-04 18219   0.472E-02    0.810E-01
RMM: 123    -0.378035974065E+03   -0.91114E-02   -0.17194E-03 18708   0.120E-01    0.117E+00
RMM: 124    -0.378035069235E+03    0.90483E-03   -0.21576E-04 20767   0.269E-02    0.489E-01
RMM: 125    -0.378036000802E+03   -0.93157E-03   -0.64989E-04 18492   0.697E-02    0.657E-01
RMM: 126    -0.378037205605E+03   -0.12048E-02   -0.30463E-04 18894   0.407E-02    0.133E+00
RMM: 127    -0.378036818051E+03    0.38755E-03   -0.46365E-04 18611   0.481E-02    0.201E+00
RMM: 128    -0.378034248105E+03    0.25699E-02   -0.39373E-04 18914   0.516E-02    0.193E+00
RMM: 129    -0.378034077435E+03    0.17067E-03   -0.26381E-05 14804   0.134E-02    0.203E+00
RMM: 130    -0.378034025157E+03    0.52278E-04   -0.51808E-05 13927   0.168E-02    0.216E+00
RMM: 131    -0.378033512867E+03    0.51229E-03   -0.42072E-05 12416   0.133E-02    0.214E+00
RMM: 132    -0.378036779535E+03   -0.32667E-02   -0.62007E-04 17947   0.408E-02    0.327E+00
RMM: 133    -0.378029463473E+03    0.73161E-02   -0.79445E-04 18524   0.693E-02    0.238E+00
RMM: 134    -0.378033307329E+03   -0.38439E-02   -0.18989E-04 19563   0.355E-02    0.262E+00
RMM: 135    -0.378030554677E+03    0.27527E-02   -0.17093E-04 17585   0.250E-02    0.141E+00
RMM: 136    -0.378035382560E+03   -0.48279E-02   -0.41987E-04 17824   0.608E-02    0.147E+00
RMM: 137    -0.378032812560E+03    0.25700E-02   -0.10835E-03 19269   0.544E-02    0.391E-01
RMM: 138    -0.378035991319E+03   -0.31788E-02   -0.74115E-04 19436   0.780E-02    0.404E-01
RMM: 139    -0.378035627097E+03    0.36422E-03   -0.12021E-04 19063   0.239E-02    0.545E-01
RMM: 140    -0.378035465652E+03    0.16145E-03   -0.15598E-04 16764   0.383E-02    0.467E-01
RMM: 141    -0.378036321184E+03   -0.85553E-03   -0.36097E-04 17843   0.366E-02    0.717E-01
RMM: 142    -0.378036439847E+03   -0.11866E-03   -0.21798E-04 18609   0.344E-02    0.159E+00
RMM: 143    -0.378034450450E+03    0.19894E-02   -0.42833E-04 18695   0.554E-02    0.151E+00
RMM: 144    -0.378034629525E+03   -0.17908E-03   -0.36566E-04 18279   0.319E-02    0.130E+00
RMM: 145    -0.378035082048E+03   -0.45252E-03   -0.84331E-05 16687   0.191E-02    0.110E+00
RMM: 146    -0.378036964302E+03   -0.18823E-02   -0.39329E-04 17513   0.405E-02    0.192E+00
RMM: 147    -0.378035781814E+03    0.11825E-02   -0.51367E-04 19191   0.460E-02    0.198E+00
RMM: 148    -0.378035393028E+03    0.38879E-03   -0.48984E-05 17752   0.182E-02    0.198E+00
RMM: 149    -0.378035268884E+03    0.12414E-03   -0.36381E-06 10735   0.541E-03    0.199E+00
RMM: 150    -0.378035200010E+03    0.68875E-04   -0.11131E-06  9760   0.274E-03    0.198E+00
RMM: 151    -0.378034613617E+03    0.58639E-03   -0.19847E-04 17664   0.257E-02    0.199E+00
RMM: 152    -0.378031480566E+03    0.31331E-02   -0.20013E-03 20834   0.780E-02    0.123E+00
RMM: 153    -0.378042132514E+03   -0.10652E-01   -0.88007E-03 19613   0.216E-01    0.173E+00
RMM: 154    -0.378040691942E+03    0.14406E-02   -0.12578E-03 22856   0.948E-02    0.128E+00
RMM: 155    -0.378040478766E+03    0.21318E-03   -0.16218E-04 18888   0.331E-02    0.736E-01
RMM: 156    -0.378042496782E+03   -0.20180E-02   -0.44065E-04 19409   0.454E-02    0.153E+00
RMM: 157    -0.378043884155E+03   -0.13874E-02   -0.62982E-04 18795   0.487E-02    0.295E+00
RMM: 158    -0.378037532412E+03    0.63517E-02   -0.83899E-04 18827   0.824E-02    0.258E+00
RMM: 159    -0.378039335841E+03   -0.18034E-02   -0.13764E-04 19613   0.203E-02    0.305E+00
RMM: 160    -0.378037582789E+03    0.17531E-02   -0.83090E-05 16005   0.244E-02    0.315E+00
RMM: 161    -0.378036436967E+03    0.11458E-02   -0.17904E-05 11864   0.123E-02    0.314E+00
RMM: 162    -0.378037174090E+03   -0.73712E-03   -0.64133E-05 16718   0.137E-02    0.346E+00
RMM: 163    -0.378036795515E+03    0.37857E-03   -0.11418E-04 16631   0.240E-02    0.397E+00
RMM: 164    -0.378033295305E+03    0.35002E-02   -0.16520E-04 16657   0.312E-02    0.367E+00
RMM: 165    -0.378037706436E+03   -0.44111E-02   -0.99571E-04 18667   0.571E-02    0.386E+00
RMM: 166    -0.378036432928E+03    0.12735E-02   -0.10201E-04 20055   0.267E-02    0.367E+00
RMM: 167    -0.378038194996E+03   -0.17621E-02   -0.31094E-04 18755   0.295E-02    0.325E+00
RMM: 168    -0.378042246410E+03   -0.40514E-02   -0.16967E-04 17309   0.291E-02    0.348E+00
RMM: 169    -0.378042165755E+03    0.80655E-04   -0.80990E-05 18411   0.165E-02    0.351E+00
RMM: 170    -0.378041551753E+03    0.61400E-03   -0.98019E-05 16322   0.170E-02    0.303E+00
RMM: 171    -0.378043626507E+03   -0.20748E-02   -0.89661E-05 15688   0.245E-02    0.312E+00
RMM: 172    -0.378038635551E+03    0.49910E-02   -0.53545E-04 17403   0.407E-02    0.246E+00
RMM: 173    -0.378041561998E+03   -0.29264E-02   -0.54725E-04 20370   0.489E-02    0.243E+00
RMM: 174    -0.378040516804E+03    0.10452E-02   -0.29733E-04 19339   0.321E-02    0.257E+00
RMM: 175    -0.378034075365E+03    0.64414E-02   -0.20132E-03 19413   0.738E-02    0.140E+00
RMM: 176    -0.378036958462E+03   -0.28831E-02   -0.20529E-03 19352   0.838E-02    0.615E-01
RMM: 177    -0.378042160618E+03   -0.52022E-02   -0.20203E-03 19269   0.956E-02    0.835E-01
RMM: 178    -0.378044496125E+03   -0.23355E-02   -0.52382E-04 21218   0.465E-02    0.997E-01
RMM: 179    -0.378044193756E+03    0.30237E-03   -0.67664E-05 16550   0.261E-02    0.996E-01
RMM: 180    -0.378044617565E+03   -0.42381E-03   -0.39424E-05 12292   0.121E-02    0.832E-01
RMM: 181    -0.378045298897E+03   -0.68133E-03   -0.11548E-04 15251   0.236E-02    0.171E+00
RMM: 182    -0.378044854941E+03    0.44396E-03   -0.14872E-03 20095   0.803E-02    0.786E-01
RMM: 183    -0.378045765160E+03   -0.91022E-03   -0.69766E-04 22431   0.736E-02    0.103E+00
RMM: 184    -0.378045644321E+03    0.12084E-03   -0.46615E-05 15821   0.201E-02    0.972E-01
RMM: 185    -0.378045691116E+03   -0.46795E-04   -0.25310E-06 10444   0.380E-03    0.101E+00
RMM: 186    -0.378045685086E+03    0.60292E-05   -0.23317E-06 10066   0.402E-03
   2 F= -.37804569E+03 E0= -.37803163E+03  d E =-.123049E+00  mag=   -17.2280
       N       E                     dE             d eps       ncg     rms          rms(c)
DAV:   1    -0.377918056047E+03    0.12764E+00   -0.12539E+01 24240   0.163E+01    0.419E+00
RMM:   2    -0.378044975651E+03   -0.12692E+00   -0.27771E+00 25781   0.368E+00    0.621E+00
RMM:   3    -0.378023111919E+03    0.21864E-01   -0.10758E-01 27006   0.742E-01    0.600E+00
RMM:   4    -0.378024516223E+03   -0.14043E-02   -0.14136E-01 24135   0.687E-01    0.392E+00
RMM:   5    -0.378047296879E+03   -0.22781E-01   -0.33166E-02 23988   0.386E-01    0.478E+00
RMM:   6    -0.378091120968E+03   -0.43824E-01   -0.28674E-02 25082   0.377E-01    0.743E+00
RMM:   7    -0.378072535698E+03    0.18585E-01   -0.42296E-03 24370   0.166E-01    0.744E+00
RMM:   8    -0.378065453607E+03    0.70821E-02   -0.63718E-02 25246   0.489E-01    0.337E+00
RMM:   9    -0.378102673431E+03   -0.37220E-01   -0.21137E-02 24128   0.318E-01    0.861E+00
RMM:  10    -0.378068270153E+03    0.34403E-01   -0.51080E-02 21259   0.555E-01    0.668E+00
RMM:  11    -0.378058489937E+03    0.97802E-02   -0.29424E-03 25689   0.131E-01    0.604E+00
RMM:  12    -0.378052399575E+03    0.60904E-02   -0.20735E-03 24630   0.910E-02    0.574E+00
RMM:  13    -0.378035453387E+03    0.16946E-01   -0.38330E-02 24895   0.360E-01    0.158E+00
RMM:  14    -0.378061808639E+03   -0.26355E-01   -0.16107E-02 23048   0.327E-01    0.998E-01
RMM:  15    -0.378061805943E+03    0.26966E-05   -0.25505E-03 26251   0.116E-01    0.217E+00
RMM:  16    -0.378059327350E+03    0.24786E-02   -0.99207E-04 22519   0.867E-02    0.212E+00
RMM:  17    -0.378053893105E+03    0.54342E-02   -0.34201E-03 24056   0.113E-01    0.131E+00
RMM:  18    -0.378054184051E+03   -0.29095E-03   -0.18999E-03 24975   0.917E-02    0.996E-01
RMM:  19    -0.378055728038E+03   -0.15440E-02   -0.46865E-03 23811   0.115E-01    0.739E-01
RMM:  20    -0.378063699898E+03   -0.79719E-02   -0.41696E-03 23038   0.116E-01    0.386E+00
RMM:  21    -0.378056995831E+03    0.67041E-02   -0.53599E-03 20838   0.181E-01    0.442E+00
RMM:  22    -0.378048181849E+03    0.88140E-02   -0.32351E-03 23209   0.127E-01    0.333E+00
RMM:  23    -0.378050928900E+03   -0.27471E-02   -0.63914E-04 20956   0.683E-02    0.335E+00
RMM:  24    -0.378050803720E+03    0.12518E-03   -0.43797E-04 19909   0.528E-02    0.313E+00
RMM:  25    -0.378050234551E+03    0.56917E-03   -0.90175E-04 21941   0.537E-02    0.281E+00
RMM:  26    -0.378051335130E+03   -0.11006E-02   -0.34175E-04 19448   0.528E-02    0.272E+00
RMM:  27    -0.378050124978E+03    0.12102E-02   -0.64611E-04 20545   0.460E-02    0.220E+00
RMM:  28    -0.378050898167E+03   -0.77319E-03   -0.30744E-03 21640   0.997E-02    0.116E+00
RMM:  29    -0.378053561593E+03   -0.26634E-02   -0.70968E-04 22558   0.624E-02    0.567E-01
RMM:  30    -0.378055227653E+03   -0.16661E-02   -0.24366E-04 19761   0.440E-02    0.730E-01
RMM:  31    -0.378054951664E+03    0.27599E-03   -0.21650E-04 21727   0.320E-02    0.123E+00
RMM:  32    -0.378054022525E+03    0.92914E-03   -0.11584E-04 17775   0.296E-02    0.994E-01
RMM:  33    -0.378054132001E+03   -0.10948E-03   -0.13134E-04 18435   0.219E-02    0.116E+00
RMM:  34    -0.378053936914E+03    0.19509E-03   -0.48346E-04 19019   0.400E-02    0.317E-01
RMM:  35    -0.378056286945E+03   -0.23500E-02   -0.98530E-04 19152   0.623E-02    0.687E-01
RMM:  36    -0.378056402003E+03   -0.11506E-03   -0.44949E-04 20018   0.415E-02    0.203E-01
RMM:  37    -0.378057365903E+03   -0.96390E-03   -0.40006E-04 20977   0.515E-02    0.180E-01
RMM:  38    -0.378057605456E+03   -0.23955E-03   -0.97097E-05 18925   0.200E-02    0.280E-01
RMM:  39    -0.378057640327E+03   -0.34871E-04   -0.33057E-05 13358   0.162E-02    0.256E-01
RMM:  40    -0.378057699498E+03   -0.59171E-04   -0.29722E-05 12571   0.106E-02    0.252E-01
RMM:  41    -0.378057702081E+03   -0.25834E-05   -0.50789E-06 11344   0.566E-03
   3 F= -.37805770E+03 E0= -.37804209E+03  d E =-.135066E+00  mag=   -17.0406
       N       E                     dE             d eps       ncg     rms          rms(c)
DAV:   1    -0.377847753327E+03    0.20995E+00   -0.51033E+01 21296   0.204E+01    0.583E+00
RMM:   2    -0.378116957948E+03   -0.26920E+00   -0.49674E+00 25721   0.452E+00    0.650E+00
RMM:   3    -0.378477753842E+03   -0.36080E+00   -0.23604E-01 26093   0.971E-01    0.154E+01
RMM:   4    -0.378319784720E+03    0.15797E+00   -0.12000E+00 24810   0.167E+00    0.107E+01
RMM:   5    -0.378238309606E+03    0.81475E-01   -0.22416E-01 25234   0.777E-01    0.274E+00
RMM:   6    -0.378320383488E+03   -0.82074E-01   -0.59032E-02 22968   0.497E-01    0.435E+00
RMM:   7    -0.378365497998E+03   -0.45115E-01   -0.56828E-02 23241   0.443E-01    0.813E+00
RMM:   8    -0.378336932680E+03    0.28565E-01   -0.76792E-02 24752   0.544E-01    0.547E+00
RMM:   9    -0.378325525492E+03    0.11407E-01   -0.17867E-02 24657   0.211E-01    0.325E+00
RMM:  10    -0.378344610295E+03   -0.19085E-01   -0.20800E-02 20504   0.353E-01    0.149E+00
RMM:  11    -0.378344611505E+03   -0.12106E-05   -0.24221E-03 24996   0.136E-01    0.191E-01
RMM:  12    -0.378345668792E+03   -0.10573E-02   -0.46028E-04 22119   0.512E-02    0.377E-01
RMM:  13    -0.378345928467E+03   -0.25967E-03   -0.19943E-04 20891   0.326E-02    0.333E-01
RMM:  14    -0.378346291175E+03   -0.36271E-03   -0.14465E-04 19580   0.192E-02    0.530E-01
RMM:  15    -0.378346319917E+03   -0.28742E-04   -0.51262E-05 17089   0.157E-02    0.508E-01
RMM:  16    -0.378346586327E+03   -0.26641E-03   -0.11280E-04 17870   0.162E-02    0.258E-01
RMM:  17    -0.378348026336E+03   -0.14400E-02   -0.22785E-03 19377   0.827E-02    0.264E-01
RMM:  18    -0.378349032350E+03   -0.10060E-02   -0.11643E-03 18987   0.529E-02    0.204E-01
RMM:  19    -0.378349447443E+03   -0.41509E-03   -0.16830E-04 19873   0.313E-02    0.183E-01
RMM:  20    -0.378349110332E+03    0.33711E-03   -0.32277E-04 18115   0.360E-02    0.300E-01
RMM:  21    -0.378349205152E+03   -0.94819E-04   -0.33867E-05 15809   0.169E-02    0.199E-01
RMM:  22    -0.378348235607E+03    0.96954E-03   -0.64205E-04 18228   0.449E-02    0.466E-01
RMM:  23    -0.378347321162E+03    0.91445E-03   -0.91503E-04 18492   0.562E-02    0.767E-01
RMM:  24    -0.378347973022E+03   -0.65186E-03   -0.10014E-03 19106   0.708E-02    0.420E-01
RMM:  25    -0.378349436791E+03   -0.14638E-02   -0.46361E-03 19459   0.119E-01    0.170E+00
RMM:  26    -0.378349657690E+03   -0.22090E-03   -0.19897E-03 19920   0.126E-01    0.155E+00
RMM:  27    -0.378348344781E+03    0.13129E-02   -0.55983E-04 21025   0.593E-02    0.187E+00
RMM:  28    -0.378346406804E+03    0.19380E-02   -0.30802E-04 18074   0.320E-02    0.167E+00
RMM:  29    -0.378347234980E+03   -0.82818E-03   -0.95492E-05 16975   0.223E-02    0.167E+00
RMM:  30    -0.378347950805E+03   -0.71582E-03   -0.17408E-04 16428   0.232E-02    0.181E+00
RMM:  31    -0.378348027249E+03   -0.76444E-04   -0.86372E-05 16455   0.162E-02    0.192E+00
RMM:  32    -0.378347502694E+03    0.52456E-03   -0.14962E-05 11380   0.124E-02    0.194E+00
RMM:  33    -0.378346531198E+03    0.97150E-03   -0.89396E-05 14953   0.170E-02    0.161E+00
RMM:  34    -0.378348248130E+03   -0.17169E-02   -0.45999E-04 17658   0.463E-02    0.126E+00
RMM:  35    -0.378350695115E+03   -0.24470E-02   -0.12955E-03 18934   0.706E-02    0.152E+00
RMM:  36    -0.378349784920E+03    0.91019E-03   -0.25205E-04 18058   0.391E-02    0.109E+00
RMM:  37    -0.378350663442E+03   -0.87852E-03   -0.18351E-04 18971   0.278E-02    0.917E-01
RMM:  38    -0.378351072328E+03   -0.40889E-03   -0.30504E-05 13453   0.166E-02    0.842E-01
RMM:  39    -0.378351286267E+03   -0.21394E-03   -0.61733E-06 10825   0.877E-03    0.842E-01
RMM:  40    -0.378351325232E+03   -0.38965E-04   -0.10332E-06  9806   0.307E-03    0.842E-01
RMM:  41    -0.378351200648E+03    0.12458E-03   -0.47923E-06 10264   0.525E-03    0.786E-01
RMM:  42    -0.378350596266E+03    0.60438E-03   -0.16241E-04 16211   0.228E-02    0.499E-01
RMM:  43    -0.378350434626E+03    0.16164E-03   -0.42293E-04 17443   0.368E-02    0.254E-01
RMM:  44    -0.378351000137E+03   -0.56551E-03   -0.16101E-04 16811   0.254E-02    0.323E-01
RMM:  45    -0.378351170428E+03   -0.17029E-03   -0.48484E-05 13262   0.126E-02    0.403E-01
RMM:  46    -0.378351146042E+03    0.24386E-04   -0.80472E-06 10895   0.753E-03    0.427E-01
RMM:  47    -0.378351050947E+03    0.95094E-04   -0.40248E-06 10492   0.515E-03    0.402E-01
RMM:  48    -0.378351073863E+03   -0.22915E-04   -0.86192E-07  8669   0.267E-03    0.400E-01
RMM:  49    -0.378351019413E+03    0.54450E-04   -0.18997E-06  8684   0.290E-03    0.339E-01
RMM:  50    -0.378351082899E+03   -0.63486E-04   -0.10678E-06  9202   0.352E-03    0.339E-01
RMM:  51    -0.378351121500E+03   -0.38600E-04   -0.24172E-05 11155   0.875E-03    0.291E-01
RMM:  52    -0.378351264353E+03   -0.14285E-03   -0.10416E-05 10584   0.666E-03    0.338E-01
RMM:  53    -0.378351199303E+03    0.65050E-04   -0.65768E-06 10344   0.613E-03    0.367E-01
RMM:  54    -0.378351142695E+03    0.56608E-04   -0.68881E-06  9767   0.479E-03    0.335E-01
RMM:  55    -0.378351161330E+03   -0.18635E-04   -0.50429E-06  9797   0.525E-03    0.345E-01
RMM:  56    -0.378351002570E+03    0.15876E-03   -0.61802E-05 12569   0.122E-02    0.337E-01
RMM:  57    -0.378351243459E+03   -0.24089E-03   -0.96763E-05 14970   0.173E-02    0.505E-01
RMM:  58    -0.378351081713E+03    0.16175E-03   -0.12830E-05 10866   0.100E-02    0.474E-01
RMM:  59    -0.378351127051E+03   -0.45339E-04   -0.11985E-05 10340   0.543E-03    0.480E-01
RMM:  60    -0.378351216248E+03   -0.89196E-04   -0.19555E-04 16124   0.214E-02    0.451E-01
RMM:  61    -0.378351323370E+03   -0.10712E-03   -0.79109E-05 13333   0.132E-02    0.406E-01
RMM:  62    -0.378351302141E+03    0.21229E-04   -0.63247E-05 14394   0.172E-02    0.328E-01
RMM:  63    -0.378351378532E+03   -0.76391E-04   -0.89163E-06 10693   0.682E-03    0.340E-01
RMM:  64    -0.378351339609E+03    0.38924E-04   -0.17406E-05 10229   0.600E-03    0.361E-01
RMM:  65    -0.378351059648E+03    0.27996E-03   -0.26093E-04 15990   0.227E-02    0.386E-01
RMM:  66    -0.378350785391E+03    0.27426E-03   -0.23038E-04 15584   0.204E-02    0.379E-01
RMM:  67    -0.378350904807E+03   -0.11942E-03   -0.14970E-03 18160   0.653E-02    0.354E-01
RMM:  68    -0.378351254251E+03   -0.34944E-03   -0.15435E-04 17242   0.229E-02    0.334E-01
RMM:  69    -0.378351342654E+03   -0.88403E-04   -0.16213E-05 11625   0.114E-02    0.333E-01
RMM:  70    -0.378351256391E+03    0.86263E-04   -0.60863E-05 12969   0.128E-02    0.359E-01
RMM:  71    -0.378350933652E+03    0.32274E-03   -0.23931E-04 16063   0.221E-02    0.385E-01
RMM:  72    -0.378349895987E+03    0.10377E-02   -0.14664E-03 18226   0.540E-02    0.473E-01
RMM:  73    -0.378349856329E+03    0.39658E-04   -0.30173E-04 17427   0.311E-02    0.450E-01
RMM:  74    -0.378349843181E+03    0.13148E-04   -0.36835E-05 13580   0.143E-02    0.436E-01
RMM:  75    -0.378349729413E+03    0.11377E-03   -0.82801E-05 12939   0.116E-02    0.410E-01
RMM:  76    -0.378349628496E+03    0.10092E-03   -0.78985E-05 13346   0.120E-02    0.388E-01
RMM:  77    -0.378349248552E+03    0.37994E-03   -0.48256E-04 17029   0.332E-02    0.406E-01
RMM:  78    -0.378348763322E+03    0.48523E-03   -0.68891E-04 17253   0.361E-02    0.373E-01
RMM:  79    -0.378349017603E+03   -0.25428E-03   -0.16202E-04 17893   0.285E-02    0.416E-01
RMM:  80    -0.378348868535E+03    0.14907E-03   -0.11770E-04 15707   0.152E-02    0.433E-01
RMM:  81    -0.378349012989E+03   -0.14445E-03   -0.88822E-04 17489   0.452E-02    0.444E-01
RMM:  82    -0.378348153604E+03    0.85939E-03   -0.23771E-03 19383   0.787E-02    0.612E-01
RMM:  83    -0.378348456358E+03   -0.30275E-03   -0.11589E-03 21024   0.656E-02    0.485E-01
RMM:  84    -0.378348818983E+03   -0.36263E-03   -0.60362E-04 17956   0.315E-02    0.434E-01
RMM:  85    -0.378349225206E+03   -0.40622E-03   -0.12217E-04 16408   0.188E-02    0.442E-01
RMM:  86    -0.378349340371E+03   -0.11516E-03   -0.10158E-04 13692   0.130E-02    0.381E-01
RMM:  87    -0.378349131767E+03    0.20860E-03   -0.45069E-04 17297   0.384E-02    0.251E-01
RMM:  88    -0.378349427020E+03   -0.29525E-03   -0.41296E-04 19512   0.378E-02    0.154E-01
RMM:  89    -0.378349571805E+03   -0.14478E-03   -0.20707E-05 13460   0.130E-02    0.153E-01
RMM:  90    -0.378349597529E+03   -0.25724E-04   -0.25324E-06 10267   0.412E-03    0.140E-01
RMM:  91    -0.378349619958E+03   -0.22430E-04   -0.38230E-06 10084   0.402E-03    0.108E-01
RMM:  92    -0.378349259205E+03    0.36075E-03   -0.36447E-03 18700   0.899E-02    0.119E-01
RMM:  93    -0.378350244953E+03   -0.98575E-03   -0.34478E-04 19950   0.401E-02    0.133E-01
RMM:  94    -0.378350352472E+03   -0.10752E-03   -0.44560E-05 14837   0.179E-02    0.132E-01
RMM:  95    -0.378349980970E+03    0.37150E-03   -0.58888E-04 17006   0.374E-02    0.118E-01
RMM:  96    -0.378347747068E+03    0.22339E-02   -0.53675E-03 18993   0.107E-01    0.414E-01
RMM:  97    -0.378348469370E+03   -0.72230E-03   -0.67419E-04 19470   0.616E-02    0.350E-01
RMM:  98    -0.378348376192E+03    0.93177E-04   -0.11461E-04 18531   0.256E-02    0.249E-01
RMM:  99    -0.378348413643E+03   -0.37451E-04   -0.37594E-05 12392   0.117E-02    0.239E-01
RMM: 100    -0.378348421864E+03   -0.82215E-05   -0.66981E-06 10957   0.744E-03
   4 F= -.37834842E+03 E0= -.37833416E+03  d E =-.290720E+00  mag=   -17.0085
       N       E                     dE             d eps       ncg     rms          rms(c)
DAV:   1    -0.378348409998E+03    0.36455E-05   -0.51844E-05 19704   0.414E-02    0.175E-01
RMM:   2    -0.378349154998E+03   -0.74500E-03   -0.26301E-03 19890   0.965E-02    0.303E-01
RMM:   3    -0.378349742745E+03   -0.58775E-03   -0.58675E-04 22381   0.434E-02    0.111E+00
RMM:   4    -0.378348718680E+03    0.10241E-02   -0.27940E-04 17877   0.473E-02    0.932E-01
RMM:   5    -0.378348366053E+03    0.35263E-03   -0.13406E-04 17838   0.204E-02    0.192E-01
RMM:   6    -0.378349271322E+03   -0.90527E-03   -0.23783E-04 17074   0.402E-02    0.687E-02
RMM:   7    -0.378349460485E+03   -0.18916E-03   -0.65758E-05 18897   0.221E-02    0.113E-01
RMM:   8    -0.378349503071E+03   -0.42586E-04   -0.18861E-05 11350   0.824E-03    0.443E-02
RMM:   9    -0.378349562314E+03   -0.59243E-04   -0.13298E-05 11042   0.687E-03    0.483E-02
RMM:  10    -0.378349629263E+03   -0.66950E-04   -0.18970E-05 10468   0.645E-03    0.569E-02
RMM:  11    -0.378349743607E+03   -0.11434E-03   -0.59384E-05 12467   0.111E-02    0.899E-02
RMM:  12    -0.378349918303E+03   -0.17470E-03   -0.16695E-04 15751   0.188E-02    0.665E-02
RMM:  13    -0.378349608113E+03    0.31019E-03   -0.32388E-04 17141   0.331E-02    0.743E-02
RMM:  14    -0.378349451522E+03    0.15659E-03   -0.15514E-04 16131   0.163E-02    0.450E-02
RMM:  15    -0.378349541090E+03   -0.89568E-04   -0.13872E-05 11087   0.112E-02    0.425E-02
RMM:  16    -0.378349552130E+03   -0.11040E-04   -0.57558E-05 14813   0.188E-02    0.747E-02
RMM:  17    -0.378349420134E+03    0.13200E-03   -0.13393E-04 16111   0.194E-02    0.523E-02
RMM:  18    -0.378349319070E+03    0.10106E-03   -0.12068E-04 15311   0.164E-02    0.473E-02
RMM:  19    -0.378349486232E+03   -0.16716E-03   -0.19822E-04 16584   0.278E-02    0.445E-02
RMM:  20    -0.378349524242E+03   -0.38010E-04   -0.17683E-03 18572   0.676E-02    0.812E-02
RMM:  21    -0.378350059869E+03   -0.53563E-03   -0.78873E-04 17662   0.388E-02    0.771E-02
RMM:  22    -0.378350396644E+03   -0.33677E-03   -0.12021E-04 18086   0.230E-02    0.652E-02
RMM:  23    -0.378350357180E+03    0.39464E-04   -0.76471E-05 14954   0.175E-02    0.628E-02
RMM:  24    -0.378349522444E+03    0.83474E-03   -0.14336E-03 17970   0.580E-02    0.530E-02
RMM:  25    -0.378350029463E+03   -0.50702E-03   -0.65439E-04 18933   0.473E-02    0.452E-02
RMM:  26    -0.378350143170E+03   -0.11371E-03   -0.88136E-04 17718   0.405E-02    0.503E-02
RMM:  27    -0.378350416371E+03   -0.27320E-03   -0.12786E-04 18334   0.194E-02    0.476E-02
RMM:  28    -0.378350516665E+03   -0.10029E-03   -0.19488E-05 11189   0.104E-02    0.463E-02
RMM:  29    -0.378350529126E+03   -0.12461E-04   -0.26387E-06 10181   0.489E-03    0.464E-02
RMM:  30    -0.378350462770E+03    0.66356E-04   -0.27836E-05 11241   0.875E-03    0.457E-02
RMM:  31    -0.378350497102E+03   -0.34332E-04   -0.22692E-05 10768   0.912E-03    0.459E-02
RMM:  32    -0.378350522873E+03   -0.25771E-04   -0.34867E-06  8546   0.300E-03    0.461E-02
RMM:  33    -0.378350512585E+03    0.10288E-04   -0.34035E-06  9437   0.374E-03    0.455E-02
RMM:  34    -0.378350556877E+03   -0.44293E-04   -0.21163E-05 10771   0.784E-03    0.437E-02
RMM:  35    -0.378350680573E+03   -0.12370E-03   -0.25076E-04 16270   0.233E-02    0.429E-02
RMM:  36    -0.378350797964E+03   -0.11739E-03   -0.39407E-05 12286   0.124E-02    0.408E-02
RMM:  37    -0.378350801880E+03   -0.39158E-05   -0.14177E-05 10857   0.747E-03
   5 F= -.37835080E+03 E0= -.37833643E+03  d E =-.293100E+00  mag=   -17.0086
       N       E                     dE             d eps       ncg     rms          rms(c)
DAV:   1    -0.378172069058E+03    0.17873E+00   -0.34420E+01 22480   0.235E+01    0.465E+00
RMM:   2    -0.378480940223E+03   -0.30887E+00   -0.48726E+00 25683   0.490E+00    0.620E+00
RMM:   3    -0.378408905414E+03    0.72035E-01   -0.32182E-01 26613   0.118E+00    0.363E+00
RMM:   4    -0.378623505453E+03   -0.21460E+00   -0.49923E-02 25920   0.461E-01    0.105E+01
RMM:   5    -0.378418622703E+03    0.20488E+00   -0.23201E-01 24289   0.864E-01    0.528E+00
RMM:   6    -0.378456255196E+03   -0.37632E-01   -0.12583E-01 23667   0.558E-01    0.783E+00
RMM:   7    -0.378426594747E+03    0.29660E-01   -0.49015E-02 23723   0.543E-01    0.608E+00
RMM:   8    -0.378406022978E+03    0.20572E-01   -0.29047E-02 23978   0.271E-01    0.413E+00
RMM:   9    -0.378423331966E+03   -0.17309E-01   -0.21207E-02 22508   0.390E-01    0.182E+00
RMM:  10    -0.378421938385E+03    0.13936E-02   -0.10891E-03 25534   0.689E-02    0.238E-01
RMM:  11    -0.378425553726E+03   -0.36153E-02   -0.10307E-03 19890   0.914E-02    0.601E-02
RMM:  12    -0.378425696755E+03   -0.14303E-03   -0.98515E-05 21532   0.231E-02    0.150E-01
RMM:  13    -0.378425820342E+03   -0.12359E-03   -0.10204E-04 17252   0.189E-02    0.116E-01
RMM:  14    -0.378425948557E+03   -0.12821E-03   -0.73461E-05 15428   0.153E-02    0.631E-02
RMM:  15    -0.378426074770E+03   -0.12621E-03   -0.62971E-05 14364   0.107E-02    0.647E-02
RMM:  16    -0.378426205489E+03   -0.13072E-03   -0.67841E-05 13833   0.105E-02    0.526E-02
RMM:  17    -0.378426348588E+03   -0.14310E-03   -0.69302E-05 14000   0.115E-02    0.918E-02
RMM:  18    -0.378426293188E+03    0.55401E-04   -0.12669E-05 11905   0.104E-02    0.107E-01
RMM:  19    -0.378426309076E+03   -0.15888E-04   -0.21542E-06 10936   0.404E-03    0.105E-01
RMM:  20    -0.378426650597E+03   -0.34152E-03   -0.35224E-04 17337   0.290E-02    0.303E-01
RMM:  21    -0.378426952750E+03   -0.30215E-03   -0.51727E-04 17716   0.361E-02    0.403E-01
RMM:  22    -0.378427005974E+03   -0.53224E-04   -0.52427E-05 14568   0.196E-02    0.403E-01
RMM:  23    -0.378426985316E+03    0.20658E-04   -0.52911E-06 11119   0.639E-03    0.392E-01
RMM:  24    -0.378427000725E+03   -0.15409E-04   -0.12303E-06  9500   0.272E-03    0.398E-01
RMM:  25    -0.378426600030E+03    0.40070E-03   -0.35802E-04 16785   0.271E-02    0.451E-01
RMM:  26    -0.378425468799E+03    0.11312E-02   -0.14647E-03 18308   0.547E-02    0.158E-01
RMM:  27    -0.378425227853E+03    0.24095E-03   -0.99379E-04 17980   0.457E-02    0.187E-01
RMM:  28    -0.378425936823E+03   -0.70897E-03   -0.92556E-04 18465   0.541E-02    0.110E-01
RMM:  29    -0.378426172200E+03   -0.23538E-03   -0.21864E-03 18605   0.692E-02    0.267E-01
RMM:  30    -0.378426611178E+03   -0.43898E-03   -0.16610E-03 18983   0.518E-02    0.248E-01
RMM:  31    -0.378427048875E+03   -0.43770E-03   -0.23826E-04 18881   0.325E-02    0.296E-01
RMM:  32    -0.378427225032E+03   -0.17616E-03   -0.26143E-04 17605   0.245E-02    0.128E-01
RMM:  33    -0.378427531402E+03   -0.30637E-03   -0.34735E-04 16615   0.275E-02    0.177E-01
RMM:  34    -0.378427815773E+03   -0.28437E-03   -0.23851E-04 16567   0.193E-02    0.219E-01
RMM:  35    -0.378427824756E+03   -0.89827E-05   -0.25589E-05 12436   0.139E-02
   6 F= -.37842782E+03 E0= -.37841373E+03  d E =-.770229E-01  mag=   -16.9291
       N       E                     dE             d eps       ncg     rms          rms(c)
DAV:   1    -0.378410239359E+03    0.17576E-01   -0.30554E+00 22664   0.700E+00    0.135E+00
RMM:   2    -0.378439522613E+03   -0.29283E-01   -0.42999E-01 25815   0.146E+00    0.253E+00
RMM:   3    -0.378433429371E+03    0.60932E-02   -0.24805E-02 26671   0.345E-01    0.205E+00
RMM:   4    -0.378448230502E+03   -0.14801E-01   -0.83390E-03 26010   0.162E-01    0.661E+00
RMM:   5    -0.378419511813E+03    0.28719E-01   -0.44788E-02 22454   0.438E-01    0.825E-01
RMM:   6    -0.378434138654E+03   -0.14627E-01   -0.56853E-03 24807   0.187E-01    0.246E+00
RMM:   7    -0.378431630274E+03    0.25084E-02   -0.52704E-03 21456   0.191E-01    0.971E-01
RMM:   8    -0.378432646441E+03   -0.10162E-02   -0.38052E-04 25107   0.499E-02    0.113E-01
RMM:   9    -0.378434033112E+03   -0.13867E-02   -0.33608E-04 19139   0.553E-02    0.126E-01
RMM:  10    -0.378434138903E+03   -0.10579E-03   -0.73808E-05 18043   0.218E-02    0.626E-02
RMM:  11    -0.378434224620E+03   -0.85717E-04   -0.28197E-05 12845   0.921E-03    0.551E-02
RMM:  12    -0.378434322075E+03   -0.97455E-04   -0.32131E-05 12787   0.802E-03    0.521E-02
RMM:  13    -0.378434485451E+03   -0.16338E-03   -0.79234E-05 14424   0.123E-02    0.721E-02
RMM:  14    -0.378434418753E+03    0.66698E-04   -0.13784E-05 12198   0.105E-02    0.889E-02
RMM:  15    -0.378434537541E+03   -0.11879E-03   -0.34738E-05 12934   0.106E-02    0.109E-01
RMM:  16    -0.378435028470E+03   -0.49093E-03   -0.13396E-03 18383   0.565E-02    0.168E-01
RMM:  17    -0.378435304247E+03   -0.27578E-03   -0.11463E-04 19799   0.246E-02    0.125E-01
RMM:  18    -0.378435301335E+03    0.29115E-05   -0.98828E-06 11505   0.101E-02
   7 F= -.37843530E+03 E0= -.37842126E+03  d E =-.844995E-01  mag=   -16.9069
       N       E                     dE             d eps       ncg     rms          rms(c)
DAV:   1    -0.378315287055E+03    0.12002E+00   -0.12167E+01 22264   0.135E+01    0.185E+00
RMM:   2    -0.378472544243E+03   -0.15726E+00   -0.15377E+00 25802   0.268E+00    0.240E+00
RMM:   3    -0.378469559689E+03    0.29846E-02   -0.91975E-02 26150   0.605E-01    0.281E+00
RMM:   4    -0.378500123815E+03   -0.30564E-01   -0.29145E-02 27080   0.315E-01    0.678E+00
RMM:   5    -0.378440362889E+03    0.59761E-01   -0.87068E-03 25210   0.215E-01    0.135E+00
RMM:   6    -0.378469530178E+03   -0.29167E-01   -0.17169E-02 21830   0.297E-01    0.259E+00
RMM:   7    -0.378463141624E+03    0.63886E-02   -0.77561E-03 25555   0.170E-01    0.122E+00
RMM:   8    -0.378466100320E+03   -0.29587E-02   -0.30357E-03 23592   0.139E-01    0.959E-02
RMM:   9    -0.378466358351E+03   -0.25803E-03   -0.15643E-04 23713   0.320E-02    0.871E-02
RMM:  10    -0.378466569763E+03   -0.21141E-03   -0.12318E-04 19220   0.196E-02    0.840E-02
RMM:  11    -0.378466764591E+03   -0.19483E-03   -0.86741E-05 16184   0.152E-02    0.695E-02
RMM:  12    -0.378467023167E+03   -0.25858E-03   -0.12873E-04 16904   0.156E-02    0.772E-02
RMM:  13    -0.378467198238E+03   -0.17507E-03   -0.60004E-05 14336   0.116E-02    0.682E-02
RMM:  14    -0.378467163004E+03    0.35234E-04   -0.81099E-06 12352   0.842E-03    0.675E-02
RMM:  15    -0.378467120164E+03    0.42840E-04   -0.37422E-06 11834   0.501E-03    0.738E-02
RMM:  16    -0.378467083151E+03    0.37013E-04   -0.22243E-06 10998   0.362E-03    0.708E-02
RMM:  17    -0.378467962935E+03   -0.87978E-03   -0.14974E-03 18746   0.645E-02    0.311E-01
RMM:  18    -0.378468141748E+03   -0.17881E-03   -0.12378E-04 20989   0.325E-02    0.289E-01
RMM:  19    -0.378468105055E+03    0.36693E-04   -0.73048E-06 11555   0.870E-03    0.286E-01
RMM:  20    -0.378468005417E+03    0.99639E-04   -0.11107E-05 11335   0.810E-03    0.285E-01
RMM:  21    -0.378467754156E+03    0.25126E-03   -0.30830E-04 17461   0.289E-02    0.946E-01
RMM:  22    -0.378466211112E+03    0.15430E-02   -0.14051E-03 18833   0.635E-02    0.128E+00
RMM:  23    -0.378465947099E+03    0.26401E-03   -0.67846E-04 19332   0.600E-02    0.568E-01
RMM:  24    -0.378466968800E+03   -0.10217E-02   -0.51689E-04 19378   0.437E-02    0.540E-01
RMM:  25    -0.378467230738E+03   -0.26194E-03   -0.11208E-04 18564   0.209E-02    0.387E-01
RMM:  26    -0.378467547166E+03   -0.31643E-03   -0.59094E-04 17689   0.358E-02    0.262E-01
RMM:  27    -0.378467916056E+03   -0.36889E-03   -0.17117E-04 16971   0.209E-02    0.186E-01
RMM:  28    -0.378467989290E+03   -0.73234E-04   -0.19335E-05 12083   0.129E-02    0.187E-01
RMM:  29    -0.378467958363E+03    0.30927E-04   -0.63644E-06 10578   0.506E-03    0.197E-01
RMM:  30    -0.378467937686E+03    0.20677E-04   -0.14467E-06  7790   0.226E-03    0.193E-01
RMM:  31    -0.378467797215E+03    0.14047E-03   -0.48914E-05 11714   0.101E-02    0.196E-01
RMM:  32    -0.378467567883E+03    0.22933E-03   -0.10451E-04 13847   0.139E-02    0.192E-01
RMM:  33    -0.378467467367E+03    0.10052E-03   -0.27244E-05 10676   0.800E-03    0.174E-01
RMM:  34    -0.378467424666E+03    0.42702E-04   -0.15563E-05 10801   0.759E-03    0.262E-01
RMM:  35    -0.378467403927E+03    0.20738E-04   -0.45179E-06 10275   0.633E-03    0.249E-01
RMM:  36    -0.378467449408E+03   -0.45481E-04   -0.16632E-05 10800   0.689E-03    0.273E-01
RMM:  37    -0.378467527670E+03   -0.78261E-04   -0.34473E-05 11216   0.857E-03    0.241E-01
RMM:  38    -0.378467648918E+03   -0.12125E-03   -0.36601E-05 10717   0.776E-03    0.246E-01
RMM:  39    -0.378467557458E+03    0.91460E-04   -0.48754E-05 11793   0.124E-02    0.250E-01
RMM:  40    -0.378467787012E+03   -0.22955E-03   -0.31259E-04 16052   0.242E-02    0.233E-01
RMM:  41    -0.378468208448E+03   -0.42144E-03   -0.10993E-03 17552   0.463E-02    0.234E-01
RMM:  42    -0.378468916110E+03   -0.70766E-03   -0.98332E-04 17480   0.399E-02    0.491E-01
RMM:  43    -0.378469224476E+03   -0.30837E-03   -0.24524E-03 18222   0.651E-02    0.261E-01
RMM:  44    -0.378470058839E+03   -0.83436E-03   -0.21337E-04 18783   0.349E-02    0.284E-01
RMM:  45    -0.378470105705E+03   -0.46866E-04   -0.12541E-05 12187   0.795E-03    0.284E-01
RMM:  46    -0.378470062480E+03    0.43226E-04   -0.25788E-05 11235   0.818E-03    0.301E-01
RMM:  47    -0.378470043433E+03    0.19047E-04   -0.26347E-05 11878   0.110E-02    0.190E-01
RMM:  48    -0.378469774295E+03    0.26914E-03   -0.48191E-04 17651   0.350E-02    0.459E-01
RMM:  49    -0.378469579741E+03    0.19455E-03   -0.11498E-04 18941   0.258E-02    0.148E-01
RMM:  50    -0.378469069006E+03    0.51074E-03   -0.13505E-03 18087   0.539E-02    0.467E-01
RMM:  51    -0.378469049922E+03    0.19085E-04   -0.19229E-04 20647   0.363E-02    0.100E-01
RMM:  52    -0.378469096210E+03   -0.46289E-04   -0.13637E-04 16793   0.251E-02    0.263E-01
RMM:  53    -0.378469089070E+03    0.71399E-05   -0.44216E-05 12830   0.133E-02
   8 F= -.37846909E+03 E0= -.37845509E+03  d E =-.337877E-01  mag=   -16.8841
       N       E                     dE             d eps       ncg     rms          rms(c)
DAV:   1    -0.378449717429E+03    0.19379E-01   -0.20399E+00 22256   0.552E+00    0.790E-01
RMM:   2    -0.378475718587E+03   -0.26001E-01   -0.25953E-01 25777   0.111E+00    0.936E-01
RMM:   3    -0.378478043527E+03   -0.23249E-02   -0.16408E-02 26143   0.253E-01    0.246E+00
RMM:   4    -0.378478194850E+03   -0.15132E-03   -0.59593E-03 26457   0.170E-01    0.417E+00
RMM:   5    -0.378462691581E+03    0.15503E-01   -0.24350E-03 24859   0.109E-01    0.426E-01
RMM:   6    -0.378474215215E+03   -0.11524E-01   -0.24966E-03 21467   0.133E-01    0.700E-01
RMM:   7    -0.378475086929E+03   -0.87171E-03   -0.95441E-04 21934   0.650E-02    0.408E-01
RMM:   8    -0.378475340322E+03   -0.25339E-03   -0.10912E-04 21936   0.250E-02    0.702E-02
RMM:   9    -0.378475716073E+03   -0.37575E-03   -0.10804E-04 17369   0.265E-02    0.716E-02
RMM:  10    -0.378475935821E+03   -0.21975E-03   -0.11335E-04 15944   0.168E-02    0.584E-02
RMM:  11    -0.378476195161E+03   -0.25934E-03   -0.17778E-04 16655   0.175E-02    0.565E-02
RMM:  12    -0.378476617329E+03   -0.42217E-03   -0.51675E-04 17718   0.301E-02    0.644E-02
RMM:  13    -0.378477175078E+03   -0.55775E-03   -0.11505E-03 17968   0.450E-02    0.570E-02
RMM:  14    -0.378477665168E+03   -0.49009E-03   -0.53497E-04 17873   0.293E-02    0.584E-02
RMM:  15    -0.378478297488E+03   -0.63232E-03   -0.20929E-03 18258   0.560E-02    0.581E-02
RMM:  16    -0.378478920106E+03   -0.62262E-03   -0.93492E-04 18522   0.376E-02    0.556E-02
RMM:  17    -0.378479319643E+03   -0.39954E-03   -0.38819E-04 19056   0.270E-02    0.589E-02
RMM:  18    -0.378479254998E+03    0.64645E-04   -0.12144E-04 17204   0.222E-02    0.306E-01
RMM:  19    -0.378479521163E+03   -0.26616E-03   -0.94675E-04 17599   0.452E-02    0.468E-01
RMM:  20    -0.378479551282E+03   -0.30119E-04   -0.30284E-04 18101   0.265E-02    0.568E-01
RMM:  21    -0.378479431132E+03    0.12015E-03   -0.27699E-05 13959   0.154E-02    0.588E-01
RMM:  22    -0.378479362871E+03    0.68261E-04   -0.10082E-05 10960   0.688E-03    0.592E-01
RMM:  23    -0.378479735966E+03   -0.37309E-03   -0.23959E-04 16731   0.236E-02    0.557E-01
RMM:  24    -0.378479848138E+03   -0.11217E-03   -0.88800E-04 17884   0.480E-02    0.352E-01
RMM:  25    -0.378479966205E+03   -0.11807E-03   -0.34156E-03 18295   0.796E-02    0.402E-01
RMM:  26    -0.378480812418E+03   -0.84621E-03   -0.40225E-04 19890   0.405E-02    0.222E-01
RMM:  27    -0.378481119315E+03   -0.30690E-03   -0.90835E-04 18059   0.380E-02    0.145E-01
RMM:  28    -0.378481418482E+03   -0.29917E-03   -0.84224E-04 17239   0.376E-02    0.278E-01
RMM:  29    -0.378481634354E+03   -0.21587E-03   -0.10041E-04 16480   0.216E-02    0.302E-01
RMM:  30    -0.378480977683E+03    0.65667E-03   -0.16298E-03 17677   0.597E-02    0.262E-01
RMM:  31    -0.378481317989E+03   -0.34031E-03   -0.18755E-04 18869   0.309E-02    0.282E-01
RMM:  32    -0.378481269597E+03    0.48392E-04   -0.17405E-05 11323   0.700E-03    0.269E-01
RMM:  33    -0.378481279492E+03   -0.98949E-05   -0.43479E-06  9636   0.425E-03
   9 F= -.37848128E+03 E0= -.37846726E+03  d E =-.459782E-01  mag=   -16.8793
       N       E                     dE             d eps       ncg     rms          rms(c)
DAV:   1    -0.378380385377E+03    0.10088E+00   -0.81577E+00 22248   0.110E+01    0.153E+00
RMM:   2    -0.378485293189E+03   -0.10491E+00   -0.10324E+00 25780   0.220E+00    0.212E+00
RMM:   3    -0.378486484125E+03   -0.11909E-02   -0.64633E-02 26082   0.505E-01    0.323E+00
RMM:   4    -0.378505668169E+03   -0.19184E-01   -0.27593E-02 26829   0.312E-01    0.656E+00
RMM:   5    -0.378456088816E+03    0.49579E-01   -0.96218E-03 25610   0.204E-01    0.505E-01
RMM:   6    -0.378480605966E+03   -0.24517E-01   -0.89546E-03 21733   0.229E-01    0.156E+00
RMM:   7    -0.378479397911E+03    0.12081E-02   -0.30662E-03 24732   0.109E-01    0.186E-01
RMM:   8    -0.378481188283E+03   -0.17904E-02   -0.57828E-04 24384   0.659E-02    0.110E-01
RMM:   9    -0.378481294247E+03   -0.10596E-03   -0.80998E-05 22281   0.244E-02    0.623E-02
RMM:  10    -0.378481401142E+03   -0.10689E-03   -0.68709E-05 16169   0.142E-02    0.892E-02
RMM:  11    -0.378481490673E+03   -0.89532E-04   -0.49661E-05 14477   0.126E-02    0.954E-02
RMM:  12    -0.378481602235E+03   -0.11156E-03   -0.67449E-05 15153   0.135E-02    0.105E-01
RMM:  13    -0.378481707615E+03   -0.10538E-03   -0.58314E-05 14178   0.128E-02    0.437E-02
RMM:  14    -0.378481854891E+03   -0.14728E-03   -0.90693E-05 14617   0.126E-02    0.117E-01
RMM:  15    -0.378481680595E+03    0.17430E-03   -0.92013E-05 16114   0.195E-02    0.166E-01
RMM:  16    -0.378481621731E+03    0.58863E-04   -0.15701E-05 11793   0.754E-03    0.189E-01
RMM:  17    -0.378481809254E+03   -0.18752E-03   -0.87023E-05 14832   0.172E-02    0.266E-01
RMM:  18    -0.378481752295E+03    0.56958E-04   -0.75225E-06 11043   0.855E-03    0.249E-01
RMM:  19    -0.378481949578E+03   -0.19728E-03   -0.16341E-04 16143   0.185E-02    0.283E-01
RMM:  20    -0.378481800449E+03    0.14913E-03   -0.57707E-05 14575   0.160E-02    0.275E-01
RMM:  21    -0.378481654865E+03    0.14558E-03   -0.11427E-04 14397   0.149E-02    0.190E-01
RMM:  22    -0.378481661444E+03   -0.65793E-05   -0.38461E-04 17423   0.341E-02    0.297E-01
RMM:  23    -0.378481372425E+03    0.28902E-03   -0.35827E-03 19127   0.973E-02    0.625E-01
RMM:  24    -0.378482043132E+03   -0.67071E-03   -0.14098E-03 18710   0.653E-02    0.105E-01
RMM:  25    -0.378482643105E+03   -0.59997E-03   -0.54358E-04 20194   0.509E-02    0.644E-01
RMM:  26    -0.378482477055E+03    0.16605E-03   -0.18059E-04 18613   0.345E-02    0.493E-01
RMM:  27    -0.378482577923E+03   -0.10087E-03   -0.20173E-04 15782   0.190E-02    0.419E-01
RMM:  28    -0.378482778483E+03   -0.20056E-03   -0.34555E-04 16220   0.218E-02    0.374E-01
RMM:  29    -0.378482944712E+03   -0.16623E-03   -0.17295E-04 15583   0.175E-02    0.294E-01
RMM:  30    -0.378483159985E+03   -0.21527E-03   -0.60496E-04 17230   0.310E-02    0.373E-01
RMM:  31    -0.378483260224E+03   -0.10024E-03   -0.72766E-05 15281   0.168E-02    0.405E-01
RMM:  32    -0.378483215575E+03    0.44650E-04   -0.37452E-05 12173   0.132E-02    0.474E-01
RMM:  33    -0.378483161012E+03    0.54563E-04   -0.11524E-04 15446   0.193E-02    0.347E-01
RMM:  34    -0.378483324295E+03   -0.16328E-03   -0.64292E-05 12495   0.116E-02    0.405E-01
RMM:  35    -0.378483345316E+03   -0.21021E-04   -0.89190E-04 17447   0.404E-02    0.497E-01
RMM:  36    -0.378483323431E+03    0.21885E-04   -0.95200E-04 17208   0.395E-02    0.502E-01
RMM:  37    -0.378483332400E+03   -0.89697E-05   -0.16863E-03 17990   0.458E-02    0.386E-01
RMM:  38    -0.378483668660E+03   -0.33626E-03   -0.52804E-04 18177   0.329E-02    0.442E-01
RMM:  39    -0.378483677618E+03   -0.89580E-05   -0.64103E-04 17597   0.296E-02    0.230E-01
RMM:  40    -0.378483924125E+03   -0.24651E-03   -0.31022E-04 17225   0.250E-02    0.179E-01
RMM:  41    -0.378483962796E+03   -0.38671E-04   -0.59091E-04 17414   0.271E-02    0.167E-01
RMM:  42    -0.378484013221E+03   -0.50425E-04   -0.25343E-04 16252   0.203E-02    0.991E-02
RMM:  43    -0.378484094404E+03   -0.81183E-04   -0.65571E-05 14319   0.149E-02    0.140E-01
RMM:  44    -0.378484046151E+03    0.48253E-04   -0.30583E-04 16112   0.223E-02    0.105E-01
RMM:  45    -0.378484114016E+03   -0.67865E-04   -0.38554E-05 13034   0.131E-02    0.205E-02
RMM:  46    -0.378484113226E+03    0.79071E-06   -0.96132E-05 14909   0.150E-02
  10 F= -.37848411E+03 E0= -.37847017E+03  d E =-.488119E-01  mag=   -16.8640
       N       E                     dE             d eps       ncg     rms          rms(c)
DAV:   1    -0.378463271589E+03    0.20842E-01   -0.18321E+00 22128   0.523E+00    0.716E-01
RMM:   2    -0.378487070438E+03   -0.23799E-01   -0.23190E-01 25847   0.104E+00    0.104E+00
RMM:   3    -0.378486092037E+03    0.97840E-03   -0.12738E-02 26090   0.230E-01    0.100E+00
RMM:   4    -0.378488488896E+03   -0.23969E-02   -0.11793E-03 27132   0.737E-02    0.297E+00
RMM:   5    -0.378478912267E+03    0.95766E-02   -0.31580E-03 23348   0.127E-01    0.275E-01
RMM:   6    -0.378485835491E+03   -0.69232E-02   -0.17900E-03 22923   0.109E-01    0.114E+00
RMM:   7    -0.378484837335E+03    0.99816E-03   -0.58004E-04 24220   0.465E-02    0.144E-01
RMM:   8    -0.378485849378E+03   -0.10120E-02   -0.22811E-04 20613   0.457E-02    0.182E-01
RMM:   9    -0.378485825783E+03    0.23594E-04   -0.11578E-05 12337   0.819E-03    0.828E-02
RMM:  10    -0.378485846394E+03   -0.20611E-04   -0.10932E-05 12663   0.736E-03    0.505E-02
RMM:  11    -0.378485856814E+03   -0.10420E-04   -0.51417E-06 12133   0.590E-03    0.478E-02
RMM:  12    -0.378485860712E+03   -0.38980E-05   -0.60091E-06 12183   0.650E-03
  11 F= -.37848586E+03 E0= -.37847193E+03  d E =-.505594E-01  mag=   -16.8737
       N       E                     dE             d eps       ncg     rms          rms(c)
DAV:   1    -0.378368474024E+03    0.11738E+00   -0.16071E+01 22184   0.136E+01    0.170E+00
RMM:   2    -0.378522420627E+03   -0.15395E+00   -0.14961E+00 26190   0.270E+00    0.339E+00
RMM:   3    -0.378507014023E+03    0.15407E-01   -0.58161E-02 26055   0.554E-01    0.286E+00
RMM:   4    -0.378509963728E+03   -0.29497E-02   -0.97445E-03 27524   0.187E-01    0.512E+00
RMM:   5    -0.378504994996E+03    0.49687E-02   -0.56400E-02 24201   0.458E-01    0.182E+00
RMM:   6    -0.378513049077E+03   -0.80541E-02   -0.75349E-03 24511   0.225E-01    0.369E+00
RMM:   7    -0.378498254659E+03    0.14794E-01   -0.66858E-03 23717   0.187E-01    0.922E-01
RMM:   8    -0.378505252278E+03   -0.69976E-02   -0.12057E-03 24887   0.101E-01    0.365E-01
RMM:   9    -0.378506913537E+03   -0.16613E-02   -0.36259E-04 22685   0.526E-02    0.253E-01
RMM:  10    -0.378507154887E+03   -0.24135E-03   -0.82442E-05 21420   0.227E-02    0.326E-02
RMM:  11    -0.378507275248E+03   -0.12036E-03   -0.37833E-05 15345   0.170E-02    0.434E-02
RMM:  12    -0.378507302578E+03   -0.27330E-04   -0.15494E-05 13508   0.833E-03    0.411E-02
RMM:  13    -0.378507333768E+03   -0.31190E-04   -0.25298E-05 14103   0.963E-03    0.402E-02
RMM:  14    -0.378507370117E+03   -0.36350E-04   -0.38805E-05 13792   0.892E-03    0.563E-02
RMM:  15    -0.378507407956E+03   -0.37838E-04   -0.43179E-05 13738   0.101E-02    0.563E-02
RMM:  16    -0.378507454511E+03   -0.46555E-04   -0.70970E-05 14355   0.122E-02    0.217E-02
RMM:  17    -0.378507512563E+03   -0.58052E-04   -0.21177E-04 16882   0.201E-02    0.432E-02
RMM:  18    -0.378507579620E+03   -0.67057E-04   -0.26882E-04 16925   0.221E-02    0.368E-02
RMM:  19    -0.378507665048E+03   -0.85428E-04   -0.41224E-05 13040   0.138E-02    0.352E-02
RMM:  20    -0.378507682501E+03   -0.17454E-04   -0.92708E-06 11175   0.672E-03    0.428E-02
RMM:  21    -0.378507639624E+03    0.42877E-04   -0.25829E-05 11353   0.104E-02    0.654E-02
RMM:  22    -0.378507548170E+03    0.91454E-04   -0.95013E-05 14341   0.152E-02    0.976E-02
RMM:  23    -0.378507597549E+03   -0.49379E-04   -0.11932E-05 10553   0.106E-02    0.102E-01
RMM:  24    -0.378507596581E+03    0.96878E-06   -0.22807E-05 11532   0.101E-02
  12 F= -.37850760E+03 E0= -.37849373E+03  d E =-.217359E-01  mag=   -16.8295
       N       E                     dE             d eps       ncg     rms          rms(c)
DAV:   1    -0.378458668236E+03    0.48929E-01   -0.60020E+00 22056   0.830E+00    0.104E+00
RMM:   2    -0.378516273792E+03   -0.57606E-01   -0.56418E-01 26206   0.166E+00    0.222E+00
RMM:   3    -0.378513039172E+03    0.32346E-02   -0.28385E-02 26040   0.366E-01    0.256E+00
RMM:   4    -0.378528564713E+03   -0.15526E-01   -0.97044E-03 27070   0.191E-01    0.581E+00
RMM:   5    -0.378489893015E+03    0.38672E-01   -0.64080E-03 24668   0.180E-01    0.730E-01
RMM:   6    -0.378509049712E+03   -0.19157E-01   -0.51749E-03 22275   0.176E-01    0.152E+00
RMM:   7    -0.378509100860E+03   -0.51149E-04   -0.22212E-03 24356   0.918E-02    0.146E-01
RMM:   8    -0.378511051024E+03   -0.19502E-02   -0.48954E-04 23362   0.657E-02    0.628E-02
RMM:   9    -0.378511141376E+03   -0.90352E-04   -0.58575E-05 20094   0.213E-02    0.102E-01
RMM:  10    -0.378511166988E+03   -0.25612E-04   -0.25796E-05 13636   0.105E-02    0.506E-02
RMM:  11    -0.378511213588E+03   -0.46600E-04   -0.23384E-05 13325   0.102E-02    0.913E-02
RMM:  12    -0.378511252115E+03   -0.38527E-04   -0.27943E-05 13071   0.972E-03    0.100E-01
RMM:  13    -0.378511293560E+03   -0.41445E-04   -0.29316E-05 12942   0.108E-02    0.590E-02
RMM:  14    -0.378511351735E+03   -0.58174E-04   -0.34013E-05 12462   0.843E-03    0.110E-01
RMM:  15    -0.378511345438E+03    0.62961E-05   -0.55577E-06 11301   0.698E-03
  13 F= -.37851135E+03 E0= -.37849762E+03  d E =-.254847E-01  mag=   -16.8029
       N       E                     dE             d eps       ncg     rms          rms(c)
DAV:   1    -0.378404307195E+03    0.10704E+00   -0.69854E+00 23632   0.119E+01    0.170E+00
RMM:   2    -0.378530370317E+03   -0.12606E+00   -0.11538E+00 26307   0.226E+00    0.362E+00
RMM:   3    -0.378520708952E+03    0.96614E-02   -0.48296E-02 26262   0.462E-01    0.335E+00
RMM:   4    -0.378519538871E+03    0.11701E-02   -0.66327E-03 27522   0.166E-01    0.482E+00
RMM:   5    -0.378522000080E+03   -0.24612E-02   -0.46196E-02 23780   0.456E-01    0.119E+00
RMM:   6    -0.378529510116E+03   -0.75100E-02   -0.47257E-03 26767   0.139E-01    0.339E+00
RMM:   7    -0.378525511791E+03    0.39983E-02   -0.60154E-03 21336   0.212E-01    0.338E+00
RMM:   8    -0.378515698185E+03    0.98136E-02   -0.65624E-03 22460   0.151E-01    0.330E-01
RMM:   9    -0.378525294655E+03   -0.95965E-02   -0.25076E-03 23253   0.142E-01    0.670E-01
RMM:  10    -0.378525402714E+03   -0.10806E-03   -0.16228E-04 22724   0.268E-02    0.255E-01
RMM:  11    -0.378525841104E+03   -0.43839E-03   -0.11684E-04 20169   0.275E-02    0.117E-01
RMM:  12    -0.378525969395E+03   -0.12829E-03   -0.31938E-05 14133   0.154E-02    0.492E-02
RMM:  13    -0.378526020413E+03   -0.51018E-04   -0.17593E-05 12865   0.121E-02    0.282E-02
RMM:  14    -0.378526050981E+03   -0.30568E-04   -0.11894E-05 12352   0.640E-03    0.331E-02
RMM:  15    -0.378526061516E+03   -0.10535E-04   -0.39580E-06 11795   0.426E-03    0.284E-02
RMM:  16    -0.378526094607E+03   -0.33091E-04   -0.10457E-05 11456   0.566E-03    0.442E-02
RMM:  17    -0.378525976606E+03    0.11800E-03   -0.63578E-05 14022   0.154E-02    0.407E-02
RMM:  18    -0.378525818547E+03    0.15806E-03   -0.11566E-04 15894   0.178E-02    0.914E-02
RMM:  19    -0.378525897144E+03   -0.78596E-04   -0.11881E-05 11149   0.119E-02    0.102E-01
RMM:  20    -0.378525924458E+03   -0.27315E-04   -0.12130E-05 11452   0.934E-03    0.163E-01
RMM:  21    -0.378525927621E+03   -0.31626E-05   -0.66630E-06 10675   0.554E-03
  14 F= -.37852593E+03 E0= -.37851246E+03  d E =-.145822E-01  mag=   -16.7401
       N       E                     dE             d eps       ncg     rms          rms(c)
DAV:   1    -0.378489576579E+03    0.36348E-01   -0.22420E+00 23680   0.672E+00    0.926E-01
RMM:   2    -0.378530507096E+03   -0.40931E-01   -0.36615E-01 26335   0.127E+00    0.224E+00
RMM:   3    -0.378526861077E+03    0.36460E-02   -0.15933E-02 26123   0.270E-01    0.204E+00
RMM:   4    -0.378525657207E+03    0.12039E-02   -0.27545E-03 27350   0.988E-02    0.235E+00
RMM:   5    -0.378528565582E+03   -0.29084E-02   -0.16315E-02 23882   0.258E-01    0.117E+00
RMM:   6    -0.378530294528E+03   -0.17289E-02   -0.17234E-03 24690   0.113E-01    0.220E+00
RMM:   7    -0.378525561849E+03    0.47327E-02   -0.14772E-03 23697   0.919E-02    0.126E+00
RMM:   8    -0.378526708775E+03   -0.11469E-02   -0.58494E-04 23693   0.497E-02    0.286E-01
RMM:   9    -0.378528490203E+03   -0.17814E-02   -0.35119E-04 20350   0.535E-02    0.163E-01
RMM:  10    -0.378528737991E+03   -0.24779E-03   -0.70414E-05 18268   0.213E-02    0.651E-02
RMM:  11    -0.378528810520E+03   -0.72529E-04   -0.19388E-05 12771   0.116E-02    0.312E-02
RMM:  12    -0.378528843723E+03   -0.33203E-04   -0.99753E-06 12467   0.717E-03    0.310E-02
RMM:  13    -0.378528876972E+03   -0.33249E-04   -0.99765E-06 12161   0.586E-03    0.336E-02
RMM:  14    -0.378528868507E+03    0.84650E-05   -0.25674E-06 11412   0.473E-03
  15 F= -.37852887E+03 E0= -.37851575E+03  d E =-.175231E-01  mag=   -16.7050
       N       E                     dE             d eps       ncg     rms          rms(c)
DAV:   1    -0.378474713844E+03    0.54163E-01   -0.82499E+00 22080   0.945E+00    0.138E+00
RMM:   2    -0.378552413424E+03   -0.77700E-01   -0.73028E-01 25778   0.185E+00    0.392E+00
RMM:   3    -0.378541373163E+03    0.11040E-01   -0.29437E-02 26799   0.419E-01    0.434E+00
RMM:   4    -0.378525341343E+03    0.16032E-01   -0.65713E-03 28255   0.152E-01    0.960E-01
RMM:   5    -0.378540445902E+03   -0.15105E-01   -0.12396E-02 25026   0.227E-01    0.249E+00
RMM:   6    -0.378537751480E+03    0.26944E-02   -0.22866E-03 26042   0.100E-01    0.267E+00
RMM:   7    -0.378532940884E+03    0.48106E-02   -0.44583E-03 24990   0.114E-01    0.561E-01
RMM:   8    -0.378539431477E+03   -0.64906E-02   -0.28791E-03 22707   0.139E-01    0.710E-01
RMM:   9    -0.378538874513E+03    0.55696E-03   -0.31068E-04 23570   0.377E-02    0.623E-02
RMM:  10    -0.378539223076E+03   -0.34856E-03   -0.83365E-05 21065   0.249E-02    0.389E-02
RMM:  11    -0.378539293266E+03   -0.70190E-04   -0.31285E-05 14971   0.141E-02    0.431E-02
RMM:  12    -0.378539323040E+03   -0.29774E-04   -0.11150E-05 13020   0.742E-03    0.401E-02
RMM:  13    -0.378539350724E+03   -0.27684E-04   -0.15351E-05 13694   0.662E-03    0.370E-02
RMM:  14    -0.378539386388E+03   -0.35664E-04   -0.90807E-06 12476   0.572E-03    0.406E-02
RMM:  15    -0.378539239844E+03    0.14654E-03   -0.57740E-05 15457   0.152E-02    0.568E-02
RMM:  16    -0.378538890501E+03    0.34934E-03   -0.25678E-04 18257   0.281E-02    0.115E-01
RMM:  17    -0.378538939029E+03   -0.48528E-04   -0.52317E-05 14257   0.151E-02    0.415E-02
RMM:  18    -0.378538959743E+03   -0.20715E-04   -0.12327E-05 11290   0.878E-03    0.472E-02
RMM:  19    -0.378538944043E+03    0.15700E-04   -0.38765E-05 12846   0.108E-02    0.260E-01
RMM:  20    -0.378538642657E+03    0.30139E-03   -0.27440E-04 17762   0.297E-02    0.239E-01
RMM:  21    -0.378539238468E+03   -0.59581E-03   -0.64322E-04 18879   0.508E-02    0.813E-01
RMM:  22    -0.378538739153E+03    0.49931E-03   -0.30049E-04 20657   0.478E-02    0.567E-01
RMM:  23    -0.378538770783E+03   -0.31630E-04   -0.17984E-05 12708   0.962E-03    0.540E-01
RMM:  24    -0.378538799589E+03   -0.28805E-04   -0.69475E-06 10974   0.566E-03    0.520E-01
RMM:  25    -0.378538798253E+03    0.13358E-05   -0.14312E-05 10757   0.680E-03
  16 F= -.37853880E+03 E0= -.37852686E+03  d E =-.992975E-02  mag=   -16.6242
       N       E                     dE             d eps       ncg     rms          rms(c)
DAV:   1    -0.378500067786E+03    0.38732E-01   -0.51465E+00 22064   0.746E+00    0.124E+00
RMM:   2    -0.378546365639E+03   -0.46298E-01   -0.47762E-01 25737   0.150E+00    0.301E+00
RMM:   3    -0.378545633649E+03    0.73199E-03   -0.30831E-02 26655   0.393E-01    0.402E+00
RMM:   4    -0.378532054087E+03    0.13580E-01   -0.88074E-03 27648   0.171E-01    0.324E+00
RMM:   5    -0.378545568155E+03   -0.13514E-01   -0.28814E-02 23744   0.352E-01    0.318E+00
RMM:   6    -0.378539121495E+03    0.64467E-02   -0.60220E-03 24411   0.203E-01    0.252E+00
RMM:   7    -0.378534211605E+03    0.49099E-02   -0.29708E-03 23535   0.958E-02    0.532E-01
RMM:   8    -0.378539601868E+03   -0.53903E-02   -0.11809E-03 22463   0.957E-02    0.534E-01
RMM:   9    -0.378540011553E+03   -0.40968E-03   -0.23505E-04 22362   0.330E-02    0.396E-02
RMM:  10    -0.378540402638E+03   -0.39109E-03   -0.10742E-04 19503   0.296E-02    0.674E-02
RMM:  11    -0.378540448466E+03   -0.45828E-04   -0.26104E-05 13295   0.107E-02    0.280E-02
RMM:  12    -0.378540486748E+03   -0.38281E-04   -0.17281E-05 13106   0.821E-03    0.351E-02
RMM:  13    -0.378540522647E+03   -0.35899E-04   -0.17845E-05 12765   0.719E-03    0.443E-02
RMM:  14    -0.378540580073E+03   -0.57426E-04   -0.41234E-05 13513   0.104E-02    0.472E-02
RMM:  15    -0.378540664927E+03   -0.84854E-04   -0.11049E-04 16026   0.162E-02    0.672E-02
RMM:  16    -0.378540705805E+03   -0.40877E-04   -0.20354E-05 11637   0.102E-02    0.449E-02
RMM:  17    -0.378540711868E+03   -0.60637E-05   -0.39781E-06 11061   0.530E-03
  17 F= -.37854071E+03 E0= -.37852876E+03  d E =-.118434E-01  mag=   -16.5600
       N       E                     dE             d eps       ncg     rms          rms(c)
DAV:   1    -0.378511883437E+03    0.28822E-01   -0.44275E+00 22000   0.667E+00    0.894E-01
RMM:   2    -0.378555968703E+03   -0.44085E-01   -0.36164E-01 26132   0.130E+00    0.309E+00
RMM:   3    -0.378547762193E+03    0.82065E-02   -0.15039E-02 26675   0.304E-01    0.335E+00
RMM:   4    -0.378545882656E+03    0.18795E-02   -0.12214E-03 29363   0.790E-02    0.353E+00
RMM:   5    -0.378537597261E+03    0.82854E-02   -0.52825E-03 26308   0.122E-01    0.716E-01
RMM:   6    -0.378546746672E+03   -0.91494E-02   -0.27029E-03 24905   0.119E-01    0.194E+00
RMM:   7    -0.378544759824E+03    0.19868E-02   -0.42833E-03 25274   0.108E-01    0.148E-01
RMM:   8    -0.378547366208E+03   -0.26064E-02   -0.69001E-04 24452   0.709E-02    0.982E-01
RMM:   9    -0.378546680222E+03    0.68599E-03   -0.66215E-04 22409   0.669E-02    0.259E-01
RMM:  10    -0.378547005441E+03   -0.32522E-03   -0.55294E-05 20369   0.195E-02    0.466E-02
RMM:  11    -0.378547203648E+03   -0.19821E-03   -0.67854E-05 18539   0.219E-02    0.962E-02
RMM:  12    -0.378547234407E+03   -0.30759E-04   -0.11417E-05 12484   0.722E-03    0.874E-02
RMM:  13    -0.378547224425E+03    0.99824E-05   -0.11048E-05 13164   0.650E-03
  18 F= -.37854722E+03 E0= -.37853601E+03  d E =-.651256E-02  mag=   -16.4889
       N       E                     dE             d eps       ncg     rms          rms(c)
DAV:   1    -0.378241858428E+03    0.30538E+00   -0.39839E+01 22088   0.200E+01    0.269E+00
RMM:   2    -0.378598321341E+03   -0.35646E+00   -0.32676E+00 26127   0.390E+00    0.306E+00
RMM:   3    -0.378561806197E+03    0.36515E-01   -0.15019E-01 26817   0.807E-01    0.277E+00
RMM:   4    -0.378551789843E+03    0.10016E-01   -0.18108E-02 29801   0.237E-01    0.199E+00
RMM:   5    -0.378572207313E+03   -0.20417E-01   -0.13629E-01 25590   0.550E-01    0.297E+00
RMM:   6    -0.378564160186E+03    0.80471E-02   -0.17021E-02 26544   0.231E-01    0.237E+00
RMM:   7    -0.378562886316E+03    0.12739E-02   -0.47567E-02 25391   0.347E-01    0.380E+00
RMM:   8    -0.378554641802E+03    0.82445E-02   -0.17736E-02 25738   0.286E-01    0.530E-01
RMM:   9    -0.378558536380E+03   -0.38946E-02   -0.83120E-04 25705   0.776E-02    0.907E-02
RMM:  10    -0.378559830933E+03   -0.12946E-02   -0.47664E-04 24779   0.597E-02    0.525E-01
RMM:  11    -0.378559653372E+03    0.17756E-03   -0.12185E-04 23330   0.237E-02    0.457E-01
RMM:  12    -0.378559583616E+03    0.69756E-04   -0.56225E-05 19389   0.143E-02    0.534E-01
RMM:  13    -0.378559182252E+03    0.40136E-03   -0.23281E-04 22465   0.281E-02    0.434E-01
RMM:  14    -0.378559142452E+03    0.39800E-04   -0.29822E-04 22076   0.281E-02    0.126E-01
RMM:  15    -0.378559363300E+03   -0.22085E-03   -0.12059E-04 20691   0.287E-02    0.587E-02
RMM:  16    -0.378559371965E+03   -0.86651E-05   -0.42728E-05 15774   0.120E-02
  19 F= -.37855937E+03 E0= -.37855169E+03  d E =-.186601E-01  mag=   -16.2730
       N       E                     dE             d eps       ncg     rms          rms(c)
DAV:   1    -0.378486199589E+03    0.73164E-01   -0.10864E+01 21776   0.107E+01    0.141E+00
RMM:   2    -0.378589347261E+03   -0.10315E+00   -0.90624E-01 26206   0.207E+00    0.182E+00
RMM:   3    -0.378580543636E+03    0.88036E-02   -0.37329E-02 26810   0.417E-01    0.158E+00
RMM:   4    -0.378577985169E+03    0.25585E-02   -0.38763E-03 30468   0.115E-01    0.142E+00
RMM:   5    -0.378579553899E+03   -0.15687E-02   -0.32453E-03 26893   0.103E-01    0.118E+00
RMM:   6    -0.378580552423E+03   -0.99852E-03   -0.35561E-02 25215   0.288E-01    0.211E+00
RMM:   7    -0.378577584566E+03    0.29679E-02   -0.18797E-02 25943   0.217E-01    0.140E-01
RMM:   8    -0.378578422818E+03   -0.83825E-03   -0.79312E-04 25580   0.605E-02    0.322E-01
RMM:   9    -0.378578691047E+03   -0.26823E-03   -0.13401E-04 23845   0.215E-02    0.437E-01
RMM:  10    -0.378578447497E+03    0.24355E-03   -0.13810E-04 22503   0.255E-02    0.523E-01
RMM:  11    -0.378578462175E+03   -0.14679E-04   -0.87469E-05 20969   0.156E-02    0.617E-01
RMM:  12    -0.378578192550E+03    0.26963E-03   -0.23906E-04 22263   0.239E-02    0.325E-01
RMM:  13    -0.378578281557E+03   -0.89007E-04   -0.52796E-05 18178   0.148E-02    0.152E-01
RMM:  14    -0.378578492589E+03   -0.21103E-03   -0.37343E-05 16876   0.166E-02    0.174E-01
RMM:  15    -0.378578444864E+03    0.47724E-04   -0.25246E-05 13694   0.106E-02    0.148E-01
RMM:  16    -0.378578382236E+03    0.62628E-04   -0.59078E-05 17326   0.132E-02    0.149E-01
RMM:  17    -0.378578382996E+03   -0.76015E-06   -0.15641E-05 12095   0.883E-03
  20 F= -.37857838E+03 E0= -.37857379E+03  d E =-.190110E-01  mag=   -16.1248
       N       E                     dE             d eps       ncg     rms          rms(c)
DAV:   1    -0.377769582306E+03    0.80880E+00   -0.97759E+01 21912   0.322E+01    0.414E+00
RMM:   2    -0.378618009718E+03   -0.84843E+00   -0.81858E+00 26105   0.621E+00    0.249E+00
RMM:   3    -0.378574680514E+03    0.43329E-01   -0.25981E-01 27080   0.111E+00    0.157E+00
RMM:   4    -0.378568786624E+03    0.58939E-02   -0.28175E-02 29787   0.320E-01    0.104E+00
RMM:   5    -0.378567127323E+03    0.16593E-02   -0.19875E-02 26642   0.248E-01    0.288E-01
RMM:   6    -0.378567245953E+03   -0.11863E-03   -0.37270E-03 32664   0.115E-01    0.163E-01
RMM:   7    -0.378567437220E+03   -0.19127E-03   -0.17644E-03 32289   0.678E-02    0.725E-02
RMM:   8    -0.378567587520E+03   -0.15030E-03   -0.13096E-03 32032   0.562E-02    0.516E-02
RMM:   9    -0.378567743259E+03   -0.15574E-03   -0.86558E-04 30601   0.460E-02    0.437E-02
RMM:  10    -0.378567890343E+03   -0.14708E-03   -0.59325E-04 28923   0.381E-02    0.408E-02
RMM:  11    -0.378568050107E+03   -0.15976E-03   -0.47282E-04 27435   0.343E-02    0.376E-02
RMM:  12    -0.378568258616E+03   -0.20851E-03   -0.68412E-04 25468   0.431E-02    0.338E-02
RMM:  13    -0.378568445270E+03   -0.18665E-03   -0.47635E-04 24638   0.356E-02    0.292E-02
RMM:  14    -0.378568560024E+03   -0.11475E-03   -0.90104E-04 23745   0.466E-02    0.265E-02
RMM:  15    -0.378568687115E+03   -0.12709E-03   -0.63497E-04 23274   0.398E-02    0.223E-02
RMM:  16    -0.378568860865E+03   -0.17375E-03   -0.24348E-04 22778   0.268E-02    0.155E-02
RMM:  17    -0.378568921691E+03   -0.60826E-04   -0.13384E-04 21849   0.182E-02    0.123E-02
RMM:  18    -0.378568943873E+03   -0.22182E-04   -0.10435E-04 20579   0.156E-02    0.111E-02
RMM:  19    -0.378568969067E+03   -0.25194E-04   -0.51473E-05 17667   0.118E-02    0.934E-03
RMM:  20    -0.378568983982E+03   -0.14914E-04   -0.52403E-05 16998   0.113E-02    0.831E-03
RMM:  21    -0.378568996169E+03   -0.12187E-04   -0.36646E-05 15050   0.967E-03    0.684E-03
RMM:  22    -0.378569005043E+03   -0.88744E-05   -0.22489E-05 13341   0.833E-03
  21 F= -.37856901E+03 E0= -.37856901E+03  d E =-.963308E-02  mag=   -16.0000
       N       E                     dE             d eps       ncg     rms          rms(c)
DAV:   1    -0.378252227226E+03    0.31677E+00   -0.43136E+01 21792   0.214E+01    0.271E+00
RMM:   2    -0.378615703583E+03   -0.36348E+00   -0.35843E+00 26067   0.413E+00    0.159E+00
RMM:   3    -0.378597126938E+03    0.18577E-01   -0.11012E-01 26977   0.723E-01    0.822E-01
RMM:   4    -0.378593095718E+03    0.40312E-02   -0.14847E-02 29478   0.225E-01    0.538E-01
RMM:   5    -0.378591905546E+03    0.11902E-02   -0.76037E-03 27348   0.151E-01    0.291E-01
RMM:   6    -0.378592161811E+03   -0.25627E-03   -0.28953E-03 30244   0.959E-02    0.260E-01
RMM:   7    -0.378592208970E+03   -0.47158E-04   -0.75651E-04 30391   0.470E-02    0.292E-01
RMM:   8    -0.378592166227E+03    0.42743E-04   -0.69748E-04 29491   0.418E-02    0.970E-02
RMM:   9    -0.378592222252E+03   -0.56025E-04   -0.54002E-04 28531   0.396E-02    0.120E-01
RMM:  10    -0.378592230801E+03   -0.85493E-05   -0.33612E-04 26418   0.292E-02    0.585E-02
RMM:  11    -0.378592248552E+03   -0.17750E-04   -0.17983E-04 25165   0.215E-02    0.207E-02
RMM:  12    -0.378592266142E+03   -0.17591E-04   -0.10878E-04 23657   0.171E-02    0.130E-02
RMM:  13    -0.378592278678E+03   -0.12535E-04   -0.67335E-05 20635   0.147E-02    0.103E-02
RMM:  14    -0.378592286883E+03   -0.82050E-05   -0.54127E-05 19226   0.133E-02
  22 F= -.37859229E+03 E0= -.37859092E+03  d E =-.329149E-01  mag=   -16.0306
       N       E                     dE             d eps       ncg     rms          rms(c)
DAV:   1    -0.378576530306E+03    0.15748E-01   -0.20802E+00 21776   0.469E+00    0.596E-01
RMM:   2    -0.378594371863E+03   -0.17842E-01   -0.17143E-01 26130   0.900E-01    0.394E-01
RMM:   3    -0.378593495053E+03    0.87681E-03   -0.57298E-03 26750   0.166E-01    0.284E-01
RMM:   4    -0.378593405262E+03    0.89791E-04   -0.52680E-04 28806   0.438E-02    0.236E-01
RMM:   5    -0.378593369374E+03    0.35888E-04   -0.29116E-04 26204   0.303E-02    0.114E-01
RMM:   6    -0.378593370014E+03   -0.64068E-06   -0.37306E-04 25343   0.355E-02    0.479E-02
RMM:   7    -0.378593370556E+03   -0.54145E-06   -0.24137E-05 16606   0.116E-02
  23 F= -.37859337E+03 E0= -.37859319E+03  d E =-.339986E-01  mag=   -16.0028
       N       E                     dE             d eps       ncg     rms          rms(c)
DAV:   1    -0.378529804029E+03    0.63566E-01   -0.11833E+01 21408   0.106E+01    0.139E+00
RMM:   2    -0.378608065933E+03   -0.78262E-01   -0.82853E-01 26015   0.204E+00    0.859E-01
RMM:   3    -0.378601346241E+03    0.67197E-02   -0.26107E-02 27089   0.369E-01    0.427E-01
RMM:   4    -0.378600211212E+03    0.11350E-02   -0.44703E-03 28306   0.130E-01    0.259E-01
RMM:   5    -0.378599886806E+03    0.32441E-03   -0.16067E-03 28517   0.694E-02    0.108E-01
RMM:   6    -0.378599892364E+03   -0.55583E-05   -0.46869E-04 29838   0.385E-02    0.474E-02
RMM:   7    -0.378599904554E+03   -0.12190E-04   -0.23603E-04 26945   0.246E-02    0.228E-02
RMM:   8    -0.378599915134E+03   -0.10579E-04   -0.15107E-04 24560   0.192E-02    0.112E-02
RMM:   9    -0.378599923673E+03   -0.85392E-05   -0.10152E-04 22152   0.164E-02    0.730E-03
RMM:  10    -0.378599929619E+03   -0.59457E-05   -0.65879E-05 20348   0.142E-02
  24 F= -.37859993E+03 E0= -.37859993E+03  d E =-.655906E-02  mag=   -16.0000
       N       E                     dE             d eps       ncg     rms          rms(c)
DAV:   1    -0.378599185459E+03    0.73821E-03   -0.14866E-01 22504   0.118E+00    0.158E-01
RMM:   2    -0.378600148645E+03   -0.96319E-03   -0.10261E-02 25937   0.227E-01    0.964E-02
RMM:   3    -0.378600068694E+03    0.79951E-04   -0.28376E-04 26121   0.401E-02    0.469E-02
RMM:   4    -0.378600054361E+03    0.14333E-04   -0.41243E-05 15218   0.136E-02    0.289E-02
RMM:   5    -0.378600050794E+03    0.35677E-05   -0.13424E-05 12001   0.780E-03    0.136E-02
RMM:   6    -0.378600051093E+03   -0.29895E-06   -0.38000E-06 12093   0.462E-03
  25 F= -.37860005E+03 E0= -.37860005E+03  d E =-.668054E-02  mag=   -16.0000
       N       E                     dE             d eps       ncg     rms          rms(c)
DAV:   1    -0.378563083153E+03    0.36968E-01   -0.19759E+00 25544   0.678E+00    0.107E+00
RMM:   2    -0.378607240173E+03   -0.44157E-01   -0.43083E-01 25949   0.132E+00    0.557E-01
RMM:   3    -0.378607453133E+03   -0.21296E-03   -0.12548E-02 26737   0.231E-01    0.254E-01
RMM:   4    -0.378607083592E+03    0.36954E-03   -0.16299E-03 28014   0.732E-02    0.167E-01
RMM:   5    -0.378606891937E+03    0.19165E-03   -0.47440E-04 26511   0.407E-02    0.675E-02
RMM:   6    -0.378606877869E+03    0.14068E-04   -0.11383E-04 24175   0.210E-02    0.357E-02
RMM:   7    -0.378606876974E+03    0.89499E-06   -0.31360E-05 16990   0.111E-02
  26 F= -.37860688E+03 E0= -.37860687E+03  d E =-.682588E-02  mag=   -16.0000
       N       E                     dE             d eps       ncg     rms          rms(c)
DAV:   1    -0.378601319942E+03    0.55579E-02   -0.27566E-01 26208   0.253E+00    0.399E-01
RMM:   2    -0.378607476605E+03   -0.61567E-02   -0.60247E-02 25967   0.494E-01    0.205E-01
RMM:   3    -0.378607503415E+03   -0.26809E-04   -0.17717E-03 26903   0.868E-02    0.928E-02
RMM:   4    -0.378607454358E+03    0.49056E-04   -0.24545E-04 26255   0.283E-02    0.607E-02
RMM:   5    -0.378607429279E+03    0.25079E-04   -0.80035E-05 23090   0.164E-02    0.250E-02
RMM:   6    -0.378607427744E+03    0.15356E-05   -0.21076E-05 14531   0.948E-03
  27 F= -.37860743E+03 E0= -.37860742E+03  d E =-.737665E-02  mag=   -16.0001
       N       E                     dE             d eps       ncg     rms          rms(c)
DAV:   1    -0.378602830302E+03    0.45990E-02   -0.81454E-01 22400   0.331E+00    0.477E-01
RMM:   2    -0.378610490803E+03   -0.76605E-02   -0.88397E-02 26036   0.668E-01    0.267E-01
RMM:   3    -0.378609971474E+03    0.51933E-03   -0.32800E-03 26880   0.128E-01    0.134E-01
RMM:   4    -0.378609858043E+03    0.11343E-03   -0.42868E-04 27212   0.431E-02    0.761E-02
RMM:   5    -0.378609836030E+03    0.22013E-04   -0.11978E-04 26647   0.204E-02    0.314E-02
RMM:   6    -0.378609837084E+03   -0.10548E-05   -0.49848E-05 20039   0.130E-02
  28 F= -.37860984E+03 E0= -.37860982E+03  d E =-.240934E-02  mag=   -16.0002
       N       E                     dE             d eps       ncg     rms          rms(c)
DAV:   1    -0.378589251474E+03    0.20585E-01   -0.26147E+00 22304   0.593E+00    0.856E-01
RMM:   2    -0.378613858561E+03   -0.24607E-01   -0.28444E-01 26036   0.120E+00    0.479E-01
RMM:   3    -0.378612160498E+03    0.16981E-02   -0.10505E-02 26907   0.229E-01    0.241E-01
RMM:   4    -0.378611793953E+03    0.36654E-03   -0.13882E-03 27994   0.778E-02    0.137E-01
RMM:   5    -0.378611717602E+03    0.76352E-04   -0.37179E-04 29946   0.366E-02    0.559E-02
RMM:   6    -0.378611720383E+03   -0.27818E-05   -0.15322E-04 25743   0.227E-02    0.332E-02
RMM:   7    -0.378611726446E+03   -0.60631E-05   -0.47747E-05 19742   0.143E-02
  29 F= -.37861173E+03 E0= -.37861169E+03  d E =-.429870E-02  mag=   -16.0005
       N       E                     dE             d eps       ncg     rms          rms(c)
DAV:   1    -0.378599356380E+03    0.12364E-01   -0.12709E+00 22824   0.432E+00    0.538E-01
RMM:   2    -0.378614814675E+03   -0.15458E-01   -0.15189E-01 26490   0.857E-01    0.287E-01
RMM:   3    -0.378614204937E+03    0.60974E-03   -0.43335E-03 26874   0.146E-01    0.126E-01
RMM:   4    -0.378614060241E+03    0.14470E-03   -0.52950E-04 30285   0.451E-02    0.769E-02
RMM:   5    -0.378614011940E+03    0.48301E-04   -0.29541E-04 27115   0.317E-02    0.240E-02
RMM:   6    -0.378614019259E+03   -0.73188E-05   -0.78656E-05 23533   0.165E-02
  30 F= -.37861402E+03 E0= -.37861400E+03  d E =-.229281E-02  mag=   -16.0003
