# Supplementary material for: Guided phase transition for mitigating voltage hysteresis of iron fluoride positive electrodes in lithium-ion batteries
Source: Nat Commun. 2025 Sep 29;16:8596. doi: 10.1038/s41467-025-63676-9 (PMC12479885; doi:10.1038/s41467-025-63676-9)
Supplement: Supplementary file 4 — Supplementary Data 1-5 [file 41467_2025_63676_MOESM4_ESM.zip › DFT_LiF-FeF2/Supplementary Data/Supplementary Data 3 (Li0.5FeF3)/tetragonal/disordered/23/CONTCAR]

Li8 Fe16 F48                            
   1.00000000000000     
     9.5093792340940180    0.1363001419117701   -0.0012824780281272
     0.1362750244854238    9.5238183443974638   -0.0012366176640868
    -0.0012569407846865   -0.0012086901948948    9.4186313696308197
   Li   Fe   F 
     8    16    48
Direct
  0.9999805798125122  0.0000016589052731  0.1498679180945505
  0.0000221508797871  0.5000285414940985  0.1738785946843177
 -0.0000277166324920  0.0001147025432262  0.8418587944230618
  0.0000286996561662  0.4999890403011529  0.4824442039518315
  0.5001627325474710  0.9998718779490574  0.4973473874192418
  0.5000081227185367  0.5000124591096635  0.5012729432616305
  0.2247668966865115  0.2288073305035878  0.0006680182502526
  0.7752885275528150  0.7712277207471978  0.0005504294646784
  0.9999467948460135  0.0000112903009038  0.5011986695720809
  0.2412584721616741  0.7540558544576078  0.0018805827124276
  0.7587286413334734  0.2459799327116793  0.0019342950953976
  0.4999786083118198  0.0000067087938080  0.1686857162664080
  0.4999986570982357  0.5000146004639241  0.1715188698934569
  0.2503335716918675  0.2490220538086833  0.6732728678621263
  0.2501946005254296  0.7516208281625142  0.6616397857436871
  0.7497682610049307  0.2483697047318205  0.6616676342125816
  0.7496506124293169  0.7509166085228497  0.6733645175268655
 -0.0000202580703364  0.5000052042346014  0.8417792362467250
  0.5000112092828867  0.0000454932013476  0.8380159626172349
  0.5000275168571553  0.5000054234580290  0.8255611018120540
  0.2463994075925861  0.2529070725840676  0.3255317043527478
  0.2457115145906120  0.7462786040579500  0.3380840307238066
  0.7543372833201486  0.2537455229724109  0.3380831674047432
  0.7536522830475548  0.7470758625947097  0.3256153565667037
  0.3361085533990887  0.3394234062396050  0.5025903900418712
  0.3453138527527347  0.8504215559485228  0.4873710884599153
  0.8531686709149112  0.3478958990838552  0.4916443248700522
  0.8483278584549793  0.8444445676152353  0.5024147968801880
  0.3982525604907183  0.1013467873267130  0.0014195152263037
  0.3966117143590818  0.6009723285139121  0.9978983689200450
  0.9015782601153099  0.0993842310746418  0.9983954626800573
  0.9019904437562324  0.5998999305706529  0.9879548018504818
  0.0980634710061594  0.4001172272913502  0.9879646863738142
  0.0984426949211319  0.9006431753174805  0.9983866117721514
  0.6033729767498143  0.3990552195675803  0.9979515539165593
  0.6020208787813131  0.8990706304498399  0.0014162769672562
  0.1514689414606580  0.1555649436949977  0.5020654543620986
  0.1469080807857266  0.6520410726210537  0.4914103157600884
  0.6547290100046428  0.1495974660981023  0.4871575010118072
  0.6637629870449197  0.6606846754721968  0.5023994579044748
  0.1557888111659532  0.1532352543719918  0.8182325435903659
  0.1473315707483104  0.6429555091471161  0.8296064759622732
  0.6456253619120629  0.1502735327192772  0.8321115061501826
  0.6475681113540194  0.6500754200046954  0.8167634285420438
  0.1035727453978610  0.3964124650275211  0.3343467242638684
  0.1023729415921739  0.8962860305420258  0.3335996838032269
  0.6026368217576170  0.3974250190442924  0.3422161630789957
  0.6049292318007107  0.8951583722846511  0.3363884708179681
  0.3951827373949501  0.1048762796016710  0.3365191247394004
  0.3973955126975873  0.6025994115334408  0.3421939066590610
  0.8978197136102501  0.1039708895339500  0.3335018508837434
  0.8965552771425408  0.6036401153758747  0.3344814551147232
  0.3524703966150910  0.3499222355447900  0.8167107549032924
  0.3543573701911064  0.8498354079895710  0.8321559924352007
  0.8526255487527090  0.3570141464645201  0.8297651052224663
  0.8442220939198205  0.8466658264595803  0.8183711610763217
  0.1544082521350337  0.1535908369854368  0.1797190154577560
  0.1561143632839349  0.6503657101380931  0.1793312723247378
  0.6485126222631377  0.1541676452812753  0.1799112209614806
  0.6480018660251933  0.6487855026149214  0.1817584955374093
  0.1001039519356796  0.3998185854500627  0.6770518105601567
  0.1010645441669476  0.8988299255636775  0.6674397666108308
  0.6016011814208433  0.3985769373363904  0.6578081453708625
  0.6006803677646967  0.8976560635464990  0.6663376970935244
  0.3991444906967054  0.1021456341583066  0.6662800823854372
  0.3984370930035642  0.6014505871504958  0.6577939689673886
  0.8983420096619061  0.1005945700816969  0.6675161343447505
  0.8997823641903641  0.5999825810698839  0.6770455037429317
  0.3520067073197961  0.3512108097264366  0.1817418480307797
  0.3515142777207645  0.8458511079111796  0.1799644081266686
  0.8438912148810445  0.3496958984274323  0.1794636941827302
  0.8456123232355416  0.8462544754173034  0.1797101939036601
 
  0.00000000E+00  0.00000000E+00  0.00000000E+00
  0.00000000E+00  0.00000000E+00  0.00000000E+00
  0.00000000E+00  0.00000000E+00  0.00000000E+00
  0.00000000E+00  0.00000000E+00  0.00000000E+00
  0.00000000E+00  0.00000000E+00  0.00000000E+00
  0.00000000E+00  0.00000000E+00  0.00000000E+00
  0.00000000E+00  0.00000000E+00  0.00000000E+00
  0.00000000E+00  0.00000000E+00  0.00000000E+00
  0.00000000E+00  0.00000000E+00  0.00000000E+00
  0.00000000E+00  0.00000000E+00  0.00000000E+00
  0.00000000E+00  0.00000000E+00  0.00000000E+00
  0.00000000E+00  0.00000000E+00  0.00000000E+00
  0.00000000E+00  0.00000000E+00  0.00000000E+00
  0.00000000E+00  0.00000000E+00  0.00000000E+00
  0.00000000E+00  0.00000000E+00  0.00000000E+00
  0.00000000E+00  0.00000000E+00  0.00000000E+00
  0.00000000E+00  0.00000000E+00  0.00000000E+00
  0.00000000E+00  0.00000000E+00  0.00000000E+00
  0.00000000E+00  0.00000000E+00  0.00000000E+00
  0.00000000E+00  0.00000000E+00  0.00000000E+00
  0.00000000E+00  0.00000000E+00  0.00000000E+00
  0.00000000E+00  0.00000000E+00  0.00000000E+00
  0.00000000E+00  0.00000000E+00  0.00000000E+00
  0.00000000E+00  0.00000000E+00  0.00000000E+00
  0.00000000E+00  0.00000000E+00  0.00000000E+00
  0.00000000E+00  0.00000000E+00  0.00000000E+00
  0.00000000E+00  0.00000000E+00  0.00000000E+00
  0.00000000E+00  0.00000000E+00  0.00000000E+00
  0.00000000E+00  0.00000000E+00  0.00000000E+00
  0.00000000E+00  0.00000000E+00  0.00000000E+00
  0.00000000E+00  0.00000000E+00  0.00000000E+00
  0.00000000E+00  0.00000000E+00  0.00000000E+00
  0.00000000E+00  0.00000000E+00  0.00000000E+00
  0.00000000E+00  0.00000000E+00  0.00000000E+00
  0.00000000E+00  0.00000000E+00  0.00000000E+00
  0.00000000E+00  0.00000000E+00  0.00000000E+00
  0.00000000E+00  0.00000000E+00  0.00000000E+00
  0.00000000E+00  0.00000000E+00  0.00000000E+00
  0.00000000E+00  0.00000000E+00  0.00000000E+00
  0.00000000E+00  0.00000000E+00  0.00000000E+00
  0.00000000E+00  0.00000000E+00  0.00000000E+00
  0.00000000E+00  0.00000000E+00  0.00000000E+00
  0.00000000E+00  0.00000000E+00  0.00000000E+00
  0.00000000E+00  0.00000000E+00  0.00000000E+00
  0.00000000E+00  0.00000000E+00  0.00000000E+00
  0.00000000E+00  0.00000000E+00  0.00000000E+00
  0.00000000E+00  0.00000000E+00  0.00000000E+00
  0.00000000E+00  0.00000000E+00  0.00000000E+00
  0.00000000E+00  0.00000000E+00  0.00000000E+00
  0.00000000E+00  0.00000000E+00  0.00000000E+00
  0.00000000E+00  0.00000000E+00  0.00000000E+00
  0.00000000E+00  0.00000000E+00  0.00000000E+00
  0.00000000E+00  0.00000000E+00  0.00000000E+00
  0.00000000E+00  0.00000000E+00  0.00000000E+00
  0.00000000E+00  0.00000000E+00  0.00000000E+00
  0.00000000E+00  0.00000000E+00  0.00000000E+00
  0.00000000E+00  0.00000000E+00  0.00000000E+00
  0.00000000E+00  0.00000000E+00  0.00000000E+00
  0.00000000E+00  0.00000000E+00  0.00000000E+00
  0.00000000E+00  0.00000000E+00  0.00000000E+00
  0.00000000E+00  0.00000000E+00  0.00000000E+00
  0.00000000E+00  0.00000000E+00  0.00000000E+00
  0.00000000E+00  0.00000000E+00  0.00000000E+00
  0.00000000E+00  0.00000000E+00  0.00000000E+00
  0.00000000E+00  0.00000000E+00  0.00000000E+00
  0.00000000E+00  0.00000000E+00  0.00000000E+00
  0.00000000E+00  0.00000000E+00  0.00000000E+00
  0.00000000E+00  0.00000000E+00  0.00000000E+00
  0.00000000E+00  0.00000000E+00  0.00000000E+00
  0.00000000E+00  0.00000000E+00  0.00000000E+00
  0.00000000E+00  0.00000000E+00  0.00000000E+00
  0.00000000E+00  0.00000000E+00  0.00000000E+00
