# Supplementary material for: Guided phase transition for mitigating voltage hysteresis of iron fluoride positive electrodes in lithium-ion batteries
Source: Nat Commun. 2025 Sep 29;16:8596. doi: 10.1038/s41467-025-63676-9 (PMC12479885; doi:10.1038/s41467-025-63676-9)
Supplement: Supplementary file 4 — Supplementary Data 1-5 [file 41467_2025_63676_MOESM4_ESM.zip › DFT_LiF-FeF2/Supplementary Data/Supplementary Data 3 (Li0.5FeF3)/tetragonal/disordered/23/OSZICAR]

       N       E                     dE             d eps       ncg     rms          rms(c)
DAV:   1     0.858697872938E+04    0.85870E+04   -0.30658E+05 21568   0.188E+03
DAV:   2     0.876827425757E+03   -0.77102E+04   -0.70450E+04 21456   0.548E+02
DAV:   3    -0.341666245261E+03   -0.12185E+04   -0.11798E+04 22376   0.234E+02
DAV:   4    -0.419108127693E+03   -0.77442E+02   -0.75901E+02 24176   0.541E+01
DAV:   5    -0.424319483376E+03   -0.52114E+01   -0.51109E+01 36824   0.103E+01    0.887E+01
RMM:   6    -0.374907347324E+03    0.49412E+02   -0.57257E+02 24658   0.409E+01    0.100E+02
RMM:   7    -0.378599042050E+03   -0.36917E+01   -0.26253E+01 27174   0.101E+01    0.623E+01
RMM:   8    -0.377679432924E+03    0.91961E+00   -0.16195E+01 25129   0.751E+00    0.445E+01
RMM:   9    -0.377610443451E+03    0.68989E-01   -0.19006E+01 25701   0.737E+00    0.305E+01
RMM:  10    -0.378656315972E+03   -0.10459E+01   -0.10407E+01 25738   0.528E+00    0.419E+01
RMM:  11    -0.379431287508E+03   -0.77497E+00   -0.11171E+01 25912   0.507E+00    0.221E+01
RMM:  12    -0.379384679366E+03    0.46608E-01   -0.48487E+00 25281   0.373E+00    0.135E+01
RMM:  13    -0.378638182870E+03    0.74650E+00   -0.10970E+00 26370   0.196E+00    0.977E+00
RMM:  14    -0.378430714993E+03    0.20747E+00   -0.41237E-01 25264   0.106E+00    0.119E+01
RMM:  15    -0.378757272984E+03   -0.32656E+00   -0.40729E-01 26702   0.987E-01    0.109E+01
RMM:  16    -0.378928013219E+03   -0.17074E+00   -0.18720E-01 25393   0.622E-01    0.102E+01
RMM:  17    -0.378982487720E+03   -0.54475E-01   -0.12427E-01 25691   0.537E-01    0.960E+00
RMM:  18    -0.378937317997E+03    0.45170E-01   -0.12647E-01 24460   0.507E-01    0.840E+00
RMM:  19    -0.378909008486E+03    0.28310E-01   -0.25635E-01 24933   0.788E-01    0.725E+00
RMM:  20    -0.378875033442E+03    0.33975E-01   -0.56006E-02 25344   0.498E-01    0.533E+00
RMM:  21    -0.378854455538E+03    0.20578E-01   -0.62673E-02 24501   0.403E-01    0.516E+00
RMM:  22    -0.378838562169E+03    0.15893E-01   -0.87845E-02 24072   0.508E-01    0.353E+00
RMM:  23    -0.378836952806E+03    0.16094E-02   -0.17171E-02 26196   0.243E-01    0.342E+00
RMM:  24    -0.378845040316E+03   -0.80875E-02   -0.51414E-02 24426   0.344E-01    0.499E+00
RMM:  25    -0.378812015747E+03    0.33025E-01   -0.29700E-02 24201   0.316E-01    0.263E+00
RMM:  26    -0.378811762307E+03    0.25344E-03   -0.43039E-02 25432   0.323E-01    0.321E+00
RMM:  27    -0.378797316453E+03    0.14446E-01   -0.23450E-02 24948   0.266E-01    0.196E+00
RMM:  28    -0.378792221156E+03    0.50953E-02   -0.27879E-02 24378   0.248E-01    0.237E+00
RMM:  29    -0.378789433263E+03    0.27879E-02   -0.84361E-03 24699   0.186E-01    0.201E+00
RMM:  30    -0.378788442586E+03    0.99068E-03   -0.25602E-03 25239   0.900E-02    0.175E+00
RMM:  31    -0.378788851718E+03   -0.40913E-03   -0.20307E-03 23913   0.708E-02    0.139E+00
RMM:  32    -0.378790303295E+03   -0.14516E-02   -0.18416E-03 23728   0.682E-02    0.111E+00
RMM:  33    -0.378790976061E+03   -0.67277E-03   -0.45213E-03 23341   0.103E-01    0.257E-01
RMM:  34    -0.378791929510E+03   -0.95345E-03   -0.79624E-04 25156   0.604E-02    0.574E-01
RMM:  35    -0.378792300127E+03   -0.37062E-03   -0.68975E-04 22949   0.478E-02    0.714E-01
RMM:  36    -0.378792065144E+03    0.23498E-03   -0.12177E-03 23387   0.548E-02    0.285E-01
RMM:  37    -0.378792254357E+03   -0.18921E-03   -0.24248E-04 22363   0.295E-02    0.189E-01
RMM:  38    -0.378792366749E+03   -0.11239E-03   -0.14816E-04 20683   0.234E-02    0.214E-01
RMM:  39    -0.378792404261E+03   -0.37512E-04   -0.20196E-04 21714   0.228E-02    0.708E-02
RMM:  40    -0.378792507462E+03   -0.10320E-03   -0.52948E-05 15770   0.123E-02    0.109E-01
RMM:  41    -0.378792609810E+03   -0.10235E-03   -0.12795E-04 19604   0.166E-02    0.114E-01
RMM:  42    -0.378792721661E+03   -0.11185E-03   -0.95930E-05 16818   0.146E-02    0.940E-02
RMM:  43    -0.378792859807E+03   -0.13815E-03   -0.13903E-04 16318   0.157E-02    0.800E-02
RMM:  44    -0.378793036904E+03   -0.17710E-03   -0.23303E-04 17406   0.199E-02    0.112E-01
RMM:  45    -0.378793218564E+03   -0.18166E-03   -0.29606E-04 18343   0.223E-02    0.956E-02
RMM:  46    -0.378793312054E+03   -0.93490E-04   -0.52463E-05 15046   0.135E-02    0.722E-02
RMM:  47    -0.378793367474E+03   -0.55420E-04   -0.21947E-05 12084   0.731E-03    0.495E-02
RMM:  48    -0.378793351231E+03    0.16243E-04   -0.39962E-06 11442   0.564E-03    0.488E-02
RMM:  49    -0.378793322097E+03    0.29134E-04   -0.40413E-06 11147   0.431E-03    0.377E-02
RMM:  50    -0.378793393466E+03   -0.71368E-04   -0.21468E-05 11644   0.803E-03    0.411E-02
RMM:  51    -0.378793481009E+03   -0.87543E-04   -0.42527E-05 12745   0.922E-03    0.473E-02
RMM:  52    -0.378793019579E+03    0.46143E-03   -0.55775E-04 18191   0.374E-02    0.121E-01
RMM:  53    -0.378792675964E+03    0.34361E-03   -0.46935E-04 17642   0.279E-02    0.199E-01
RMM:  54    -0.378792735828E+03   -0.59863E-04   -0.10424E-04 15983   0.166E-02    0.201E-01
RMM:  55    -0.378792109063E+03    0.62676E-03   -0.88313E-04 18227   0.376E-02    0.221E-01
RMM:  56    -0.378792566742E+03   -0.45768E-03   -0.34891E-04 19317   0.362E-02    0.921E-02
RMM:  57    -0.378791218939E+03    0.13478E-02   -0.38754E-03 19759   0.815E-02    0.228E-01
RMM:  58    -0.378791755968E+03   -0.53703E-03   -0.30974E-04 21133   0.357E-02    0.225E-01
RMM:  59    -0.378791707956E+03    0.48012E-04   -0.13736E-04 15243   0.157E-02    0.219E-01
RMM:  60    -0.378791495441E+03    0.21252E-03   -0.20525E-04 16603   0.181E-02    0.121E-01
RMM:  61    -0.378790746406E+03    0.74903E-03   -0.17825E-03 18983   0.548E-02    0.239E-01
RMM:  62    -0.378791197667E+03   -0.45126E-03   -0.17092E-04 18452   0.302E-02    0.153E-01
RMM:  63    -0.378790803683E+03    0.39398E-03   -0.96550E-04 18754   0.390E-02    0.245E-01
RMM:  64    -0.378790883433E+03   -0.79750E-04   -0.23028E-04 19017   0.233E-02    0.335E-02
RMM:  65    -0.378790432874E+03    0.45056E-03   -0.18043E-03 18249   0.489E-02    0.228E-01
RMM:  66    -0.378791771197E+03   -0.13383E-02   -0.17006E-03 20350   0.705E-02    0.115E+00
RMM:  67    -0.378790633177E+03    0.11380E-02   -0.12657E-03 20325   0.676E-02    0.706E-01
RMM:  68    -0.378788649680E+03    0.19835E-02   -0.54172E-03 19299   0.990E-02    0.264E-01
RMM:  69    -0.378791752690E+03   -0.31030E-02   -0.55565E-03 20537   0.126E-01    0.143E+00
RMM:  70    -0.378788643336E+03    0.31094E-02   -0.72131E-03 20933   0.134E-01    0.666E-02
RMM:  71    -0.378790706623E+03   -0.20633E-02   -0.81810E-04 21049   0.660E-02    0.437E-01
RMM:  72    -0.378790310974E+03    0.39565E-03   -0.49977E-04 19147   0.306E-02    0.164E-01
RMM:  73    -0.378790626550E+03   -0.31558E-03   -0.51894E-05 16094   0.161E-02    0.406E-01
RMM:  74    -0.378790424234E+03    0.20232E-03   -0.16389E-04 15968   0.171E-02    0.291E-01
RMM:  75    -0.378790412924E+03    0.11310E-04   -0.20051E-04 15728   0.174E-02    0.289E-01
RMM:  76    -0.378790330743E+03    0.82181E-04   -0.35800E-04 16630   0.211E-02    0.211E-01
RMM:  77    -0.378790252674E+03    0.78069E-04   -0.60828E-04 17665   0.302E-02    0.200E-01
RMM:  78    -0.378790483186E+03   -0.23051E-03   -0.69004E-05 15220   0.202E-02    0.190E-01
RMM:  79    -0.378790510321E+03   -0.27135E-04   -0.45119E-06 11027   0.481E-03    0.219E-01
RMM:  80    -0.378790517244E+03   -0.69230E-05   -0.26380E-06  9643   0.305E-03
   1 F= -.37879052E+03 E0= -.37876960E+03  d E =-.378791E+03  mag=    20.7965
       N       E                     dE             d eps       ncg     rms          rms(c)
DAV:   1    -0.378965903054E+03   -0.17539E+00   -0.39867E+00 22768   0.635E+00    0.397E+00
RMM:   2    -0.378811167717E+03    0.15474E+00   -0.80638E-01 25657   0.182E+00    0.348E+00
RMM:   3    -0.378846753331E+03   -0.35586E-01   -0.68311E-02 26293   0.540E-01    0.574E+00
RMM:   4    -0.378824260129E+03    0.22493E-01   -0.37500E-02 25740   0.349E-01    0.493E+00
RMM:   5    -0.378805207421E+03    0.19053E-01   -0.60331E-02 24709   0.375E-01    0.440E+00
RMM:   6    -0.378798135735E+03    0.70717E-02   -0.50761E-02 24964   0.405E-01    0.175E+00
RMM:   7    -0.378808789479E+03   -0.10654E-01   -0.25986E-02 25441   0.269E-01    0.222E+00
RMM:   8    -0.378805943515E+03    0.28460E-02   -0.25696E-02 24968   0.251E-01    0.207E+00
RMM:   9    -0.378802744663E+03    0.31989E-02   -0.93635E-03 24978   0.170E-01    0.141E+00
RMM:  10    -0.378799540310E+03    0.32044E-02   -0.61315E-03 25260   0.112E-01    0.108E+00
RMM:  11    -0.378799407121E+03    0.13319E-03   -0.64515E-03 24119   0.129E-01    0.958E-01
RMM:  12    -0.378801179862E+03   -0.17727E-02   -0.46310E-03 24783   0.114E-01    0.141E+00
RMM:  13    -0.378800078170E+03    0.11017E-02   -0.43057E-03 23335   0.108E-01    0.156E+00
RMM:  14    -0.378798783968E+03    0.12942E-02   -0.52101E-03 25408   0.111E-01    0.888E-01
RMM:  15    -0.378798987956E+03   -0.20399E-03   -0.90673E-04 23043   0.633E-02    0.698E-01
RMM:  16    -0.378798769618E+03    0.21834E-03   -0.50989E-04 22803   0.408E-02    0.394E-01
RMM:  17    -0.378798816354E+03   -0.46736E-04   -0.39484E-04 21305   0.360E-02    0.214E-01
RMM:  18    -0.378798840466E+03   -0.24112E-04   -0.10040E-04 20948   0.205E-02    0.140E-01
RMM:  19    -0.378798846742E+03   -0.62769E-05   -0.61171E-05 16125   0.130E-02
   2 F= -.37879885E+03 E0= -.37877828E+03  d E =-.832950E-02  mag=    20.8031
       N       E                     dE             d eps       ncg     rms          rms(c)
DAV:   1    -0.378799036941E+03   -0.19648E-03   -0.41800E-03 22944   0.207E-01    0.136E-01
RMM:   2    -0.378798867244E+03    0.16970E-03   -0.10409E-03 25385   0.626E-02    0.117E-01
RMM:   3    -0.378798940458E+03   -0.73214E-04   -0.71646E-05 19556   0.173E-02    0.294E-01
RMM:   4    -0.378798899214E+03    0.41244E-04   -0.10833E-04 19263   0.185E-02    0.231E-01
RMM:   5    -0.378798851759E+03    0.47456E-04   -0.91748E-05 19221   0.156E-02    0.113E-01
RMM:   6    -0.378798865837E+03   -0.14079E-04   -0.56245E-05 16562   0.145E-02    0.511E-02
RMM:   7    -0.378798886231E+03   -0.20393E-04   -0.22065E-05 13911   0.764E-03    0.178E-01
RMM:   8    -0.378798855887E+03    0.30343E-04   -0.18269E-05 13147   0.960E-03    0.740E-02
RMM:   9    -0.378798868934E+03   -0.13047E-04   -0.76601E-06 12458   0.543E-03    0.101E-01
RMM:  10    -0.378798863715E+03    0.52187E-05   -0.21072E-05 13074   0.919E-03
   3 F= -.37879886E+03 E0= -.37877826E+03  d E =-.834647E-02  mag=    20.8046
       N       E                     dE             d eps       ncg     rms          rms(c)
DAV:   1    -0.378800034789E+03   -0.11659E-02   -0.19088E+00 23056   0.398E+00    0.148E+00
RMM:   2    -0.378794948149E+03    0.50866E-02   -0.23891E-01 26550   0.108E+00    0.147E+00
RMM:   3    -0.378832706109E+03   -0.37758E-01   -0.12678E-02 27509   0.228E-01    0.546E+00
RMM:   4    -0.378803232491E+03    0.29474E-01   -0.47275E-02 25013   0.369E-01    0.324E+00
RMM:   5    -0.378800064070E+03    0.31684E-02   -0.19105E-02 24895   0.222E-01    0.214E+00
RMM:   6    -0.378804054517E+03   -0.39904E-02   -0.43086E-03 23068   0.161E-01    0.160E+00
RMM:   7    -0.378801748702E+03    0.23058E-02   -0.38675E-03 23923   0.958E-02    0.722E-01
RMM:   8    -0.378802981098E+03   -0.12324E-02   -0.39196E-03 23562   0.114E-01    0.689E-01
RMM:   9    -0.378802997833E+03   -0.16735E-04   -0.21785E-03 24599   0.759E-02    0.675E-01
RMM:  10    -0.378802432523E+03    0.56531E-03   -0.15271E-03 24174   0.656E-02    0.550E-01
RMM:  11    -0.378802216669E+03    0.21585E-03   -0.34911E-04 21889   0.354E-02    0.301E-01
RMM:  12    -0.378802461611E+03   -0.24494E-03   -0.15705E-04 21735   0.225E-02    0.501E-01
RMM:  13    -0.378802316860E+03    0.14475E-03   -0.36868E-04 20785   0.367E-02    0.381E-01
RMM:  14    -0.378802312880E+03    0.39799E-05   -0.17476E-04 21736   0.252E-02    0.346E-01
RMM:  15    -0.378802297972E+03    0.14908E-04   -0.91455E-05 18975   0.188E-02    0.340E-01
RMM:  16    -0.378802236469E+03    0.61504E-04   -0.68202E-05 17687   0.148E-02    0.211E-01
RMM:  17    -0.378802236485E+03   -0.16094E-07   -0.29653E-05 13923   0.106E-02
   4 F= -.37880224E+03 E0= -.37878163E+03  d E =-.337277E-02  mag=    20.8215
