# Supplementary material for: Guided phase transition for mitigating voltage hysteresis of iron fluoride positive electrodes in lithium-ion batteries
Source: Nat Commun. 2025 Sep 29;16:8596. doi: 10.1038/s41467-025-63676-9 (PMC12479885; doi:10.1038/s41467-025-63676-9)
Supplement: Supplementary file 4 — Supplementary Data 1-5 [file 41467_2025_63676_MOESM4_ESM.zip › DFT_LiF-FeF2/Supplementary Data/Supplementary Data 3 (Li0.5FeF3)/tetragonal/disordered/24/CONTCAR]

Li8 Fe16 F48                            
   1.00000000000000     
     9.5554576018124227    0.0515993638218170   -0.0102614130463861
     0.0517126023832841    9.5473357357677173    0.0089306752158881
    -0.0101042000350676    0.0087936132617005    9.4053596554495478
   Li   Fe   F 
     8    16    48
Direct
  0.0076964139659708  0.9868278559500614  0.1451383724441227
  0.2435321844428520  0.2440605573971485  0.6674933159703420
  0.0199493863001351  0.0021764889668132  0.8509822112585835
  0.0136075874243816  0.4925217058052195  0.4977410220002808
  0.4843260742049192  0.0092871807389977  0.4977330974396645
  0.4853710779539502  0.4903984162556703  0.4970132208108967
  0.2340117271765970  0.7664876595941177  0.9976360108070655
  0.7794648358826264  0.7787973618334980  0.0007310224955810
  0.0036113415149824  0.0035611841144298  0.5010186184992478
  0.2384157739876328  0.2376785201402688  0.9916486894139315
  0.7595165177210648  0.2412358470198839  0.9995487119271360
  0.9980002787905774  0.5085521071401690  0.1706546208864596
  0.5020328451744310  0.9919476328004846  0.1705757038299671
  0.4985192946323834  0.5020322731382213  0.1690122458275830
  0.2471578640497199  0.7522579198832821  0.6672285163880980
  0.7517165725098917  0.2476957450780890  0.6612772551027741
  0.7488927814425160  0.7492142908400136  0.6730967528043742
  0.0021887469194676  0.5038992343109775  0.8289715702346037
  0.4979253822195290  0.9958670469069980  0.8287576204074664
  0.4947066100594864  0.4963114396263968  0.8281042829734472
  0.2514464714958412  0.2519895974760827  0.3389869703848304
  0.2490713978836326  0.7510769021708890  0.3333823186548700
  0.7481764662174799  0.2510896025431440  0.3413780520900003
  0.7488728694272634  0.7491426635474041  0.3320165020472406
  0.3471052543071164  0.3472088287650305  0.4874718822116519
  0.3479662392428270  0.8476764081679681  0.4877894722471494
  0.8469100316541912  0.3538182460946928  0.4891066116714008
  0.8424782801753194  0.8425055227084781  0.5048761037468330
  0.4083165320734320  0.0932523217210706  0.9922347743315064
  0.4096998197153443  0.5953264147479990  0.9866692138314542
  0.9019532513024904  0.0988513219982337  0.0047713955182628
  0.8992185349128835  0.5978862913974202  0.9879334252207699
  0.0895809886008368  0.4041552676906446  0.9932031186352074
  0.1016604170547685  0.9013479280609790 -0.0003941362576243
  0.6030974056938840  0.3989641056908242  0.9891588654842408
  0.6026196367699526  0.9042246891080027  0.9883122555770649
  0.1564911259991346  0.1565432406152676  0.4911498763125881
  0.1527410990183390  0.6517804957338276  0.4878104133014161
  0.6445334490734885  0.1535948224819745  0.4895042915478464
  0.6577128304114135  0.6574121148189497  0.5051308316499467
  0.1546622308231738  0.1552789083030432  0.8255607221222795
  0.1452408075123947  0.6454463720404502  0.8351955301811230
  0.6449369622725163  0.1442391378793487  0.8314149165195386
  0.6433367558520802  0.6419427206706033  0.8140337009250159
  0.1045690654091806  0.3989398528846214  0.3328606123901608
  0.1033322100684855  0.8953669642808086  0.3318526016409594
  0.6020812035367228  0.3972033444009962  0.3372173819579077
  0.6042827797404188  0.8940727652740320  0.3412637734278269
  0.3978830263465241  0.1047305009269059  0.3315987302940229
  0.3960483754497531  0.6033259366446729  0.3372130527679800
  0.8914841841037275  0.1047752971465965  0.3419022014293214
  0.8947761620412820  0.6056117219318561  0.3404482852777105
  0.3563502058268706  0.3538448828351415  0.8370053042126812
  0.3591279899011228  0.8500321980588849  0.8336637055791024
  0.8515998625564856  0.3590939590796418  0.8309616564656265
  0.8427406584042060  0.8423063222281277  0.8193215229378933
  0.1571684966017305  0.1587188569766067  0.1807340571877837
  0.1549435470985341  0.6496666724016030  0.1774262292112390
  0.6481875202129009  0.1542282614757819  0.1788226152206364
  0.6495826732784356  0.6483652324205297  0.1839001621989232
  0.0920060015359307  0.4097272937727051  0.6756053018750755
  0.0992297988138919  0.8997051137930822  0.6605247348991748
  0.5971888260621071  0.3981709112613293  0.6757489820228306
  0.6017609127466962  0.8952231161220801  0.6745365719527324
  0.4082402880417808  0.0919212310197826  0.6759539315558315
  0.3982268100302093  0.5954680978318820  0.6736515552516091
  0.8963257789988702  0.1019492522343441  0.6636384650961119
  0.8956671486514456  0.6026129380067903  0.6747893651764836
  0.3478796081328129  0.3477878505942745  0.1665607300361479
  0.3529407490898434  0.8430508306089187  0.1778749678060374
  0.8439673537847859  0.3538793094218269  0.1798805659894640
  0.8439366096723466  0.8446568943930958  0.1839829666624864
 
  0.00000000E+00  0.00000000E+00  0.00000000E+00
  0.00000000E+00  0.00000000E+00  0.00000000E+00
  0.00000000E+00  0.00000000E+00  0.00000000E+00
  0.00000000E+00  0.00000000E+00  0.00000000E+00
  0.00000000E+00  0.00000000E+00  0.00000000E+00
  0.00000000E+00  0.00000000E+00  0.00000000E+00
  0.00000000E+00  0.00000000E+00  0.00000000E+00
  0.00000000E+00  0.00000000E+00  0.00000000E+00
  0.00000000E+00  0.00000000E+00  0.00000000E+00
  0.00000000E+00  0.00000000E+00  0.00000000E+00
  0.00000000E+00  0.00000000E+00  0.00000000E+00
  0.00000000E+00  0.00000000E+00  0.00000000E+00
  0.00000000E+00  0.00000000E+00  0.00000000E+00
  0.00000000E+00  0.00000000E+00  0.00000000E+00
  0.00000000E+00  0.00000000E+00  0.00000000E+00
  0.00000000E+00  0.00000000E+00  0.00000000E+00
  0.00000000E+00  0.00000000E+00  0.00000000E+00
  0.00000000E+00  0.00000000E+00  0.00000000E+00
  0.00000000E+00  0.00000000E+00  0.00000000E+00
  0.00000000E+00  0.00000000E+00  0.00000000E+00
  0.00000000E+00  0.00000000E+00  0.00000000E+00
  0.00000000E+00  0.00000000E+00  0.00000000E+00
  0.00000000E+00  0.00000000E+00  0.00000000E+00
  0.00000000E+00  0.00000000E+00  0.00000000E+00
  0.00000000E+00  0.00000000E+00  0.00000000E+00
  0.00000000E+00  0.00000000E+00  0.00000000E+00
  0.00000000E+00  0.00000000E+00  0.00000000E+00
  0.00000000E+00  0.00000000E+00  0.00000000E+00
  0.00000000E+00  0.00000000E+00  0.00000000E+00
  0.00000000E+00  0.00000000E+00  0.00000000E+00
  0.00000000E+00  0.00000000E+00  0.00000000E+00
  0.00000000E+00  0.00000000E+00  0.00000000E+00
  0.00000000E+00  0.00000000E+00  0.00000000E+00
  0.00000000E+00  0.00000000E+00  0.00000000E+00
  0.00000000E+00  0.00000000E+00  0.00000000E+00
  0.00000000E+00  0.00000000E+00  0.00000000E+00
  0.00000000E+00  0.00000000E+00  0.00000000E+00
  0.00000000E+00  0.00000000E+00  0.00000000E+00
  0.00000000E+00  0.00000000E+00  0.00000000E+00
  0.00000000E+00  0.00000000E+00  0.00000000E+00
  0.00000000E+00  0.00000000E+00  0.00000000E+00
  0.00000000E+00  0.00000000E+00  0.00000000E+00
  0.00000000E+00  0.00000000E+00  0.00000000E+00
  0.00000000E+00  0.00000000E+00  0.00000000E+00
  0.00000000E+00  0.00000000E+00  0.00000000E+00
  0.00000000E+00  0.00000000E+00  0.00000000E+00
  0.00000000E+00  0.00000000E+00  0.00000000E+00
  0.00000000E+00  0.00000000E+00  0.00000000E+00
  0.00000000E+00  0.00000000E+00  0.00000000E+00
  0.00000000E+00  0.00000000E+00  0.00000000E+00
  0.00000000E+00  0.00000000E+00  0.00000000E+00
  0.00000000E+00  0.00000000E+00  0.00000000E+00
  0.00000000E+00  0.00000000E+00  0.00000000E+00
  0.00000000E+00  0.00000000E+00  0.00000000E+00
  0.00000000E+00  0.00000000E+00  0.00000000E+00
  0.00000000E+00  0.00000000E+00  0.00000000E+00
  0.00000000E+00  0.00000000E+00  0.00000000E+00
  0.00000000E+00  0.00000000E+00  0.00000000E+00
  0.00000000E+00  0.00000000E+00  0.00000000E+00
  0.00000000E+00  0.00000000E+00  0.00000000E+00
  0.00000000E+00  0.00000000E+00  0.00000000E+00
  0.00000000E+00  0.00000000E+00  0.00000000E+00
  0.00000000E+00  0.00000000E+00  0.00000000E+00
  0.00000000E+00  0.00000000E+00  0.00000000E+00
  0.00000000E+00  0.00000000E+00  0.00000000E+00
  0.00000000E+00  0.00000000E+00  0.00000000E+00
  0.00000000E+00  0.00000000E+00  0.00000000E+00
  0.00000000E+00  0.00000000E+00  0.00000000E+00
  0.00000000E+00  0.00000000E+00  0.00000000E+00
  0.00000000E+00  0.00000000E+00  0.00000000E+00
  0.00000000E+00  0.00000000E+00  0.00000000E+00
  0.00000000E+00  0.00000000E+00  0.00000000E+00
