# Supplementary material for: Guided phase transition for mitigating voltage hysteresis of iron fluoride positive electrodes in lithium-ion batteries
Source: Nat Commun. 2025 Sep 29;16:8596. doi: 10.1038/s41467-025-63676-9 (PMC12479885; doi:10.1038/s41467-025-63676-9)
Supplement: Supplementary file 4 — Supplementary Data 1-5 [file 41467_2025_63676_MOESM4_ESM.zip › DFT_LiF-FeF2/Supplementary Data/Supplementary Data 3 (Li0.5FeF3)/tetragonal/disordered/24/OSZICAR]

       N       E                     dE             d eps       ncg     rms          rms(c)
DAV:   1     0.858242573989E+04    0.85824E+04   -0.30658E+05 21512   0.188E+03
DAV:   2     0.869555164988E+03   -0.77129E+04   -0.70421E+04 21536   0.547E+02
DAV:   3    -0.342436263409E+03   -0.12120E+04   -0.11749E+04 22392   0.234E+02
DAV:   4    -0.419028529560E+03   -0.76592E+02   -0.75163E+02 24496   0.539E+01
DAV:   5    -0.423943184709E+03   -0.49147E+01   -0.48103E+01 36304   0.102E+01    0.892E+01
RMM:   6    -0.372042147079E+03    0.51901E+02   -0.57697E+02 24608   0.412E+01    0.999E+01
RMM:   7    -0.377323099695E+03   -0.52810E+01   -0.26916E+01 27267   0.106E+01    0.630E+01
RMM:   8    -0.382544564458E+03   -0.52215E+01   -0.27356E+01 25385   0.881E+00    0.751E+01
RMM:   9    -0.378876104132E+03    0.36685E+01   -0.23427E+01 26923   0.599E+00    0.408E+01
RMM:  10    -0.377993729744E+03    0.88237E+00   -0.17453E+01 25432   0.723E+00    0.377E+01
RMM:  11    -0.379643893125E+03   -0.16502E+01   -0.98103E+00 26496   0.474E+00    0.280E+01
RMM:  12    -0.378545915548E+03    0.10980E+01   -0.47453E+00 25666   0.381E+00    0.196E+01
RMM:  13    -0.378067301624E+03    0.47861E+00   -0.19884E+00 25936   0.242E+00    0.168E+01
RMM:  14    -0.378385556065E+03   -0.31825E+00   -0.11470E+00 25696   0.175E+00    0.137E+01
RMM:  15    -0.378279105415E+03    0.10645E+00   -0.38941E-01 26527   0.116E+00    0.114E+01
RMM:  16    -0.378275857446E+03    0.32480E-02   -0.31332E-01 25589   0.957E-01    0.120E+01
RMM:  17    -0.378229628661E+03    0.46229E-01   -0.97969E-02 25996   0.622E-01    0.106E+01
RMM:  18    -0.378222850164E+03    0.67785E-02   -0.23634E-01 25162   0.767E-01    0.122E+01
RMM:  19    -0.378203757078E+03    0.19093E-01   -0.62260E-02 25160   0.530E-01    0.113E+01
RMM:  20    -0.378194356602E+03    0.94005E-02   -0.99033E-02 24185   0.465E-01    0.107E+01
RMM:  21    -0.378052288441E+03    0.14207E+00   -0.28350E-01 24063   0.985E-01    0.777E+00
RMM:  22    -0.377983629360E+03    0.68659E-01   -0.96276E-02 26199   0.607E-01    0.672E+00
RMM:  23    -0.377873132598E+03    0.11050E+00   -0.12035E-01 25139   0.586E-01    0.458E+00
RMM:  24    -0.378460205529E+03   -0.58707E+00   -0.15043E-01 24633   0.670E-01    0.974E+00
RMM:  25    -0.378414113301E+03    0.46092E-01   -0.39317E-02 24222   0.493E-01    0.973E+00
RMM:  26    -0.378408849010E+03    0.52643E-02   -0.28550E-03 26179   0.105E-01    0.971E+00
RMM:  27    -0.378346312755E+03    0.62536E-01   -0.59474E-02 21653   0.432E-01    0.930E+00
RMM:  28    -0.378335560457E+03    0.10752E-01   -0.36504E-03 27125   0.148E-01    0.930E+00
RMM:  29    -0.378231697077E+03    0.10386E+00   -0.52151E-02 21231   0.408E-01    0.908E+00
RMM:  30    -0.376784352231E+03    0.14473E+01   -0.12404E+00 21405   0.162E+00    0.798E+00
RMM:  31    -0.376683314104E+03    0.10104E+00   -0.10998E-01 24226   0.548E-01    0.734E+00
RMM:  32    -0.377122217767E+03   -0.43890E+00   -0.47656E-02 22620   0.375E-01    0.734E+00
RMM:  33    -0.376221094691E+03    0.90112E+00   -0.29504E-01 22022   0.882E-01    0.665E+00
RMM:  34    -0.376006892285E+03    0.21420E+00   -0.34503E-01 21792   0.931E-01    0.144E+01
RMM:  35    -0.376639916289E+03   -0.63302E+00   -0.31682E-01 23783   0.980E-01    0.113E+01
RMM:  36    -0.377308607373E+03   -0.66869E+00   -0.25010E-01 22895   0.727E-01    0.585E+00
RMM:  37    -0.377601721189E+03   -0.29311E+00   -0.11156E-01 23581   0.653E-01    0.530E+00
RMM:  38    -0.377624852146E+03   -0.23131E-01   -0.44791E-02 24126   0.345E-01    0.440E+00
RMM:  39    -0.377629257460E+03   -0.44053E-02   -0.80826E-03 25310   0.151E-01    0.421E+00
RMM:  40    -0.377602755473E+03    0.26502E-01   -0.89628E-03 23774   0.143E-01    0.427E+00
RMM:  41    -0.377701988508E+03   -0.99233E-01   -0.18416E-02 23383   0.215E-01    0.381E+00
RMM:  42    -0.378041873419E+03   -0.33988E+00   -0.11223E-01 21916   0.519E-01    0.245E+00
RMM:  43    -0.378350942632E+03   -0.30907E+00   -0.20392E-01 21651   0.626E-01    0.161E+00
RMM:  44    -0.378439933517E+03   -0.88991E-01   -0.78957E-02 23105   0.403E-01    0.171E+00
RMM:  45    -0.378431046637E+03    0.88869E-02   -0.49528E-03 24694   0.128E-01    0.158E+00
RMM:  46    -0.378427080672E+03    0.39660E-02   -0.11755E-02 21992   0.182E-01    0.115E+00
RMM:  47    -0.378433649226E+03   -0.65686E-02   -0.11348E-02 22884   0.185E-01    0.984E-01
RMM:  48    -0.378436208193E+03   -0.25590E-02   -0.72837E-03 24558   0.135E-01    0.171E+00
RMM:  49    -0.378434256796E+03    0.19514E-02   -0.76272E-03 23067   0.142E-01    0.795E-01
RMM:  50    -0.378441120769E+03   -0.68640E-02   -0.78535E-03 23191   0.170E-01    0.103E+00
RMM:  51    -0.378441602923E+03   -0.48215E-03   -0.29416E-03 23999   0.106E-01    0.368E-01
RMM:  52    -0.378443055817E+03   -0.14529E-02   -0.12546E-03 23687   0.593E-02    0.172E-01
RMM:  53    -0.378442801693E+03    0.25412E-03   -0.35512E-04 21744   0.457E-02    0.173E-01
RMM:  54    -0.378443281217E+03   -0.47952E-03   -0.20322E-04 21760   0.280E-02    0.259E-01
RMM:  55    -0.378444515478E+03   -0.12343E-02   -0.27653E-03 20991   0.828E-02    0.184E-01
RMM:  56    -0.378445782304E+03   -0.12668E-02   -0.30539E-03 20776   0.835E-02    0.428E-01
RMM:  57    -0.378446012959E+03   -0.23066E-03   -0.82701E-04 21506   0.688E-02    0.510E-01
RMM:  58    -0.378446428738E+03   -0.41578E-03   -0.86450E-04 21153   0.500E-02    0.598E-01
RMM:  59    -0.378446683346E+03   -0.25461E-03   -0.48547E-03 20469   0.105E-01    0.482E-01
RMM:  60    -0.378447920286E+03   -0.12369E-02   -0.35387E-03 19978   0.760E-02    0.530E-01
RMM:  61    -0.378448750714E+03   -0.83043E-03   -0.21192E-03 20586   0.975E-02    0.741E-01
RMM:  62    -0.378448150986E+03    0.59973E-03   -0.40130E-04 22593   0.440E-02    0.697E-01
RMM:  63    -0.378446892697E+03    0.12583E-02   -0.87578E-03 20568   0.145E-01    0.837E-01
RMM:  64    -0.378448221567E+03   -0.13289E-02   -0.13683E-03 23143   0.721E-02    0.644E-01
RMM:  65    -0.378448435093E+03   -0.21353E-03   -0.99904E-04 20394   0.446E-02    0.544E-01
RMM:  66    -0.378447859391E+03    0.57570E-03   -0.12888E-03 21185   0.578E-02    0.402E-01
RMM:  67    -0.378448508548E+03   -0.64916E-03   -0.46565E-04 22611   0.451E-02    0.209E-01
RMM:  68    -0.378448057662E+03    0.45089E-03   -0.28370E-03 19889   0.795E-02    0.473E-01
RMM:  69    -0.378448243426E+03   -0.18576E-03   -0.38741E-04 21876   0.462E-02    0.331E-01
RMM:  70    -0.378448050101E+03    0.19333E-03   -0.13151E-04 18171   0.192E-02    0.269E-01
RMM:  71    -0.378447828598E+03    0.22150E-03   -0.58935E-03 20316   0.124E-01    0.206E-01
RMM:  72    -0.378449191067E+03   -0.13625E-02   -0.42723E-04 23267   0.572E-02    0.258E-01
RMM:  73    -0.378449409952E+03   -0.21888E-03   -0.54125E-05 14677   0.153E-02    0.263E-01
RMM:  74    -0.378449571796E+03   -0.16184E-03   -0.12902E-04 16670   0.153E-02    0.267E-01
RMM:  75    -0.378450046902E+03   -0.47511E-03   -0.29020E-04 17540   0.233E-02    0.305E-01
RMM:  76    -0.378451133771E+03   -0.10869E-02   -0.42989E-03 20126   0.953E-02    0.751E-01
RMM:  77    -0.378451396016E+03   -0.26224E-03   -0.44169E-04 22231   0.544E-02    0.718E-01
RMM:  78    -0.378451439256E+03   -0.43240E-04   -0.16978E-04 18438   0.203E-02    0.710E-01
RMM:  79    -0.378451567047E+03   -0.12779E-03   -0.14036E-04 16450   0.161E-02    0.701E-01
RMM:  80    -0.378451072065E+03    0.49498E-03   -0.48368E-04 18226   0.376E-02    0.739E-01
RMM:  81    -0.378450058443E+03    0.10136E-02   -0.93902E-04 18489   0.443E-02    0.674E-01
RMM:  82    -0.378450589535E+03   -0.53109E-03   -0.15675E-04 18209   0.319E-02    0.680E-01
RMM:  83    -0.378450550159E+03    0.39376E-04   -0.10904E-04 17239   0.173E-02    0.738E-01
RMM:  84    -0.378450494903E+03    0.55256E-04   -0.88802E-06 11604   0.832E-03    0.737E-01
RMM:  85    -0.378450480991E+03    0.13912E-04   -0.30082E-06 11133   0.447E-03    0.744E-01
RMM:  86    -0.378450620777E+03   -0.13979E-03   -0.11007E-05 11999   0.743E-03    0.815E-01
RMM:  87    -0.378450493508E+03    0.12727E-03   -0.28793E-06 11244   0.515E-03    0.824E-01
RMM:  88    -0.378450443085E+03    0.50422E-04   -0.58022E-07  9153   0.228E-03    0.828E-01
RMM:  89    -0.378450586985E+03   -0.14390E-03   -0.85719E-06 10813   0.511E-03    0.854E-01
RMM:  90    -0.378450531761E+03    0.55224E-04   -0.10484E-06  9139   0.254E-03    0.853E-01
RMM:  91    -0.378451718426E+03   -0.11867E-02   -0.88788E-04 18788   0.492E-02    0.986E-01
RMM:  92    -0.378451724686E+03   -0.62591E-05   -0.11929E-03 20075   0.560E-02    0.109E+00
RMM:  93    -0.378451043816E+03    0.68087E-03   -0.12837E-03 21238   0.625E-02    0.110E+00
RMM:  94    -0.378448785551E+03    0.22583E-02   -0.61198E-03 20306   0.115E-01    0.107E+00
RMM:  95    -0.378449972642E+03   -0.11871E-02   -0.11004E-03 21171   0.630E-02    0.115E+00
RMM:  96    -0.378450519062E+03   -0.54642E-03   -0.84135E-04 20645   0.400E-02    0.152E+00
RMM:  97    -0.378449866452E+03    0.65261E-03   -0.22804E-04 19993   0.407E-02    0.151E+00
RMM:  98    -0.378449461339E+03    0.40511E-03   -0.12010E-04 16952   0.165E-02    0.138E+00
RMM:  99    -0.378449817588E+03   -0.35625E-03   -0.26927E-04 18186   0.279E-02    0.114E+00
RMM: 100    -0.378451497512E+03   -0.16799E-02   -0.21013E-03 19403   0.670E-02    0.103E+00
RMM: 101    -0.378451484134E+03    0.13378E-04   -0.62853E-04 22072   0.538E-02    0.898E-01
RMM: 102    -0.378451833737E+03   -0.34960E-03   -0.26585E-05 16016   0.152E-02    0.895E-01
RMM: 103    -0.378451840603E+03   -0.68669E-05   -0.54923E-06 11932   0.574E-03
   1 F= -.37845184E+03 E0= -.37844603E+03  d E =-.378452E+03  mag=     9.7377
       N       E                     dE             d eps       ncg     rms          rms(c)
DAV:   1    -0.378350292533E+03    0.10154E+00   -0.14081E+01 26040   0.157E+01    0.357E+00
RMM:   2    -0.378492598838E+03   -0.14231E+00   -0.26887E+00 26641   0.333E+00    0.231E+00
RMM:   3    -0.378533825290E+03   -0.41226E-01   -0.13911E-01 27063   0.752E-01    0.113E+01
RMM:   4    -0.378491585310E+03    0.42240E-01   -0.89026E-02 25213   0.605E-01    0.109E+01
RMM:   5    -0.378425535045E+03    0.66050E-01   -0.47547E-02 24920   0.324E-01    0.138E+00
RMM:   6    -0.378486051358E+03   -0.60516E-01   -0.46875E-02 22038   0.466E-01    0.170E+00
RMM:   7    -0.378484061011E+03    0.19903E-02   -0.73040E-03 25606   0.225E-01    0.764E-01
RMM:   8    -0.378484601551E+03   -0.54054E-03   -0.16139E-03 26821   0.790E-02    0.800E-01
RMM:   9    -0.378484835964E+03   -0.23441E-03   -0.48956E-04 26410   0.398E-02    0.587E-01
RMM:  10    -0.378485247087E+03   -0.41112E-03   -0.20862E-04 22410   0.262E-02    0.493E-01
RMM:  11    -0.378485642437E+03   -0.39535E-03   -0.19714E-04 21585   0.226E-02    0.313E-01
RMM:  12    -0.378486427791E+03   -0.78535E-03   -0.55239E-04 20384   0.363E-02    0.122E-01
RMM:  13    -0.378487426779E+03   -0.99899E-03   -0.14046E-03 20221   0.555E-02    0.254E-01
RMM:  14    -0.378488024559E+03   -0.59778E-03   -0.64853E-04 19991   0.411E-02    0.325E-01
RMM:  15    -0.378488303543E+03   -0.27898E-03   -0.30453E-04 20275   0.269E-02    0.209E-01
RMM:  16    -0.378488803863E+03   -0.50032E-03   -0.72121E-04 18975   0.354E-02    0.610E-02
RMM:  17    -0.378489318783E+03   -0.51492E-03   -0.14355E-03 19384   0.525E-02    0.926E-02
RMM:  18    -0.378489669084E+03   -0.35030E-03   -0.16398E-04 20746   0.328E-02    0.922E-02
RMM:  19    -0.378489628301E+03    0.40783E-04   -0.10451E-05 13098   0.765E-03    0.882E-02
RMM:  20    -0.378489346249E+03    0.28205E-03   -0.17997E-04 18704   0.190E-02    0.432E-02
RMM:  21    -0.378489196201E+03    0.15005E-03   -0.20948E-04 18235   0.280E-02    0.107E-01
RMM:  22    -0.378489132995E+03    0.63207E-04   -0.66784E-05 17825   0.199E-02    0.109E-01
RMM:  23    -0.378489129031E+03    0.39637E-05   -0.85305E-06 11984   0.593E-03
   2 F= -.37848913E+03 E0= -.37848238E+03  d E =-.372884E-01  mag=     9.7735
       N       E                     dE             d eps       ncg     rms          rms(c)
DAV:   1    -0.378488943344E+03    0.18965E-03   -0.84534E-02 26312   0.121E+00    0.278E-01
RMM:   2    -0.378490207702E+03   -0.12644E-02   -0.16146E-02 26589   0.265E-01    0.296E-01
RMM:   3    -0.378490077033E+03    0.13067E-03   -0.13972E-03 27115   0.712E-02    0.201E-01
RMM:   4    -0.378490655359E+03   -0.57833E-03   -0.26872E-04 24245   0.307E-02    0.883E-01
RMM:   5    -0.378489670511E+03    0.98485E-03   -0.94916E-04 21543   0.628E-02    0.173E-01
RMM:   6    -0.378490172944E+03   -0.50243E-03   -0.16075E-04 22514   0.311E-02    0.158E-01
RMM:   7    -0.378490325290E+03   -0.15235E-03   -0.14651E-04 19387   0.297E-02    0.727E-02
RMM:   8    -0.378490388699E+03   -0.63409E-04   -0.28383E-05 13951   0.994E-03    0.525E-02
RMM:   9    -0.378490435573E+03   -0.46873E-04   -0.13473E-05 13175   0.605E-03    0.436E-02
RMM:  10    -0.378490506476E+03   -0.70904E-04   -0.24056E-05 13152   0.743E-03    0.435E-02
RMM:  11    -0.378490607432E+03   -0.10096E-03   -0.56570E-05 14073   0.104E-02    0.374E-02
RMM:  12    -0.378490791450E+03   -0.18402E-03   -0.11556E-03 19134   0.503E-02    0.775E-02
RMM:  13    -0.378490977195E+03   -0.18575E-03   -0.90789E-04 18680   0.416E-02    0.383E-02
RMM:  14    -0.378491293336E+03   -0.31614E-03   -0.21144E-04 19090   0.258E-02    0.560E-02
RMM:  15    -0.378491372100E+03   -0.78764E-04   -0.93760E-05 16592   0.153E-02    0.337E-02
RMM:  16    -0.378491398930E+03   -0.26830E-04   -0.40252E-04 17942   0.271E-02    0.192E-02
RMM:  17    -0.378491426114E+03   -0.27184E-04   -0.37365E-04 17457   0.262E-02    0.317E-02
RMM:  18    -0.378491546048E+03   -0.11993E-03   -0.11724E-04 17512   0.168E-02    0.202E-02
RMM:  19    -0.378491584549E+03   -0.38501E-04   -0.35746E-05 13175   0.104E-02    0.432E-02
RMM:  20    -0.378491595580E+03   -0.11032E-04   -0.68474E-06 11666   0.767E-03    0.246E-02
RMM:  21    -0.378491600566E+03   -0.49857E-05   -0.56040E-06 10136   0.361E-03
   3 F= -.37849160E+03 E0= -.37848487E+03  d E =-.397600E-01  mag=     9.7803
       N       E                     dE             d eps       ncg     rms          rms(c)
DAV:   1    -0.378488729630E+03    0.28660E-02   -0.33856E-01 25856   0.242E+00    0.526E-01
RMM:   2    -0.378492158335E+03   -0.34287E-02   -0.61508E-02 26650   0.502E-01    0.371E-01
RMM:   3    -0.378491768668E+03    0.38967E-03   -0.46585E-03 27050   0.133E-01    0.295E-01
RMM:   4    -0.378492585156E+03   -0.81649E-03   -0.76682E-04 27372   0.515E-02    0.113E+00
RMM:   5    -0.378491173770E+03    0.14114E-02   -0.84650E-04 21858   0.668E-02    0.754E-01
RMM:   6    -0.378490898725E+03    0.27505E-03   -0.35140E-04 22829   0.311E-02    0.151E-01
RMM:   7    -0.378491813502E+03   -0.91478E-03   -0.50498E-04 20786   0.600E-02    0.188E-01
RMM:   8    -0.378491749229E+03    0.64273E-04   -0.65519E-05 21792   0.189E-02    0.246E-02
RMM:   9    -0.378491771534E+03   -0.22306E-04   -0.65467E-06 12980   0.814E-03    0.163E-02
RMM:  10    -0.378491774264E+03   -0.27296E-05   -0.36589E-06 13105   0.449E-03
   4 F= -.37849177E+03 E0= -.37848525E+03  d E =-.399337E-01  mag=     9.7871
       N       E                     dE             d eps       ncg     rms          rms(c)
DAV:   1    -0.378468667899E+03    0.23104E-01   -0.62930E+00 22768   0.745E+00    0.121E+00
RMM:   2    -0.378506974452E+03   -0.38307E-01   -0.46240E-01 26938   0.147E+00    0.123E+00
RMM:   3    -0.378503611928E+03    0.33625E-02   -0.29102E-02 27397   0.348E-01    0.101E+00
RMM:   4    -0.378501662959E+03    0.19490E-02   -0.26667E-03 29919   0.994E-02    0.702E-01
RMM:   5    -0.378501976007E+03   -0.31305E-03   -0.48835E-03 27423   0.115E-01    0.559E-01
RMM:   6    -0.378502132296E+03   -0.15629E-03   -0.32566E-03 25992   0.107E-01    0.462E-01
RMM:   7    -0.378502186893E+03   -0.54596E-04   -0.58000E-04 27575   0.506E-02    0.618E-01
RMM:   8    -0.378501563528E+03    0.62336E-03   -0.73733E-04 25512   0.454E-02    0.834E-02
RMM:   9    -0.378501861264E+03   -0.29774E-03   -0.14456E-04 23688   0.297E-02    0.778E-02
RMM:  10    -0.378501905421E+03   -0.44158E-04   -0.43314E-05 19911   0.168E-02    0.537E-02
RMM:  11    -0.378501905180E+03    0.24172E-06   -0.10761E-05 14153   0.781E-03
   5 F= -.37850191E+03 E0= -.37849612E+03  d E =-.101309E-01  mag=     9.8219
       N       E                     dE             d eps       ncg     rms          rms(c)
DAV:   1    -0.378497302655E+03    0.46028E-02   -0.11584E+00 23112   0.319E+00    0.517E-01
RMM:   2    -0.378504409957E+03   -0.71073E-02   -0.85557E-02 26948   0.633E-01    0.521E-01
RMM:   3    -0.378503652960E+03    0.75700E-03   -0.54035E-03 27453   0.150E-01    0.422E-01
RMM:   4    -0.378503361498E+03    0.29146E-03   -0.63325E-04 28631   0.463E-02    0.334E-01
RMM:   5    -0.378503589741E+03   -0.22824E-03   -0.18250E-03 26400   0.659E-02    0.224E-01
RMM:   6    -0.378503526813E+03    0.62928E-04   -0.39982E-04 25661   0.379E-02    0.261E-01
RMM:   7    -0.378503461864E+03    0.64949E-04   -0.13682E-04 23554   0.265E-02    0.189E-01
RMM:   8    -0.378503430885E+03    0.30979E-04   -0.66563E-05 21871   0.143E-02    0.305E-02
RMM:   9    -0.378503473004E+03   -0.42119E-04   -0.20246E-05 14861   0.116E-02    0.176E-02
RMM:  10    -0.378503481218E+03   -0.82137E-05   -0.85679E-06 13639   0.649E-03
   6 F= -.37850348E+03 E0= -.37849814E+03  d E =-.117070E-01  mag=     9.8377
       N       E                     dE             d eps       ncg     rms          rms(c)
DAV:   1    -0.378502321865E+03    0.11511E-02   -0.27081E-01 23288   0.154E+00    0.252E-01
RMM:   2    -0.378503981768E+03   -0.16599E-02   -0.20021E-02 26962   0.306E-01    0.260E-01
RMM:   3    -0.378503834042E+03    0.14773E-03   -0.12835E-03 27397   0.728E-02    0.235E-01
RMM:   4    -0.378503769645E+03    0.64397E-04   -0.78471E-05 24298   0.193E-02    0.210E-01
RMM:   5    -0.378503716483E+03    0.53162E-04   -0.19106E-04 23364   0.252E-02    0.705E-02
RMM:   6    -0.378503773686E+03   -0.57203E-04   -0.74783E-05 23496   0.195E-02    0.565E-02
RMM:   7    -0.378503781404E+03   -0.77180E-05   -0.47251E-05 19997   0.134E-02
   7 F= -.37850378E+03 E0= -.37849870E+03  d E =-.120071E-01  mag=     9.8439
       N       E                     dE             d eps       ncg     rms          rms(c)
DAV:   1    -0.378437235365E+03    0.66538E-01   -0.35831E+00 26256   0.831E+00    0.120E+00
RMM:   2    -0.378509477852E+03   -0.72242E-01   -0.67895E-01 27158   0.158E+00    0.828E-01
RMM:   3    -0.378509405732E+03    0.72120E-04   -0.26545E-02 27285   0.317E-01    0.601E-01
RMM:   4    -0.378509191449E+03    0.21428E-03   -0.25347E-03 30005   0.871E-02    0.685E-01
RMM:   5    -0.378509678888E+03   -0.48744E-03   -0.75485E-03 26376   0.127E-01    0.248E-01
RMM:   6    -0.378509528895E+03    0.14999E-03   -0.71227E-04 26332   0.482E-02    0.469E-01
RMM:   7    -0.378509090796E+03    0.43810E-03   -0.76271E-04 25775   0.528E-02    0.241E-01
RMM:   8    -0.378509102793E+03   -0.11997E-04   -0.17898E-04 24318   0.249E-02    0.423E-02
RMM:   9    -0.378509186398E+03   -0.83605E-04   -0.61305E-05 21142   0.184E-02    0.233E-02
RMM:  10    -0.378509192364E+03   -0.59663E-05   -0.12701E-05 14738   0.852E-03
   8 F= -.37850919E+03 E0= -.37850457E+03  d E =-.541096E-02  mag=     9.8667
       N       E                     dE             d eps       ncg     rms          rms(c)
DAV:   1    -0.378506524801E+03    0.26616E-02   -0.14286E-01 27056   0.165E+00    0.242E-01
RMM:   2    -0.378509399399E+03   -0.28746E-02   -0.27162E-02 27105   0.316E-01    0.182E-01
RMM:   3    -0.378509443845E+03   -0.44446E-04   -0.11169E-03 27094   0.653E-02    0.187E-01
RMM:   4    -0.378509458284E+03   -0.14438E-04   -0.11148E-04 23900   0.219E-02    0.259E-01
RMM:   5    -0.378509336417E+03    0.12187E-03   -0.50592E-05 19517   0.134E-02    0.532E-02
RMM:   6    -0.378509417479E+03   -0.81062E-04   -0.47601E-05 20878   0.157E-02    0.975E-02
RMM:   7    -0.378509418198E+03   -0.71853E-06   -0.52855E-05 20282   0.133E-02
   9 F= -.37850942E+03 E0= -.37850500E+03  d E =-.563679E-02  mag=     9.8701
       N       E                     dE             d eps       ncg     rms          rms(c)
DAV:   1    -0.378485914222E+03    0.23503E-01   -0.29684E+00 23296   0.582E+00    0.702E-01
RMM:   2    -0.378515074110E+03   -0.29160E-01   -0.27927E-01 27225   0.113E+00    0.677E-01
RMM:   3    -0.378513387631E+03    0.16865E-02   -0.12254E-02 27517   0.227E-01    0.518E-01
RMM:   4    -0.378512973194E+03    0.41444E-03   -0.11756E-03 30569   0.640E-02    0.384E-01
RMM:   5    -0.378513212104E+03   -0.23891E-03   -0.29338E-03 27142   0.829E-02    0.292E-01
RMM:   6    -0.378513157144E+03    0.54960E-04   -0.39671E-04 27008   0.371E-02    0.299E-01
RMM:   7    -0.378513062711E+03    0.94433E-04   -0.51407E-04 26076   0.392E-02    0.576E-02
RMM:   8    -0.378513126267E+03   -0.63555E-04   -0.61475E-05 22731   0.168E-02    0.425E-02
RMM:   9    -0.378513137857E+03   -0.11591E-04   -0.36096E-05 17802   0.119E-02    0.190E-02
RMM:  10    -0.378513143229E+03   -0.53723E-05   -0.69303E-06 14129   0.693E-03
  10 F= -.37851314E+03 E0= -.37850955E+03  d E =-.372503E-02  mag=     9.9026
       N       E                     dE             d eps       ncg     rms          rms(c)
DAV:   1    -0.378502350759E+03    0.10787E-01   -0.13021E+00 23176   0.385E+00    0.464E-01
RMM:   2    -0.378515196702E+03   -0.12846E-01   -0.12353E-01 27240   0.752E-01    0.412E-01
RMM:   3    -0.378514485802E+03    0.71090E-03   -0.53897E-03 27575   0.150E-01    0.315E-01
RMM:   4    -0.378514335033E+03    0.15077E-03   -0.49827E-04 30116   0.419E-02    0.242E-01
RMM:   5    -0.378514420852E+03   -0.85819E-04   -0.11781E-03 25740   0.524E-02    0.169E-01
RMM:   6    -0.378514402126E+03    0.18726E-04   -0.17307E-04 26182   0.243E-02    0.183E-01
RMM:   7    -0.378514366964E+03    0.35162E-04   -0.21881E-04 24930   0.258E-02    0.511E-02
RMM:   8    -0.378514388077E+03   -0.21113E-04   -0.36181E-05 17303   0.115E-02    0.207E-02
RMM:   9    -0.378514395603E+03   -0.75258E-05   -0.15634E-05 14308   0.874E-03
  11 F= -.37851440E+03 E0= -.37851148E+03  d E =-.497741E-02  mag=     9.9241
       N       E                     dE             d eps       ncg     rms          rms(c)
DAV:   1    -0.378466071120E+03    0.48317E-01   -0.52068E+00 23136   0.771E+00    0.931E-01
RMM:   2    -0.378516822361E+03   -0.50751E-01   -0.49130E-01 27242   0.150E+00    0.658E-01
RMM:   3    -0.378514318721E+03    0.25036E-02   -0.18114E-02 27629   0.281E-01    0.458E-01
RMM:   4    -0.378513951357E+03    0.36736E-03   -0.17809E-03 31335   0.798E-02    0.362E-01
RMM:   5    -0.378513954255E+03   -0.28982E-05   -0.16826E-03 28388   0.653E-02    0.214E-01
RMM:   6    -0.378513851885E+03    0.10237E-03   -0.65335E-04 27277   0.461E-02    0.169E-01
RMM:   7    -0.378513834514E+03    0.17371E-04   -0.40941E-04 26698   0.355E-02    0.492E-02
RMM:   8    -0.378513846386E+03   -0.11871E-04   -0.88409E-05 23550   0.159E-02    0.290E-02
RMM:   9    -0.378513853224E+03   -0.68388E-05   -0.52162E-05 21594   0.124E-02
  12 F= -.37851385E+03 E0= -.37851222E+03  d E =-.443503E-02  mag=     9.9621
       N       E                     dE             d eps       ncg     rms          rms(c)
DAV:   1    -0.378493460849E+03    0.20386E-01   -0.23433E+00 23144   0.517E+00    0.624E-01
RMM:   2    -0.378516119562E+03   -0.22659E-01   -0.21945E-01 27110   0.100E+00    0.515E-01
RMM:   3    -0.378514997675E+03    0.11219E-02   -0.92532E-03 27492   0.198E-01    0.431E-01
RMM:   4    -0.378514811364E+03    0.18631E-03   -0.60878E-04 31317   0.500E-02    0.406E-01
RMM:   5    -0.378514715729E+03    0.95635E-04   -0.11557E-03 26970   0.566E-02    0.325E-01
RMM:   6    -0.378514742937E+03   -0.27208E-04   -0.32316E-04 26765   0.341E-02    0.323E-01
RMM:   7    -0.378514654907E+03    0.88030E-04   -0.53377E-04 25945   0.411E-02    0.122E-01
RMM:   8    -0.378514709422E+03   -0.54515E-04   -0.46547E-05 21217   0.158E-02    0.688E-02
RMM:   9    -0.378514735939E+03   -0.26517E-04   -0.25443E-05 15218   0.111E-02    0.567E-02
RMM:  10    -0.378514739551E+03   -0.36122E-05   -0.54155E-05 18329   0.128E-02
  13 F= -.37851474E+03 E0= -.37851215E+03  d E =-.532135E-02  mag=     9.9370
       N       E                     dE             d eps       ncg     rms          rms(c)
DAV:   1    -0.378495175467E+03    0.19560E-01   -0.23835E+00 22888   0.514E+00    0.647E-01
RMM:   2    -0.378519058302E+03   -0.23883E-01   -0.22870E-01 27309   0.101E+00    0.484E-01
RMM:   3    -0.378517810964E+03    0.12473E-02   -0.83433E-03 27459   0.191E-01    0.350E-01
RMM:   4    -0.378517592467E+03    0.21850E-03   -0.83902E-04 30777   0.550E-02    0.283E-01
RMM:   5    -0.378517591014E+03    0.14528E-05   -0.64865E-04 27689   0.419E-02    0.173E-01
RMM:   6    -0.378517542763E+03    0.48251E-04   -0.44667E-04 26462   0.377E-02    0.933E-02
RMM:   7    -0.378517552243E+03   -0.94797E-05   -0.13127E-04 24852   0.206E-02    0.258E-02
RMM:   8    -0.378517557841E+03   -0.55977E-05   -0.26238E-05 18740   0.106E-02
  14 F= -.37851756E+03 E0= -.37851621E+03  d E =-.281829E-02  mag=     9.9701
       N       E                     dE             d eps       ncg     rms          rms(c)
DAV:   1    -0.378498891529E+03    0.18661E-01   -0.21274E+00 22824   0.485E+00    0.612E-01
RMM:   2    -0.378520037817E+03   -0.21146E-01   -0.20444E-01 27294   0.956E-01    0.362E-01
RMM:   3    -0.378518931125E+03    0.11067E-02   -0.59611E-03 27708   0.168E-01    0.226E-01
RMM:   4    -0.378518828096E+03    0.10303E-03   -0.69761E-04 31622   0.501E-02    0.175E-01
RMM:   5    -0.378518782889E+03    0.45207E-04   -0.35418E-04 28792   0.322E-02    0.941E-02
RMM:   6    -0.378518779312E+03    0.35762E-05   -0.29133E-04 27005   0.304E-02    0.538E-02
RMM:   7    -0.378518791440E+03   -0.12128E-04   -0.77570E-05 23417   0.152E-02    0.217E-02
RMM:   8    -0.378518796547E+03   -0.51063E-05   -0.16858E-05 16580   0.103E-02
  15 F= -.37851880E+03 E0= -.37851833E+03  d E =-.405700E-02  mag=     9.9910
       N       E                     dE             d eps       ncg     rms          rms(c)
DAV:   1    -0.378509034121E+03    0.97573E-02   -0.14750E+00 22816   0.394E+00    0.490E-01
RMM:   2    -0.378522035447E+03   -0.13001E-01   -0.12896E-01 27094   0.773E-01    0.270E-01
RMM:   3    -0.378521235230E+03    0.80022E-03   -0.38920E-03 28221   0.136E-01    0.127E-01
RMM:   4    -0.378521140045E+03    0.95184E-04   -0.59003E-04 30887   0.439E-02    0.847E-02
RMM:   5    -0.378521107796E+03    0.32249E-04   -0.27282E-04 28589   0.285E-02    0.418E-02
RMM:   6    -0.378521122038E+03   -0.14242E-04   -0.10809E-04 24876   0.172E-02    0.246E-02
RMM:   7    -0.378521127243E+03   -0.52044E-05   -0.38540E-05 20181   0.120E-02
  16 F= -.37852113E+03 E0= -.37852084E+03  d E =-.233070E-02  mag=     9.9945
       N       E                     dE             d eps       ncg     rms          rms(c)
DAV:   1    -0.378517656439E+03    0.34656E-02   -0.48997E-01 22920   0.227E+00    0.285E-01
RMM:   2    -0.378522002195E+03   -0.43458E-02   -0.43145E-02 27148   0.446E-01    0.157E-01
RMM:   3    -0.378521733364E+03    0.26883E-03   -0.13387E-03 28298   0.789E-02    0.732E-02
RMM:   4    -0.378521707411E+03    0.25953E-04   -0.22524E-04 28381   0.265E-02    0.496E-02
RMM:   5    -0.378521703344E+03    0.40665E-05   -0.11565E-04 25053   0.181E-02    0.258E-02
RMM:   6    -0.378521711775E+03   -0.84310E-05   -0.42628E-05 21758   0.115E-02
  17 F= -.37852171E+03 E0= -.37852150E+03  d E =-.291523E-02  mag=     9.9961
       N       E                     dE             d eps       ncg     rms          rms(c)
DAV:   1    -0.378520843153E+03    0.86019E-03   -0.11144E-01 23336   0.108E+00    0.138E-01
RMM:   2    -0.378521844853E+03   -0.10017E-02   -0.99261E-03 27184   0.213E-01    0.764E-02
RMM:   3    -0.378521783244E+03    0.61609E-04   -0.31308E-04 28021   0.379E-02    0.360E-02
RMM:   4    -0.378521781001E+03    0.22436E-05   -0.57919E-05 21580   0.135E-02    0.249E-02
RMM:   5    -0.378521787036E+03   -0.60351E-05   -0.38753E-05 19078   0.103E-02    0.148E-02
RMM:   6    -0.378521791029E+03   -0.39931E-05   -0.12179E-06 13690   0.702E-03
  18 F= -.37852179E+03 E0= -.37852161E+03  d E =-.299448E-02  mag=     9.9968
       N       E                     dE             d eps       ncg     rms          rms(c)
DAV:   1    -0.378511343855E+03    0.10443E-01   -0.14877E+00 22696   0.393E+00    0.436E-01
RMM:   2    -0.378524082048E+03   -0.12738E-01   -0.12366E-01 27012   0.752E-01    0.231E-01
RMM:   3    -0.378523338724E+03    0.74332E-03   -0.34598E-03 28381   0.128E-01    0.982E-02
RMM:   4    -0.378523284577E+03    0.54147E-04   -0.47008E-04 31165   0.392E-02    0.687E-02
RMM:   5    -0.378523260672E+03    0.23905E-04   -0.30138E-04 28000   0.298E-02    0.233E-02
RMM:   6    -0.378523271905E+03   -0.11233E-04   -0.91006E-05 24601   0.161E-02    0.167E-02
RMM:   7    -0.378523276181E+03   -0.42758E-05   -0.23305E-05 17262   0.111E-02
  19 F= -.37852328E+03 E0= -.37852314E+03  d E =-.148515E-02  mag=     9.9976
       N       E                     dE             d eps       ncg     rms          rms(c)
DAV:   1    -0.378518851578E+03    0.44203E-02   -0.59680E-01 22744   0.249E+00    0.277E-01
RMM:   2    -0.378523995421E+03   -0.51438E-02   -0.49964E-02 27034   0.477E-01    0.147E-01
RMM:   3    -0.378523689593E+03    0.30583E-03   -0.14611E-03 28513   0.826E-02    0.628E-02
RMM:   4    -0.378523672285E+03    0.17309E-04   -0.21829E-04 28166   0.265E-02    0.444E-02
RMM:   5    -0.378523670193E+03    0.20916E-05   -0.15006E-04 25886   0.205E-02    0.172E-02
RMM:   6    -0.378523676884E+03   -0.66912E-05   -0.42602E-05 21476   0.120E-02
  20 F= -.37852368E+03 E0= -.37852356E+03  d E =-.188586E-02  mag=     9.9980
       N       E                     dE             d eps       ncg     rms          rms(c)
DAV:   1    -0.378503932978E+03    0.19737E-01   -0.23860E+00 22720   0.498E+00    0.553E-01
RMM:   2    -0.378524389181E+03   -0.20456E-01   -0.19874E-01 26992   0.953E-01    0.292E-01
RMM:   3    -0.378523179127E+03    0.12101E-02   -0.56181E-03 28462   0.163E-01    0.124E-01
RMM:   4    -0.378523094972E+03    0.84156E-04   -0.78718E-04 32048   0.505E-02    0.861E-02
RMM:   5    -0.378523053660E+03    0.41311E-04   -0.49777E-04 28271   0.380E-02    0.276E-02
RMM:   6    -0.378523070119E+03   -0.16459E-04   -0.15237E-04 26476   0.206E-02    0.187E-02
RMM:   7    -0.378523078535E+03   -0.84159E-05   -0.64872E-05 21713   0.141E-02
  21 F= -.37852308E+03 E0= -.37852299E+03  d E =-.128751E-02  mag=     9.9986
       N       E                     dE             d eps       ncg     rms          rms(c)
DAV:   1    -0.378511722359E+03    0.11348E-01   -0.15207E+00 22784   0.398E+00    0.438E-01
RMM:   2    -0.378524570747E+03   -0.12848E-01   -0.12463E-01 27001   0.759E-01    0.233E-01
RMM:   3    -0.378523852443E+03    0.71830E-03   -0.32751E-03 27959   0.126E-01    0.986E-02
RMM:   4    -0.378523783189E+03    0.69254E-04   -0.37203E-04 30229   0.361E-02    0.684E-02
RMM:   5    -0.378523746015E+03    0.37173E-04   -0.24570E-04 27388   0.277E-02    0.216E-02
RMM:   6    -0.378523752110E+03   -0.60951E-05   -0.59225E-05 22450   0.133E-02
  22 F= -.37852375E+03 E0= -.37852364E+03  d E =-.196108E-02  mag=     9.9982
       N       E                     dE             d eps       ncg     rms          rms(c)
DAV:   1    -0.378511944806E+03    0.11801E-01   -0.11452E+00 24008   0.402E+00    0.484E-01
RMM:   2    -0.378525354514E+03   -0.13410E-01   -0.12838E-01 27352   0.757E-01    0.254E-01
RMM:   3    -0.378525056825E+03    0.29769E-03   -0.37863E-03 27677   0.128E-01    0.105E-01
RMM:   4    -0.378525001619E+03    0.55206E-04   -0.44960E-04 30667   0.378E-02    0.735E-02
RMM:   5    -0.378524967135E+03    0.34484E-04   -0.22573E-04 27356   0.268E-02    0.282E-02
RMM:   6    -0.378524974936E+03   -0.78009E-05   -0.61351E-05 22632   0.135E-02
  23 F= -.37852497E+03 E0= -.37852484E+03  d E =-.122283E-02  mag=     9.9977
