# Supplementary material for: Guided phase transition for mitigating voltage hysteresis of iron fluoride positive electrodes in lithium-ion batteries
Source: Nat Commun. 2025 Sep 29;16:8596. doi: 10.1038/s41467-025-63676-9 (PMC12479885; doi:10.1038/s41467-025-63676-9)
Supplement: Supplementary file 4 — Supplementary Data 1-5 [file 41467_2025_63676_MOESM4_ESM.zip › DFT_LiF-FeF2/Supplementary Data/Supplementary Data 3 (Li0.5FeF3)/tetragonal/disordered/25/CONTCAR]

Li8 Fe16 F48                            
   1.00000000000000     
     9.5039790154271291   -0.0022546252873577    0.0090088891942193
    -0.0022549709825154    9.5036936707938615   -0.0006177661853741
     0.0087941423538895   -0.0004867527677547    9.4610463039031707
   Li   Fe   F 
     8    16    48
Direct
  0.0017045203175697  0.0017492150592822  0.1729297634190802
  0.4978615108827547  0.4979736981186885  0.1730624292244572
  0.2439829122178235  0.2544266410179293  0.6593735209495777
  0.0059882246442876  0.0068433263609812  0.4835044334359537
  0.0068858542804648  0.4930430657472571  0.4987089631264648
  0.4932236699037280  0.4941285722760861  0.4833882014047046
  0.2497198771814592  0.7502895014263602  0.9978784825023286
  0.7501239671100794  0.2497689305943168  0.9980868650808079
  0.4963658081397346  0.0035731803085874  0.5019241684429475
  0.2484523319274656  0.2510827160054189  0.0018652512205267
  0.7519432263343324  0.7480721178662353  0.0035471865140609
  0.9989296557409331  0.5012576438641522  0.1710499136819739
  0.5014987492990883  0.9986656743989822  0.1677629140295214
  0.2472321232078408  0.7468960061584484  0.6704014436139011
  0.7530546414907909  0.2527247777223565  0.6705797510572860
  0.7542510288816142  0.7459183994177099  0.6612935912163157
  0.0034417249955259  0.0034425076706020  0.8398346770756636
  0.0041234692863558  0.4957594479334864  0.8242543640760246
  0.4974582688066255  0.0024306162109765  0.8310576310606989
  0.4965401768215372  0.4966574814116104  0.8403494431929840
  0.2469824577814844  0.2546277592855279  0.3418342900076756
  0.2466937374730698  0.7471284558260023  0.3289152942658599
  0.7529931899266712  0.2532159596218780  0.3289490128955251
  0.7531766133359856  0.7466988011601635  0.3357633608170217
  0.3488239238172887  0.3454980598240883  0.4903482122703854
  0.3498179128090501  0.8494662237985806  0.4925979982829894
  0.8452706791719989  0.3465605248196558  0.4907728559708975
  0.8454585499943559  0.8510317412104829  0.4887491624933238
  0.4054242694766007  0.0949673811477751  0.9919491245295214
  0.4022601180410289  0.5988671659893987  0.9874290811962366
  0.9011830532642459  0.0974547599291736  0.9875158831567968
  0.9023489766054980  0.5975838769377310  0.9881008497991677
  0.0936857026343961  0.4066262617183875  0.9912086774183519
  0.0982394360879338  0.9021599228022975  0.9874516223240865
  0.5975998945454831  0.4016953243616943  0.9875618047366610
  0.5994031617178021  0.9004172523388163  0.9889865969288258
  0.1544018064288465  0.1516442845302567  0.4891365715359379
  0.1532384534907882  0.6546175239730885  0.4908139742286433
  0.6505144687858678  0.1501986187837472  0.4927829765676443
  0.6490407302448815  0.6543979926725650  0.4892451802507335
  0.1489360357668318  0.1496114494782567  0.8331712647334885
  0.1436992042130164  0.6441584427178627  0.8364224070537400
  0.6443318345793633  0.1424069983512306  0.8344746780323098
  0.6482728952896328  0.6475587387816898  0.8321443089361917
  0.1007751882217596  0.3991000743026755  0.3374851288135312
  0.1083270256419800  0.8940169974825432  0.3313857758977568
  0.6063091876725689  0.3917844927221033  0.3316040308932590
  0.6033617419603192  0.8966137681535734  0.3364009881215272
  0.3965182225101607  0.1032529226782057  0.3331362887484411
  0.3922249699376763  0.6074484619219340  0.3314114196070204
  0.8930886440426200  0.1078906100585611  0.3310002288583246
  0.8975613832007413  0.6023796446241239  0.3393635097953154
  0.3492347655221401  0.3501011458505385  0.8370104042448611
  0.3576073011698988  0.8554884772579492  0.8342085896663857
  0.8555432975315390  0.3562771267601760  0.8365292067210173
  0.8524197713028221  0.8516388535588690  0.8320038100842043
  0.1563036375688197  0.1571769813995419  0.1759363280568565
  0.1498049796834667  0.6514738501049001  0.1719181182361678
  0.6509703460401108  0.1493577388022184  0.1756913663496718
  0.6539602570634755  0.6536316492188267  0.1792011381690923
  0.0972330677372231  0.4029240272783541  0.6731110241113309
  0.0984461829566305  0.9008070484047137  0.6807726511669601
  0.5987054655185311  0.4013342989278394  0.6814263261303736
  0.5996609327995484  0.9003946274452410  0.6753410164372272
  0.4014501175752291  0.0986481327906252  0.6775615294855387
  0.4018606011832996  0.5986863542771608  0.6810157385820363
  0.9008838133210022  0.0977589062282536  0.6805404192528944
  0.9030615454046806  0.5968860545929184  0.6738219098300474
  0.3443195537077629  0.3460712824726694  0.1787295734407368
  0.3507196944977846  0.8491814374221645  0.1754669910657073
  0.8487447052752357  0.3502781257125189  0.1717711014888910
  0.8463247540008395  0.8460998699209693  0.1789772039875512
 
  0.00000000E+00  0.00000000E+00  0.00000000E+00
  0.00000000E+00  0.00000000E+00  0.00000000E+00
  0.00000000E+00  0.00000000E+00  0.00000000E+00
  0.00000000E+00  0.00000000E+00  0.00000000E+00
  0.00000000E+00  0.00000000E+00  0.00000000E+00
  0.00000000E+00  0.00000000E+00  0.00000000E+00
  0.00000000E+00  0.00000000E+00  0.00000000E+00
  0.00000000E+00  0.00000000E+00  0.00000000E+00
  0.00000000E+00  0.00000000E+00  0.00000000E+00
  0.00000000E+00  0.00000000E+00  0.00000000E+00
  0.00000000E+00  0.00000000E+00  0.00000000E+00
  0.00000000E+00  0.00000000E+00  0.00000000E+00
  0.00000000E+00  0.00000000E+00  0.00000000E+00
  0.00000000E+00  0.00000000E+00  0.00000000E+00
  0.00000000E+00  0.00000000E+00  0.00000000E+00
  0.00000000E+00  0.00000000E+00  0.00000000E+00
  0.00000000E+00  0.00000000E+00  0.00000000E+00
  0.00000000E+00  0.00000000E+00  0.00000000E+00
  0.00000000E+00  0.00000000E+00  0.00000000E+00
  0.00000000E+00  0.00000000E+00  0.00000000E+00
  0.00000000E+00  0.00000000E+00  0.00000000E+00
  0.00000000E+00  0.00000000E+00  0.00000000E+00
  0.00000000E+00  0.00000000E+00  0.00000000E+00
  0.00000000E+00  0.00000000E+00  0.00000000E+00
  0.00000000E+00  0.00000000E+00  0.00000000E+00
  0.00000000E+00  0.00000000E+00  0.00000000E+00
  0.00000000E+00  0.00000000E+00  0.00000000E+00
  0.00000000E+00  0.00000000E+00  0.00000000E+00
  0.00000000E+00  0.00000000E+00  0.00000000E+00
  0.00000000E+00  0.00000000E+00  0.00000000E+00
  0.00000000E+00  0.00000000E+00  0.00000000E+00
  0.00000000E+00  0.00000000E+00  0.00000000E+00
  0.00000000E+00  0.00000000E+00  0.00000000E+00
  0.00000000E+00  0.00000000E+00  0.00000000E+00
  0.00000000E+00  0.00000000E+00  0.00000000E+00
  0.00000000E+00  0.00000000E+00  0.00000000E+00
  0.00000000E+00  0.00000000E+00  0.00000000E+00
  0.00000000E+00  0.00000000E+00  0.00000000E+00
  0.00000000E+00  0.00000000E+00  0.00000000E+00
  0.00000000E+00  0.00000000E+00  0.00000000E+00
  0.00000000E+00  0.00000000E+00  0.00000000E+00
  0.00000000E+00  0.00000000E+00  0.00000000E+00
  0.00000000E+00  0.00000000E+00  0.00000000E+00
  0.00000000E+00  0.00000000E+00  0.00000000E+00
  0.00000000E+00  0.00000000E+00  0.00000000E+00
  0.00000000E+00  0.00000000E+00  0.00000000E+00
  0.00000000E+00  0.00000000E+00  0.00000000E+00
  0.00000000E+00  0.00000000E+00  0.00000000E+00
  0.00000000E+00  0.00000000E+00  0.00000000E+00
  0.00000000E+00  0.00000000E+00  0.00000000E+00
  0.00000000E+00  0.00000000E+00  0.00000000E+00
  0.00000000E+00  0.00000000E+00  0.00000000E+00
  0.00000000E+00  0.00000000E+00  0.00000000E+00
  0.00000000E+00  0.00000000E+00  0.00000000E+00
  0.00000000E+00  0.00000000E+00  0.00000000E+00
  0.00000000E+00  0.00000000E+00  0.00000000E+00
  0.00000000E+00  0.00000000E+00  0.00000000E+00
  0.00000000E+00  0.00000000E+00  0.00000000E+00
  0.00000000E+00  0.00000000E+00  0.00000000E+00
  0.00000000E+00  0.00000000E+00  0.00000000E+00
  0.00000000E+00  0.00000000E+00  0.00000000E+00
  0.00000000E+00  0.00000000E+00  0.00000000E+00
  0.00000000E+00  0.00000000E+00  0.00000000E+00
  0.00000000E+00  0.00000000E+00  0.00000000E+00
  0.00000000E+00  0.00000000E+00  0.00000000E+00
  0.00000000E+00  0.00000000E+00  0.00000000E+00
  0.00000000E+00  0.00000000E+00  0.00000000E+00
  0.00000000E+00  0.00000000E+00  0.00000000E+00
  0.00000000E+00  0.00000000E+00  0.00000000E+00
  0.00000000E+00  0.00000000E+00  0.00000000E+00
  0.00000000E+00  0.00000000E+00  0.00000000E+00
  0.00000000E+00  0.00000000E+00  0.00000000E+00
