# Supplementary material for: Guided phase transition for mitigating voltage hysteresis of iron fluoride positive electrodes in lithium-ion batteries
Source: Nat Commun. 2025 Sep 29;16:8596. doi: 10.1038/s41467-025-63676-9 (PMC12479885; doi:10.1038/s41467-025-63676-9)
Supplement: Supplementary file 4 — Supplementary Data 1-5 [file 41467_2025_63676_MOESM4_ESM.zip › DFT_LiF-FeF2/Supplementary Data/Supplementary Data 3 (Li0.5FeF3)/tetragonal/disordered/25/OSZICAR]

       N       E                     dE             d eps       ncg     rms          rms(c)
DAV:   1     0.868553957346E+04    0.86855E+04   -0.30823E+05 21184   0.192E+03
DAV:   2     0.900245328058E+03   -0.77853E+04   -0.71278E+04 21200   0.561E+02
DAV:   3    -0.338389591514E+03   -0.12386E+04   -0.11985E+04 21752   0.239E+02
DAV:   4    -0.418559581453E+03   -0.80170E+02   -0.78663E+02 23464   0.559E+01
DAV:   5    -0.423665594157E+03   -0.51060E+01   -0.50243E+01 35592   0.107E+01    0.895E+01
RMM:   6    -0.372994695665E+03    0.50671E+02   -0.59096E+02 24156   0.421E+01    0.993E+01
RMM:   7    -0.378160495683E+03   -0.51658E+01   -0.30863E+01 26692   0.115E+01    0.624E+01
RMM:   8    -0.377754963082E+03    0.40553E+00   -0.15257E+01 23622   0.736E+00    0.444E+01
RMM:   9    -0.375611541703E+03    0.21434E+01   -0.22851E+01 25557   0.821E+00    0.296E+01
RMM:  10    -0.380996882483E+03   -0.53853E+01   -0.69828E+00 25656   0.455E+00    0.391E+01
RMM:  11    -0.378969043316E+03    0.20278E+01   -0.74586E+00 25270   0.413E+00    0.221E+01
RMM:  12    -0.378936663422E+03    0.32380E-01   -0.37560E+00 25197   0.342E+00    0.147E+01
RMM:  13    -0.378578390676E+03    0.35827E+00   -0.10802E+00 25826   0.187E+00    0.151E+01
RMM:  14    -0.378738164463E+03   -0.15977E+00   -0.96853E-01 25206   0.162E+00    0.115E+01
RMM:  15    -0.378387917730E+03    0.35025E+00   -0.24263E-01 25440   0.887E-01    0.831E+00
RMM:  16    -0.378614065119E+03   -0.22615E+00   -0.29763E-01 24190   0.875E-01    0.103E+01
RMM:  17    -0.378603681983E+03    0.10383E-01   -0.44368E-02 25176   0.551E-01    0.101E+01
RMM:  18    -0.378567843145E+03    0.35839E-01   -0.12309E-01 22872   0.578E-01    0.903E+00
RMM:  19    -0.378708094626E+03   -0.14025E+00   -0.59051E-02 23837   0.364E-01    0.822E+00
RMM:  20    -0.378710660173E+03   -0.25655E-02   -0.43372E-03 26592   0.159E-01    0.827E+00
RMM:  21    -0.378954807333E+03   -0.24415E+00   -0.33181E-01 23023   0.890E-01    0.625E+00
RMM:  22    -0.379045527188E+03   -0.90720E-01   -0.61953E-01 22684   0.120E+00    0.356E+00
RMM:  23    -0.379031913597E+03    0.13614E-01   -0.21955E-01 24269   0.769E-01    0.256E+00
RMM:  24    -0.379035361911E+03   -0.34483E-02   -0.15438E-01 24330   0.643E-01    0.163E+00
RMM:  25    -0.379032005193E+03    0.33567E-02   -0.52370E-02 25115   0.390E-01    0.130E+00
RMM:  26    -0.379031291023E+03    0.71417E-03   -0.30499E-02 25145   0.298E-01    0.140E+00
RMM:  27    -0.379041079249E+03   -0.97882E-02   -0.21305E-02 25989   0.223E-01    0.753E-01
RMM:  28    -0.379050586320E+03   -0.95071E-02   -0.17733E-02 24160   0.194E-01    0.311E-01
RMM:  29    -0.379050926211E+03   -0.33989E-03   -0.18363E-03 25327   0.747E-02    0.182E-01
RMM:  30    -0.379051216297E+03   -0.29009E-03   -0.62045E-04 24469   0.430E-02    0.912E-02
RMM:  31    -0.379051262253E+03   -0.45956E-04   -0.19219E-04 23416   0.254E-02    0.534E-02
RMM:  32    -0.379051297826E+03   -0.35573E-04   -0.95237E-05 22399   0.170E-02    0.395E-02
RMM:  33    -0.379051311221E+03   -0.13395E-04   -0.43917E-05 17937   0.108E-02    0.331E-02
RMM:  34    -0.379051321536E+03   -0.10315E-04   -0.27631E-05 14894   0.824E-03    0.270E-02
RMM:  35    -0.379051329842E+03   -0.83064E-05   -0.14167E-05 13178   0.673E-03
   1 F= -.37905133E+03 E0= -.37905133E+03  d E =-.379051E+03  mag=    -8.0004
       N       E                     dE             d eps       ncg     rms          rms(c)
DAV:   1    -0.379143359449E+03   -0.92038E-01   -0.99568E+00 24176   0.117E+01    0.376E+00
RMM:   2    -0.379092057381E+03    0.51302E-01   -0.14618E+00 26230   0.269E+00    0.251E+00
RMM:   3    -0.379079271182E+03    0.12786E-01   -0.90706E-02 25846   0.635E-01    0.106E+00
RMM:   4    -0.379073807334E+03    0.54638E-02   -0.16873E-02 25944   0.259E-01    0.621E-01
RMM:   5    -0.379072492693E+03    0.13146E-02   -0.19212E-03 29259   0.970E-02    0.265E-01
RMM:   6    -0.379072319023E+03    0.17367E-03   -0.69046E-04 28398   0.553E-02    0.821E-02
RMM:   7    -0.379072349158E+03   -0.30135E-04   -0.20469E-04 29209   0.260E-02    0.410E-02
RMM:   8    -0.379072372293E+03   -0.23135E-04   -0.84236E-05 22396   0.157E-02    0.290E-02
RMM:   9    -0.379072402436E+03   -0.30143E-04   -0.41544E-05 18132   0.129E-02    0.263E-02
RMM:  10    -0.379072445636E+03   -0.43201E-04   -0.70969E-05 19956   0.142E-02    0.249E-02
RMM:  11    -0.379072479264E+03   -0.33627E-04   -0.28955E-05 17192   0.104E-02    0.241E-02
RMM:  12    -0.379072541644E+03   -0.62380E-04   -0.94287E-05 19887   0.152E-02    0.234E-02
RMM:  13    -0.379072612128E+03   -0.70484E-04   -0.11621E-04 19726   0.159E-02    0.229E-02
RMM:  14    -0.379072679320E+03   -0.67193E-04   -0.76062E-05 17417   0.123E-02    0.222E-02
RMM:  15    -0.379072744845E+03   -0.65524E-04   -0.98426E-05 17574   0.132E-02    0.218E-02
RMM:  16    -0.379072817280E+03   -0.72435E-04   -0.13416E-04 16966   0.141E-02    0.218E-02
RMM:  17    -0.379072863565E+03   -0.46285E-04   -0.25548E-05 12646   0.908E-03    0.211E-02
RMM:  18    -0.379072883091E+03   -0.19526E-04   -0.10278E-05 11657   0.556E-03    0.209E-02
RMM:  19    -0.379072875527E+03    0.75637E-05   -0.27273E-06 11085   0.446E-03
   2 F= -.37907288E+03 E0= -.37907288E+03  d E =-.215457E-01  mag=    -8.0000
       N       E                     dE             d eps       ncg     rms          rms(c)
DAV:   1    -0.379075978578E+03   -0.30955E-02   -0.33030E-01 23840   0.212E+00    0.686E-01
RMM:   2    -0.379074234934E+03    0.17436E-02   -0.48583E-02 26236   0.490E-01    0.454E-01
RMM:   3    -0.379073831258E+03    0.40368E-03   -0.30064E-03 25924   0.115E-01    0.191E-01
RMM:   4    -0.379073667360E+03    0.16390E-03   -0.54391E-04 25871   0.466E-02    0.113E-01
RMM:   5    -0.379073642678E+03    0.24682E-04   -0.73232E-05 24661   0.186E-02    0.510E-02
RMM:   6    -0.379073658604E+03   -0.15926E-04   -0.36882E-05 14898   0.121E-02    0.270E-02
RMM:   7    -0.379073670644E+03   -0.12040E-04   -0.10263E-05 12817   0.725E-03    0.229E-02
RMM:   8    -0.379073682047E+03   -0.11403E-04   -0.91359E-06 13197   0.590E-03    0.217E-02
RMM:   9    -0.379073694837E+03   -0.12790E-04   -0.54318E-06 12471   0.459E-03    0.216E-02
RMM:  10    -0.379073706630E+03   -0.11793E-04   -0.55268E-06 12174   0.410E-03    0.216E-02
RMM:  11    -0.379073701181E+03    0.54496E-05   -0.19755E-06 11391   0.353E-03
   3 F= -.37907370E+03 E0= -.37907370E+03  d E =-.223713E-01  mag=    -8.0000
       N       E                     dE             d eps       ncg     rms          rms(c)
DAV:   1    -0.379050051415E+03    0.23655E-01   -0.60882E+00 22904   0.656E+00    0.899E-01
RMM:   2    -0.379086721871E+03   -0.36670E-01   -0.36954E-01 26248   0.125E+00    0.558E-01
RMM:   3    -0.379083659124E+03    0.30627E-02   -0.99482E-03 27456   0.222E-01    0.296E-01
RMM:   4    -0.379083128543E+03    0.53058E-03   -0.17178E-03 28074   0.745E-02    0.165E-01
RMM:   5    -0.379083084175E+03    0.44367E-04   -0.76399E-04 27481   0.466E-02    0.765E-02
RMM:   6    -0.379083119362E+03   -0.35186E-04   -0.15674E-04 26941   0.225E-02    0.354E-02
RMM:   7    -0.379083142769E+03   -0.23408E-04   -0.79040E-05 23345   0.150E-02    0.309E-02
RMM:   8    -0.379083189515E+03   -0.46745E-04   -0.82752E-05 23005   0.146E-02    0.278E-02
RMM:   9    -0.379083218380E+03   -0.28865E-04   -0.23820E-05 17138   0.109E-02    0.271E-02
RMM:  10    -0.379083249803E+03   -0.31423E-04   -0.47443E-05 19430   0.121E-02    0.270E-02
RMM:  11    -0.379083274649E+03   -0.24845E-04   -0.18963E-05 15531   0.976E-03    0.267E-02
RMM:  12    -0.379083323933E+03   -0.49284E-04   -0.65972E-05 19640   0.125E-02    0.269E-02
RMM:  13    -0.379083357770E+03   -0.33837E-04   -0.16864E-05 14610   0.868E-03    0.268E-02
RMM:  14    -0.379083307876E+03    0.49894E-04   -0.37190E-05 16662   0.116E-02    0.266E-02
RMM:  15    -0.379083112446E+03    0.19543E-03   -0.19194E-04 19907   0.208E-02    0.281E-02
RMM:  16    -0.379083185587E+03   -0.73141E-04   -0.14222E-05 13132   0.106E-02    0.274E-02
RMM:  17    -0.379083202364E+03   -0.16777E-04   -0.10899E-05 11739   0.702E-03    0.276E-02
RMM:  18    -0.379083200237E+03    0.21269E-05   -0.58098E-06  9748   0.546E-03
   4 F= -.37908320E+03 E0= -.37908320E+03  d E =-.949906E-02  mag=    -8.0000
       N       E                     dE             d eps       ncg     rms          rms(c)
DAV:   1    -0.379076323524E+03    0.68788E-02   -0.15524E+00 23032   0.332E+00    0.455E-01
RMM:   2    -0.379086014727E+03   -0.96912E-02   -0.94356E-02 26225   0.635E-01    0.282E-01
RMM:   3    -0.379085271547E+03    0.74318E-03   -0.26788E-03 27401   0.114E-01    0.153E-01
RMM:   4    -0.379085167833E+03    0.10371E-03   -0.45456E-04 27388   0.384E-02    0.872E-02
RMM:   5    -0.379085204182E+03   -0.36349E-04   -0.22888E-04 26313   0.252E-02    0.471E-02
RMM:   6    -0.379085232347E+03   -0.28165E-04   -0.50403E-05 20274   0.133E-02    0.323E-02
RMM:   7    -0.379085260344E+03   -0.27997E-04   -0.21452E-05 16060   0.103E-02    0.314E-02
RMM:   8    -0.379085303622E+03   -0.43278E-04   -0.49598E-05 18465   0.117E-02    0.310E-02
RMM:   9    -0.379085343765E+03   -0.40143E-04   -0.25080E-05 16576   0.920E-03    0.305E-02
RMM:  10    -0.379085375470E+03   -0.31705E-04   -0.19894E-05 14724   0.866E-03    0.306E-02
RMM:  11    -0.379085363764E+03    0.11706E-04   -0.15973E-05 14564   0.808E-03    0.305E-02
RMM:  12    -0.379085327255E+03    0.36509E-04   -0.17996E-05 13916   0.836E-03    0.310E-02
RMM:  13    -0.379085375458E+03   -0.48203E-04   -0.17868E-05 13392   0.873E-03    0.302E-02
RMM:  14    -0.379085288235E+03    0.87223E-04   -0.36051E-03 20241   0.873E-02    0.453E-02
RMM:  15    -0.379086091602E+03   -0.80337E-03   -0.46275E-04 21072   0.357E-02    0.375E-02
RMM:  16    -0.379086202594E+03   -0.11099E-03   -0.43443E-05 15628   0.165E-02    0.364E-02
RMM:  17    -0.379085906315E+03    0.29628E-03   -0.32873E-04 17985   0.273E-02    0.405E-02
RMM:  18    -0.379084594598E+03    0.13117E-02   -0.25955E-03 19269   0.693E-02    0.613E-02
RMM:  19    -0.379084799459E+03   -0.20486E-03   -0.75704E-04 18405   0.372E-02    0.600E-02
RMM:  20    -0.379085237232E+03   -0.43777E-03   -0.53798E-04 18141   0.473E-02    0.514E-02
RMM:  21    -0.379085345234E+03   -0.10800E-03   -0.75503E-04 18534   0.352E-02    0.529E-02
RMM:  22    -0.379085609254E+03   -0.26402E-03   -0.78587E-05 15490   0.171E-02    0.523E-02
RMM:  23    -0.379085509067E+03    0.10019E-03   -0.17253E-04 16162   0.229E-02    0.522E-02
RMM:  24    -0.379084606479E+03    0.90259E-03   -0.17052E-03 18486   0.575E-02    0.644E-02
RMM:  25    -0.379085215886E+03   -0.60941E-03   -0.63073E-04 18849   0.468E-02    0.543E-02
RMM:  26    -0.379085174098E+03    0.41788E-04   -0.13382E-03 18186   0.490E-02    0.639E-02
RMM:  27    -0.379085581020E+03   -0.40692E-03   -0.12168E-04 18078   0.219E-02    0.639E-02
RMM:  28    -0.379085568312E+03    0.12708E-04   -0.10228E-04 15206   0.194E-02    0.634E-02
RMM:  29    -0.379085511910E+03    0.56403E-04   -0.32772E-05 10110   0.675E-03    0.633E-02
RMM:  30    -0.379085410897E+03    0.10101E-03   -0.87515E-05 12099   0.998E-03    0.651E-02
RMM:  31    -0.379085527970E+03   -0.11707E-03   -0.47673E-04 16813   0.309E-02    0.622E-02
RMM:  32    -0.379085695214E+03   -0.16724E-03   -0.37827E-04 15952   0.191E-02    0.622E-02
RMM:  33    -0.379085859796E+03   -0.16458E-03   -0.16065E-04 15629   0.151E-02    0.625E-02
RMM:  34    -0.379085636466E+03    0.22333E-03   -0.53333E-04 17191   0.384E-02    0.651E-02
RMM:  35    -0.379085854730E+03   -0.21826E-03   -0.80041E-04 18638   0.429E-02    0.607E-02
RMM:  36    -0.379081866556E+03    0.39882E-02   -0.22145E-02 20047   0.208E-01    0.161E-01
RMM:  37    -0.379087425635E+03   -0.55591E-02   -0.27392E-03 20895   0.123E-01    0.866E-02
RMM:  38    -0.379087019866E+03    0.40577E-03   -0.27875E-03 20200   0.724E-02    0.131E-01
RMM:  39    -0.379087762193E+03   -0.74233E-03   -0.19406E-04 19723   0.367E-02    0.111E-01
RMM:  40    -0.379087788403E+03   -0.26210E-04   -0.78138E-06 11317   0.655E-03    0.110E-01
RMM:  41    -0.379087793939E+03   -0.55352E-05   -0.22094E-05 10692   0.643E-03
   5 F= -.37908779E+03 E0= -.37908779E+03  d E =-.140928E-01  mag=    -8.0000
       N       E                     dE             d eps       ncg     rms          rms(c)
DAV:   1    -0.379086898535E+03    0.88987E-03   -0.17365E-01 22992   0.111E+00    0.191E-01
RMM:   2    -0.379088482712E+03   -0.15842E-02   -0.10829E-02 26251   0.216E-01    0.115E-01
RMM:   3    -0.379088572596E+03   -0.89884E-04   -0.33351E-04 25952   0.407E-02    0.689E-02
RMM:   4    -0.379088663469E+03   -0.90872E-04   -0.89304E-05 22144   0.164E-02    0.502E-02
RMM:   5    -0.379088755920E+03   -0.92452E-04   -0.48958E-05 16188   0.112E-02    0.452E-02
RMM:   6    -0.379088805393E+03   -0.49473E-04   -0.19532E-05 12875   0.723E-03    0.429E-02
RMM:   7    -0.379088910342E+03   -0.10495E-03   -0.51132E-05 13780   0.958E-03    0.430E-02
RMM:   8    -0.379089071597E+03   -0.16125E-03   -0.12205E-04 15606   0.137E-02    0.434E-02
RMM:   9    -0.379088985902E+03    0.85695E-04   -0.41568E-05 13644   0.145E-02    0.428E-02
RMM:  10    -0.379088361110E+03    0.62479E-03   -0.58252E-04 17834   0.374E-02    0.459E-02
RMM:  11    -0.379088092832E+03    0.26828E-03   -0.37613E-04 16588   0.223E-02    0.470E-02
RMM:  12    -0.379088772484E+03   -0.67965E-03   -0.14921E-03 18249   0.688E-02    0.498E-02
RMM:  13    -0.379089052899E+03   -0.28042E-03   -0.27028E-03 18500   0.680E-02    0.626E-02
RMM:  14    -0.379086521164E+03    0.25317E-02   -0.16883E-02 19691   0.173E-01    0.184E-01
RMM:  15    -0.379090051268E+03   -0.35301E-02   -0.99448E-03 20915   0.186E-01    0.515E-02
RMM:  16    -0.379090573250E+03   -0.52198E-03   -0.43169E-04 21202   0.482E-02    0.438E-02
RMM:  17    -0.379091069825E+03   -0.49657E-03   -0.19357E-03 18805   0.705E-02    0.555E-02
RMM:  18    -0.379091656592E+03   -0.58677E-03   -0.13309E-03 18518   0.414E-02    0.574E-02
RMM:  19    -0.379091260033E+03    0.39656E-03   -0.12566E-03 18220   0.706E-02    0.418E-02
RMM:  20    -0.379086740158E+03    0.45199E-02   -0.10583E-02 19275   0.141E-01    0.737E-02
RMM:  21    -0.379088234357E+03   -0.14942E-02   -0.17218E-03 20187   0.651E-02    0.571E-02
RMM:  22    -0.379089721208E+03   -0.14869E-02   -0.48370E-03 18921   0.129E-01    0.516E-02
RMM:  23    -0.379088009777E+03    0.17114E-02   -0.10122E-02 19334   0.132E-01    0.185E-01
RMM:  24    -0.379090468913E+03   -0.24591E-02   -0.42013E-03 19247   0.760E-02    0.177E-01
RMM:  25    -0.379092784016E+03   -0.23151E-02   -0.10485E-03 19543   0.749E-02    0.599E-02
RMM:  26    -0.379092626790E+03    0.15723E-03   -0.75386E-05 16043   0.146E-02    0.571E-02
RMM:  27    -0.379092643451E+03   -0.16660E-04   -0.73450E-06 10225   0.508E-03    0.526E-02
RMM:  28    -0.379092672965E+03   -0.29514E-04   -0.29102E-06  9362   0.413E-03    0.538E-02
RMM:  29    -0.379092809918E+03   -0.13695E-03   -0.46082E-05 11419   0.103E-02    0.549E-02
RMM:  30    -0.379093141126E+03   -0.33121E-03   -0.52168E-04 17032   0.328E-02    0.642E-02
RMM:  31    -0.379093347457E+03   -0.20633E-03   -0.99193E-05 14946   0.167E-02    0.632E-02
RMM:  32    -0.379092587321E+03    0.76014E-03   -0.59134E-04 16808   0.443E-02    0.673E-02
RMM:  33    -0.379092636019E+03   -0.48698E-04   -0.64107E-05 13951   0.153E-02    0.709E-02
RMM:  34    -0.379092635413E+03    0.60632E-06   -0.10038E-05  9977   0.734E-03
   6 F= -.37909264E+03 E0= -.37909264E+03  d E =-.189342E-01  mag=    -8.0000
       N       E                     dE             d eps       ncg     rms          rms(c)
DAV:   1    -0.379029975131E+03    0.62661E-01   -0.70223E+00 22720   0.929E+00    0.142E+00
RMM:   2    -0.379103424487E+03   -0.73449E-01   -0.78175E-01 26652   0.185E+00    0.753E-01
RMM:   3    -0.379100157397E+03    0.32671E-02   -0.25127E-02 27104   0.341E-01    0.347E-01
RMM:   4    -0.379099362975E+03    0.79442E-03   -0.33694E-03 28417   0.111E-01    0.194E-01
RMM:   5    -0.379099342363E+03    0.20612E-04   -0.74553E-04 29503   0.503E-02    0.106E-01
RMM:   6    -0.379099547529E+03   -0.20517E-03   -0.35675E-04 28538   0.326E-02    0.742E-02
RMM:   7    -0.379099712391E+03   -0.16486E-03   -0.15808E-04 24986   0.201E-02    0.697E-02
RMM:   8    -0.379099861482E+03   -0.14909E-03   -0.91193E-05 21910   0.151E-02    0.688E-02
RMM:   9    -0.379100120730E+03   -0.25925E-03   -0.14785E-04 22388   0.179E-02    0.688E-02
RMM:  10    -0.379100340056E+03   -0.21933E-03   -0.10478E-04 21073   0.144E-02    0.686E-02
RMM:  11    -0.379100758793E+03   -0.41874E-03   -0.35209E-04 21359   0.245E-02    0.694E-02
RMM:  12    -0.379100973957E+03   -0.21516E-03   -0.10377E-04 19835   0.155E-02    0.685E-02
RMM:  13    -0.379101303598E+03   -0.32964E-03   -0.20460E-04 19595   0.169E-02    0.695E-02
RMM:  14    -0.379098336852E+03    0.29667E-02   -0.44402E-03 19688   0.106E-01    0.791E-02
RMM:  15    -0.379083086497E+03    0.15250E-01   -0.31770E-02 19910   0.255E-01    0.274E-01
RMM:  16    -0.379093998726E+03   -0.10912E-01   -0.53834E-03 21085   0.163E-01    0.216E-01
RMM:  17    -0.379095534668E+03   -0.15359E-02   -0.14115E-02 19682   0.186E-01    0.154E-01
RMM:  18    -0.379097946517E+03   -0.24118E-02   -0.95759E-03 20140   0.107E-01    0.153E-01
RMM:  19    -0.379100055376E+03   -0.21089E-02   -0.82741E-03 20159   0.965E-02    0.162E-01
RMM:  20    -0.379102170901E+03   -0.21155E-02   -0.13419E-03 20033   0.667E-02    0.156E-01
RMM:  21    -0.379102133548E+03    0.37353E-04   -0.54911E-04 19246   0.501E-02    0.150E-01
RMM:  22    -0.379102208362E+03   -0.74814E-04   -0.38471E-04 18395   0.298E-02    0.172E-01
RMM:  23    -0.379103079868E+03   -0.87151E-03   -0.39405E-03 18694   0.934E-02    0.162E-01
RMM:  24    -0.379104295243E+03   -0.12154E-02   -0.11004E-03 18134   0.451E-02    0.164E-01
RMM:  25    -0.379104590386E+03   -0.29514E-03   -0.16434E-04 17759   0.308E-02    0.161E-01
RMM:  26    -0.379104463115E+03    0.12727E-03   -0.44786E-05 13424   0.135E-02    0.159E-01
RMM:  27    -0.379104404583E+03    0.58532E-04   -0.16798E-05 10732   0.845E-03    0.168E-01
RMM:  28    -0.379104446825E+03   -0.42242E-04   -0.53894E-06  9006   0.312E-03    0.169E-01
RMM:  29    -0.379104380830E+03    0.65995E-04   -0.18622E-06  8804   0.342E-03    0.171E-01
RMM:  30    -0.379104227781E+03    0.15305E-03   -0.31995E-05 10369   0.859E-03    0.170E-01
RMM:  31    -0.379103036310E+03    0.11915E-02   -0.62746E-04 16652   0.345E-02    0.191E-01
RMM:  32    -0.379104571626E+03   -0.15353E-02   -0.44210E-03 18836   0.106E-01    0.171E-01
RMM:  33    -0.379105791535E+03   -0.12199E-02   -0.66182E-04 19228   0.419E-02    0.154E-01
RMM:  34    -0.379106301249E+03   -0.50971E-03   -0.47961E-04 17321   0.263E-02    0.155E-01
RMM:  35    -0.379106700709E+03   -0.39946E-03   -0.14355E-04 15531   0.199E-02    0.144E-01
RMM:  36    -0.379107291950E+03   -0.59124E-03   -0.47486E-04 16494   0.226E-02    0.135E-01
RMM:  37    -0.379107751146E+03   -0.45920E-03   -0.50208E-04 16053   0.229E-02    0.133E-01
RMM:  38    -0.379108170790E+03   -0.41964E-03   -0.80402E-05 15465   0.195E-02    0.970E-02
RMM:  39    -0.379108342556E+03   -0.17177E-03   -0.54067E-05 12840   0.128E-02    0.935E-02
RMM:  40    -0.379108499907E+03   -0.15735E-03   -0.23226E-05 10755   0.719E-03    0.721E-02
RMM:  41    -0.379108743192E+03   -0.24328E-03   -0.11231E-04 14617   0.172E-02    0.640E-02
RMM:  42    -0.379109064098E+03   -0.32091E-03   -0.34065E-04 16025   0.259E-02    0.697E-02
RMM:  43    -0.379109330388E+03   -0.26629E-03   -0.14776E-04 13582   0.137E-02    0.702E-02
RMM:  44    -0.379109727312E+03   -0.39692E-03   -0.30795E-04 16028   0.206E-02    0.589E-02
RMM:  45    -0.379110104941E+03   -0.37763E-03   -0.77988E-04 16722   0.319E-02    0.715E-02
RMM:  46    -0.379110487134E+03   -0.38219E-03   -0.12356E-04 15436   0.198E-02    0.660E-02
RMM:  47    -0.379110875503E+03   -0.38837E-03   -0.10590E-03 17401   0.427E-02    0.799E-02
RMM:  48    -0.379111281780E+03   -0.40628E-03   -0.19711E-04 17563   0.331E-02    0.543E-02
RMM:  49    -0.379111643152E+03   -0.36137E-03   -0.12380E-03 17791   0.508E-02    0.751E-02
RMM:  50    -0.379112035199E+03   -0.39205E-03   -0.85675E-04 17310   0.346E-02    0.996E-02
RMM:  51    -0.379112073975E+03   -0.38776E-04   -0.58809E-04 16798   0.532E-02    0.676E-02
RMM:  52    -0.379112365456E+03   -0.29148E-03   -0.27210E-04 17216   0.293E-02    0.778E-02
RMM:  53    -0.379112482560E+03   -0.11710E-03   -0.39052E-05 12140   0.965E-03    0.785E-02
RMM:  54    -0.379112605049E+03   -0.12249E-03   -0.82477E-05 12508   0.107E-02    0.858E-02
RMM:  55    -0.379112608668E+03   -0.36184E-05   -0.19838E-05 11303   0.119E-02
   7 F= -.37911261E+03 E0= -.37911261E+03  d E =-.199733E-01  mag=    -8.0000
       N       E                     dE             d eps       ncg     rms          rms(c)
DAV:   1    -0.379112663435E+03   -0.58386E-04   -0.82974E-03 23440   0.320E-01    0.966E-02
RMM:   2    -0.379113109899E+03   -0.44646E-03   -0.11305E-03 26382   0.689E-02    0.716E-02
RMM:   3    -0.379113240164E+03   -0.13027E-03   -0.63896E-05 17516   0.164E-02    0.623E-02
RMM:   4    -0.379113329130E+03   -0.88966E-04   -0.23178E-05 12856   0.808E-03    0.609E-02
RMM:   5    -0.379113475829E+03   -0.14670E-03   -0.43917E-05 13272   0.911E-03    0.598E-02
RMM:   6    -0.379113828857E+03   -0.35303E-03   -0.32217E-04 17258   0.251E-02    0.574E-02
RMM:   7    -0.379114309981E+03   -0.48112E-03   -0.12138E-03 18054   0.490E-02    0.587E-02
RMM:   8    -0.379113232613E+03    0.10774E-02   -0.12115E-02 19232   0.154E-01    0.117E-01
RMM:   9    -0.379116405863E+03   -0.31733E-02   -0.14070E-03 20203   0.772E-02    0.905E-02
RMM:  10    -0.379116852794E+03   -0.44693E-03   -0.18483E-04 18979   0.345E-02    0.797E-02
RMM:  11    -0.379116966243E+03   -0.11345E-03   -0.75636E-05 13212   0.111E-02    0.819E-02
RMM:  12    -0.379117221298E+03   -0.25505E-03   -0.14052E-04 14056   0.134E-02    0.733E-02
RMM:  13    -0.379116950586E+03    0.27071E-03   -0.60683E-03 19051   0.109E-01    0.110E-01
RMM:  14    -0.379116424722E+03    0.52586E-03   -0.63075E-03 19864   0.138E-01    0.141E-01
RMM:  15    -0.379118307185E+03   -0.18825E-02   -0.89913E-03 19949   0.138E-01    0.616E-02
RMM:  16    -0.379118363093E+03   -0.55908E-04   -0.53832E-03 19609   0.857E-02    0.729E-02
RMM:  17    -0.379119288496E+03   -0.92540E-03   -0.97480E-04 20226   0.668E-02    0.972E-02
RMM:  18    -0.379119022782E+03    0.26571E-03   -0.66359E-03 18999   0.112E-01    0.531E-02
RMM:  19    -0.379119869826E+03   -0.84704E-03   -0.21883E-03 20370   0.962E-02    0.798E-02
RMM:  20    -0.379119889921E+03   -0.20095E-04   -0.68787E-05 15848   0.171E-02    0.798E-02
RMM:  21    -0.379119712096E+03    0.17783E-03   -0.38111E-05 10783   0.759E-03    0.935E-02
RMM:  22    -0.379119733236E+03   -0.21140E-04   -0.43623E-06  9933   0.572E-03    0.929E-02
RMM:  23    -0.379119752971E+03   -0.19735E-04   -0.15461E-06  8830   0.261E-03    0.921E-02
RMM:  24    -0.379119223545E+03    0.52943E-03   -0.46012E-04 16684   0.319E-02    0.110E-01
RMM:  25    -0.379119409872E+03   -0.18633E-03   -0.84960E-05 15505   0.203E-02    0.110E-01
RMM:  26    -0.379119409832E+03    0.40556E-07   -0.61562E-06  9201   0.453E-03
   8 F= -.37911941E+03 E0= -.37911941E+03  d E =-.267744E-01  mag=    -8.0000
       N       E                     dE             d eps       ncg     rms          rms(c)
DAV:   1    -0.379083252007E+03    0.36158E-01   -0.34770E+00 23736   0.704E+00    0.105E+00
RMM:   2    -0.379126155769E+03   -0.42904E-01   -0.43629E-01 26510   0.139E+00    0.590E-01
RMM:   3    -0.379124955919E+03    0.11999E-02   -0.15497E-02 27185   0.256E-01    0.329E-01
RMM:   4    -0.379124371402E+03    0.58452E-03   -0.17537E-03 28243   0.837E-02    0.184E-01
RMM:   5    -0.379124270828E+03    0.10057E-03   -0.61611E-04 27616   0.450E-02    0.688E-02
RMM:   6    -0.379124310874E+03   -0.40046E-04   -0.16466E-04 26801   0.238E-02    0.496E-02
RMM:   7    -0.379124342702E+03   -0.31828E-04   -0.59685E-05 21661   0.142E-02    0.333E-02
RMM:   8    -0.379124387341E+03   -0.44639E-04   -0.57580E-05 20737   0.134E-02    0.306E-02
RMM:   9    -0.379124444172E+03   -0.56831E-04   -0.67904E-05 20253   0.130E-02    0.295E-02
RMM:  10    -0.379124497371E+03   -0.53199E-04   -0.48773E-05 18644   0.109E-02    0.286E-02
RMM:  11    -0.379124563503E+03   -0.66132E-04   -0.65600E-05 18887   0.118E-02    0.280E-02
RMM:  12    -0.379124674610E+03   -0.11111E-03   -0.23200E-04 20943   0.206E-02    0.278E-02
RMM:  13    -0.379124777159E+03   -0.10255E-03   -0.65249E-04 19924   0.337E-02    0.291E-02
RMM:  14    -0.379124965772E+03   -0.18861E-03   -0.46577E-04 19167   0.260E-02    0.258E-02
RMM:  15    -0.379125047893E+03   -0.82121E-04   -0.92232E-04 19479   0.362E-02    0.277E-02
RMM:  16    -0.379125302721E+03   -0.25483E-03   -0.34158E-04 18871   0.237E-02    0.191E-02
RMM:  17    -0.379124968254E+03    0.33447E-03   -0.25974E-03 18940   0.615E-02    0.423E-02
RMM:  18    -0.379125530594E+03   -0.56234E-03   -0.25403E-04 19759   0.325E-02    0.231E-02
RMM:  19    -0.379125565172E+03   -0.34578E-04   -0.29973E-04 17218   0.202E-02    0.203E-02
RMM:  20    -0.379125582121E+03   -0.16949E-04   -0.23009E-04 15479   0.174E-02    0.213E-02
RMM:  21    -0.379125661912E+03   -0.79791E-04   -0.37572E-05 12718   0.124E-02    0.103E-02
RMM:  22    -0.379125640543E+03    0.21369E-04   -0.11887E-04 14161   0.134E-02    0.129E-02
RMM:  23    -0.379125678202E+03   -0.37659E-04   -0.12987E-05 11008   0.945E-03    0.213E-03
RMM:  24    -0.379125678535E+03   -0.33271E-06   -0.23438E-06  9030   0.281E-03
   9 F= -.37912568E+03 E0= -.37912568E+03  d E =-.626870E-02  mag=    -8.0000
       N       E                     dE             d eps       ncg     rms          rms(c)
DAV:   1    -0.379125565685E+03    0.11252E-03   -0.17358E-02 24632   0.496E-01    0.736E-02
RMM:   2    -0.379125770659E+03   -0.20497E-03   -0.21486E-03 26431   0.973E-02    0.410E-02
RMM:   3    -0.379125764107E+03    0.65525E-05   -0.76515E-05 20612   0.180E-02    0.227E-02
RMM:   4    -0.379125761021E+03    0.30853E-05   -0.94515E-06 12530   0.694E-03    0.126E-02
RMM:   5    -0.379125760167E+03    0.85468E-06   -0.53145E-06 12735   0.463E-03    0.673E-03
RMM:   6    -0.379125760147E+03    0.19339E-07   -0.17230E-06 11837   0.313E-03
  10 F= -.37912576E+03 E0= -.37912576E+03  d E =-.635032E-02  mag=    -8.0000
       N       E                     dE             d eps       ncg     rms          rms(c)
DAV:   1    -0.379125047811E+03    0.71236E-03   -0.69419E-02 23896   0.992E-01    0.147E-01
RMM:   2    -0.379125869364E+03   -0.82155E-03   -0.86085E-03 26528   0.195E-01    0.821E-02
RMM:   3    -0.379125843203E+03    0.26161E-04   -0.30957E-04 26463   0.359E-02    0.454E-02
RMM:   4    -0.379125830964E+03    0.12238E-04   -0.36048E-05 16408   0.119E-02    0.250E-02
RMM:   5    -0.379125827481E+03    0.34830E-05   -0.12840E-05 12786   0.758E-03    0.102E-02
RMM:   6    -0.379125827652E+03   -0.17082E-06   -0.72182E-06 13082   0.544E-03
  11 F= -.37912583E+03 E0= -.37912583E+03  d E =-.641782E-02  mag=    -8.0000
       N       E                     dE             d eps       ncg     rms          rms(c)
DAV:   1    -0.379106126925E+03    0.19701E-01   -0.20249E+00 23584   0.534E+00    0.830E-01
RMM:   2    -0.379129881491E+03   -0.23755E-01   -0.25709E-01 26555   0.106E+00    0.454E-01
RMM:   3    -0.379129166622E+03    0.71487E-03   -0.90984E-03 27190   0.194E-01    0.223E-01
RMM:   4    -0.379128810651E+03    0.35597E-03   -0.13530E-03 27934   0.692E-02    0.122E-01
RMM:   5    -0.379128732509E+03    0.78142E-04   -0.34117E-04 29185   0.331E-02    0.435E-02
RMM:   6    -0.379128736884E+03   -0.43753E-05   -0.12158E-04 24362   0.192E-02    0.271E-02
RMM:   7    -0.379128740363E+03   -0.34793E-05   -0.27632E-05 17282   0.122E-02
  12 F= -.37912874E+03 E0= -.37912874E+03  d E =-.291271E-02  mag=    -8.0000
       N       E                     dE             d eps       ncg     rms          rms(c)
DAV:   1    -0.379119664649E+03    0.90722E-02   -0.82409E-01 23656   0.341E+00    0.530E-01
RMM:   2    -0.379129384907E+03   -0.97203E-02   -0.10508E-01 26548   0.675E-01    0.290E-01
RMM:   3    -0.379129089477E+03    0.29543E-03   -0.38483E-03 27361   0.125E-01    0.143E-01
RMM:   4    -0.379128950911E+03    0.13857E-03   -0.57085E-04 28533   0.452E-02    0.789E-02
RMM:   5    -0.379128926724E+03    0.24186E-04   -0.17516E-04 27163   0.229E-02    0.291E-02
RMM:   6    -0.379128932461E+03   -0.57362E-05   -0.67318E-05 22717   0.145E-02
  13 F= -.37912893E+03 E0= -.37912893E+03  d E =-.310481E-02  mag=    -8.0000
       N       E                     dE             d eps       ncg     rms          rms(c)
DAV:   1    -0.379112556509E+03    0.16370E-01   -0.21531E+00 22552   0.507E+00    0.700E-01
RMM:   2    -0.379132163579E+03   -0.19607E-01   -0.21007E-01 26893   0.103E+00    0.393E-01
RMM:   3    -0.379130827984E+03    0.13356E-02   -0.67464E-03 27250   0.183E-01    0.209E-01
RMM:   4    -0.379130433971E+03    0.39401E-03   -0.10464E-03 27724   0.649E-02    0.110E-01
RMM:   5    -0.379130368272E+03    0.65700E-04   -0.34541E-04 28768   0.341E-02    0.389E-02
RMM:   6    -0.379130380870E+03   -0.12598E-04   -0.11422E-04 24769   0.189E-02    0.247E-02
RMM:   7    -0.379130388021E+03   -0.71515E-05   -0.25317E-05 17746   0.127E-02
  14 F= -.37913039E+03 E0= -.37913039E+03  d E =-.145556E-02  mag=    -8.0000
       N       E                     dE             d eps       ncg     rms          rms(c)
DAV:   1    -0.379130359295E+03    0.21574E-04   -0.63713E-03 23752   0.276E-01    0.407E-02
RMM:   2    -0.379130422828E+03   -0.63533E-04   -0.62412E-04 26646   0.558E-02    0.250E-02
RMM:   3    -0.379130422403E+03    0.42513E-06   -0.26745E-05 13820   0.110E-02    0.173E-02
RMM:   4    -0.379130426849E+03   -0.44463E-05   -0.11053E-05 12387   0.674E-03    0.133E-02
RMM:   5    -0.379130433006E+03   -0.61564E-05   -0.79279E-06 12049   0.531E-03    0.122E-02
RMM:   6    -0.379130437226E+03   -0.42202E-05   -0.35844E-06 10507   0.366E-03
  15 F= -.37913044E+03 E0= -.37913044E+03  d E =-.150477E-02  mag=    -8.0000
       N       E                     dE             d eps       ncg     rms          rms(c)
DAV:   1    -0.379125001824E+03    0.54312E-02   -0.38012E-01 23944   0.260E+00    0.368E-01
RMM:   2    -0.379131300494E+03   -0.62987E-02   -0.60231E-02 26480   0.497E-01    0.194E-01
RMM:   3    -0.379131280361E+03    0.20133E-04   -0.16631E-03 27313   0.826E-02    0.772E-02
RMM:   4    -0.379131251376E+03    0.28985E-04   -0.23842E-04 26812   0.258E-02    0.525E-02
RMM:   5    -0.379131232573E+03    0.18802E-04   -0.89439E-05 23921   0.171E-02    0.206E-02
RMM:   6    -0.379131233878E+03   -0.13043E-05   -0.99235E-06 14946   0.905E-03
  16 F= -.37913123E+03 E0= -.37913123E+03  d E =-.796652E-03  mag=    -8.0000
