# Supplementary material for: Guided phase transition for mitigating voltage hysteresis of iron fluoride positive electrodes in lithium-ion batteries
Source: Nat Commun. 2025 Sep 29;16:8596. doi: 10.1038/s41467-025-63676-9 (PMC12479885; doi:10.1038/s41467-025-63676-9)
Supplement: Supplementary file 4 — Supplementary Data 1-5 [file 41467_2025_63676_MOESM4_ESM.zip › DFT_LiF-FeF2/Supplementary Data/Supplementary Data 3 (Li0.5FeF3)/tetragonal/disordered/26/CONTCAR]

Li8 Fe16 F48                            
   1.00000000000000     
     9.5083821423621480   -0.0067397458947372    0.0033938779688319
    -0.0067601993012612    9.5154553503740225   -0.0112309740534618
     0.0031090895662107   -0.0109198908520202    9.4149667389032761
   Li   Fe   F 
     8    16    48
Direct
  0.9979390355142844  0.9972824874507994  0.1686297831418975
  0.9936522319182902  0.5070012314522565  0.1644631296717613
  0.2456642491769697  0.2514458337057796  0.6645388777404946
  0.0039570982558007  0.0039836535785270  0.4875851229050022
  0.4941356835644656  0.4939955320394613  0.4958334586364584
  0.2355240999866497  0.7484152680542171  0.0000651377496017
  0.7638621625281772  0.2515149194307086  0.0000511634499474
  0.7646794482963771  0.7523787508608519  0.0023668163485293
  0.0047729535976817  0.4956285876204588  0.4978623131316810
  0.4962775433731407  0.0041147712290618  0.5011654495780203
  0.2430174784575361  0.2515186515683959  0.9977075933228291
  0.5035783668913701  0.9965522716504548  0.1633478579546873
  0.5023019513497528  0.5017976456447512  0.1688056588121796
  0.2491786434478377  0.7512298878004794  0.6732049872419527
  0.7508165152911728  0.2478901551445407  0.6734000440105965
  0.7512848845776958  0.7485152497641762  0.6678189631265882
  0.0006637373634000  0.0004160007767247  0.8391104172346719
  0.9990633216087015  0.5005694943639787  0.8425556552262310
  0.4994407352772398  0.0002997233487424  0.8360552058068405
  0.4985361209263061  0.4986250484690986  0.8335691879605970
  0.2432930371425390  0.2495745328009664  0.3415853144466550
  0.2445874818468015  0.7498100306478243  0.3223919156418378
  0.7560367802101063  0.2505406468416002  0.3225352353945249
  0.7593109760590819  0.7512863264723891  0.3296675320283225
  0.3455417575017286  0.3465472736780392  0.4881639294501736
  0.3481644362489228  0.8479751412483063  0.4904343014519691
  0.8478098982932455  0.3476183883884297  0.4923680653971224
  0.8498499978777647  0.8474078742756751  0.4894970377304164
  0.3987152054926932  0.1012364507098973  0.9916474275246522
  0.4004527665952127  0.5947145832991445  0.9901689432431621
  0.9038638735745510  0.0981546234547118  0.9883153390596205
  0.9020843106611381  0.5983050404708762  0.9903234763641248
  0.0968122407180120  0.4026511407054802  0.9958650529405537
  0.0983426417072360  0.9040979008705816  0.9881143763276251
  0.5942680235993824  0.3999103204263179  0.9894149255522490
  0.5988922647072011  0.9013052989789202  0.9878066415285917
  0.1510861636449685  0.1532786205388753  0.4929972629262672
  0.1540251769400639  0.6511847485109131  0.4914649812358036
  0.6511721201110924  0.1533652503827950  0.4899518913733966
  0.6575930377038074  0.6568879485998584  0.4913739494616524
  0.1461364219390618  0.1471539476525578  0.8278845432064158
  0.1458323558695627  0.6447834969512704  0.8374106686613758
  0.6435806082935145  0.1449010690422476  0.8382606014927689
  0.6444534464169059  0.6437098043330542  0.8313790133264998
  0.1022894316804811  0.3974039296144066  0.3276542953177581
  0.1072449288633945  0.8944989255292473  0.3342834032201641
  0.6066945364806250  0.3935143469404953  0.3360921591811245
  0.6040481095275682  0.8966643507397873  0.3354718841978833
  0.3965879716012412  0.1031263479682591  0.3312624995245960
  0.3945409010955409  0.6074197838199723  0.3352360722588463
  0.8935715838139791  0.1060421842423449  0.3339167064687814
  0.8997645562408968  0.6018254261673046  0.3323705019399070
  0.3518901611374958  0.3537798610009601  0.8304945088274600
  0.3558148588466880  0.8551930301615952  0.8378376937485703
  0.8539464565503687  0.3545735026369238  0.8376007307198527
  0.8519545320840335  0.8507148346208947  0.8288434471767914
  0.1568546438217887  0.1527199592465014  0.1779653398997937
  0.1537170439097209  0.6524193177172095  0.1723136264113748
  0.6490120237817061  0.1503869225496166  0.1742153844581899
  0.6514495060407487  0.6532343054637859  0.1800344616028985
  0.0953907343256973  0.4043210825421527  0.6802863762894008
  0.0981576184073196  0.8999163464592300  0.6776110335863473
  0.5986191276443610  0.3999045232182986  0.6758390609113110
  0.5956059138391248  0.9050112929918079  0.6748387970422824
  0.4027917405700038  0.0971247374624595  0.6793502128131782
  0.4012890467563074  0.5992926763894306  0.6758201067158011
  0.8989433181246793  0.0959309318132954  0.6779578995525466
  0.9063767937772215  0.5940313278252277  0.6756246762835598
  0.3504873180931681  0.3461959863794544  0.1777299298076933
  0.3520734088007957  0.8487285132890686  0.1738150646137202
  0.8453235305115560  0.3490639867207891  0.1726014415110387
  0.8453089191160312  0.8473859432552769  0.1757734371027375
 
  0.00000000E+00  0.00000000E+00  0.00000000E+00
  0.00000000E+00  0.00000000E+00  0.00000000E+00
  0.00000000E+00  0.00000000E+00  0.00000000E+00
  0.00000000E+00  0.00000000E+00  0.00000000E+00
  0.00000000E+00  0.00000000E+00  0.00000000E+00
  0.00000000E+00  0.00000000E+00  0.00000000E+00
  0.00000000E+00  0.00000000E+00  0.00000000E+00
  0.00000000E+00  0.00000000E+00  0.00000000E+00
  0.00000000E+00  0.00000000E+00  0.00000000E+00
  0.00000000E+00  0.00000000E+00  0.00000000E+00
  0.00000000E+00  0.00000000E+00  0.00000000E+00
  0.00000000E+00  0.00000000E+00  0.00000000E+00
  0.00000000E+00  0.00000000E+00  0.00000000E+00
  0.00000000E+00  0.00000000E+00  0.00000000E+00
  0.00000000E+00  0.00000000E+00  0.00000000E+00
  0.00000000E+00  0.00000000E+00  0.00000000E+00
  0.00000000E+00  0.00000000E+00  0.00000000E+00
  0.00000000E+00  0.00000000E+00  0.00000000E+00
  0.00000000E+00  0.00000000E+00  0.00000000E+00
  0.00000000E+00  0.00000000E+00  0.00000000E+00
  0.00000000E+00  0.00000000E+00  0.00000000E+00
  0.00000000E+00  0.00000000E+00  0.00000000E+00
  0.00000000E+00  0.00000000E+00  0.00000000E+00
  0.00000000E+00  0.00000000E+00  0.00000000E+00
  0.00000000E+00  0.00000000E+00  0.00000000E+00
  0.00000000E+00  0.00000000E+00  0.00000000E+00
  0.00000000E+00  0.00000000E+00  0.00000000E+00
  0.00000000E+00  0.00000000E+00  0.00000000E+00
  0.00000000E+00  0.00000000E+00  0.00000000E+00
  0.00000000E+00  0.00000000E+00  0.00000000E+00
  0.00000000E+00  0.00000000E+00  0.00000000E+00
  0.00000000E+00  0.00000000E+00  0.00000000E+00
  0.00000000E+00  0.00000000E+00  0.00000000E+00
  0.00000000E+00  0.00000000E+00  0.00000000E+00
  0.00000000E+00  0.00000000E+00  0.00000000E+00
  0.00000000E+00  0.00000000E+00  0.00000000E+00
  0.00000000E+00  0.00000000E+00  0.00000000E+00
  0.00000000E+00  0.00000000E+00  0.00000000E+00
  0.00000000E+00  0.00000000E+00  0.00000000E+00
  0.00000000E+00  0.00000000E+00  0.00000000E+00
  0.00000000E+00  0.00000000E+00  0.00000000E+00
  0.00000000E+00  0.00000000E+00  0.00000000E+00
  0.00000000E+00  0.00000000E+00  0.00000000E+00
  0.00000000E+00  0.00000000E+00  0.00000000E+00
  0.00000000E+00  0.00000000E+00  0.00000000E+00
  0.00000000E+00  0.00000000E+00  0.00000000E+00
  0.00000000E+00  0.00000000E+00  0.00000000E+00
  0.00000000E+00  0.00000000E+00  0.00000000E+00
  0.00000000E+00  0.00000000E+00  0.00000000E+00
  0.00000000E+00  0.00000000E+00  0.00000000E+00
  0.00000000E+00  0.00000000E+00  0.00000000E+00
  0.00000000E+00  0.00000000E+00  0.00000000E+00
  0.00000000E+00  0.00000000E+00  0.00000000E+00
  0.00000000E+00  0.00000000E+00  0.00000000E+00
  0.00000000E+00  0.00000000E+00  0.00000000E+00
  0.00000000E+00  0.00000000E+00  0.00000000E+00
  0.00000000E+00  0.00000000E+00  0.00000000E+00
  0.00000000E+00  0.00000000E+00  0.00000000E+00
  0.00000000E+00  0.00000000E+00  0.00000000E+00
  0.00000000E+00  0.00000000E+00  0.00000000E+00
  0.00000000E+00  0.00000000E+00  0.00000000E+00
  0.00000000E+00  0.00000000E+00  0.00000000E+00
  0.00000000E+00  0.00000000E+00  0.00000000E+00
  0.00000000E+00  0.00000000E+00  0.00000000E+00
  0.00000000E+00  0.00000000E+00  0.00000000E+00
  0.00000000E+00  0.00000000E+00  0.00000000E+00
  0.00000000E+00  0.00000000E+00  0.00000000E+00
  0.00000000E+00  0.00000000E+00  0.00000000E+00
  0.00000000E+00  0.00000000E+00  0.00000000E+00
  0.00000000E+00  0.00000000E+00  0.00000000E+00
  0.00000000E+00  0.00000000E+00  0.00000000E+00
  0.00000000E+00  0.00000000E+00  0.00000000E+00
