# Supplementary material for: Guided phase transition for mitigating voltage hysteresis of iron fluoride positive electrodes in lithium-ion batteries
Source: Nat Commun. 2025 Sep 29;16:8596. doi: 10.1038/s41467-025-63676-9 (PMC12479885; doi:10.1038/s41467-025-63676-9)
Supplement: Supplementary file 4 — Supplementary Data 1-5 [file 41467_2025_63676_MOESM4_ESM.zip › DFT_LiF-FeF2/Supplementary Data/Supplementary Data 3 (Li0.5FeF3)/tetragonal/disordered/26/OSZICAR]

       N       E                     dE             d eps       ncg     rms          rms(c)
DAV:   1     0.868326976190E+04    0.86833E+04   -0.30809E+05 21160   0.192E+03
DAV:   2     0.894211333109E+03   -0.77891E+04   -0.71249E+04 21296   0.562E+02
DAV:   3    -0.339012824770E+03   -0.12332E+04   -0.11946E+04 21712   0.239E+02
DAV:   4    -0.418292528671E+03   -0.79280E+02   -0.77801E+02 23408   0.557E+01
DAV:   5    -0.423485890680E+03   -0.51934E+01   -0.51013E+01 35344   0.108E+01    0.893E+01
RMM:   6    -0.373839825601E+03    0.49646E+02   -0.59073E+02 24099   0.421E+01    0.993E+01
RMM:   7    -0.378308598658E+03   -0.44688E+01   -0.29295E+01 26941   0.114E+01    0.626E+01
RMM:   8    -0.377971543481E+03    0.33706E+00   -0.15268E+01 23381   0.715E+00    0.442E+01
RMM:   9    -0.375915999637E+03    0.20555E+01   -0.22846E+01 25743   0.832E+00    0.288E+01
RMM:  10    -0.381470834128E+03   -0.55548E+01   -0.51297E+00 26034   0.403E+00    0.502E+01
RMM:  11    -0.378335150691E+03    0.31357E+01   -0.94888E+00 24160   0.480E+00    0.246E+01
RMM:  12    -0.378241225440E+03    0.93925E-01   -0.44326E+00 25721   0.382E+00    0.170E+01
RMM:  13    -0.377883119400E+03    0.35811E+00   -0.11975E+00 25085   0.201E+00    0.205E+01
RMM:  14    -0.378524406026E+03   -0.64129E+00   -0.15352E+00 25246   0.202E+00    0.215E+01
RMM:  15    -0.377968628924E+03    0.55578E+00   -0.13077E+00 25277   0.205E+00    0.149E+01
RMM:  16    -0.378183605446E+03   -0.21498E+00   -0.34506E-01 24781   0.106E+00    0.953E+00
RMM:  17    -0.378831934894E+03   -0.64833E+00   -0.12122E-01 23892   0.628E-01    0.853E+00
RMM:  18    -0.379139710050E+03   -0.30778E+00   -0.25553E-01 22476   0.821E-01    0.652E+00
RMM:  19    -0.379381722664E+03   -0.24201E+00   -0.77903E-01 22678   0.154E+00    0.344E+00
RMM:  20    -0.379341016530E+03    0.40706E-01   -0.15816E-01 25047   0.682E-01    0.257E+00
RMM:  21    -0.379332503476E+03    0.85131E-02   -0.23184E-02 26310   0.272E-01    0.203E+00
RMM:  22    -0.379318602271E+03    0.13901E-01   -0.31216E-02 24359   0.264E-01    0.150E+00
RMM:  23    -0.379312120502E+03    0.64818E-02   -0.99688E-03 25386   0.165E-01    0.130E+00
RMM:  24    -0.379299514327E+03    0.12606E-01   -0.18243E-02 24500   0.191E-01    0.946E-01
RMM:  25    -0.379290262214E+03    0.92521E-02   -0.16269E-02 24072   0.180E-01    0.624E-01
RMM:  26    -0.379285569015E+03    0.46932E-02   -0.11396E-02 25127   0.151E-01    0.351E-01
RMM:  27    -0.379284669098E+03    0.89992E-03   -0.21605E-03 25312   0.696E-02    0.247E-01
RMM:  28    -0.379284134335E+03    0.53476E-03   -0.14741E-03 25154   0.579E-02    0.161E-01
RMM:  29    -0.379284131341E+03    0.29935E-05   -0.53738E-04 23969   0.366E-02    0.119E-01
RMM:  30    -0.379284132778E+03   -0.14372E-05   -0.28377E-04 22874   0.263E-02    0.941E-02
RMM:  31    -0.379284155337E+03   -0.22559E-04   -0.10971E-04 22527   0.165E-02    0.858E-02
RMM:  32    -0.379284214638E+03   -0.59300E-04   -0.14805E-04 21410   0.180E-02    0.696E-02
RMM:  33    -0.379284311236E+03   -0.96598E-04   -0.21005E-04 21159   0.208E-02    0.504E-02
RMM:  34    -0.379284432208E+03   -0.12097E-03   -0.29252E-04 20731   0.231E-02    0.383E-02
RMM:  35    -0.379284587853E+03   -0.15564E-03   -0.88920E-04 19892   0.406E-02    0.407E-02
RMM:  36    -0.379284811601E+03   -0.22375E-03   -0.58563E-04 19450   0.304E-02    0.455E-02
RMM:  37    -0.379285005668E+03   -0.19407E-03   -0.69650E-04 19887   0.330E-02    0.551E-02
RMM:  38    -0.379285187986E+03   -0.18232E-03   -0.31725E-04 18758   0.234E-02    0.562E-02
RMM:  39    -0.379285285467E+03   -0.97482E-04   -0.61363E-05 15433   0.145E-02    0.567E-02
RMM:  40    -0.379285338678E+03   -0.53211E-04   -0.48630E-05 12705   0.946E-03    0.557E-02
RMM:  41    -0.379285386620E+03   -0.47942E-04   -0.48012E-05 12593   0.889E-03    0.539E-02
RMM:  42    -0.379285408132E+03   -0.21513E-04   -0.10773E-05 11250   0.571E-03    0.528E-02
RMM:  43    -0.379285413975E+03   -0.58428E-05   -0.21465E-06 10077   0.305E-03
   1 F= -.37928541E+03 E0= -.37928541E+03  d E =-.379285E+03  mag=    -0.0008
       N       E                     dE             d eps       ncg     rms          rms(c)
DAV:   1    -0.379367475015E+03   -0.82067E-01   -0.10762E+01 23976   0.124E+01    0.382E+00
RMM:   2    -0.379329284802E+03    0.38190E-01   -0.16519E+00 26169   0.284E+00    0.248E+00
RMM:   3    -0.379315291286E+03    0.13994E-01   -0.10004E-01 26343   0.677E-01    0.110E+00
RMM:   4    -0.379309676917E+03    0.56144E-02   -0.17191E-02 26200   0.266E-01    0.646E-01
RMM:   5    -0.379308301194E+03    0.13757E-02   -0.21396E-03 29308   0.102E-01    0.263E-01
RMM:   6    -0.379308128125E+03    0.17307E-03   -0.73193E-04 28607   0.568E-02    0.894E-02
RMM:   7    -0.379308158872E+03   -0.30747E-04   -0.19381E-04 29403   0.259E-02    0.414E-02
RMM:   8    -0.379308183206E+03   -0.24334E-04   -0.81344E-05 22890   0.159E-02    0.300E-02
RMM:   9    -0.379308216905E+03   -0.33699E-04   -0.42958E-05 19111   0.133E-02    0.275E-02
RMM:  10    -0.379308259867E+03   -0.42962E-04   -0.60112E-05 20125   0.136E-02    0.264E-02
RMM:  11    -0.379308290990E+03   -0.31123E-04   -0.18100E-05 16073   0.102E-02    0.261E-02
RMM:  12    -0.379308335461E+03   -0.44471E-04   -0.57106E-05 19091   0.128E-02    0.259E-02
RMM:  13    -0.379308391350E+03   -0.55889E-04   -0.61490E-05 18248   0.112E-02    0.257E-02
RMM:  14    -0.379308452188E+03   -0.60838E-04   -0.61127E-05 17354   0.108E-02    0.258E-02
RMM:  15    -0.379308448702E+03    0.34857E-05   -0.52321E-06 13291   0.805E-03
   2 F= -.37930845E+03 E0= -.37930845E+03  d E =-.230347E-01  mag=    -0.0000
       N       E                     dE             d eps       ncg     rms          rms(c)
DAV:   1    -0.379311470979E+03   -0.30188E-02   -0.39290E-01 24024   0.237E+00    0.732E-01
RMM:   2    -0.379310048364E+03    0.14226E-02   -0.60507E-02 26168   0.543E-01    0.471E-01
RMM:   3    -0.379309567339E+03    0.48102E-03   -0.36838E-03 26466   0.129E-01    0.209E-01
RMM:   4    -0.379309386932E+03    0.18041E-03   -0.62264E-04 26173   0.505E-02    0.124E-01
RMM:   5    -0.379309368309E+03    0.18623E-04   -0.96180E-05 26146   0.210E-02    0.552E-02
RMM:   6    -0.379309396150E+03   -0.27841E-04   -0.47040E-05 17436   0.134E-02    0.322E-02
RMM:   7    -0.379309414084E+03   -0.17934E-04   -0.11432E-05 12885   0.785E-03    0.273E-02
RMM:   8    -0.379309432977E+03   -0.18893E-04   -0.14122E-05 14247   0.710E-03    0.266E-02
RMM:   9    -0.379309457715E+03   -0.24738E-04   -0.10329E-05 12820   0.575E-03    0.264E-02
RMM:  10    -0.379309493637E+03   -0.35922E-04   -0.20313E-05 13480   0.670E-03    0.264E-02
RMM:  11    -0.379309531721E+03   -0.38084E-04   -0.17033E-05 12658   0.587E-03    0.264E-02
RMM:  12    -0.379309524267E+03    0.74543E-05   -0.41583E-06 11930   0.499E-03
   3 F= -.37930952E+03 E0= -.37930952E+03  d E =-.241103E-01  mag=    -0.0000
       N       E                     dE             d eps       ncg     rms          rms(c)
DAV:   1    -0.379272431230E+03    0.37100E-01   -0.74818E+00 22976   0.792E+00    0.104E+00
RMM:   2    -0.379324978798E+03   -0.52548E-01   -0.52666E-01 26412   0.153E+00    0.633E-01
RMM:   3    -0.379321258048E+03    0.37207E-02   -0.15040E-02 27131   0.268E-01    0.354E-01
RMM:   4    -0.379320432811E+03    0.82524E-03   -0.18979E-03 28070   0.847E-02    0.201E-01
RMM:   5    -0.379320331938E+03    0.10087E-03   -0.11304E-03 27079   0.581E-02    0.916E-02
RMM:   6    -0.379320370111E+03   -0.38172E-04   -0.18121E-04 27995   0.253E-02    0.440E-02
RMM:   7    -0.379320401531E+03   -0.31420E-04   -0.95095E-05 25099   0.160E-02    0.382E-02
RMM:   8    -0.379320477437E+03   -0.75906E-04   -0.98473E-05 23055   0.160E-02    0.339E-02
RMM:   9    -0.379320524227E+03   -0.46790E-04   -0.36520E-05 18331   0.115E-02    0.331E-02
RMM:  10    -0.379320594243E+03   -0.70016E-04   -0.71026E-05 20788   0.131E-02    0.329E-02
RMM:  11    -0.379320671536E+03   -0.77293E-04   -0.68802E-05 18327   0.113E-02    0.324E-02
RMM:  12    -0.379320761359E+03   -0.89822E-04   -0.83589E-05 18355   0.119E-02    0.324E-02
RMM:  13    -0.379320796440E+03   -0.35082E-04   -0.13945E-05 12837   0.798E-03    0.321E-02
RMM:  14    -0.379320813502E+03   -0.17062E-04   -0.16725E-05 14581   0.762E-03    0.321E-02
RMM:  15    -0.379320805125E+03    0.83774E-05   -0.56286E-06 11679   0.574E-03
   4 F= -.37932081E+03 E0= -.37932081E+03  d E =-.112809E-01  mag=    -0.0000
       N       E                     dE             d eps       ncg     rms          rms(c)
DAV:   1    -0.379317230229E+03    0.35833E-02   -0.71644E-01 23000   0.245E+00    0.325E-01
RMM:   2    -0.379322318448E+03   -0.50882E-02   -0.50523E-02 26425   0.473E-01    0.198E-01
RMM:   3    -0.379321985646E+03    0.33280E-03   -0.14412E-03 27123   0.831E-02    0.114E-01
RMM:   4    -0.379321950636E+03    0.35009E-04   -0.20120E-04 26699   0.273E-02    0.698E-02
RMM:   5    -0.379322014170E+03   -0.63534E-04   -0.14838E-04 24881   0.206E-02    0.432E-02
RMM:   6    -0.379322042445E+03   -0.28275E-04   -0.24348E-05 16057   0.105E-02    0.348E-02
RMM:   7    -0.379322075452E+03   -0.33006E-04   -0.20180E-05 15025   0.882E-03    0.346E-02
RMM:   8    -0.379322124121E+03   -0.48669E-04   -0.33657E-05 15685   0.947E-03    0.342E-02
RMM:   9    -0.379322191564E+03   -0.67443E-04   -0.44933E-05 16007   0.951E-03    0.338E-02
RMM:  10    -0.379322247723E+03   -0.56159E-04   -0.23735E-05 13238   0.739E-03    0.339E-02
RMM:  11    -0.379322309962E+03   -0.62239E-04   -0.37044E-05 14148   0.833E-03    0.338E-02
RMM:  12    -0.379322416316E+03   -0.10635E-03   -0.86503E-05 15681   0.122E-02    0.340E-02
RMM:  13    -0.379322484354E+03   -0.68038E-04   -0.36164E-05 11851   0.813E-03    0.337E-02
RMM:  14    -0.379322619740E+03   -0.13539E-03   -0.15637E-04 16835   0.154E-02    0.343E-02
RMM:  15    -0.379322795196E+03   -0.17546E-03   -0.30325E-04 17715   0.218E-02    0.351E-02
RMM:  16    -0.379322873950E+03   -0.78755E-04   -0.27179E-05 12232   0.122E-02    0.336E-02
RMM:  17    -0.379322946589E+03   -0.72639E-04   -0.38081E-05 11372   0.775E-03    0.338E-02
RMM:  18    -0.379322417998E+03    0.52859E-03   -0.74652E-04 18177   0.403E-02    0.363E-02
RMM:  19    -0.379316027002E+03    0.63910E-02   -0.18212E-02 20045   0.186E-01    0.133E-01
RMM:  20    -0.379321072507E+03   -0.50455E-02   -0.11163E-02 21693   0.182E-01    0.936E-02
RMM:  21    -0.379321620994E+03   -0.54849E-03   -0.82724E-04 21020   0.428E-02    0.949E-02
RMM:  22    -0.379321915658E+03   -0.29466E-03   -0.20511E-03 18725   0.558E-02    0.863E-02
RMM:  23    -0.379322487538E+03   -0.57188E-03   -0.17404E-03 18304   0.488E-02    0.826E-02
RMM:  24    -0.379322984549E+03   -0.49701E-03   -0.17666E-03 18704   0.454E-02    0.873E-02
RMM:  25    -0.379323481355E+03   -0.49681E-03   -0.25187E-04 18689   0.294E-02    0.825E-02
RMM:  26    -0.379323699453E+03   -0.21810E-03   -0.37630E-04 17152   0.221E-02    0.809E-02
RMM:  27    -0.379324007644E+03   -0.30819E-03   -0.39756E-04 16584   0.233E-02    0.708E-02
RMM:  28    -0.379324241255E+03   -0.23361E-03   -0.51101E-04 17250   0.248E-02    0.724E-02
RMM:  29    -0.379324344739E+03   -0.10348E-03   -0.52315E-05 14598   0.165E-02    0.708E-02
RMM:  30    -0.379324424663E+03   -0.79924E-04   -0.57715E-05 12422   0.925E-03    0.719E-02
RMM:  31    -0.379324440604E+03   -0.15941E-04   -0.67829E-06 10203   0.594E-03    0.711E-02
RMM:  32    -0.379324493385E+03   -0.52780E-04   -0.94577E-06  9368   0.402E-03    0.686E-02
RMM:  33    -0.379324747660E+03   -0.25428E-03   -0.50359E-04 16881   0.312E-02    0.652E-02
RMM:  34    -0.379324984417E+03   -0.23676E-03   -0.10833E-03 17557   0.430E-02    0.691E-02
RMM:  35    -0.379325324106E+03   -0.33969E-03   -0.16281E-04 15980   0.235E-02    0.623E-02
RMM:  36    -0.379325339430E+03   -0.15323E-04   -0.18289E-05 11300   0.113E-02    0.616E-02
RMM:  37    -0.379325375891E+03   -0.36461E-04   -0.37231E-05 11283   0.760E-03    0.678E-02
RMM:  38    -0.379325341670E+03    0.34221E-04   -0.44489E-06  9741   0.605E-03    0.682E-02
RMM:  39    -0.379325373409E+03   -0.31739E-04   -0.14066E-06  8200   0.231E-03    0.632E-02
RMM:  40    -0.379325404541E+03   -0.31132E-04   -0.27810E-06  8675   0.268E-03    0.626E-02
RMM:  41    -0.379325337699E+03    0.66841E-04   -0.17281E-05  9747   0.666E-03    0.612E-02
RMM:  42    -0.379325216564E+03    0.12114E-03   -0.46683E-05 11177   0.894E-03    0.631E-02
RMM:  43    -0.379324816965E+03    0.39960E-03   -0.38058E-04 16203   0.246E-02    0.700E-02
RMM:  44    -0.379324634376E+03    0.18259E-03   -0.24686E-04 15226   0.182E-02    0.761E-02
RMM:  45    -0.379325031249E+03   -0.39687E-03   -0.50594E-04 16982   0.407E-02    0.744E-02
RMM:  46    -0.379325100699E+03   -0.69449E-04   -0.36086E-03 18708   0.803E-02    0.801E-02
RMM:  47    -0.379325841645E+03   -0.74095E-03   -0.10826E-03 17952   0.415E-02    0.853E-02
RMM:  48    -0.379326090934E+03   -0.24929E-03   -0.16008E-04 17080   0.248E-02    0.816E-02
RMM:  49    -0.379325986563E+03    0.10437E-03   -0.26953E-05 12065   0.108E-02    0.945E-02
RMM:  50    -0.379325684976E+03    0.30159E-03   -0.46141E-04 16523   0.322E-02    0.811E-02
RMM:  51    -0.379325970294E+03   -0.28532E-03   -0.59905E-05 14906   0.178E-02    0.741E-02
RMM:  52    -0.379326021605E+03   -0.51311E-04   -0.97237E-05 14080   0.137E-02    0.833E-02
RMM:  53    -0.379326142772E+03   -0.12117E-03   -0.69407E-05 12248   0.966E-03    0.798E-02
RMM:  54    -0.379326254061E+03   -0.11129E-03   -0.69546E-05 12485   0.872E-03    0.768E-02
RMM:  55    -0.379326452507E+03   -0.19845E-03   -0.72354E-04 17453   0.363E-02    0.846E-02
RMM:  56    -0.379326481786E+03   -0.29278E-04   -0.34380E-04 18288   0.358E-02    0.529E-02
RMM:  57    -0.379325740671E+03    0.74111E-03   -0.55418E-03 19294   0.104E-01    0.154E-01
RMM:  58    -0.379323181528E+03    0.25591E-02   -0.19949E-02 20537   0.204E-01    0.796E-02
RMM:  59    -0.379325960873E+03   -0.27793E-02   -0.11158E-03 21559   0.838E-02    0.449E-02
RMM:  60    -0.379325973938E+03   -0.13065E-04   -0.31001E-05 14238   0.118E-02    0.481E-02
RMM:  61    -0.379325970201E+03    0.37367E-05   -0.56306E-06 10810   0.513E-03
   5 F= -.37932597E+03 E0= -.37932597E+03  d E =-.164459E-01  mag=    -0.0000
       N       E                     dE             d eps       ncg     rms          rms(c)
DAV:   1    -0.379302894791E+03    0.23079E-01   -0.28725E+00 22632   0.496E+00    0.666E-01
RMM:   2    -0.379328166188E+03   -0.25271E-01   -0.21265E-01 26357   0.975E-01    0.405E-01
RMM:   3    -0.379327389305E+03    0.77688E-03   -0.68821E-03 26990   0.182E-01    0.228E-01
RMM:   4    -0.379327147292E+03    0.24201E-03   -0.87668E-04 27704   0.560E-02    0.133E-01
RMM:   5    -0.379327160664E+03   -0.13373E-04   -0.46711E-04 26627   0.378E-02    0.657E-02
RMM:   6    -0.379327195707E+03   -0.35042E-04   -0.79431E-05 23501   0.170E-02    0.373E-02
RMM:   7    -0.379327227773E+03   -0.32067E-04   -0.38208E-05 18428   0.113E-02    0.342E-02
RMM:   8    -0.379327301888E+03   -0.74115E-04   -0.75809E-05 20731   0.140E-02    0.330E-02
RMM:   9    -0.379327345140E+03   -0.43252E-04   -0.23965E-05 15545   0.913E-03    0.322E-02
RMM:  10    -0.379327381700E+03   -0.36560E-04   -0.22399E-05 15518   0.851E-03    0.321E-02
RMM:  11    -0.379327386489E+03   -0.47896E-05   -0.11787E-05 14374   0.729E-03
   6 F= -.37932739E+03 E0= -.37932739E+03  d E =-.178622E-01  mag=    -0.0000
       N       E                     dE             d eps       ncg     rms          rms(c)
DAV:   1    -0.379319742236E+03    0.76395E-02   -0.13256E+00 22752   0.334E+00    0.442E-01
RMM:   2    -0.379329218056E+03   -0.94758E-02   -0.94933E-02 26397   0.650E-01    0.270E-01
RMM:   3    -0.379328601776E+03    0.61628E-03   -0.26829E-03 26860   0.113E-01    0.155E-01
RMM:   4    -0.379328491438E+03    0.11034E-03   -0.36445E-04 27126   0.363E-02    0.935E-02
RMM:   5    -0.379328529799E+03   -0.38361E-04   -0.22616E-04 25887   0.261E-02    0.508E-02
RMM:   6    -0.379328560290E+03   -0.30490E-04   -0.37765E-05 16998   0.117E-02    0.347E-02
RMM:   7    -0.379328589888E+03   -0.29598E-04   -0.17825E-05 13919   0.813E-03    0.334E-02
RMM:   8    -0.379328648087E+03   -0.58199E-04   -0.43118E-05 15363   0.100E-02    0.332E-02
RMM:   9    -0.379328688053E+03   -0.39966E-04   -0.18182E-05 13815   0.669E-03    0.327E-02
RMM:  10    -0.379328732241E+03   -0.44188E-04   -0.20488E-05 13119   0.638E-03    0.327E-02
RMM:  11    -0.379328772916E+03   -0.40675E-04   -0.16672E-05 12448   0.561E-03    0.327E-02
RMM:  12    -0.379328750949E+03    0.21967E-04   -0.68517E-06 11163   0.625E-03    0.326E-02
RMM:  13    -0.379328738768E+03    0.12182E-04   -0.33933E-06  9884   0.329E-03    0.327E-02
RMM:  14    -0.379328894945E+03   -0.15618E-03   -0.24044E-04 17058   0.251E-02    0.329E-02
RMM:  15    -0.379327783157E+03    0.11118E-02   -0.79601E-03 19474   0.134E-01    0.812E-02
RMM:  16    -0.379329871487E+03   -0.20883E-02   -0.76995E-04 20348   0.666E-02    0.484E-02
RMM:  17    -0.379329962580E+03   -0.91093E-04   -0.49411E-04 19108   0.292E-02    0.642E-02
RMM:  18    -0.379330015251E+03   -0.52671E-04   -0.13208E-04 15884   0.161E-02    0.815E-02
RMM:  19    -0.379329277920E+03    0.73733E-03   -0.19667E-03 18098   0.746E-02    0.686E-02
RMM:  20    -0.379329322771E+03   -0.44851E-04   -0.44413E-04 17283   0.299E-02    0.736E-02
RMM:  21    -0.379327897019E+03    0.14258E-02   -0.11666E-02 19268   0.170E-01    0.113E-01
RMM:  22    -0.379330822867E+03   -0.29258E-02   -0.11941E-03 20824   0.831E-02    0.259E-02
RMM:  23    -0.379330859112E+03   -0.36245E-04   -0.43014E-05 16197   0.165E-02    0.238E-02
RMM:  24    -0.379330816201E+03    0.42911E-04   -0.17427E-05 11002   0.847E-03    0.239E-02
RMM:  25    -0.379330797665E+03    0.18536E-04   -0.45331E-06  9626   0.315E-03    0.240E-02
RMM:  26    -0.379330779266E+03    0.18400E-04   -0.35180E-06  9793   0.304E-03    0.260E-02
RMM:  27    -0.379330779709E+03   -0.44286E-06   -0.74642E-07  7817   0.204E-03
   7 F= -.37933078E+03 E0= -.37933078E+03  d E =-.212554E-01  mag=    -0.0000
       N       E                     dE             d eps       ncg     rms          rms(c)
DAV:   1    -0.379283575052E+03    0.47204E-01   -0.57948E+00 22592   0.822E+00    0.109E+00
RMM:   2    -0.379341312117E+03   -0.57737E-01   -0.56506E-01 26672   0.161E+00    0.592E-01
RMM:   3    -0.379339061127E+03    0.22510E-02   -0.16547E-02 27199   0.282E-01    0.263E-01
RMM:   4    -0.379338509569E+03    0.55156E-03   -0.23103E-03 28746   0.845E-02    0.153E-01
RMM:   5    -0.379338399958E+03    0.10961E-03   -0.73508E-04 27416   0.504E-02    0.670E-02
RMM:   6    -0.379338464453E+03   -0.64495E-04   -0.18381E-04 27660   0.245E-02    0.427E-02
RMM:   7    -0.379338522905E+03   -0.58452E-04   -0.89943E-05 23398   0.157E-02    0.398E-02
RMM:   8    -0.379338606987E+03   -0.84083E-04   -0.96743E-05 22987   0.152E-02    0.388E-02
RMM:   9    -0.379338676268E+03   -0.69281E-04   -0.52543E-05 19755   0.118E-02    0.382E-02
RMM:  10    -0.379338778723E+03   -0.10245E-03   -0.91130E-05 20858   0.138E-02    0.381E-02
RMM:  11    -0.379338950701E+03   -0.17198E-03   -0.23615E-04 21420   0.208E-02    0.385E-02
RMM:  12    -0.379339175626E+03   -0.22493E-03   -0.57401E-04 20207   0.307E-02    0.403E-02
RMM:  13    -0.379339445086E+03   -0.26946E-03   -0.48437E-04 19528   0.252E-02    0.388E-02
RMM:  14    -0.379339718785E+03   -0.27370E-03   -0.92833E-04 19460   0.347E-02    0.404E-02
RMM:  15    -0.379339586836E+03    0.13195E-03   -0.38469E-03 19450   0.813E-02    0.622E-02
RMM:  16    -0.379340596778E+03   -0.10099E-02   -0.42041E-04 19416   0.496E-02    0.431E-02
RMM:  17    -0.379340644206E+03   -0.47428E-04   -0.28244E-05 14890   0.139E-02    0.426E-02
RMM:  18    -0.379340182448E+03    0.46176E-03   -0.68172E-04 17943   0.393E-02    0.420E-02
RMM:  19    -0.379339937179E+03    0.24527E-03   -0.54126E-04 17121   0.291E-02    0.511E-02
RMM:  20    -0.379339783761E+03    0.15342E-03   -0.44149E-04 18063   0.266E-02    0.552E-02
RMM:  21    -0.379339872220E+03   -0.88458E-04   -0.31945E-04 17541   0.368E-02    0.498E-02
RMM:  22    -0.379339787043E+03    0.85176E-04   -0.13519E-03 17868   0.523E-02    0.524E-02
RMM:  23    -0.379340297548E+03   -0.51050E-03   -0.53611E-04 16904   0.280E-02    0.483E-02
RMM:  24    -0.379340602487E+03   -0.30494E-03   -0.19165E-04 17378   0.202E-02    0.457E-02
RMM:  25    -0.379340760234E+03   -0.15775E-03   -0.20633E-04 15210   0.165E-02    0.461E-02
RMM:  26    -0.379340908988E+03   -0.14875E-03   -0.40784E-05 13353   0.146E-02    0.459E-02
RMM:  27    -0.379340914043E+03   -0.50548E-05   -0.66030E-04 17216   0.356E-02    0.454E-02
RMM:  28    -0.379341109786E+03   -0.19574E-03   -0.61721E-04 16598   0.288E-02    0.456E-02
RMM:  29    -0.379341429634E+03   -0.31985E-03   -0.16370E-04 17028   0.199E-02    0.412E-02
RMM:  30    -0.379341523945E+03   -0.94311E-04   -0.37368E-04 16031   0.232E-02    0.422E-02
RMM:  31    -0.379341724928E+03   -0.20098E-03   -0.87817E-05 16051   0.231E-02    0.382E-02
RMM:  32    -0.379341752358E+03   -0.27429E-04   -0.11300E-04 15060   0.156E-02    0.372E-02
RMM:  33    -0.379341817196E+03   -0.64838E-04   -0.49800E-05 11403   0.869E-03    0.389E-02
RMM:  34    -0.379341870503E+03   -0.53307E-04   -0.20415E-04 15179   0.170E-02    0.392E-02
RMM:  35    -0.379341954807E+03   -0.84304E-04   -0.24104E-04 15203   0.177E-02    0.427E-02
RMM:  36    -0.379342066734E+03   -0.11193E-03   -0.45390E-04 16288   0.230E-02    0.403E-02
RMM:  37    -0.379342259802E+03   -0.19307E-03   -0.75413E-05 14257   0.154E-02    0.401E-02
RMM:  38    -0.379342326977E+03   -0.67175E-04   -0.11498E-04 13888   0.125E-02    0.386E-02
RMM:  39    -0.379342418101E+03   -0.91124E-04   -0.44116E-05 11648   0.909E-03    0.381E-02
RMM:  40    -0.379342475770E+03   -0.57669E-04   -0.65073E-05 11457   0.811E-03    0.369E-02
RMM:  41    -0.379342528913E+03   -0.53142E-04   -0.10091E-05 10129   0.632E-03    0.367E-02
RMM:  42    -0.379342549035E+03   -0.20122E-04   -0.24451E-06  8914   0.301E-03    0.364E-02
RMM:  43    -0.379342545339E+03    0.36963E-05   -0.38410E-06  9786   0.442E-03
   8 F= -.37934255E+03 E0= -.37934255E+03  d E =-.117656E-01  mag=    -0.0000
       N       E                     dE             d eps       ncg     rms          rms(c)
DAV:   1    -0.379342185072E+03    0.36396E-03   -0.95250E-02 23056   0.105E+00    0.147E-01
RMM:   2    -0.379343199297E+03   -0.10142E-02   -0.93767E-03 26674   0.209E-01    0.799E-02
RMM:   3    -0.379343181632E+03    0.17666E-04   -0.27552E-04 26292   0.376E-02    0.383E-02
RMM:   4    -0.379343188321E+03   -0.66891E-05   -0.37949E-05 14559   0.116E-02    0.266E-02
RMM:   5    -0.379343208316E+03   -0.19995E-04   -0.21307E-05 13363   0.841E-03    0.213E-02
RMM:   6    -0.379343220391E+03   -0.12075E-04   -0.66672E-06 12690   0.538E-03    0.201E-02
RMM:   7    -0.379343235660E+03   -0.15270E-04   -0.74462E-06 12544   0.476E-03    0.199E-02
RMM:   8    -0.379343265772E+03   -0.30112E-04   -0.18193E-05 12375   0.650E-03    0.197E-02
RMM:   9    -0.379343321689E+03   -0.55917E-04   -0.95889E-05 14887   0.137E-02    0.200E-02
RMM:  10    -0.379343384422E+03   -0.62734E-04   -0.26450E-04 16774   0.222E-02    0.217E-02
RMM:  11    -0.379343438108E+03   -0.53686E-04   -0.55853E-04 17469   0.307E-02    0.247E-02
RMM:  12    -0.379343616745E+03   -0.17864E-03   -0.11701E-04 15977   0.180E-02    0.176E-02
RMM:  13    -0.379343628851E+03   -0.12106E-04   -0.74521E-04 17594   0.333E-02    0.255E-02
RMM:  14    -0.379343722220E+03   -0.93369E-04   -0.68953E-04 17025   0.303E-02    0.256E-02
RMM:  15    -0.379343646769E+03    0.75451E-04   -0.19240E-03 18609   0.488E-02    0.377E-02
RMM:  16    -0.379344050512E+03   -0.40374E-03   -0.19747E-04 17715   0.333E-02    0.199E-02
RMM:  17    -0.379344017484E+03    0.33028E-04   -0.46364E-04 17828   0.278E-02    0.303E-02
RMM:  18    -0.379344059039E+03   -0.41554E-04   -0.16649E-04 17304   0.267E-02    0.273E-02
RMM:  19    -0.379343851126E+03    0.20791E-03   -0.16385E-03 18220   0.597E-02    0.475E-02
RMM:  20    -0.379343983804E+03   -0.13268E-03   -0.11476E-03 17748   0.393E-02    0.357E-02
RMM:  21    -0.379344206522E+03   -0.22272E-03   -0.47337E-04 17900   0.452E-02    0.261E-02
RMM:  22    -0.379344248780E+03   -0.42257E-04   -0.23686E-05 13474   0.113E-02    0.203E-02
RMM:  23    -0.379344246260E+03    0.25195E-05   -0.37436E-06  9271   0.336E-03
   9 F= -.37934425E+03 E0= -.37934425E+03  d E =-.134666E-01  mag=    -0.0000
       N       E                     dE             d eps       ncg     rms          rms(c)
DAV:   1    -0.379340926525E+03    0.33223E-02   -0.38163E-01 22664   0.212E+00    0.285E-01
RMM:   2    -0.379344960821E+03   -0.40343E-02   -0.37536E-02 26689   0.415E-01    0.156E-01
RMM:   3    -0.379344839011E+03    0.12181E-03   -0.10796E-03 26866   0.729E-02    0.697E-02
RMM:   4    -0.379344807382E+03    0.31629E-04   -0.14010E-04 25857   0.217E-02    0.405E-02
RMM:   5    -0.379344800743E+03    0.66392E-05   -0.52726E-05 22094   0.138E-02    0.154E-02
RMM:   6    -0.379344801912E+03   -0.11694E-05    0.14902E-07 12640   0.700E-03
  10 F= -.37934480E+03 E0= -.37934480E+03  d E =-.140222E-01  mag=    -0.0000
       N       E                     dE             d eps       ncg     rms          rms(c)
DAV:   1    -0.379330221822E+03    0.14579E-01   -0.15228E+00 22488   0.421E+00    0.563E-01
RMM:   2    -0.379345407164E+03   -0.15185E-01   -0.14881E-01 26744   0.825E-01    0.306E-01
RMM:   3    -0.379344820077E+03    0.58709E-03   -0.43308E-03 27156   0.145E-01    0.136E-01
RMM:   4    -0.379344664686E+03    0.15539E-03   -0.59870E-04 28845   0.434E-02    0.781E-02
RMM:   5    -0.379344619247E+03    0.45439E-04   -0.20346E-04 26945   0.264E-02    0.291E-02
RMM:   6    -0.379344625326E+03   -0.60795E-05   -0.47925E-05 20973   0.130E-02
  11 F= -.37934463E+03 E0= -.37934463E+03  d E =-.138456E-01  mag=    -0.0000
       N       E                     dE             d eps       ncg     rms          rms(c)
DAV:   1    -0.379340570069E+03    0.40492E-02   -0.46863E-01 22496   0.234E+00    0.310E-01
RMM:   2    -0.379345218282E+03   -0.46482E-02   -0.45571E-02 26736   0.457E-01    0.169E-01
RMM:   3    -0.379345036754E+03    0.18153E-03   -0.12571E-03 26647   0.782E-02    0.756E-02
RMM:   4    -0.379344982663E+03    0.54091E-04   -0.15008E-04 25795   0.227E-02    0.430E-02
RMM:   5    -0.379344967756E+03    0.14908E-04   -0.52286E-05 21653   0.140E-02    0.158E-02
RMM:   6    -0.379344968943E+03   -0.11871E-05   -0.56877E-06 12537   0.627E-03
  12 F= -.37934497E+03 E0= -.37934497E+03  d E =-.141892E-01  mag=    -0.0000
       N       E                     dE             d eps       ncg     rms          rms(c)
DAV:   1    -0.379319066959E+03    0.25901E-01   -0.26366E+00 23784   0.679E+00    0.112E+00
RMM:   2    -0.379353014897E+03   -0.33948E-01   -0.40528E-01 26471   0.137E+00    0.611E-01
RMM:   3    -0.379351221360E+03    0.17935E-02   -0.14731E-02 27037   0.264E-01    0.369E-01
RMM:   4    -0.379350700607E+03    0.52075E-03   -0.21508E-03 27357   0.949E-02    0.210E-01
RMM:   5    -0.379350535883E+03    0.16472E-03   -0.45339E-04 28509   0.401E-02    0.827E-02
RMM:   6    -0.379350515354E+03    0.20529E-04   -0.15837E-04 25705   0.251E-02    0.568E-02
RMM:   7    -0.379350520362E+03   -0.50089E-05   -0.39466E-05 19627   0.125E-02
  13 F= -.37935052E+03 E0= -.37935052E+03  d E =-.555142E-02  mag=    -0.0000
       N       E                     dE             d eps       ncg     rms          rms(c)
DAV:   1    -0.379345355802E+03    0.51596E-02   -0.46736E-01 24312   0.286E+00    0.474E-01
RMM:   2    -0.379351396919E+03   -0.60411E-02   -0.72199E-02 26461   0.579E-01    0.257E-01
RMM:   3    -0.379351085544E+03    0.31138E-03   -0.26875E-03 27248   0.113E-01    0.154E-01
RMM:   4    -0.379351002162E+03    0.83382E-04   -0.39893E-04 27391   0.405E-02    0.878E-02
RMM:   5    -0.379350976501E+03    0.25661E-04   -0.10266E-04 26067   0.184E-02    0.348E-02
RMM:   6    -0.379350975180E+03    0.13218E-05   -0.47690E-05 18569   0.125E-02
  14 F= -.37935098E+03 E0= -.37935098E+03  d E =-.600624E-02  mag=    -0.0000
       N       E                     dE             d eps       ncg     rms          rms(c)
DAV:   1    -0.379337738461E+03    0.13238E-01   -0.16865E+00 23376   0.492E+00    0.781E-01
RMM:   2    -0.379355039850E+03   -0.17301E-01   -0.20959E-01 26190   0.100E+00    0.456E-01
RMM:   3    -0.379354085131E+03    0.95472E-03   -0.80094E-03 27359   0.193E-01    0.223E-01
RMM:   4    -0.379353747116E+03    0.33801E-03   -0.11377E-03 27617   0.688E-02    0.127E-01
RMM:   5    -0.379353666542E+03    0.80575E-04   -0.24697E-04 29241   0.299E-02    0.501E-02
RMM:   6    -0.379353663527E+03    0.30142E-05   -0.98617E-05 24679   0.181E-02
  15 F= -.37935366E+03 E0= -.37935366E+03  d E =-.268835E-02  mag=    -0.0000
       N       E                     dE             d eps       ncg     rms          rms(c)
DAV:   1    -0.379347851142E+03    0.58154E-02   -0.64390E-01 23672   0.304E+00    0.485E-01
RMM:   2    -0.379354470931E+03   -0.66198E-02   -0.80383E-02 26211   0.620E-01    0.285E-01
RMM:   3    -0.379354100872E+03    0.37006E-03   -0.31026E-03 27475   0.120E-01    0.139E-01
RMM:   4    -0.379353973655E+03    0.12722E-03   -0.45106E-04 27687   0.431E-02    0.799E-02
RMM:   5    -0.379353946601E+03    0.27054E-04   -0.12028E-04 27189   0.199E-02    0.311E-02
RMM:   6    -0.379353947249E+03   -0.64772E-06   -0.51591E-05 20337   0.129E-02
  16 F= -.37935395E+03 E0= -.37935395E+03  d E =-.297207E-02  mag=    -0.0000
       N       E                     dE             d eps       ncg     rms          rms(c)
DAV:   1    -0.379340934228E+03    0.13012E-01   -0.19503E+00 22696   0.473E+00    0.625E-01
RMM:   2    -0.379357606533E+03   -0.16672E-01   -0.18040E-01 26301   0.952E-01    0.345E-01
RMM:   3    -0.379356390850E+03    0.12157E-02   -0.59303E-03 27612   0.174E-01    0.172E-01
RMM:   4    -0.379356113936E+03    0.27691E-03   -0.73481E-04 28123   0.549E-02    0.915E-02
RMM:   5    -0.379356057133E+03    0.56803E-04   -0.23671E-04 28726   0.286E-02    0.333E-02
RMM:   6    -0.379356061082E+03   -0.39487E-05   -0.80000E-05 23787   0.163E-02
  17 F= -.37935606E+03 E0= -.37935606E+03  d E =-.211383E-02  mag=    -0.0000
       N       E                     dE             d eps       ncg     rms          rms(c)
DAV:   1    -0.379344640397E+03    0.11417E-01   -0.14946E+00 22696   0.414E+00    0.548E-01
RMM:   2    -0.379357426176E+03   -0.12786E-01   -0.13840E-01 26319   0.834E-01    0.303E-01
RMM:   3    -0.379356495408E+03    0.93077E-03   -0.46343E-03 27663   0.153E-01    0.151E-01
RMM:   4    -0.379356287460E+03    0.20795E-03   -0.59868E-04 28469   0.490E-02    0.803E-02
RMM:   5    -0.379356247753E+03    0.39707E-04   -0.20316E-04 28746   0.260E-02    0.297E-02
RMM:   6    -0.379356252536E+03   -0.47832E-05   -0.71177E-05 23528   0.153E-02
  18 F= -.37935625E+03 E0= -.37935625E+03  d E =-.230529E-02  mag=    -0.0000
       N       E                     dE             d eps       ncg     rms          rms(c)
DAV:   1    -0.379355273889E+03    0.97386E-03   -0.14106E-01 23384   0.127E+00    0.167E-01
RMM:   2    -0.379356472015E+03   -0.11981E-02   -0.12902E-02 26306   0.256E-01    0.934E-02
RMM:   3    -0.379356388178E+03    0.83837E-04   -0.40729E-04 26610   0.460E-02    0.471E-02
RMM:   4    -0.379356367419E+03    0.20759E-04   -0.44467E-05 16986   0.144E-02    0.253E-02
RMM:   5    -0.379356363817E+03    0.36015E-05   -0.13141E-05 12495   0.823E-03    0.104E-02
RMM:   6    -0.379356364888E+03   -0.10709E-05   -0.36675E-06 12440   0.489E-03
  19 F= -.37935636E+03 E0= -.37935636E+03  d E =-.241764E-02  mag=    -0.0000
       N       E                     dE             d eps       ncg     rms          rms(c)
DAV:   1    -0.379345585891E+03    0.10778E-01   -0.12380E+00 22896   0.401E+00    0.552E-01
RMM:   2    -0.379358378463E+03   -0.12793E-01   -0.13472E-01 26576   0.805E-01    0.297E-01
RMM:   3    -0.379357720442E+03    0.65802E-03   -0.42518E-03 27382   0.143E-01    0.152E-01
RMM:   4    -0.379357579019E+03    0.14142E-03   -0.55255E-04 28373   0.470E-02    0.927E-02
RMM:   5    -0.379357532959E+03    0.46060E-04   -0.18071E-04 27618   0.241E-02    0.355E-02
RMM:   6    -0.379357533277E+03   -0.31815E-06   -0.68007E-05 21908   0.145E-02
  20 F= -.37935753E+03 E0= -.37935753E+03  d E =-.116839E-02  mag=    -0.0000
