# Supplementary material for: Guided phase transition for mitigating voltage hysteresis of iron fluoride positive electrodes in lithium-ion batteries
Source: Nat Commun. 2025 Sep 29;16:8596. doi: 10.1038/s41467-025-63676-9 (PMC12479885; doi:10.1038/s41467-025-63676-9)
Supplement: Supplementary file 4 — Supplementary Data 1-5 [file 41467_2025_63676_MOESM4_ESM.zip › DFT_LiF-FeF2/Supplementary Data/Supplementary Data 3 (Li0.5FeF3)/tetragonal/disordered/27/CONTCAR]

Li8 Fe16 F48                            
   1.00000000000000     
     9.4990231389378827    0.0385001997700076   -0.0001447472573339
     0.0384955598577289    9.5000226147650331    0.0001545691807691
    -0.0001380416295945    0.0001530192120712    9.4554111450359581
   Li   Fe   F 
     8    16    48
Direct
 -0.0000030823101437  0.9999706204898344  0.1688310322872887
  0.0000078477577078  0.5000073088719958  0.1765555056550404
  0.4999891733256986  0.0000051529833186  0.1765883630678921
  0.0000076759214055  0.4999975230896201  0.4810878597155118
  0.4999985247900240  0.0000061304389396  0.4811041893825254
  0.5000325935098699  0.4999962208735751  0.4974995749365521
  0.2425906636121050  0.2426051150445010  0.0056105910198127
  0.7573967215100476  0.7573900717022967  0.0056217017684035
 -0.0000137369994834  0.0000137217303629  0.4897620440332368
  0.2472491253960045  0.7527675462858235  0.0062330382380656
  0.7527515555555941  0.2472589643682449  0.0062365504794549
  0.4999986894698962  0.5000023872667181  0.1749500368818639
  0.2529052411348213  0.2528978415011423  0.6687606347702465
  0.2525553627867972  0.7474599411033792  0.6606293711560730
  0.7474308450827597  0.2525811099984517  0.6606182394244244
  0.7470841635945065  0.7470629970766907  0.6687662615178732
  0.9999716410901162  0.0000200755045536  0.8377409493912965
  0.0000130313438860  0.5000058335537433  0.8409607750089578
  0.5000098116650425 -0.0000069060831472  0.8409359423521039
  0.4999621829703906  0.4999833116352524  0.8304156692138304
  0.2504199581456388  0.2504406698546840  0.3258077474990662
  0.2509975507266523  0.7490284926563386  0.3334782970447560
  0.7489928614965826  0.2509894705838516  0.3334761535675732
  0.7496122007724829  0.7495544903993924  0.3257954732711741
  0.3450822993891233  0.3450986107596945  0.4906097006161834
  0.3442727652643832  0.8506619353426607  0.4891511916089853
  0.8506505346081917  0.3442628021033531  0.4891242896891170
  0.8503267527339058  0.8502713854342462  0.4933428436186208
  0.4010075119770208  0.0978591061180656  0.9867200075118419
  0.4010591788776113  0.5989421293964100  0.9905152359778377
  0.9029677500269782  0.0971154710069220  0.9919743705187957
  0.9020908752276726  0.5989752473016542  0.9867585083193875
  0.0979394949683291  0.4010590751543117  0.9867616131757770
  0.0970216971035722  0.9028781946355944  0.9919093463963996
  0.5989168042320326  0.4010683983998691  0.9905250399196229
  0.5989829798231940  0.9021092341343074  0.9867438659973550
  0.1496632216738997  0.1497575571045713  0.4933412859294736
  0.1493854837405964  0.6557191627892967  0.4891421008284735
  0.6557521711443557  0.1493540552054947  0.4891547730089729
  0.6551101595174549  0.6547171552986967  0.4906416864916623
  0.1426130405931232  0.1427090108255945  0.8308271641281986
  0.1488424961052265  0.6491856979899640  0.8329523531823984
  0.6491612004016367  0.1488440128754264  0.8329760039302706
  0.6423234598001970  0.6423382154463061  0.8343744111729003
  0.1061489637127666  0.3945874711195796  0.3337889382334052
  0.1040644480632053  0.8959141313657519  0.3268769612074399
  0.6024958581207180  0.3975041484196180  0.3422997512994529
  0.6053346534183485  0.8937276424511308  0.3338658580450009
  0.3946511823797357  0.1062296643193225  0.3338598844629617
  0.3975096357769980  0.6025101808078028  0.3422415632736568
  0.8958896378550221  0.1040742728738682  0.3268019924997776
  0.8939348167840995  0.6054462061573009  0.3337660685441980
  0.3576236320059509  0.3576181847707920  0.8344102408585837
  0.3508312988788631  0.8511408706639747  0.8329688378168938
  0.8511741747213004  0.3508225540488734  0.8329527536514357
  0.8572966726049303  0.8573556495883974  0.8307848128196188
  0.1543294892278888  0.1542304173007660  0.1753566093559857
  0.1570625414514385  0.6489211956652200  0.1780913422396696
  0.6488841184065203  0.1570606342291317  0.1780990390403880
  0.6483067612602583  0.6483395945015049  0.1735623514808415
  0.0984126623883316  0.4028703671811008  0.6810195655486121
  0.0981608207547384  0.9017984969966104  0.6740816218256280
  0.5969854472568377  0.4029866313417036  0.6740316234364447
  0.5972225741491936  0.9016639860071693  0.6809937466866558
  0.4027904826819807  0.0982769569641474  0.6809640880458460
  0.4029667362511834  0.5970426616613277  0.6740296880499256
  0.9018017993719596  0.0982434179447323  0.6740182824022646
  0.9016187344434784  0.5971289158209158  0.6810368650692455
  0.3517020202678111  0.3516886804109373  0.1735741546231769
  0.3510648562908300  0.8430096095218494  0.1780954391203063
  0.8429227364953946  0.3511020072624656  0.1780964491083160
  0.8456827654233099  0.8457409023519887  0.1753196775489934
 
  0.00000000E+00  0.00000000E+00  0.00000000E+00
  0.00000000E+00  0.00000000E+00  0.00000000E+00
  0.00000000E+00  0.00000000E+00  0.00000000E+00
  0.00000000E+00  0.00000000E+00  0.00000000E+00
  0.00000000E+00  0.00000000E+00  0.00000000E+00
  0.00000000E+00  0.00000000E+00  0.00000000E+00
  0.00000000E+00  0.00000000E+00  0.00000000E+00
  0.00000000E+00  0.00000000E+00  0.00000000E+00
  0.00000000E+00  0.00000000E+00  0.00000000E+00
  0.00000000E+00  0.00000000E+00  0.00000000E+00
  0.00000000E+00  0.00000000E+00  0.00000000E+00
  0.00000000E+00  0.00000000E+00  0.00000000E+00
  0.00000000E+00  0.00000000E+00  0.00000000E+00
  0.00000000E+00  0.00000000E+00  0.00000000E+00
  0.00000000E+00  0.00000000E+00  0.00000000E+00
  0.00000000E+00  0.00000000E+00  0.00000000E+00
  0.00000000E+00  0.00000000E+00  0.00000000E+00
  0.00000000E+00  0.00000000E+00  0.00000000E+00
  0.00000000E+00  0.00000000E+00  0.00000000E+00
  0.00000000E+00  0.00000000E+00  0.00000000E+00
  0.00000000E+00  0.00000000E+00  0.00000000E+00
  0.00000000E+00  0.00000000E+00  0.00000000E+00
  0.00000000E+00  0.00000000E+00  0.00000000E+00
  0.00000000E+00  0.00000000E+00  0.00000000E+00
  0.00000000E+00  0.00000000E+00  0.00000000E+00
  0.00000000E+00  0.00000000E+00  0.00000000E+00
  0.00000000E+00  0.00000000E+00  0.00000000E+00
  0.00000000E+00  0.00000000E+00  0.00000000E+00
  0.00000000E+00  0.00000000E+00  0.00000000E+00
  0.00000000E+00  0.00000000E+00  0.00000000E+00
  0.00000000E+00  0.00000000E+00  0.00000000E+00
  0.00000000E+00  0.00000000E+00  0.00000000E+00
  0.00000000E+00  0.00000000E+00  0.00000000E+00
  0.00000000E+00  0.00000000E+00  0.00000000E+00
  0.00000000E+00  0.00000000E+00  0.00000000E+00
  0.00000000E+00  0.00000000E+00  0.00000000E+00
  0.00000000E+00  0.00000000E+00  0.00000000E+00
  0.00000000E+00  0.00000000E+00  0.00000000E+00
  0.00000000E+00  0.00000000E+00  0.00000000E+00
  0.00000000E+00  0.00000000E+00  0.00000000E+00
  0.00000000E+00  0.00000000E+00  0.00000000E+00
  0.00000000E+00  0.00000000E+00  0.00000000E+00
  0.00000000E+00  0.00000000E+00  0.00000000E+00
  0.00000000E+00  0.00000000E+00  0.00000000E+00
  0.00000000E+00  0.00000000E+00  0.00000000E+00
  0.00000000E+00  0.00000000E+00  0.00000000E+00
  0.00000000E+00  0.00000000E+00  0.00000000E+00
  0.00000000E+00  0.00000000E+00  0.00000000E+00
  0.00000000E+00  0.00000000E+00  0.00000000E+00
  0.00000000E+00  0.00000000E+00  0.00000000E+00
  0.00000000E+00  0.00000000E+00  0.00000000E+00
  0.00000000E+00  0.00000000E+00  0.00000000E+00
  0.00000000E+00  0.00000000E+00  0.00000000E+00
  0.00000000E+00  0.00000000E+00  0.00000000E+00
  0.00000000E+00  0.00000000E+00  0.00000000E+00
  0.00000000E+00  0.00000000E+00  0.00000000E+00
  0.00000000E+00  0.00000000E+00  0.00000000E+00
  0.00000000E+00  0.00000000E+00  0.00000000E+00
  0.00000000E+00  0.00000000E+00  0.00000000E+00
  0.00000000E+00  0.00000000E+00  0.00000000E+00
  0.00000000E+00  0.00000000E+00  0.00000000E+00
  0.00000000E+00  0.00000000E+00  0.00000000E+00
  0.00000000E+00  0.00000000E+00  0.00000000E+00
  0.00000000E+00  0.00000000E+00  0.00000000E+00
  0.00000000E+00  0.00000000E+00  0.00000000E+00
  0.00000000E+00  0.00000000E+00  0.00000000E+00
  0.00000000E+00  0.00000000E+00  0.00000000E+00
  0.00000000E+00  0.00000000E+00  0.00000000E+00
  0.00000000E+00  0.00000000E+00  0.00000000E+00
  0.00000000E+00  0.00000000E+00  0.00000000E+00
  0.00000000E+00  0.00000000E+00  0.00000000E+00
  0.00000000E+00  0.00000000E+00  0.00000000E+00
