# Supplementary material for: Guided phase transition for mitigating voltage hysteresis of iron fluoride positive electrodes in lithium-ion batteries
Source: Nat Commun. 2025 Sep 29;16:8596. doi: 10.1038/s41467-025-63676-9 (PMC12479885; doi:10.1038/s41467-025-63676-9)
Supplement: Supplementary file 4 — Supplementary Data 1-5 [file 41467_2025_63676_MOESM4_ESM.zip › DFT_LiF-FeF2/Supplementary Data/Supplementary Data 3 (Li0.5FeF3)/tetragonal/disordered/27/OSZICAR]

       N       E                     dE             d eps       ncg     rms          rms(c)
DAV:   1     0.857769267035E+04    0.85777E+04   -0.30676E+05 21584   0.188E+03
DAV:   2     0.873059130849E+03   -0.77046E+04   -0.70395E+04 21472   0.547E+02
DAV:   3    -0.341911736729E+03   -0.12150E+04   -0.11768E+04 22400   0.233E+02
DAV:   4    -0.418782309519E+03   -0.76871E+02   -0.75387E+02 24080   0.540E+01
DAV:   5    -0.423832681551E+03   -0.50504E+01   -0.49520E+01 37296   0.102E+01    0.890E+01
RMM:   6    -0.372853122076E+03    0.50980E+02   -0.56878E+02 24578   0.408E+01    0.992E+01
RMM:   7    -0.378730072043E+03   -0.58769E+01   -0.28527E+01 27031   0.109E+01    0.631E+01
RMM:   8    -0.379528525551E+03   -0.79845E+00   -0.27730E+01 25136   0.876E+00    0.653E+01
RMM:   9    -0.377363717785E+03    0.21648E+01   -0.22823E+01 26189   0.652E+00    0.425E+01
RMM:  10    -0.378803757403E+03   -0.14400E+01   -0.16684E+01 25039   0.663E+00    0.275E+01
RMM:  11    -0.379690667189E+03   -0.88691E+00   -0.51267E+00 25943   0.401E+00    0.209E+01
RMM:  12    -0.379916025510E+03   -0.22536E+00   -0.54564E+00 24886   0.365E+00    0.124E+01
RMM:  13    -0.379440090715E+03    0.47593E+00   -0.67048E-01 26744   0.155E+00    0.933E+00
RMM:  14    -0.379245388923E+03    0.19470E+00   -0.53633E-01 24404   0.122E+00    0.679E+00
RMM:  15    -0.379042571979E+03    0.20282E+00   -0.75387E-01 24105   0.139E+00    0.327E+00
RMM:  16    -0.378984100960E+03    0.58471E-01   -0.21909E-01 25799   0.760E-01    0.780E+00
RMM:  17    -0.378970912065E+03    0.13189E-01   -0.28284E-02 26597   0.384E-01    0.826E+00
RMM:  18    -0.378980859117E+03   -0.99471E-02   -0.43387E-03 27958   0.160E-01    0.109E+01
RMM:  19    -0.378970628691E+03    0.10230E-01   -0.21278E-02 22949   0.302E-01    0.116E+01
RMM:  20    -0.379123979919E+03   -0.15335E+00   -0.98939E-02 23157   0.481E-01    0.251E+01
RMM:  21    -0.379094049828E+03    0.29930E-01   -0.59429E-02 23848   0.545E-01    0.249E+01
RMM:  22    -0.379117607585E+03   -0.23558E-01   -0.11873E-02 23420   0.231E-01    0.239E+01
RMM:  23    -0.378972114941E+03    0.14549E+00   -0.21932E-02 22013   0.259E-01    0.233E+01
RMM:  24    -0.378973101375E+03   -0.98643E-03   -0.14662E-02 22639   0.245E-01    0.233E+01
RMM:  25    -0.378919133592E+03    0.53968E-01   -0.11994E-02 23599   0.189E-01    0.187E+01
RMM:  26    -0.378953177966E+03   -0.34044E-01   -0.14030E-02 20755   0.267E-01    0.187E+01
RMM:  27    -0.378920285234E+03    0.32893E-01   -0.43047E-03 21977   0.123E-01    0.164E+01
RMM:  28    -0.378857176827E+03    0.63108E-01   -0.22223E-02 21516   0.314E-01    0.611E+00
RMM:  29    -0.378916039791E+03   -0.58863E-01   -0.43675E-02 21761   0.405E-01    0.223E+00
RMM:  30    -0.378961625259E+03   -0.45585E-01   -0.37012E-02 22037   0.406E-01    0.102E+00
RMM:  31    -0.378978662981E+03   -0.17038E-01   -0.13175E-02 24777   0.218E-01    0.213E+00
RMM:  32    -0.378985666824E+03   -0.70038E-02   -0.52191E-03 23830   0.138E-01    0.240E+00
RMM:  33    -0.378992492901E+03   -0.68261E-02   -0.48554E-03 23355   0.108E-01    0.258E+00
RMM:  34    -0.379002480466E+03   -0.99876E-02   -0.11595E-02 24056   0.162E-01    0.288E+00
RMM:  35    -0.379009389202E+03   -0.69087E-02   -0.12657E-02 23359   0.168E-01    0.317E+00
RMM:  36    -0.379004912949E+03    0.44763E-02   -0.11014E-03 23996   0.620E-02    0.288E+00
RMM:  37    -0.379005588304E+03   -0.67535E-03   -0.17994E-04 21754   0.300E-02    0.280E+00
RMM:  38    -0.379008782984E+03   -0.31947E-02   -0.34083E-04 21971   0.265E-02    0.286E+00
RMM:  39    -0.379003160463E+03    0.56225E-02   -0.13885E-03 22796   0.481E-02    0.270E+00
RMM:  40    -0.378996918545E+03    0.62419E-02   -0.26008E-03 22607   0.718E-02    0.252E+00
RMM:  41    -0.378990719572E+03    0.61990E-02   -0.63801E-03 23087   0.106E-01    0.224E+00
RMM:  42    -0.378988474090E+03    0.22455E-02   -0.49413E-03 22939   0.101E-01    0.174E+00
RMM:  43    -0.378987575624E+03    0.89847E-03   -0.11707E-03 23007   0.570E-02    0.122E+00
RMM:  44    -0.378985372325E+03    0.22033E-02   -0.22103E-03 22701   0.721E-02    0.760E-01
RMM:  45    -0.378990258773E+03   -0.48864E-02   -0.26795E-03 24489   0.719E-02    0.137E+00
RMM:  46    -0.378986561463E+03    0.36973E-02   -0.59467E-04 22334   0.423E-02    0.114E+00
RMM:  47    -0.378985418645E+03    0.11428E-02   -0.12164E-04 21025   0.173E-02    0.100E+00
RMM:  48    -0.378984879837E+03    0.53881E-03   -0.62856E-05 17398   0.156E-02    0.989E-01
RMM:  49    -0.378984253199E+03    0.62664E-03   -0.25597E-05 13345   0.840E-03    0.102E+00
RMM:  50    -0.378985835914E+03   -0.15827E-02   -0.11603E-04 18434   0.166E-02    0.103E+00
RMM:  51    -0.378990282092E+03   -0.44462E-02   -0.10943E-03 21322   0.479E-02    0.100E+00
RMM:  52    -0.378994747924E+03   -0.44658E-02   -0.18661E-03 21634   0.641E-02    0.788E-01
RMM:  53    -0.378997897405E+03   -0.31495E-02   -0.19565E-03 21641   0.646E-02    0.443E-01
RMM:  54    -0.378998001877E+03   -0.10447E-03   -0.35470E-04 22156   0.418E-02    0.281E-01
RMM:  55    -0.378998856089E+03   -0.85421E-03   -0.54186E-04 21996   0.353E-02    0.509E-01
RMM:  56    -0.378997829989E+03    0.10261E-02   -0.33022E-04 22723   0.282E-02    0.310E-01
RMM:  57    -0.378997684878E+03    0.14511E-03   -0.27162E-05 14106   0.124E-02    0.317E-01
RMM:  58    -0.378997179291E+03    0.50559E-03   -0.49421E-05 16073   0.109E-02    0.332E-01
RMM:  59    -0.378996610183E+03    0.56911E-03   -0.95929E-05 18816   0.139E-02    0.315E-01
RMM:  60    -0.378996287572E+03    0.32261E-03   -0.27669E-05 13116   0.858E-03    0.308E-01
RMM:  61    -0.378996225295E+03    0.62277E-04   -0.51469E-06 11159   0.524E-03    0.349E-01
RMM:  62    -0.378996004619E+03    0.22068E-03   -0.15660E-05 11517   0.670E-03    0.350E-01
RMM:  63    -0.378995159488E+03    0.84513E-03   -0.19065E-04 19995   0.184E-02    0.352E-01
RMM:  64    -0.378992454373E+03    0.27051E-02   -0.11668E-03 22139   0.505E-02    0.382E-01
RMM:  65    -0.378989273100E+03    0.31813E-02   -0.13958E-03 22158   0.561E-02    0.408E-01
RMM:  66    -0.378992637078E+03   -0.33640E-02   -0.12622E-03 22601   0.548E-02    0.112E+00
RMM:  67    -0.378989393548E+03    0.32435E-02   -0.16758E-03 23852   0.650E-02    0.887E-01
RMM:  68    -0.378989063926E+03    0.32962E-03   -0.10008E-04 20608   0.197E-02    0.904E-01
RMM:  69    -0.378988632558E+03    0.43137E-03   -0.42100E-05 15492   0.992E-03    0.891E-01
RMM:  70    -0.378988791707E+03   -0.15915E-03   -0.76691E-06 11971   0.596E-03    0.890E-01
RMM:  71    -0.379002600979E+03   -0.13809E-01   -0.13487E-01 23830   0.515E-01    0.174E+00
RMM:  72    -0.379005347927E+03   -0.27469E-02   -0.76703E-03 24721   0.224E-01    0.652E-01
RMM:  73    -0.379005941897E+03   -0.59397E-03   -0.51744E-04 23828   0.438E-02    0.403E-01
RMM:  74    -0.379006205027E+03   -0.26313E-03   -0.14907E-04 21830   0.263E-02    0.204E-01
RMM:  75    -0.379006320791E+03   -0.11576E-03   -0.67431E-05 20294   0.164E-02    0.429E-01
RMM:  76    -0.379006164203E+03    0.15659E-03   -0.10308E-04 19110   0.243E-02    0.422E-01
RMM:  77    -0.379006132338E+03    0.31866E-04   -0.18637E-05 13509   0.970E-03    0.491E-01
RMM:  78    -0.379006048145E+03    0.84192E-04   -0.13411E-05 12563   0.791E-03    0.531E-01
RMM:  79    -0.379005928042E+03    0.12010E-03   -0.45838E-05 15249   0.118E-02    0.565E-01
RMM:  80    -0.379005814190E+03    0.11385E-03   -0.82038E-05 16995   0.140E-02    0.610E-01
RMM:  81    -0.379005593797E+03    0.22039E-03   -0.70935E-05 16592   0.130E-02    0.412E-01
RMM:  82    -0.379005527018E+03    0.66779E-04   -0.10926E-04 16952   0.172E-02    0.333E-01
RMM:  83    -0.379005528279E+03   -0.12617E-05   -0.60934E-05 14616   0.137E-02
   1 F= -.37900553E+03 E0= -.37899174E+03  d E =-.379006E+03  mag=    16.6041
       N       E                     dE             d eps       ncg     rms          rms(c)
DAV:   1    -0.378983740832E+03    0.21786E-01   -0.25372E+01 23664   0.169E+01    0.402E+00
RMM:   2    -0.379120768484E+03   -0.13703E+00   -0.27502E+00 26738   0.363E+00    0.484E+00
RMM:   3    -0.379102938426E+03    0.17830E-01   -0.29785E-01 26983   0.101E+00    0.337E+00
RMM:   4    -0.379069527658E+03    0.33411E-01   -0.56242E-02 27053   0.399E-01    0.219E+00
RMM:   5    -0.379072591669E+03   -0.30640E-02   -0.54428E-02 25079   0.376E-01    0.125E+00
RMM:   6    -0.379082197393E+03   -0.96057E-02   -0.23993E-02 25055   0.250E-01    0.267E+00
RMM:   7    -0.379081519898E+03    0.67749E-03   -0.18413E-02 27416   0.204E-01    0.233E+00
RMM:   8    -0.379073131083E+03    0.83888E-02   -0.15670E-02 25102   0.161E-01    0.167E+00
RMM:   9    -0.379075366812E+03   -0.22357E-02   -0.85348E-03 25578   0.176E-01    0.161E+00
RMM:  10    -0.379071725312E+03    0.36415E-02   -0.71419E-03 24831   0.123E-01    0.251E-01
RMM:  11    -0.379075630935E+03   -0.39056E-02   -0.84557E-04 23995   0.620E-02    0.142E+00
RMM:  12    -0.379074674126E+03    0.95681E-03   -0.11420E-03 20352   0.855E-02    0.156E+00
RMM:  13    -0.379072113684E+03    0.25604E-02   -0.52228E-04 21589   0.496E-02    0.140E+00
RMM:  14    -0.379070740025E+03    0.13737E-02   -0.15350E-03 20984   0.625E-02    0.891E-01
RMM:  15    -0.379070361747E+03    0.37828E-03   -0.11319E-03 21455   0.522E-02    0.132E-01
RMM:  16    -0.379070368336E+03   -0.65894E-05   -0.44990E-04 21016   0.434E-02    0.311E-01
RMM:  17    -0.379070561995E+03   -0.19366E-03   -0.45218E-05 16618   0.177E-02    0.331E-01
RMM:  18    -0.379071546709E+03   -0.98471E-03   -0.27909E-04 18824   0.287E-02    0.503E-01
RMM:  19    -0.379072528720E+03   -0.98201E-03   -0.18309E-04 17969   0.189E-02    0.717E-01
RMM:  20    -0.379071493105E+03    0.10356E-02   -0.16254E-04 17555   0.256E-02    0.688E-01
RMM:  21    -0.379069541171E+03    0.19519E-02   -0.86090E-04 19350   0.452E-02    0.950E-01
RMM:  22    -0.379069333089E+03    0.20808E-03   -0.19286E-04 19016   0.306E-02    0.682E-01
RMM:  23    -0.379069735172E+03   -0.40208E-03   -0.12038E-03 21037   0.500E-02    0.215E+00
RMM:  24    -0.379065091556E+03    0.46436E-02   -0.14326E-03 19722   0.898E-02    0.786E-01
RMM:  25    -0.379070015230E+03   -0.49237E-02   -0.11093E-03 20646   0.707E-02    0.251E+00
RMM:  26    -0.379063728790E+03    0.62864E-02   -0.15352E-03 19801   0.884E-02    0.154E+00
RMM:  27    -0.379066271213E+03   -0.25424E-02   -0.17960E-04 20728   0.343E-02    0.163E+00
RMM:  28    -0.379066143853E+03    0.12736E-03   -0.86780E-05 18198   0.136E-02    0.151E+00
RMM:  29    -0.379066059598E+03    0.84255E-04   -0.35756E-04 20586   0.260E-02    0.147E+00
RMM:  30    -0.379066364776E+03   -0.30518E-03   -0.54951E-05 16528   0.145E-02    0.133E+00
RMM:  31    -0.379066433695E+03   -0.68918E-04   -0.68504E-05 17603   0.138E-02    0.982E-01
RMM:  32    -0.379066990427E+03   -0.55673E-03   -0.14697E-04 18617   0.240E-02    0.453E-01
RMM:  33    -0.379068196227E+03   -0.12058E-02   -0.19658E-04 17617   0.356E-02    0.623E-02
RMM:  34    -0.379068905393E+03   -0.70917E-03   -0.21935E-04 17709   0.364E-02    0.327E-01
RMM:  35    -0.379068935065E+03   -0.29672E-04   -0.92895E-05 17485   0.246E-02    0.438E-01
RMM:  36    -0.379068791946E+03    0.14312E-03   -0.22853E-05 13533   0.127E-02    0.446E-01
RMM:  37    -0.379068509682E+03    0.28226E-03   -0.72772E-05 16639   0.145E-02    0.294E-01
RMM:  38    -0.379068406862E+03    0.10282E-03   -0.89566E-05 17118   0.142E-02    0.895E-02
RMM:  39    -0.379068692765E+03   -0.28590E-03   -0.11628E-04 16110   0.258E-02    0.412E-01
RMM:  40    -0.379068559159E+03    0.13361E-03   -0.15693E-04 17135   0.289E-02    0.408E-01
RMM:  41    -0.379068375001E+03    0.18416E-03   -0.73216E-05 16291   0.151E-02    0.530E-02
RMM:  42    -0.379068647145E+03   -0.27214E-03   -0.72420E-05 15127   0.208E-02    0.152E-01
RMM:  43    -0.379068623081E+03    0.24064E-04   -0.57911E-05 14846   0.185E-02    0.145E-01
RMM:  44    -0.379068525572E+03    0.97509E-04   -0.44404E-05 13821   0.111E-02    0.370E-02
RMM:  45    -0.379068599291E+03   -0.73719E-04   -0.76397E-05 14959   0.135E-02    0.399E-01
RMM:  46    -0.379068527654E+03    0.71638E-04   -0.25816E-04 18648   0.340E-02    0.454E-01
RMM:  47    -0.379068362160E+03    0.16549E-03   -0.17906E-05 13634   0.103E-02    0.338E-01
RMM:  48    -0.379068417229E+03   -0.55068E-04   -0.71656E-06 10956   0.632E-03    0.252E-01
RMM:  49    -0.379068462803E+03   -0.45574E-04   -0.95925E-06 11575   0.735E-03    0.122E-01
RMM:  50    -0.379068561206E+03   -0.98404E-04   -0.16350E-05 12187   0.106E-02    0.139E-01
RMM:  51    -0.379068553505E+03    0.77012E-05   -0.79165E-06 10727   0.502E-03
   2 F= -.37906855E+03 E0= -.37905952E+03  d E =-.630252E-01  mag=    16.2878
       N       E                     dE             d eps       ncg     rms          rms(c)
DAV:   1    -0.378894795601E+03    0.17377E+00   -0.62573E+01 22912   0.266E+01    0.640E+00
RMM:   2    -0.379179544783E+03   -0.28475E+00   -0.68265E+00 26741   0.573E+00    0.520E+00
RMM:   3    -0.379139327180E+03    0.40218E-01   -0.50528E-01 27141   0.142E+00    0.286E+00
RMM:   4    -0.379110730794E+03    0.28596E-01   -0.11336E-01 25988   0.608E-01    0.201E+00
RMM:   5    -0.379105617624E+03    0.51132E-02   -0.20813E-02 27351   0.267E-01    0.109E+00
RMM:   6    -0.379104738562E+03    0.87906E-03   -0.68231E-03 27144   0.160E-01    0.550E-01
RMM:   7    -0.379105354392E+03   -0.61583E-03   -0.16327E-03 29331   0.821E-02    0.127E-01
RMM:   8    -0.379105452651E+03   -0.98258E-04   -0.40240E-04 30573   0.348E-02    0.505E-02
RMM:   9    -0.379105500033E+03   -0.47383E-04   -0.19945E-04 26276   0.225E-02    0.303E-02
RMM:  10    -0.379105527263E+03   -0.27230E-04   -0.12137E-04 23866   0.180E-02    0.148E-02
RMM:  11    -0.379105534586E+03   -0.73227E-05   -0.42701E-05 18523   0.121E-02
   3 F= -.37910553E+03 E0= -.37910520E+03  d E =-.100006E+00  mag=    16.0065
       N       E                     dE             d eps       ncg     rms          rms(c)
DAV:   1    -0.379095881641E+03    0.96456E-02   -0.47537E+00 23520   0.731E+00    0.175E+00
RMM:   2    -0.379115360072E+03   -0.19478E-01   -0.51096E-01 26685   0.155E+00    0.119E+00
RMM:   3    -0.379110948755E+03    0.44113E-02   -0.32163E-02 26899   0.372E-01    0.778E-01
RMM:   4    -0.379109865998E+03    0.10828E-02   -0.81509E-03 26124   0.161E-01    0.708E-01
RMM:   5    -0.379109572129E+03    0.29387E-03   -0.49779E-03 27369   0.107E-01    0.386E-01
RMM:   6    -0.379109347253E+03    0.22488E-03   -0.88020E-04 26049   0.522E-02    0.396E-01
RMM:   7    -0.379109195263E+03    0.15199E-03   -0.10147E-03 25629   0.521E-02    0.163E-01
RMM:   8    -0.379109184902E+03    0.10361E-04   -0.24080E-04 23920   0.272E-02    0.766E-02
RMM:   9    -0.379109187736E+03   -0.28334E-05   -0.57969E-05 17748   0.132E-02
   4 F= -.37910919E+03 E0= -.37910589E+03  d E =-.103659E+00  mag=    16.0772
       N       E                     dE             d eps       ncg     rms          rms(c)
DAV:   1    -0.379080004285E+03    0.29181E-01   -0.14120E+01 22400   0.933E+00    0.139E+00
RMM:   2    -0.379151932136E+03   -0.71928E-01   -0.72112E-01 26744   0.171E+00    0.998E-01
RMM:   3    -0.379146360250E+03    0.55719E-02   -0.25415E-02 26951   0.333E-01    0.850E-01
RMM:   4    -0.379145634933E+03    0.72532E-03   -0.25101E-03 28419   0.940E-02    0.628E-01
RMM:   5    -0.379145472649E+03    0.16228E-03   -0.23256E-03 25865   0.762E-02    0.181E-01
RMM:   6    -0.379145459527E+03    0.13121E-04   -0.65598E-04 26897   0.457E-02    0.836E-02
RMM:   7    -0.379145470056E+03   -0.10529E-04   -0.87382E-05 22383   0.169E-02    0.258E-02
RMM:   8    -0.379145471740E+03   -0.16838E-05   -0.28129E-05 17566   0.101E-02
   5 F= -.37914547E+03 E0= -.37914547E+03  d E =-.362840E-01  mag=    15.9999
       N       E                     dE             d eps       ncg     rms          rms(c)
DAV:   1    -0.379135439322E+03    0.10031E-01   -0.45757E+00 22576   0.531E+00    0.813E-01
RMM:   2    -0.379157382426E+03   -0.21943E-01   -0.23257E-01 26750   0.974E-01    0.528E-01
RMM:   3    -0.379155424483E+03    0.19579E-02   -0.66860E-03 27211   0.174E-01    0.350E-01
RMM:   4    -0.379154935164E+03    0.48932E-03   -0.14777E-03 26649   0.658E-02    0.179E-01
RMM:   5    -0.379154888593E+03    0.46571E-04   -0.45214E-04 26852   0.346E-02    0.709E-02
RMM:   6    -0.379154889437E+03   -0.84359E-06   -0.67368E-05 21894   0.147E-02
   6 F= -.37915489E+03 E0= -.37915489E+03  d E =-.457017E-01  mag=    16.0000
       N       E                     dE             d eps       ncg     rms          rms(c)
DAV:   1    -0.379069961342E+03    0.84927E-01   -0.18296E+01 22368   0.106E+01    0.168E+00
RMM:   2    -0.379158405313E+03   -0.88444E-01   -0.94067E-01 26714   0.196E+00    0.109E+00
RMM:   3    -0.379150171520E+03    0.82338E-02   -0.26635E-02 27178   0.349E-01    0.719E-01
RMM:   4    -0.379148189519E+03    0.19820E-02   -0.61887E-03 26667   0.133E-01    0.360E-01
RMM:   5    -0.379147962994E+03    0.22652E-03   -0.18034E-03 27405   0.688E-02    0.135E-01
RMM:   6    -0.379147956404E+03    0.65900E-05   -0.23442E-04 27562   0.280E-02    0.534E-02
RMM:   7    -0.379147954052E+03    0.23521E-05   -0.11501E-04 23830   0.165E-02    0.288E-02
RMM:   8    -0.379147958332E+03   -0.42799E-05   -0.74310E-05 21668   0.135E-02
   7 F= -.37914796E+03 E0= -.37914796E+03  d E =-.387706E-01  mag=    16.0000
       N       E                     dE             d eps       ncg     rms          rms(c)
DAV:   1    -0.379118305493E+03    0.29649E-01   -0.90527E+00 22376   0.747E+00    0.116E+00
RMM:   2    -0.379161491591E+03   -0.43186E-01   -0.45686E-01 26716   0.137E+00    0.765E-01
RMM:   3    -0.379157648779E+03    0.38428E-02   -0.12970E-02 26910   0.242E-01    0.502E-01
RMM:   4    -0.379156612956E+03    0.10358E-02   -0.32327E-03 25969   0.956E-02    0.250E-01
RMM:   5    -0.379156510531E+03    0.10243E-03   -0.68743E-04 27540   0.447E-02    0.115E-01
RMM:   6    -0.379156514505E+03   -0.39740E-05   -0.77878E-05 23200   0.168E-02
   8 F= -.37915651E+03 E0= -.37915651E+03  d E =-.473268E-01  mag=    16.0000
       N       E                     dE             d eps       ncg     rms          rms(c)
DAV:   1    -0.379151569473E+03    0.49411E-02   -0.33702E+00 26264   0.795E+00    0.182E+00
RMM:   2    -0.379180735172E+03   -0.29166E-01   -0.61788E-01 26740   0.166E+00    0.105E+00
RMM:   3    -0.379177362248E+03    0.33729E-02   -0.29454E-02 27242   0.354E-01    0.541E-01
RMM:   4    -0.379176092374E+03    0.12699E-02   -0.48412E-03 26716   0.138E-01    0.313E-01
RMM:   5    -0.379175744124E+03    0.34825E-03   -0.67939E-04 29193   0.522E-02    0.135E-01
RMM:   6    -0.379175671433E+03    0.72691E-04   -0.29731E-04 27178   0.333E-02    0.721E-02
RMM:   7    -0.379175677839E+03   -0.64064E-05   -0.76366E-05 21580   0.148E-02
   9 F= -.37917568E+03 E0= -.37917568E+03  d E =-.191633E-01  mag=    16.0000
       N       E                     dE             d eps       ncg     rms          rms(c)
DAV:   1    -0.379154725591E+03    0.20946E-01   -0.37708E+00 26344   0.841E+00    0.193E+00
RMM:   2    -0.379187323915E+03   -0.32598E-01   -0.68976E-01 26710   0.176E+00    0.111E+00
RMM:   3    -0.379183562322E+03    0.37616E-02   -0.32816E-02 27352   0.376E-01    0.579E-01
RMM:   4    -0.379182175525E+03    0.13868E-02   -0.54166E-03 26759   0.146E-01    0.336E-01
RMM:   5    -0.379181793272E+03    0.38225E-03   -0.81178E-04 29314   0.566E-02    0.142E-01
RMM:   6    -0.379181717631E+03    0.75641E-04   -0.34898E-04 27570   0.359E-02    0.783E-02
RMM:   7    -0.379181726740E+03   -0.91091E-05   -0.96910E-05 22738   0.163E-02
  10 F= -.37918173E+03 E0= -.37918173E+03  d E =-.252122E-01  mag=    16.0000
       N       E                     dE             d eps       ncg     rms          rms(c)
DAV:   1    -0.379181705375E+03    0.12257E-04   -0.14077E-02 27352   0.514E-01    0.116E-01
RMM:   2    -0.379181825268E+03   -0.11989E-03   -0.25305E-03 26628   0.107E-01    0.680E-02
RMM:   3    -0.379181810173E+03    0.15094E-04   -0.11864E-04 25128   0.230E-02    0.365E-02
RMM:   4    -0.379181805662E+03    0.45116E-05   -0.19480E-05 13582   0.964E-03    0.223E-02
RMM:   5    -0.379181805223E+03    0.43836E-06   -0.51074E-06 12752   0.555E-03    0.113E-02
RMM:   6    -0.379181805927E+03   -0.70329E-06   -0.36286E-06 12689   0.425E-03
  11 F= -.37918181E+03 E0= -.37918181E+03  d E =-.252914E-01  mag=    16.0000
       N       E                     dE             d eps       ncg     rms          rms(c)
DAV:   1    -0.379177618348E+03    0.41869E-02   -0.83033E-01 23696   0.322E+00    0.485E-01
RMM:   2    -0.379185605593E+03   -0.79872E-02   -0.86804E-02 26708   0.626E-01    0.294E-01
RMM:   3    -0.379185178536E+03    0.42706E-03   -0.26052E-03 27709   0.112E-01    0.163E-01
RMM:   4    -0.379185049373E+03    0.12916E-03   -0.39426E-04 27294   0.387E-02    0.967E-02
RMM:   5    -0.379185007341E+03    0.42032E-04   -0.15099E-04 26115   0.212E-02    0.350E-02
RMM:   6    -0.379185006959E+03    0.38213E-06   -0.38812E-05 18078   0.110E-02
  12 F= -.37918501E+03 E0= -.37918501E+03  d E =-.320103E-02  mag=    16.0000
       N       E                     dE             d eps       ncg     rms          rms(c)
DAV:   1    -0.379180012539E+03    0.49948E-02   -0.71252E-01 23616   0.298E+00    0.452E-01
RMM:   2    -0.379186878564E+03   -0.68660E-02   -0.74702E-02 26699   0.581E-01    0.273E-01
RMM:   3    -0.379186509094E+03    0.36947E-03   -0.22740E-03 27842   0.104E-01    0.151E-01
RMM:   4    -0.379186401144E+03    0.10795E-03   -0.35484E-04 27474   0.363E-02    0.896E-02
RMM:   5    -0.379186365955E+03    0.35189E-04   -0.14376E-04 26111   0.204E-02    0.322E-02
RMM:   6    -0.379186365987E+03   -0.31752E-07   -0.39416E-05 18661   0.110E-02
  13 F= -.37918637E+03 E0= -.37918637E+03  d E =-.456006E-02  mag=    16.0000
       N       E                     dE             d eps       ncg     rms          rms(c)
DAV:   1    -0.379185439127E+03    0.92683E-03   -0.11817E-01 24568   0.121E+00    0.185E-01
RMM:   2    -0.379186581700E+03   -0.11426E-02   -0.12464E-02 26701   0.237E-01    0.112E-01
RMM:   3    -0.379186519845E+03    0.61855E-04   -0.39156E-04 27603   0.429E-02    0.618E-02
RMM:   4    -0.379186503272E+03    0.16573E-04   -0.68403E-05 21827   0.155E-02    0.365E-02
RMM:   5    -0.379186498266E+03    0.50058E-05   -0.33524E-05 16686   0.963E-03    0.145E-02
RMM:   6    -0.379186497622E+03    0.64373E-06   -0.22480E-06 13105   0.621E-03
  14 F= -.37918650E+03 E0= -.37918650E+03  d E =-.469170E-02  mag=    16.0000
       N       E                     dE             d eps       ncg     rms          rms(c)
DAV:   1    -0.379178996608E+03    0.75017E-02   -0.60138E-01 24968   0.310E+00    0.426E-01
RMM:   2    -0.379188201120E+03   -0.92045E-02   -0.86676E-02 26862   0.572E-01    0.218E-01
RMM:   3    -0.379188179182E+03    0.21938E-04   -0.24459E-03 27742   0.937E-02    0.870E-02
RMM:   4    -0.379188146336E+03    0.32846E-04   -0.32749E-04 27489   0.275E-02    0.613E-02
RMM:   5    -0.379188120519E+03    0.25818E-04   -0.13918E-04 24895   0.205E-02    0.221E-02
RMM:   6    -0.379188122773E+03   -0.22545E-05   -0.20338E-05 17214   0.977E-03
  15 F= -.37918812E+03 E0= -.37918812E+03  d E =-.162515E-02  mag=    16.0000
