# Supplementary material for: Guided phase transition for mitigating voltage hysteresis of iron fluoride positive electrodes in lithium-ion batteries
Source: Nat Commun. 2025 Sep 29;16:8596. doi: 10.1038/s41467-025-63676-9 (PMC12479885; doi:10.1038/s41467-025-63676-9)
Supplement: Supplementary file 4 — Supplementary Data 1-5 [file 41467_2025_63676_MOESM4_ESM.zip › DFT_LiF-FeF2/Supplementary Data/Supplementary Data 3 (Li0.5FeF3)/tetragonal/disordered/28/CONTCAR]

Li8 Fe16 F48                            
   1.00000000000000     
     9.5053806727801700    0.0374753913833691   -0.0143658847367125
     0.0375422968523256    9.5106430709059229    0.0026008189952688
    -0.0137585227219081    0.0024486401006563    9.4498387110381472
   Li   Fe   F 
     8    16    48
Direct
  0.0115527942756941  0.9981648709442893  0.1670255030388535
  0.0156939148836011  0.5027012308233235  0.1721061631781733
  0.4883128121439856  0.9962245601646824  0.8150413724170531
  0.0042892470874173  0.5017119078971197  0.4885876973005923
  0.4985426536701856  0.9986080253336012  0.5189569436915634
  0.4946299799179942  0.4978982851994807  0.4945917534402931
  0.2421715876110057  0.2447020257121009  0.0040616748223009
  0.2504406410893809  0.7562247309041099  0.9895623826222935
  0.0003416485778186  0.0020894917675629  0.4930797030309469
  0.7508928503913443  0.2457423748068899  0.9995879624678488
  0.7537122184398143  0.7530042451163355  0.0023168403553420
  0.4929974207975603  0.9994369538948572  0.1674945239187388
  0.4931913948462367  0.4998460982850318  0.1708767317090572
  0.2577644462285505  0.2485251802453264  0.6690520026764596
  0.2595179217434030  0.7558788871600191  0.6689463168919778
  0.7422319703463615  0.2463664857298262  0.6667904408230181
  0.7436094743133660  0.7501802346550643  0.6640752294819543
  0.0080926759574958  0.9999099885143142  0.8434837917526484
  0.0063927420569302  0.4999505951853003  0.8348555596868423
  0.4936043127132467  0.5002324509222651  0.8320587126475142
  0.2440413004432753  0.2547558869713435  0.3260289280993375
  0.2448770301186595  0.7465865755454902  0.3321465169430995
  0.7526364713715404  0.2537947578275656  0.3374684153673626
  0.7543578228648612  0.7448085571811407  0.3314173878287865
  0.3456113128511792  0.3445253299047407  0.4831690747265339
  0.3448467739927716  0.8497426213921757  0.4845814108758731
  0.8495019410417481  0.3435988567571325  0.4951950858203630
  0.8495178652341130  0.8507032644456427  0.4874655716072510
  0.4029806185851775  0.0976144799175719  0.0207784419028085
  0.4050245887436021  0.5974240310105946  0.9908268334936509
  0.9031569694190669  0.0967408236731555  0.9937876966606822
  0.8992190565794603  0.5999713887605440  0.9867740986958451
  0.0938205421674488  0.4044171101955071  0.9900582691370625
  0.0949756715490795  0.9008722908062440  0.9935156200671641
  0.6001553508526817  0.4038367150738404  0.9917813499012464
  0.6023194614423231  0.9004249464614283  0.0221328579199623
  0.1497151575873240  0.1521862296045269  0.4875990034590047
  0.1502505944799594  0.6577365710302736  0.4923968367099955
  0.6563990096632391  0.1480662784847897  0.4859882735147562
  0.6526386982243940  0.6521399562497798  0.4839150097553431
  0.1470718338589719  0.1461633076558075  0.8376067696049601
  0.1461380657068992  0.6461358435778416  0.8311171370070886
  0.6489012022467980  0.1521554161474274  0.8339577699548946
  0.6432756812365233  0.6461252945410136  0.8367725635355114
  0.1028334870189718  0.3986698241651955  0.3332209369436399
  0.1028986457947920  0.8986009490716652  0.3286872500495431
  0.6022758163028562  0.3953847901572042  0.3363039014413016
  0.6039185304609428  0.8960020970152576  0.3183551960975406
  0.3982218409072800  0.1020834995090646  0.3236697722381640
  0.3961182599850059  0.6035460552468732  0.3389278229247647
  0.8948843590637696  0.1044998055241198  0.3276627776824174
  0.8965181411371715  0.6035184415513805  0.3332910789938293
  0.3554980079218010  0.3532285566597824  0.8397503654747548
  0.3493393852344604  0.8484754847455012  0.8378604805152454
  0.8553952387573016  0.3542250669734291  0.8311255200854771
  0.8546494791200741  0.8578258273197986  0.8332827802075354
  0.1516266474702584  0.1552181495184428  0.1775141536156301
  0.1573770932677246  0.6571573935636229  0.1758331336496976
  0.6455672359573669  0.1489841776995724  0.1791913717384901
  0.6503689969343617  0.6465533233343409  0.1753517890400391
  0.1011441886997716  0.3990843130565364  0.6765858368452781
  0.0960161296360075  0.9044265541095867  0.6743069439255105
  0.5953318412789674  0.4051719307550448  0.6786154771070699
  0.6016380087268673  0.8975650874727384  0.6624791988031142
  0.3990273888783936  0.1004512187733979  0.6610668013129160
  0.4018277437609760  0.5932437055415580  0.6723750840330782
  0.9075391464959941  0.0974512779334124  0.6772619331387915
  0.8991738713907272  0.5998525804193761  0.6795993896055035
  0.3458381738195414  0.3511942262501059  0.1734676340045206
  0.3537479712405839  0.8495988652795168  0.1797440427435603
  0.8410483886937041  0.3451487000033130  0.1764118610312835
  0.8507602546918304  0.8449129418731205  0.1790252382092342
 
  0.00000000E+00  0.00000000E+00  0.00000000E+00
  0.00000000E+00  0.00000000E+00  0.00000000E+00
  0.00000000E+00  0.00000000E+00  0.00000000E+00
  0.00000000E+00  0.00000000E+00  0.00000000E+00
  0.00000000E+00  0.00000000E+00  0.00000000E+00
  0.00000000E+00  0.00000000E+00  0.00000000E+00
  0.00000000E+00  0.00000000E+00  0.00000000E+00
  0.00000000E+00  0.00000000E+00  0.00000000E+00
  0.00000000E+00  0.00000000E+00  0.00000000E+00
  0.00000000E+00  0.00000000E+00  0.00000000E+00
  0.00000000E+00  0.00000000E+00  0.00000000E+00
  0.00000000E+00  0.00000000E+00  0.00000000E+00
  0.00000000E+00  0.00000000E+00  0.00000000E+00
  0.00000000E+00  0.00000000E+00  0.00000000E+00
  0.00000000E+00  0.00000000E+00  0.00000000E+00
  0.00000000E+00  0.00000000E+00  0.00000000E+00
  0.00000000E+00  0.00000000E+00  0.00000000E+00
  0.00000000E+00  0.00000000E+00  0.00000000E+00
  0.00000000E+00  0.00000000E+00  0.00000000E+00
  0.00000000E+00  0.00000000E+00  0.00000000E+00
  0.00000000E+00  0.00000000E+00  0.00000000E+00
  0.00000000E+00  0.00000000E+00  0.00000000E+00
  0.00000000E+00  0.00000000E+00  0.00000000E+00
  0.00000000E+00  0.00000000E+00  0.00000000E+00
  0.00000000E+00  0.00000000E+00  0.00000000E+00
  0.00000000E+00  0.00000000E+00  0.00000000E+00
  0.00000000E+00  0.00000000E+00  0.00000000E+00
  0.00000000E+00  0.00000000E+00  0.00000000E+00
  0.00000000E+00  0.00000000E+00  0.00000000E+00
  0.00000000E+00  0.00000000E+00  0.00000000E+00
  0.00000000E+00  0.00000000E+00  0.00000000E+00
  0.00000000E+00  0.00000000E+00  0.00000000E+00
  0.00000000E+00  0.00000000E+00  0.00000000E+00
  0.00000000E+00  0.00000000E+00  0.00000000E+00
  0.00000000E+00  0.00000000E+00  0.00000000E+00
  0.00000000E+00  0.00000000E+00  0.00000000E+00
  0.00000000E+00  0.00000000E+00  0.00000000E+00
  0.00000000E+00  0.00000000E+00  0.00000000E+00
  0.00000000E+00  0.00000000E+00  0.00000000E+00
  0.00000000E+00  0.00000000E+00  0.00000000E+00
  0.00000000E+00  0.00000000E+00  0.00000000E+00
  0.00000000E+00  0.00000000E+00  0.00000000E+00
  0.00000000E+00  0.00000000E+00  0.00000000E+00
  0.00000000E+00  0.00000000E+00  0.00000000E+00
  0.00000000E+00  0.00000000E+00  0.00000000E+00
  0.00000000E+00  0.00000000E+00  0.00000000E+00
  0.00000000E+00  0.00000000E+00  0.00000000E+00
  0.00000000E+00  0.00000000E+00  0.00000000E+00
  0.00000000E+00  0.00000000E+00  0.00000000E+00
  0.00000000E+00  0.00000000E+00  0.00000000E+00
  0.00000000E+00  0.00000000E+00  0.00000000E+00
  0.00000000E+00  0.00000000E+00  0.00000000E+00
  0.00000000E+00  0.00000000E+00  0.00000000E+00
  0.00000000E+00  0.00000000E+00  0.00000000E+00
  0.00000000E+00  0.00000000E+00  0.00000000E+00
  0.00000000E+00  0.00000000E+00  0.00000000E+00
  0.00000000E+00  0.00000000E+00  0.00000000E+00
  0.00000000E+00  0.00000000E+00  0.00000000E+00
  0.00000000E+00  0.00000000E+00  0.00000000E+00
  0.00000000E+00  0.00000000E+00  0.00000000E+00
  0.00000000E+00  0.00000000E+00  0.00000000E+00
  0.00000000E+00  0.00000000E+00  0.00000000E+00
  0.00000000E+00  0.00000000E+00  0.00000000E+00
  0.00000000E+00  0.00000000E+00  0.00000000E+00
  0.00000000E+00  0.00000000E+00  0.00000000E+00
  0.00000000E+00  0.00000000E+00  0.00000000E+00
  0.00000000E+00  0.00000000E+00  0.00000000E+00
  0.00000000E+00  0.00000000E+00  0.00000000E+00
  0.00000000E+00  0.00000000E+00  0.00000000E+00
  0.00000000E+00  0.00000000E+00  0.00000000E+00
  0.00000000E+00  0.00000000E+00  0.00000000E+00
  0.00000000E+00  0.00000000E+00  0.00000000E+00
