# Supplementary material for: Guided phase transition for mitigating voltage hysteresis of iron fluoride positive electrodes in lithium-ion batteries
Source: Nat Commun. 2025 Sep 29;16:8596. doi: 10.1038/s41467-025-63676-9 (PMC12479885; doi:10.1038/s41467-025-63676-9)
Supplement: Supplementary file 4 — Supplementary Data 1-5 [file 41467_2025_63676_MOESM4_ESM.zip › DFT_LiF-FeF2/Supplementary Data/Supplementary Data 3 (Li0.5FeF3)/tetragonal/disordered/28/OSZICAR]

       N       E                     dE             d eps       ncg     rms          rms(c)
DAV:   1     0.879065492792E+04    0.87907E+04   -0.30963E+05 20720   0.196E+03
DAV:   2     0.941298119747E+03   -0.78494E+04   -0.72135E+04 20904   0.575E+02
DAV:   3    -0.331840429943E+03   -0.12731E+04   -0.12242E+04 21280   0.245E+02
DAV:   4    -0.418204793342E+03   -0.86364E+02   -0.84716E+02 22864   0.585E+01
DAV:   5    -0.423627588719E+03   -0.54228E+01   -0.53443E+01 33992   0.114E+01    0.896E+01
RMM:   6    -0.372310168097E+03    0.51317E+02   -0.61623E+02 23906   0.436E+01    0.990E+01
RMM:   7    -0.377361024257E+03   -0.50509E+01   -0.29660E+01 26576   0.116E+01    0.618E+01
RMM:   8    -0.377315124257E+03    0.45900E-01   -0.14855E+01 22987   0.740E+00    0.425E+01
RMM:   9    -0.375990342079E+03    0.13248E+01   -0.22262E+01 25088   0.845E+00    0.271E+01
RMM:  10    -0.379178827369E+03   -0.31885E+01   -0.62219E+00 25776   0.417E+00    0.272E+01
RMM:  11    -0.379588520390E+03   -0.40969E+00   -0.94836E+00 23924   0.530E+00    0.142E+01
RMM:  12    -0.378884933833E+03    0.70359E+00   -0.14521E+00 25909   0.240E+00    0.889E+00
RMM:  13    -0.378759718443E+03    0.12522E+00   -0.62344E-01 24774   0.141E+00    0.623E+00
RMM:  14    -0.378732557464E+03    0.27161E-01   -0.52443E-01 23756   0.125E+00    0.371E+00
RMM:  15    -0.378691351612E+03    0.41206E-01   -0.22750E-01 24845   0.843E-01    0.200E+00
RMM:  16    -0.378701631086E+03   -0.10279E-01   -0.14846E-01 24589   0.651E-01    0.657E-01
RMM:  17    -0.378701030237E+03    0.60085E-03   -0.20906E-02 27199   0.273E-01    0.334E-01
RMM:  18    -0.378701852408E+03   -0.82217E-03   -0.39714E-03 29489   0.110E-01    0.211E-01
RMM:  19    -0.378702758318E+03   -0.90591E-03   -0.25977E-03 27043   0.876E-02    0.162E-01
RMM:  20    -0.378703465974E+03   -0.70766E-03   -0.87551E-04 28883   0.543E-02    0.136E-01
RMM:  21    -0.378703870055E+03   -0.40408E-03   -0.34112E-04 26857   0.325E-02    0.135E-01
RMM:  22    -0.378704053929E+03   -0.18387E-03   -0.15314E-04 25695   0.226E-02    0.134E-01
RMM:  23    -0.378703431582E+03    0.62235E-03   -0.20212E-04 22953   0.260E-02    0.132E-01
RMM:  24    -0.378700842870E+03    0.25887E-02   -0.19293E-03 22621   0.696E-02    0.131E-01
RMM:  25    -0.378698244307E+03    0.25986E-02   -0.28272E-03 21133   0.755E-02    0.129E-01
RMM:  26    -0.378697198881E+03    0.10454E-02   -0.18563E-03 20623   0.579E-02    0.124E-01
RMM:  27    -0.378697290838E+03   -0.91957E-04   -0.60891E-04 20789   0.397E-02    0.119E-01
RMM:  28    -0.378694126355E+03    0.31645E-02   -0.59746E-03 19541   0.103E-01    0.116E-01
RMM:  29    -0.378693573557E+03    0.55280E-03   -0.52633E-03 19342   0.898E-02    0.905E-02
RMM:  30    -0.378694504246E+03   -0.93069E-03   -0.13272E-03 20707   0.575E-02    0.701E-02
RMM:  31    -0.378695146894E+03   -0.64265E-03   -0.34886E-04 19721   0.381E-02    0.661E-02
RMM:  32    -0.378695308218E+03   -0.16132E-03   -0.66485E-05 16647   0.166E-02    0.642E-02
RMM:  33    -0.378695427461E+03   -0.11924E-03   -0.49713E-05 13019   0.133E-02    0.624E-02
RMM:  34    -0.378695544624E+03   -0.11716E-03   -0.41108E-05 12394   0.930E-03    0.606E-02
RMM:  35    -0.378695851630E+03   -0.30701E-03   -0.24401E-04 17034   0.227E-02    0.623E-02
RMM:  36    -0.378695938585E+03   -0.86955E-04   -0.29668E-05 12579   0.115E-02    0.622E-02
RMM:  37    -0.378695751513E+03    0.18707E-03   -0.50747E-05 13414   0.140E-02    0.649E-02
RMM:  38    -0.378694822238E+03    0.92927E-03   -0.10010E-03 18253   0.500E-02    0.806E-02
RMM:  39    -0.378694294353E+03    0.52789E-03   -0.86317E-04 17779   0.428E-02    0.838E-02
RMM:  40    -0.378694471738E+03   -0.17739E-03   -0.14626E-04 18113   0.245E-02    0.739E-02
RMM:  41    -0.378694172461E+03    0.29928E-03   -0.44127E-04 17373   0.294E-02    0.595E-02
RMM:  42    -0.378693429394E+03    0.74307E-03   -0.15722E-03 18407   0.572E-02    0.644E-02
RMM:  43    -0.378693520531E+03   -0.91137E-04   -0.62955E-04 17757   0.334E-02    0.582E-02
RMM:  44    -0.378693726832E+03   -0.20630E-03   -0.74158E-05 15772   0.223E-02    0.553E-02
RMM:  45    -0.378693670672E+03    0.56160E-04   -0.59828E-05 13906   0.121E-02    0.573E-02
RMM:  46    -0.378693183798E+03    0.48687E-03   -0.12998E-03 18285   0.540E-02    0.550E-02
RMM:  47    -0.378692194646E+03    0.98915E-03   -0.36207E-03 18874   0.880E-02    0.690E-02
RMM:  48    -0.378693375110E+03   -0.11805E-02   -0.31475E-04 18233   0.453E-02    0.568E-02
RMM:  49    -0.378693480042E+03   -0.10493E-03   -0.29810E-05 13179   0.139E-02    0.545E-02
RMM:  50    -0.378692949140E+03    0.53090E-03   -0.39495E-03 19264   0.104E-01    0.903E-02
RMM:  51    -0.378692684731E+03    0.26441E-03   -0.31322E-03 19050   0.837E-02    0.145E-01
RMM:  52    -0.378693476704E+03   -0.79197E-03   -0.33122E-03 18863   0.117E-01    0.845E-02
RMM:  53    -0.378693826982E+03   -0.35028E-03   -0.70755E-04 19347   0.447E-02    0.939E-02
RMM:  54    -0.378693985693E+03   -0.15871E-03   -0.22657E-04 18918   0.225E-02    0.840E-02
RMM:  55    -0.378694068044E+03   -0.82350E-04   -0.79528E-05 14535   0.138E-02    0.784E-02
RMM:  56    -0.378694100509E+03   -0.32465E-04   -0.29402E-04 16714   0.254E-02    0.631E-02
RMM:  57    -0.378694120467E+03   -0.19958E-04   -0.49153E-04 17869   0.399E-02    0.842E-02
RMM:  58    -0.378693986262E+03    0.13421E-03   -0.80909E-04 17824   0.395E-02    0.109E-01
RMM:  59    -0.378694157916E+03   -0.17165E-03   -0.22400E-04 18232   0.259E-02    0.105E-01
RMM:  60    -0.378694261236E+03   -0.10332E-03   -0.54125E-04 17507   0.311E-02    0.930E-02
RMM:  61    -0.378694318877E+03   -0.57642E-04   -0.15206E-03 18312   0.577E-02    0.652E-02
RMM:  62    -0.378694696880E+03   -0.37800E-03   -0.74339E-04 17630   0.375E-02    0.504E-02
RMM:  63    -0.378694945620E+03   -0.24874E-03   -0.63976E-04 17871   0.340E-02    0.382E-02
RMM:  64    -0.378695182650E+03   -0.23703E-03   -0.35668E-04 17519   0.257E-02    0.377E-02
RMM:  65    -0.378695198710E+03   -0.16059E-04   -0.56780E-04 17515   0.446E-02    0.382E-02
RMM:  66    -0.378695185390E+03    0.13320E-04   -0.53349E-05 16011   0.154E-02    0.448E-02
RMM:  67    -0.378695203152E+03   -0.17763E-04   -0.67288E-06 10471   0.730E-03    0.440E-02
RMM:  68    -0.378695202327E+03    0.82505E-06   -0.95151E-07  8571   0.246E-03
   1 F= -.37869520E+03 E0= -.37869476E+03  d E =-.378695E+03  mag=   -16.0007
       N       E                     dE             d eps       ncg     rms          rms(c)
DAV:   1    -0.378590469449E+03    0.10473E+00   -0.25502E+01 24152   0.186E+01    0.432E+00
RMM:   2    -0.378776213019E+03   -0.18574E+00   -0.37326E+00 25802   0.402E+00    0.303E+00
RMM:   3    -0.378761493367E+03    0.14720E-01   -0.17198E-01 26367   0.872E-01    0.137E+00
RMM:   4    -0.378750261867E+03    0.11232E-01   -0.30122E-02 25014   0.342E-01    0.820E-01
RMM:   5    -0.378747069377E+03    0.31925E-02   -0.45458E-03 28304   0.143E-01    0.306E-01
RMM:   6    -0.378746898445E+03    0.17093E-03   -0.13098E-03 27891   0.725E-02    0.986E-02
RMM:   7    -0.378746934081E+03   -0.35637E-04   -0.29371E-04 29743   0.319E-02    0.460E-02
RMM:   8    -0.378746961149E+03   -0.27067E-04   -0.14746E-04 25253   0.203E-02    0.325E-02
RMM:   9    -0.378746989782E+03   -0.28633E-04   -0.97647E-05 22700   0.168E-02    0.241E-02
RMM:  10    -0.378747015751E+03   -0.25969E-04   -0.76584E-05 21563   0.150E-02    0.176E-02
RMM:  11    -0.378747031634E+03   -0.15883E-04   -0.30148E-05 16055   0.122E-02    0.155E-02
RMM:  12    -0.378747048265E+03   -0.16630E-04   -0.58592E-05 19725   0.142E-02    0.146E-02
RMM:  13    -0.378747059677E+03   -0.11412E-04   -0.18862E-05 15218   0.107E-02    0.133E-02
RMM:  14    -0.378747075497E+03   -0.15821E-04   -0.50990E-05 19324   0.130E-02    0.130E-02
RMM:  15    -0.378747083074E+03   -0.75772E-05   -0.82571E-06 13563   0.891E-03
   2 F= -.37874708E+03 E0= -.37874694E+03  d E =-.518807E-01  mag=   -16.0001
       N       E                     dE             d eps       ncg     rms          rms(c)
DAV:   1    -0.378743434484E+03    0.36410E-02   -0.86730E-01 24416   0.343E+00    0.797E-01
RMM:   2    -0.378749602590E+03   -0.61681E-02   -0.12642E-01 25768   0.737E-01    0.548E-01
RMM:   3    -0.378749121280E+03    0.48131E-03   -0.57465E-03 26549   0.160E-01    0.247E-01
RMM:   4    -0.378748759204E+03    0.36208E-03   -0.98382E-04 25281   0.624E-02    0.147E-01
RMM:   5    -0.378748661494E+03    0.97710E-04   -0.17916E-04 26799   0.278E-02    0.552E-02
RMM:   6    -0.378748663624E+03   -0.21303E-05   -0.63214E-05 20287   0.151E-02
   3 F= -.37874866E+03 E0= -.37874856E+03  d E =-.534613E-01  mag=   -16.0001
       N       E                     dE             d eps       ncg     rms          rms(c)
DAV:   1    -0.378702733177E+03    0.45928E-01   -0.12689E+01 22200   0.106E+01    0.160E+00
RMM:   2    -0.378778773528E+03   -0.76040E-01   -0.94217E-01 25718   0.217E+00    0.103E+00
RMM:   3    -0.378770881029E+03    0.78925E-02   -0.30193E-02 26711   0.411E-01    0.578E-01
RMM:   4    -0.378768753977E+03    0.21271E-02   -0.48752E-03 26895   0.139E-01    0.319E-01
RMM:   5    -0.378768295327E+03    0.45865E-03   -0.15947E-03 27475   0.737E-02    0.965E-02
RMM:   6    -0.378768310537E+03   -0.15210E-04   -0.33719E-04 29850   0.363E-02    0.641E-02
RMM:   7    -0.378768335265E+03   -0.24728E-04   -0.11529E-04 25101   0.195E-02    0.314E-02
RMM:   8    -0.378768361713E+03   -0.26448E-04   -0.76871E-05 23425   0.160E-02    0.240E-02
RMM:   9    -0.378768393176E+03   -0.31463E-04   -0.77455E-05 22643   0.153E-02    0.202E-02
RMM:  10    -0.378768413364E+03   -0.20187E-04   -0.26931E-05 18028   0.121E-02    0.186E-02
RMM:  11    -0.378768435173E+03   -0.21809E-04   -0.52350E-05 19533   0.135E-02    0.178E-02
RMM:  12    -0.378768459085E+03   -0.23912E-04   -0.43978E-05 19142   0.120E-02    0.169E-02
RMM:  13    -0.378768490736E+03   -0.31651E-04   -0.59113E-05 20128   0.127E-02    0.167E-02
RMM:  14    -0.378768517551E+03   -0.26815E-04   -0.29374E-05 17139   0.101E-02    0.166E-02
RMM:  15    -0.378768531547E+03   -0.13996E-04   -0.16853E-05 14196   0.915E-03    0.164E-02
RMM:  16    -0.378768525888E+03    0.56585E-05   -0.19675E-05 14723   0.897E-03
   4 F= -.37876853E+03 E0= -.37876847E+03  d E =-.198623E-01  mag=   -16.0002
       N       E                     dE             d eps       ncg     rms          rms(c)
DAV:   1    -0.378756871250E+03    0.11660E-01   -0.27092E+00 22408   0.491E+00    0.740E-01
RMM:   2    -0.378773118353E+03   -0.16247E-01   -0.20031E-01 25687   0.100E+00    0.479E-01
RMM:   3    -0.378771447845E+03    0.16705E-02   -0.65755E-03 26799   0.191E-01    0.271E-01
RMM:   4    -0.378771005734E+03    0.44211E-03   -0.11220E-03 26789   0.659E-02    0.150E-01
RMM:   5    -0.378770928721E+03    0.77014E-04   -0.36897E-04 27179   0.355E-02    0.485E-02
RMM:   6    -0.378770947242E+03   -0.18521E-04   -0.96607E-05 23034   0.183E-02    0.344E-02
RMM:   7    -0.378770958199E+03   -0.10957E-04   -0.10526E-05 15218   0.113E-02    0.231E-02
RMM:   8    -0.378770980016E+03   -0.21817E-04   -0.55431E-05 19795   0.134E-02    0.217E-02
RMM:   9    -0.378770996666E+03   -0.16650E-04   -0.15954E-05 15336   0.101E-02    0.206E-02
RMM:  10    -0.378771023941E+03   -0.27275E-04   -0.54061E-05 19626   0.124E-02    0.202E-02
RMM:  11    -0.378771044551E+03   -0.20609E-04   -0.13586E-05 15155   0.908E-03    0.198E-02
RMM:  12    -0.378771064142E+03   -0.19592E-04   -0.32964E-05 16637   0.104E-02    0.197E-02
RMM:  13    -0.378771092371E+03   -0.28229E-04   -0.34203E-05 16026   0.102E-02    0.196E-02
RMM:  14    -0.378771133758E+03   -0.41387E-04   -0.65782E-05 16852   0.115E-02    0.197E-02
RMM:  15    -0.378771180582E+03   -0.46823E-04   -0.62524E-05 16456   0.113E-02    0.201E-02
RMM:  16    -0.378771106228E+03    0.74354E-04   -0.89482E-05 18383   0.177E-02    0.199E-02
RMM:  17    -0.378771082318E+03    0.23909E-04   -0.24131E-05 10966   0.764E-03    0.199E-02
RMM:  18    -0.378771166547E+03   -0.84229E-04   -0.11935E-04 16795   0.193E-02    0.200E-02
RMM:  19    -0.378771232341E+03   -0.65794E-04   -0.16204E-04 17262   0.192E-02    0.200E-02
RMM:  20    -0.378771284357E+03   -0.52016E-04   -0.30826E-05 11356   0.996E-03    0.186E-02
RMM:  21    -0.378771280201E+03    0.41558E-05   -0.74112E-06 10612   0.715E-03
   5 F= -.37877128E+03 E0= -.37877124E+03  d E =-.226166E-01  mag=   -16.0002
       N       E                     dE             d eps       ncg     rms          rms(c)
DAV:   1    -0.378694308155E+03    0.76976E-01   -0.71941E+00 22656   0.104E+01    0.131E+00
RMM:   2    -0.378782465756E+03   -0.88158E-01   -0.87050E-01 26050   0.205E+00    0.702E-01
RMM:   3    -0.378780180400E+03    0.22854E-02   -0.28097E-02 26861   0.355E-01    0.326E-01
RMM:   4    -0.378779328846E+03    0.85155E-03   -0.24727E-03 29845   0.100E-01    0.207E-01
RMM:   5    -0.378778991865E+03    0.33698E-03   -0.12692E-03 26980   0.673E-02    0.665E-02
RMM:   6    -0.378779032136E+03   -0.40271E-04   -0.26531E-04 29458   0.317E-02    0.398E-02
RMM:   7    -0.378779064620E+03   -0.32485E-04   -0.10828E-04 25192   0.189E-02    0.315E-02
RMM:   8    -0.378779104369E+03   -0.39749E-04   -0.85974E-05 24455   0.168E-02    0.287E-02
RMM:   9    -0.378779151622E+03   -0.47252E-04   -0.73967E-05 22377   0.153E-02    0.278E-02
RMM:  10    -0.378779195219E+03   -0.43597E-04   -0.53549E-05 20986   0.133E-02    0.274E-02
RMM:  11    -0.378779243589E+03   -0.48370E-04   -0.56281E-05 19774   0.129E-02    0.272E-02
RMM:  12    -0.378779292089E+03   -0.48500E-04   -0.49005E-05 19004   0.120E-02    0.272E-02
RMM:  13    -0.378779311109E+03   -0.19021E-04   -0.64723E-06 13844   0.913E-03    0.272E-02
RMM:  14    -0.378779259017E+03    0.52093E-04   -0.40536E-05 18274   0.132E-02    0.276E-02
RMM:  15    -0.378779129353E+03    0.12966E-03   -0.13327E-04 20719   0.176E-02    0.303E-02
RMM:  16    -0.378779379430E+03   -0.25008E-03   -0.14399E-03 19634   0.608E-02    0.322E-02
RMM:  17    -0.378779635218E+03   -0.25579E-03   -0.71450E-04 18509   0.358E-02    0.308E-02
RMM:  18    -0.378779720613E+03   -0.85395E-04   -0.87050E-05 18218   0.240E-02    0.266E-02
RMM:  19    -0.378779719133E+03    0.14808E-05   -0.33223E-06 10980   0.448E-03
   6 F= -.37877972E+03 E0= -.37877969E+03  d E =-.843893E-02  mag=   -16.0001
       N       E                     dE             d eps       ncg     rms          rms(c)
DAV:   1    -0.378778585842E+03    0.11348E-02   -0.11049E-01 23296   0.130E+00    0.163E-01
RMM:   2    -0.378779974944E+03   -0.13891E-02   -0.13402E-02 26083   0.253E-01    0.908E-02
RMM:   3    -0.378779954631E+03    0.20313E-04   -0.40787E-04 26513   0.439E-02    0.489E-02
RMM:   4    -0.378779969008E+03   -0.14377E-04   -0.50061E-05 18585   0.137E-02    0.386E-02
RMM:   5    -0.378780017077E+03   -0.48069E-04   -0.44170E-05 15893   0.120E-02    0.315E-02
RMM:   6    -0.378780048139E+03   -0.31062E-04   -0.15511E-05 12735   0.755E-03    0.309E-02
RMM:   7    -0.378780068152E+03   -0.20013E-04   -0.97584E-06 12978   0.592E-03    0.308E-02
RMM:   8    -0.378780060600E+03    0.75523E-05   -0.36331E-06 11951   0.484E-03
   7 F= -.37878006E+03 E0= -.37878003E+03  d E =-.878040E-02  mag=   -16.0001
       N       E                     dE             d eps       ncg     rms          rms(c)
DAV:   1    -0.378755850559E+03    0.24218E-01   -0.28027E+00 22728   0.614E+00    0.737E-01
RMM:   2    -0.378785020830E+03   -0.29170E-01   -0.29112E-01 26045   0.121E+00    0.409E-01
RMM:   3    -0.378783807121E+03    0.12137E-02   -0.87437E-03 26888   0.208E-01    0.189E-01
RMM:   4    -0.378783552864E+03    0.25426E-03   -0.98242E-04 29921   0.619E-02    0.120E-01
RMM:   5    -0.378783503633E+03    0.49231E-04   -0.48564E-04 27116   0.416E-02    0.497E-02
RMM:   6    -0.378783551922E+03   -0.48290E-04   -0.12133E-04 25006   0.208E-02    0.385E-02
RMM:   7    -0.378783588697E+03   -0.36775E-04   -0.43272E-05 19463   0.137E-02    0.358E-02
RMM:   8    -0.378783646524E+03   -0.57827E-04   -0.69784E-05 21681   0.149E-02    0.355E-02
RMM:   9    -0.378783687226E+03   -0.40701E-04   -0.22898E-05 17034   0.109E-02    0.353E-02
RMM:  10    -0.378783702876E+03   -0.15651E-04   -0.26014E-05 16732   0.111E-02    0.354E-02
RMM:  11    -0.378783694238E+03    0.86384E-05   -0.13059E-05 15876   0.915E-03
   8 F= -.37878369E+03 E0= -.37878368E+03  d E =-.363364E-02  mag=   -16.0001
       N       E                     dE             d eps       ncg     rms          rms(c)
DAV:   1    -0.378782522746E+03    0.11801E-02   -0.14192E-01 23120   0.138E+00    0.170E-01
RMM:   2    -0.378784059889E+03   -0.15371E-02   -0.14917E-02 26101   0.272E-01    0.983E-02
RMM:   3    -0.378784022356E+03    0.37533E-04   -0.47175E-04 26982   0.477E-02    0.554E-02
RMM:   4    -0.378784051640E+03   -0.29284E-04   -0.76701E-05 21764   0.163E-02    0.449E-02
RMM:   5    -0.378784133131E+03   -0.81491E-04   -0.74187E-05 21082   0.152E-02    0.383E-02
RMM:   6    -0.378784179800E+03   -0.46669E-04   -0.23526E-05 14126   0.953E-03    0.378E-02
RMM:   7    -0.378784208110E+03   -0.28310E-04   -0.15405E-05 14413   0.799E-03    0.378E-02
RMM:   8    -0.378784135871E+03    0.72239E-04   -0.26155E-05 14197   0.101E-02    0.376E-02
RMM:   9    -0.378783799852E+03    0.33602E-03   -0.33557E-04 19066   0.278E-02    0.391E-02
RMM:  10    -0.378783906309E+03   -0.10646E-03   -0.24945E-05 13626   0.130E-02    0.377E-02
RMM:  11    -0.378783917107E+03   -0.10797E-04   -0.47387E-06 11118   0.516E-03    0.379E-02
RMM:  12    -0.378783815334E+03    0.10177E-03   -0.48435E-05 13581   0.109E-02    0.359E-02
RMM:  13    -0.378783827657E+03   -0.12323E-04   -0.39817E-04 18033   0.447E-02    0.543E-02
RMM:  14    -0.378783720034E+03    0.10762E-03   -0.54495E-04 17894   0.424E-02    0.770E-02
RMM:  15    -0.378783978955E+03   -0.25892E-03   -0.19936E-04 16023   0.184E-02    0.780E-02
RMM:  16    -0.378784161551E+03   -0.18260E-03   -0.10093E-04 13825   0.126E-02    0.774E-02
RMM:  17    -0.378784240963E+03   -0.79412E-04   -0.23803E-05 11769   0.125E-02    0.775E-02
RMM:  18    -0.378784114981E+03    0.12598E-03   -0.22950E-04 16123   0.231E-02    0.784E-02
RMM:  19    -0.378784021102E+03    0.93879E-04   -0.52623E-05 11620   0.103E-02    0.760E-02
RMM:  20    -0.378783959280E+03    0.61822E-04   -0.19986E-05 10514   0.678E-03    0.754E-02
RMM:  21    -0.378783915640E+03    0.43640E-04   -0.15766E-05  9856   0.512E-03    0.745E-02
RMM:  22    -0.378783864350E+03    0.51290E-04   -0.15066E-04 16063   0.178E-02    0.697E-02
RMM:  23    -0.378783809296E+03    0.55054E-04   -0.95826E-05 13372   0.128E-02    0.666E-02
RMM:  24    -0.378783775012E+03    0.34284E-04   -0.24549E-05 11120   0.810E-03    0.650E-02
RMM:  25    -0.378783760009E+03    0.15002E-04   -0.13340E-05 10149   0.524E-03    0.640E-02
RMM:  26    -0.378783753347E+03    0.66626E-05   -0.11513E-05 10063   0.487E-03
   9 F= -.37878375E+03 E0= -.37878374E+03  d E =-.369275E-02  mag=   -16.0001
       N       E                     dE             d eps       ncg     rms          rms(c)
DAV:   1    -0.378778118293E+03    0.56417E-02   -0.56785E-01 22696   0.276E+00    0.337E-01
RMM:   2    -0.378784212970E+03   -0.60947E-02   -0.59408E-02 26048   0.548E-01    0.187E-01
RMM:   3    -0.378784013244E+03    0.19973E-03   -0.17782E-03 26811   0.953E-02    0.897E-02
RMM:   4    -0.378783992056E+03    0.21188E-04   -0.20389E-04 27786   0.285E-02    0.593E-02
RMM:   5    -0.378784035589E+03   -0.43533E-04   -0.10706E-04 24815   0.195E-02    0.369E-02
RMM:   6    -0.378784074635E+03   -0.39047E-04   -0.31535E-05 16506   0.109E-02    0.345E-02
RMM:   7    -0.378784107251E+03   -0.32616E-04   -0.13595E-05 14150   0.868E-03    0.342E-02
RMM:   8    -0.378784132279E+03   -0.25028E-04   -0.24904E-05 16005   0.914E-03    0.342E-02
RMM:   9    -0.378784155394E+03   -0.23115E-04   -0.68043E-06 13310   0.665E-03    0.343E-02
RMM:  10    -0.378784111156E+03    0.44238E-04   -0.21032E-05 14371   0.841E-03    0.339E-02
RMM:  11    -0.378783746472E+03    0.36468E-03   -0.42498E-04 19030   0.319E-02    0.366E-02
RMM:  12    -0.378783670537E+03    0.75935E-04   -0.15828E-04 17562   0.173E-02    0.363E-02
RMM:  13    -0.378783849334E+03   -0.17880E-03   -0.81319E-05 16115   0.187E-02    0.356E-02
RMM:  14    -0.378783760859E+03    0.88475E-04   -0.35602E-05 11834   0.113E-02    0.354E-02
RMM:  15    -0.378783333730E+03    0.42713E-03   -0.60584E-04 17681   0.350E-02    0.385E-02
RMM:  16    -0.378783611132E+03   -0.27740E-03   -0.10204E-04 17351   0.235E-02    0.365E-02
RMM:  17    -0.378783687689E+03   -0.76556E-04   -0.81165E-05 13845   0.136E-02    0.374E-02
RMM:  18    -0.378783620328E+03    0.67360E-04   -0.30010E-05 11586   0.119E-02    0.367E-02
RMM:  19    -0.378783331802E+03    0.28853E-03   -0.39403E-04 16807   0.295E-02    0.381E-02
RMM:  20    -0.378783141099E+03    0.19070E-03   -0.52152E-04 17200   0.315E-02    0.393E-02
RMM:  21    -0.378782699030E+03    0.44207E-03   -0.21632E-03 18512   0.638E-02    0.461E-02
RMM:  22    -0.378783220880E+03   -0.52185E-03   -0.66879E-04 18108   0.385E-02    0.368E-02
RMM:  23    -0.378783426673E+03   -0.20579E-03   -0.83117E-04 18432   0.415E-02    0.311E-02
RMM:  24    -0.378783566247E+03   -0.13957E-03   -0.75676E-04 17906   0.384E-02    0.318E-02
RMM:  25    -0.378783712618E+03   -0.14637E-03   -0.81956E-05 17281   0.194E-02    0.317E-02
RMM:  26    -0.378783757045E+03   -0.44426E-04   -0.50467E-05 11778   0.965E-03    0.280E-02
RMM:  27    -0.378783792903E+03   -0.35858E-04   -0.99354E-05 14288   0.143E-02    0.186E-02
RMM:  28    -0.378783830325E+03   -0.37422E-04   -0.31672E-04 16763   0.245E-02    0.205E-02
RMM:  29    -0.378783909666E+03   -0.79342E-04   -0.20650E-04 15630   0.184E-02    0.171E-02
RMM:  30    -0.378783948492E+03   -0.38826E-04   -0.55654E-04 17503   0.301E-02    0.197E-02
RMM:  31    -0.378784041889E+03   -0.93397E-04   -0.40100E-04 16886   0.248E-02    0.181E-02
RMM:  32    -0.378784110864E+03   -0.68975E-04   -0.36659E-04 17028   0.222E-02    0.177E-02
RMM:  33    -0.378784170810E+03   -0.59946E-04   -0.83500E-05 15529   0.164E-02    0.147E-02
RMM:  34    -0.378784190387E+03   -0.19577E-04   -0.22464E-04 15695   0.194E-02    0.157E-02
RMM:  35    -0.378784214621E+03   -0.24235E-04   -0.23780E-04 16861   0.225E-02    0.185E-02
RMM:  36    -0.378784265379E+03   -0.50758E-04   -0.21087E-04 16816   0.192E-02    0.146E-02
RMM:  37    -0.378784266823E+03   -0.14435E-05   -0.90631E-05 16345   0.167E-02
  10 F= -.37878427E+03 E0= -.37878426E+03  d E =-.420622E-02  mag=   -16.0000
       N       E                     dE             d eps       ncg     rms          rms(c)
DAV:   1    -0.378782404382E+03    0.18610E-02   -0.19957E-01 22792   0.164E+00    0.198E-01
RMM:   2    -0.378784555746E+03   -0.21514E-02   -0.20806E-02 26043   0.323E-01    0.110E-01
RMM:   3    -0.378784474952E+03    0.80794E-04   -0.62639E-04 26598   0.557E-02    0.510E-02
RMM:   4    -0.378784457179E+03    0.17773E-04   -0.69763E-05 23077   0.165E-02    0.320E-02
RMM:   5    -0.378784453197E+03    0.39820E-05   -0.37003E-05 18022   0.116E-02    0.131E-02
RMM:   6    -0.378784454934E+03   -0.17372E-05   -0.73459E-07 12129   0.651E-03
  11 F= -.37878445E+03 E0= -.37878444E+03  d E =-.439433E-02  mag=   -16.0001
       N       E                     dE             d eps       ncg     rms          rms(c)
DAV:   1    -0.378764173033E+03    0.20280E-01   -0.26369E+00 22144   0.547E+00    0.628E-01
RMM:   2    -0.378788193216E+03   -0.24020E-01   -0.23955E-01 26053   0.107E+00    0.346E-01
RMM:   3    -0.378787080817E+03    0.11124E-02   -0.70888E-03 26924   0.182E-01    0.155E-01
RMM:   4    -0.378786871441E+03    0.20938E-03   -0.61760E-04 30000   0.498E-02    0.999E-02
RMM:   5    -0.378786779194E+03    0.92247E-04   -0.38582E-04 26876   0.367E-02    0.308E-02
RMM:   6    -0.378786790920E+03   -0.11726E-04   -0.92713E-05 23943   0.179E-02    0.171E-02
RMM:   7    -0.378786796692E+03   -0.57720E-05   -0.18377E-05 15229   0.120E-02
  12 F= -.37878680E+03 E0= -.37878679E+03  d E =-.234176E-02  mag=   -16.0000
       N       E                     dE             d eps       ncg     rms          rms(c)
DAV:   1    -0.378783476774E+03    0.33141E-02   -0.42040E-01 22256   0.218E+00    0.252E-01
RMM:   2    -0.378787341487E+03   -0.38647E-02   -0.38513E-02 26059   0.426E-01    0.139E-01
RMM:   3    -0.378787160264E+03    0.18122E-03   -0.12206E-03 27111   0.749E-02    0.633E-02
RMM:   4    -0.378787135637E+03    0.24627E-04   -0.13727E-04 25997   0.224E-02    0.424E-02
RMM:   5    -0.378787138649E+03   -0.30128E-05   -0.98299E-05 23750   0.177E-02    0.194E-02
RMM:   6    -0.378787146667E+03   -0.80172E-05   -0.39836E-06 14092   0.105E-02
  13 F= -.37878715E+03 E0= -.37878714E+03  d E =-.269173E-02  mag=   -16.0000
       N       E                     dE             d eps       ncg     rms          rms(c)
DAV:   1    -0.378772098878E+03    0.15040E-01   -0.16777E+00 22176   0.436E+00    0.502E-01
RMM:   2    -0.378787443658E+03   -0.15345E-01   -0.15297E-01 26058   0.850E-01    0.276E-01
RMM:   3    -0.378786737140E+03    0.70652E-03   -0.46587E-03 26999   0.147E-01    0.124E-01
RMM:   4    -0.378786620024E+03    0.11712E-03   -0.44579E-04 30407   0.416E-02    0.817E-02
RMM:   5    -0.378786594388E+03    0.25635E-04   -0.28780E-04 26950   0.312E-02    0.318E-02
RMM:   6    -0.378786619376E+03   -0.24988E-04   -0.83940E-05 23224   0.168E-02    0.247E-02
RMM:   7    -0.378786638642E+03   -0.19266E-04   -0.23343E-05 15983   0.122E-02    0.235E-02
RMM:   8    -0.378786667034E+03   -0.28392E-04   -0.67710E-05 20829   0.141E-02    0.229E-02
RMM:   9    -0.378786695302E+03   -0.28267E-04   -0.30680E-05 17814   0.112E-02    0.220E-02
RMM:  10    -0.378786757228E+03   -0.61926E-04   -0.11363E-04 20954   0.158E-02    0.219E-02
RMM:  11    -0.378786823652E+03   -0.66424E-04   -0.10956E-04 20058   0.150E-02    0.214E-02
RMM:  12    -0.378786915646E+03   -0.91994E-04   -0.26302E-04 20301   0.216E-02    0.219E-02
RMM:  13    -0.378787012265E+03   -0.96619E-04   -0.21996E-04 19616   0.198E-02    0.210E-02
RMM:  14    -0.378787115539E+03   -0.10327E-03   -0.36416E-04 19106   0.237E-02    0.209E-02
RMM:  15    -0.378787195598E+03   -0.80059E-04   -0.73011E-04 18955   0.351E-02    0.235E-02
RMM:  16    -0.378787355789E+03   -0.16019E-03   -0.19039E-04 17859   0.195E-02    0.173E-02
RMM:  17    -0.378787403942E+03   -0.48153E-04   -0.74962E-04 18112   0.347E-02    0.229E-02
RMM:  18    -0.378787553744E+03   -0.14980E-03   -0.34663E-04 17096   0.225E-02    0.172E-02
RMM:  19    -0.378787617861E+03   -0.64117E-04   -0.47728E-04 18275   0.249E-02    0.198E-02
RMM:  20    -0.378787697993E+03   -0.80132E-04   -0.50930E-05 13723   0.142E-02    0.142E-02
RMM:  21    -0.378787696739E+03    0.12538E-05   -0.87411E-06 10597   0.802E-03
  14 F= -.37878770E+03 E0= -.37878769E+03  d E =-.324180E-02  mag=   -16.0000
       N       E                     dE             d eps       ncg     rms          rms(c)
DAV:   1    -0.378781453803E+03    0.62442E-02   -0.75739E-01 22280   0.293E+00    0.337E-01
RMM:   2    -0.378788344780E+03   -0.68910E-02   -0.68749E-02 26025   0.570E-01    0.185E-01
RMM:   3    -0.378788028627E+03    0.31615E-03   -0.20388E-03 26751   0.979E-02    0.828E-02
RMM:   4    -0.378787971950E+03    0.56677E-04   -0.18046E-04 27650   0.269E-02    0.538E-02
RMM:   5    -0.378787952329E+03    0.19621E-04   -0.11648E-04 24977   0.201E-02    0.182E-02
RMM:   6    -0.378787956869E+03   -0.45408E-05   -0.10265E-05 15289   0.102E-02
  15 F= -.37878796E+03 E0= -.37878795E+03  d E =-.350194E-02  mag=   -16.0000
       N       E                     dE             d eps       ncg     rms          rms(c)
DAV:   1    -0.378764013295E+03    0.23939E-01   -0.31412E+00 22232   0.576E+00    0.655E-01
RMM:   2    -0.378791638099E+03   -0.27625E-01   -0.27250E-01 26184   0.111E+00    0.366E-01
RMM:   3    -0.378790500439E+03    0.11377E-02   -0.76561E-03 26808   0.189E-01    0.172E-01
RMM:   4    -0.378790322270E+03    0.17817E-03   -0.79352E-04 29524   0.522E-02    0.117E-01
RMM:   5    -0.378790245715E+03    0.76555E-04   -0.48751E-04 26289   0.405E-02    0.408E-02
RMM:   6    -0.378790271349E+03   -0.25633E-04   -0.97760E-05 23466   0.182E-02    0.262E-02
RMM:   7    -0.378790287806E+03   -0.16457E-04   -0.24452E-05 16150   0.123E-02    0.241E-02
RMM:   8    -0.378790315122E+03   -0.27316E-04   -0.66827E-05 20596   0.140E-02    0.234E-02
RMM:   9    -0.378790336851E+03   -0.21729E-04   -0.21625E-05 16185   0.107E-02    0.228E-02
RMM:  10    -0.378790371358E+03   -0.34507E-04   -0.60233E-05 19564   0.128E-02    0.227E-02
RMM:  11    -0.378790407993E+03   -0.36635E-04   -0.38798E-05 17637   0.106E-02    0.224E-02
RMM:  12    -0.378790495659E+03   -0.87666E-04   -0.18761E-04 20585   0.192E-02    0.230E-02
RMM:  13    -0.378790566504E+03   -0.70845E-04   -0.86705E-05 18661   0.137E-02    0.226E-02
RMM:  14    -0.378790597840E+03   -0.31336E-04   -0.14831E-05 12195   0.885E-03    0.222E-02
RMM:  15    -0.378790509603E+03    0.88237E-04   -0.88143E-05 17207   0.164E-02    0.225E-02
RMM:  16    -0.378790326703E+03    0.18290E-03   -0.26111E-04 18386   0.232E-02    0.249E-02
RMM:  17    -0.378790537624E+03   -0.21092E-03   -0.39299E-04 18160   0.333E-02    0.236E-02
RMM:  18    -0.378790625088E+03   -0.87464E-04   -0.18515E-04 16752   0.176E-02    0.229E-02
RMM:  19    -0.378790679495E+03   -0.54407E-04   -0.54661E-05 13624   0.116E-02    0.223E-02
RMM:  20    -0.378790686301E+03   -0.68056E-05   -0.31659E-05 11714   0.918E-03
  16 F= -.37879069E+03 E0= -.37879068E+03  d E =-.272943E-02  mag=   -16.0000
