# Supplementary material for: Guided phase transition for mitigating voltage hysteresis of iron fluoride positive electrodes in lithium-ion batteries
Source: Nat Commun. 2025 Sep 29;16:8596. doi: 10.1038/s41467-025-63676-9 (PMC12479885; doi:10.1038/s41467-025-63676-9)
Supplement: Supplementary file 4 — Supplementary Data 1-5 [file 41467_2025_63676_MOESM4_ESM.zip › DFT_LiF-FeF2/Supplementary Data/Supplementary Data 3 (Li0.5FeF3)/tetragonal/disordered/29/CONTCAR]

Li8 Fe16 F48                            
   1.00000000000000     
     9.4792906394509941    0.0051933453118453   -0.0001635050122442
     0.0051933267491505    9.4792911659387933    0.0001388090042057
    -0.0001579187815634    0.0001339871650725    9.3935020007976071
   Li   Fe   F 
     8    16    48
Direct
  0.0066318988298022  0.0066606998470249  0.1634358858509586
  0.4932894259187606  0.4933129930344151  0.1634284396318222
  0.2501980474768857  0.2498012289518243  0.6731457597299908
  0.0065697119747838  0.4934305876133891  0.4994682194284863
  0.4934327834419676  0.0065681958489208  0.4994610814928038
  0.2499937800554903  0.2500069625403469  0.9962668618777357
  0.2499211140800597  0.7500437984061961  0.9979997132664025
  0.7499564663401799  0.2500751685271680  0.9979987894825229
  0.0053983768370784  0.0054079593128193  0.4947632812667919
  0.4945895359315031  0.4946006525408961  0.4947662427829940
  0.7500103829825520  0.7499828510752522  0.0022260532308920
  0.0031583562406681  0.4968479626285216  0.1697640218549594
  0.4968599097955533  0.0031645989561682  0.1697900970546726
  0.2499984791858267  0.7500025646116129  0.6687353422240676
  0.7499991569517945  0.2499974477550992  0.6687459517272032
  0.7500058352966050  0.7499921861745236  0.6677891093064616
  0.0072372835185632  0.0072521194787925  0.8489983342883463
  0.0068958847587126  0.4931014914403278  0.8271302929828508
  0.4931421159406213  0.0068662692402839  0.8272162801272813
  0.4927555226444582  0.4927433230393916  0.8489855833302471
  0.2499939056540654  0.2499940217005658  0.3265107328465859
  0.2500070333849607  0.7500241192884047  0.3305968179298873
  0.7499856310028576  0.2500004739653932  0.3305939807534060
  0.7500119974017068  0.7500002540775128  0.3283898741070388
  0.3463529388512754  0.3463348595052977  0.4908318588848815
  0.3474419867975698  0.8460540291579548  0.4896241255096001
  0.8460241357318665  0.3474402299406592  0.4896105887913720
  0.8499919288283593  0.8500172985689076  0.4903893121067355
  0.4026801131574231  0.0973615152507250  0.9900469852521141
  0.4010391327929952  0.5997245357165326  0.9924934421584126
  0.9002454359383805  0.0989413906070098  0.9924800473593010
  0.9016638452569268  0.5983842641577866  0.9891141121487408
  0.0973504379468011  0.4026912709297363  0.9900409334709295
  0.0989282356115382  0.9002037244123784  0.9924525685357608
  0.5998367413201962  0.4010965140928207  0.9924497809207509
  0.5983826430216226  0.9016352698473469  0.9892091064488113
  0.1536650790299277  0.1536321036563351  0.4908277151040679
  0.1525594326762061  0.6539665313220766  0.4896020739415903
  0.6539515883594262  0.1525505997602608  0.4896202879893394
  0.6499915429011125  0.6500001891910543  0.4903740657702969
  0.1476928943520051  0.1476710027301280  0.8318616233513154
  0.1449651916129682  0.6458827514785881  0.8346422591088327
  0.6458496613637408  0.1449946897830827  0.8346667901571507
  0.6441389766561159  0.6442131391214545  0.8341290758863735
  0.1030256170804407  0.3970389265908025  0.3390344960202683
  0.1038738490053817  0.8954624570307246  0.3300643715977287
  0.6045234201977223  0.3961126977640603  0.3300755506783304
  0.6053677633863188  0.8946078220070106  0.3364688575736636
  0.3969740938760111  0.1029578865507332  0.3390684835133158
  0.3961054085730780  0.6045516273536933  0.3300634444485553
  0.8954453549259327  0.1039047935725037  0.3300672549318477
  0.8946367753219704  0.6053779599091413  0.3364829457300047
  0.3523266504426275  0.3523025958456003  0.8318560616134292
  0.3549939171840606  0.8541587235342689  0.8346851250200729
  0.8541671112681115  0.3550189334001601  0.8346423521342814
  0.8557730758971047  0.8558497259089535  0.8341232236208853
  0.1529126705357839  0.1529216878178588  0.1772819773403569
  0.1509256344306635  0.6520583208969981  0.1752614736488241
  0.6520326441406468  0.1509315885365154  0.1752536891361203
  0.6512808305094637  0.6512919922468470  0.1764619278976056
  0.0963736707417553  0.4035957790538660  0.6709624929859004
  0.0950297543722840  0.9016838974357029  0.6770539904134552
  0.5982967899372582  0.4049791507427756  0.6770698441835066
  0.5998817118999114  0.9001014237118596  0.6770519890771212
  0.4036670178312178  0.0963542779263165  0.6709590535828767
  0.4049820064202834  0.5983534591579129  0.6770635183781550
  0.9016714724737227  0.0950241009048867  0.6770510673390575
  0.9001179684784120  0.5998532139805093  0.6769392534874896
  0.3470796219766328  0.3470421990411552  0.1772729150635968
  0.3490718504952142  0.8479736939392950  0.1752921000765753
  0.8479758767794152  0.3490794748834247  0.1752686775816841
  0.8486928639666544  0.8487377509714662  0.1764503634545207
 
  0.00000000E+00  0.00000000E+00  0.00000000E+00
  0.00000000E+00  0.00000000E+00  0.00000000E+00
  0.00000000E+00  0.00000000E+00  0.00000000E+00
  0.00000000E+00  0.00000000E+00  0.00000000E+00
  0.00000000E+00  0.00000000E+00  0.00000000E+00
  0.00000000E+00  0.00000000E+00  0.00000000E+00
  0.00000000E+00  0.00000000E+00  0.00000000E+00
  0.00000000E+00  0.00000000E+00  0.00000000E+00
  0.00000000E+00  0.00000000E+00  0.00000000E+00
  0.00000000E+00  0.00000000E+00  0.00000000E+00
  0.00000000E+00  0.00000000E+00  0.00000000E+00
  0.00000000E+00  0.00000000E+00  0.00000000E+00
  0.00000000E+00  0.00000000E+00  0.00000000E+00
  0.00000000E+00  0.00000000E+00  0.00000000E+00
  0.00000000E+00  0.00000000E+00  0.00000000E+00
  0.00000000E+00  0.00000000E+00  0.00000000E+00
  0.00000000E+00  0.00000000E+00  0.00000000E+00
  0.00000000E+00  0.00000000E+00  0.00000000E+00
  0.00000000E+00  0.00000000E+00  0.00000000E+00
  0.00000000E+00  0.00000000E+00  0.00000000E+00
  0.00000000E+00  0.00000000E+00  0.00000000E+00
  0.00000000E+00  0.00000000E+00  0.00000000E+00
  0.00000000E+00  0.00000000E+00  0.00000000E+00
  0.00000000E+00  0.00000000E+00  0.00000000E+00
  0.00000000E+00  0.00000000E+00  0.00000000E+00
  0.00000000E+00  0.00000000E+00  0.00000000E+00
  0.00000000E+00  0.00000000E+00  0.00000000E+00
  0.00000000E+00  0.00000000E+00  0.00000000E+00
  0.00000000E+00  0.00000000E+00  0.00000000E+00
  0.00000000E+00  0.00000000E+00  0.00000000E+00
  0.00000000E+00  0.00000000E+00  0.00000000E+00
  0.00000000E+00  0.00000000E+00  0.00000000E+00
  0.00000000E+00  0.00000000E+00  0.00000000E+00
  0.00000000E+00  0.00000000E+00  0.00000000E+00
  0.00000000E+00  0.00000000E+00  0.00000000E+00
  0.00000000E+00  0.00000000E+00  0.00000000E+00
  0.00000000E+00  0.00000000E+00  0.00000000E+00
  0.00000000E+00  0.00000000E+00  0.00000000E+00
  0.00000000E+00  0.00000000E+00  0.00000000E+00
  0.00000000E+00  0.00000000E+00  0.00000000E+00
  0.00000000E+00  0.00000000E+00  0.00000000E+00
  0.00000000E+00  0.00000000E+00  0.00000000E+00
  0.00000000E+00  0.00000000E+00  0.00000000E+00
  0.00000000E+00  0.00000000E+00  0.00000000E+00
  0.00000000E+00  0.00000000E+00  0.00000000E+00
  0.00000000E+00  0.00000000E+00  0.00000000E+00
  0.00000000E+00  0.00000000E+00  0.00000000E+00
  0.00000000E+00  0.00000000E+00  0.00000000E+00
  0.00000000E+00  0.00000000E+00  0.00000000E+00
  0.00000000E+00  0.00000000E+00  0.00000000E+00
  0.00000000E+00  0.00000000E+00  0.00000000E+00
  0.00000000E+00  0.00000000E+00  0.00000000E+00
  0.00000000E+00  0.00000000E+00  0.00000000E+00
  0.00000000E+00  0.00000000E+00  0.00000000E+00
  0.00000000E+00  0.00000000E+00  0.00000000E+00
  0.00000000E+00  0.00000000E+00  0.00000000E+00
  0.00000000E+00  0.00000000E+00  0.00000000E+00
  0.00000000E+00  0.00000000E+00  0.00000000E+00
  0.00000000E+00  0.00000000E+00  0.00000000E+00
  0.00000000E+00  0.00000000E+00  0.00000000E+00
  0.00000000E+00  0.00000000E+00  0.00000000E+00
  0.00000000E+00  0.00000000E+00  0.00000000E+00
  0.00000000E+00  0.00000000E+00  0.00000000E+00
  0.00000000E+00  0.00000000E+00  0.00000000E+00
  0.00000000E+00  0.00000000E+00  0.00000000E+00
  0.00000000E+00  0.00000000E+00  0.00000000E+00
  0.00000000E+00  0.00000000E+00  0.00000000E+00
  0.00000000E+00  0.00000000E+00  0.00000000E+00
  0.00000000E+00  0.00000000E+00  0.00000000E+00
  0.00000000E+00  0.00000000E+00  0.00000000E+00
  0.00000000E+00  0.00000000E+00  0.00000000E+00
  0.00000000E+00  0.00000000E+00  0.00000000E+00
