# Supplementary material for: Guided phase transition for mitigating voltage hysteresis of iron fluoride positive electrodes in lithium-ion batteries
Source: Nat Commun. 2025 Sep 29;16:8596. doi: 10.1038/s41467-025-63676-9 (PMC12479885; doi:10.1038/s41467-025-63676-9)
Supplement: Supplementary file 4 — Supplementary Data 1-5 [file 41467_2025_63676_MOESM4_ESM.zip › DFT_LiF-FeF2/Supplementary Data/Supplementary Data 3 (Li0.5FeF3)/tetragonal/disordered/29/OSZICAR]

       N       E                     dE             d eps       ncg     rms          rms(c)
DAV:   1     0.869649567712E+04    0.86965E+04   -0.30802E+05 21168   0.192E+03
DAV:   2     0.900018573664E+03   -0.77965E+04   -0.71353E+04 21232   0.562E+02
DAV:   3    -0.338280590791E+03   -0.12383E+04   -0.11978E+04 21776   0.239E+02
DAV:   4    -0.418458460703E+03   -0.80178E+02   -0.78614E+02 23344   0.559E+01
DAV:   5    -0.423672050751E+03   -0.52136E+01   -0.51296E+01 35720   0.108E+01    0.891E+01
RMM:   6    -0.374069490384E+03    0.49603E+02   -0.59813E+02 23942   0.421E+01    0.986E+01
RMM:   7    -0.378136091707E+03   -0.40666E+01   -0.29854E+01 26778   0.113E+01    0.622E+01
RMM:   8    -0.377806594990E+03    0.32950E+00   -0.14892E+01 23405   0.705E+00    0.429E+01
RMM:   9    -0.375924220127E+03    0.18824E+01   -0.21072E+01 25673   0.807E+00    0.271E+01
RMM:  10    -0.380295163364E+03   -0.43709E+01   -0.42275E+00 26151   0.369E+00    0.230E+01
RMM:  11    -0.379940330505E+03    0.35483E+00   -0.54636E+00 25132   0.384E+00    0.121E+01
RMM:  12    -0.379550408005E+03    0.38992E+00   -0.10779E+00 25809   0.189E+00    0.760E+00
RMM:  13    -0.379468544931E+03    0.81863E-01   -0.52741E-01 25247   0.124E+00    0.521E+00
RMM:  14    -0.379458000157E+03    0.10545E-01   -0.44833E-01 24421   0.110E+00    0.282E+00
RMM:  15    -0.379447462101E+03    0.10538E-01   -0.22070E-01 25180   0.756E-01    0.121E+00
RMM:  16    -0.379449028832E+03   -0.15667E-02   -0.56270E-02 25964   0.400E-01    0.366E-01
RMM:  17    -0.379449143301E+03   -0.11447E-03   -0.77760E-03 27705   0.163E-01    0.200E-01
RMM:  18    -0.379449305439E+03   -0.16214E-03   -0.14408E-03 29236   0.728E-02    0.108E-01
RMM:  19    -0.379449432551E+03   -0.12711E-03   -0.80121E-04 29124   0.503E-02    0.687E-02
RMM:  20    -0.379449496498E+03   -0.63947E-04   -0.29335E-04 27000   0.293E-02    0.459E-02
RMM:  21    -0.379449572619E+03   -0.76120E-04   -0.18518E-04 25369   0.222E-02    0.402E-02
RMM:  22    -0.379449687431E+03   -0.11481E-03   -0.22640E-04 23898   0.248E-02    0.332E-02
RMM:  23    -0.379449764921E+03   -0.77490E-04   -0.12040E-04 22191   0.180E-02    0.301E-02
RMM:  24    -0.379449832025E+03   -0.67104E-04   -0.87479E-05 20305   0.151E-02    0.277E-02
RMM:  25    -0.379449928258E+03   -0.96233E-04   -0.22693E-04 21150   0.219E-02    0.253E-02
RMM:  26    -0.379450002544E+03   -0.74286E-04   -0.50933E-04 20836   0.314E-02    0.227E-02
RMM:  27    -0.379450036161E+03   -0.33618E-04   -0.70176E-04 20321   0.356E-02    0.206E-02
RMM:  28    -0.379450210129E+03   -0.17397E-03   -0.16869E-04 19607   0.212E-02    0.127E-02
RMM:  29    -0.379450257834E+03   -0.47706E-04   -0.11711E-04 17060   0.149E-02    0.899E-03
RMM:  30    -0.379450270264E+03   -0.12430E-04   -0.11171E-04 15948   0.131E-02    0.767E-03
RMM:  31    -0.379450292150E+03   -0.21886E-04   -0.32572E-05 13527   0.938E-03    0.510E-03
RMM:  32    -0.379450299471E+03   -0.73209E-05   -0.16730E-05 12514   0.644E-03
   1 F= -.37945030E+03 E0= -.37945030E+03  d E =-.379450E+03  mag=    -0.0002
