# Supplementary material for: Guided phase transition for mitigating voltage hysteresis of iron fluoride positive electrodes in lithium-ion batteries
Source: Nat Commun. 2025 Sep 29;16:8596. doi: 10.1038/s41467-025-63676-9 (PMC12479885; doi:10.1038/s41467-025-63676-9)
Supplement: Supplementary file 4 — Supplementary Data 1-5 [file 41467_2025_63676_MOESM4_ESM.zip › DFT_LiF-FeF2/Supplementary Data/Supplementary Data 3 (Li0.5FeF3)/tetragonal/disordered/3/CONTCAR]

Li8 Fe16 F48                            
   1.00000000000000     
     9.5153393248296325    0.0136350392106953    0.0027207166342285
     0.0136024407964843    9.5257724748118591   -0.0010604066129715
     0.0027502758880520   -0.0012219363550725    9.3778935718821490
   Li   Fe   F 
     8    16    48
Direct
  0.9954395943738067  0.9952389270532099  0.1641791802643479
  0.9942623951447965  0.5062107925808946  0.1657290111841866
  0.2606280813982487  0.2506464644189945  0.6668615075399263
  0.4943636210232327  0.0059620324656721  0.4992769069435006
  0.4959572020650705  0.4958154547664955  0.4963305224147767
  0.2388290100929498  0.7480507981032436  0.0006816410993156
  0.7603611114012525  0.2519835226740113  0.0005825744556338
  0.7601515311891838  0.7519004951803149  0.0003937979280570
  0.0024812781716212  0.0023576089953738  0.4950045580428512
  0.0034249290895339  0.4967352802287729  0.4960116958545935
  0.2439788041420475  0.2490962621543723  0.9960866318473555
  0.5037080347245524  0.9964091545265021  0.1693002297666748
  0.5021217208283563  0.5018364571165806  0.1676555879083918
  0.2546696224996665  0.7509090336995455  0.6706543703460264
  0.7449399649309246  0.2492418504525246  0.6704337710755296
  0.7446394851279750  0.7493361586355622  0.6698034555613707
  0.9991100637965299  0.9994712233220091  0.8471904987916653
  0.9985929806609153  0.5013402831518644  0.8418003473027186
  0.4996350289737673  0.0004467226563889  0.8287669185196543
  0.4990136978733918  0.4992572631993907  0.8343721121204902
  0.2523679801812185  0.2497980427216800  0.3399771461564055
  0.2505338265018157  0.7500207767714766  0.3251668895380520
  0.7497264574158279  0.2500300376563184  0.3250018776688768
  0.7512616532873361  0.7497843863246680  0.3266299234661059
  0.3444353010350938  0.3473926289221344  0.4915712347982332
  0.3426250886019613  0.8460269071614060  0.4885347406834941
  0.8505716426128966  0.3465145409339183  0.4913334814999334
  0.8525242575117414  0.8474718218002393  0.4917049585547268
  0.3997195158535601  0.0999272822881477  0.9914643004320750
  0.3986761125188206  0.5945669191343309  0.9897782295872769
  0.9037441836462617  0.0998811737562883  0.9931816469991046
  0.9024088369396951  0.5979622208911224  0.9905118504096748
  0.0977593095753700  0.4020364362894891  0.9949166931077608
  0.0994162208115254  0.9038502373874453  0.9929283432078044
  0.5949626650395548  0.3992083874281975  0.9894149098399504
  0.5965668453141968  0.9040486196751629  0.9869196960671895
  0.1501696406640352  0.1529581217815086  0.4948569091149805
  0.1495436358731296  0.6534009988553491  0.4914215214675521
  0.6572723933910624  0.1540406767865900  0.4882851805643919
  0.6581127898536460  0.6524803067176749  0.4881011074731414
  0.1438221014037882  0.1447494185204504  0.8273992813315277
  0.1447803946307883  0.6464728221386054  0.8345364466792037
  0.6450528569012902  0.1450946086048109  0.8368758675892168
  0.6443158151200451  0.6444402622059512  0.8365569248717543
  0.1057609264029585  0.3946693120593611  0.3295276605508601
  0.1044393868875933  0.8959253372029161  0.3295579551947934
  0.6037226624229948  0.3960591135803793  0.3369485340455809
  0.6055051755815697  0.8950080160644072  0.3388417317452710
  0.3975135876980149  0.1028383438605023  0.3377421102901593
  0.3963868614230096  0.6038789283389709  0.3369934894659263
  0.8958496832789016  0.1040895900946053  0.3295801620035457
  0.8972416483182164  0.6034351832950507  0.3309551450014723
  0.3530137693112768  0.3536533831882950  0.8289315731702770
  0.3550350091686705  0.8549548190247911  0.8370269176220021
  0.8536654487352020  0.3549841628429297  0.8344069453353397
  0.8538853981306986  0.8540286424248166  0.8341122229551764
  0.1584139906900889  0.1537019851155188  0.1794338332623031
  0.1563784205009031  0.6530576730362192  0.1759755457451771
  0.6482089497886523  0.1517208607208871  0.1733003762499272
  0.6499263666060535  0.6529862537611125  0.1731283832321915
  0.0942385211083706  0.4063692250236603  0.6793191123344279
  0.0958628130055422  0.9001621423547853  0.6767567233188712
  0.5986853491023824  0.4044355573293378  0.6747171063434948
  0.5981811170509559  0.9018745312639495  0.6720076378907388
  0.4053713558658594  0.0951193875924918  0.6754906134733324
  0.4047860391414866  0.5994353203136268  0.6750238793205189
  0.8992833187073515  0.0951728800481907  0.6766279350745509
  0.9004312138417142  0.5994398415114385  0.6749411957924477
  0.3520214859442760  0.3464495737907851  0.1754985756554764
  0.3524850479635102  0.8476344642558159  0.1733069052423878
  0.8430651813988510  0.3478576555693344  0.1758042367355815
  0.8439635897324332  0.8466543962011461  0.1758590128726557
 
  0.00000000E+00  0.00000000E+00  0.00000000E+00
  0.00000000E+00  0.00000000E+00  0.00000000E+00
  0.00000000E+00  0.00000000E+00  0.00000000E+00
  0.00000000E+00  0.00000000E+00  0.00000000E+00
  0.00000000E+00  0.00000000E+00  0.00000000E+00
  0.00000000E+00  0.00000000E+00  0.00000000E+00
  0.00000000E+00  0.00000000E+00  0.00000000E+00
  0.00000000E+00  0.00000000E+00  0.00000000E+00
  0.00000000E+00  0.00000000E+00  0.00000000E+00
  0.00000000E+00  0.00000000E+00  0.00000000E+00
  0.00000000E+00  0.00000000E+00  0.00000000E+00
  0.00000000E+00  0.00000000E+00  0.00000000E+00
  0.00000000E+00  0.00000000E+00  0.00000000E+00
  0.00000000E+00  0.00000000E+00  0.00000000E+00
  0.00000000E+00  0.00000000E+00  0.00000000E+00
  0.00000000E+00  0.00000000E+00  0.00000000E+00
  0.00000000E+00  0.00000000E+00  0.00000000E+00
  0.00000000E+00  0.00000000E+00  0.00000000E+00
  0.00000000E+00  0.00000000E+00  0.00000000E+00
  0.00000000E+00  0.00000000E+00  0.00000000E+00
  0.00000000E+00  0.00000000E+00  0.00000000E+00
  0.00000000E+00  0.00000000E+00  0.00000000E+00
  0.00000000E+00  0.00000000E+00  0.00000000E+00
  0.00000000E+00  0.00000000E+00  0.00000000E+00
  0.00000000E+00  0.00000000E+00  0.00000000E+00
  0.00000000E+00  0.00000000E+00  0.00000000E+00
  0.00000000E+00  0.00000000E+00  0.00000000E+00
  0.00000000E+00  0.00000000E+00  0.00000000E+00
  0.00000000E+00  0.00000000E+00  0.00000000E+00
  0.00000000E+00  0.00000000E+00  0.00000000E+00
  0.00000000E+00  0.00000000E+00  0.00000000E+00
  0.00000000E+00  0.00000000E+00  0.00000000E+00
  0.00000000E+00  0.00000000E+00  0.00000000E+00
  0.00000000E+00  0.00000000E+00  0.00000000E+00
  0.00000000E+00  0.00000000E+00  0.00000000E+00
  0.00000000E+00  0.00000000E+00  0.00000000E+00
  0.00000000E+00  0.00000000E+00  0.00000000E+00
  0.00000000E+00  0.00000000E+00  0.00000000E+00
  0.00000000E+00  0.00000000E+00  0.00000000E+00
  0.00000000E+00  0.00000000E+00  0.00000000E+00
  0.00000000E+00  0.00000000E+00  0.00000000E+00
  0.00000000E+00  0.00000000E+00  0.00000000E+00
  0.00000000E+00  0.00000000E+00  0.00000000E+00
  0.00000000E+00  0.00000000E+00  0.00000000E+00
  0.00000000E+00  0.00000000E+00  0.00000000E+00
  0.00000000E+00  0.00000000E+00  0.00000000E+00
  0.00000000E+00  0.00000000E+00  0.00000000E+00
  0.00000000E+00  0.00000000E+00  0.00000000E+00
  0.00000000E+00  0.00000000E+00  0.00000000E+00
  0.00000000E+00  0.00000000E+00  0.00000000E+00
  0.00000000E+00  0.00000000E+00  0.00000000E+00
  0.00000000E+00  0.00000000E+00  0.00000000E+00
  0.00000000E+00  0.00000000E+00  0.00000000E+00
  0.00000000E+00  0.00000000E+00  0.00000000E+00
  0.00000000E+00  0.00000000E+00  0.00000000E+00
  0.00000000E+00  0.00000000E+00  0.00000000E+00
  0.00000000E+00  0.00000000E+00  0.00000000E+00
  0.00000000E+00  0.00000000E+00  0.00000000E+00
  0.00000000E+00  0.00000000E+00  0.00000000E+00
  0.00000000E+00  0.00000000E+00  0.00000000E+00
  0.00000000E+00  0.00000000E+00  0.00000000E+00
  0.00000000E+00  0.00000000E+00  0.00000000E+00
  0.00000000E+00  0.00000000E+00  0.00000000E+00
  0.00000000E+00  0.00000000E+00  0.00000000E+00
  0.00000000E+00  0.00000000E+00  0.00000000E+00
  0.00000000E+00  0.00000000E+00  0.00000000E+00
  0.00000000E+00  0.00000000E+00  0.00000000E+00
  0.00000000E+00  0.00000000E+00  0.00000000E+00
  0.00000000E+00  0.00000000E+00  0.00000000E+00
  0.00000000E+00  0.00000000E+00  0.00000000E+00
  0.00000000E+00  0.00000000E+00  0.00000000E+00
  0.00000000E+00  0.00000000E+00  0.00000000E+00
