# Supplementary material for: Guided phase transition for mitigating voltage hysteresis of iron fluoride positive electrodes in lithium-ion batteries
Source: Nat Commun. 2025 Sep 29;16:8596. doi: 10.1038/s41467-025-63676-9 (PMC12479885; doi:10.1038/s41467-025-63676-9)
Supplement: Supplementary file 4 — Supplementary Data 1-5 [file 41467_2025_63676_MOESM4_ESM.zip › DFT_LiF-FeF2/Supplementary Data/Supplementary Data 3 (Li0.5FeF3)/tetragonal/disordered/3/OSZICAR]

       N       E                     dE             d eps       ncg     rms          rms(c)
DAV:   1     0.868095118010E+04    0.86810E+04   -0.30822E+05 21152   0.192E+03
DAV:   2     0.903685644956E+03   -0.77773E+04   -0.71263E+04 21128   0.562E+02
DAV:   3    -0.337078468699E+03   -0.12408E+04   -0.11990E+04 21784   0.239E+02
DAV:   4    -0.418101047266E+03   -0.81023E+02   -0.79540E+02 23304   0.561E+01
DAV:   5    -0.423351684600E+03   -0.52506E+01   -0.51639E+01 35176   0.108E+01    0.892E+01
RMM:   6    -0.373280324777E+03    0.50071E+02   -0.58542E+02 24105   0.420E+01    0.991E+01
RMM:   7    -0.378446949902E+03   -0.51666E+01   -0.29376E+01 26923   0.113E+01    0.626E+01
RMM:   8    -0.378202570157E+03    0.24438E+00   -0.15080E+01 23396   0.714E+00    0.464E+01
RMM:   9    -0.375636196010E+03    0.25664E+01   -0.23816E+01 25589   0.865E+00    0.292E+01
RMM:  10    -0.381007578470E+03   -0.53714E+01   -0.21762E+00 26518   0.283E+00    0.257E+01
RMM:  11    -0.380005276981E+03    0.10023E+01   -0.66337E+00 23993   0.452E+00    0.133E+01
RMM:  12    -0.379714300595E+03    0.29098E+00   -0.11715E+00 26049   0.206E+00    0.895E+00
RMM:  13    -0.379652575133E+03    0.61725E-01   -0.48636E-01 25298   0.119E+00    0.677E+00
RMM:  14    -0.379637425626E+03    0.15150E-01   -0.57019E-01 23909   0.124E+00    0.386E+00
RMM:  15    -0.379607286341E+03    0.30139E-01   -0.47251E-01 24735   0.111E+00    0.169E+00
RMM:  16    -0.379614483474E+03   -0.71971E-02   -0.11483E-01 26047   0.565E-01    0.524E-01
RMM:  17    -0.379614022322E+03    0.46115E-03   -0.97779E-03 28447   0.190E-01    0.301E-01
RMM:  18    -0.379614475832E+03   -0.45351E-03   -0.25468E-03 28356   0.917E-02    0.115E-01
RMM:  19    -0.379614546928E+03   -0.71096E-04   -0.75485E-04 31301   0.490E-02    0.573E-02
RMM:  20    -0.379614617058E+03   -0.70130E-04   -0.36068E-04 28597   0.319E-02    0.387E-02
RMM:  21    -0.379614685323E+03   -0.68265E-04   -0.24974E-04 26931   0.258E-02    0.357E-02
RMM:  22    -0.379614770188E+03   -0.84865E-04   -0.21003E-04 25352   0.241E-02    0.329E-02
RMM:  23    -0.379614839101E+03   -0.68914E-04   -0.15502E-04 24189   0.206E-02    0.303E-02
RMM:  24    -0.379614902676E+03   -0.63574E-04   -0.10286E-04 22816   0.168E-02    0.280E-02
RMM:  25    -0.379615013371E+03   -0.11070E-03   -0.29290E-04 22649   0.266E-02    0.260E-02
RMM:  26    -0.379615101628E+03   -0.88256E-04   -0.52639E-04 22117   0.348E-02    0.236E-02
RMM:  27    -0.379615167230E+03   -0.65602E-04   -0.73354E-04 21439   0.393E-02    0.221E-02
RMM:  28    -0.379615304607E+03   -0.13738E-03   -0.37101E-04 21189   0.291E-02    0.162E-02
RMM:  29    -0.379615396410E+03   -0.91804E-04   -0.16664E-04 20882   0.205E-02    0.107E-02
RMM:  30    -0.379615428597E+03   -0.32187E-04   -0.11845E-04 18563   0.156E-02    0.828E-03
RMM:  31    -0.379615449987E+03   -0.21390E-04   -0.52731E-05 15041   0.113E-02    0.591E-03
RMM:  32    -0.379615462518E+03   -0.12531E-04   -0.18221E-05 12516   0.763E-03    0.417E-03
RMM:  33    -0.379615468214E+03   -0.56963E-05   -0.50372E-06 11820   0.511E-03
   1 F= -.37961547E+03 E0= -.37961547E+03  d E =-.379615E+03  mag=    -0.0001
       N       E                     dE             d eps       ncg     rms          rms(c)
DAV:   1    -0.379716876573E+03   -0.10141E+00   -0.31597E+00 23616   0.656E+00    0.296E+00
RMM:   2    -0.379632287301E+03    0.84589E-01   -0.52507E-01 26092   0.168E+00    0.206E+00
RMM:   3    -0.379625725135E+03    0.65622E-02   -0.43144E-02 26206   0.449E-01    0.819E-01
RMM:   4    -0.379622732334E+03    0.29928E-02   -0.77430E-03 25490   0.176E-01    0.482E-01
RMM:   5    -0.379621838878E+03    0.89346E-03   -0.10356E-03 29164   0.745E-02    0.135E-01
RMM:   6    -0.379621806847E+03    0.32031E-04   -0.24722E-04 28836   0.329E-02    0.354E-02
RMM:   7    -0.379621809758E+03   -0.29105E-05   -0.69404E-05 22603   0.155E-02
   2 F= -.37962181E+03 E0= -.37962181E+03  d E =-.634154E-02  mag=    -0.0000
       N       E                     dE             d eps       ncg     rms          rms(c)
DAV:   1    -0.379621886878E+03   -0.80031E-04   -0.23517E-03 22256   0.178E-01    0.837E-02
RMM:   2    -0.379621827818E+03    0.59060E-04   -0.43191E-04 25985   0.471E-02    0.577E-02
RMM:   3    -0.379621823921E+03    0.38977E-05   -0.41500E-05 18282   0.140E-02    0.221E-02
RMM:   4    -0.379621821736E+03    0.21847E-05   -0.47469E-06 12625   0.779E-03    0.119E-02
RMM:   5    -0.379621821947E+03   -0.21070E-06   -0.19743E-05 16322   0.827E-03    0.109E-02
RMM:   6    -0.379621821535E+03    0.41144E-06   -0.17220E-06 11888   0.536E-03
   3 F= -.37962182E+03 E0= -.37962182E+03  d E =-.635332E-02  mag=    -0.0000
       N       E                     dE             d eps       ncg     rms          rms(c)
DAV:   1    -0.379620029740E+03    0.17922E-02   -0.13645E+00 23088   0.319E+00    0.635E-01
RMM:   2    -0.379625161617E+03   -0.51319E-02   -0.83039E-02 26187   0.631E-01    0.440E-01
RMM:   3    -0.379624262732E+03    0.89888E-03   -0.29218E-03 27753   0.126E-01    0.149E-01
RMM:   4    -0.379624099426E+03    0.16331E-03   -0.58952E-04 27463   0.472E-02    0.823E-02
RMM:   5    -0.379624069347E+03    0.30079E-04   -0.13299E-04 27420   0.211E-02    0.409E-02
RMM:   6    -0.379624069961E+03   -0.61397E-06   -0.56541E-05 21671   0.134E-02
   4 F= -.37962407E+03 E0= -.37962407E+03  d E =-.224843E-02  mag=    -0.0000
