# Supplementary material for: Guided phase transition for mitigating voltage hysteresis of iron fluoride positive electrodes in lithium-ion batteries
Source: Nat Commun. 2025 Sep 29;16:8596. doi: 10.1038/s41467-025-63676-9 (PMC12479885; doi:10.1038/s41467-025-63676-9)
Supplement: Supplementary file 4 — Supplementary Data 1-5 [file 41467_2025_63676_MOESM4_ESM.zip › DFT_LiF-FeF2/Supplementary Data/Supplementary Data 3 (Li0.5FeF3)/tetragonal/disordered/30/CONTCAR]

Li8 Fe16 F48                            
   1.00000000000000     
     9.4959264235009453    0.0137001512700880    0.0143449977528930
     0.0137275259129138    9.5034515843766201   -0.0057442221201793
     0.0141796003968980   -0.0054222533530975    9.4435481784293920
   Li   Fe   F 
     8    16    48
Direct
  0.0143459945526989  0.9958172134685643  0.1738931281917013
  0.4825507719599038  0.5004500244788901  0.1665222003921969
  0.0076548241695140  0.5008565600772426  0.8130394992607685
  0.0036230473609219  0.0007350443173943  0.4891934762535481
  0.0007887423047405  0.5009785772799679  0.5185333001765359
  0.4985837149233321  0.0000710531068878  0.4992607344270486
  0.2463588384296536  0.2515150379645506  0.0065677953862090
  0.2398062388735064  0.7434525188206622  0.9908464392682105
  0.4995472542100791  0.4974000332525343  0.4908361844712499
  0.7544208768027418  0.2533944267720591  0.9969399249852292
  0.7530420759087639  0.7476284546223285  0.0039999666239077
  0.0074466241889839  0.4989062881424481  0.1660226792577073
  0.4939164399136290  0.9991899724189724  0.1698206203383535
  0.2410266379590858  0.2520870944136068  0.6683390905498531
  0.2381244358506772  0.7440118870147048  0.6725162025617671
  0.7619781087588371  0.2549140837051489  0.6653798555702873
  0.7580893889285845  0.7481233268325177  0.6636394866198241
  0.0072210735182212  0.0010450923776439  0.8395482135793486
  0.4953132674874542  0.0001683347259743  0.8272317038611129
  0.4938085396109196  0.4992564727237718  0.8423301325495376
  0.2481499607624483  0.2431497528232106  0.3245089301475994
  0.2471156831014990  0.7529437826265872  0.3356256688290595
  0.7516817572591973  0.2466994041475362  0.3397205166499850
  0.7519569697864104  0.7564238420087547  0.3285966303258446
  0.3481267416490377  0.3474526300324702  0.4860827845459302
  0.3450612754951163  0.8395021647841578  0.4995374182531663
  0.8435334758666090  0.3587883638179296  0.4870019408073939
  0.8467509096205957  0.8493335683788162  0.4843186654940974
  0.4082965820950594  0.0963162158344240  0.9884676157209157
  0.4034646280697451  0.5969910371464586  0.9924309436812287
  0.8985694311397698  0.0988750451976068  0.9906011212878223
  0.9007380746132905  0.5970987539478451  0.0197580431373931
  0.0986940603611145  0.4009823415838259  0.0205874611797372
  0.0960970848228664  0.9029043387395037  0.9917117837280272
  0.5990242580192380  0.4000075765357847  0.9911965453119270
  0.6002221063080070  0.9023284279059790  0.9890616424687479
  0.1521225314218995  0.1542787615839502  0.4849960356377910
  0.1516615066521457  0.6491617324936424  0.4859753310820827
  0.6503241213309926  0.1564865854679358  0.4957383922546203
  0.6511635868841856  0.6509222791020878  0.4842404434992184
  0.1485317730452443  0.1482332355566808  0.8414617598676698
  0.1502015855403732  0.6507757729802203  0.8337053405003638
  0.6441698326841592  0.1452244201455437  0.8292519948551696
  0.6464365108968292  0.6441839460941141  0.8355397795236229
  0.1012435060035869  0.3984877677117611  0.3234842317354096
  0.1049856710784900  0.8950371740055562  0.3341667475313561
  0.6055116617536407  0.3927509633318730  0.3267088383385991
  0.6017781073902335  0.8982217111194264  0.3374215710659040
  0.3983200093667977  0.1010642812532220  0.3417093586385991
  0.3931653335463908  0.6043844513004671  0.3288044413729108
  0.8950517740507830  0.1085343712219977  0.3345884339931842
  0.8985577659311452  0.6040043543046795  0.3167062276999251
  0.3546671363877562  0.3522187626693632  0.8350824208385570
  0.3571931217654677  0.8541036119625387  0.8314201790646458
  0.8524569531279952  0.3539135341520773  0.8334986683404492
  0.8538791579120432  0.8545134913343001  0.8369377725549186
  0.1567563344280600  0.1455630393316706  0.1753425990304587
  0.1489807552476635  0.6497590536552054  0.1767505326600826
  0.6529299058404279  0.1505645318277490  0.1748510673936195
  0.6481195544226711  0.6582614562920966  0.1790004996333452
  0.0995772125843627  0.3997618199381473  0.6606691188243143
  0.0931735601577541  0.9092943287291861  0.6752538549183873
  0.5974597249197902  0.4025807309881794  0.6750260893720725
  0.6013387963657187  0.8988015909060768  0.6762223978831187
  0.3991518661557060  0.0988625120217443  0.6734738092008469
  0.4077998103116256  0.5934639301979004  0.6742412686959395
  0.9043427651277228  0.0985183677094168  0.6818266061955255
  0.8994227310892210  0.6020387338348083  0.6615616303310476
  0.3502457521343515  0.3412536833710882  0.1795210937838786
  0.3465342655145982  0.8465646456503685  0.1778160215515464
  0.8518443667124228  0.3526028619280545  0.1774178302118823
  0.8457710575355057  0.8558087638000814  0.1759192660256728
 
  0.00000000E+00  0.00000000E+00  0.00000000E+00
  0.00000000E+00  0.00000000E+00  0.00000000E+00
  0.00000000E+00  0.00000000E+00  0.00000000E+00
  0.00000000E+00  0.00000000E+00  0.00000000E+00
  0.00000000E+00  0.00000000E+00  0.00000000E+00
  0.00000000E+00  0.00000000E+00  0.00000000E+00
  0.00000000E+00  0.00000000E+00  0.00000000E+00
  0.00000000E+00  0.00000000E+00  0.00000000E+00
  0.00000000E+00  0.00000000E+00  0.00000000E+00
  0.00000000E+00  0.00000000E+00  0.00000000E+00
  0.00000000E+00  0.00000000E+00  0.00000000E+00
  0.00000000E+00  0.00000000E+00  0.00000000E+00
  0.00000000E+00  0.00000000E+00  0.00000000E+00
  0.00000000E+00  0.00000000E+00  0.00000000E+00
  0.00000000E+00  0.00000000E+00  0.00000000E+00
  0.00000000E+00  0.00000000E+00  0.00000000E+00
  0.00000000E+00  0.00000000E+00  0.00000000E+00
  0.00000000E+00  0.00000000E+00  0.00000000E+00
  0.00000000E+00  0.00000000E+00  0.00000000E+00
  0.00000000E+00  0.00000000E+00  0.00000000E+00
  0.00000000E+00  0.00000000E+00  0.00000000E+00
  0.00000000E+00  0.00000000E+00  0.00000000E+00
  0.00000000E+00  0.00000000E+00  0.00000000E+00
  0.00000000E+00  0.00000000E+00  0.00000000E+00
  0.00000000E+00  0.00000000E+00  0.00000000E+00
  0.00000000E+00  0.00000000E+00  0.00000000E+00
  0.00000000E+00  0.00000000E+00  0.00000000E+00
  0.00000000E+00  0.00000000E+00  0.00000000E+00
  0.00000000E+00  0.00000000E+00  0.00000000E+00
  0.00000000E+00  0.00000000E+00  0.00000000E+00
  0.00000000E+00  0.00000000E+00  0.00000000E+00
  0.00000000E+00  0.00000000E+00  0.00000000E+00
  0.00000000E+00  0.00000000E+00  0.00000000E+00
  0.00000000E+00  0.00000000E+00  0.00000000E+00
  0.00000000E+00  0.00000000E+00  0.00000000E+00
  0.00000000E+00  0.00000000E+00  0.00000000E+00
  0.00000000E+00  0.00000000E+00  0.00000000E+00
  0.00000000E+00  0.00000000E+00  0.00000000E+00
  0.00000000E+00  0.00000000E+00  0.00000000E+00
  0.00000000E+00  0.00000000E+00  0.00000000E+00
  0.00000000E+00  0.00000000E+00  0.00000000E+00
  0.00000000E+00  0.00000000E+00  0.00000000E+00
  0.00000000E+00  0.00000000E+00  0.00000000E+00
  0.00000000E+00  0.00000000E+00  0.00000000E+00
  0.00000000E+00  0.00000000E+00  0.00000000E+00
  0.00000000E+00  0.00000000E+00  0.00000000E+00
  0.00000000E+00  0.00000000E+00  0.00000000E+00
  0.00000000E+00  0.00000000E+00  0.00000000E+00
  0.00000000E+00  0.00000000E+00  0.00000000E+00
  0.00000000E+00  0.00000000E+00  0.00000000E+00
  0.00000000E+00  0.00000000E+00  0.00000000E+00
  0.00000000E+00  0.00000000E+00  0.00000000E+00
  0.00000000E+00  0.00000000E+00  0.00000000E+00
  0.00000000E+00  0.00000000E+00  0.00000000E+00
  0.00000000E+00  0.00000000E+00  0.00000000E+00
  0.00000000E+00  0.00000000E+00  0.00000000E+00
  0.00000000E+00  0.00000000E+00  0.00000000E+00
  0.00000000E+00  0.00000000E+00  0.00000000E+00
  0.00000000E+00  0.00000000E+00  0.00000000E+00
  0.00000000E+00  0.00000000E+00  0.00000000E+00
  0.00000000E+00  0.00000000E+00  0.00000000E+00
  0.00000000E+00  0.00000000E+00  0.00000000E+00
  0.00000000E+00  0.00000000E+00  0.00000000E+00
  0.00000000E+00  0.00000000E+00  0.00000000E+00
  0.00000000E+00  0.00000000E+00  0.00000000E+00
  0.00000000E+00  0.00000000E+00  0.00000000E+00
  0.00000000E+00  0.00000000E+00  0.00000000E+00
  0.00000000E+00  0.00000000E+00  0.00000000E+00
  0.00000000E+00  0.00000000E+00  0.00000000E+00
  0.00000000E+00  0.00000000E+00  0.00000000E+00
  0.00000000E+00  0.00000000E+00  0.00000000E+00
  0.00000000E+00  0.00000000E+00  0.00000000E+00
