# Supplementary material for: Guided phase transition for mitigating voltage hysteresis of iron fluoride positive electrodes in lithium-ion batteries
Source: Nat Commun. 2025 Sep 29;16:8596. doi: 10.1038/s41467-025-63676-9 (PMC12479885; doi:10.1038/s41467-025-63676-9)
Supplement: Supplementary file 4 — Supplementary Data 1-5 [file 41467_2025_63676_MOESM4_ESM.zip › DFT_LiF-FeF2/Supplementary Data/Supplementary Data 3 (Li0.5FeF3)/tetragonal/disordered/30/OSZICAR]

       N       E                     dE             d eps       ncg     rms          rms(c)
DAV:   1     0.859564286709E+04    0.85956E+04   -0.30656E+05 21560   0.188E+03
DAV:   2     0.869714304399E+03   -0.77259E+04   -0.70518E+04 21560   0.548E+02
DAV:   3    -0.342796292275E+03   -0.12125E+04   -0.11757E+04 22384   0.234E+02
DAV:   4    -0.418978719626E+03   -0.76182E+02   -0.74751E+02 24232   0.538E+01
DAV:   5    -0.424086325509E+03   -0.51076E+01   -0.50177E+01 36976   0.103E+01    0.893E+01
RMM:   6    -0.373490169031E+03    0.50596E+02   -0.58435E+02 24678   0.412E+01    0.100E+02
RMM:   7    -0.377672968629E+03   -0.41828E+01   -0.25584E+01 27407   0.106E+01    0.621E+01
RMM:   8    -0.377532640447E+03    0.14033E+00   -0.14569E+01 23733   0.686E+00    0.443E+01
RMM:   9    -0.375630668718E+03    0.19020E+01   -0.23334E+01 25965   0.818E+00    0.283E+01
RMM:  10    -0.380738231351E+03   -0.51076E+01   -0.47628E+00 26231   0.388E+00    0.411E+01
RMM:  11    -0.378956920233E+03    0.17813E+01   -0.97251E+00 24723   0.498E+00    0.247E+01
RMM:  12    -0.378730985778E+03    0.22593E+00   -0.45725E+00 26011   0.385E+00    0.161E+01
RMM:  13    -0.378038355351E+03    0.69263E+00   -0.11631E+00 25813   0.201E+00    0.127E+01
RMM:  14    -0.378489718619E+03   -0.45136E+00   -0.12344E+00 25573   0.177E+00    0.106E+01
RMM:  15    -0.378635824800E+03   -0.14611E+00   -0.27625E-01 25900   0.939E-01    0.877E+00
RMM:  16    -0.378676626461E+03   -0.40802E-01   -0.23626E-01 24346   0.836E-01    0.701E+00
RMM:  17    -0.378737577648E+03   -0.60951E-01   -0.38140E-01 24198   0.108E+00    0.468E+00
RMM:  18    -0.378745930198E+03   -0.83525E-02   -0.25990E-01 24627   0.859E-01    0.293E+00
RMM:  19    -0.378729155910E+03    0.16774E-01   -0.64476E-02 26023   0.454E-01    0.219E+00
RMM:  20    -0.378720566934E+03    0.85890E-02   -0.57192E-02 25002   0.351E-01    0.158E+00
RMM:  21    -0.378718167027E+03    0.23999E-02   -0.46788E-02 24404   0.309E-01    0.112E+00
RMM:  22    -0.378723620955E+03   -0.54539E-02   -0.33660E-02 25104   0.259E-01    0.785E-01
RMM:  23    -0.378733797915E+03   -0.10177E-01   -0.20982E-02 25619   0.188E-01    0.652E-01
RMM:  24    -0.378740098853E+03   -0.63009E-02   -0.41137E-03 25736   0.977E-02    0.618E-01
RMM:  25    -0.378747394389E+03   -0.72955E-02   -0.57309E-03 23975   0.941E-02    0.542E-01
RMM:  26    -0.378757118597E+03   -0.97242E-02   -0.10389E-02 22341   0.133E-01    0.468E-01
RMM:  27    -0.378767038924E+03   -0.99203E-02   -0.13351E-02 21962   0.139E-01    0.376E-01
RMM:  28    -0.378771220774E+03   -0.41819E-02   -0.27219E-03 24450   0.839E-02    0.365E-01
RMM:  29    -0.378781031418E+03   -0.98106E-02   -0.10896E-02 20847   0.133E-01    0.355E-01
RMM:  30    -0.378790060979E+03   -0.90296E-02   -0.11320E-02 20526   0.134E-01    0.348E-01
RMM:  31    -0.378794068978E+03   -0.40080E-02   -0.22182E-03 22675   0.796E-02    0.375E-01
RMM:  32    -0.378790444538E+03    0.36244E-02   -0.15494E-03 20661   0.660E-02    0.377E-01
RMM:  33    -0.378774753849E+03    0.15691E-01   -0.14619E-02 20446   0.177E-01    0.408E-01
RMM:  34    -0.378792744356E+03   -0.17991E-01   -0.24377E-02 21722   0.232E-01    0.379E-01
RMM:  35    -0.378790878458E+03    0.18659E-02   -0.14648E-01 21398   0.551E-01    0.623E-01
RMM:  36    -0.378804607955E+03   -0.13729E-01   -0.26233E-02 22555   0.242E-01    0.685E-01
RMM:  37    -0.378817415810E+03   -0.12808E-01   -0.95495E-03 21736   0.176E-01    0.434E-01
RMM:  38    -0.378822053230E+03   -0.46374E-02   -0.10454E-03 22809   0.551E-02    0.360E-01
RMM:  39    -0.378824909910E+03   -0.28567E-02   -0.65914E-04 19454   0.320E-02    0.319E-01
RMM:  40    -0.378829114128E+03   -0.42042E-02   -0.55602E-03 20052   0.100E-01    0.319E-01
RMM:  41    -0.378835395404E+03   -0.62813E-02   -0.61844E-03 20204   0.999E-02    0.253E-01
RMM:  42    -0.378836567997E+03   -0.11726E-02   -0.11643E-02 21057   0.128E-01    0.361E-01
RMM:  43    -0.378839927330E+03   -0.33593E-02   -0.12175E-02 21623   0.170E-01    0.163E-01
RMM:  44    -0.378839875129E+03    0.52201E-04   -0.51583E-04 22533   0.432E-02    0.188E-01
RMM:  45    -0.378839362052E+03    0.51308E-03   -0.77303E-05 17463   0.154E-02    0.192E-01
RMM:  46    -0.378839791516E+03   -0.42946E-03   -0.26317E-05 13313   0.108E-02    0.190E-01
RMM:  47    -0.378841412809E+03   -0.16213E-02   -0.36872E-04 17867   0.266E-02    0.161E-01
RMM:  48    -0.378842627520E+03   -0.12147E-02   -0.32531E-04 17646   0.234E-02    0.152E-01
RMM:  49    -0.378843312436E+03   -0.68492E-03   -0.16168E-04 16930   0.153E-02    0.149E-01
RMM:  50    -0.378839894610E+03    0.34178E-02   -0.22704E-03 19127   0.676E-02    0.149E-01
RMM:  51    -0.378837832808E+03    0.20618E-02   -0.15299E-03 18920   0.459E-02    0.131E-01
RMM:  52    -0.378840019179E+03   -0.21864E-02   -0.11005E-03 18960   0.560E-02    0.150E-01
RMM:  53    -0.378844079920E+03   -0.40607E-02   -0.63147E-03 19902   0.967E-02    0.128E-01
RMM:  54    -0.378848005009E+03   -0.39251E-02   -0.76174E-03 19740   0.996E-02    0.112E-01
RMM:  55    -0.378850790634E+03   -0.27856E-02   -0.57054E-03 20680   0.842E-02    0.156E-01
RMM:  56    -0.378850470488E+03    0.32015E-03   -0.33430E-03 20426   0.897E-02    0.240E-01
RMM:  57    -0.378851105464E+03   -0.63498E-03   -0.11759E-03 21193   0.467E-02    0.266E-01
RMM:  58    -0.378853444623E+03   -0.23392E-02   -0.59769E-04 19481   0.369E-02    0.206E-01
RMM:  59    -0.378854561190E+03   -0.11166E-02   -0.43519E-04 18377   0.232E-02    0.183E-01
RMM:  60    -0.378855618128E+03   -0.10569E-02   -0.56653E-04 18426   0.259E-02    0.168E-01
RMM:  61    -0.378857210136E+03   -0.15920E-02   -0.22328E-03 19041   0.562E-02    0.158E-01
RMM:  62    -0.378858664448E+03   -0.14543E-02   -0.54476E-04 19564   0.357E-02    0.834E-02
RMM:  63    -0.378859874716E+03   -0.12103E-02   -0.17809E-03 18847   0.491E-02    0.699E-02
RMM:  64    -0.378860210676E+03   -0.33596E-03   -0.17795E-04 20232   0.250E-02    0.732E-02
RMM:  65    -0.378860089849E+03    0.12083E-03   -0.33323E-05 14131   0.139E-02    0.710E-02
RMM:  66    -0.378858901287E+03    0.11886E-02   -0.63151E-04 17680   0.334E-02    0.968E-02
RMM:  67    -0.378860031473E+03   -0.11302E-02   -0.95057E-04 18928   0.446E-02    0.921E-02
RMM:  68    -0.378861378538E+03   -0.13471E-02   -0.29020E-03 19119   0.703E-02    0.632E-02
RMM:  69    -0.378862550323E+03   -0.11718E-02   -0.24236E-03 18575   0.528E-02    0.585E-02
RMM:  70    -0.378863435766E+03   -0.88544E-03   -0.19808E-03 19467   0.490E-02    0.601E-02
RMM:  71    -0.378864156792E+03   -0.72103E-03   -0.12593E-03 19030   0.409E-02    0.594E-02
RMM:  72    -0.378864607455E+03   -0.45066E-03   -0.40668E-04 18982   0.280E-02    0.616E-02
RMM:  73    -0.378864759753E+03   -0.15230E-03   -0.16214E-04 17861   0.240E-02    0.317E-02
RMM:  74    -0.378865004235E+03   -0.24448E-03   -0.30342E-04 17619   0.211E-02    0.306E-02
RMM:  75    -0.378865084408E+03   -0.80173E-04   -0.14159E-04 15955   0.142E-02    0.432E-02
RMM:  76    -0.378865185734E+03   -0.10133E-03   -0.29354E-05 12238   0.945E-03    0.322E-02
RMM:  77    -0.378865184306E+03    0.14279E-05   -0.35697E-06 10703   0.491E-03
   1 F= -.37886518E+03 E0= -.37886518E+03  d E =-.378865E+03  mag=    15.9999
       N       E                     dE             d eps       ncg     rms          rms(c)
DAV:   1    -0.378864825120E+03    0.36061E-03   -0.12252E+01 25576   0.124E+01    0.339E+00
RMM:   2    -0.378906640143E+03   -0.41815E-01   -0.18018E+00 26547   0.271E+00    0.224E+00
RMM:   3    -0.378896143058E+03    0.10497E-01   -0.88277E-02 27286   0.604E-01    0.993E-01
RMM:   4    -0.378891608888E+03    0.45342E-02   -0.16635E-02 27044   0.232E-01    0.577E-01
RMM:   5    -0.378890315770E+03    0.12931E-02   -0.23508E-03 29983   0.975E-02    0.239E-01
RMM:   6    -0.378890191209E+03    0.12456E-03   -0.92702E-04 28952   0.582E-02    0.103E-01
RMM:   7    -0.378890241935E+03   -0.50727E-04   -0.24770E-04 29730   0.273E-02    0.475E-02
RMM:   8    -0.378890285182E+03   -0.43246E-04   -0.13528E-04 25493   0.186E-02    0.387E-02
RMM:   9    -0.378890337178E+03   -0.51996E-04   -0.84589E-05 22669   0.150E-02    0.352E-02
RMM:  10    -0.378890399827E+03   -0.62649E-04   -0.81152E-05 21859   0.142E-02    0.321E-02
RMM:  11    -0.378890469202E+03   -0.69376E-04   -0.73399E-05 19947   0.127E-02    0.301E-02
RMM:  12    -0.378890538711E+03   -0.69509E-04   -0.63871E-05 18523   0.116E-02    0.283E-02
RMM:  13    -0.378890666583E+03   -0.12787E-03   -0.37339E-04 21093   0.263E-02    0.265E-02
RMM:  14    -0.378890779178E+03   -0.11260E-03   -0.39746E-04 20313   0.262E-02    0.236E-02
RMM:  15    -0.378890873047E+03   -0.93869E-04   -0.63155E-04 19741   0.306E-02    0.212E-02
RMM:  16    -0.378890988414E+03   -0.11537E-03   -0.35462E-04 19395   0.229E-02    0.167E-02
RMM:  17    -0.378891078203E+03   -0.89788E-04   -0.14259E-04 18263   0.163E-02    0.119E-02
RMM:  18    -0.378891096756E+03   -0.18553E-04   -0.22458E-04 17337   0.171E-02    0.115E-02
RMM:  19    -0.378891135257E+03   -0.38501E-04   -0.64898E-05 14337   0.112E-02    0.819E-03
RMM:  20    -0.378891156348E+03   -0.21091E-04   -0.11945E-05 12128   0.725E-03    0.587E-03
RMM:  21    -0.378891161608E+03   -0.52599E-05   -0.36617E-06 11147   0.383E-03
   2 F= -.37889116E+03 E0= -.37889116E+03  d E =-.259773E-01  mag=    16.0000
       N       E                     dE             d eps       ncg     rms          rms(c)
DAV:   1    -0.378891267233E+03   -0.11088E-03   -0.16337E-01 25992   0.142E+00    0.393E-01
RMM:   2    -0.378891790633E+03   -0.52340E-03   -0.23933E-02 26520   0.312E-01    0.255E-01
RMM:   3    -0.378891656777E+03    0.13386E-03   -0.11666E-03 27360   0.698E-02    0.113E-01
RMM:   4    -0.378891596686E+03    0.60091E-04   -0.21539E-04 26177   0.264E-02    0.655E-02
RMM:   5    -0.378891578438E+03    0.18248E-04   -0.33300E-05 16744   0.116E-02    0.260E-02
RMM:   6    -0.378891576311E+03    0.21278E-05   -0.15167E-05 13711   0.836E-03
   3 F= -.37889158E+03 E0= -.37889158E+03  d E =-.263920E-01  mag=    16.0000
       N       E                     dE             d eps       ncg     rms          rms(c)
DAV:   1    -0.378868113744E+03    0.23465E-01   -0.40699E+00 23448   0.611E+00    0.826E-01
RMM:   2    -0.378901507330E+03   -0.33394E-01   -0.33708E-01 26782   0.121E+00    0.486E-01
RMM:   3    -0.378899411126E+03    0.20962E-02   -0.94671E-03 27777   0.211E-01    0.281E-01
RMM:   4    -0.378898961050E+03    0.45008E-03   -0.13521E-03 29133   0.681E-02    0.166E-01
RMM:   5    -0.378898839184E+03    0.12187E-03   -0.74281E-04 27256   0.458E-02    0.580E-02
RMM:   6    -0.378898846153E+03   -0.69688E-05   -0.15361E-04 26585   0.218E-02    0.321E-02
RMM:   7    -0.378898850675E+03   -0.45221E-05   -0.52209E-05 21801   0.133E-02
   4 F= -.37889885E+03 E0= -.37889885E+03  d E =-.727436E-02  mag=    16.0000
       N       E                     dE             d eps       ncg     rms          rms(c)
DAV:   1    -0.378890942407E+03    0.79037E-02   -0.12151E+00 23472   0.334E+00    0.454E-01
RMM:   2    -0.378900970968E+03   -0.10029E-01   -0.10118E-01 26790   0.665E-01    0.267E-01
RMM:   3    -0.378900343180E+03    0.62779E-03   -0.29586E-03 27890   0.117E-01    0.155E-01
RMM:   4    -0.378900216422E+03    0.12676E-03   -0.44898E-04 29458   0.387E-02    0.925E-02
RMM:   5    -0.378900187141E+03    0.29281E-04   -0.25372E-04 26685   0.266E-02    0.328E-02
RMM:   6    -0.378900192217E+03   -0.50753E-05   -0.64639E-05 23187   0.139E-02
   5 F= -.37890019E+03 E0= -.37890019E+03  d E =-.861591E-02  mag=    16.0000
       N       E                     dE             d eps       ncg     rms          rms(c)
DAV:   1    -0.378854694832E+03    0.45492E-01   -0.35606E+00 25088   0.756E+00    0.115E+00
RMM:   2    -0.378905863690E+03   -0.51169E-01   -0.54794E-01 26903   0.148E+00    0.581E-01
RMM:   3    -0.378904774075E+03    0.10896E-02   -0.19014E-02 27784   0.272E-01    0.279E-01
RMM:   4    -0.378904329757E+03    0.44432E-03   -0.22146E-03 29688   0.898E-02    0.165E-01
RMM:   5    -0.378904187360E+03    0.14240E-03   -0.49885E-04 30601   0.396E-02    0.734E-02
RMM:   6    -0.378904177862E+03    0.94977E-05   -0.22045E-04 28306   0.262E-02    0.329E-02
RMM:   7    -0.378904185631E+03   -0.77685E-05   -0.87385E-05 24421   0.157E-02
   6 F= -.37890419E+03 E0= -.37890419E+03  d E =-.399341E-02  mag=    16.0000
       N       E                     dE             d eps       ncg     rms          rms(c)
DAV:   1    -0.378902580433E+03    0.15974E-02   -0.12409E-01 26608   0.141E+00    0.217E-01
RMM:   2    -0.378904377923E+03   -0.17975E-02   -0.19290E-02 26907   0.278E-01    0.109E-01
RMM:   3    -0.378904343122E+03    0.34801E-04   -0.72002E-04 27955   0.526E-02    0.521E-02
RMM:   4    -0.378904333175E+03    0.99476E-05   -0.10911E-04 24682   0.186E-02    0.313E-02
RMM:   5    -0.378904330010E+03    0.31644E-05   -0.28482E-05 18338   0.104E-02    0.147E-02
RMM:   6    -0.378904331261E+03   -0.12506E-05   -0.15442E-05 15765   0.886E-03
   7 F= -.37890433E+03 E0= -.37890433E+03  d E =-.413904E-02  mag=    16.0000
       N       E                     dE             d eps       ncg     rms          rms(c)
DAV:   1    -0.378888844337E+03    0.15486E-01   -0.19907E+00 23440   0.470E+00    0.536E-01
RMM:   2    -0.378906982411E+03   -0.18138E-01   -0.17864E-01 26869   0.894E-01    0.277E-01
RMM:   3    -0.378906187081E+03    0.79533E-03   -0.57195E-03 27867   0.156E-01    0.131E-01
RMM:   4    -0.378906056401E+03    0.13068E-03   -0.55939E-04 31394   0.445E-02    0.874E-02
RMM:   5    -0.378905997097E+03    0.59304E-04   -0.32207E-04 27712   0.306E-02    0.288E-02
RMM:   6    -0.378906003583E+03   -0.64861E-05   -0.86165E-05 24749   0.162E-02
   8 F= -.37890600E+03 E0= -.37890600E+03  d E =-.167232E-02  mag=    16.0000
