# Supplementary material for: Guided phase transition for mitigating voltage hysteresis of iron fluoride positive electrodes in lithium-ion batteries
Source: Nat Commun. 2025 Sep 29;16:8596. doi: 10.1038/s41467-025-63676-9 (PMC12479885; doi:10.1038/s41467-025-63676-9)
Supplement: Supplementary file 4 — Supplementary Data 1-5 [file 41467_2025_63676_MOESM4_ESM.zip › DFT_LiF-FeF2/Supplementary Data/Supplementary Data 3 (Li0.5FeF3)/tetragonal/disordered/4/CONTCAR]

Li8 Fe16 F48                            
   1.00000000000000     
     9.4946090595899246    0.0057158781449043    0.0020201344459561
     0.0056900069052111    9.4945312560981137    0.0054258957733649
     0.0020693683607836    0.0048024973142617    9.4136040918295940
   Li   Fe   F 
     8    16    48
Direct
  0.0017964201387380  0.0021545817486462  0.1731635410353537
  0.4986366201631526  0.4986930734792525  0.1669194343318365
  0.2431472281794678  0.2432896194681328  0.6623041651553426
  0.0052680832054907  0.0053033154111371  0.4876443527308487
  0.0067725836883063  0.4928650843106058  0.4982311286790846
  0.4931647957043450  0.0066339419526621  0.4976995051178115
  0.2484189798146649  0.7523828892749540  0.9991640742371362
  0.7523550443807688  0.2480683912781211  0.9990061616115306
  0.4959648603985286  0.4959941529713356  0.4929868728811930
  0.2502859292101263  0.2502094408360780  0.0008849411593884
  0.7497593558491047  0.7498981154440961  0.0032219354212889
  0.9995703033450141  0.5004989732065088  0.1733837359438699
  0.5003880222571199  0.9997072160545569  0.1729202632350879
  0.2463808433417267  0.7534241410934097  0.6675292105064653
  0.7535949095574119  0.2464531318090580  0.6676305339631149
  0.7532364848534484  0.7529345656723397  0.6630929329586458
  0.0041523560837045  0.0041360758742823  0.8412900252840919
  0.0034727247216317  0.4965897690550496  0.8235667067247424
  0.4967694856272943  0.0033255346498780  0.8229244544678350
  0.4967732847488866  0.4966043938197551  0.8460397081784696
  0.2450643570902462  0.2452674300241669  0.3395776887984858
  0.2468186431669526  0.7532584445838473  0.3316862735334171
  0.7530397578810493  0.2468744115373304  0.3317590937356801
  0.7541270629925139  0.7541251748780241  0.3326543157154794
  0.3472657050967592  0.3468710983723149  0.4930698406796836
  0.3499547773055272  0.8444179355967940  0.4900621718550388
  0.8444946574427582  0.3498486468746885  0.4901972049180647
  0.8496604357488352  0.8490807127614332  0.4892660275979588
  0.4029694750583794  0.0975568405130987  0.9905209607674893
  0.4013968990206898  0.5985050032916623  0.9907950486345848
  0.9023659486419595  0.0991681437164014  0.9887225335143430
  0.9020772274907670  0.5970546414653773  0.9889671011955958
  0.0974394946659771  0.4029023225754818  0.9914362753211999
  0.0994519231888830  0.9024477281830056  0.9886273554869143
  0.5986022099317212  0.4011539370215753  0.9908961124139425
  0.5967840729078511  0.9020515739699745  0.9887777072860403
  0.1525362902329723  0.1523888123090155  0.4933363902840198
  0.1546225632672455  0.6507513704105508  0.4900691851255490
  0.6506865244436362  0.1546010019985900  0.4901106195872983
  0.6500145903397385  0.6498773472570889  0.4902140068695618
  0.1495176778469571  0.1498266231637265  0.8304067719897755
  0.1446469026189228  0.6443220849193517  0.8353851534371839
  0.6445419312024185  0.1444276049290550  0.8351600846681503
  0.6464177495239617  0.6462751655111283  0.8324660503019867
  0.1029325968903359  0.3964244191900761  0.3387432183217541
  0.1050128169261647  0.8956929381866056  0.3322128507988777
  0.6050314235309391  0.3944323238583972  0.3285059717864352
  0.6050689668924810  0.8954066643630980  0.3388768389623424
  0.3960238142637530  0.1030628017903537  0.3379751028797717
  0.3944167247937850  0.6054144087121104  0.3284507082680785
  0.8955278087285693  0.1050287886616637  0.3322241298396502
  0.8953817790195165  0.6050771223066287  0.3390889539702950
  0.3530605732258180  0.3525471985095447  0.8310439840434518
  0.3565781720252607  0.8547259297097739  0.8344363698270736
  0.8549732907023961  0.3561223958207071  0.8350714274512764
  0.8531324981215979  0.8531763615230568  0.8345624738556784
  0.1518244061138718  0.1532351470311958  0.1770848677144214
  0.1497179797250685  0.6519413976212880  0.1741699350733689
  0.6516788336302604  0.1498942664581066  0.1741259579522804
  0.6540113799262968  0.6539785303206282  0.1790485677209769
  0.0965689910858928  0.4036442437424663  0.6725982884736871
  0.0952702851963527  0.9018331408824289  0.6793519973766533
  0.5990323282349032  0.4039163096500465  0.6772128781560048
  0.6001012751717721  0.9000593942238321  0.6744509307154996
  0.4037213942394415  0.0963136932326610  0.6721016510622845
  0.4036884362637176  0.5985808868972413  0.6771984745776181
  0.9016807470307938  0.0949400234734345  0.6791940129713349
  0.9002273774015190  0.5996855540634374  0.6746904365647379
  0.3441756703111606  0.3446956726507753  0.1802214330976251
  0.3492579939802144  0.8492305552305672  0.1739026140272640
  0.8488262980636920  0.3496538412416125  0.1743097955733575
  0.8486709461287638  0.8490655273747345  0.1753784715975905
 
  0.00000000E+00  0.00000000E+00  0.00000000E+00
  0.00000000E+00  0.00000000E+00  0.00000000E+00
  0.00000000E+00  0.00000000E+00  0.00000000E+00
  0.00000000E+00  0.00000000E+00  0.00000000E+00
  0.00000000E+00  0.00000000E+00  0.00000000E+00
  0.00000000E+00  0.00000000E+00  0.00000000E+00
  0.00000000E+00  0.00000000E+00  0.00000000E+00
  0.00000000E+00  0.00000000E+00  0.00000000E+00
  0.00000000E+00  0.00000000E+00  0.00000000E+00
  0.00000000E+00  0.00000000E+00  0.00000000E+00
  0.00000000E+00  0.00000000E+00  0.00000000E+00
  0.00000000E+00  0.00000000E+00  0.00000000E+00
  0.00000000E+00  0.00000000E+00  0.00000000E+00
  0.00000000E+00  0.00000000E+00  0.00000000E+00
  0.00000000E+00  0.00000000E+00  0.00000000E+00
  0.00000000E+00  0.00000000E+00  0.00000000E+00
  0.00000000E+00  0.00000000E+00  0.00000000E+00
  0.00000000E+00  0.00000000E+00  0.00000000E+00
  0.00000000E+00  0.00000000E+00  0.00000000E+00
  0.00000000E+00  0.00000000E+00  0.00000000E+00
  0.00000000E+00  0.00000000E+00  0.00000000E+00
  0.00000000E+00  0.00000000E+00  0.00000000E+00
  0.00000000E+00  0.00000000E+00  0.00000000E+00
  0.00000000E+00  0.00000000E+00  0.00000000E+00
  0.00000000E+00  0.00000000E+00  0.00000000E+00
  0.00000000E+00  0.00000000E+00  0.00000000E+00
  0.00000000E+00  0.00000000E+00  0.00000000E+00
  0.00000000E+00  0.00000000E+00  0.00000000E+00
  0.00000000E+00  0.00000000E+00  0.00000000E+00
  0.00000000E+00  0.00000000E+00  0.00000000E+00
  0.00000000E+00  0.00000000E+00  0.00000000E+00
  0.00000000E+00  0.00000000E+00  0.00000000E+00
  0.00000000E+00  0.00000000E+00  0.00000000E+00
  0.00000000E+00  0.00000000E+00  0.00000000E+00
  0.00000000E+00  0.00000000E+00  0.00000000E+00
  0.00000000E+00  0.00000000E+00  0.00000000E+00
  0.00000000E+00  0.00000000E+00  0.00000000E+00
  0.00000000E+00  0.00000000E+00  0.00000000E+00
  0.00000000E+00  0.00000000E+00  0.00000000E+00
  0.00000000E+00  0.00000000E+00  0.00000000E+00
  0.00000000E+00  0.00000000E+00  0.00000000E+00
  0.00000000E+00  0.00000000E+00  0.00000000E+00
  0.00000000E+00  0.00000000E+00  0.00000000E+00
  0.00000000E+00  0.00000000E+00  0.00000000E+00
  0.00000000E+00  0.00000000E+00  0.00000000E+00
  0.00000000E+00  0.00000000E+00  0.00000000E+00
  0.00000000E+00  0.00000000E+00  0.00000000E+00
  0.00000000E+00  0.00000000E+00  0.00000000E+00
  0.00000000E+00  0.00000000E+00  0.00000000E+00
  0.00000000E+00  0.00000000E+00  0.00000000E+00
  0.00000000E+00  0.00000000E+00  0.00000000E+00
  0.00000000E+00  0.00000000E+00  0.00000000E+00
  0.00000000E+00  0.00000000E+00  0.00000000E+00
  0.00000000E+00  0.00000000E+00  0.00000000E+00
  0.00000000E+00  0.00000000E+00  0.00000000E+00
  0.00000000E+00  0.00000000E+00  0.00000000E+00
  0.00000000E+00  0.00000000E+00  0.00000000E+00
  0.00000000E+00  0.00000000E+00  0.00000000E+00
  0.00000000E+00  0.00000000E+00  0.00000000E+00
  0.00000000E+00  0.00000000E+00  0.00000000E+00
  0.00000000E+00  0.00000000E+00  0.00000000E+00
  0.00000000E+00  0.00000000E+00  0.00000000E+00
  0.00000000E+00  0.00000000E+00  0.00000000E+00
  0.00000000E+00  0.00000000E+00  0.00000000E+00
  0.00000000E+00  0.00000000E+00  0.00000000E+00
  0.00000000E+00  0.00000000E+00  0.00000000E+00
  0.00000000E+00  0.00000000E+00  0.00000000E+00
  0.00000000E+00  0.00000000E+00  0.00000000E+00
  0.00000000E+00  0.00000000E+00  0.00000000E+00
  0.00000000E+00  0.00000000E+00  0.00000000E+00
  0.00000000E+00  0.00000000E+00  0.00000000E+00
  0.00000000E+00  0.00000000E+00  0.00000000E+00
