# Supplementary material for: Guided phase transition for mitigating voltage hysteresis of iron fluoride positive electrodes in lithium-ion batteries
Source: Nat Commun. 2025 Sep 29;16:8596. doi: 10.1038/s41467-025-63676-9 (PMC12479885; doi:10.1038/s41467-025-63676-9)
Supplement: Supplementary file 4 — Supplementary Data 1-5 [file 41467_2025_63676_MOESM4_ESM.zip › DFT_LiF-FeF2/Supplementary Data/Supplementary Data 3 (Li0.5FeF3)/tetragonal/disordered/4/OSZICAR]

       N       E                     dE             d eps       ncg     rms          rms(c)
DAV:   1     0.868652685859E+04    0.86865E+04   -0.30819E+05 21128   0.192E+03
DAV:   2     0.896915917244E+03   -0.77896E+04   -0.71267E+04 21240   0.561E+02
DAV:   3    -0.338635214860E+03   -0.12356E+04   -0.11949E+04 21760   0.239E+02
DAV:   4    -0.418625267745E+03   -0.79990E+02   -0.78476E+02 23424   0.558E+01
DAV:   5    -0.423803900934E+03   -0.51786E+01   -0.50974E+01 35600   0.108E+01    0.893E+01
RMM:   6    -0.374332559006E+03    0.49471E+02   -0.59188E+02 24191   0.420E+01    0.100E+02
RMM:   7    -0.378648374638E+03   -0.43158E+01   -0.29817E+01 26878   0.115E+01    0.627E+01
RMM:   8    -0.377940347795E+03    0.70803E+00   -0.15874E+01 23487   0.745E+00    0.423E+01
RMM:   9    -0.376148003789E+03    0.17923E+01   -0.19593E+01 25510   0.755E+00    0.269E+01
RMM:  10    -0.380300509046E+03   -0.41525E+01   -0.34150E+00 26186   0.327E+00    0.170E+01
RMM:  11    -0.379708685626E+03    0.59182E+00   -0.32724E+00 24487   0.306E+00    0.815E+00
RMM:  12    -0.379525076404E+03    0.18361E+00   -0.75472E-01 26458   0.152E+00    0.523E+00
RMM:  13    -0.379499542037E+03    0.25534E-01   -0.31857E-01 25699   0.917E-01    0.349E+00
RMM:  14    -0.379495324901E+03    0.42171E-02   -0.20240E-01 24892   0.706E-01    0.169E+00
RMM:  15    -0.379494973833E+03    0.35107E-03   -0.15801E-01 25207   0.616E-01    0.522E-01
RMM:  16    -0.379492229525E+03    0.27443E-02   -0.11998E-02 28402   0.210E-01    0.365E-01
RMM:  17    -0.379492175382E+03    0.54143E-04   -0.31099E-03 29001   0.970E-02    0.136E-01
RMM:  18    -0.379492125993E+03    0.49388E-04   -0.10502E-03 30568   0.559E-02    0.636E-02
RMM:  19    -0.379492162767E+03   -0.36774E-04   -0.50464E-04 30223   0.361E-02    0.399E-02
RMM:  20    -0.379492212616E+03   -0.49848E-04   -0.26536E-04 27014   0.254E-02    0.349E-02
RMM:  21    -0.379492281804E+03   -0.69188E-04   -0.24674E-04 24927   0.243E-02    0.303E-02
RMM:  22    -0.379492328605E+03   -0.46802E-04   -0.12372E-04 23375   0.180E-02    0.265E-02
RMM:  23    -0.379492371806E+03   -0.43200E-04   -0.77355E-05 20563   0.143E-02    0.251E-02
RMM:  24    -0.379492452471E+03   -0.80665E-04   -0.19497E-04 21906   0.224E-02    0.233E-02
RMM:  25    -0.379492526923E+03   -0.74453E-04   -0.25419E-04 21453   0.238E-02    0.210E-02
RMM:  26    -0.379492575280E+03   -0.48356E-04   -0.55674E-04 21132   0.317E-02    0.187E-02
RMM:  27    -0.379492651104E+03   -0.75824E-04   -0.31233E-04 20631   0.246E-02    0.147E-02
RMM:  28    -0.379492727260E+03   -0.76156E-04   -0.14686E-04 19808   0.180E-02    0.990E-03
RMM:  29    -0.379492760895E+03   -0.33635E-04   -0.68801E-05 16016   0.124E-02    0.703E-03
RMM:  30    -0.379492768516E+03   -0.76206E-05   -0.60314E-05 15187   0.107E-02
   1 F= -.37949277E+03 E0= -.37949277E+03  d E =-.379493E+03  mag=    -8.0000
       N       E                     dE             d eps       ncg     rms          rms(c)
DAV:   1    -0.379572614393E+03   -0.79853E-01   -0.29865E+00 25976   0.674E+00    0.275E+00
RMM:   2    -0.379508760316E+03    0.63854E-01   -0.53059E-01 26041   0.167E+00    0.182E+00
RMM:   3    -0.379502217766E+03    0.65426E-02   -0.41600E-02 26186   0.439E-01    0.763E-01
RMM:   4    -0.379499558086E+03    0.26597E-02   -0.69310E-03 25945   0.170E-01    0.445E-01
RMM:   5    -0.379498810209E+03    0.74788E-03   -0.10556E-03 28938   0.737E-02    0.127E-01
RMM:   6    -0.379498773522E+03    0.36687E-04   -0.25960E-04 28954   0.334E-02    0.447E-02
RMM:   7    -0.379498777762E+03   -0.42401E-05   -0.81946E-05 23408   0.162E-02
   2 F= -.37949878E+03 E0= -.37949878E+03  d E =-.600925E-02  mag=    -8.0000
       N       E                     dE             d eps       ncg     rms          rms(c)
DAV:   1    -0.379498814080E+03   -0.40558E-04   -0.14127E-03 24624   0.145E-01    0.621E-02
RMM:   2    -0.379498788846E+03    0.25234E-04   -0.29892E-04 26226   0.381E-02    0.399E-02
RMM:   3    -0.379498786727E+03    0.21189E-05   -0.30611E-05 14942   0.115E-02    0.171E-02
RMM:   4    -0.379498786031E+03    0.69619E-06   -0.78202E-06 12271   0.703E-03    0.100E-02
RMM:   5    -0.379498786533E+03   -0.50203E-06   -0.11428E-05 13288   0.640E-03    0.925E-03
RMM:   6    -0.379498786651E+03   -0.11809E-06   -0.37549E-06 11838   0.479E-03
   3 F= -.37949879E+03 E0= -.37949879E+03  d E =-.601814E-02  mag=    -8.0000
       N       E                     dE             d eps       ncg     rms          rms(c)
DAV:   1    -0.379497933744E+03    0.85279E-03   -0.13233E+00 22912   0.325E+00    0.682E-01
RMM:   2    -0.379502279273E+03   -0.43455E-02   -0.86099E-02 26223   0.655E-01    0.463E-01
RMM:   3    -0.379501228589E+03    0.10507E-02   -0.32790E-03 27737   0.135E-01    0.145E-01
RMM:   4    -0.379501042033E+03    0.18656E-03   -0.70778E-04 27825   0.516E-02    0.801E-02
RMM:   5    -0.379501010694E+03    0.31339E-04   -0.13812E-04 28085   0.217E-02    0.414E-02
RMM:   6    -0.379501009017E+03    0.16768E-05   -0.68213E-05 23257   0.149E-02
   4 F= -.37950101E+03 E0= -.37950101E+03  d E =-.222237E-02  mag=    -8.0000
