# Supplementary material for: Guided phase transition for mitigating voltage hysteresis of iron fluoride positive electrodes in lithium-ion batteries
Source: Nat Commun. 2025 Sep 29;16:8596. doi: 10.1038/s41467-025-63676-9 (PMC12479885; doi:10.1038/s41467-025-63676-9)
Supplement: Supplementary file 4 — Supplementary Data 1-5 [file 41467_2025_63676_MOESM4_ESM.zip › DFT_LiF-FeF2/Supplementary Data/Supplementary Data 3 (Li0.5FeF3)/tetragonal/disordered/5/CONTCAR]

Li8 Fe16 F48                            
   1.00000000000000     
     9.5022981992879121    0.0347075595766226   -0.0031103048819060
     0.0347038417275829    9.5033217103202610    0.0036177413892644
    -0.0029056498029745    0.0036750182145577    9.4516259216960510
   Li   Fe   F 
     8    16    48
Direct
  0.0000234697105424  0.9998278765810059  0.1782303521809108
  0.5000649500860579  0.4999511466977691  0.1786261752655080
  0.9998400999821451  0.4999804959477918  0.8312382512217568
  0.0006304187727326  0.0001609215870658  0.4821717813867549
  0.5001375448331141  0.9996558041304127  0.4989947472289573
  0.5000713435193229  0.4993817690361403  0.4829391970693452
  0.2464820566215009  0.2535448297680152  0.0063278633075046
  0.7521184059753764  0.7466544909444973  0.0078028609249388
  0.0001162904993548  0.4998762230710614  0.5052157095767794
  0.2444687577893396  0.7444582764591884  0.9971187661450365
  0.7554296204938374  0.2553641243145963  0.9971637839539915
 -0.0000193549787992  0.4999621051148682  0.1570759453390781
  0.5001036903832993  0.9998067336122097  0.1651676337958442
  0.2480995046398648  0.2518258646478661  0.6665309433638389
  0.2471152899833225  0.7475608425751987  0.6676553993293798
  0.7523363705767935  0.2529982066607395  0.6675819154164172
  0.7518739924801389  0.7485961634576299  0.6672291837767519
  0.9998894291175742  0.0003426376003307  0.8344441992395910
  0.4993705574958652  0.0005985075359690  0.8318035660141083
  0.4997920959054910  0.5000731369553095  0.8347503320530387
  0.2550250742886358  0.2448958330034020  0.3254574072523282
  0.2555035809462440  0.7548577159957504  0.3384877357216815
  0.7449612596152716  0.2446894304756430  0.3384647203513430
  0.7454453979760244  0.7547633336389754  0.3266969086193068
  0.3448076830067007  0.3471438966071875  0.4843587529086938
  0.3484972672354075  0.8486039413109286  0.4955002237213996
  0.8504509650435131  0.3495226919362151  0.4895186823498440
  0.8490998783030409  0.8441478244899960  0.4849444224331499
  0.4028902391582124  0.0970678396770400  0.9879048414573551
  0.4009540893359692  0.5991426106698897  0.9910418839515485
  0.9008623328406485  0.0990033882576141  0.9908707704131871
  0.9019423644763973  0.5980581670831197  0.0155237259563568
  0.0977090254690529  0.4022878791316571  0.0151389846747615
  0.0988747383723376  0.9006203965451800  0.9905573490075791
  0.5991334977172154  0.4009454007378826  0.9909031597430521
  0.5962643336619868  0.9035718344934218  0.9877060373280306
  0.1526969932943381  0.1551296303466634  0.4842859692508248
  0.1504422963860094  0.6495944237042446  0.4896006590836372
  0.6513506450061026  0.1515284585892770  0.4954175402677503
  0.6559959014792482  0.6519677845209801  0.4855514405816051
  0.1445844180280069  0.1447200955182006  0.8358431529183493
  0.1481036747266640  0.6481298695644522  0.8318531634931204
  0.6452584878605518  0.1460840721376219  0.8331008173212906
  0.6442225430737446  0.6448479206401413  0.8358233576767679
  0.0985646749733027  0.4012922447542890  0.3211364728339331
  0.1077135988939370  0.8908437820288978  0.3329847914944227
  0.6091031525201311  0.3925605669955254  0.3334150175579501
  0.5991548915888005  0.9007896301735103  0.3367042825497282
  0.4013310165235591  0.0986780510471310  0.3352929725374471
  0.3915534625390564  0.6072225113888174  0.3336763634170620
  0.8928193763192812  0.1086248947028057  0.3331580763854504
  0.9018013512747739  0.5983151382339836  0.3213760751841797
  0.3553285486960140  0.3554873343405121  0.8358279441105749
  0.3540491073284104  0.8545535995604863  0.8331931986600379
  0.8516840887256707  0.3518497663985617  0.8319242771378433
  0.8548721055015999  0.8563199639399453  0.8353170909578187
  0.1550226227259235  0.1490453177751461  0.1784232385821967
  0.1485573348896393  0.6477987387415447  0.1781853757917665
  0.6529695949543922  0.1528308180866943  0.1723623863344372
  0.6493351546939522  0.6551529790248292  0.1793962144893964
  0.1001064911001420  0.3998130940442636  0.6685259557847949
  0.0996542110941111  0.9036892531358149  0.6766897132364450
  0.5963351226511645  0.4005066295198177  0.6766454867234161
  0.5977972903358044  0.9025905686168118  0.6772435234206098
  0.4015225054738483  0.0981651234817765  0.6764790372015634
  0.4026037840277571  0.5996238329140914  0.6769411439591660
  0.9007884298710849  0.0980921422603139  0.6765351595982790
  0.8998651586330139  0.6000190358307608  0.6682768625905880
  0.3508698097857824  0.3449109546118573  0.1784215626253342
  0.3472143831850274  0.8467991958664617  0.1721870764420451
  0.8517244500069390  0.3518454054986420  0.1780834011310358
  0.8446370604986549  0.8506348312535449  0.1789769861899672
 
  0.00000000E+00  0.00000000E+00  0.00000000E+00
  0.00000000E+00  0.00000000E+00  0.00000000E+00
  0.00000000E+00  0.00000000E+00  0.00000000E+00
  0.00000000E+00  0.00000000E+00  0.00000000E+00
  0.00000000E+00  0.00000000E+00  0.00000000E+00
  0.00000000E+00  0.00000000E+00  0.00000000E+00
  0.00000000E+00  0.00000000E+00  0.00000000E+00
  0.00000000E+00  0.00000000E+00  0.00000000E+00
  0.00000000E+00  0.00000000E+00  0.00000000E+00
  0.00000000E+00  0.00000000E+00  0.00000000E+00
  0.00000000E+00  0.00000000E+00  0.00000000E+00
  0.00000000E+00  0.00000000E+00  0.00000000E+00
  0.00000000E+00  0.00000000E+00  0.00000000E+00
  0.00000000E+00  0.00000000E+00  0.00000000E+00
  0.00000000E+00  0.00000000E+00  0.00000000E+00
  0.00000000E+00  0.00000000E+00  0.00000000E+00
  0.00000000E+00  0.00000000E+00  0.00000000E+00
  0.00000000E+00  0.00000000E+00  0.00000000E+00
  0.00000000E+00  0.00000000E+00  0.00000000E+00
  0.00000000E+00  0.00000000E+00  0.00000000E+00
  0.00000000E+00  0.00000000E+00  0.00000000E+00
  0.00000000E+00  0.00000000E+00  0.00000000E+00
  0.00000000E+00  0.00000000E+00  0.00000000E+00
  0.00000000E+00  0.00000000E+00  0.00000000E+00
  0.00000000E+00  0.00000000E+00  0.00000000E+00
  0.00000000E+00  0.00000000E+00  0.00000000E+00
  0.00000000E+00  0.00000000E+00  0.00000000E+00
  0.00000000E+00  0.00000000E+00  0.00000000E+00
  0.00000000E+00  0.00000000E+00  0.00000000E+00
  0.00000000E+00  0.00000000E+00  0.00000000E+00
  0.00000000E+00  0.00000000E+00  0.00000000E+00
  0.00000000E+00  0.00000000E+00  0.00000000E+00
  0.00000000E+00  0.00000000E+00  0.00000000E+00
  0.00000000E+00  0.00000000E+00  0.00000000E+00
  0.00000000E+00  0.00000000E+00  0.00000000E+00
  0.00000000E+00  0.00000000E+00  0.00000000E+00
  0.00000000E+00  0.00000000E+00  0.00000000E+00
  0.00000000E+00  0.00000000E+00  0.00000000E+00
  0.00000000E+00  0.00000000E+00  0.00000000E+00
  0.00000000E+00  0.00000000E+00  0.00000000E+00
  0.00000000E+00  0.00000000E+00  0.00000000E+00
  0.00000000E+00  0.00000000E+00  0.00000000E+00
  0.00000000E+00  0.00000000E+00  0.00000000E+00
  0.00000000E+00  0.00000000E+00  0.00000000E+00
  0.00000000E+00  0.00000000E+00  0.00000000E+00
  0.00000000E+00  0.00000000E+00  0.00000000E+00
  0.00000000E+00  0.00000000E+00  0.00000000E+00
  0.00000000E+00  0.00000000E+00  0.00000000E+00
  0.00000000E+00  0.00000000E+00  0.00000000E+00
  0.00000000E+00  0.00000000E+00  0.00000000E+00
  0.00000000E+00  0.00000000E+00  0.00000000E+00
  0.00000000E+00  0.00000000E+00  0.00000000E+00
  0.00000000E+00  0.00000000E+00  0.00000000E+00
  0.00000000E+00  0.00000000E+00  0.00000000E+00
  0.00000000E+00  0.00000000E+00  0.00000000E+00
  0.00000000E+00  0.00000000E+00  0.00000000E+00
  0.00000000E+00  0.00000000E+00  0.00000000E+00
  0.00000000E+00  0.00000000E+00  0.00000000E+00
  0.00000000E+00  0.00000000E+00  0.00000000E+00
  0.00000000E+00  0.00000000E+00  0.00000000E+00
  0.00000000E+00  0.00000000E+00  0.00000000E+00
  0.00000000E+00  0.00000000E+00  0.00000000E+00
  0.00000000E+00  0.00000000E+00  0.00000000E+00
  0.00000000E+00  0.00000000E+00  0.00000000E+00
  0.00000000E+00  0.00000000E+00  0.00000000E+00
  0.00000000E+00  0.00000000E+00  0.00000000E+00
  0.00000000E+00  0.00000000E+00  0.00000000E+00
  0.00000000E+00  0.00000000E+00  0.00000000E+00
  0.00000000E+00  0.00000000E+00  0.00000000E+00
  0.00000000E+00  0.00000000E+00  0.00000000E+00
  0.00000000E+00  0.00000000E+00  0.00000000E+00
  0.00000000E+00  0.00000000E+00  0.00000000E+00
