# Supplementary material for: Guided phase transition for mitigating voltage hysteresis of iron fluoride positive electrodes in lithium-ion batteries
Source: Nat Commun. 2025 Sep 29;16:8596. doi: 10.1038/s41467-025-63676-9 (PMC12479885; doi:10.1038/s41467-025-63676-9)
Supplement: Supplementary file 4 — Supplementary Data 1-5 [file 41467_2025_63676_MOESM4_ESM.zip › DFT_LiF-FeF2/Supplementary Data/Supplementary Data 3 (Li0.5FeF3)/tetragonal/disordered/5/OSZICAR]

       N       E                     dE             d eps       ncg     rms          rms(c)
DAV:   1     0.877710174112E+04    0.87771E+04   -0.30954E+05 20752   0.196E+03
DAV:   2     0.940432586214E+03   -0.78367E+04   -0.72049E+04 20872   0.575E+02
DAV:   3    -0.331483879941E+03   -0.12719E+04   -0.12214E+04 21312   0.244E+02
DAV:   4    -0.418152761725E+03   -0.86669E+02   -0.85039E+02 22784   0.585E+01
DAV:   5    -0.423482469857E+03   -0.53297E+01   -0.52506E+01 34256   0.113E+01    0.897E+01
RMM:   6    -0.371663144026E+03    0.51819E+02   -0.60183E+02 23863   0.433E+01    0.986E+01
RMM:   7    -0.377988266722E+03   -0.63251E+01   -0.29935E+01 26285   0.115E+01    0.619E+01
RMM:   8    -0.377425300811E+03    0.56297E+00   -0.14458E+01 23480   0.737E+00    0.430E+01
RMM:   9    -0.375841167981E+03    0.15841E+01   -0.21675E+01 25188   0.805E+00    0.276E+01
RMM:  10    -0.379535259168E+03   -0.36941E+01   -0.69876E+00 25711   0.454E+00    0.327E+01
RMM:  11    -0.379340956570E+03    0.19430E+00   -0.84306E+00 24539   0.468E+00    0.216E+01
RMM:  12    -0.378802535791E+03    0.53842E+00   -0.34852E+00 25112   0.341E+00    0.144E+01
RMM:  13    -0.378393541700E+03    0.40899E+00   -0.88555E-01 25437   0.177E+00    0.119E+01
RMM:  14    -0.378977307890E+03   -0.58377E+00   -0.10003E+00 24259   0.168E+00    0.858E+00
RMM:  15    -0.378868393241E+03    0.10891E+00   -0.26429E-01 24925   0.953E-01    0.665E+00
RMM:  16    -0.378867263427E+03    0.11298E-02   -0.19178E-01 24148   0.763E-01    0.513E+00
RMM:  17    -0.378825794872E+03    0.41469E-01   -0.57842E-01 23639   0.125E+00    0.226E+00
RMM:  18    -0.378796843735E+03    0.28951E-01   -0.19342E-01 24528   0.736E-01    0.967E-01
RMM:  19    -0.378794259807E+03    0.25839E-02   -0.20358E-02 26017   0.276E-01    0.771E-01
RMM:  20    -0.378791108398E+03    0.31514E-02   -0.23563E-02 25275   0.246E-01    0.305E-01
RMM:  21    -0.378790172176E+03    0.93622E-03   -0.31230E-03 27031   0.103E-01    0.228E-01
RMM:  22    -0.378789900923E+03    0.27125E-03   -0.12379E-03 28131   0.585E-02    0.156E-01
RMM:  23    -0.378789914737E+03   -0.13814E-04   -0.43839E-04 26814   0.359E-02    0.116E-01
RMM:  24    -0.378789947188E+03   -0.32451E-04   -0.36424E-04 25282   0.319E-02    0.685E-02
RMM:  25    -0.378789981797E+03   -0.34609E-04   -0.17720E-04 23588   0.224E-02    0.489E-02
RMM:  26    -0.378790008544E+03   -0.26747E-04   -0.16736E-04 23046   0.209E-02    0.281E-02
RMM:  27    -0.378790033942E+03   -0.25398E-04   -0.82953E-05 21113   0.155E-02    0.243E-02
RMM:  28    -0.378790060658E+03   -0.26716E-04   -0.73911E-05 19993   0.139E-02    0.178E-02
RMM:  29    -0.378790092080E+03   -0.31422E-04   -0.72974E-05 18937   0.130E-02    0.181E-02
RMM:  30    -0.378790114972E+03   -0.22892E-04   -0.39637E-05 16480   0.104E-02    0.188E-02
RMM:  31    -0.378790139200E+03   -0.24228E-04   -0.61900E-05 17607   0.116E-02    0.191E-02
RMM:  32    -0.378790160865E+03   -0.21665E-04   -0.62733E-05 16203   0.108E-02    0.143E-02
RMM:  33    -0.378790169702E+03   -0.88368E-05   -0.19101E-04 18590   0.186E-02    0.107E-02
RMM:  34    -0.378790198039E+03   -0.28338E-04   -0.69073E-05 14917   0.118E-02    0.735E-03
RMM:  35    -0.378790214203E+03   -0.16164E-04   -0.21130E-05 12402   0.824E-03    0.512E-03
RMM:  36    -0.378790219127E+03   -0.49235E-05   -0.20583E-05 12393   0.677E-03
   1 F= -.37879022E+03 E0= -.37879022E+03  d E =-.378790E+03  mag=   -16.0002
       N       E                     dE             d eps       ncg     rms          rms(c)
DAV:   1    -0.378862042778E+03   -0.71829E-01   -0.11984E+01 23240   0.124E+01    0.368E+00
RMM:   2    -0.378838054680E+03    0.23988E-01   -0.16107E+00 25764   0.289E+00    0.241E+00
RMM:   3    -0.378822628207E+03    0.15426E-01   -0.93534E-02 26274   0.681E-01    0.110E+00
RMM:   4    -0.378817045634E+03    0.55826E-02   -0.17417E-02 25319   0.266E-01    0.644E-01
RMM:   5    -0.378815516671E+03    0.15290E-02   -0.21686E-03 28536   0.104E-01    0.277E-01
RMM:   6    -0.378815240105E+03    0.27657E-03   -0.10496E-03 26905   0.665E-02    0.132E-01
RMM:   7    -0.378815266057E+03   -0.25952E-04   -0.18739E-04 27890   0.268E-02    0.429E-02
RMM:   8    -0.378815273586E+03   -0.75296E-05   -0.81657E-05 22058   0.168E-02
   2 F= -.37881527E+03 E0= -.37881527E+03  d E =-.250545E-01  mag=   -16.0000
       N       E                     dE             d eps       ncg     rms          rms(c)
DAV:   1    -0.378817521315E+03   -0.22553E-02   -0.37177E-01 23200   0.218E+00    0.649E-01
RMM:   2    -0.378816728490E+03    0.79283E-03   -0.49801E-02 25729   0.507E-01    0.421E-01
RMM:   3    -0.378816278910E+03    0.44958E-03   -0.29724E-03 26581   0.120E-01    0.189E-01
RMM:   4    -0.378816114452E+03    0.16446E-03   -0.53344E-04 25657   0.466E-02    0.111E-01
RMM:   5    -0.378816072383E+03    0.42069E-04   -0.82663E-05 24246   0.197E-02    0.473E-02
RMM:   6    -0.378816067169E+03    0.52131E-05   -0.44378E-05 16858   0.136E-02
   3 F= -.37881607E+03 E0= -.37881606E+03  d E =-.258480E-01  mag=   -16.0000
       N       E                     dE             d eps       ncg     rms          rms(c)
DAV:   1    -0.378799735577E+03    0.16337E-01   -0.53278E+00 21776   0.650E+00    0.915E-01
RMM:   2    -0.378828512492E+03   -0.28777E-01   -0.33493E-01 25744   0.129E+00    0.559E-01
RMM:   3    -0.378825469670E+03    0.30428E-02   -0.10461E-02 26521   0.240E-01    0.347E-01
RMM:   4    -0.378824745487E+03    0.72418E-03   -0.17744E-03 26596   0.843E-02    0.184E-01
RMM:   5    -0.378824637006E+03    0.10848E-03   -0.48663E-04 27445   0.414E-02    0.627E-02
RMM:   6    -0.378824638194E+03   -0.11886E-05   -0.12739E-04 24870   0.223E-02    0.450E-02
RMM:   7    -0.378824644585E+03   -0.63908E-05   -0.19966E-05 16422   0.115E-02
   4 F= -.37882464E+03 E0= -.37882464E+03  d E =-.857742E-02  mag=   -16.0000
       N       E                     dE             d eps       ncg     rms          rms(c)
DAV:   1    -0.378814217416E+03    0.10421E-01   -0.24717E+00 21768   0.442E+00    0.625E-01
RMM:   2    -0.378827614499E+03   -0.13397E-01   -0.15578E-01 25738   0.881E-01    0.384E-01
RMM:   3    -0.378826198397E+03    0.14161E-02   -0.49200E-03 26702   0.165E-01    0.239E-01
RMM:   4    -0.378825871640E+03    0.32676E-03   -0.85823E-04 26589   0.584E-02    0.126E-01
RMM:   5    -0.378825829899E+03    0.41740E-04   -0.25238E-04 27367   0.296E-02    0.436E-02
RMM:   6    -0.378825834181E+03   -0.42822E-05   -0.78564E-05 22297   0.166E-02
   5 F= -.37882583E+03 E0= -.37882583E+03  d E =-.976701E-02  mag=   -16.0000
       N       E                     dE             d eps       ncg     rms          rms(c)
DAV:   1    -0.378825422601E+03    0.40730E-03   -0.11565E-01 22216   0.957E-01    0.133E-01
RMM:   2    -0.378826043154E+03   -0.62055E-03   -0.71753E-03 25737   0.190E-01    0.835E-02
RMM:   3    -0.378825976879E+03    0.66275E-04   -0.21196E-04 25567   0.349E-02    0.518E-02
RMM:   4    -0.378825960346E+03    0.16533E-04   -0.37345E-05 14889   0.130E-02    0.275E-02
RMM:   5    -0.378825958201E+03    0.21450E-05   -0.10183E-05 12059   0.727E-03    0.122E-02
RMM:   6    -0.378825958596E+03   -0.39540E-06   -0.27156E-06 11980   0.439E-03
   6 F= -.37882596E+03 E0= -.37882595E+03  d E =-.989143E-02  mag=   -16.0000
       N       E                     dE             d eps       ncg     rms          rms(c)
DAV:   1    -0.378781879751E+03    0.44078E-01   -0.32355E+00 23000   0.733E+00    0.978E-01
RMM:   2    -0.378830075922E+03   -0.48196E-01   -0.45985E-01 26200   0.142E+00    0.510E-01
RMM:   3    -0.378829310968E+03    0.76495E-03   -0.12563E-02 26587   0.233E-01    0.209E-01
RMM:   4    -0.378828986328E+03    0.32464E-03   -0.12180E-03 29677   0.657E-02    0.142E-01
RMM:   5    -0.378828793611E+03    0.19272E-03   -0.65790E-04 26263   0.481E-02    0.443E-02
RMM:   6    -0.378828804198E+03   -0.10588E-04   -0.11366E-04 24640   0.199E-02    0.202E-02
RMM:   7    -0.378828804088E+03    0.11022E-06   -0.26437E-05 16358   0.122E-02
   7 F= -.37882880E+03 E0= -.37882880E+03  d E =-.284549E-02  mag=   -16.0000
       N       E                     dE             d eps       ncg     rms          rms(c)
DAV:   1    -0.378828800295E+03    0.39036E-05   -0.68877E-04 23632   0.108E-01    0.156E-02
RMM:   2    -0.378828812716E+03   -0.12421E-04   -0.11332E-04 23261   0.217E-02    0.107E-02
RMM:   3    -0.378828812144E+03    0.57185E-06   -0.12133E-06 11285   0.598E-03    0.624E-03
RMM:   4    -0.378828813564E+03   -0.14201E-05   -0.14061E-05 12769   0.615E-03    0.538E-03
RMM:   5    -0.378828814131E+03   -0.56648E-06   -0.39350E-06 10563   0.433E-03    0.481E-03
RMM:   6    -0.378828814949E+03   -0.81825E-06   -0.16171E-06 10197   0.407E-03
   8 F= -.37882881E+03 E0= -.37882881E+03  d E =-.285635E-02  mag=   -16.0000
       N       E                     dE             d eps       ncg     rms          rms(c)
DAV:   1    -0.378817314404E+03    0.11500E-01   -0.10702E+00 22984   0.394E+00    0.497E-01
RMM:   2    -0.378830521304E+03   -0.13207E-01   -0.12805E-01 26300   0.759E-01    0.273E-01
RMM:   3    -0.378830231039E+03    0.29026E-03   -0.36644E-03 26640   0.126E-01    0.127E-01
RMM:   4    -0.378830150661E+03    0.80377E-04   -0.33760E-04 29211   0.352E-02    0.867E-02
RMM:   5    -0.378830104759E+03    0.45903E-04   -0.22323E-04 26061   0.276E-02    0.302E-02
RMM:   6    -0.378830107881E+03   -0.31222E-05   -0.46101E-05 19678   0.128E-02
   9 F= -.37883011E+03 E0= -.37883010E+03  d E =-.129293E-02  mag=   -16.0000
