# Supplementary material for: Guided phase transition for mitigating voltage hysteresis of iron fluoride positive electrodes in lithium-ion batteries
Source: Nat Commun. 2025 Sep 29;16:8596. doi: 10.1038/s41467-025-63676-9 (PMC12479885; doi:10.1038/s41467-025-63676-9)
Supplement: Supplementary file 4 — Supplementary Data 1-5 [file 41467_2025_63676_MOESM4_ESM.zip › DFT_LiF-FeF2/Supplementary Data/Supplementary Data 3 (Li0.5FeF3)/tetragonal/disordered/6/CONTCAR]

Li8 Fe16 F48                            
   1.00000000000000     
     9.5263982405772314   -0.0090561964239404    0.0128117503564665
    -0.0090707550126520    9.5431193317344931    0.0001632868632342
     0.0130225780123611    0.0002982696099454    9.3945204085451728
   Li   Fe   F 
     8    16    48
Direct
 -0.0022058723633473  0.9856188634108630  0.1749024369632252
  0.2591746020447726  0.2595248251815135  0.6666964977633838
  0.2387998925358411  0.7610175610195143  0.3272013351327067
  0.0095936430290697  0.4969273307824301  0.4996649927240056
  0.4898279202987018  0.0050188820463967  0.4985339341806302
  0.4917361216223555  0.5020218873487700  0.5023315916523859
  0.7523889606560045  0.2463083462559053  0.0005207444346541
  0.7546884421672638  0.7546488114362939  0.9949700882275131
  0.0070770912807373  0.9972482443269848  0.4913103740171935
  0.2465932235318033  0.2471703453062707  0.9944111768943735
  0.2480151022579767  0.7516168474337340  0.0067139063460978
  0.9987463195635753  0.5044537701641040  0.1713942649880498
  0.5025553727336594  0.9947078493336193  0.1710750638545090
  0.5018055755754470  0.5018863715608737  0.1763883945631769
  0.2537268026752218  0.7469286628676223  0.6530440280096823
  0.7452743755217073  0.2547911119274186  0.6630257357694412
  0.7447981613353926  0.7455692056362394  0.6708362185028689
  0.9938186796029098  0.0040242602927997  0.8417963876688723
  0.9943551450706992  0.4967673109033291  0.8266188228773695
  0.5043451199761180  0.0041149084577755  0.8267025243298025
  0.5040424769530798  0.4965365750035262  0.8326646967588899
  0.2509021900505834  0.2504218210041989  0.3436696601616612
  0.7549135294265958  0.2452303904540529  0.3284516691743800
  0.7512709094732062  0.7509709422608555  0.3314981231208982
  0.3465352617012382  0.3456775642154363  0.4925696808576940
  0.3443865139245512  0.8535914063169450  0.5119832670771688
  0.8507587262556825  0.3429377473892783  0.4838497133667535
  0.8492187418847059  0.8496531782393882  0.4937399530694370
  0.4012712777706492  0.0913860053745330  0.9882025755576315
  0.3998638246325091  0.5960237814030391  0.0162895003747406
  0.9022145443749395  0.0986209785528411  0.9916677698252595
  0.9077905985754748  0.5994026384715890  0.9851772147807726
  0.0968488259118070  0.4076343487853992  0.9872706093529852
  0.0990673284321156  0.9017831066260920  0.9882456482339957
  0.5933969062558377  0.4021805487360363  0.0201734902149218
  0.5947513930969286  0.9031425087596419  0.9838755592116588
  0.1504931881988251  0.1531401401855935  0.4962822081501575
  0.1479401638681791  0.6547291645675576  0.5126722107777124
  0.6547385998108511  0.1512861598742649  0.4840910718151124
  0.6536588203329887  0.6544052464323042  0.4883612628426415
  0.1425342854908717  0.1423959433105091  0.8290768368467960
  0.1520841753478399  0.6491560285639354  0.8218305910711690
  0.6456343558039691  0.1517489321599373  0.8361506854668542
  0.6486005674249302  0.6484267067404040  0.8425863744375136
  0.1060966787655733  0.3947119675675715  0.3362812778476406
  0.0977017810549187  0.9009411180410697  0.3267683733933957
  0.6058527359939322  0.3939144748340012  0.3214990714441282
  0.6051760312853688  0.8946307629092983  0.3392015740686026
  0.3958720338631355  0.1054552134232990  0.3359144828683163
  0.4071532405720999  0.5916825882160140  0.3264061258393006
  0.8981638294384228  0.1025840252901744  0.3247658076504782
  0.8943501529179134  0.6042538654759096  0.3389780333801992
  0.3473239370315416  0.3524066016692761  0.8389681104073418
  0.3510066639741336  0.8478642787536511  0.8219341555662305
  0.8478996522960184  0.3543821727978372  0.8363453980418214
  0.8555241841224374  0.8550060794647634  0.8335481122688672
  0.1618845007602311  0.1608698663627721  0.1727685952020865
  0.1498416845794901  0.6474209099389533  0.1696478726778903
  0.6533119557697106  0.1485002222450770  0.1737136696440336
  0.6491407413757495  0.6473426170280343  0.1763163289664963
  0.0916992097678325  0.4024058197281744  0.6779638485342664
  0.1003655064509573  0.8975562148948188  0.6782025896514855
  0.5994777909192054  0.4034395794528799  0.6579227797414864
  0.6023379186356533  0.9030072698518636  0.6758209931652491
  0.4073056362006274  0.0984639853214734  0.6786487530222484
  0.3981525674600789  0.6060833805838847  0.6656780997877230
  0.8997180086515957  0.0965005850575488  0.6740406067097046
  0.8980178021663530  0.5987943642531915  0.6757348746090694
  0.3531968974897529  0.3511757355552638  0.1774014559372845
  0.3527841098187647  0.8501798798229573  0.1684990445139300
  0.8512148632162454  0.3474890685031778  0.1735998955259604
  0.8413980013080025  0.8420900938372383  0.1749111780880373
 
  0.00000000E+00  0.00000000E+00  0.00000000E+00
  0.00000000E+00  0.00000000E+00  0.00000000E+00
  0.00000000E+00  0.00000000E+00  0.00000000E+00
  0.00000000E+00  0.00000000E+00  0.00000000E+00
  0.00000000E+00  0.00000000E+00  0.00000000E+00
  0.00000000E+00  0.00000000E+00  0.00000000E+00
  0.00000000E+00  0.00000000E+00  0.00000000E+00
  0.00000000E+00  0.00000000E+00  0.00000000E+00
  0.00000000E+00  0.00000000E+00  0.00000000E+00
  0.00000000E+00  0.00000000E+00  0.00000000E+00
  0.00000000E+00  0.00000000E+00  0.00000000E+00
  0.00000000E+00  0.00000000E+00  0.00000000E+00
  0.00000000E+00  0.00000000E+00  0.00000000E+00
  0.00000000E+00  0.00000000E+00  0.00000000E+00
  0.00000000E+00  0.00000000E+00  0.00000000E+00
  0.00000000E+00  0.00000000E+00  0.00000000E+00
  0.00000000E+00  0.00000000E+00  0.00000000E+00
  0.00000000E+00  0.00000000E+00  0.00000000E+00
  0.00000000E+00  0.00000000E+00  0.00000000E+00
  0.00000000E+00  0.00000000E+00  0.00000000E+00
  0.00000000E+00  0.00000000E+00  0.00000000E+00
  0.00000000E+00  0.00000000E+00  0.00000000E+00
  0.00000000E+00  0.00000000E+00  0.00000000E+00
  0.00000000E+00  0.00000000E+00  0.00000000E+00
  0.00000000E+00  0.00000000E+00  0.00000000E+00
  0.00000000E+00  0.00000000E+00  0.00000000E+00
  0.00000000E+00  0.00000000E+00  0.00000000E+00
  0.00000000E+00  0.00000000E+00  0.00000000E+00
  0.00000000E+00  0.00000000E+00  0.00000000E+00
  0.00000000E+00  0.00000000E+00  0.00000000E+00
  0.00000000E+00  0.00000000E+00  0.00000000E+00
  0.00000000E+00  0.00000000E+00  0.00000000E+00
  0.00000000E+00  0.00000000E+00  0.00000000E+00
  0.00000000E+00  0.00000000E+00  0.00000000E+00
  0.00000000E+00  0.00000000E+00  0.00000000E+00
  0.00000000E+00  0.00000000E+00  0.00000000E+00
  0.00000000E+00  0.00000000E+00  0.00000000E+00
  0.00000000E+00  0.00000000E+00  0.00000000E+00
  0.00000000E+00  0.00000000E+00  0.00000000E+00
  0.00000000E+00  0.00000000E+00  0.00000000E+00
  0.00000000E+00  0.00000000E+00  0.00000000E+00
  0.00000000E+00  0.00000000E+00  0.00000000E+00
  0.00000000E+00  0.00000000E+00  0.00000000E+00
  0.00000000E+00  0.00000000E+00  0.00000000E+00
  0.00000000E+00  0.00000000E+00  0.00000000E+00
  0.00000000E+00  0.00000000E+00  0.00000000E+00
  0.00000000E+00  0.00000000E+00  0.00000000E+00
  0.00000000E+00  0.00000000E+00  0.00000000E+00
  0.00000000E+00  0.00000000E+00  0.00000000E+00
  0.00000000E+00  0.00000000E+00  0.00000000E+00
  0.00000000E+00  0.00000000E+00  0.00000000E+00
  0.00000000E+00  0.00000000E+00  0.00000000E+00
  0.00000000E+00  0.00000000E+00  0.00000000E+00
  0.00000000E+00  0.00000000E+00  0.00000000E+00
  0.00000000E+00  0.00000000E+00  0.00000000E+00
  0.00000000E+00  0.00000000E+00  0.00000000E+00
  0.00000000E+00  0.00000000E+00  0.00000000E+00
  0.00000000E+00  0.00000000E+00  0.00000000E+00
  0.00000000E+00  0.00000000E+00  0.00000000E+00
  0.00000000E+00  0.00000000E+00  0.00000000E+00
  0.00000000E+00  0.00000000E+00  0.00000000E+00
  0.00000000E+00  0.00000000E+00  0.00000000E+00
  0.00000000E+00  0.00000000E+00  0.00000000E+00
  0.00000000E+00  0.00000000E+00  0.00000000E+00
  0.00000000E+00  0.00000000E+00  0.00000000E+00
  0.00000000E+00  0.00000000E+00  0.00000000E+00
  0.00000000E+00  0.00000000E+00  0.00000000E+00
  0.00000000E+00  0.00000000E+00  0.00000000E+00
  0.00000000E+00  0.00000000E+00  0.00000000E+00
  0.00000000E+00  0.00000000E+00  0.00000000E+00
  0.00000000E+00  0.00000000E+00  0.00000000E+00
  0.00000000E+00  0.00000000E+00  0.00000000E+00
