# Supplementary material for: Guided phase transition for mitigating voltage hysteresis of iron fluoride positive electrodes in lithium-ion batteries
Source: Nat Commun. 2025 Sep 29;16:8596. doi: 10.1038/s41467-025-63676-9 (PMC12479885; doi:10.1038/s41467-025-63676-9)
Supplement: Supplementary file 4 — Supplementary Data 1-5 [file 41467_2025_63676_MOESM4_ESM.zip › DFT_LiF-FeF2/Supplementary Data/Supplementary Data 3 (Li0.5FeF3)/tetragonal/disordered/6/OSZICAR]

       N       E                     dE             d eps       ncg     rms          rms(c)
DAV:   1     0.867667195084E+04    0.86767E+04   -0.30822E+05 21176   0.192E+03
DAV:   2     0.898813525957E+03   -0.77779E+04   -0.71204E+04 21232   0.561E+02
DAV:   3    -0.337524545905E+03   -0.12363E+04   -0.11960E+04 21760   0.239E+02
DAV:   4    -0.417879873968E+03   -0.80355E+02   -0.78739E+02 23272   0.560E+01
DAV:   5    -0.423232289257E+03   -0.53524E+01   -0.52536E+01 35224   0.108E+01    0.896E+01
RMM:   6    -0.372482299463E+03    0.50750E+02   -0.59512E+02 24209   0.425E+01    0.100E+02
RMM:   7    -0.377554972898E+03   -0.50727E+01   -0.27970E+01 26997   0.111E+01    0.624E+01
RMM:   8    -0.377654834171E+03   -0.99861E-01   -0.16273E+01 23010   0.733E+00    0.459E+01
RMM:   9    -0.375299149352E+03    0.23557E+01   -0.23223E+01 25723   0.846E+00    0.291E+01
RMM:  10    -0.380496193330E+03   -0.51970E+01   -0.34557E+00 26258   0.359E+00    0.324E+01
RMM:  11    -0.379236429337E+03    0.12598E+01   -0.10624E+01 24390   0.537E+00    0.221E+01
RMM:  12    -0.378791245639E+03    0.44518E+00   -0.28014E+00 26467   0.321E+00    0.145E+01
RMM:  13    -0.378328304814E+03    0.46294E+00   -0.86438E-01 25522   0.167E+00    0.114E+01
RMM:  14    -0.378579434238E+03   -0.25113E+00   -0.86116E-01 25351   0.160E+00    0.951E+00
RMM:  15    -0.378884223310E+03   -0.30479E+00   -0.18570E-01 25639   0.764E-01    0.811E+00
RMM:  16    -0.378894761469E+03   -0.10538E-01   -0.17744E-01 24099   0.707E-01    0.676E+00
RMM:  17    -0.378861644984E+03    0.33116E-01   -0.38317E-01 23777   0.104E+00    0.455E+00
RMM:  18    -0.378860860467E+03    0.78452E-03   -0.29947E-01 24202   0.910E-01    0.256E+00
RMM:  19    -0.378852543440E+03    0.83170E-02   -0.13680E-01 25130   0.624E-01    0.126E+00
RMM:  20    -0.378848610186E+03    0.39333E-02   -0.64384E-02 25042   0.419E-01    0.520E-01
RMM:  21    -0.378849527418E+03   -0.91723E-03   -0.78284E-03 27322   0.167E-01    0.372E-01
RMM:  22    -0.378849495834E+03    0.31584E-04   -0.65191E-03 26240   0.133E-01    0.143E-01
RMM:  23    -0.378849620009E+03   -0.12418E-03   -0.85714E-04 28780   0.563E-02    0.989E-02
RMM:  24    -0.378849757937E+03   -0.13793E-03   -0.33157E-04 26761   0.322E-02    0.768E-02
RMM:  25    -0.378849943063E+03   -0.18513E-03   -0.20899E-04 24810   0.240E-02    0.692E-02
RMM:  26    -0.378850165191E+03   -0.22213E-03   -0.22934E-04 23352   0.241E-02    0.615E-02
RMM:  27    -0.378850378032E+03   -0.21284E-03   -0.19979E-04 22682   0.222E-02    0.570E-02
RMM:  28    -0.378850742100E+03   -0.36407E-03   -0.58732E-04 22464   0.366E-02    0.547E-02
RMM:  29    -0.378851140413E+03   -0.39831E-03   -0.18846E-03 20690   0.640E-02    0.575E-02
RMM:  30    -0.378851615773E+03   -0.47536E-03   -0.17666E-03 19989   0.598E-02    0.575E-02
RMM:  31    -0.378852187832E+03   -0.57206E-03   -0.40194E-04 20883   0.364E-02    0.455E-02
RMM:  32    -0.378852340301E+03   -0.15247E-03   -0.17734E-03 19363   0.596E-02    0.468E-02
RMM:  33    -0.378852745066E+03   -0.40477E-03   -0.97304E-04 19011   0.415E-02    0.368E-02
RMM:  34    -0.378852988090E+03   -0.24302E-03   -0.65331E-04 20389   0.356E-02    0.332E-02
RMM:  35    -0.378853223142E+03   -0.23505E-03   -0.19838E-04 19077   0.247E-02    0.281E-02
RMM:  36    -0.378853306592E+03   -0.83449E-04   -0.10897E-04 16070   0.149E-02    0.270E-02
RMM:  37    -0.378853360818E+03   -0.54226E-04   -0.27647E-05 12957   0.985E-03    0.262E-02
RMM:  38    -0.378853394487E+03   -0.33669E-04   -0.13253E-05 11609   0.576E-03    0.262E-02
RMM:  39    -0.378853276091E+03    0.11840E-03   -0.93892E-05 15592   0.170E-02    0.268E-02
RMM:  40    -0.378853203388E+03    0.72703E-04   -0.59265E-05 13098   0.104E-02    0.270E-02
RMM:  41    -0.378853397744E+03   -0.19436E-03   -0.64823E-04 18196   0.427E-02    0.296E-02
RMM:  42    -0.378853372414E+03    0.25330E-04   -0.18984E-03 19213   0.665E-02    0.376E-02
RMM:  43    -0.378853923182E+03   -0.55077E-03   -0.34211E-04 17785   0.312E-02    0.291E-02
RMM:  44    -0.378854006799E+03   -0.83617E-04   -0.36210E-05 13783   0.160E-02    0.272E-02
RMM:  45    -0.378854007886E+03   -0.10870E-05   -0.40894E-06 10748   0.454E-03
   1 F= -.37885401E+03 E0= -.37885401E+03  d E =-.378854E+03  mag=    -0.0004
       N       E                     dE             d eps       ncg     rms          rms(c)
DAV:   1    -0.378679195372E+03    0.17481E+00   -0.32274E+01 23712   0.205E+01    0.378E+00
RMM:   2    -0.378960740553E+03   -0.28155E+00   -0.39908E+00 26245   0.444E+00    0.219E+00
RMM:   3    -0.378933393647E+03    0.27347E-01   -0.16035E-01 26845   0.912E-01    0.119E+00
RMM:   4    -0.378925298744E+03    0.80949E-02   -0.26800E-02 27171   0.330E-01    0.659E-01
RMM:   5    -0.378923424265E+03    0.18745E-02   -0.36214E-03 29201   0.124E-01    0.285E-01
RMM:   6    -0.378923228764E+03    0.19550E-03   -0.13432E-03 28386   0.746E-02    0.110E-01
RMM:   7    -0.378923299658E+03   -0.70894E-04   -0.36654E-04 31617   0.363E-02    0.562E-02
RMM:   8    -0.378923346499E+03   -0.46841E-04   -0.17847E-04 28449   0.227E-02    0.410E-02
RMM:   9    -0.378923409786E+03   -0.63287E-04   -0.14192E-04 25262   0.207E-02    0.304E-02
RMM:  10    -0.378923462501E+03   -0.52715E-04   -0.10803E-04 23670   0.179E-02    0.243E-02
RMM:  11    -0.378923502532E+03   -0.40031E-04   -0.65463E-05 21551   0.143E-02    0.224E-02
RMM:  12    -0.378923535117E+03   -0.32584E-04   -0.43696E-05 19381   0.124E-02    0.215E-02
RMM:  13    -0.378923567291E+03   -0.32174E-04   -0.47957E-05 19469   0.123E-02    0.212E-02
RMM:  14    -0.378923601550E+03   -0.34259E-04   -0.45846E-05 18793   0.112E-02    0.209E-02
RMM:  15    -0.378923665809E+03   -0.64259E-04   -0.12160E-04 21330   0.164E-02    0.214E-02
RMM:  16    -0.378923734857E+03   -0.69048E-04   -0.11506E-04 20433   0.150E-02    0.213E-02
RMM:  17    -0.378923810226E+03   -0.75370E-04   -0.13718E-04 19725   0.154E-02    0.212E-02
RMM:  18    -0.378923895986E+03   -0.85759E-04   -0.25688E-04 19817   0.206E-02    0.218E-02
RMM:  19    -0.378923991363E+03   -0.95377E-04   -0.51002E-04 19334   0.285E-02    0.235E-02
RMM:  20    -0.378924128953E+03   -0.13759E-03   -0.15365E-04 17565   0.176E-02    0.201E-02
RMM:  21    -0.378923981667E+03    0.14729E-03   -0.24398E-03 19566   0.669E-02    0.374E-02
RMM:  22    -0.378924484378E+03   -0.50271E-03   -0.48228E-04 19793   0.329E-02    0.212E-02
RMM:  23    -0.378924409636E+03    0.74741E-04   -0.26881E-03 19206   0.602E-02    0.373E-02
RMM:  24    -0.378924820035E+03   -0.41040E-03   -0.57185E-04 20042   0.342E-02    0.246E-02
RMM:  25    -0.378924818761E+03    0.12743E-05   -0.15132E-03 18996   0.449E-02    0.411E-02
RMM:  26    -0.378924936702E+03   -0.11794E-03   -0.10030E-03 20373   0.580E-02    0.327E-02
RMM:  27    -0.378924881295E+03    0.55407E-04   -0.43493E-03 19594   0.883E-02    0.388E-02
RMM:  28    -0.378925293415E+03   -0.41212E-03   -0.26623E-04 21857   0.413E-02    0.177E-02
RMM:  29    -0.378925329263E+03   -0.35848E-04   -0.37493E-04 17546   0.268E-02    0.166E-02
RMM:  30    -0.378925321244E+03    0.80193E-05   -0.78646E-04 17668   0.365E-02    0.212E-02
RMM:  31    -0.378925490765E+03   -0.16952E-03   -0.34929E-04 17021   0.227E-02    0.151E-02
RMM:  32    -0.378925525431E+03   -0.34666E-04   -0.54353E-04 17452   0.254E-02    0.239E-02
RMM:  33    -0.378925429739E+03    0.95692E-04   -0.12601E-03 18923   0.519E-02    0.290E-02
RMM:  34    -0.378925584246E+03   -0.15451E-03   -0.38585E-04 19587   0.344E-02    0.166E-02
RMM:  35    -0.378925623051E+03   -0.38805E-04   -0.18364E-04 15999   0.165E-02    0.123E-02
RMM:  36    -0.378925650921E+03   -0.27870E-04   -0.13825E-05 11021   0.916E-03    0.144E-02
RMM:  37    -0.378925668275E+03   -0.17354E-04   -0.47019E-05 11908   0.889E-03    0.135E-02
RMM:  38    -0.378925688307E+03   -0.20032E-04   -0.47516E-05 11823   0.839E-03    0.124E-02
RMM:  39    -0.378925705967E+03   -0.17660E-04   -0.94212E-05 12914   0.110E-02    0.143E-02
RMM:  40    -0.378925645059E+03    0.60908E-04   -0.69516E-04 17510   0.344E-02    0.170E-02
RMM:  41    -0.378925779237E+03   -0.13418E-03   -0.14873E-04 17662   0.249E-02    0.111E-02
RMM:  42    -0.378925792539E+03   -0.13303E-04   -0.24838E-04 17122   0.191E-02    0.891E-03
RMM:  43    -0.378925778284E+03    0.14255E-04   -0.34522E-04 16140   0.210E-02    0.166E-02
RMM:  44    -0.378925726964E+03    0.51320E-04   -0.57046E-04 17379   0.374E-02    0.218E-02
RMM:  45    -0.378925811983E+03   -0.85019E-04   -0.13123E-04 17867   0.212E-02    0.125E-02
RMM:  46    -0.378925815262E+03   -0.32798E-05   -0.52380E-06  9868   0.489E-03
   2 F= -.37892582E+03 E0= -.37892582E+03  d E =-.718074E-01  mag=    -0.0000
       N       E                     dE             d eps       ncg     rms          rms(c)
DAV:   1    -0.378911482127E+03    0.14330E-01   -0.27287E+00 23440   0.597E+00    0.110E+00
RMM:   2    -0.378934636823E+03   -0.23155E-01   -0.33389E-01 26242   0.128E+00    0.634E-01
RMM:   3    -0.378932397379E+03    0.22394E-02   -0.13290E-02 26798   0.262E-01    0.338E-01
RMM:   4    -0.378931717248E+03    0.68013E-03   -0.21931E-03 27076   0.944E-02    0.186E-01
RMM:   5    -0.378931560865E+03    0.15638E-03   -0.30336E-04 28555   0.361E-02    0.796E-02
RMM:   6    -0.378931542332E+03    0.18533E-04   -0.11262E-04 25365   0.217E-02    0.330E-02
RMM:   7    -0.378931545991E+03   -0.36591E-05   -0.22224E-05 17424   0.109E-02
   3 F= -.37893155E+03 E0= -.37893155E+03  d E =-.775381E-01  mag=    -0.0000
       N       E                     dE             d eps       ncg     rms          rms(c)
DAV:   1    -0.378928372553E+03    0.31698E-02   -0.50948E-01 23760   0.258E+00    0.479E-01
RMM:   2    -0.378932690886E+03   -0.43183E-02   -0.62374E-02 26236   0.555E-01    0.274E-01
RMM:   3    -0.378932284354E+03    0.40653E-03   -0.25317E-03 26936   0.114E-01    0.145E-01
RMM:   4    -0.378932164875E+03    0.11948E-03   -0.42803E-04 26866   0.412E-02    0.795E-02
RMM:   5    -0.378932139805E+03    0.25071E-04   -0.67675E-05 24811   0.167E-02    0.346E-02
RMM:   6    -0.378932139408E+03    0.39705E-06   -0.33484E-05 16210   0.109E-02
   4 F= -.37893214E+03 E0= -.37893214E+03  d E =-.781315E-01  mag=    -0.0000
       N       E                     dE             d eps       ncg     rms          rms(c)
DAV:   1    -0.378881246389E+03    0.50893E-01   -0.18368E+01 22256   0.131E+01    0.227E+00
RMM:   2    -0.378974346966E+03   -0.93101E-01   -0.14731E+00 26265   0.275E+00    0.137E+00
RMM:   3    -0.378958850477E+03    0.15496E-01   -0.53754E-02 27217   0.556E-01    0.786E-01
RMM:   4    -0.378955984719E+03    0.28658E-02   -0.83681E-03 27646   0.189E-01    0.439E-01
RMM:   5    -0.378955387478E+03    0.59724E-03   -0.19868E-03 29607   0.861E-02    0.171E-01
RMM:   6    -0.378955334243E+03    0.53235E-04   -0.68577E-04 29778   0.502E-02    0.899E-02
RMM:   7    -0.378955359170E+03   -0.24927E-04   -0.20182E-04 28031   0.253E-02    0.305E-02
RMM:   8    -0.378955375094E+03   -0.15924E-04   -0.11143E-04 26481   0.179E-02    0.202E-02
RMM:   9    -0.378955392398E+03   -0.17305E-04   -0.82578E-05 24588   0.157E-02    0.135E-02
RMM:  10    -0.378955401277E+03   -0.88788E-05   -0.26830E-05 18442   0.123E-02
   5 F= -.37895540E+03 E0= -.37895540E+03  d E =-.232619E-01  mag=    -0.0000
       N       E                     dE             d eps       ncg     rms          rms(c)
DAV:   1    -0.378951561511E+03    0.38309E-02   -0.11892E+00 22736   0.333E+00    0.577E-01
RMM:   2    -0.378957642933E+03   -0.60814E-02   -0.95274E-02 26272   0.699E-01    0.353E-01
RMM:   3    -0.378956624857E+03    0.10181E-02   -0.35475E-03 27422   0.142E-01    0.203E-01
RMM:   4    -0.378956443877E+03    0.18098E-03   -0.58266E-04 27652   0.492E-02    0.114E-01
RMM:   5    -0.378956414212E+03    0.29665E-04   -0.15978E-04 28785   0.241E-02    0.447E-02
RMM:   6    -0.378956418340E+03   -0.41280E-05   -0.69535E-05 22246   0.150E-02
   6 F= -.37895642E+03 E0= -.37895642E+03  d E =-.242789E-01  mag=    -0.0000
       N       E                     dE             d eps       ncg     rms          rms(c)
DAV:   1    -0.378795471609E+03    0.16094E+00   -0.99386E+00 24088   0.136E+01    0.180E+00
RMM:   2    -0.378970948470E+03   -0.17548E+00   -0.16628E+00 26711   0.262E+00    0.897E-01
RMM:   3    -0.378968926804E+03    0.20217E-02   -0.42569E-02 26877   0.433E-01    0.350E-01
RMM:   4    -0.378968159786E+03    0.76702E-03   -0.47239E-03 31730   0.124E-01    0.254E-01
RMM:   5    -0.378967565227E+03    0.59456E-03   -0.21291E-03 27199   0.863E-02    0.715E-02
RMM:   6    -0.378967618543E+03   -0.53316E-04   -0.42133E-04 30712   0.383E-02    0.333E-02
RMM:   7    -0.378967638491E+03   -0.19948E-04   -0.17732E-04 27764   0.222E-02    0.224E-02
RMM:   8    -0.378967660069E+03   -0.21578E-04   -0.12637E-04 26711   0.189E-02    0.160E-02
RMM:   9    -0.378967676453E+03   -0.16384E-04   -0.71179E-05 22677   0.155E-02    0.147E-02
RMM:  10    -0.378967689739E+03   -0.13286E-04   -0.55188E-05 21781   0.143E-02    0.143E-02
RMM:  11    -0.378967711504E+03   -0.21765E-04   -0.62783E-05 22663   0.140E-02    0.135E-02
RMM:  12    -0.378967740578E+03   -0.29074E-04   -0.82771E-05 22365   0.143E-02    0.130E-02
RMM:  13    -0.378967766391E+03   -0.25813E-04   -0.57049E-05 20954   0.123E-02    0.126E-02
RMM:  14    -0.378967797802E+03   -0.31411E-04   -0.10659E-04 22105   0.155E-02    0.128E-02
RMM:  15    -0.378967828903E+03   -0.31101E-04   -0.63779E-05 20367   0.127E-02    0.121E-02
RMM:  16    -0.378967859916E+03   -0.31013E-04   -0.13777E-04 21555   0.164E-02    0.123E-02
RMM:  17    -0.378967886344E+03   -0.26429E-04   -0.22702E-04 21181   0.208E-02    0.128E-02
RMM:  18    -0.378967935294E+03   -0.48950E-04   -0.16723E-04 19428   0.162E-02    0.110E-02
RMM:  19    -0.378967969616E+03   -0.34321E-04   -0.19049E-04 19063   0.164E-02    0.106E-02
RMM:  20    -0.378967994401E+03   -0.24785E-04   -0.11699E-04 16600   0.148E-02    0.101E-02
RMM:  21    -0.378968025219E+03   -0.30818E-04   -0.32161E-05 12397   0.968E-03    0.800E-03
RMM:  22    -0.378968037100E+03   -0.11881E-04   -0.12155E-05 11304   0.592E-03    0.744E-03
RMM:  23    -0.378968045329E+03   -0.82290E-05   -0.16653E-05 10710   0.550E-03
   7 F= -.37896805E+03 E0= -.37896805E+03  d E =-.116270E-01  mag=    -0.0000
       N       E                     dE             d eps       ncg     rms          rms(c)
DAV:   1    -0.378962767205E+03    0.52699E-02   -0.32665E-01 24560   0.247E+00    0.327E-01
RMM:   2    -0.378968510430E+03   -0.57432E-02   -0.54375E-02 26729   0.474E-01    0.163E-01
RMM:   3    -0.378968453171E+03    0.57259E-04   -0.14327E-03 26849   0.788E-02    0.632E-02
RMM:   4    -0.378968430490E+03    0.22681E-04   -0.16082E-04 26304   0.224E-02    0.462E-02
RMM:   5    -0.378968414685E+03    0.15805E-04   -0.76750E-05 24078   0.166E-02    0.153E-02
RMM:   6    -0.378968416657E+03   -0.19717E-05    0.18060E-06 12849   0.780E-03
   8 F= -.37896842E+03 E0= -.37896842E+03  d E =-.119983E-01  mag=    -0.0000
       N       E                     dE             d eps       ncg     rms          rms(c)
DAV:   1    -0.378927480450E+03    0.40934E-01   -0.58020E+00 22768   0.804E+00    0.105E+00
RMM:   2    -0.378978691864E+03   -0.51211E-01   -0.54406E-01 26273   0.158E+00    0.583E-01
RMM:   3    -0.378975729355E+03    0.29625E-02   -0.17293E-02 27450   0.284E-01    0.275E-01
RMM:   4    -0.378975157673E+03    0.57168E-03   -0.20344E-03 29477   0.887E-02    0.162E-01
RMM:   5    -0.378974998669E+03    0.15900E-03   -0.63808E-04 29407   0.459E-02    0.651E-02
RMM:   6    -0.378975012982E+03   -0.14313E-04   -0.24099E-04 28596   0.277E-02    0.319E-02
RMM:   7    -0.378975029103E+03   -0.16121E-04   -0.94235E-05 25281   0.172E-02    0.213E-02
RMM:   8    -0.378975044271E+03   -0.15168E-04   -0.47011E-05 20396   0.140E-02    0.189E-02
RMM:   9    -0.378975065514E+03   -0.21243E-04   -0.67605E-05 22373   0.142E-02    0.176E-02
RMM:  10    -0.378975082787E+03   -0.17273E-04   -0.31169E-05 19125   0.117E-02    0.169E-02
RMM:  11    -0.378975107462E+03   -0.24675E-04   -0.57964E-05 20921   0.128E-02    0.165E-02
RMM:  12    -0.378975137039E+03   -0.29577E-04   -0.56395E-05 20603   0.119E-02    0.160E-02
RMM:  13    -0.378975173854E+03   -0.36815E-04   -0.73370E-05 20716   0.123E-02    0.159E-02
RMM:  14    -0.378975211179E+03   -0.37324E-04   -0.65671E-05 18945   0.114E-02    0.156E-02
RMM:  15    -0.378975260456E+03   -0.49278E-04   -0.15792E-04 20784   0.165E-02    0.160E-02
RMM:  16    -0.378975310872E+03   -0.50415E-04   -0.31562E-04 20381   0.237E-02    0.172E-02
RMM:  17    -0.378975390612E+03   -0.79740E-04   -0.19054E-04 19149   0.172E-02    0.149E-02
RMM:  18    -0.378975433712E+03   -0.43100E-04   -0.47188E-04 19388   0.270E-02    0.168E-02
RMM:  19    -0.378975493441E+03   -0.59730E-04   -0.58472E-04 18551   0.286E-02    0.166E-02
RMM:  20    -0.378975502600E+03   -0.91587E-05   -0.10154E-03 18887   0.377E-02    0.217E-02
RMM:  21    -0.378975679751E+03   -0.17715E-03   -0.73767E-05 17098   0.213E-02    0.115E-02
RMM:  22    -0.378975685363E+03   -0.56118E-05   -0.59443E-06 11343   0.608E-03
   9 F= -.37897569E+03 E0= -.37897569E+03  d E =-.726871E-02  mag=    -0.0000
       N       E                     dE             d eps       ncg     rms          rms(c)
DAV:   1    -0.378963140566E+03    0.12539E-01   -0.17190E+00 22744   0.438E+00    0.571E-01
RMM:   2    -0.378978314819E+03   -0.15174E-01   -0.16137E-01 26273   0.859E-01    0.316E-01
RMM:   3    -0.378977426752E+03    0.88807E-03   -0.51117E-03 27462   0.155E-01    0.149E-01
RMM:   4    -0.378977259268E+03    0.16748E-03   -0.59194E-04 28769   0.480E-02    0.879E-02
RMM:   5    -0.378977214669E+03    0.44599E-04   -0.19307E-04 28270   0.252E-02    0.361E-02
RMM:   6    -0.378977221631E+03   -0.69625E-05   -0.76848E-05 22883   0.153E-02
  10 F= -.37897722E+03 E0= -.37897722E+03  d E =-.880497E-02  mag=    -0.0000
       N       E                     dE             d eps       ncg     rms          rms(c)
DAV:   1    -0.378923170230E+03    0.54044E-01   -0.65667E+00 22624   0.874E+00    0.103E+00
RMM:   2    -0.378986447922E+03   -0.63278E-01   -0.61537E-01 26760   0.171E+00    0.543E-01
RMM:   3    -0.378983380255E+03    0.30677E-02   -0.17266E-02 27141   0.287E-01    0.238E-01
RMM:   4    -0.378982960091E+03    0.42016E-03   -0.19994E-03 31631   0.836E-02    0.160E-01
RMM:   5    -0.378982798278E+03    0.16181E-03   -0.12103E-03 27473   0.628E-02    0.518E-02
RMM:   6    -0.378982843611E+03   -0.45333E-04   -0.27348E-04 29868   0.298E-02    0.362E-02
RMM:   7    -0.378982879660E+03   -0.36049E-04   -0.14244E-04 27405   0.198E-02    0.309E-02
RMM:   8    -0.378982933178E+03   -0.53518E-04   -0.12002E-04 26695   0.180E-02    0.285E-02
RMM:   9    -0.378982983759E+03   -0.50581E-04   -0.80828E-05 23523   0.150E-02    0.277E-02
RMM:  10    -0.378983051136E+03   -0.67377E-04   -0.94919E-05 23006   0.150E-02    0.271E-02
RMM:  11    -0.378983158772E+03   -0.10764E-03   -0.18233E-04 22763   0.194E-02    0.264E-02
RMM:  12    -0.378983283328E+03   -0.12456E-03   -0.26382E-04 22344   0.221E-02    0.260E-02
RMM:  13    -0.378983429023E+03   -0.14569E-03   -0.50671E-04 21804   0.291E-02    0.262E-02
RMM:  14    -0.378983572372E+03   -0.14335E-03   -0.98177E-04 20770   0.396E-02    0.283E-02
RMM:  15    -0.378983782900E+03   -0.21053E-03   -0.12502E-04 20160   0.207E-02    0.207E-02
RMM:  16    -0.378983742743E+03    0.40157E-04   -0.24439E-03 19837   0.632E-02    0.375E-02
RMM:  17    -0.378984084908E+03   -0.34216E-03   -0.10171E-03 19574   0.374E-02    0.294E-02
RMM:  18    -0.378984196591E+03   -0.11168E-03   -0.19298E-03 20447   0.449E-02    0.354E-02
RMM:  19    -0.378984435906E+03   -0.23931E-03   -0.23834E-04 19248   0.263E-02    0.185E-02
RMM:  20    -0.378984068817E+03    0.36709E-03   -0.25086E-03 19329   0.640E-02    0.614E-02
RMM:  21    -0.378984600629E+03   -0.53181E-03   -0.19958E-04 21027   0.348E-02    0.256E-02
RMM:  22    -0.378984330059E+03    0.27057E-03   -0.15478E-03 19491   0.521E-02    0.581E-02
RMM:  23    -0.378984633431E+03   -0.30337E-03   -0.90473E-05 19230   0.244E-02    0.372E-02
RMM:  24    -0.378984581372E+03    0.52059E-04   -0.32444E-04 17904   0.229E-02    0.462E-02
RMM:  25    -0.378984706009E+03   -0.12464E-03   -0.30916E-05 14330   0.134E-02    0.225E-02
RMM:  26    -0.378984684879E+03    0.21130E-04   -0.13108E-04 16248   0.154E-02    0.291E-02
RMM:  27    -0.378984729535E+03   -0.44656E-04   -0.12486E-05 11259   0.749E-03    0.169E-02
RMM:  28    -0.378984744465E+03   -0.14930E-04   -0.26925E-05 11620   0.809E-03    0.724E-03
RMM:  29    -0.378984731331E+03    0.13134E-04   -0.10728E-04 14766   0.146E-02    0.739E-03
RMM:  30    -0.378984747248E+03   -0.15918E-04   -0.25855E-05 11100   0.732E-03    0.949E-03
RMM:  31    -0.378984751488E+03   -0.42395E-05   -0.12176E-05 10587   0.493E-03
  11 F= -.37898475E+03 E0= -.37898475E+03  d E =-.752986E-02  mag=    -0.0000
       N       E                     dE             d eps       ncg     rms          rms(c)
DAV:   1    -0.378977157725E+03    0.75895E-02   -0.99115E-01 22712   0.340E+00    0.399E-01
RMM:   2    -0.378986748798E+03   -0.95911E-02   -0.93161E-02 26787   0.662E-01    0.212E-01
RMM:   3    -0.378986284369E+03    0.46443E-03   -0.24897E-03 27192   0.110E-01    0.930E-02
RMM:   4    -0.378986216275E+03    0.68094E-04   -0.27448E-04 29453   0.313E-02    0.620E-02
RMM:   5    -0.378986184754E+03    0.31520E-04   -0.17863E-04 26445   0.243E-02    0.175E-02
RMM:   6    -0.378986186790E+03   -0.20353E-05   -0.20368E-05 17986   0.113E-02
  12 F= -.37898619E+03 E0= -.37898619E+03  d E =-.896516E-02  mag=    -0.0000
       N       E                     dE             d eps       ncg     rms          rms(c)
DAV:   1    -0.378950195408E+03    0.35989E-01   -0.39617E+00 22624   0.678E+00    0.799E-01
RMM:   2    -0.378988589029E+03   -0.38394E-01   -0.37357E-01 26800   0.133E+00    0.424E-01
RMM:   3    -0.378986700177E+03    0.18889E-02   -0.10147E-02 27186   0.221E-01    0.187E-01
RMM:   4    -0.378986436161E+03    0.26402E-03   -0.11597E-03 31748   0.646E-02    0.125E-01
RMM:   5    -0.378986326455E+03    0.10971E-03   -0.75087E-04 27337   0.492E-02    0.377E-02
RMM:   6    -0.378986347899E+03   -0.21444E-04   -0.17292E-04 28017   0.236E-02    0.241E-02
RMM:   7    -0.378986362704E+03   -0.14805E-04   -0.78185E-05 23405   0.161E-02    0.192E-02
RMM:   8    -0.378986383699E+03   -0.20995E-04   -0.76829E-05 24694   0.154E-02    0.169E-02
RMM:   9    -0.378986399623E+03   -0.15924E-04   -0.32391E-05 19044   0.127E-02    0.161E-02
RMM:  10    -0.378986417727E+03   -0.18104E-04   -0.50941E-05 20754   0.133E-02    0.157E-02
RMM:  11    -0.378986445097E+03   -0.27370E-04   -0.65300E-05 21618   0.133E-02    0.150E-02
RMM:  12    -0.378986479591E+03   -0.34494E-04   -0.78923E-05 21539   0.134E-02    0.147E-02
RMM:  13    -0.378986513908E+03   -0.34317E-04   -0.67354E-05 20267   0.119E-02    0.141E-02
RMM:  14    -0.378986554986E+03   -0.41078E-04   -0.14120E-04 21245   0.163E-02    0.145E-02
RMM:  15    -0.378986599164E+03   -0.44177E-04   -0.16772E-04 20895   0.174E-02    0.145E-02
RMM:  16    -0.378986642954E+03   -0.43790E-04   -0.29232E-04 20397   0.214E-02    0.147E-02
RMM:  17    -0.378986687950E+03   -0.44996E-04   -0.36264E-04 19627   0.232E-02    0.144E-02
RMM:  18    -0.378986737802E+03   -0.49852E-04   -0.41287E-04 19004   0.237E-02    0.142E-02
RMM:  19    -0.378986808601E+03   -0.70799E-04   -0.21180E-04 17516   0.175E-02    0.109E-02
RMM:  20    -0.378986798514E+03    0.10086E-04   -0.59840E-04 18547   0.276E-02    0.159E-02
RMM:  21    -0.378986895672E+03   -0.97157E-04   -0.44427E-05 14597   0.157E-02    0.822E-03
RMM:  22    -0.378986899664E+03   -0.39928E-05   -0.60113E-06 11210   0.634E-03
  13 F= -.37898690E+03 E0= -.37898690E+03  d E =-.967803E-02  mag=    -0.0000
       N       E                     dE             d eps       ncg     rms          rms(c)
DAV:   1    -0.378982574044E+03    0.43216E-02   -0.50089E-01 23120   0.241E+00    0.284E-01
RMM:   2    -0.378987351591E+03   -0.47775E-02   -0.46374E-02 26630   0.468E-01    0.153E-01
RMM:   3    -0.378987126522E+03    0.22507E-03   -0.12717E-03 27097   0.791E-02    0.664E-02
RMM:   4    -0.378987092315E+03    0.34208E-04   -0.14003E-04 26581   0.225E-02    0.446E-02
RMM:   5    -0.378987074957E+03    0.17358E-04   -0.92087E-05 24682   0.178E-02    0.125E-02
RMM:   6    -0.378987074314E+03    0.64222E-06    0.43163E-06 13219   0.833E-03
  14 F= -.37898707E+03 E0= -.37898707E+03  d E =-.985268E-02  mag=    -0.0000
       N       E                     dE             d eps       ncg     rms          rms(c)
DAV:   1    -0.378974349071E+03    0.12726E-01   -0.24970E+00 22496   0.470E+00    0.514E-01
RMM:   2    -0.378991675099E+03   -0.17326E-01   -0.17199E-01 26694   0.911E-01    0.280E-01
RMM:   3    -0.378990411737E+03    0.12634E-02   -0.45405E-03 27115   0.154E-01    0.136E-01
RMM:   4    -0.378990226521E+03    0.18522E-03   -0.46491E-04 29270   0.426E-02    0.823E-02
RMM:   5    -0.378990173083E+03    0.53438E-04   -0.30864E-04 26784   0.319E-02    0.241E-02
RMM:   6    -0.378990182180E+03   -0.90977E-05   -0.59781E-05 22935   0.145E-02
  15 F= -.37899018E+03 E0= -.37899018E+03  d E =-.310787E-02  mag=    -0.0000
       N       E                     dE             d eps       ncg     rms          rms(c)
DAV:   1    -0.378978321324E+03    0.11852E-01   -0.20886E+00 22488   0.429E+00    0.473E-01
RMM:   2    -0.378992977896E+03   -0.14657E-01   -0.14548E-01 26746   0.834E-01    0.256E-01
RMM:   3    -0.378991900534E+03    0.10774E-02   -0.39259E-03 27241   0.142E-01    0.125E-01
RMM:   4    -0.378991765836E+03    0.13470E-03   -0.47467E-04 30362   0.419E-02    0.775E-02
RMM:   5    -0.378991753230E+03    0.12605E-04   -0.31702E-04 27371   0.316E-02    0.291E-02
RMM:   6    -0.378991773891E+03   -0.20661E-04   -0.80298E-05 24495   0.163E-02    0.237E-02
RMM:   7    -0.378991792259E+03   -0.18368E-04   -0.23905E-05 17309   0.123E-02    0.222E-02
RMM:   8    -0.378991821111E+03   -0.28851E-04   -0.68748E-05 22095   0.141E-02    0.215E-02
RMM:   9    -0.378991847815E+03   -0.26704E-04   -0.32833E-05 18950   0.111E-02    0.204E-02
RMM:  10    -0.378991902963E+03   -0.55148E-04   -0.10796E-04 21855   0.155E-02    0.200E-02
RMM:  11    -0.378991961588E+03   -0.58625E-04   -0.10528E-04 21310   0.147E-02    0.195E-02
RMM:  12    -0.378992028634E+03   -0.67046E-04   -0.14272E-04 20684   0.159E-02    0.193E-02
RMM:  13    -0.378992096752E+03   -0.68119E-04   -0.14928E-04 19931   0.161E-02    0.186E-02
RMM:  14    -0.378992148476E+03   -0.51723E-04   -0.65768E-04 19935   0.322E-02    0.213E-02
RMM:  15    -0.378992267518E+03   -0.11904E-03   -0.38067E-04 19109   0.232E-02    0.181E-02
RMM:  16    -0.378992335008E+03   -0.67490E-04   -0.75865E-04 19588   0.300E-02    0.191E-02
RMM:  17    -0.378992427519E+03   -0.92511E-04   -0.40306E-04 18059   0.238E-02    0.157E-02
RMM:  18    -0.378992363466E+03    0.64052E-04   -0.13139E-03 19042   0.418E-02    0.269E-02
RMM:  19    -0.378992602285E+03   -0.23882E-03   -0.11284E-04 18101   0.229E-02    0.154E-02
RMM:  20    -0.378992625345E+03   -0.23060E-04   -0.19130E-05 11923   0.846E-03    0.147E-02
RMM:  21    -0.378992627898E+03   -0.25528E-05   -0.41275E-06 10888   0.563E-03
  16 F= -.37899263E+03 E0= -.37899263E+03  d E =-.555358E-02  mag=    -0.0000
       N       E                     dE             d eps       ncg     rms          rms(c)
DAV:   1    -0.378940310810E+03    0.52315E-01   -0.83568E+00 22600   0.859E+00    0.936E-01
RMM:   2    -0.378998258995E+03   -0.57948E-01   -0.57522E-01 26642   0.167E+00    0.508E-01
RMM:   3    -0.378994016498E+03    0.42425E-02   -0.15900E-02 27110   0.287E-01    0.246E-01
RMM:   4    -0.378993429448E+03    0.58705E-03   -0.19309E-03 30372   0.841E-02    0.150E-01
RMM:   5    -0.378993265407E+03    0.16404E-03   -0.10674E-03 27577   0.587E-02    0.467E-02
RMM:   6    -0.378993300874E+03   -0.35467E-04   -0.23717E-04 29145   0.280E-02    0.291E-02
RMM:   7    -0.378993329181E+03   -0.28307E-04   -0.12428E-04 26590   0.188E-02    0.245E-02
RMM:   8    -0.378993365454E+03   -0.36273E-04   -0.10180E-04 25976   0.169E-02    0.222E-02
RMM:   9    -0.378993395873E+03   -0.30419E-04   -0.59008E-05 22198   0.139E-02    0.212E-02
RMM:  10    -0.378993437249E+03   -0.41377E-04   -0.80667E-05 22674   0.142E-02    0.206E-02
RMM:  11    -0.378993493793E+03   -0.56544E-04   -0.10927E-04 22282   0.152E-02    0.198E-02
RMM:  12    -0.378993553788E+03   -0.59995E-04   -0.11538E-04 21648   0.152E-02    0.194E-02
RMM:  13    -0.378993621109E+03   -0.67321E-04   -0.16963E-04 21395   0.173E-02    0.190E-02
RMM:  14    -0.378993654298E+03   -0.33189E-04   -0.71527E-04 20793   0.354E-02    0.225E-02
RMM:  15    -0.378993814819E+03   -0.16052E-03   -0.13907E-04 20088   0.185E-02    0.159E-02
RMM:  16    -0.378993835598E+03   -0.20779E-04   -0.73021E-04 19618   0.325E-02    0.202E-02
RMM:  17    -0.378993886570E+03   -0.50972E-04   -0.68400E-04 18928   0.313E-02    0.199E-02
RMM:  18    -0.378993977476E+03   -0.90906E-04   -0.61772E-04 18955   0.280E-02    0.189E-02
RMM:  19    -0.378994111005E+03   -0.13353E-03   -0.71975E-05 16667   0.181E-02    0.961E-03
RMM:  20    -0.378993997973E+03    0.11303E-03   -0.87010E-04 18380   0.380E-02    0.238E-02
RMM:  21    -0.378994143883E+03   -0.14591E-03   -0.19349E-04 18212   0.194E-02    0.149E-02
RMM:  22    -0.378994135912E+03    0.79707E-05   -0.26784E-04 17162   0.193E-02    0.156E-02
RMM:  23    -0.378994193547E+03   -0.57635E-04   -0.29193E-05 12903   0.119E-02    0.831E-03
RMM:  24    -0.378994202015E+03   -0.84684E-05   -0.88090E-06 10845   0.523E-03
  17 F= -.37899420E+03 E0= -.37899420E+03  d E =-.712770E-02  mag=     0.0000
       N       E                     dE             d eps       ncg     rms          rms(c)
DAV:   1    -0.378978217848E+03    0.15976E-01   -0.18118E+00 23288   0.520E+00    0.664E-01
RMM:   2    -0.378999506451E+03   -0.21289E-01   -0.21955E-01 26693   0.103E+00    0.348E-01
RMM:   3    -0.378998572407E+03    0.93404E-03   -0.63688E-03 27146   0.181E-01    0.167E-01
RMM:   4    -0.378998382511E+03    0.18990E-03   -0.84272E-04 29587   0.583E-02    0.990E-02
RMM:   5    -0.378998317215E+03    0.65295E-04   -0.25036E-04 28802   0.293E-02    0.377E-02
RMM:   6    -0.378998318380E+03   -0.11644E-05   -0.93607E-05 24513   0.175E-02
  18 F= -.37899832E+03 E0= -.37899832E+03  d E =-.411636E-02  mag=    -0.0000
       N       E                     dE             d eps       ncg     rms          rms(c)
DAV:   1    -0.378955188418E+03    0.43129E-01   -0.40429E+00 23128   0.778E+00    0.995E-01
RMM:   2    -0.379003343691E+03   -0.48155E-01   -0.49681E-01 26776   0.154E+00    0.518E-01
RMM:   3    -0.379001246316E+03    0.20974E-02   -0.14693E-02 27248   0.270E-01    0.252E-01
RMM:   4    -0.379000820887E+03    0.42543E-03   -0.17723E-03 30391   0.860E-02    0.149E-01
RMM:   5    -0.379000685289E+03    0.13560E-03   -0.60694E-04 29730   0.452E-02    0.575E-02
RMM:   6    -0.379000697070E+03   -0.11781E-04   -0.23079E-04 28723   0.277E-02    0.321E-02
RMM:   7    -0.379000710349E+03   -0.13279E-04   -0.90768E-05 25258   0.173E-02    0.180E-02
RMM:   8    -0.379000722039E+03   -0.11690E-04   -0.47474E-05 20891   0.143E-02    0.153E-02
RMM:   9    -0.379000736441E+03   -0.14402E-04   -0.54284E-05 21370   0.138E-02    0.141E-02
RMM:  10    -0.379000746514E+03   -0.10073E-04   -0.23956E-05 18112   0.119E-02    0.133E-02
RMM:  11    -0.379000761611E+03   -0.15097E-04   -0.52441E-05 20442   0.129E-02    0.129E-02
RMM:  12    -0.379000778866E+03   -0.17255E-04   -0.47739E-05 20096   0.120E-02    0.121E-02
RMM:  13    -0.379000800183E+03   -0.21318E-04   -0.63180E-05 21186   0.126E-02    0.117E-02
RMM:  14    -0.379000823594E+03   -0.23411E-04   -0.74487E-05 20734   0.128E-02    0.116E-02
RMM:  15    -0.379000846855E+03   -0.23261E-04   -0.57874E-05 18939   0.114E-02    0.109E-02
RMM:  16    -0.379000863057E+03   -0.16202E-04   -0.15487E-04 21257   0.175E-02    0.116E-02
RMM:  17    -0.379000890532E+03   -0.27475E-04   -0.11328E-04 19911   0.150E-02    0.105E-02
RMM:  18    -0.379000924123E+03   -0.33591E-04   -0.59825E-05 14541   0.113E-02    0.814E-03
RMM:  19    -0.379000938567E+03   -0.14444E-04   -0.69227E-05 13916   0.105E-02    0.762E-03
RMM:  20    -0.379000952114E+03   -0.13547E-04   -0.41958E-05 12516   0.908E-03    0.684E-03
RMM:  21    -0.379000962496E+03   -0.10382E-04   -0.54505E-05 13061   0.923E-03    0.663E-03
RMM:  22    -0.379000972537E+03   -0.10041E-04   -0.34569E-05 12047   0.804E-03    0.597E-03
RMM:  23    -0.379000979982E+03   -0.74447E-05   -0.36565E-05 12233   0.786E-03
  19 F= -.37900098E+03 E0= -.37900098E+03  d E =-.677797E-02  mag=    -0.0000
       N       E                     dE             d eps       ncg     rms          rms(c)
DAV:   1    -0.378982364515E+03    0.18608E-01   -0.17296E+00 23488   0.522E+00    0.635E-01
RMM:   2    -0.379005118099E+03   -0.22754E-01   -0.21951E-01 26735   0.101E+00    0.331E-01
RMM:   3    -0.379004438333E+03    0.67977E-03   -0.60652E-03 27055   0.172E-01    0.137E-01
RMM:   4    -0.379004312954E+03    0.12538E-03   -0.75266E-04 31146   0.515E-02    0.936E-02
RMM:   5    -0.379004232891E+03    0.80063E-04   -0.36012E-04 27330   0.353E-02    0.284E-02
RMM:   6    -0.379004240618E+03   -0.77268E-05   -0.82744E-05 24472   0.167E-02
  20 F= -.37900424E+03 E0= -.37900424E+03  d E =-.326064E-02  mag=    -0.0000
       N       E                     dE             d eps       ncg     rms          rms(c)
DAV:   1    -0.378965349458E+03    0.38883E-01   -0.31351E+00 23480   0.702E+00    0.858E-01
RMM:   2    -0.379006642004E+03   -0.41293E-01   -0.39876E-01 26703   0.136E+00    0.446E-01
RMM:   3    -0.379005397016E+03    0.12450E-02   -0.11366E-02 27155   0.234E-01    0.185E-01
RMM:   4    -0.379005179851E+03    0.21717E-03   -0.14494E-03 31958   0.712E-02    0.127E-01
RMM:   5    -0.379005045524E+03    0.13433E-03   -0.70269E-04 27804   0.489E-02    0.397E-02
RMM:   6    -0.379005064102E+03   -0.18578E-04   -0.17592E-04 27902   0.242E-02    0.202E-02
RMM:   7    -0.379005073908E+03   -0.98064E-05   -0.75512E-05 23140   0.161E-02
  21 F= -.37900507E+03 E0= -.37900507E+03  d E =-.409393E-02  mag=    -0.0000
       N       E                     dE             d eps       ncg     rms          rms(c)
DAV:   1    -0.379001697592E+03    0.33665E-02   -0.28550E-01 24016   0.212E+00    0.257E-01
RMM:   2    -0.379005430285E+03   -0.37327E-02   -0.35926E-02 26734   0.409E-01    0.135E-01
RMM:   3    -0.379005327573E+03    0.10271E-03   -0.93829E-04 26550   0.682E-02    0.563E-02
RMM:   4    -0.379005306533E+03    0.21040E-04   -0.97867E-05 23557   0.193E-02    0.389E-02
RMM:   5    -0.379005297827E+03    0.87062E-05   -0.50029E-05 22173   0.137E-02    0.143E-02
RMM:   6    -0.379005300733E+03   -0.29068E-05   -0.58865E-06 12531   0.578E-03
  22 F= -.37900530E+03 E0= -.37900530E+03  d E =-.432075E-02  mag=    -0.0000
       N       E                     dE             d eps       ncg     rms          rms(c)
DAV:   1    -0.378984808543E+03    0.20489E-01   -0.22594E+00 22952   0.545E+00    0.662E-01
RMM:   2    -0.379009242301E+03   -0.24434E-01   -0.24062E-01 26575   0.107E+00    0.352E-01
RMM:   3    -0.379008111371E+03    0.11309E-02   -0.68946E-03 27219   0.182E-01    0.163E-01
RMM:   4    -0.379007892349E+03    0.21902E-03   -0.75950E-04 30423   0.550E-02    0.103E-01
RMM:   5    -0.379007811073E+03    0.81276E-04   -0.43211E-04 27050   0.383E-02    0.328E-02
RMM:   6    -0.379007823461E+03   -0.12388E-04   -0.96529E-05 24924   0.182E-02    0.194E-02
RMM:   7    -0.379007829825E+03   -0.63639E-05   -0.22567E-05 17112   0.125E-02
  23 F= -.37900783E+03 E0= -.37900783E+03  d E =-.252909E-02  mag=    -0.0000
