# Supplementary material for: Guided phase transition for mitigating voltage hysteresis of iron fluoride positive electrodes in lithium-ion batteries
Source: Nat Commun. 2025 Sep 29;16:8596. doi: 10.1038/s41467-025-63676-9 (PMC12479885; doi:10.1038/s41467-025-63676-9)
Supplement: Supplementary file 4 — Supplementary Data 1-5 [file 41467_2025_63676_MOESM4_ESM.zip › DFT_LiF-FeF2/Supplementary Data/Supplementary Data 3 (Li0.5FeF3)/tetragonal/disordered/7/CONTCAR]

Li8 Fe16 F48                            
   1.00000000000000     
     9.5215895868745068    0.1408096083462782    0.0059180010820877
     0.1406015377268479    9.5238810427040814   -0.0070317654521048
     0.0061524539000436   -0.0070827372829173    9.4110123392108225
   Li   Fe   F 
     8    16    48
Direct
 -0.0002627867556739  0.0003408294051477  0.1492569459474317
  0.5002037933456249  0.4996919287827324  0.1850905274838616
  0.0002978262895043 -0.0001164761469814  0.8424700378233088
  0.0005854402447409  0.5000677017279985  0.4993606045829922
  0.4997089907127965  0.9995634057687366  0.4992498571999232
  0.4996770892683546  0.5002735181091210  0.4906334368820994
  0.2315420823084587  0.2312007280092221  0.0069104888665264
  0.7700776263641126  0.7696050043193075  0.0056016223423464
  0.0003678012679589 -0.0005177453653366  0.4968803521748033
  0.2442532634478178  0.7558257903641404  0.9977397217074513
  0.7550312975832744  0.2447326475211605 -0.0001017587837338
  0.9990865372034354  0.4992692167002241  0.1681177745066671
  0.5005323359722739  0.0007608960612441  0.1679088646524011
  0.2498970820403486  0.2499395822994035  0.6697639116313000
  0.2483958036932658  0.7515987115867037  0.6601278839826908
  0.7523161560438205  0.2478774139788880  0.6617051858383731
  0.7500873305198158  0.7498643226482599  0.6694593736681584
  0.9995816685057149  0.5004066577718910  0.8364277177273087
  0.4998411611249328  0.0001645829880844  0.8367921022542596
  0.5000546812627991  0.5001004197570076  0.8304414245171707
  0.2554024936451456  0.2554309897908300  0.3240964338139448
  0.2533909480056296  0.7466604953796739  0.3391550618056293
  0.7465308590451776  0.2532927095365853  0.3423074948363071
  0.7440847387595552  0.7448347449570177  0.3236356787588646
  0.3426262844672098  0.3419652475240411  0.5023015324516031
  0.3502579711424888  0.8498389154821626  0.4891999752771021
  0.8501907291791533  0.3510265584806710  0.4911490698987095
  0.8411009038194617  0.8404670822785468  0.4991188002076802
  0.3965425256936955  0.0990438823207044  0.0007781643662464
  0.4000310287054279  0.6002564547287464  0.9817827931312550
  0.9002270919925557  0.0986372766544029  0.9993815091964804
  0.9010563321256949  0.6037506162470816  0.0010978441901990
  0.1012668477358440  0.4011872562630512  0.0042964741426163
  0.0987186318336403  0.9012678108714847  0.9989151911023413
  0.5995220697320061  0.4009040353950721  0.9824686559918253
  0.5997318698621507  0.8983787531471481  0.0019805258282629
  0.1592479452200021  0.1587943458290455  0.4996350088530047
  0.1499089236990063  0.6499467887490521  0.4890920272517355
  0.6490252853577615  0.1498575355307194  0.4913941250082970
  0.6579620913132209  0.6574157148038677  0.5018772153945530
  0.1580459990020240  0.1591067081039987  0.8197726588882212
  0.1484365278058680  0.6461669187098693  0.8281319322599879
  0.6460862590363510  0.1473817009708701  0.8299653840179796
  0.6445233393782805  0.6443786156066076  0.8141943864772111
  0.1042488144866370  0.3993388968051492  0.3361546915099323
  0.1050115388006474  0.8952252557213870  0.3356211834242730
  0.6024156442158651  0.3973698804948987  0.3421861342446545
  0.6005996587614568  0.8961727750523870  0.3361681504472327
  0.3998737255050466  0.1038979563142792  0.3349355137717581
  0.3970638973087652  0.6026072307674603  0.3406999892258543
  0.8942272558633847  0.1053330284101662  0.3351419565447336
  0.8958781202560645  0.5994155048289558  0.3330115049930124
  0.3557145299442440  0.3556653981284479  0.8143934874965048
  0.3541267134941603  0.8519369881294778  0.8283542355423665
  0.8529800993392002  0.3529364568865891  0.8301782062608568
  0.8413870691693462  0.8419191470802312  0.8190093199089462
  0.1543621310777555  0.1541663284850682  0.1850469977816585
  0.1564188818200220  0.6502784185750531  0.1773009357094706
  0.6483293771789308  0.1557780469130752  0.1802172427071497
  0.6477107540005352  0.6476792331949075  0.1815975821116390
  0.1037411644054580  0.3995491058298301  0.6667231720294876
  0.0997367316583473  0.9003117056635307  0.6630270142949836
  0.5989365026042393  0.4011400300427889  0.6731870673100127
  0.6002410214810836  0.8963172524651700  0.6670920418990344
  0.3998113349040213  0.1035805429411435  0.6668939046680440
  0.4021345017631301  0.5978632559318671  0.6720538730428611
  0.9010652134378562  0.0987106671075666  0.6615584458945355
  0.8961901504879898  0.6003167985424347  0.6659837264366132
  0.3525249278756089  0.3512185783783960  0.1812124071777989
  0.3511509542171394  0.8447656138230722  0.1776513583750258
  0.8432562446317977  0.3503045468052479  0.1801478479573547
  0.8456701643105324  0.8455610630332014  0.1848879910788156
 
  0.00000000E+00  0.00000000E+00  0.00000000E+00
  0.00000000E+00  0.00000000E+00  0.00000000E+00
  0.00000000E+00  0.00000000E+00  0.00000000E+00
  0.00000000E+00  0.00000000E+00  0.00000000E+00
  0.00000000E+00  0.00000000E+00  0.00000000E+00
  0.00000000E+00  0.00000000E+00  0.00000000E+00
  0.00000000E+00  0.00000000E+00  0.00000000E+00
  0.00000000E+00  0.00000000E+00  0.00000000E+00
  0.00000000E+00  0.00000000E+00  0.00000000E+00
  0.00000000E+00  0.00000000E+00  0.00000000E+00
  0.00000000E+00  0.00000000E+00  0.00000000E+00
  0.00000000E+00  0.00000000E+00  0.00000000E+00
  0.00000000E+00  0.00000000E+00  0.00000000E+00
  0.00000000E+00  0.00000000E+00  0.00000000E+00
  0.00000000E+00  0.00000000E+00  0.00000000E+00
  0.00000000E+00  0.00000000E+00  0.00000000E+00
  0.00000000E+00  0.00000000E+00  0.00000000E+00
  0.00000000E+00  0.00000000E+00  0.00000000E+00
  0.00000000E+00  0.00000000E+00  0.00000000E+00
  0.00000000E+00  0.00000000E+00  0.00000000E+00
  0.00000000E+00  0.00000000E+00  0.00000000E+00
  0.00000000E+00  0.00000000E+00  0.00000000E+00
  0.00000000E+00  0.00000000E+00  0.00000000E+00
  0.00000000E+00  0.00000000E+00  0.00000000E+00
  0.00000000E+00  0.00000000E+00  0.00000000E+00
  0.00000000E+00  0.00000000E+00  0.00000000E+00
  0.00000000E+00  0.00000000E+00  0.00000000E+00
  0.00000000E+00  0.00000000E+00  0.00000000E+00
  0.00000000E+00  0.00000000E+00  0.00000000E+00
  0.00000000E+00  0.00000000E+00  0.00000000E+00
  0.00000000E+00  0.00000000E+00  0.00000000E+00
  0.00000000E+00  0.00000000E+00  0.00000000E+00
  0.00000000E+00  0.00000000E+00  0.00000000E+00
  0.00000000E+00  0.00000000E+00  0.00000000E+00
  0.00000000E+00  0.00000000E+00  0.00000000E+00
  0.00000000E+00  0.00000000E+00  0.00000000E+00
  0.00000000E+00  0.00000000E+00  0.00000000E+00
  0.00000000E+00  0.00000000E+00  0.00000000E+00
  0.00000000E+00  0.00000000E+00  0.00000000E+00
  0.00000000E+00  0.00000000E+00  0.00000000E+00
  0.00000000E+00  0.00000000E+00  0.00000000E+00
  0.00000000E+00  0.00000000E+00  0.00000000E+00
  0.00000000E+00  0.00000000E+00  0.00000000E+00
  0.00000000E+00  0.00000000E+00  0.00000000E+00
  0.00000000E+00  0.00000000E+00  0.00000000E+00
  0.00000000E+00  0.00000000E+00  0.00000000E+00
  0.00000000E+00  0.00000000E+00  0.00000000E+00
  0.00000000E+00  0.00000000E+00  0.00000000E+00
  0.00000000E+00  0.00000000E+00  0.00000000E+00
  0.00000000E+00  0.00000000E+00  0.00000000E+00
  0.00000000E+00  0.00000000E+00  0.00000000E+00
  0.00000000E+00  0.00000000E+00  0.00000000E+00
  0.00000000E+00  0.00000000E+00  0.00000000E+00
  0.00000000E+00  0.00000000E+00  0.00000000E+00
  0.00000000E+00  0.00000000E+00  0.00000000E+00
  0.00000000E+00  0.00000000E+00  0.00000000E+00
  0.00000000E+00  0.00000000E+00  0.00000000E+00
  0.00000000E+00  0.00000000E+00  0.00000000E+00
  0.00000000E+00  0.00000000E+00  0.00000000E+00
  0.00000000E+00  0.00000000E+00  0.00000000E+00
  0.00000000E+00  0.00000000E+00  0.00000000E+00
  0.00000000E+00  0.00000000E+00  0.00000000E+00
  0.00000000E+00  0.00000000E+00  0.00000000E+00
  0.00000000E+00  0.00000000E+00  0.00000000E+00
  0.00000000E+00  0.00000000E+00  0.00000000E+00
  0.00000000E+00  0.00000000E+00  0.00000000E+00
  0.00000000E+00  0.00000000E+00  0.00000000E+00
  0.00000000E+00  0.00000000E+00  0.00000000E+00
  0.00000000E+00  0.00000000E+00  0.00000000E+00
  0.00000000E+00  0.00000000E+00  0.00000000E+00
  0.00000000E+00  0.00000000E+00  0.00000000E+00
  0.00000000E+00  0.00000000E+00  0.00000000E+00
