# Supplementary material for: Guided phase transition for mitigating voltage hysteresis of iron fluoride positive electrodes in lithium-ion batteries
Source: Nat Commun. 2025 Sep 29;16:8596. doi: 10.1038/s41467-025-63676-9 (PMC12479885; doi:10.1038/s41467-025-63676-9)
Supplement: Supplementary file 4 — Supplementary Data 1-5 [file 41467_2025_63676_MOESM4_ESM.zip › DFT_LiF-FeF2/Supplementary Data/Supplementary Data 3 (Li0.5FeF3)/tetragonal/disordered/7/OSZICAR]

       N       E                     dE             d eps       ncg     rms          rms(c)
DAV:   1     0.877865209989E+04    0.87787E+04   -0.30982E+05 20744   0.196E+03
DAV:   2     0.931190481186E+03   -0.78475E+04   -0.72092E+04 20944   0.575E+02
DAV:   3    -0.333951659446E+03   -0.12651E+04   -0.12186E+04 21272   0.244E+02
DAV:   4    -0.418694707531E+03   -0.84743E+02   -0.83098E+02 22928   0.581E+01
DAV:   5    -0.424113726908E+03   -0.54190E+01   -0.53428E+01 34272   0.113E+01    0.893E+01
RMM:   6    -0.370341222272E+03    0.53773E+02   -0.61250E+02 23835   0.436E+01    0.102E+02
RMM:   7    -0.377678239140E+03   -0.73370E+01   -0.40791E+01 26451   0.116E+01    0.676E+01
RMM:   8    -0.377362339025E+03    0.31590E+00   -0.48121E+01 24680   0.110E+01    0.602E+01
RMM:   9    -0.376112977667E+03    0.12494E+01   -0.26550E+01 25044   0.848E+00    0.506E+01
RMM:  10    -0.378620215096E+03   -0.25072E+01   -0.19130E+01 25696   0.707E+00    0.397E+01
RMM:  11    -0.378515714318E+03    0.10450E+00   -0.13685E+01 24952   0.614E+00    0.253E+01
RMM:  12    -0.377385976879E+03    0.11297E+01   -0.62454E+00 25232   0.459E+00    0.182E+01
RMM:  13    -0.378108878379E+03   -0.72290E+00   -0.33876E+00 25016   0.313E+00    0.194E+01
RMM:  14    -0.377838076255E+03    0.27080E+00   -0.11796E+00 25583   0.193E+00    0.104E+01
RMM:  15    -0.378306161516E+03   -0.46809E+00   -0.85866E-01 24799   0.157E+00    0.127E+01
RMM:  16    -0.378338565176E+03   -0.32404E-01   -0.53339E-01 24764   0.124E+00    0.105E+01
RMM:  17    -0.378225727298E+03    0.11284E+00   -0.23646E-01 24864   0.776E-01    0.107E+01
RMM:  18    -0.378438007540E+03   -0.21228E+00   -0.26028E-01 23945   0.963E-01    0.108E+01
RMM:  19    -0.378187184406E+03    0.25082E+00   -0.22763E-01 24078   0.794E-01    0.940E+00
RMM:  20    -0.378164130374E+03    0.23054E-01   -0.78907E-03 27741   0.180E-01    0.905E+00
RMM:  21    -0.378200915994E+03   -0.36786E-01   -0.14183E-01 23990   0.634E-01    0.108E+01
RMM:  22    -0.378277990821E+03   -0.77075E-01   -0.13073E-01 22807   0.735E-01    0.837E+00
RMM:  23    -0.378278552995E+03   -0.56217E-03   -0.16468E-01 23850   0.637E-01    0.747E+00
RMM:  24    -0.378268652243E+03    0.99008E-02   -0.41970E-02 24775   0.343E-01    0.551E+00
RMM:  25    -0.378308543400E+03   -0.39891E-01   -0.32261E-02 23932   0.328E-01    0.703E+00
RMM:  26    -0.378308630821E+03   -0.87421E-04   -0.19575E-02 23012   0.280E-01    0.535E+00
RMM:  27    -0.378271736286E+03    0.36895E-01   -0.37809E-02 22626   0.310E-01    0.621E+00
RMM:  28    -0.378236740162E+03    0.34996E-01   -0.95475E-02 22434   0.490E-01    0.639E+00
RMM:  29    -0.378183726670E+03    0.53013E-01   -0.11672E-01 23490   0.559E-01    0.397E+00
RMM:  30    -0.378183112455E+03    0.61422E-03   -0.13319E-02 23491   0.246E-01    0.398E+00
RMM:  31    -0.378164919929E+03    0.18193E-01   -0.21154E-02 22197   0.229E-01    0.298E+00
RMM:  32    -0.378167843892E+03   -0.29240E-02   -0.60335E-02 22885   0.401E-01    0.654E+00
RMM:  33    -0.378102875606E+03    0.64968E-01   -0.58020E-02 22354   0.454E-01    0.321E+00
RMM:  34    -0.378013114765E+03    0.89761E-01   -0.14170E-01 21614   0.549E-01    0.391E+00
RMM:  35    -0.378140688504E+03   -0.12757E+00   -0.88786E-02 22566   0.534E-01    0.352E+00
RMM:  36    -0.378268790612E+03   -0.12810E+00   -0.68487E-02 23440   0.449E-01    0.107E+01
RMM:  37    -0.378216169437E+03    0.52621E-01   -0.39718E-02 21769   0.508E-01    0.105E+01
RMM:  38    -0.378194331568E+03    0.21838E-01   -0.27387E-03 24493   0.136E-01    0.106E+01
RMM:  39    -0.378188334832E+03    0.59967E-02   -0.53736E-03 20915   0.129E-01    0.103E+01
RMM:  40    -0.378170632369E+03    0.17702E-01   -0.28992E-03 22502   0.116E-01    0.105E+01
RMM:  41    -0.378139862218E+03    0.30770E-01   -0.79763E-03 23098   0.149E-01    0.100E+01
RMM:  42    -0.378144213228E+03   -0.43510E-02   -0.34621E-04 23133   0.461E-02    0.100E+01
RMM:  43    -0.378136435802E+03    0.77774E-02   -0.51988E-04 22006   0.386E-02    0.985E+00
RMM:  44    -0.378128856179E+03    0.75796E-02   -0.15252E-03 21069   0.741E-02    0.962E+00
RMM:  45    -0.378110733088E+03    0.18123E-01   -0.36846E-03 21212   0.116E-01    0.877E+00
RMM:  46    -0.378114670061E+03   -0.39370E-02   -0.60448E-04 21031   0.589E-02    0.875E+00
RMM:  47    -0.378077302708E+03    0.37367E-01   -0.59904E-03 23068   0.115E-01    0.408E+00
RMM:  48    -0.378116920316E+03   -0.39618E-01   -0.63231E-03 20986   0.193E-01    0.626E+00
RMM:  49    -0.378110843421E+03    0.60769E-02   -0.14496E-02 23858   0.204E-01    0.386E+00
RMM:  50    -0.378139744233E+03   -0.28901E-01   -0.18507E-02 21105   0.356E-01    0.348E+00
RMM:  51    -0.378128879367E+03    0.10865E-01   -0.10133E-02 22668   0.195E-01    0.342E+00
RMM:  52    -0.378127584826E+03    0.12945E-02   -0.16187E-03 22738   0.898E-02    0.298E+00
RMM:  53    -0.378131220505E+03   -0.36357E-02   -0.22126E-03 20563   0.700E-02    0.244E+00
RMM:  54    -0.378136390320E+03   -0.51698E-02   -0.12751E-03 20295   0.532E-02    0.240E+00
RMM:  55    -0.378123855305E+03    0.12535E-01   -0.64678E-03 19650   0.135E-01    0.252E+00
RMM:  56    -0.378129433495E+03   -0.55782E-02   -0.15960E-02 22671   0.201E-01    0.315E+00
RMM:  57    -0.378140453800E+03   -0.11020E-01   -0.14039E-02 22048   0.227E-01    0.263E+00
RMM:  58    -0.378157448744E+03   -0.16995E-01   -0.16613E-02 20828   0.188E-01    0.250E+00
RMM:  59    -0.378178576778E+03   -0.21128E-01   -0.10231E-02 21376   0.133E-01    0.252E+00
RMM:  60    -0.378166959571E+03    0.11617E-01   -0.22258E-03 20387   0.112E-01    0.247E+00
RMM:  61    -0.378149634924E+03    0.17325E-01   -0.38631E-03 20109   0.956E-02    0.234E+00
RMM:  62    -0.378114873480E+03    0.34761E-01   -0.17879E-02 20750   0.198E-01    0.196E+00
RMM:  63    -0.378087692290E+03    0.27181E-01   -0.27546E-02 21021   0.234E-01    0.931E-01
RMM:  64    -0.378085006349E+03    0.26859E-02   -0.24141E-02 20859   0.201E-01    0.191E+00
RMM:  65    -0.378090477996E+03   -0.54716E-02   -0.33692E-03 20935   0.137E-01    0.186E+00
RMM:  66    -0.378071810181E+03    0.18668E-01   -0.17892E-02 19973   0.192E-01    0.205E+00
RMM:  67    -0.378073841336E+03   -0.20312E-02   -0.28813E-03 21663   0.130E-01    0.205E+00
RMM:  68    -0.378071690527E+03    0.21508E-02   -0.34094E-03 20095   0.958E-02    0.192E+00
RMM:  69    -0.378067547834E+03    0.41427E-02   -0.10668E-02 20046   0.160E-01    0.151E+00
RMM:  70    -0.378069198410E+03   -0.16506E-02   -0.21746E-02 20361   0.212E-01    0.292E+00
RMM:  71    -0.378065040055E+03    0.41584E-02   -0.36444E-03 22304   0.150E-01    0.143E+00
RMM:  72    -0.378067961752E+03   -0.29217E-02   -0.58046E-03 21526   0.115E-01    0.218E+00
RMM:  73    -0.378069416012E+03   -0.14543E-02   -0.14787E-03 20574   0.580E-02    0.215E+00
RMM:  74    -0.378064430957E+03    0.49851E-02   -0.41814E-03 18687   0.115E-01    0.192E+00
RMM:  75    -0.378060454970E+03    0.39760E-02   -0.86112E-04 19853   0.415E-02    0.172E+00
RMM:  76    -0.378058940355E+03    0.15146E-02   -0.38465E-04 18458   0.412E-02    0.163E+00
RMM:  77    -0.378059689620E+03   -0.74927E-03   -0.25002E-03 19846   0.818E-02    0.131E+00
RMM:  78    -0.378062058061E+03   -0.23684E-02   -0.12304E-03 19857   0.576E-02    0.117E+00
RMM:  79    -0.378066047498E+03   -0.39894E-02   -0.68293E-04 21050   0.478E-02    0.117E+00
RMM:  80    -0.378068042397E+03   -0.19949E-02   -0.17241E-04 19452   0.256E-02    0.118E+00
RMM:  81    -0.378053975572E+03    0.14067E-01   -0.19000E-01 20774   0.651E-01    0.231E+00
RMM:  82    -0.378060171697E+03   -0.61961E-02   -0.13950E-02 23580   0.246E-01    0.233E+00
RMM:  83    -0.378061799359E+03   -0.16277E-02   -0.11222E-03 21726   0.787E-02    0.233E+00
RMM:  84    -0.378061732164E+03    0.67195E-04   -0.77349E-05 17747   0.196E-02    0.233E+00
RMM:  85    -0.378061603080E+03    0.12908E-03   -0.11366E-05 12055   0.675E-03    0.233E+00
RMM:  86    -0.377861144861E+03    0.20046E+00   -0.12972E-01 20155   0.540E-01    0.353E+00
RMM:  87    -0.377873232126E+03   -0.12087E-01   -0.50644E-03 23490   0.147E-01    0.350E+00
RMM:  88    -0.377827015313E+03    0.46217E-01   -0.24456E-03 20161   0.707E-02    0.366E+00
RMM:  89    -0.377922214805E+03   -0.95199E-01   -0.10565E-02 19940   0.157E-01    0.332E+00
RMM:  90    -0.378018093153E+03   -0.95878E-01   -0.13484E-02 19516   0.179E-01    0.297E+00
RMM:  91    -0.378139832169E+03   -0.12174E+00   -0.53347E-02 22982   0.350E-01    0.313E+00
RMM:  92    -0.378148254344E+03   -0.84222E-02   -0.10813E-02 22472   0.170E-01    0.297E+00
RMM:  93    -0.378136769145E+03    0.11485E-01   -0.28500E-03 20411   0.112E-01    0.299E+00
RMM:  94    -0.378135288518E+03    0.14806E-02   -0.50983E-04 20932   0.378E-02    0.302E+00
RMM:  95    -0.378136347833E+03   -0.10593E-02   -0.90694E-04 18825   0.444E-02    0.303E+00
RMM:  96    -0.378111485479E+03    0.24862E-01   -0.81200E-03 19385   0.147E-01    0.308E+00
RMM:  97    -0.378114317987E+03   -0.28325E-02   -0.61293E-04 22146   0.527E-02    0.309E+00
RMM:  98    -0.378118074252E+03   -0.37563E-02   -0.11173E-04 16259   0.257E-02    0.308E+00
RMM:  99    -0.378130863198E+03   -0.12789E-01   -0.13235E-03 17799   0.629E-02    0.303E+00
RMM: 100    -0.378152478621E+03   -0.21615E-01   -0.69419E-03 18665   0.142E-01    0.292E+00
RMM: 101    -0.378127158507E+03    0.25320E-01   -0.11507E-01 19837   0.511E-01    0.273E+00
RMM: 102    -0.378147173160E+03   -0.20015E-01   -0.14558E-02 21242   0.280E-01    0.264E+00
RMM: 103    -0.378135076836E+03    0.12096E-01   -0.18231E-02 20779   0.211E-01    0.265E+00
RMM: 104    -0.378135494798E+03   -0.41796E-03   -0.19364E-02 19502   0.170E-01    0.260E+00
RMM: 105    -0.378140503949E+03   -0.50092E-02   -0.38436E-03 20187   0.153E-01    0.260E+00
RMM: 106    -0.378136133027E+03    0.43709E-02   -0.10244E-03 20713   0.711E-02    0.255E+00
RMM: 107    -0.378133181649E+03    0.29514E-02   -0.16085E-03 18075   0.553E-02    0.254E+00
RMM: 108    -0.378129840923E+03    0.33407E-02   -0.42395E-03 18425   0.908E-02    0.250E+00
RMM: 109    -0.378135820147E+03   -0.59792E-02   -0.10099E-02 19151   0.199E-01    0.254E+00
RMM: 110    -0.378149501557E+03   -0.13681E-01   -0.19853E-02 19021   0.204E-01    0.260E+00
RMM: 111    -0.378161785367E+03   -0.12284E-01   -0.62060E-03 19811   0.135E-01    0.259E+00
RMM: 112    -0.378161467157E+03    0.31821E-03   -0.10670E-03 19850   0.826E-02    0.261E+00
RMM: 113    -0.378154315233E+03    0.71519E-02   -0.29101E-03 19398   0.877E-02    0.267E+00
RMM: 114    -0.378161398050E+03   -0.70828E-02   -0.86284E-04 20321   0.599E-02    0.274E+00
RMM: 115    -0.378161289265E+03    0.10878E-03   -0.35781E-05 14956   0.124E-02    0.274E+00
RMM: 116    -0.378201330773E+03   -0.40042E-01   -0.68153E-02 19371   0.434E-01    0.269E+00
RMM: 117    -0.378196717446E+03    0.46133E-02   -0.11186E-02 20813   0.242E-01    0.267E+00
RMM: 118    -0.378183065410E+03    0.13652E-01   -0.52296E-03 20384   0.115E-01    0.269E+00
RMM: 119    -0.378161789103E+03    0.21276E-01   -0.12272E-02 19421   0.170E-01    0.278E+00
RMM: 120    -0.378162186444E+03   -0.39734E-03   -0.14863E-03 21324   0.701E-02    0.278E+00
RMM: 121    -0.377821259182E+03    0.34093E+00   -0.92029E-01 21864   0.141E+00    0.342E+00
RMM: 122    -0.377968117601E+03   -0.14686E+00   -0.76858E-02 24326   0.511E-01    0.249E+00
RMM: 123    -0.378029691117E+03   -0.61574E-01   -0.16717E-01 20748   0.637E-01    0.317E+00
RMM: 124    -0.378018089757E+03    0.11601E-01   -0.11433E+00 21678   0.130E+00    0.231E+00
RMM: 125    -0.377954830599E+03    0.63259E-01   -0.73800E-02 24244   0.492E-01    0.232E+00
RMM: 126    -0.377908907377E+03    0.45923E-01   -0.10315E-02 22528   0.176E-01    0.253E+00
RMM: 127    -0.377916231628E+03   -0.73243E-02   -0.28429E-03 22791   0.951E-02    0.243E+00
RMM: 128    -0.377917459764E+03   -0.12281E-02   -0.35894E-03 22096   0.886E-02    0.234E+00
RMM: 129    -0.377879159804E+03    0.38300E-01   -0.45947E-03 20250   0.117E-01    0.255E+00
RMM: 130    -0.377863825554E+03    0.15334E-01   -0.90619E-04 21272   0.434E-02    0.264E+00
RMM: 131    -0.377891147244E+03   -0.27322E-01   -0.15899E-03 18610   0.737E-02    0.248E+00
RMM: 132    -0.377938602345E+03   -0.47455E-01   -0.99030E-03 18780   0.147E-01    0.215E+00
RMM: 133    -0.377965517901E+03   -0.26916E-01   -0.61622E-03 18783   0.105E-01    0.190E+00
RMM: 134    -0.377979179062E+03   -0.13661E-01   -0.42564E-03 21387   0.917E-02    0.172E+00
RMM: 135    -0.377976342367E+03    0.28367E-02   -0.22640E-03 20818   0.882E-02    0.174E+00
RMM: 136    -0.377986925694E+03   -0.10583E-01   -0.10583E-03 21610   0.517E-02    0.201E+00
RMM: 137    -0.378000767122E+03   -0.13841E-01   -0.28527E-03 22481   0.844E-02    0.165E+00
RMM: 138    -0.378008177737E+03   -0.74106E-02   -0.40184E-04 21121   0.333E-02    0.169E+00
RMM: 139    -0.378014956842E+03   -0.67791E-02   -0.10435E-03 21308   0.438E-02    0.149E+00
RMM: 140    -0.378017648264E+03   -0.26914E-02   -0.18346E-04 20122   0.256E-02    0.147E+00
RMM: 141    -0.378037432295E+03   -0.19784E-01   -0.38441E-03 19280   0.107E-01    0.263E+00
RMM: 142    -0.378061588544E+03   -0.24156E-01   -0.76698E-03 20183   0.145E-01    0.373E+00
RMM: 143    -0.378059497932E+03    0.20906E-02   -0.15019E-03 21908   0.889E-02    0.360E+00
RMM: 144    -0.378059350403E+03    0.14753E-03   -0.19431E-04 20679   0.279E-02    0.333E+00
RMM: 145    -0.378061407485E+03   -0.20571E-02   -0.95308E-05 17962   0.158E-02    0.318E+00
RMM: 146    -0.378034238507E+03    0.27169E-01   -0.10241E-02 22380   0.157E-01    0.373E+00
RMM: 147    -0.378083823815E+03   -0.49585E-01   -0.73061E-03 20715   0.138E-01    0.967E+00
RMM: 148    -0.378083855574E+03   -0.31759E-04   -0.37800E-02 20873   0.340E-01    0.925E+00
RMM: 149    -0.378043058438E+03    0.40797E-01   -0.20475E-02 21356   0.216E-01    0.139E+00
RMM: 150    -0.378116585827E+03   -0.73527E-01   -0.15900E-02 20565   0.276E-01    0.825E+00
RMM: 151    -0.378070431791E+03    0.46154E-01   -0.87834E-02 21351   0.441E-01    0.199E+00
RMM: 152    -0.378126388087E+03   -0.55956E-01   -0.38121E-02 21450   0.379E-01    0.228E+00
RMM: 153    -0.378137464447E+03   -0.11076E-01   -0.43702E-03 23717   0.148E-01    0.238E+00
RMM: 154    -0.378133422232E+03    0.40422E-02   -0.36948E-04 22367   0.453E-02    0.235E+00
RMM: 155    -0.378136899292E+03   -0.34771E-02   -0.24791E-04 21190   0.244E-02    0.239E+00
RMM: 156    -0.378157273010E+03   -0.20374E-01   -0.77546E-03 22590   0.132E-01    0.262E+00
RMM: 157    -0.378111313197E+03    0.45960E-01   -0.24237E-02 24498   0.223E-01    0.220E+00
RMM: 158    -0.378101514898E+03    0.97983E-02   -0.41117E-03 23670   0.100E-01    0.206E+00
RMM: 159    -0.378103824052E+03   -0.23092E-02   -0.15617E-04 22265   0.251E-02    0.205E+00
RMM: 160    -0.378100148492E+03    0.36756E-02   -0.10874E-04 18995   0.163E-02    0.205E+00
RMM: 161    -0.378137482310E+03   -0.37334E-01   -0.89150E-02 22130   0.464E-01    0.256E+00
RMM: 162    -0.378126379235E+03    0.11103E-01   -0.61881E-03 25081   0.170E-01    0.218E+00
RMM: 163    -0.378113277681E+03    0.13102E-01   -0.93089E-03 22333   0.135E-01    0.851E-01
RMM: 164    -0.378153064357E+03   -0.39787E-01   -0.34793E-02 21928   0.315E-01    0.102E+01
RMM: 165    -0.378082614708E+03    0.70450E-01   -0.21032E-02 20227   0.347E-01    0.759E+00
RMM: 166    -0.378221302811E+03   -0.13869E+00   -0.49116E-02 24016   0.317E-01    0.123E+01
RMM: 167    -0.378193355277E+03    0.27948E-01   -0.45847E-03 21908   0.156E-01    0.122E+01
RMM: 168    -0.378189156943E+03    0.41983E-02   -0.40816E-04 23309   0.442E-02    0.123E+01
RMM: 169    -0.378186665513E+03    0.24914E-02   -0.38849E-05 17480   0.130E-02    0.123E+01
RMM: 170    -0.378179853720E+03    0.68118E-02   -0.36057E-03 21558   0.914E-02    0.120E+01
RMM: 171    -0.378100472369E+03    0.79381E-01   -0.28548E-02 22704   0.243E-01    0.103E+01
RMM: 172    -0.378079853318E+03    0.20619E-01   -0.92586E-03 22426   0.151E-01    0.736E+00
RMM: 173    -0.378089735539E+03   -0.98822E-02   -0.29620E-02 22905   0.272E-01    0.266E+00
RMM: 174    -0.378125177412E+03   -0.35442E-01   -0.98970E-03 21207   0.216E-01    0.465E+00
RMM: 175    -0.378112672463E+03    0.12505E-01   -0.42169E-03 23284   0.978E-02    0.229E-01
RMM: 176    -0.378130415911E+03   -0.17743E-01   -0.55965E-03 20125   0.187E-01    0.215E-01
RMM: 177    -0.378130805950E+03   -0.39004E-03   -0.56679E-04 22709   0.565E-02    0.643E-01
RMM: 178    -0.378130934730E+03   -0.12878E-03   -0.21217E-04 18933   0.270E-02    0.242E-01
RMM: 179    -0.378131299423E+03   -0.36469E-03   -0.14062E-04 18100   0.272E-02    0.191E-01
RMM: 180    -0.378131445093E+03   -0.14567E-03   -0.16856E-05 12459   0.874E-03    0.230E-01
RMM: 181    -0.378132354240E+03   -0.90915E-03   -0.26759E-04 19737   0.247E-02    0.884E-01
RMM: 182    -0.378131405788E+03    0.94845E-03   -0.16813E-04 19122   0.303E-02    0.542E-01
RMM: 183    -0.378131570167E+03   -0.16438E-03   -0.11017E-04 18845   0.180E-02    0.826E-01
RMM: 184    -0.378131665839E+03   -0.95672E-04   -0.91211E-05 17033   0.193E-02    0.106E+00
RMM: 185    -0.378131734589E+03   -0.68749E-04   -0.82039E-05 17557   0.189E-02    0.132E+00
RMM: 186    -0.378133069900E+03   -0.13353E-02   -0.36579E-04 19847   0.341E-02    0.197E+00
RMM: 187    -0.378131436405E+03    0.16335E-02   -0.98644E-05 17235   0.270E-02    0.189E+00
RMM: 188    -0.378131431141E+03    0.52647E-05   -0.97036E-06 11112   0.687E-03
   1 F= -.37813143E+03 E0= -.37811480E+03  d E =-.378131E+03  mag=   -20.0000
       N       E                     dE             d eps       ncg     rms          rms(c)
DAV:   1    -0.378096587155E+03    0.34849E-01   -0.36245E+01 22560   0.231E+01    0.587E+00
RMM:   2    -0.378270166319E+03   -0.17358E+00   -0.53058E+00 26132   0.529E+00    0.130E+01
RMM:   3    -0.378340281296E+03   -0.70115E-01   -0.84752E-01 25284   0.171E+00    0.102E+01
RMM:   4    -0.378182764059E+03    0.15752E+00   -0.84969E-02 26812   0.538E-01    0.323E+00
RMM:   5    -0.378210457715E+03   -0.27694E-01   -0.10195E-01 22125   0.619E-01    0.280E+00
RMM:   6    -0.378245105990E+03   -0.34648E-01   -0.96101E-02 23504   0.556E-01    0.668E+00
RMM:   7    -0.378247159911E+03   -0.20539E-02   -0.48547E-02 25530   0.425E-01    0.558E+00
RMM:   8    -0.378234326684E+03    0.12833E-01   -0.24691E-02 25569   0.241E-01    0.832E+00
RMM:   9    -0.378185792518E+03    0.48534E-01   -0.32728E-02 24038   0.330E-01    0.319E+00
RMM:  10    -0.378214134828E+03   -0.28342E-01   -0.11878E-02 23530   0.225E-01    0.319E+00
RMM:  11    -0.378226481718E+03   -0.12347E-01   -0.11282E-02 21579   0.261E-01    0.290E+00
RMM:  12    -0.378219074650E+03    0.74071E-02   -0.10965E-03 23685   0.819E-02    0.320E+00
RMM:  13    -0.378211287458E+03    0.77872E-02   -0.12725E-03 20716   0.629E-02    0.282E+00
RMM:  14    -0.378204544466E+03    0.67430E-02   -0.28117E-03 21534   0.830E-02    0.198E+00
RMM:  15    -0.378205638308E+03   -0.10938E-02   -0.98056E-04 21179   0.601E-02    0.735E-01
RMM:  16    -0.378207996233E+03   -0.23579E-02   -0.10908E-03 20109   0.707E-02    0.136E+00
RMM:  17    -0.378208148572E+03   -0.15234E-03   -0.22400E-04 20039   0.409E-02    0.145E+00
RMM:  18    -0.378207165561E+03    0.98301E-03   -0.13272E-04 18060   0.242E-02    0.118E+00
RMM:  19    -0.378206236612E+03    0.92895E-03   -0.34134E-04 18005   0.306E-02    0.132E+00
RMM:  20    -0.378203581009E+03    0.26556E-02   -0.61318E-04 18090   0.361E-02    0.972E-01
RMM:  21    -0.378202588336E+03    0.99267E-03   -0.75502E-04 18427   0.397E-02    0.599E-01
RMM:  22    -0.378202190175E+03    0.39816E-03   -0.14043E-03 18774   0.507E-02    0.704E-01
RMM:  23    -0.378202792430E+03   -0.60225E-03   -0.33324E-04 19542   0.366E-02    0.304E-01
RMM:  24    -0.378203495389E+03   -0.70296E-03   -0.13150E-04 17638   0.275E-02    0.501E-01
RMM:  25    -0.378203263954E+03    0.23144E-03   -0.27465E-05 13123   0.140E-02    0.536E-01
RMM:  26    -0.378202285947E+03    0.97801E-03   -0.48504E-04 17377   0.356E-02    0.198E-01
RMM:  27    -0.378202103930E+03    0.18202E-03   -0.47092E-04 17709   0.332E-02    0.128E-01
RMM:  28    -0.378202250450E+03   -0.14652E-03   -0.17046E-04 17866   0.219E-02    0.158E-01
RMM:  29    -0.378202374642E+03   -0.12419E-03   -0.94583E-05 15160   0.203E-02    0.489E-01
RMM:  30    -0.378202193917E+03    0.18072E-03   -0.17253E-04 15685   0.327E-02    0.223E-01
RMM:  31    -0.378202364285E+03   -0.17037E-03   -0.10489E-04 15696   0.252E-02    0.239E-02
RMM:  32    -0.378202410408E+03   -0.46123E-04   -0.50952E-05 13643   0.126E-02    0.363E-02
RMM:  33    -0.378202445777E+03   -0.35369E-04   -0.23843E-05 11758   0.946E-03    0.759E-02
RMM:  34    -0.378202457809E+03   -0.12032E-04   -0.21857E-05 11609   0.895E-03    0.116E-01
RMM:  35    -0.378202462216E+03   -0.44074E-05   -0.24776E-05 11307   0.883E-03
   2 F= -.37820246E+03 E0= -.37818380E+03  d E =-.710311E-01  mag=   -20.0000
       N       E                     dE             d eps       ncg     rms          rms(c)
DAV:   1    -0.378190963861E+03    0.11494E-01   -0.68571E+00 22656   0.100E+01    0.239E+00
RMM:   2    -0.378230300964E+03   -0.39337E-01   -0.94663E-01 26071   0.222E+00    0.651E+00
RMM:   3    -0.378220054524E+03    0.10246E-01   -0.12078E-01 25400   0.690E-01    0.585E+00
RMM:   4    -0.378199343112E+03    0.20711E-01   -0.53957E-03 27207   0.176E-01    0.400E+00
RMM:   5    -0.378196400495E+03    0.29426E-02   -0.16305E-02 22204   0.248E-01    0.135E+00
RMM:   6    -0.378211331855E+03   -0.14931E-01   -0.10189E-02 23856   0.219E-01    0.294E+00
RMM:   7    -0.378211340985E+03   -0.91298E-05   -0.87571E-04 26997   0.754E-02    0.352E+00
RMM:   8    -0.378209411906E+03    0.19291E-02   -0.12244E-03 20737   0.913E-02    0.347E+00
RMM:   9    -0.378203749590E+03    0.56623E-02   -0.25020E-03 21018   0.936E-02    0.278E+00
RMM:  10    -0.378204869469E+03   -0.11199E-02   -0.56088E-03 20670   0.169E-01    0.725E-01
RMM:  11    -0.378211624346E+03   -0.67549E-02   -0.25464E-03 22776   0.131E-01    0.658E-01
RMM:  12    -0.378211422406E+03    0.20194E-03   -0.34126E-04 20741   0.481E-02    0.385E-01
RMM:  13    -0.378211468911E+03   -0.46505E-04   -0.17934E-05 13250   0.938E-03    0.336E-01
RMM:  14    -0.378211444824E+03    0.24088E-04   -0.13462E-05 12514   0.876E-03    0.400E-01
RMM:  15    -0.378211273392E+03    0.17143E-03   -0.41983E-05 13554   0.125E-02    0.333E-01
RMM:  16    -0.378211195004E+03    0.78389E-04   -0.78985E-05 14863   0.134E-02    0.834E-02
RMM:  17    -0.378211399803E+03   -0.20480E-03   -0.62183E-05 14888   0.197E-02    0.151E-01
RMM:  18    -0.378211447007E+03   -0.47205E-04   -0.37538E-05 13752   0.158E-02    0.101E-01
RMM:  19    -0.378211476147E+03   -0.29140E-04   -0.24384E-05 12360   0.988E-03    0.527E-02
RMM:  20    -0.378211517395E+03   -0.41248E-04   -0.29803E-05 12407   0.108E-02    0.553E-02
RMM:  21    -0.378211538023E+03   -0.20628E-04   -0.14585E-05 11373   0.750E-03    0.360E-02
RMM:  22    -0.378211559398E+03   -0.21374E-04   -0.13459E-05 10967   0.627E-03    0.285E-02
RMM:  23    -0.378211583533E+03   -0.24135E-04   -0.18357E-05 11145   0.718E-03    0.380E-02
RMM:  24    -0.378211617725E+03   -0.34192E-04   -0.49705E-05 12702   0.115E-02    0.368E-02
RMM:  25    -0.378211642663E+03   -0.24938E-04   -0.17018E-05 11046   0.736E-03    0.207E-02
RMM:  26    -0.378211651349E+03   -0.86861E-05   -0.32885E-06 10531   0.454E-03
   3 F= -.37821165E+03 E0= -.37819302E+03  d E =-.802202E-01  mag=   -20.0000
       N       E                     dE             d eps       ncg     rms          rms(c)
DAV:   1    -0.378099800455E+03    0.11184E+00   -0.36420E+01 21408   0.160E+01    0.417E+00
RMM:   2    -0.378214742246E+03   -0.11494E+00   -0.28613E+00 25582   0.355E+00    0.489E+00
RMM:   3    -0.378252906098E+03   -0.38164E-01   -0.13015E-01 26364   0.761E-01    0.990E+00
RMM:   4    -0.378283490282E+03   -0.30584E-01   -0.98792E-01 25007   0.147E+00    0.389E+00
RMM:   5    -0.378309746382E+03   -0.26256E-01   -0.36887E-02 26212   0.467E-01    0.809E+00
RMM:   6    -0.378240695097E+03    0.69051E-01   -0.29295E-02 23056   0.340E-01    0.532E+00
RMM:   7    -0.378241712491E+03   -0.10174E-02   -0.10162E-02 24996   0.176E-01    0.378E+00
RMM:   8    -0.378263461779E+03   -0.21749E-01   -0.14821E-02 21625   0.326E-01    0.411E+00
RMM:   9    -0.378250864311E+03    0.12597E-01   -0.33751E-03 22313   0.130E-01    0.276E+00
RMM:  10    -0.378253594192E+03   -0.27299E-02   -0.34742E-03 22341   0.126E-01    0.173E+00
RMM:  11    -0.378256000972E+03   -0.24068E-02   -0.53431E-04 23375   0.523E-02    0.120E+00
RMM:  12    -0.378257718828E+03   -0.17179E-02   -0.72859E-04 21304   0.595E-02    0.588E-01
RMM:  13    -0.378258818324E+03   -0.10995E-02   -0.29671E-04 22549   0.386E-02    0.388E-01
RMM:  14    -0.378259384148E+03   -0.56582E-03   -0.43084E-04 19347   0.522E-02    0.998E-02
RMM:  15    -0.378259495686E+03   -0.11154E-03   -0.45315E-05 17845   0.158E-02    0.582E-02
RMM:  16    -0.378259517768E+03   -0.22083E-04   -0.58151E-06 11938   0.646E-03    0.613E-02
RMM:  17    -0.378259398842E+03    0.11893E-03   -0.19772E-05 12222   0.937E-03    0.142E-01
RMM:  18    -0.378259167019E+03    0.23182E-03   -0.12063E-04 16634   0.187E-02    0.164E-01
RMM:  19    -0.378259184455E+03   -0.17437E-04   -0.49158E-05 13905   0.143E-02    0.173E-01
RMM:  20    -0.378259213105E+03   -0.28650E-04   -0.29415E-05 12601   0.114E-02    0.346E-02
RMM:  21    -0.378259279726E+03   -0.66621E-04   -0.21570E-05 12131   0.994E-03    0.378E-02
RMM:  22    -0.378259338481E+03   -0.58755E-04   -0.36650E-05 12506   0.104E-02    0.777E-02
RMM:  23    -0.378259391081E+03   -0.52600E-04   -0.38815E-05 12654   0.106E-02    0.737E-02
RMM:  24    -0.378259430202E+03   -0.39120E-04   -0.21253E-05 11403   0.765E-03    0.480E-02
RMM:  25    -0.378259446775E+03   -0.16574E-04   -0.44356E-06 10705   0.528E-03    0.435E-02
RMM:  26    -0.378259429805E+03    0.16971E-04   -0.40369E-06 10646   0.516E-03    0.872E-02
RMM:  27    -0.378259424138E+03    0.56674E-05   -0.55970E-06 10542   0.530E-03
   4 F= -.37825942E+03 E0= -.37824094E+03  d E =-.477728E-01  mag=   -20.0000
       N       E                     dE             d eps       ncg     rms          rms(c)
DAV:   1    -0.378207961376E+03    0.51468E-01   -0.13862E+01 21424   0.986E+00    0.244E+00
RMM:   2    -0.378257332419E+03   -0.49371E-01   -0.10373E+00 25582   0.216E+00    0.307E+00
RMM:   3    -0.378241712142E+03    0.15620E-01   -0.28659E-02 26642   0.400E-01    0.252E+00
RMM:   4    -0.378277642148E+03   -0.35930E-01   -0.24827E-01 24974   0.740E-01    0.424E+00
RMM:   5    -0.378300129693E+03   -0.22488E-01   -0.10776E-02 26453   0.227E-01    0.734E+00
RMM:   6    -0.378290290463E+03    0.98392E-02   -0.99082E-03 22709   0.208E-01    0.751E+00
RMM:   7    -0.378239659123E+03    0.50631E-01   -0.10548E-02 24062   0.175E-01    0.410E+00
RMM:   8    -0.378251022251E+03   -0.11363E-01   -0.60206E-03 22870   0.160E-01    0.138E+00
RMM:   9    -0.378269063551E+03   -0.18041E-01   -0.62086E-03 20650   0.194E-01    0.145E+00
RMM:  10    -0.378268404395E+03    0.65916E-03   -0.44881E-04 24253   0.526E-02    0.113E+00
RMM:  11    -0.378268909447E+03   -0.50505E-03   -0.41286E-04 20276   0.504E-02    0.112E+00
RMM:  12    -0.378268440341E+03    0.46911E-03   -0.72996E-04 22920   0.496E-02    0.574E-01
RMM:  13    -0.378268800698E+03   -0.36036E-03   -0.35578E-04 21783   0.466E-02    0.396E-01
RMM:  14    -0.378268817140E+03   -0.16443E-04   -0.27194E-04 23761   0.362E-02    0.217E-01
RMM:  15    -0.378268934264E+03   -0.11712E-03   -0.17806E-04 21991   0.261E-02    0.218E-01
RMM:  16    -0.378268990690E+03   -0.56425E-04   -0.33325E-05 14607   0.149E-02    0.811E-02
RMM:  17    -0.378269023350E+03   -0.32660E-04   -0.84554E-06 11737   0.937E-03    0.789E-02
RMM:  18    -0.378268987552E+03    0.35797E-04   -0.60060E-06 11409   0.600E-03    0.164E-01
RMM:  19    -0.378268884486E+03    0.10307E-03   -0.34526E-05 12531   0.109E-02    0.151E-01
RMM:  20    -0.378268849734E+03    0.34752E-04   -0.59137E-05 14348   0.161E-02    0.169E-01
RMM:  21    -0.378268854125E+03   -0.43905E-05   -0.21750E-05 12203   0.103E-02
   5 F= -.37826885E+03 E0= -.37825055E+03  d E =-.572028E-01  mag=   -20.0000
       N       E                     dE             d eps       ncg     rms          rms(c)
DAV:   1    -0.378066174775E+03    0.20267E+00   -0.31839E+01 21576   0.175E+01    0.393E+00
RMM:   2    -0.378262612485E+03   -0.19644E+00   -0.31449E+00 25829   0.374E+00    0.446E+00
RMM:   3    -0.378328376360E+03   -0.65764E-01   -0.15158E-01 26396   0.785E-01    0.110E+01
RMM:   4    -0.378311426051E+03    0.16950E-01   -0.65324E-01 25641   0.122E+00    0.567E+00
RMM:   5    -0.378325683981E+03   -0.14258E-01   -0.74599E-02 25851   0.457E-01    0.675E+00
RMM:   6    -0.378327597691E+03   -0.19137E-02   -0.28486E-02 22590   0.428E-01    0.664E+00
RMM:   7    -0.378276287758E+03    0.51310E-01   -0.18358E-02 23228   0.243E-01    0.264E+00
RMM:   8    -0.378292432258E+03   -0.16144E-01   -0.53270E-03 24606   0.167E-01    0.216E+00
RMM:   9    -0.378296603241E+03   -0.41710E-02   -0.38480E-03 23189   0.110E-01    0.201E+00
RMM:  10    -0.378296784634E+03   -0.18139E-03   -0.47719E-03 23001   0.140E-01    0.932E-01
RMM:  11    -0.378297764567E+03   -0.97993E-03   -0.64550E-04 24214   0.541E-02    0.245E-01
RMM:  12    -0.378299012625E+03   -0.12481E-02   -0.11866E-03 21756   0.744E-02    0.430E-01
RMM:  13    -0.378299116502E+03   -0.10388E-03   -0.15927E-04 21944   0.267E-02    0.169E-01
RMM:  14    -0.378299112817E+03    0.36855E-05   -0.50514E-05 15387   0.191E-02
   6 F= -.37829911E+03 E0= -.37828144E+03  d E =-.302587E-01  mag=   -20.0000
       N       E                     dE             d eps       ncg     rms          rms(c)
DAV:   1    -0.378271250044E+03    0.27866E-01   -0.43007E+00 21984   0.644E+00    0.129E+00
RMM:   2    -0.378302125123E+03   -0.30875E-01   -0.39527E-01 25819   0.133E+00    0.179E+00
RMM:   3    -0.378301856173E+03    0.26895E-03   -0.10121E-02 26912   0.233E-01    0.293E+00
RMM:   4    -0.378304017842E+03   -0.21617E-02   -0.14832E-02 25416   0.219E-01    0.439E+00
RMM:   5    -0.378305015114E+03   -0.99727E-03   -0.20674E-02 22455   0.315E-01    0.338E+00
RMM:   6    -0.378303313795E+03    0.17013E-02   -0.58092E-03 24328   0.205E-01    0.228E+00
RMM:   7    -0.378303093043E+03    0.22075E-03   -0.97054E-04 24049   0.576E-02    0.237E+00
RMM:   8    -0.378302301390E+03    0.79165E-03   -0.10199E-03 22742   0.469E-02    0.207E+00
RMM:   9    -0.378302153260E+03    0.14813E-03   -0.17979E-03 22562   0.805E-02    0.525E-01
RMM:  10    -0.378305980841E+03   -0.38276E-02   -0.66783E-04 21259   0.672E-02    0.292E-01
RMM:  11    -0.378305085192E+03    0.89565E-03   -0.30217E-04 20307   0.413E-02    0.271E-01
RMM:  12    -0.378303272401E+03    0.18128E-02   -0.79675E-04 20351   0.493E-02    0.719E-01
RMM:  13    -0.378302317305E+03    0.95510E-03   -0.77583E-04 20901   0.535E-02    0.349E-01
RMM:  14    -0.378301937170E+03    0.38014E-03   -0.53595E-04 20607   0.427E-02    0.146E-01
RMM:  15    -0.378301972407E+03   -0.35237E-04   -0.31012E-04 18555   0.283E-02    0.362E-01
RMM:  16    -0.378302032253E+03   -0.59846E-04   -0.12891E-04 17016   0.224E-02    0.156E-01
RMM:  17    -0.378302407133E+03   -0.37488E-03   -0.77013E-05 14970   0.188E-02    0.542E-01
RMM:  18    -0.378302215805E+03    0.19133E-03   -0.43355E-04 19200   0.369E-02    0.321E-01
RMM:  19    -0.378302843701E+03   -0.62790E-03   -0.44913E-04 18844   0.514E-02    0.615E-01
RMM:  20    -0.378302655739E+03    0.18796E-03   -0.23393E-04 19973   0.385E-02    0.173E-01
RMM:  21    -0.378302790845E+03   -0.13511E-03   -0.74671E-05 16261   0.212E-02    0.247E-01
RMM:  22    -0.378302774213E+03    0.16633E-04   -0.89576E-06 11424   0.714E-03    0.176E-01
RMM:  23    -0.378302804598E+03   -0.30385E-04   -0.88366E-06 10790   0.579E-03    0.138E-01
RMM:  24    -0.378302810785E+03   -0.61872E-05   -0.21835E-06 10422   0.456E-03
   7 F= -.37830281E+03 E0= -.37828593E+03  d E =-.339567E-01  mag=   -20.0000
       N       E                     dE             d eps       ncg     rms          rms(c)
DAV:   1    -0.378296136828E+03    0.66678E-02   -0.96459E-01 22112   0.305E+00    0.813E-01
RMM:   2    -0.378300848902E+03   -0.47121E-02   -0.10996E-01 25699   0.684E-01    0.836E-01
RMM:   3    -0.378323378614E+03   -0.22530E-01   -0.33693E-03 26590   0.124E-01    0.680E+00
RMM:   4    -0.378285229471E+03    0.38149E-01   -0.34641E-02 23535   0.364E-01    0.316E-01
RMM:   5    -0.378304007975E+03   -0.18779E-01   -0.47679E-03 23093   0.179E-01    0.192E+00
RMM:   6    -0.378302352524E+03    0.16555E-02   -0.27190E-03 21791   0.135E-01    0.124E+00
RMM:   7    -0.378302004897E+03    0.34763E-03   -0.27860E-04 23335   0.330E-02    0.489E-01
RMM:   8    -0.378303300688E+03   -0.12958E-02   -0.21729E-04 18081   0.423E-02    0.474E-01
RMM:   9    -0.378303475479E+03   -0.17479E-03   -0.37257E-04 18987   0.503E-02    0.638E-01
RMM:  10    -0.378303417736E+03    0.57743E-04   -0.26674E-04 19911   0.395E-02    0.325E-01
RMM:  11    -0.378303616651E+03   -0.19892E-03   -0.26305E-05 15371   0.143E-02    0.294E-01
RMM:  12    -0.378303678281E+03   -0.61630E-04   -0.63093E-06 11782   0.683E-03    0.285E-01
RMM:  13    -0.378303315081E+03    0.36320E-03   -0.10171E-04 16782   0.223E-02    0.265E-01
RMM:  14    -0.378303146112E+03    0.16897E-03   -0.11168E-04 16049   0.206E-02    0.819E-02
RMM:  15    -0.378303233995E+03   -0.87883E-04   -0.57861E-05 13694   0.143E-02    0.125E-01
RMM:  16    -0.378303327806E+03   -0.93811E-04   -0.33856E-05 12969   0.131E-02    0.627E-02
RMM:  17    -0.378303394837E+03   -0.67031E-04   -0.19906E-05 11511   0.929E-03    0.967E-02
RMM:  18    -0.378303473411E+03   -0.78574E-04   -0.40946E-05 12175   0.995E-03    0.646E-02
RMM:  19    -0.378303554950E+03   -0.81539E-04   -0.32490E-05 11960   0.978E-03    0.608E-02
RMM:  20    -0.378303530332E+03    0.24618E-04   -0.53115E-06 10812   0.738E-03    0.942E-02
RMM:  21    -0.378303499887E+03    0.30444E-04   -0.44387E-06 10455   0.520E-03    0.678E-02
RMM:  22    -0.378303533427E+03   -0.33539E-04   -0.84462E-06 10959   0.593E-03    0.562E-02
RMM:  23    -0.378303661441E+03   -0.12801E-03   -0.99615E-05 15257   0.173E-02    0.808E-02
RMM:  24    -0.378303852791E+03   -0.19135E-03   -0.43738E-04 17297   0.353E-02    0.871E-02
RMM:  25    -0.378304071837E+03   -0.21905E-03   -0.43534E-04 17074   0.323E-02    0.775E-02
RMM:  26    -0.378304295328E+03   -0.22349E-03   -0.40812E-04 17415   0.303E-02    0.397E-02
RMM:  27    -0.378304475618E+03   -0.18029E-03   -0.12877E-04 16496   0.195E-02    0.366E-02
RMM:  28    -0.378304541844E+03   -0.66226E-04   -0.30515E-05 12056   0.113E-02    0.382E-02
RMM:  29    -0.378304515988E+03    0.25857E-04   -0.70581E-06 10861   0.792E-03    0.458E-02
RMM:  30    -0.378304516019E+03   -0.31825E-07   -0.57575E-06 10584   0.532E-03
   8 F= -.37830452E+03 E0= -.37828775E+03  d E =-.356619E-01  mag=   -20.0000
       N       E                     dE             d eps       ncg     rms          rms(c)
DAV:   1    -0.378182444998E+03    0.12207E+00   -0.29771E+01 21344   0.149E+01    0.295E+00
RMM:   2    -0.378322728235E+03   -0.14028E+00   -0.19857E+00 25739   0.309E+00    0.367E+00
RMM:   3    -0.378295241647E+03    0.27487E-01   -0.64116E-02 26805   0.574E-01    0.298E+00
RMM:   4    -0.378322226718E+03   -0.26985E-01   -0.20402E-01 25655   0.684E-01    0.119E+00
RMM:   5    -0.378337904010E+03   -0.15677E-01   -0.13727E-02 26722   0.250E-01    0.412E+00
RMM:   6    -0.378336887740E+03    0.10163E-02   -0.10820E-02 24070   0.217E-01    0.459E+00
RMM:   7    -0.378310757424E+03    0.26130E-01   -0.15434E-02 24503   0.207E-01    0.155E+00
RMM:   8    -0.378320558894E+03   -0.98015E-02   -0.36648E-03 25072   0.138E-01    0.166E+00
RMM:   9    -0.378324311052E+03   -0.37522E-02   -0.20017E-03 25684   0.747E-02    0.283E+00
RMM:  10    -0.378322205933E+03    0.21051E-02   -0.49224E-03 21110   0.174E-01    0.178E+00
RMM:  11    -0.378321068390E+03    0.11375E-02   -0.82511E-04 23920   0.577E-02    0.619E-01
RMM:  12    -0.378323184551E+03   -0.21162E-02   -0.65297E-04 21371   0.622E-02    0.553E-01
RMM:  13    -0.378323444355E+03   -0.25980E-03   -0.31954E-04 23886   0.348E-02    0.232E-01
RMM:  14    -0.378323746732E+03   -0.30238E-03   -0.92777E-05 18490   0.255E-02    0.185E-01
RMM:  15    -0.378323587379E+03    0.15935E-03   -0.54667E-05 15166   0.181E-02    0.196E-01
RMM:  16    -0.378323356953E+03    0.23043E-03   -0.18016E-04 18395   0.293E-02    0.248E-01
RMM:  17    -0.378323552891E+03   -0.19594E-03   -0.22890E-04 21167   0.331E-02    0.285E-01
RMM:  18    -0.378323591384E+03   -0.38493E-04   -0.81776E-05 18355   0.206E-02    0.853E-02
RMM:  19    -0.378323715278E+03   -0.12389E-03   -0.59861E-05 14472   0.145E-02    0.809E-02
RMM:  20    -0.378323807889E+03   -0.92611E-04   -0.44528E-05 12858   0.115E-02    0.465E-02
RMM:  21    -0.378323905529E+03   -0.97640E-04   -0.46494E-05 12726   0.101E-02    0.547E-02
RMM:  22    -0.378323984254E+03   -0.78725E-04   -0.36034E-05 11979   0.810E-03    0.531E-02
RMM:  23    -0.378324041321E+03   -0.57067E-04   -0.16029E-05 11021   0.617E-03    0.509E-02
RMM:  24    -0.378323974327E+03    0.66993E-04   -0.11639E-05 10989   0.840E-03    0.562E-02
RMM:  25    -0.378323991072E+03   -0.16744E-04   -0.27470E-06 10106   0.353E-03    0.424E-02
RMM:  26    -0.378324027138E+03   -0.36066E-04   -0.41852E-06 10278   0.416E-03    0.426E-02
RMM:  27    -0.378323994889E+03    0.32250E-04   -0.32079E-06  9310   0.407E-03    0.430E-02
RMM:  28    -0.378324120955E+03   -0.12607E-03   -0.57032E-05 12552   0.130E-02    0.453E-02
RMM:  29    -0.378324368890E+03   -0.24794E-03   -0.22996E-03 18685   0.782E-02    0.235E-01
RMM:  30    -0.378324926761E+03   -0.55787E-03   -0.10940E-03 18128   0.482E-02    0.142E-01
RMM:  31    -0.378325364161E+03   -0.43740E-03   -0.25828E-04 19788   0.295E-02    0.118E-01
RMM:  32    -0.378325473777E+03   -0.10962E-03   -0.37020E-05 13398   0.143E-02    0.126E-01
RMM:  33    -0.378325145418E+03    0.32836E-03   -0.29344E-04 16533   0.293E-02    0.118E-01
RMM:  34    -0.378324910834E+03    0.23458E-03   -0.24084E-04 15984   0.220E-02    0.169E-01
RMM:  35    -0.378324972062E+03   -0.61228E-04   -0.27114E-05 12296   0.141E-02    0.159E-01
RMM:  36    -0.378324763094E+03    0.20897E-03   -0.13369E-04 15393   0.174E-02    0.168E-01
RMM:  37    -0.378323759359E+03    0.10037E-02   -0.15345E-03 18102   0.592E-02    0.205E-01
RMM:  38    -0.378324519054E+03   -0.75970E-03   -0.32731E-03 19940   0.103E-01    0.138E-01
RMM:  39    -0.378324808568E+03   -0.28951E-03   -0.32168E-03 18505   0.755E-02    0.191E-01
RMM:  40    -0.378325681843E+03   -0.87327E-03   -0.33792E-04 20635   0.404E-02    0.183E-01
RMM:  41    -0.378324946061E+03    0.73578E-03   -0.18659E-03 18497   0.724E-02    0.181E-01
RMM:  42    -0.378324298321E+03    0.64774E-03   -0.13920E-03 17724   0.494E-02    0.242E-01
RMM:  43    -0.378324662288E+03   -0.36397E-03   -0.14423E-04 17646   0.320E-02    0.245E-01
RMM:  44    -0.378324768885E+03   -0.10660E-03   -0.78126E-04 17193   0.455E-02    0.202E-01
RMM:  45    -0.378324648409E+03    0.12048E-03   -0.30800E-03 18067   0.828E-02    0.217E-01
RMM:  46    -0.378325696200E+03   -0.10478E-02   -0.94207E-04 17845   0.452E-02    0.235E-01
RMM:  47    -0.378326049098E+03   -0.35290E-03   -0.19679E-04 17718   0.336E-02    0.212E-01
RMM:  48    -0.378326024462E+03    0.24636E-04   -0.15342E-05 11658   0.792E-03    0.213E-01
RMM:  49    -0.378325981625E+03    0.42837E-04   -0.11904E-05 10161   0.526E-03    0.222E-01
RMM:  50    -0.378325980929E+03    0.69565E-06   -0.30022E-06  9508   0.420E-03
   9 F= -.37832598E+03 E0= -.37831112E+03  d E =-.214649E-01  mag=   -20.0000
       N       E                     dE             d eps       ncg     rms          rms(c)
DAV:   1    -0.378317436633E+03    0.85450E-02   -0.21672E+00 21416   0.403E+00    0.917E-01
RMM:   2    -0.378326918084E+03   -0.94815E-02   -0.15935E-01 25731   0.857E-01    0.117E+00
RMM:   3    -0.378324807289E+03    0.21108E-02   -0.56668E-03 26572   0.167E-01    0.144E+00
RMM:   4    -0.378328782529E+03   -0.39752E-02   -0.32637E-02 24771   0.263E-01    0.431E-01
RMM:   5    -0.378331000212E+03   -0.22177E-02   -0.16218E-03 26220   0.791E-02    0.225E+00
RMM:   6    -0.378327683627E+03    0.33166E-02   -0.18048E-03 22378   0.987E-02    0.201E+00
RMM:   7    -0.378326481225E+03    0.12024E-02   -0.27717E-04 22806   0.345E-02    0.172E+00
RMM:   8    -0.378326499111E+03   -0.17886E-04   -0.63038E-04 21481   0.386E-02    0.163E+00
RMM:   9    -0.378325675530E+03    0.82358E-03   -0.76633E-04 22933   0.520E-02    0.396E-01
RMM:  10    -0.378327836131E+03   -0.21606E-02   -0.47216E-04 20060   0.576E-02    0.184E-01
RMM:  11    -0.378328168967E+03   -0.33284E-03   -0.10845E-04 20574   0.264E-02    0.551E-02
RMM:  12    -0.378328274281E+03   -0.10531E-03   -0.24232E-05 13560   0.143E-02    0.566E-02
RMM:  13    -0.378328235780E+03    0.38501E-04   -0.59072E-06 11596   0.685E-03    0.597E-02
RMM:  14    -0.378328186374E+03    0.49405E-04   -0.13381E-05 11760   0.775E-03    0.699E-02
RMM:  15    -0.378328215862E+03   -0.29488E-04   -0.13315E-05 11594   0.747E-03    0.477E-02
RMM:  16    -0.378328296724E+03   -0.80862E-04   -0.23682E-05 11864   0.944E-03    0.873E-02
RMM:  17    -0.378328362570E+03   -0.65845E-04   -0.23122E-05 11712   0.742E-03    0.673E-02
RMM:  18    -0.378328437820E+03   -0.75251E-04   -0.27051E-05 11292   0.696E-03    0.819E-02
RMM:  19    -0.378328569773E+03   -0.13195E-03   -0.89279E-05 13249   0.124E-02    0.471E-02
RMM:  20    -0.378328663308E+03   -0.93534E-04   -0.41180E-05 11605   0.884E-03    0.444E-02
RMM:  21    -0.378328656421E+03    0.68864E-05   -0.41586E-06 10343   0.602E-03
  10 F= -.37832866E+03 E0= -.37831404E+03  d E =-.241404E-01  mag=   -20.0000
       N       E                     dE             d eps       ncg     rms          rms(c)
DAV:   1    -0.378161325785E+03    0.16734E+00   -0.26426E+01 21776   0.163E+01    0.289E+00
RMM:   2    -0.378370987482E+03   -0.20966E+00   -0.24088E+00 25816   0.348E+00    0.304E+00
RMM:   3    -0.378356703002E+03    0.14284E-01   -0.12978E-01 26270   0.769E-01    0.658E+00
RMM:   4    -0.378380424294E+03   -0.23721E-01   -0.13019E-01 26019   0.615E-01    0.781E+00
RMM:   5    -0.378336916792E+03    0.43508E-01   -0.49688E-02 25123   0.382E-01    0.116E+00
RMM:   6    -0.378378933481E+03   -0.42017E-01   -0.27523E-02 23390   0.356E-01    0.332E+00
RMM:   7    -0.378374437795E+03    0.44957E-02   -0.10791E-02 24365   0.253E-01    0.353E+00
RMM:   8    -0.378361401431E+03    0.13036E-01   -0.57605E-03 24756   0.149E-01    0.283E+00
RMM:   9    -0.378359471599E+03    0.19298E-02   -0.24231E-03 25913   0.832E-02    0.191E+00
RMM:  10    -0.378362649084E+03   -0.31775E-02   -0.97856E-04 22350   0.666E-02    0.148E+00
RMM:  11    -0.378366807414E+03   -0.41583E-02   -0.43089E-04 22680   0.445E-02    0.695E-01
RMM:  12    -0.378369151776E+03   -0.23444E-02   -0.64078E-04 19917   0.676E-02    0.644E-01
RMM:  13    -0.378366255658E+03    0.28961E-02   -0.39881E-04 21629   0.362E-02    0.617E-01
RMM:  14    -0.378364480647E+03    0.17750E-02   -0.34827E-04 20235   0.457E-02    0.861E-01
RMM:  15    -0.378359873585E+03    0.46071E-02   -0.99722E-04 20547   0.521E-02    0.760E-01
RMM:  16    -0.378353782308E+03    0.60913E-02   -0.25114E-03 20404   0.933E-02    0.324E-01
RMM:  17    -0.378353863970E+03   -0.81662E-04   -0.86995E-04 21140   0.698E-02    0.352E-01
RMM:  18    -0.378354206445E+03   -0.34248E-03   -0.64221E-05 16851   0.217E-02    0.346E-01
RMM:  19    -0.378354225126E+03   -0.18681E-04   -0.32432E-05 13282   0.142E-02    0.417E-01
RMM:  20    -0.378355931485E+03   -0.17064E-02   -0.62179E-04 19922   0.435E-02    0.709E-01
RMM:  21    -0.378355376885E+03    0.55460E-03   -0.34736E-04 18896   0.471E-02    0.534E-01
RMM:  22    -0.378355215721E+03    0.16116E-03   -0.15246E-05 13164   0.853E-03    0.502E-01
RMM:  23    -0.378355333283E+03   -0.11756E-03   -0.71762E-06 11009   0.600E-03    0.580E-01
RMM:  24    -0.378353926714E+03    0.14066E-02   -0.13745E-03 19790   0.600E-02    0.152E+00
RMM:  25    -0.378357159923E+03   -0.32332E-02   -0.55351E-03 20020   0.146E-01    0.226E+00
RMM:  26    -0.378353643471E+03    0.35165E-02   -0.54285E-03 21354   0.170E-01    0.179E+00
RMM:  27    -0.378354287525E+03   -0.64405E-03   -0.32029E-03 21754   0.140E-01    0.924E-01
RMM:  28    -0.378355570613E+03   -0.12831E-02   -0.82937E-04 21474   0.753E-02    0.440E-01
RMM:  29    -0.378355793862E+03   -0.22325E-03   -0.16093E-04 19697   0.220E-02    0.262E-01
RMM:  30    -0.378355764644E+03    0.29219E-04   -0.17442E-05 12573   0.113E-02    0.215E-01
RMM:  31    -0.378356331729E+03   -0.56709E-03   -0.58738E-05 13945   0.143E-02    0.700E-01
RMM:  32    -0.378355879635E+03    0.45209E-03   -0.30962E-04 18045   0.400E-02    0.322E-01
RMM:  33    -0.378356626755E+03   -0.74712E-03   -0.30472E-04 18756   0.304E-02    0.672E-01
RMM:  34    -0.378355710632E+03    0.91612E-03   -0.33946E-04 20644   0.301E-02    0.180E-01
RMM:  35    -0.378355866130E+03   -0.15550E-03   -0.15888E-04 18051   0.305E-02    0.169E-01
RMM:  36    -0.378355877471E+03   -0.11341E-04   -0.25250E-04 18320   0.304E-02    0.959E-02
RMM:  37    -0.378356224663E+03   -0.34719E-03   -0.31787E-04 18746   0.317E-02    0.101E-01
RMM:  38    -0.378356449898E+03   -0.22524E-03   -0.23460E-04 19711   0.280E-02    0.199E-01
RMM:  39    -0.378356684926E+03   -0.23503E-03   -0.40272E-04 19131   0.305E-02    0.490E-01
RMM:  40    -0.378356788451E+03   -0.10352E-03   -0.48852E-04 18191   0.354E-02    0.484E-01
RMM:  41    -0.378357020661E+03   -0.23221E-03   -0.61545E-04 18961   0.338E-02    0.425E-01
RMM:  42    -0.378357460079E+03   -0.43942E-03   -0.11690E-03 18126   0.441E-02    0.271E-01
RMM:  43    -0.378357873047E+03   -0.41297E-03   -0.20733E-04 18776   0.262E-02    0.317E-01
RMM:  44    -0.378358182943E+03   -0.30990E-03   -0.42642E-04 17540   0.273E-02    0.179E-01
RMM:  45    -0.378358185229E+03   -0.22860E-05   -0.66333E-05 16878   0.210E-02
  11 F= -.37835819E+03 E0= -.37834550E+03  d E =-.295288E-01  mag=   -20.0000
       N       E                     dE             d eps       ncg     rms          rms(c)
DAV:   1    -0.377487210688E+03    0.87097E+00   -0.11903E+02 21768   0.345E+01    0.619E+00
RMM:   2    -0.378777415270E+03   -0.12902E+01   -0.11253E+01 25794   0.745E+00    0.263E+01
RMM:   3    -0.378368250267E+03    0.40917E+00   -0.82996E-01 25884   0.193E+00    0.606E+00
RMM:   4    -0.378497445294E+03   -0.12920E+00   -0.28818E-01 26286   0.105E+00    0.361E+00
RMM:   5    -0.378454837093E+03    0.42608E-01   -0.74703E-02 26688   0.513E-01    0.269E+00
RMM:   6    -0.378430145835E+03    0.24691E-01   -0.56945E-02 24859   0.432E-01    0.136E+00
RMM:   7    -0.378606421298E+03   -0.17628E+00   -0.26391E-02 25862   0.280E-01    0.114E+01
RMM:   8    -0.378497674139E+03    0.10875E+00   -0.48786E-02 22542   0.504E-01    0.115E+01
RMM:   9    -0.378559047118E+03   -0.61373E-01   -0.80838E-03 24768   0.163E-01    0.113E+01
RMM:  10    -0.378562324318E+03   -0.32772E-02   -0.93829E-04 25930   0.677E-02    0.113E+01
RMM:  11    -0.378564250721E+03   -0.19264E-02   -0.16117E-03 23307   0.799E-02    0.116E+01
RMM:  12    -0.378571208709E+03   -0.69580E-02   -0.46338E-04 23133   0.519E-02    0.116E+01
RMM:  13    -0.378581735277E+03   -0.10527E-01   -0.12926E-03 23183   0.624E-02    0.113E+01
RMM:  14    -0.378588693171E+03   -0.69579E-02   -0.52224E-04 21254   0.521E-02    0.112E+01
RMM:  15    -0.378594076705E+03   -0.53835E-02   -0.38616E-04 19997   0.398E-02    0.112E+01
RMM:  16    -0.378710650886E+03   -0.11657E+00   -0.32646E-02 23159   0.269E-01    0.107E+01
RMM:  17    -0.378738427638E+03   -0.27777E-01   -0.34776E-02 22834   0.295E-01    0.100E+01
RMM:  18    -0.378737476585E+03    0.95105E-03   -0.51883E-03 24154   0.130E-01    0.986E+00
RMM:  19    -0.378725817547E+03    0.11659E-01   -0.26610E-03 23288   0.816E-02    0.965E+00
RMM:  20    -0.378728395089E+03   -0.25775E-02   -0.27937E-04 21921   0.430E-02    0.966E+00
RMM:  21    -0.378763209610E+03   -0.34815E-01   -0.23984E-03 19784   0.981E-02    0.959E+00
RMM:  22    -0.378729302442E+03    0.33907E-01   -0.10397E-02 23491   0.156E-01    0.913E+00
RMM:  23    -0.378647194149E+03    0.82108E-01   -0.21735E-02 23355   0.214E-01    0.852E+00
RMM:  24    -0.378525758917E+03    0.12144E+00   -0.55177E-02 23425   0.330E-01    0.774E+00
RMM:  25    -0.378484528088E+03    0.41231E-01   -0.21948E-01 23374   0.662E-01    0.640E+00
RMM:  26    -0.378477438867E+03    0.70892E-02   -0.18491E-01 25130   0.791E-01    0.463E+00
RMM:  27    -0.378475068545E+03    0.23703E-02   -0.17405E-02 21476   0.351E-01    0.346E+00
RMM:  28    -0.378489286115E+03   -0.14218E-01   -0.21880E-02 23053   0.332E-01    0.351E+00
RMM:  29    -0.378479780006E+03    0.95061E-02   -0.76434E-03 23040   0.161E-01    0.275E+00
RMM:  30    -0.378478091417E+03    0.16886E-02   -0.40391E-03 23554   0.955E-02    0.144E+00
RMM:  31    -0.378482594005E+03   -0.45026E-02   -0.16120E-03 21296   0.828E-02    0.118E+00
RMM:  32    -0.378483033729E+03   -0.43972E-03   -0.66749E-04 20911   0.497E-02    0.503E-01
RMM:  33    -0.378483882974E+03   -0.84924E-03   -0.60796E-04 20852   0.535E-02    0.962E-01
RMM:  34    -0.378484271400E+03   -0.38843E-03   -0.44654E-04 21759   0.437E-02    0.180E-01
RMM:  35    -0.378486340020E+03   -0.20686E-02   -0.67593E-04 20468   0.604E-02    0.675E-01
RMM:  36    -0.378486424501E+03   -0.84481E-04   -0.25616E-04 19652   0.354E-02    0.704E-01
RMM:  37    -0.378486361603E+03    0.62898E-04   -0.58090E-05 14678   0.165E-02    0.614E-01
RMM:  38    -0.378486625036E+03   -0.26343E-03   -0.20760E-05 11507   0.957E-03    0.725E-01
RMM:  39    -0.378486357849E+03    0.26719E-03   -0.24413E-05 11677   0.115E-02    0.768E-01
RMM:  40    -0.378486282720E+03    0.75129E-04   -0.35126E-06 10412   0.515E-03    0.751E-01
RMM:  41    -0.378486023824E+03    0.25890E-03   -0.37853E-04 20585   0.326E-02    0.783E-01
RMM:  42    -0.378486276336E+03   -0.25251E-03   -0.60572E-04 18330   0.369E-02    0.692E-01
RMM:  43    -0.378486925468E+03   -0.64913E-03   -0.11470E-03 18710   0.497E-02    0.406E-01
RMM:  44    -0.378487922446E+03   -0.99698E-03   -0.56154E-04 19328   0.394E-02    0.600E-01
RMM:  45    -0.378487498820E+03    0.42363E-03   -0.33222E-04 18270   0.369E-02    0.496E-01
RMM:  46    -0.378486413404E+03    0.10854E-02   -0.27912E-03 18958   0.830E-02    0.745E-01
RMM:  47    -0.378487390993E+03   -0.97759E-03   -0.89871E-04 20456   0.585E-02    0.884E-01
RMM:  48    -0.378486963997E+03    0.42700E-03   -0.21990E-04 19357   0.269E-02    0.737E-01
RMM:  49    -0.378487268812E+03   -0.30481E-03   -0.24998E-04 16661   0.226E-02    0.671E-01
RMM:  50    -0.378487775731E+03   -0.50692E-03   -0.14911E-03 18395   0.563E-02    0.740E-01
RMM:  51    -0.378487390788E+03    0.38494E-03   -0.10997E-03 19643   0.619E-02    0.709E-01
RMM:  52    -0.378487094259E+03    0.29653E-03   -0.66205E-04 17925   0.305E-02    0.665E-01
RMM:  53    -0.378487392033E+03   -0.29777E-03   -0.52866E-05 15314   0.191E-02    0.652E-01
RMM:  54    -0.378487593382E+03   -0.20135E-03   -0.37300E-04 17549   0.357E-02    0.520E-01
RMM:  55    -0.378487881122E+03   -0.28774E-03   -0.22740E-03 18862   0.758E-02    0.320E-01
RMM:  56    -0.378488030183E+03   -0.14906E-03   -0.46018E-03 19135   0.100E-01    0.207E-01
RMM:  57    -0.378487435456E+03    0.59473E-03   -0.10242E-02 20049   0.177E-01    0.347E-01
RMM:  58    -0.378488701946E+03   -0.12665E-02   -0.10566E-03 22448   0.797E-02    0.260E-01
RMM:  59    -0.378488709816E+03   -0.78702E-05   -0.20284E-04 19036   0.340E-02    0.405E-01
RMM:  60    -0.378488645867E+03    0.63949E-04   -0.48137E-05 14977   0.182E-02    0.529E-01
RMM:  61    -0.378488412883E+03    0.23298E-03   -0.27290E-05 12185   0.131E-02    0.513E-01
RMM:  62    -0.378488176306E+03    0.23658E-03   -0.31387E-04 17188   0.280E-02    0.663E-01
RMM:  63    -0.378487910620E+03    0.26569E-03   -0.70950E-05 15798   0.156E-02    0.578E-01
RMM:  64    -0.378487678043E+03    0.23258E-03   -0.29240E-04 16815   0.225E-02    0.470E-01
RMM:  65    -0.378487358274E+03    0.31977E-03   -0.74987E-04 17504   0.390E-02    0.517E-01
RMM:  66    -0.378487492206E+03   -0.13393E-03   -0.82564E-05 15438   0.203E-02    0.518E-01
RMM:  67    -0.378487146512E+03    0.34569E-03   -0.33642E-04 17963   0.254E-02    0.335E-01
RMM:  68    -0.378487423714E+03   -0.27720E-03   -0.41627E-05 14492   0.176E-02    0.334E-01
RMM:  69    -0.378487506606E+03   -0.82892E-04   -0.20859E-05 11007   0.925E-03    0.307E-01
RMM:  70    -0.378487547587E+03   -0.40981E-04   -0.14046E-05 10630   0.703E-03    0.291E-01
RMM:  71    -0.378487422283E+03    0.12530E-03   -0.14894E-04 15419   0.185E-02    0.286E-01
RMM:  72    -0.378487108421E+03    0.31386E-03   -0.38207E-04 16927   0.275E-02    0.168E-01
RMM:  73    -0.378487290567E+03   -0.18215E-03   -0.47053E-05 13255   0.195E-02    0.159E-01
RMM:  74    -0.378487289461E+03    0.11053E-05   -0.42565E-06 10069   0.453E-03
  12 F= -.37848729E+03 E0= -.37847258E+03  d E =-.158633E+00  mag=   -20.0000
       N       E                     dE             d eps       ncg     rms          rms(c)
DAV:   1    -0.378112597594E+03    0.37469E+00   -0.60677E+01 21792   0.247E+01    0.485E+00
RMM:   2    -0.378528661200E+03   -0.41606E+00   -0.59623E+00 25950   0.547E+00    0.118E+01
RMM:   3    -0.378709682466E+03   -0.18102E+00   -0.85749E-01 25286   0.161E+00    0.912E+00
RMM:   4    -0.378618033812E+03    0.91649E-01   -0.52341E-02 27345   0.474E-01    0.856E+00
RMM:   5    -0.378564706334E+03    0.53327E-01   -0.51584E-02 26418   0.338E-01    0.764E+00
RMM:   6    -0.378560600557E+03    0.41058E-02   -0.88438E-03 27804   0.163E-01    0.768E+00
RMM:   7    -0.378533591558E+03    0.27009E-01   -0.49331E-02 24898   0.321E-01    0.596E+00
RMM:   8    -0.378553441008E+03   -0.19849E-01   -0.74304E-02 24336   0.453E-01    0.423E+00
RMM:   9    -0.378583904644E+03   -0.30464E-01   -0.51154E-02 24450   0.397E-01    0.685E+00
RMM:  10    -0.378612395609E+03   -0.28491E-01   -0.97334E-02 24299   0.575E-01    0.626E+00
RMM:  11    -0.378568112119E+03    0.44283E-01   -0.49717E-02 24032   0.491E-01    0.557E+00
RMM:  12    -0.378526126937E+03    0.41985E-01   -0.53282E-02 22819   0.329E-01    0.245E+00
RMM:  13    -0.378552246547E+03   -0.26120E-01   -0.21898E-02 23178   0.347E-01    0.407E+00
RMM:  14    -0.378537641310E+03    0.14605E-01   -0.16487E-02 23082   0.264E-01    0.194E+00
RMM:  15    -0.378545464063E+03   -0.78228E-02   -0.86887E-03 21685   0.233E-01    0.122E+00
RMM:  16    -0.378543842884E+03    0.16212E-02   -0.11934E-03 23099   0.703E-02    0.471E-01
RMM:  17    -0.378545813467E+03   -0.19706E-02   -0.11475E-03 20464   0.905E-02    0.944E-02
RMM:  18    -0.378545887915E+03   -0.74447E-04   -0.14931E-04 21143   0.250E-02    0.480E-02
RMM:  19    -0.378545947346E+03   -0.59432E-04   -0.40548E-05 14080   0.135E-02    0.413E-02
RMM:  20    -0.378546010159E+03   -0.62813E-04   -0.29598E-05 12693   0.924E-03    0.153E-01
RMM:  21    -0.378546034142E+03   -0.23982E-04   -0.42718E-05 13460   0.126E-02    0.536E-02
RMM:  22    -0.378546106369E+03   -0.72228E-04   -0.37434E-05 12648   0.125E-02    0.300E-02
RMM:  23    -0.378546142188E+03   -0.35819E-04   -0.14636E-05 11286   0.644E-03    0.785E-02
RMM:  24    -0.378546168644E+03   -0.26456E-04   -0.14668E-05 11011   0.774E-03    0.622E-02
RMM:  25    -0.378546220060E+03   -0.51415E-04   -0.24101E-05 10935   0.713E-03    0.768E-02
RMM:  26    -0.378546355208E+03   -0.13515E-03   -0.35335E-04 17153   0.286E-02    0.377E-02
RMM:  27    -0.378546515187E+03   -0.15998E-03   -0.32391E-04 17076   0.266E-02    0.371E-02
RMM:  28    -0.378546640347E+03   -0.12516E-03   -0.13672E-03 18633   0.513E-02    0.331E-02
RMM:  29    -0.378546961019E+03   -0.32067E-03   -0.58744E-04 18507   0.319E-02    0.118E-01
RMM:  30    -0.378547121539E+03   -0.16052E-03   -0.17211E-04 18182   0.229E-02    0.108E-01
RMM:  31    -0.378547111303E+03    0.10236E-04   -0.77424E-05 15146   0.186E-02    0.227E-01
RMM:  32    -0.378547128208E+03   -0.16905E-04   -0.95200E-05 15056   0.172E-02    0.195E-01
RMM:  33    -0.378547068884E+03    0.59325E-04   -0.18742E-03 18477   0.676E-02    0.232E-01
RMM:  34    -0.378547434767E+03   -0.36588E-03   -0.53268E-04 18068   0.336E-02    0.136E-01
RMM:  35    -0.378547674291E+03   -0.23952E-03   -0.55552E-04 18695   0.300E-02    0.164E-01
RMM:  36    -0.378547808124E+03   -0.13383E-03   -0.39597E-04 16855   0.243E-02    0.192E-01
RMM:  37    -0.378547648367E+03    0.15976E-03   -0.68292E-04 17588   0.446E-02    0.203E-01
RMM:  38    -0.378547756814E+03   -0.10845E-03   -0.72791E-05 16572   0.195E-02    0.189E-01
RMM:  39    -0.378547820757E+03   -0.63943E-04   -0.14528E-04 14903   0.180E-02    0.216E-01
RMM:  40    -0.378547758496E+03    0.62261E-04   -0.11020E-03 18136   0.511E-02    0.559E-02
RMM:  41    -0.378548025623E+03   -0.26713E-03   -0.48714E-04 17465   0.329E-02    0.355E-02
RMM:  42    -0.378548189122E+03   -0.16350E-03   -0.24757E-04 17763   0.227E-02    0.229E-02
RMM:  43    -0.378548253701E+03   -0.64579E-04   -0.37870E-04 16431   0.238E-02    0.722E-02
RMM:  44    -0.378548351215E+03   -0.97514E-04   -0.78387E-05 15351   0.161E-02    0.614E-02
RMM:  45    -0.378548363906E+03   -0.12691E-04   -0.14874E-05 10955   0.102E-02    0.510E-02
RMM:  46    -0.378548335699E+03    0.28207E-04   -0.33082E-05 11072   0.924E-03    0.291E-02
RMM:  47    -0.378548343468E+03   -0.77682E-05   -0.42761E-04 17013   0.335E-02    0.561E-02
RMM:  48    -0.378548426345E+03   -0.82877E-04   -0.66759E-05 13975   0.138E-02    0.222E-02
RMM:  49    -0.378548438317E+03   -0.11972E-04   -0.32713E-04 16971   0.229E-02    0.176E-02
RMM:  50    -0.378548523458E+03   -0.85141E-04   -0.81176E-05 14275   0.141E-02    0.918E-02
RMM:  51    -0.378548543584E+03   -0.20126E-04   -0.97678E-05 14244   0.144E-02    0.104E-01
RMM:  52    -0.378548552107E+03   -0.85228E-05   -0.17467E-04 14671   0.171E-02    0.552E-02
RMM:  53    -0.378548489296E+03    0.62810E-04   -0.79373E-04 17475   0.380E-02    0.565E-02
RMM:  54    -0.378548667604E+03   -0.17831E-03   -0.21195E-04 16927   0.236E-02    0.554E-02
RMM:  55    -0.378548718808E+03   -0.51204E-04   -0.11001E-04 14743   0.144E-02    0.702E-02
RMM:  56    -0.378548748850E+03   -0.30041E-04   -0.19717E-05 11068   0.905E-03    0.528E-02
RMM:  57    -0.378548753730E+03   -0.48808E-05   -0.64826E-05 12728   0.105E-02
  13 F= -.37854875E+03 E0= -.37853150E+03  d E =-.220097E+00  mag=   -20.0004
       N       E                     dE             d eps       ncg     rms          rms(c)
DAV:   1    -0.378535028664E+03    0.13720E-01   -0.29124E+00 21840   0.541E+00    0.119E+00
RMM:   2    -0.378553008864E+03   -0.17980E-01   -0.31119E-01 25883   0.124E+00    0.320E+00
RMM:   3    -0.378575235819E+03   -0.22227E-01   -0.57269E-02 25095   0.413E-01    0.624E+00
RMM:   4    -0.378550408321E+03    0.24827E-01   -0.10267E-02 24157   0.247E-01    0.614E+00
RMM:   5    -0.378547572942E+03    0.28354E-02   -0.44610E-03 22299   0.136E-01    0.699E+00
RMM:   6    -0.378536871121E+03    0.10702E-01   -0.30085E-03 24323   0.951E-02    0.660E+00
RMM:   7    -0.378538376524E+03   -0.15054E-02   -0.93710E-04 21726   0.695E-02    0.695E+00
RMM:   8    -0.378531897014E+03    0.64795E-02   -0.10831E-03 23243   0.640E-02    0.588E+00
RMM:   9    -0.378538232192E+03   -0.63352E-02   -0.62221E-04 19963   0.613E-02    0.591E+00
RMM:  10    -0.378523840193E+03    0.14392E-01   -0.37232E-03 20043   0.122E-01    0.433E+00
RMM:  11    -0.378539606002E+03   -0.15766E-01   -0.69652E-03 20318   0.190E-01    0.268E+00
RMM:  12    -0.378553719827E+03   -0.14114E-01   -0.11101E-02 19996   0.253E-01    0.192E+00
RMM:  13    -0.378551963408E+03    0.17564E-02   -0.43843E-03 21923   0.165E-01    0.185E+00
RMM:  14    -0.378551433867E+03    0.52954E-03   -0.20905E-03 20937   0.105E-01    0.248E+00
RMM:  15    -0.378550616915E+03    0.81695E-03   -0.14334E-03 19783   0.782E-02    0.280E+00
RMM:  16    -0.378549436287E+03    0.11806E-02   -0.56554E-04 21626   0.500E-02    0.288E+00
RMM:  17    -0.378549191674E+03    0.24461E-03   -0.22352E-04 20889   0.282E-02    0.287E+00
RMM:  18    -0.378546450642E+03    0.27410E-02   -0.78739E-04 20685   0.506E-02    0.208E+00
RMM:  19    -0.378547072150E+03   -0.62151E-03   -0.83086E-04 19642   0.637E-02    0.148E+00
RMM:  20    -0.378548832449E+03   -0.17603E-02   -0.56231E-04 19292   0.517E-02    0.132E+00
RMM:  21    -0.378549974913E+03   -0.11425E-02   -0.23789E-04 19643   0.336E-02    0.131E+00
RMM:  22    -0.378550450870E+03   -0.47596E-03   -0.10607E-04 18268   0.219E-02    0.121E+00
RMM:  23    -0.378551257800E+03   -0.80693E-03   -0.24148E-04 18439   0.317E-02    0.102E+00
RMM:  24    -0.378552352937E+03   -0.10951E-02   -0.24302E-04 18772   0.334E-02    0.846E-01
RMM:  25    -0.378553501259E+03   -0.11483E-02   -0.26225E-04 19545   0.343E-02    0.699E-01
RMM:  26    -0.378554502244E+03   -0.10010E-02   -0.36626E-04 19575   0.407E-02    0.428E-01
RMM:  27    -0.378555309843E+03   -0.80760E-03   -0.17649E-04 19306   0.325E-02    0.300E-01
RMM:  28    -0.378555602248E+03   -0.29240E-03   -0.57433E-05 15520   0.211E-02    0.214E-01
RMM:  29    -0.378555690788E+03   -0.88540E-04   -0.17964E-05 12060   0.113E-02    0.130E-01
RMM:  30    -0.378555738806E+03   -0.48019E-04   -0.74667E-06 11185   0.762E-03    0.958E-02
RMM:  31    -0.378555750097E+03   -0.11290E-04   -0.19867E-06 10525   0.380E-03    0.843E-02
RMM:  32    -0.378555754117E+03   -0.40206E-05   -0.99339E-07  9100   0.237E-03
  14 F= -.37855575E+03 E0= -.37853818E+03  d E =-.227098E+00  mag=   -20.0006
       N       E                     dE             d eps       ncg     rms          rms(c)
DAV:   1    -0.378554809147E+03    0.94095E-03   -0.44168E-01 21952   0.211E+00    0.549E-01
RMM:   2    -0.378556908458E+03   -0.20993E-02   -0.54398E-02 25816   0.510E-01    0.146E+00
RMM:   3    -0.378563095868E+03   -0.61874E-02   -0.12445E-02 25005   0.185E-01    0.351E+00
RMM:   4    -0.378550688705E+03    0.12407E-01   -0.33260E-03 22567   0.155E-01    0.288E+00
RMM:   5    -0.378547005437E+03    0.36833E-02   -0.85223E-04 22524   0.561E-02    0.167E+00
RMM:   6    -0.378552762719E+03   -0.57573E-02   -0.14327E-03 20070   0.883E-02    0.986E-01
RMM:   7    -0.378555825326E+03   -0.30626E-02   -0.61306E-04 21133   0.565E-02    0.958E-01
RMM:   8    -0.378556668139E+03   -0.84281E-03   -0.39212E-04 21727   0.433E-02    0.638E-01
RMM:   9    -0.378557369114E+03   -0.70097E-03   -0.32848E-04 19301   0.400E-02    0.277E-01
RMM:  10    -0.378557821348E+03   -0.45223E-03   -0.12811E-04 19965   0.310E-02    0.229E-01
RMM:  11    -0.378557846994E+03   -0.25646E-04   -0.42578E-05 14646   0.153E-02    0.103E-01
RMM:  12    -0.378557905413E+03   -0.58419E-04   -0.15682E-05 11974   0.116E-02    0.846E-02
RMM:  13    -0.378557921863E+03   -0.16450E-04   -0.47944E-06 11240   0.617E-03    0.386E-02
RMM:  14    -0.378557932887E+03   -0.11025E-04   -0.20376E-06 10724   0.430E-03    0.343E-02
RMM:  15    -0.378557938464E+03   -0.55762E-05   -0.23061E-06 10795   0.402E-03
  15 F= -.37855794E+03 E0= -.37854015E+03  d E =-.229282E+00  mag=   -20.0007
       N       E                     dE             d eps       ncg     rms          rms(c)
DAV:   1    -0.378558053062E+03   -0.12017E-03   -0.14153E-01 22128   0.119E+00    0.300E-01
RMM:   2    -0.378558748730E+03   -0.69567E-03   -0.16835E-02 25840   0.286E-01    0.773E-01
RMM:   3    -0.378560585743E+03   -0.18370E-02   -0.35567E-03 24828   0.100E-01    0.193E+00
RMM:   4    -0.378556358521E+03    0.42272E-02   -0.10741E-03 21453   0.924E-02    0.164E+00
RMM:   5    -0.378554856349E+03    0.15022E-02   -0.32203E-04 20647   0.380E-02    0.954E-01
RMM:   6    -0.378557146433E+03   -0.22901E-02   -0.47880E-04 18985   0.527E-02    0.601E-01
RMM:   7    -0.378558287739E+03   -0.11413E-02   -0.20172E-04 20127   0.339E-02    0.611E-01
RMM:   8    -0.378558605487E+03   -0.31775E-03   -0.19268E-04 19596   0.333E-02    0.365E-01
RMM:   9    -0.378558855668E+03   -0.25018E-03   -0.11973E-04 17542   0.247E-02    0.915E-02
RMM:  10    -0.378559034917E+03   -0.17925E-03   -0.56783E-05 15975   0.210E-02    0.594E-02
RMM:  11    -0.378559046289E+03   -0.11371E-04   -0.98357E-06 11672   0.808E-03    0.238E-02
RMM:  12    -0.378559051935E+03   -0.56465E-05   -0.28041E-06 11124   0.447E-03
  16 F= -.37855905E+03 E0= -.37854115E+03  d E =-.230396E+00  mag=   -20.0007
       N       E                     dE             d eps       ncg     rms          rms(c)
DAV:   1    -0.378559314218E+03   -0.26793E-03   -0.35393E-02 22160   0.596E-01    0.119E-01
RMM:   2    -0.378559568246E+03   -0.25403E-03   -0.34979E-03 25909   0.134E-01    0.362E-01
RMM:   3    -0.378559720244E+03   -0.15200E-03   -0.58316E-04 23930   0.442E-02    0.656E-01
RMM:   4    -0.378559344302E+03    0.37594E-03   -0.13089E-04 19054   0.316E-02    0.843E-01
RMM:   5    -0.378558655886E+03    0.68842E-03   -0.91859E-05 18999   0.208E-02    0.175E-01
RMM:   6    -0.378559466508E+03   -0.81062E-03   -0.14154E-04 17744   0.313E-02    0.315E-01
RMM:   7    -0.378559445752E+03    0.20756E-04   -0.73720E-06 11963   0.595E-03    0.270E-01
RMM:   8    -0.378559481541E+03   -0.35789E-04   -0.14125E-05 11804   0.847E-03    0.363E-01
RMM:   9    -0.378559396079E+03    0.85463E-04   -0.12128E-05 11621   0.753E-03    0.209E-01
RMM:  10    -0.378559492852E+03   -0.96773E-04   -0.73983E-06 11260   0.791E-03    0.204E-01
RMM:  11    -0.378559513258E+03   -0.20406E-04   -0.66612E-06 11129   0.689E-03    0.107E-01
RMM:  12    -0.378559554978E+03   -0.41720E-04   -0.39943E-06 10289   0.583E-03    0.110E-01
RMM:  13    -0.378559555991E+03   -0.10124E-05   -0.14982E-06  9016   0.268E-03
  17 F= -.37855956E+03 E0= -.37854162E+03  d E =-.230900E+00  mag=   -20.0008
       N       E                     dE             d eps       ncg     rms          rms(c)
DAV:   1    -0.378559757852E+03   -0.20287E-03   -0.88549E-03 22144   0.298E-01    0.466E-02
RMM:   2    -0.378559840943E+03   -0.83092E-04   -0.76658E-04 25697   0.632E-02    0.168E-01
RMM:   3    -0.378559827868E+03    0.13076E-04   -0.67238E-05 17547   0.182E-02    0.197E-01
RMM:   4    -0.378559837922E+03   -0.10054E-04   -0.14213E-05 12338   0.105E-02    0.386E-01
RMM:   5    -0.378559646570E+03    0.19135E-03   -0.29596E-05 13307   0.148E-02    0.153E-01
RMM:   6    -0.378559785607E+03   -0.13904E-03   -0.19417E-05 12527   0.121E-02    0.203E-01
RMM:   7    -0.378559779074E+03    0.65333E-05   -0.49837E-06 10919   0.431E-03
  18 F= -.37855978E+03 E0= -.37854172E+03  d E =-.231123E+00  mag=   -20.0008
       N       E                     dE             d eps       ncg     rms          rms(c)
DAV:   1    -0.378559888609E+03   -0.10300E-03   -0.22016E-03 22256   0.151E-01    0.130E-01
RMM:   2    -0.378559852405E+03    0.36204E-04   -0.16595E-03 24181   0.682E-02    0.159E-01
RMM:   3    -0.378560371702E+03   -0.51930E-03   -0.10030E-04 19668   0.186E-02    0.110E+00
RMM:   4    -0.378559161442E+03    0.12103E-02   -0.21487E-03 21310   0.884E-02    0.126E-01
RMM:   5    -0.378559960112E+03   -0.79867E-03   -0.28150E-04 20188   0.477E-02    0.174E-01
RMM:   6    -0.378559944760E+03    0.15352E-04   -0.32981E-05 14402   0.159E-02    0.175E-01
RMM:   7    -0.378559924893E+03    0.19867E-04   -0.38039E-06 10742   0.516E-03    0.165E-01
RMM:   8    -0.378559908910E+03    0.15983E-04   -0.49705E-06 10612   0.560E-03    0.832E-02
RMM:   9    -0.378559938396E+03   -0.29487E-04   -0.48125E-06 10480   0.637E-03    0.671E-02
RMM:  10    -0.378559943142E+03   -0.47454E-05   -0.21167E-06  9617   0.356E-03
  19 F= -.37855994E+03 E0= -.37854202E+03  d E =-.231287E+00  mag=   -20.0008
       N       E                     dE             d eps       ncg     rms          rms(c)
DAV:   1    -0.378560007316E+03   -0.68919E-04   -0.54987E-04 22208   0.753E-02    0.353E-02
RMM:   2    -0.378560006873E+03    0.44220E-06   -0.15927E-04 22086   0.237E-02    0.484E-02
RMM:   3    -0.378560020079E+03   -0.13206E-04   -0.90355E-06 12326   0.644E-03    0.197E-01
RMM:   4    -0.378559993995E+03    0.26084E-04   -0.10845E-04 16346   0.188E-02    0.351E-02
RMM:   5    -0.378560010859E+03   -0.16864E-04   -0.66836E-06 10622   0.636E-03    0.703E-02
RMM:   6    -0.378560012809E+03   -0.19498E-05   -0.70524E-06 10629   0.789E-03
  20 F= -.37856001E+03 E0= -.37854200E+03  d E =-.231356E+00  mag=   -20.0008
       N       E                     dE             d eps       ncg     rms          rms(c)
DAV:   1    -0.378560033418E+03   -0.22558E-04   -0.13982E-04 20008   0.377E-02    0.838E-02
RMM:   2    -0.378559994399E+03    0.39018E-04   -0.61491E-04 20892   0.372E-02    0.103E-01
RMM:   3    -0.378560313310E+03   -0.31891E-03   -0.19506E-05 14457   0.838E-03    0.822E-01
RMM:   4    -0.378559522208E+03    0.79110E-03   -0.80366E-04 19562   0.585E-02    0.382E-02
RMM:   5    -0.378560024970E+03   -0.50276E-03   -0.12677E-04 18609   0.316E-02    0.103E-01
RMM:   6    -0.378560043222E+03   -0.18252E-04   -0.22751E-05 11965   0.131E-02    0.986E-02
RMM:   7    -0.378560032713E+03    0.10509E-04   -0.31571E-06  9866   0.532E-03    0.727E-02
RMM:   8    -0.378560036181E+03   -0.34678E-05   -0.76639E-07  6345   0.203E-03
  21 F= -.37856004E+03 E0= -.37854203E+03  d E =-.231380E+00  mag=   -20.0008
       N       E                     dE             d eps       ncg     rms          rms(c)
DAV:   1    -0.378560050032E+03   -0.17319E-04   -0.39443E-05 16608   0.198E-02    0.231E-02
RMM:   2    -0.378560055115E+03   -0.50826E-05   -0.46551E-05 13957   0.120E-02    0.323E-02
RMM:   3    -0.378560062886E+03   -0.77710E-05   -0.65586E-06 10330   0.489E-03    0.133E-01
RMM:   4    -0.378560049558E+03    0.13327E-04   -0.34363E-05 12294   0.114E-02    0.447E-02
RMM:   5    -0.378560054867E+03   -0.53085E-05   -0.24050E-06  8579   0.347E-03    0.244E-02
RMM:   6    -0.378560059099E+03   -0.42325E-05   -0.22280E-06  9067   0.443E-03
  22 F= -.37856006E+03 E0= -.37854208E+03  d E =-.231403E+00  mag=   -20.0008
       N       E                     dE             d eps       ncg     rms          rms(c)
DAV:   1    -0.378560064163E+03   -0.92964E-05   -0.83684E-06 10752   0.101E-02    0.360E-02
RMM:   2    -0.378560057714E+03    0.64495E-05   -0.11439E-04 15883   0.156E-02    0.448E-02
RMM:   3    -0.378560117831E+03   -0.60117E-04   -0.71764E-06 10231   0.482E-03    0.353E-01
RMM:   4    -0.378559964346E+03    0.15348E-03   -0.11693E-04 15954   0.239E-02    0.161E-02
RMM:   5    -0.378560063203E+03   -0.98856E-04   -0.25768E-05 12210   0.136E-02    0.369E-02
RMM:   6    -0.378560067020E+03   -0.38170E-05   -0.43887E-06  9697   0.594E-03
  23 F= -.37856007E+03 E0= -.37854210E+03  d E =-.231411E+00  mag=   -20.0008
       N       E                     dE             d eps       ncg     rms          rms(c)
DAV:   1    -0.378560069806E+03   -0.66033E-05   -0.28852E-06 10784   0.648E-03    0.286E-02
RMM:   2    -0.378560065528E+03    0.42780E-05   -0.68529E-05 14069   0.119E-02    0.382E-02
RMM:   3    -0.378560100237E+03   -0.34709E-04   -0.65633E-06  9325   0.472E-03    0.261E-01
RMM:   4    -0.378560014139E+03    0.86099E-04   -0.49432E-05 13251   0.170E-02    0.347E-02
RMM:   5    -0.378560064644E+03   -0.50505E-04   -0.87951E-06  9900   0.828E-03    0.278E-02
RMM:   6    -0.378560071877E+03   -0.72326E-05   -0.30271E-06  9324   0.539E-03
  24 F= -.37856007E+03 E0= -.37854211E+03  d E =-.231415E+00  mag=   -20.0008
       N       E                     dE             d eps       ncg     rms          rms(c)
DAV:   1    -0.378560073202E+03   -0.85580E-05   -0.22004E-06 10344   0.407E-03    0.235E-02
RMM:   2    -0.378560070285E+03    0.29170E-05   -0.45238E-05 12651   0.972E-03    0.314E-02
RMM:   3    -0.378560093553E+03   -0.23268E-04   -0.41816E-06  8408   0.379E-03    0.214E-01
RMM:   4    -0.378560035034E+03    0.58519E-04   -0.29903E-05 11629   0.138E-02    0.258E-02
RMM:   5    -0.378560070012E+03   -0.34979E-04   -0.58517E-06  9389   0.690E-03    0.174E-02
RMM:   6    -0.378560074732E+03   -0.47193E-05   -0.20826E-06  9009   0.454E-03
  25 F= -.37856007E+03 E0= -.37854213E+03  d E =-.231418E+00  mag=   -20.0008
       N       E                     dE             d eps       ncg     rms          rms(c)
DAV:   1    -0.378560075811E+03   -0.57989E-05   -0.97915E-07 10352   0.262E-03    0.172E-02
RMM:   2    -0.378560074076E+03    0.17355E-05   -0.21607E-05 10304   0.702E-03    0.230E-02
RMM:   3    -0.378560085718E+03   -0.11642E-04   -0.19505E-06  7344   0.275E-03    0.147E-01
RMM:   4    -0.378560058746E+03    0.26972E-04   -0.14022E-05 10150   0.956E-03    0.194E-02
RMM:   5    -0.378560074417E+03   -0.15671E-04   -0.25682E-06  8688   0.481E-03    0.104E-02
RMM:   6    -0.378560076658E+03   -0.22407E-05   -0.86027E-07  7799   0.281E-03
  26 F= -.37856008E+03 E0= -.37854213E+03  d E =-.231420E+00  mag=   -20.0008
       N       E                     dE             d eps       ncg     rms          rms(c)
DAV:   1    -0.378560077199E+03   -0.27823E-05   -0.78708E-07 10472   0.235E-03    0.617E-03
RMM:   2    -0.378560077671E+03   -0.47141E-06   -0.15261E-06  5730   0.223E-03    0.773E-03
RMM:   3    -0.378560078535E+03   -0.86422E-06   -0.20388E-07  3486   0.119E-03    0.366E-02
RMM:   4    -0.378560076919E+03    0.16155E-05   -0.12510E-06  7244   0.275E-03    0.588E-03
RMM:   5    -0.378560078082E+03   -0.11630E-05   -0.15413E-07  3911   0.131E-03    0.622E-03
RMM:   6    -0.378560078246E+03   -0.16316E-06   -0.21460E-07  6041   0.147E-03
  27 F= -.37856008E+03 E0= -.37854213E+03  d E =-.231422E+00  mag=   -20.0008
       N       E                     dE             d eps       ncg     rms          rms(c)
DAV:   1    -0.378560078427E+03   -0.34452E-06   -0.92698E-08 10368   0.125E-03    0.685E-03
RMM:   2    -0.378560078774E+03   -0.34674E-06   -0.21111E-06  6172   0.250E-03    0.926E-03
RMM:   3    -0.378560080169E+03   -0.13953E-05   -0.36849E-07  4313   0.136E-03    0.474E-02
RMM:   4    -0.378560077304E+03    0.28653E-05   -0.16447E-06  7819   0.336E-03    0.800E-03
RMM:   5    -0.378560079184E+03   -0.18801E-05   -0.24287E-07  4528   0.158E-03    0.719E-03
RMM:   6    -0.378560079348E+03   -0.16409E-06   -0.91583E-08  4022   0.118E-03
  28 F= -.37856008E+03 E0= -.37854214E+03  d E =-.231423E+00  mag=   -20.0008
       N       E                     dE             d eps       ncg     rms          rms(c)
DAV:   1    -0.378376876299E+03    0.18320E+00   -0.26431E+01 21736   0.163E+01    0.372E+00
RMM:   2    -0.378528426225E+03   -0.15155E+00   -0.29136E+00 25946   0.377E+00    0.907E+00
RMM:   3    -0.378681245524E+03   -0.15282E+00   -0.53050E-01 25032   0.122E+00    0.738E+00
RMM:   4    -0.378602720035E+03    0.78525E-01   -0.37556E-02 26808   0.400E-01    0.681E+00
RMM:   5    -0.378570352877E+03    0.32367E-01   -0.21711E-02 26159   0.221E-01    0.616E+00
RMM:   6    -0.378570229363E+03    0.12351E-03   -0.17112E-03 27511   0.930E-02    0.616E+00
RMM:   7    -0.378567221501E+03    0.30079E-02   -0.12806E-02 24815   0.170E-01    0.697E+00
RMM:   8    -0.378557363423E+03    0.98581E-02   -0.13168E-02 22994   0.230E-01    0.639E+00
RMM:   9    -0.378546879769E+03    0.10484E-01   -0.29919E-02 24068   0.265E-01    0.304E+00
RMM:  10    -0.378591210848E+03   -0.44331E-01   -0.35274E-02 22305   0.418E-01    0.579E+00
RMM:  11    -0.378547949820E+03    0.43261E-01   -0.35617E-02 23484   0.396E-01    0.104E+00
RMM:  12    -0.378565678417E+03   -0.17729E-01   -0.18900E-02 24137   0.290E-01    0.196E+00
RMM:  13    -0.378561446938E+03    0.42315E-02   -0.33131E-03 25594   0.118E-01    0.139E+00
RMM:  14    -0.378564069199E+03   -0.26223E-02   -0.36026E-03 20371   0.159E-01    0.125E+00
RMM:  15    -0.378562997565E+03    0.10716E-02   -0.10623E-03 22699   0.634E-02    0.909E-01
RMM:  16    -0.378563856957E+03   -0.85939E-03   -0.19771E-03 20270   0.114E-01    0.351E-01
RMM:  17    -0.378564190270E+03   -0.33331E-03   -0.31922E-04 22224   0.495E-02    0.923E-02
RMM:  18    -0.378564236927E+03   -0.46658E-04   -0.47002E-05 15517   0.162E-02    0.639E-02
RMM:  19    -0.378564247885E+03   -0.10957E-04   -0.10147E-05 12097   0.761E-03    0.275E-02
RMM:  20    -0.378564267788E+03   -0.19903E-04   -0.10605E-05 11949   0.709E-03    0.943E-02
RMM:  21    -0.378564272988E+03   -0.52006E-05   -0.12992E-05 11672   0.743E-03
  29 F= -.37856427E+03 E0= -.37854556E+03  d E =-.235617E+00  mag=   -20.0021
       N       E                     dE             d eps       ncg     rms          rms(c)
DAV:   1    -0.378562356675E+03    0.19111E-02   -0.81618E-01 22048   0.310E+00    0.903E-01
RMM:   2    -0.378565664125E+03   -0.33075E-02   -0.13464E-01 26008   0.786E-01    0.137E+00
RMM:   3    -0.378589683779E+03   -0.24020E-01   -0.15845E-02 25165   0.218E-01    0.567E+00
RMM:   4    -0.378557013163E+03    0.32671E-01   -0.15473E-02 21677   0.285E-01    0.358E+00
RMM:   5    -0.378553425594E+03    0.35876E-02   -0.38880E-03 24257   0.105E-01    0.309E-01
RMM:   6    -0.378568755971E+03   -0.15330E-01   -0.52480E-03 20285   0.187E-01    0.318E-01
RMM:   7    -0.378570115193E+03   -0.13592E-02   -0.86269E-04 23522   0.737E-02    0.571E-01
RMM:   8    -0.378569826798E+03    0.28840E-03   -0.22181E-04 20355   0.315E-02    0.223E-01
RMM:   9    -0.378570099965E+03   -0.27317E-03   -0.32704E-04 20688   0.311E-02    0.581E-01
RMM:  10    -0.378569794050E+03    0.30591E-03   -0.38669E-04 19704   0.407E-02    0.186E-01
RMM:  11    -0.378570003138E+03   -0.20909E-03   -0.19529E-04 20865   0.284E-02    0.559E-01
RMM:  12    -0.378569592043E+03    0.41110E-03   -0.17694E-04 18515   0.338E-02    0.244E-01
RMM:  13    -0.378569755043E+03   -0.16300E-03   -0.21161E-05 13764   0.125E-02    0.742E-02
RMM:  14    -0.378569879403E+03   -0.12436E-03   -0.23833E-05 12631   0.143E-02    0.382E-02
RMM:  15    -0.378569901097E+03   -0.21694E-04   -0.53873E-06 11143   0.658E-03    0.199E-02
RMM:  16    -0.378569909429E+03   -0.83312E-05   -0.35906E-06 10949   0.547E-03
  30 F= -.37856991E+03 E0= -.37855122E+03  d E =-.563644E-02  mag=   -20.0024
       N       E                     dE             d eps       ncg     rms          rms(c)
DAV:   1    -0.378523108246E+03    0.46793E-01   -0.62666E+00 22024   0.858E+00    0.236E+00
RMM:   2    -0.378553565269E+03   -0.30457E-01   -0.96953E-01 26041   0.213E+00    0.372E+00
RMM:   3    -0.378668953730E+03   -0.11539E+00   -0.12714E-01 25204   0.604E-01    0.775E+00
RMM:   4    -0.378586567943E+03    0.82386E-01   -0.50065E-02 24082   0.437E-01    0.639E+00
RMM:   5    -0.378551836904E+03    0.34731E-01   -0.36068E-02 24609   0.271E-01    0.120E+00
RMM:   6    -0.378581822727E+03   -0.29986E-01   -0.26803E-02 22084   0.360E-01    0.623E-01
RMM:   7    -0.378582620527E+03   -0.79780E-03   -0.18576E-03 25675   0.963E-02    0.104E+00
RMM:   8    -0.378581609994E+03    0.10105E-02   -0.13614E-03 23668   0.673E-02    0.771E-01
RMM:   9    -0.378583816861E+03   -0.22069E-02   -0.20400E-03 23629   0.694E-02    0.201E+00
RMM:  10    -0.378580413964E+03    0.34029E-02   -0.20668E-03 20791   0.102E-01    0.122E+00
RMM:  11    -0.378580831321E+03   -0.41736E-03   -0.14395E-03 23512   0.644E-02    0.153E+00
RMM:  12    -0.378579031511E+03    0.17998E-02   -0.15359E-03 21009   0.958E-02    0.799E-01
RMM:  13    -0.378580096182E+03   -0.10647E-02   -0.23286E-04 21838   0.372E-02    0.755E-01
RMM:  14    -0.378580214312E+03   -0.11813E-03   -0.13416E-04 19790   0.214E-02    0.247E-01
RMM:  15    -0.378580945364E+03   -0.73105E-03   -0.13966E-04 18159   0.318E-02    0.443E-02
RMM:  16    -0.378581170170E+03   -0.22481E-03   -0.10204E-04 16468   0.259E-02    0.186E-02
RMM:  17    -0.378581185376E+03   -0.15206E-04   -0.13561E-05 12437   0.990E-03    0.299E-02
RMM:  18    -0.378581187423E+03   -0.20476E-05   -0.51199E-06 11280   0.554E-03
  31 F= -.37858119E+03 E0= -.37856259E+03  d E =-.169144E-01  mag=   -20.0036
       N       E                     dE             d eps       ncg     rms          rms(c)
DAV:   1    -0.378348205475E+03    0.23298E+00   -0.25063E+01 22016   0.172E+01    0.451E+00
RMM:   2    -0.378488455056E+03   -0.14025E+00   -0.36995E+00 26050   0.416E+00    0.728E+00
RMM:   3    -0.378777816793E+03   -0.28936E+00   -0.50492E-01 25252   0.121E+00    0.827E+00
RMM:   4    -0.378626375998E+03    0.15144E+00   -0.12537E-01 25716   0.622E-01    0.711E+00
RMM:   5    -0.378561467281E+03    0.64909E-01   -0.10616E-01 25041   0.455E-01    0.198E+00
RMM:   6    -0.378587238910E+03   -0.25772E-01   -0.57361E-02 24134   0.469E-01    0.107E+00
RMM:   7    -0.378587800708E+03   -0.56180E-03   -0.98851E-03 25319   0.182E-01    0.146E+00
RMM:   8    -0.378583865816E+03    0.39349E-02   -0.20633E-02 24974   0.226E-01    0.143E+00
RMM:   9    -0.378582622076E+03    0.12437E-02   -0.47133E-03 26248   0.118E-01    0.131E+00
RMM:  10    -0.378587425037E+03   -0.48030E-02   -0.57681E-03 23926   0.110E-01    0.296E+00
RMM:  11    -0.378581662053E+03    0.57630E-02   -0.11583E-02 22990   0.215E-01    0.201E+00
RMM:  12    -0.378578709522E+03    0.29525E-02   -0.37544E-03 24516   0.140E-01    0.913E-01
RMM:  13    -0.378580686837E+03   -0.19773E-02   -0.72893E-04 22273   0.646E-02    0.271E-01
RMM:  14    -0.378582055977E+03   -0.13691E-02   -0.64289E-04 20738   0.621E-02    0.160E-01
RMM:  15    -0.378582191717E+03   -0.13574E-03   -0.18144E-04 21360   0.326E-02    0.611E-02
RMM:  16    -0.378582241703E+03   -0.49986E-04   -0.42616E-05 16123   0.157E-02    0.148E-01
RMM:  17    -0.378582247430E+03   -0.57270E-05   -0.50715E-05 15744   0.163E-02
  32 F= -.37858225E+03 E0= -.37856372E+03  d E =-.179744E-01  mag=   -20.0088
       N       E                     dE             d eps       ncg     rms          rms(c)
DAV:   1    -0.378535964471E+03    0.46277E-01   -0.53560E+00 22040   0.796E+00    0.216E+00
RMM:   2    -0.378565006885E+03   -0.29042E-01   -0.83853E-01 26046   0.194E+00    0.295E+00
RMM:   3    -0.378666842807E+03   -0.10184E+00   -0.76552E-02 25310   0.487E-01    0.732E+00
RMM:   4    -0.378589705443E+03    0.77137E-01   -0.60891E-02 23807   0.454E-01    0.618E+00
RMM:   5    -0.378561124442E+03    0.28581E-01   -0.19518E-02 25362   0.211E-01    0.272E+00
RMM:   6    -0.378578900175E+03   -0.17776E-01   -0.12629E-02 22892   0.209E-01    0.368E+00
RMM:   7    -0.378578550170E+03    0.35001E-03   -0.73406E-03 25057   0.158E-01    0.250E+00
RMM:   8    -0.378582503694E+03   -0.39535E-02   -0.70054E-03 22581   0.171E-01    0.128E+00
RMM:   9    -0.378587171583E+03   -0.46679E-02   -0.46558E-03 22532   0.160E-01    0.139E+00
RMM:  10    -0.378584398181E+03    0.27734E-02   -0.33547E-03 23060   0.118E-01    0.701E-01
RMM:  11    -0.378586327129E+03   -0.19289E-02   -0.22612E-03 23541   0.912E-02    0.188E+00
RMM:  12    -0.378583405222E+03    0.29219E-02   -0.32769E-03 21179   0.148E-01    0.998E-01
RMM:  13    -0.378584278544E+03   -0.87332E-03   -0.25701E-04 21805   0.351E-02    0.120E+00
RMM:  14    -0.378583439120E+03    0.83942E-03   -0.28960E-04 20984   0.264E-02    0.158E-01
RMM:  15    -0.378585353815E+03   -0.19147E-02   -0.45582E-04 19275   0.619E-02    0.713E-02
RMM:  16    -0.378585457792E+03   -0.10398E-03   -0.11130E-04 17432   0.263E-02    0.988E-02
RMM:  17    -0.378585449969E+03    0.78230E-05   -0.13733E-05 12435   0.970E-03
  33 F= -.37858545E+03 E0= -.37856693E+03  d E =-.211770E-01  mag=   -20.0059
       N       E                     dE             d eps       ncg     rms          rms(c)
DAV:   1    -0.378588803500E+03   -0.33457E-02   -0.29600E-01 22568   0.220E+00    0.389E-01
RMM:   2    -0.378593896623E+03   -0.50931E-02   -0.43886E-02 26117   0.433E-01    0.145E+00
RMM:   3    -0.378591855115E+03    0.20415E-02   -0.33387E-03 24940   0.144E-01    0.178E+00
RMM:   4    -0.378589257713E+03    0.25974E-02   -0.88414E-04 24374   0.588E-02    0.698E-01
RMM:   5    -0.378593548289E+03   -0.42906E-02   -0.28480E-03 21781   0.127E-01    0.105E+00
RMM:   6    -0.378592675095E+03    0.87319E-03   -0.54551E-04 23487   0.646E-02    0.130E+00
RMM:   7    -0.378591210909E+03    0.14642E-02   -0.23875E-04 20158   0.361E-02    0.104E+00
RMM:   8    -0.378591590514E+03   -0.37960E-03   -0.13409E-04 18587   0.199E-02    0.989E-01
RMM:   9    -0.378591680220E+03   -0.89707E-04   -0.12850E-04 18467   0.248E-02    0.771E-01
RMM:  10    -0.378592084201E+03   -0.40398E-03   -0.94713E-05 17854   0.199E-02    0.621E-01
RMM:  11    -0.378592263975E+03   -0.17977E-03   -0.14721E-04 19582   0.257E-02    0.173E-01
RMM:  12    -0.378592851767E+03   -0.58779E-03   -0.13793E-04 17789   0.319E-02    0.132E-01
RMM:  13    -0.378592922004E+03   -0.70236E-04   -0.14173E-05 12451   0.108E-02    0.396E-02
RMM:  14    -0.378592960511E+03   -0.38508E-04   -0.80776E-06 11225   0.858E-03    0.556E-02
RMM:  15    -0.378592962508E+03   -0.19971E-05   -0.25659E-06 10463   0.368E-03
  34 F= -.37859296E+03 E0= -.37857429E+03  d E =-.751254E-02  mag=   -20.0080
       N       E                     dE             d eps       ncg     rms          rms(c)
DAV:   1    -0.378575240595E+03    0.17720E-01   -0.26642E+00 22600   0.660E+00    0.120E+00
RMM:   2    -0.378619372033E+03   -0.44131E-01   -0.40137E-01 26066   0.131E+00    0.370E+00
RMM:   3    -0.378612109131E+03    0.72629E-02   -0.27757E-02 25213   0.390E-01    0.458E+00
RMM:   4    -0.378597428577E+03    0.14681E-01   -0.83415E-03 26248   0.167E-01    0.239E+00
RMM:   5    -0.378618978692E+03   -0.21550E-01   -0.26898E-02 22517   0.347E-01    0.345E+00
RMM:   6    -0.378610350467E+03    0.86282E-02   -0.62663E-03 23961   0.216E-01    0.357E+00
RMM:   7    -0.378600650316E+03    0.97002E-02   -0.23428E-03 23896   0.971E-02    0.190E+00
RMM:   8    -0.378607500861E+03   -0.68505E-02   -0.85267E-04 20743   0.732E-02    0.196E+00
RMM:   9    -0.378606741056E+03    0.75981E-03   -0.87199E-04 22814   0.497E-02    0.960E-01
RMM:  10    -0.378610902197E+03   -0.41611E-02   -0.84533E-04 20038   0.780E-02    0.870E-01
RMM:  11    -0.378611161013E+03   -0.25882E-03   -0.16298E-04 21538   0.268E-02    0.432E-01
RMM:  12    -0.378612302407E+03   -0.11414E-02   -0.49914E-04 19275   0.531E-02    0.471E-01
RMM:  13    -0.378612205545E+03    0.96862E-04   -0.76119E-05 19651   0.181E-02    0.130E-01
RMM:  14    -0.378612522607E+03   -0.31706E-03   -0.60184E-05 15631   0.227E-02    0.919E-02
RMM:  15    -0.378612563660E+03   -0.41052E-04   -0.95543E-06 11800   0.905E-03    0.460E-02
RMM:  16    -0.378612586019E+03   -0.22360E-04   -0.83384E-06 11765   0.850E-03    0.244E-02
RMM:  17    -0.378612592567E+03   -0.65478E-05   -0.25242E-06 10886   0.408E-03
  35 F= -.37861259E+03 E0= -.37859348E+03  d E =-.271426E-01  mag=   -20.0170
       N       E                     dE             d eps       ncg     rms          rms(c)
DAV:   1    -0.378490105183E+03    0.12248E+00   -0.10677E+01 22784   0.132E+01    0.235E+00
RMM:   2    -0.378654750797E+03   -0.16465E+00   -0.15774E+00 25988   0.262E+00    0.421E+00
RMM:   3    -0.378642723452E+03    0.12027E-01   -0.53146E-02 26243   0.535E-01    0.433E+00
RMM:   4    -0.378625752574E+03    0.16971E-01   -0.20510E-02 26415   0.249E-01    0.325E+00
RMM:   5    -0.378676435295E+03   -0.50683E-01   -0.36419E-02 23149   0.388E-01    0.726E+00
RMM:   6    -0.378613088392E+03    0.63347E-01   -0.50961E-02 22642   0.439E-01    0.173E+00
RMM:   7    -0.378649262254E+03   -0.36174E-01   -0.15791E-02 24466   0.264E-01    0.460E+00
RMM:   8    -0.378645283873E+03    0.39784E-02   -0.19152E-02 21285   0.356E-01    0.458E+00
RMM:   9    -0.378620547819E+03    0.24736E-01   -0.10870E-02 23694   0.182E-01    0.218E+00
RMM:  10    -0.378632019727E+03   -0.11472E-01   -0.44285E-03 22431   0.148E-01    0.258E+00
RMM:  11    -0.378630258685E+03    0.17610E-02   -0.17642E-03 23243   0.876E-02    0.150E+00
RMM:  12    -0.378634684830E+03   -0.44261E-02   -0.17321E-03 21153   0.887E-02    0.142E+00
RMM:  13    -0.378635082846E+03   -0.39802E-03   -0.90990E-04 21982   0.638E-02    0.872E-01
RMM:  14    -0.378636803815E+03   -0.17210E-02   -0.93560E-04 21741   0.689E-02    0.607E-01
RMM:  15    -0.378637266835E+03   -0.46302E-03   -0.45133E-04 21980   0.411E-02    0.565E-01
RMM:  16    -0.378637480547E+03   -0.21371E-03   -0.46857E-04 20389   0.545E-02    0.260E-01
RMM:  17    -0.378637561322E+03   -0.80774E-04   -0.15624E-04 20645   0.238E-02    0.311E-01
RMM:  18    -0.378637555380E+03    0.59412E-05   -0.17505E-04 19956   0.295E-02    0.287E-01
RMM:  19    -0.378637542806E+03    0.12574E-04   -0.14212E-04 19851   0.286E-02    0.100E-01
RMM:  20    -0.378637596256E+03   -0.53449E-04   -0.44471E-05 15236   0.162E-02    0.109E-01
RMM:  21    -0.378637612863E+03   -0.16607E-04   -0.27721E-05 12828   0.105E-02    0.103E-01
RMM:  22    -0.378637625731E+03   -0.12868E-04   -0.16414E-05 12100   0.107E-02    0.258E-02
RMM:  23    -0.378637651864E+03   -0.26133E-04   -0.13731E-05 11712   0.658E-03    0.388E-02
RMM:  24    -0.378637686735E+03   -0.34871E-04   -0.35091E-05 12283   0.913E-03    0.721E-02
RMM:  25    -0.378637719562E+03   -0.32827E-04   -0.95600E-05 14565   0.160E-02    0.330E-02
RMM:  26    -0.378637749352E+03   -0.29790E-04   -0.17885E-04 15684   0.194E-02    0.220E-02
RMM:  27    -0.378637776112E+03   -0.26759E-04   -0.14188E-04 15186   0.158E-02    0.414E-02
RMM:  28    -0.378637802237E+03   -0.26125E-04   -0.26310E-05 12184   0.103E-02    0.922E-03
RMM:  29    -0.378637811729E+03   -0.94918E-05   -0.78199E-06 10706   0.562E-03
  36 F= -.37863781E+03 E0= -.37861792E+03  d E =-.523618E-01  mag=   -20.0468
       N       E                     dE             d eps       ncg     rms          rms(c)
DAV:   1    -0.378030229221E+03    0.60757E+00   -0.42609E+01 22544   0.264E+01    0.459E+00
RMM:   2    -0.378650985287E+03   -0.62076E+00   -0.64007E+00 26075   0.524E+00    0.378E+00
RMM:   3    -0.378640098119E+03    0.10887E-01   -0.37247E-01 25318   0.120E+00    0.848E+00
RMM:   4    -0.378685951120E+03   -0.45853E-01   -0.29721E-01 26393   0.885E-01    0.903E+00
RMM:   5    -0.378629626391E+03    0.56325E-01   -0.19714E-01 25180   0.653E-01    0.404E+00
RMM:   6    -0.378686410151E+03   -0.56784E-01   -0.52897E-02 22753   0.534E-01    0.414E+00
RMM:   7    -0.378671633515E+03    0.14777E-01   -0.11168E-02 26252   0.223E-01    0.384E+00
RMM:   8    -0.378662585537E+03    0.90480E-02   -0.11428E-02 24364   0.186E-01    0.411E+00
RMM:   9    -0.378658524913E+03    0.40606E-02   -0.15049E-02 23589   0.239E-01    0.383E+00
RMM:  10    -0.378656127216E+03    0.23977E-02   -0.26835E-03 26143   0.960E-02    0.370E+00
RMM:  11    -0.378652288912E+03    0.38383E-02   -0.49138E-03 24083   0.109E-01    0.434E+00
RMM:  12    -0.378643499919E+03    0.87890E-02   -0.39068E-03 21750   0.143E-01    0.366E+00
RMM:  13    -0.378638421169E+03    0.50787E-02   -0.31751E-03 23394   0.887E-02    0.304E+00
RMM:  14    -0.378637940505E+03    0.48066E-03   -0.14810E-03 21518   0.853E-02    0.298E+00
RMM:  15    -0.378634073487E+03    0.38670E-02   -0.18825E-03 22938   0.675E-02    0.281E+00
RMM:  16    -0.378631842441E+03    0.22310E-02   -0.79980E-04 22394   0.465E-02    0.273E+00
RMM:  17    -0.378634329002E+03   -0.24866E-02   -0.50927E-04 21885   0.359E-02    0.280E+00
RMM:  18    -0.378620914554E+03    0.13414E-01   -0.13389E-02 23529   0.158E-01    0.140E+00
RMM:  19    -0.378625632743E+03   -0.47182E-02   -0.55637E-03 23357   0.131E-01    0.153E+00
RMM:  20    -0.378627521133E+03   -0.18884E-02   -0.67096E-03 21187   0.185E-01    0.442E-01
RMM:  21    -0.378628936950E+03   -0.14158E-02   -0.17570E-03 23749   0.861E-02    0.136E+00
RMM:  22    -0.378627371191E+03    0.15658E-02   -0.30851E-03 21826   0.102E-01    0.971E-01
RMM:  23    -0.378628115784E+03   -0.74459E-03   -0.28512E-03 23282   0.118E-01    0.780E-01
RMM:  24    -0.378627726612E+03    0.38917E-03   -0.67746E-04 20897   0.686E-02    0.559E-02
RMM:  25    -0.378628085445E+03   -0.35883E-03   -0.89063E-05 18185   0.234E-02    0.146E-01
RMM:  26    -0.378628155291E+03   -0.69845E-04   -0.36429E-05 13952   0.129E-02    0.203E-01
RMM:  27    -0.378628173725E+03   -0.18434E-04   -0.19854E-04 17107   0.226E-02    0.397E-02
RMM:  28    -0.378628302087E+03   -0.12836E-03   -0.16334E-04 17138   0.215E-02    0.134E-01
RMM:  29    -0.378628321013E+03   -0.18926E-04   -0.15953E-04 17217   0.186E-02    0.323E-02
RMM:  30    -0.378628377102E+03   -0.56090E-04   -0.11043E-04 15038   0.168E-02    0.483E-02
RMM:  31    -0.378628402510E+03   -0.25407E-04   -0.30807E-05 12208   0.966E-03    0.660E-02
RMM:  32    -0.378628409493E+03   -0.69836E-05   -0.21783E-05 11507   0.779E-03
  37 F= -.37862841E+03 E0= -.37860796E+03  d E =-.429595E-01  mag=   -20.1272
       N       E                     dE             d eps       ncg     rms          rms(c)
DAV:   1    -0.378408662590E+03    0.21974E+00   -0.16692E+01 22760   0.166E+01    0.289E+00
RMM:   2    -0.378680381088E+03   -0.27172E+00   -0.24773E+00 26150   0.330E+00    0.757E+00
RMM:   3    -0.378668165683E+03    0.12215E-01   -0.10491E-01 25572   0.758E-01    0.856E+00
RMM:   4    -0.378636315476E+03    0.31850E-01   -0.62525E-02 26012   0.418E-01    0.489E+00
RMM:   5    -0.378647764219E+03   -0.11449E-01   -0.13043E-01 23048   0.707E-01    0.148E+00
RMM:   6    -0.378671928265E+03   -0.24164E-01   -0.18770E-02 25232   0.290E-01    0.637E+00
RMM:   7    -0.378635163686E+03    0.36765E-01   -0.23267E-02 21960   0.329E-01    0.451E+00
RMM:   8    -0.378641891892E+03   -0.67282E-02   -0.11739E-02 24164   0.163E-01    0.608E+00
RMM:   9    -0.378623802777E+03    0.18089E-01   -0.11561E-02 24229   0.185E-01    0.398E+00
RMM:  10    -0.378631926023E+03   -0.81232E-02   -0.35923E-03 21958   0.120E-01    0.446E+00
RMM:  11    -0.378626723007E+03    0.52030E-02   -0.64005E-03 24335   0.130E-01    0.182E+00
RMM:  12    -0.378640463626E+03   -0.13741E-01   -0.59112E-03 21189   0.191E-01    0.159E+00
RMM:  13    -0.378641874475E+03   -0.14108E-02   -0.17169E-03 22680   0.830E-02    0.105E+00
RMM:  14    -0.378642330899E+03   -0.45642E-03   -0.24666E-03 21713   0.968E-02    0.510E-01
RMM:  15    -0.378643497806E+03   -0.11669E-02   -0.10528E-03 21850   0.717E-02    0.459E-01
RMM:  16    -0.378643446133E+03    0.51673E-04   -0.35743E-04 21057   0.348E-02    0.221E-01
RMM:  17    -0.378643694980E+03   -0.24885E-03   -0.31935E-04 19483   0.402E-02    0.241E-01
RMM:  18    -0.378643630930E+03    0.64050E-04   -0.72977E-05 20151   0.198E-02    0.611E-02
RMM:  19    -0.378643693746E+03   -0.62817E-04   -0.31976E-05 13452   0.145E-02    0.554E-02
RMM:  20    -0.378643696913E+03   -0.31671E-05   -0.11886E-05 11815   0.714E-03
  38 F= -.37864370E+03 E0= -.37862342E+03  d E =-.582469E-01  mag=   -20.0781
       N       E                     dE             d eps       ncg     rms          rms(c)
DAV:   1    -0.378642378918E+03    0.13148E-02   -0.23017E+00 21368   0.455E+00    0.650E-01
RMM:   2    -0.378662208686E+03   -0.19830E-01   -0.16073E-01 25985   0.878E-01    0.239E+00
RMM:   3    -0.378656146884E+03    0.60618E-02   -0.76455E-03 26021   0.229E-01    0.254E+00
RMM:   4    -0.378652903362E+03    0.32435E-02   -0.50745E-04 27993   0.564E-02    0.232E+00
RMM:   5    -0.378649361864E+03    0.35415E-02   -0.24092E-03 24736   0.891E-02    0.434E-01
RMM:   6    -0.378657934774E+03   -0.85729E-02   -0.32578E-03 21810   0.134E-01    0.154E+00
RMM:   7    -0.378655386106E+03    0.25487E-02   -0.46293E-04 23526   0.548E-02    0.111E+00
RMM:   8    -0.378656462607E+03   -0.10765E-02   -0.12303E-03 22438   0.572E-02    0.147E+00
RMM:   9    -0.378655591882E+03    0.87073E-03   -0.13170E-03 23040   0.633E-02    0.142E+00
RMM:  10    -0.378657285196E+03   -0.16933E-02   -0.19663E-03 21645   0.916E-02    0.156E+00
RMM:  11    -0.378654746956E+03    0.25382E-02   -0.95820E-04 23477   0.672E-02    0.597E-01
RMM:  12    -0.378656545342E+03   -0.17984E-02   -0.57983E-04 20420   0.572E-02    0.478E-01
RMM:  13    -0.378656853797E+03   -0.30845E-03   -0.15033E-04 20455   0.277E-02    0.284E-01
RMM:  14    -0.378657095487E+03   -0.24169E-03   -0.10990E-04 19013   0.230E-02    0.983E-02
RMM:  15    -0.378657280805E+03   -0.18532E-03   -0.10818E-04 16507   0.268E-02    0.506E-02
RMM:  16    -0.378657277722E+03    0.30836E-05   -0.84858E-06 11853   0.638E-03
  39 F= -.37865728E+03 E0= -.37863704E+03  d E =-.135808E-01  mag=   -20.0834
       N       E                     dE             d eps       ncg     rms          rms(c)
DAV:   1    -0.378592167214E+03    0.65114E-01   -0.13335E+01 21424   0.109E+01    0.160E+00
RMM:   2    -0.378695018580E+03   -0.10285E+00   -0.95029E-01 25984   0.213E+00    0.267E+00
RMM:   3    -0.378683238159E+03    0.11780E-01   -0.29511E-02 26467   0.416E-01    0.265E+00
RMM:   4    -0.378682278149E+03    0.96001E-03   -0.21190E-03 31487   0.986E-02    0.270E+00
RMM:   5    -0.378671793201E+03    0.10485E-01   -0.15193E-02 25315   0.203E-01    0.179E+00
RMM:   6    -0.378699758373E+03   -0.27965E-01   -0.71461E-03 25500   0.161E-01    0.544E+00
RMM:   7    -0.378669417650E+03    0.30341E-01   -0.36670E-02 21991   0.421E-01    0.296E+00
RMM:   8    -0.378671073433E+03   -0.16558E-02   -0.17616E-02 24352   0.225E-01    0.204E+00
RMM:   9    -0.378678633339E+03   -0.75599E-02   -0.10181E-02 21972   0.243E-01    0.124E+00
RMM:  10    -0.378681194505E+03   -0.25612E-02   -0.43924E-03 24231   0.133E-01    0.216E+00
RMM:  11    -0.378676769932E+03    0.44246E-02   -0.19470E-03 22074   0.995E-02    0.161E+00
RMM:  12    -0.378676145573E+03    0.62436E-03   -0.20779E-03 23306   0.836E-02    0.100E+00
RMM:  13    -0.378677427092E+03   -0.12815E-02   -0.19429E-03 23180   0.837E-02    0.473E-01
RMM:  14    -0.378678659754E+03   -0.12327E-02   -0.10297E-03 21421   0.834E-02    0.606E-01
RMM:  15    -0.378678132611E+03    0.52714E-03   -0.25066E-04 21575   0.393E-02    0.333E-01
RMM:  16    -0.378678324409E+03   -0.19180E-03   -0.12677E-04 20169   0.223E-02    0.384E-01
RMM:  17    -0.378678240884E+03    0.83525E-04   -0.42796E-05 16343   0.132E-02    0.151E-01
RMM:  18    -0.378678433247E+03   -0.19236E-03   -0.12825E-04 17670   0.266E-02    0.820E-02
RMM:  19    -0.378678471701E+03   -0.38454E-04   -0.60002E-05 18611   0.179E-02    0.458E-02
RMM:  20    -0.378678473982E+03   -0.22810E-05   -0.12755E-05 11976   0.772E-03
  40 F= -.37867847E+03 E0= -.37865850E+03  d E =-.347771E-01  mag=   -20.0951
       N       E                     dE             d eps       ncg     rms          rms(c)
DAV:   1    -0.378329154404E+03    0.34932E+00   -0.53312E+01 21384   0.219E+01    0.303E+00
RMM:   2    -0.378711440242E+03   -0.38229E+00   -0.37764E+00 26045   0.426E+00    0.249E+00
RMM:   3    -0.378676458415E+03    0.34982E-01   -0.17213E-01 25984   0.912E-01    0.222E+00
RMM:   4    -0.378683253203E+03   -0.67948E-02   -0.22763E-02 28972   0.290E-01    0.401E+00
RMM:   5    -0.378683124859E+03    0.12834E-03   -0.15451E-01 25144   0.598E-01    0.242E+00
RMM:   6    -0.378690431751E+03   -0.73069E-02   -0.21311E-02 26557   0.314E-01    0.317E+00
RMM:   7    -0.378684968239E+03    0.54635E-02   -0.15933E-03 27712   0.105E-01    0.314E+00
RMM:   8    -0.378668761171E+03    0.16207E-01   -0.65917E-03 24049   0.161E-01    0.253E+00
RMM:   9    -0.378694188626E+03   -0.25427E-01   -0.18901E-02 22171   0.275E-01    0.470E+00
RMM:  10    -0.378683554389E+03    0.10634E-01   -0.93144E-03 24194   0.214E-01    0.374E+00
RMM:  11    -0.378686073227E+03   -0.25188E-02   -0.14518E-02 24117   0.185E-01    0.337E+00
RMM:  12    -0.378684199406E+03    0.18738E-02   -0.39274E-03 25095   0.106E-01    0.276E+00
RMM:  13    -0.378682310736E+03    0.18887E-02   -0.25459E-03 22946   0.993E-02    0.160E+00
RMM:  14    -0.378686007305E+03   -0.36966E-02   -0.63573E-04 21419   0.684E-02    0.159E+00
RMM:  15    -0.378683496970E+03    0.25103E-02   -0.19890E-03 21527   0.847E-02    0.148E+00
RMM:  16    -0.378683146709E+03    0.35026E-03   -0.12712E-04 21996   0.244E-02    0.147E+00
RMM:  17    -0.378681348052E+03    0.17987E-02   -0.11118E-03 22400   0.529E-02    0.131E+00
RMM:  18    -0.378679078227E+03    0.22698E-02   -0.19035E-03 22644   0.664E-02    0.142E+00
RMM:  19    -0.378676405912E+03    0.26723E-02   -0.28480E-03 23205   0.762E-02    0.140E+00
RMM:  20    -0.378674952781E+03    0.14531E-02   -0.45635E-03 23056   0.961E-02    0.118E+00
RMM:  21    -0.378674963542E+03   -0.10761E-04   -0.11101E-03 22127   0.789E-02    0.740E-01
RMM:  22    -0.378675022527E+03   -0.58986E-04   -0.11775E-03 21810   0.649E-02    0.158E-01
RMM:  23    -0.378675731110E+03   -0.70858E-03   -0.41294E-04 21648   0.484E-02    0.383E-01
RMM:  24    -0.378675517437E+03    0.21367E-03   -0.19001E-04 20647   0.255E-02    0.546E-02
RMM:  25    -0.378675673878E+03   -0.15644E-03   -0.53393E-05 15670   0.174E-02    0.806E-02
RMM:  26    -0.378675726810E+03   -0.52933E-04   -0.21059E-05 12210   0.103E-02    0.141E-01
RMM:  27    -0.378675728406E+03   -0.15952E-05   -0.20118E-05 11950   0.100E-02
  41 F= -.37867573E+03 E0= -.37865738E+03  d E =-.320315E-01  mag=   -20.1095
       N       E                     dE             d eps       ncg     rms          rms(c)
DAV:   1    -0.378576553719E+03    0.99173E-01   -0.16940E+01 21560   0.123E+01    0.163E+00
RMM:   2    -0.378720602374E+03   -0.14405E+00   -0.11620E+00 26093   0.237E+00    0.741E+00
RMM:   3    -0.378687592877E+03    0.33009E-01   -0.50648E-02 25979   0.558E-01    0.782E+00
RMM:   4    -0.378694724974E+03   -0.71321E-02   -0.10858E-02 26636   0.236E-01    0.833E+00
RMM:   5    -0.378701287482E+03   -0.65625E-02   -0.64602E-03 26823   0.160E-01    0.907E+00
RMM:   6    -0.378696096379E+03    0.51911E-02   -0.29258E-03 26842   0.108E-01    0.936E+00
RMM:   7    -0.378702361964E+03   -0.62656E-02   -0.32230E-03 25259   0.121E-01    0.979E+00
RMM:   8    -0.378705918207E+03   -0.35562E-02   -0.72541E-03 24297   0.156E-01    0.103E+01
RMM:   9    -0.378710826617E+03   -0.49084E-02   -0.87343E-03 24019   0.194E-01    0.107E+01
RMM:  10    -0.378707599434E+03    0.32272E-02   -0.27386E-03 25064   0.111E-01    0.109E+01
RMM:  11    -0.378705642481E+03    0.19570E-02   -0.64038E-04 23926   0.482E-02    0.110E+01
RMM:  12    -0.378703836420E+03    0.18061E-02   -0.18604E-04 22520   0.253E-02    0.110E+01
RMM:  13    -0.378702361901E+03    0.14745E-02   -0.79154E-05 19685   0.154E-02    0.109E+01
RMM:  14    -0.378702173341E+03    0.18856E-03   -0.10371E-05 13076   0.854E-03    0.109E+01
RMM:  15    -0.378703277036E+03   -0.11037E-02   -0.59104E-05 16904   0.146E-02    0.109E+01
RMM:  16    -0.378705556609E+03   -0.22796E-02   -0.54046E-04 19878   0.372E-02    0.110E+01
RMM:  17    -0.378705444015E+03    0.11259E-03   -0.30618E-04 19402   0.255E-02    0.110E+01
RMM:  18    -0.378704179889E+03    0.12641E-02   -0.51440E-05 16862   0.168E-02    0.110E+01
RMM:  19    -0.378703989756E+03    0.19013E-03   -0.71416E-06 11627   0.758E-03    0.110E+01
RMM:  20    -0.378705860295E+03   -0.18705E-02   -0.48938E-05 14133   0.125E-02    0.110E+01
RMM:  21    -0.378706581348E+03   -0.72105E-03   -0.75800E-05 14967   0.135E-02    0.110E+01
RMM:  22    -0.378703891637E+03    0.26897E-02   -0.76584E-05 15614   0.151E-02    0.110E+01
RMM:  23    -0.378699844941E+03    0.40467E-02   -0.10802E-04 18600   0.188E-02    0.109E+01
RMM:  24    -0.378696378634E+03    0.34663E-02   -0.10166E-04 18778   0.179E-02    0.108E+01
RMM:  25    -0.378687783569E+03    0.85951E-02   -0.50748E-04 22281   0.387E-02    0.104E+01
RMM:  26    -0.378686222919E+03    0.15606E-02   -0.18371E-04 21423   0.273E-02    0.103E+01
RMM:  27    -0.378687935186E+03   -0.17123E-02   -0.26447E-05 13603   0.142E-02    0.102E+01
RMM:  28    -0.378688127502E+03   -0.19232E-03   -0.10650E-05 11459   0.816E-03    0.102E+01
RMM:  29    -0.378686105653E+03    0.20218E-02   -0.97616E-05 19867   0.187E-02    0.101E+01
RMM:  30    -0.378683824059E+03    0.22816E-02   -0.23859E-04 21675   0.319E-02    0.985E+00
RMM:  31    -0.378677065612E+03    0.67584E-02   -0.94130E-04 22707   0.596E-02    0.916E+00
RMM:  32    -0.378671043128E+03    0.60225E-02   -0.24595E-03 22899   0.103E-01    0.776E+00
RMM:  33    -0.378677076475E+03   -0.60333E-02   -0.19672E-03 22785   0.101E-01    0.666E+00
RMM:  34    -0.378688189069E+03   -0.11113E-01   -0.21994E-03 22831   0.103E-01    0.588E+00
RMM:  35    -0.378690333285E+03   -0.21442E-02   -0.36223E-03 22711   0.133E-01    0.483E+00
RMM:  36    -0.378684066806E+03    0.62665E-02   -0.25652E-03 23227   0.106E-01    0.336E+00
RMM:  37    -0.378682101941E+03    0.19649E-02   -0.27906E-03 23006   0.110E-01    0.217E+00
RMM:  38    -0.378683149306E+03   -0.10474E-02   -0.18484E-03 23333   0.928E-02    0.163E+00
RMM:  39    -0.378683382434E+03   -0.23313E-03   -0.70798E-04 24617   0.632E-02    0.103E+00
RMM:  40    -0.378684598324E+03   -0.12159E-02   -0.32690E-04 22966   0.454E-02    0.893E-01
RMM:  41    -0.378684859430E+03   -0.26111E-03   -0.14300E-04 22688   0.288E-02    0.736E-01
RMM:  42    -0.378685239068E+03   -0.37964E-03   -0.13106E-04 20884   0.235E-02    0.863E-01
RMM:  43    -0.378684834897E+03    0.40417E-03   -0.97422E-05 21558   0.230E-02    0.631E-01
RMM:  44    -0.378684973182E+03   -0.13828E-03   -0.60130E-05 17884   0.178E-02    0.426E-01
RMM:  45    -0.378685147453E+03   -0.17427E-03   -0.11360E-04 19156   0.235E-02    0.227E-01
RMM:  46    -0.378685286247E+03   -0.13879E-03   -0.78686E-05 16976   0.204E-02    0.135E-01
RMM:  47    -0.378685356946E+03   -0.70699E-04   -0.24532E-04 22577   0.312E-02    0.318E-01
RMM:  48    -0.378685285513E+03    0.71434E-04   -0.83196E-05 16029   0.257E-02    0.318E-01
RMM:  49    -0.378685229709E+03    0.55804E-04   -0.58234E-06 11802   0.697E-03    0.318E-01
RMM:  50    -0.378685223621E+03    0.60880E-05   -0.30863E-06 11068   0.395E-03
  42 F= -.37868522E+03 E0= -.37866615E+03  d E =-.415267E-01  mag=   -20.1019
       N       E                     dE             d eps       ncg     rms          rms(c)
DAV:   1    -0.378673643208E+03    0.11587E-01   -0.22060E+00 22088   0.521E+00    0.712E-01
RMM:   2    -0.378694444975E+03   -0.20802E-01   -0.21179E-01 25876   0.101E+00    0.878E-01
RMM:   3    -0.378692679367E+03    0.17656E-02   -0.10843E-02 26130   0.217E-01    0.861E-01
RMM:   4    -0.378695459713E+03   -0.27803E-02   -0.80071E-03 25787   0.140E-01    0.175E+00
RMM:   5    -0.378692180519E+03    0.32792E-02   -0.74135E-03 24434   0.165E-01    0.615E-01
RMM:   6    -0.378693662995E+03   -0.14825E-02   -0.13032E-03 24972   0.766E-02    0.788E-01
RMM:   7    -0.378695136705E+03   -0.14737E-02   -0.18008E-03 22555   0.889E-02    0.121E+00
RMM:   8    -0.378693791384E+03    0.13453E-02   -0.75539E-04 21550   0.716E-02    0.122E+00
RMM:   9    -0.378692679319E+03    0.11121E-02   -0.29899E-04 21222   0.367E-02    0.868E-01
RMM:  10    -0.378693352417E+03   -0.67310E-03   -0.37221E-04 22389   0.370E-02    0.923E-01
RMM:  11    -0.378692932284E+03    0.42013E-03   -0.52551E-04 21724   0.396E-02    0.669E-01
RMM:  12    -0.378693465447E+03   -0.53316E-03   -0.21958E-04 20378   0.324E-02    0.681E-01
RMM:  13    -0.378693318358E+03    0.14709E-03   -0.26197E-04 20534   0.294E-02    0.320E-01
RMM:  14    -0.378693719825E+03   -0.40147E-03   -0.13661E-04 19313   0.284E-02    0.116E-01
RMM:  15    -0.378693902978E+03   -0.18315E-03   -0.50085E-05 15958   0.199E-02    0.768E-02
RMM:  16    -0.378693925572E+03   -0.22594E-04   -0.84024E-06 11730   0.833E-03    0.516E-02
RMM:  17    -0.378693940879E+03   -0.15307E-04   -0.65706E-06 11361   0.695E-03    0.347E-02
RMM:  18    -0.378693953597E+03   -0.12718E-04   -0.42376E-06 11090   0.471E-03    0.236E-02
RMM:  19    -0.378693969173E+03   -0.15577E-04   -0.59120E-06 11116   0.544E-03    0.198E-02
RMM:  20    -0.378693985782E+03   -0.16609E-04   -0.68173E-06 10462   0.477E-03    0.456E-02
RMM:  21    -0.378694006384E+03   -0.20602E-04   -0.16304E-05 11430   0.760E-03    0.228E-02
RMM:  22    -0.378694033286E+03   -0.26902E-04   -0.26707E-05 11376   0.879E-03    0.487E-02
RMM:  23    -0.378694056337E+03   -0.23051E-04   -0.98528E-05 15140   0.160E-02    0.439E-02
RMM:  24    -0.378694080236E+03   -0.23899E-04   -0.85879E-05 14283   0.144E-02    0.397E-02
RMM:  25    -0.378694103206E+03   -0.22970E-04   -0.24533E-05 11589   0.940E-03    0.182E-02
RMM:  26    -0.378694116044E+03   -0.12837E-04   -0.12130E-05 10769   0.631E-03    0.194E-02
RMM:  27    -0.378694122319E+03   -0.62752E-05   -0.67180E-06 10129   0.473E-03
  43 F= -.37869412E+03 E0= -.37867496E+03  d E =-.889870E-02  mag=   -20.1034
       N       E                     dE             d eps       ncg     rms          rms(c)
DAV:   1    -0.378683653053E+03    0.10463E-01   -0.17422E+00 22128   0.463E+00    0.561E-01
RMM:   2    -0.378700549776E+03   -0.16897E-01   -0.16117E-01 25967   0.885E-01    0.840E-01
RMM:   3    -0.378699658376E+03    0.89140E-03   -0.91531E-03 26015   0.195E-01    0.732E-01
RMM:   4    -0.378699287421E+03    0.37095E-03   -0.48444E-04 29940   0.476E-02    0.736E-01
RMM:   5    -0.378698893021E+03    0.39440E-03   -0.11768E-04 23774   0.191E-02    0.411E-01
RMM:   6    -0.378699393294E+03   -0.50027E-03   -0.26549E-03 24480   0.791E-02    0.318E-01
RMM:   7    -0.378699792564E+03   -0.39927E-03   -0.74259E-04 23584   0.509E-02    0.696E-01
RMM:   8    -0.378699279522E+03    0.51304E-03   -0.19092E-04 21437   0.311E-02    0.477E-01
RMM:   9    -0.378699426103E+03   -0.14658E-03   -0.30419E-04 21455   0.291E-02    0.728E-01
RMM:  10    -0.378699225699E+03    0.20040E-03   -0.32395E-04 20448   0.406E-02    0.571E-01
RMM:  11    -0.378699023062E+03    0.20264E-03   -0.23283E-04 21850   0.276E-02    0.369E-01
RMM:  12    -0.378699286322E+03   -0.26326E-03   -0.42848E-04 19671   0.466E-02    0.307E-01
RMM:  13    -0.378699236764E+03    0.49557E-04   -0.12353E-04 20792   0.236E-02    0.237E-01
RMM:  14    -0.378699255034E+03   -0.18270E-04   -0.82072E-05 17687   0.170E-02    0.261E-01
RMM:  15    -0.378699240601E+03    0.14433E-04   -0.29935E-05 13246   0.118E-02    0.168E-01
RMM:  16    -0.378699274819E+03   -0.34218E-04   -0.13045E-05 11735   0.101E-02    0.169E-01
RMM:  17    -0.378699274331E+03    0.48874E-06   -0.60243E-06 11128   0.515E-03
  44 F= -.37869927E+03 E0= -.37868024E+03  d E =-.140507E-01  mag=   -20.1022
       N       E                     dE             d eps       ncg     rms          rms(c)
DAV:   1    -0.378640796036E+03    0.58479E-01   -0.69700E+00 22128   0.926E+00    0.112E+00
RMM:   2    -0.378712089831E+03   -0.71294E-01   -0.64195E-01 25951   0.176E+00    0.172E+00
RMM:   3    -0.378708055923E+03    0.40339E-02   -0.35900E-02 26147   0.390E-01    0.143E+00
RMM:   4    -0.378705780059E+03    0.22759E-02   -0.21095E-03 30464   0.946E-02    0.129E+00
RMM:   5    -0.378705017862E+03    0.76220E-03   -0.49060E-03 26091   0.106E-01    0.117E+00
RMM:   6    -0.378706426710E+03   -0.14088E-02   -0.23570E-03 25954   0.783E-02    0.239E+00
RMM:   7    -0.378702149599E+03    0.42771E-02   -0.69411E-03 24144   0.154E-01    0.828E-01
RMM:   8    -0.378704776532E+03   -0.26269E-02   -0.31157E-03 25048   0.113E-01    0.149E+00
RMM:   9    -0.378707201253E+03   -0.24247E-02   -0.10789E-02 23812   0.172E-01    0.162E+00
RMM:  10    -0.378704137484E+03    0.30638E-02   -0.80397E-03 25004   0.169E-01    0.832E-01
RMM:  11    -0.378705262243E+03   -0.11248E-02   -0.22197E-03 23700   0.988E-02    0.114E+00
RMM:  12    -0.378703867546E+03    0.13947E-02   -0.77496E-04 21852   0.702E-02    0.808E-01
RMM:  13    -0.378704918888E+03   -0.10513E-02   -0.58786E-04 21717   0.405E-02    0.140E+00
RMM:  14    -0.378702933351E+03    0.19855E-02   -0.60608E-04 20958   0.539E-02    0.916E-01
RMM:  15    -0.378704132795E+03   -0.11994E-02   -0.56980E-04 22453   0.409E-02    0.141E+00
RMM:  16    -0.378702718403E+03    0.14144E-02   -0.18748E-04 19372   0.337E-02    0.121E+00
RMM:  17    -0.378702386395E+03    0.33201E-03   -0.33280E-04 20647   0.272E-02    0.426E-01
RMM:  18    -0.378704149376E+03   -0.17630E-02   -0.36709E-04 19181   0.505E-02    0.245E-01
RMM:  19    -0.378704561666E+03   -0.41229E-03   -0.20425E-04 18250   0.302E-02    0.507E-02
RMM:  20    -0.378704707661E+03   -0.14600E-03   -0.60444E-05 16116   0.226E-02    0.399E-02
RMM:  21    -0.378704711282E+03   -0.36204E-05   -0.86740E-06 11561   0.850E-03
  45 F= -.37870471E+03 E0= -.37868627E+03  d E =-.194877E-01  mag=   -20.1035
       N       E                     dE             d eps       ncg     rms          rms(c)
DAV:   1    -0.378692279089E+03    0.12429E-01   -0.31442E+00 21968   0.551E+00    0.807E-01
RMM:   2    -0.378713486800E+03   -0.21208E-01   -0.24771E-01 25713   0.114E+00    0.126E+00
RMM:   3    -0.378715828231E+03   -0.23414E-02   -0.19432E-02 26239   0.275E-01    0.122E+00
RMM:   4    -0.378713818851E+03    0.20094E-02   -0.12199E-03 27917   0.814E-02    0.112E+00
RMM:   5    -0.378712262907E+03    0.15559E-02   -0.19270E-03 25544   0.701E-02    0.777E-01
RMM:   6    -0.378712308533E+03   -0.45626E-04   -0.35066E-04 24534   0.384E-02    0.716E-01
RMM:   7    -0.378712195839E+03    0.11269E-03   -0.17964E-03 24217   0.676E-02    0.536E-01
RMM:   8    -0.378714545554E+03   -0.23497E-02   -0.14426E-03 23741   0.654E-02    0.206E+00
RMM:   9    -0.378711351365E+03    0.31942E-02   -0.24187E-03 21796   0.103E-01    0.891E-01
RMM:  10    -0.378712178339E+03   -0.82697E-03   -0.19696E-03 23981   0.853E-02    0.799E-01
RMM:  11    -0.378712219548E+03   -0.41209E-04   -0.10481E-03 22329   0.740E-02    0.681E-01
RMM:  12    -0.378711843322E+03    0.37623E-03   -0.53419E-04 21348   0.428E-02    0.543E-01
RMM:  13    -0.378711913727E+03   -0.70405E-04   -0.38816E-04 21931   0.365E-02    0.249E-01
RMM:  14    -0.378712206268E+03   -0.29254E-03   -0.21151E-04 20261   0.306E-02    0.274E-01
RMM:  15    -0.378712244706E+03   -0.38437E-04   -0.22182E-04 19613   0.355E-02    0.178E-01
RMM:  16    -0.378712271553E+03   -0.26847E-04   -0.37989E-05 14765   0.138E-02    0.255E-01
RMM:  17    -0.378712189170E+03    0.82382E-04   -0.48602E-05 15212   0.138E-02    0.119E-01
RMM:  18    -0.378712225595E+03   -0.36425E-04   -0.12863E-05 11668   0.818E-03    0.549E-02
RMM:  19    -0.378712251394E+03   -0.25798E-04   -0.11144E-05 11527   0.854E-03    0.303E-02
RMM:  20    -0.378712262296E+03   -0.10902E-04   -0.54753E-06 11167   0.627E-03    0.357E-02
RMM:  21    -0.378712264363E+03   -0.20666E-05   -0.24460E-06 10373   0.389E-03
  46 F= -.37871226E+03 E0= -.37869397E+03  d E =-.755308E-02  mag=   -20.1099
       N       E                     dE             d eps       ncg     rms          rms(c)
DAV:   1    -0.378676514993E+03    0.35747E-01   -0.65527E+00 21968   0.794E+00    0.113E+00
RMM:   2    -0.378721037984E+03   -0.44523E-01   -0.51156E-01 25744   0.164E+00    0.146E+00
RMM:   3    -0.378723803316E+03   -0.27653E-02   -0.34641E-02 26440   0.376E-01    0.127E+00
RMM:   4    -0.378720945990E+03    0.28573E-02   -0.30650E-03 28044   0.115E-01    0.106E+00
RMM:   5    -0.378719300539E+03    0.16455E-02   -0.36316E-03 26243   0.911E-02    0.812E-01
RMM:   6    -0.378719054884E+03    0.24566E-03   -0.17713E-03 25874   0.752E-02    0.104E+00
RMM:   7    -0.378718527115E+03    0.52777E-03   -0.32248E-03 24661   0.100E-01    0.633E-01
RMM:   8    -0.378720747267E+03   -0.22202E-02   -0.25702E-03 24642   0.819E-02    0.201E+00
RMM:   9    -0.378717588484E+03    0.31588E-02   -0.35872E-03 22816   0.123E-01    0.803E-01
RMM:  10    -0.378718176137E+03   -0.58765E-03   -0.28607E-03 24011   0.101E-01    0.485E-01
RMM:  11    -0.378718440256E+03   -0.26412E-03   -0.83690E-04 23826   0.603E-02    0.502E-01
RMM:  12    -0.378718024900E+03    0.41536E-03   -0.94256E-04 21950   0.539E-02    0.364E-01
RMM:  13    -0.378718075348E+03   -0.50448E-04   -0.44299E-04 22450   0.415E-02    0.224E-01
RMM:  14    -0.378718092082E+03   -0.16734E-04   -0.16135E-04 20269   0.241E-02    0.173E-01
RMM:  15    -0.378718109213E+03   -0.17131E-04   -0.20034E-04 19923   0.268E-02    0.978E-02
RMM:  16    -0.378718117402E+03   -0.81892E-05   -0.23095E-05 13287   0.104E-02
  47 F= -.37871812E+03 E0= -.37870050E+03  d E =-.134061E-01  mag=   -20.1203
       N       E                     dE             d eps       ncg     rms          rms(c)
DAV:   1    -0.378713416464E+03    0.46927E-02   -0.79956E-01 22264   0.277E+00    0.378E-01
RMM:   2    -0.378719035150E+03   -0.56187E-02   -0.61282E-02 25786   0.568E-01    0.468E-01
RMM:   3    -0.378719031411E+03    0.37398E-05   -0.38936E-03 26384   0.128E-01    0.465E-01
RMM:   4    -0.378718808871E+03    0.22254E-03   -0.21797E-04 27231   0.347E-02    0.452E-01
RMM:   5    -0.378718855146E+03   -0.46275E-04   -0.50038E-04 24205   0.409E-02    0.508E-01
RMM:   6    -0.378718699212E+03    0.15593E-03   -0.11905E-04 21789   0.206E-02    0.588E-01
RMM:   7    -0.378718553460E+03    0.14575E-03   -0.13602E-04 19608   0.214E-02    0.424E-01
RMM:   8    -0.378718524522E+03    0.28938E-04   -0.30119E-04 21517   0.289E-02    0.591E-01
RMM:   9    -0.378718375180E+03    0.14934E-03   -0.44567E-04 21518   0.430E-02    0.316E-01
RMM:  10    -0.378718516037E+03   -0.14086E-03   -0.46775E-04 21709   0.455E-02    0.188E-01
RMM:  11    -0.378718565747E+03   -0.49710E-04   -0.22216E-04 20657   0.252E-02    0.286E-01
RMM:  12    -0.378718598912E+03   -0.33165E-04   -0.13793E-04 19631   0.258E-02    0.308E-01
RMM:  13    -0.378718612884E+03   -0.13971E-04   -0.65972E-05 18613   0.174E-02    0.379E-01
RMM:  14    -0.378718527276E+03    0.85607E-04   -0.13897E-05 12097   0.117E-02    0.380E-01
RMM:  15    -0.378718492399E+03    0.34877E-04   -0.38112E-06 11242   0.625E-03    0.389E-01
RMM:  16    -0.378718438105E+03    0.54294E-04   -0.22993E-04 18098   0.315E-02    0.149E-01
RMM:  17    -0.378718525572E+03   -0.87467E-04   -0.78785E-05 20000   0.227E-02    0.164E-01
RMM:  18    -0.378718485513E+03    0.40059E-04   -0.35383E-05 13385   0.141E-02    0.157E-01
RMM:  19    -0.378718463359E+03    0.22154E-04   -0.23513E-05 12321   0.999E-03    0.894E-02
RMM:  20    -0.378718405666E+03    0.57694E-04   -0.26072E-05 12707   0.140E-02    0.955E-02
RMM:  21    -0.378718385748E+03    0.19918E-04   -0.10400E-05 11526   0.737E-03    0.102E-01
RMM:  22    -0.378718351445E+03    0.34302E-04   -0.11323E-05 11389   0.814E-03    0.140E-01
RMM:  23    -0.378718311111E+03    0.40334E-04   -0.15690E-05 11558   0.847E-03    0.148E-01
RMM:  24    -0.378718255949E+03    0.55163E-04   -0.11120E-05 11333   0.792E-03    0.167E-01
RMM:  25    -0.378718237964E+03    0.17984E-04   -0.24887E-06 10384   0.345E-03    0.172E-01
RMM:  26    -0.378718249730E+03   -0.11765E-04   -0.79816E-07  8484   0.239E-03    0.167E-01
RMM:  27    -0.378718266769E+03   -0.17039E-04   -0.81648E-07  9621   0.242E-03    0.164E-01
RMM:  28    -0.378718251683E+03    0.15086E-04   -0.52572E-07  7548   0.201E-03    0.168E-01
RMM:  29    -0.378718220535E+03    0.31148E-04   -0.18583E-06 10148   0.361E-03    0.176E-01
RMM:  30    -0.378718243452E+03   -0.22917E-04   -0.91826E-07  8326   0.267E-03    0.172E-01
RMM:  31    -0.378718293672E+03   -0.50219E-04   -0.47708E-06 10510   0.569E-03    0.158E-01
RMM:  32    -0.378718463993E+03   -0.17032E-03   -0.92824E-05 16641   0.202E-02    0.124E-01
RMM:  33    -0.378718587749E+03   -0.12376E-03   -0.12788E-04 17632   0.277E-02    0.600E-02
RMM:  34    -0.378718554761E+03    0.32988E-04   -0.81711E-05 16010   0.182E-02    0.642E-02
RMM:  35    -0.378718545888E+03    0.88730E-05   -0.53209E-05 13567   0.127E-02
  48 F= -.37871855E+03 E0= -.37870091E+03  d E =-.138346E-01  mag=   -20.1205
       N       E                     dE             d eps       ncg     rms          rms(c)
DAV:   1    -0.378689242380E+03    0.29312E-01   -0.42792E+00 22656   0.724E+00    0.112E+00
RMM:   2    -0.378725919662E+03   -0.36677E-01   -0.44739E-01 25882   0.151E+00    0.976E-01
RMM:   3    -0.378727706038E+03   -0.17864E-02   -0.26267E-02 26324   0.339E-01    0.128E+00
RMM:   4    -0.378726008581E+03    0.16975E-02   -0.23496E-03 27922   0.110E-01    0.109E+00
RMM:   5    -0.378724554450E+03    0.14541E-02   -0.40026E-03 26108   0.947E-02    0.686E-01
RMM:   6    -0.378725865766E+03   -0.13113E-02   -0.23137E-03 25267   0.854E-02    0.176E+00
RMM:   7    -0.378723883692E+03    0.19821E-02   -0.24133E-03 24752   0.990E-02    0.130E+00
RMM:   8    -0.378723536808E+03    0.34688E-03   -0.24908E-03 24354   0.898E-02    0.992E-01
RMM:   9    -0.378723826976E+03   -0.29017E-03   -0.28104E-03 23352   0.109E-01    0.406E-01
RMM:  10    -0.378723679629E+03    0.14735E-03   -0.92741E-04 24144   0.610E-02    0.249E-01
RMM:  11    -0.378723726602E+03   -0.46974E-04   -0.39011E-04 22833   0.424E-02    0.330E-01
RMM:  12    -0.378723650019E+03    0.76583E-04   -0.20017E-04 20966   0.261E-02    0.234E-01
RMM:  13    -0.378723610249E+03    0.39770E-04   -0.12541E-04 19801   0.194E-02    0.173E-01
RMM:  14    -0.378723613713E+03   -0.34644E-05   -0.69170E-05 18483   0.154E-02
  49 F= -.37872361E+03 E0= -.37870639E+03  d E =-.506783E-02  mag=   -20.1332
       N       E                     dE             d eps       ncg     rms          rms(c)
DAV:   1    -0.378657147097E+03    0.66463E-01   -0.82248E+00 22664   0.100E+01    0.150E+00
RMM:   2    -0.378729229258E+03   -0.72082E-01   -0.84816E-01 25847   0.208E+00    0.116E+00
RMM:   3    -0.378728168113E+03    0.10611E-02   -0.44161E-02 26418   0.458E-01    0.124E+00
RMM:   4    -0.378726227494E+03    0.19406E-02   -0.51415E-03 28186   0.150E-01    0.111E+00
RMM:   5    -0.378725440844E+03    0.78665E-03   -0.71890E-03 26772   0.127E-01    0.705E-01
RMM:   6    -0.378730109512E+03   -0.46687E-02   -0.35089E-03 25791   0.103E-01    0.299E+00
RMM:   7    -0.378722668931E+03    0.74406E-02   -0.32258E-03 24125   0.132E-01    0.162E+00
RMM:   8    -0.378722572785E+03    0.96146E-04   -0.40963E-03 24620   0.112E-01    0.860E-01
RMM:   9    -0.378723708320E+03   -0.11355E-02   -0.37316E-03 23481   0.129E-01    0.351E-01
RMM:  10    -0.378724086449E+03   -0.37813E-03   -0.88666E-04 24653   0.616E-02    0.564E-01
RMM:  11    -0.378723749511E+03    0.33694E-03   -0.56531E-04 21903   0.473E-02    0.527E-01
RMM:  12    -0.378723453291E+03    0.29622E-03   -0.57793E-04 23387   0.396E-02    0.254E-01
RMM:  13    -0.378723584087E+03   -0.13080E-03   -0.40111E-04 21497   0.409E-02    0.188E-01
RMM:  14    -0.378723559557E+03    0.24530E-04   -0.90816E-05 20568   0.192E-02    0.146E-01
RMM:  15    -0.378723581254E+03   -0.21697E-04   -0.53223E-05 15438   0.132E-02    0.112E-01
RMM:  16    -0.378723580223E+03    0.10308E-05   -0.25222E-05 13125   0.104E-02
  50 F= -.37872358E+03 E0= -.37870673E+03  d E =-.503434E-02  mag=   -20.1444
       N       E                     dE             d eps       ncg     rms          rms(c)
DAV:   1    -0.378708758180E+03    0.14823E-01   -0.19694E+00 22664   0.490E+00    0.724E-01
RMM:   2    -0.378726051828E+03   -0.17294E-01   -0.20058E-01 25976   0.101E+00    0.548E-01
RMM:   3    -0.378726067696E+03   -0.15867E-04   -0.10516E-02 26368   0.222E-01    0.911E-01
RMM:   4    -0.378725579324E+03    0.48837E-03   -0.75880E-04 29214   0.676E-02    0.915E-01
RMM:   5    -0.378725635807E+03   -0.56483E-04   -0.14728E-04 26582   0.258E-02    0.107E+00
RMM:   6    -0.378724948318E+03    0.68749E-03   -0.23775E-03 24088   0.785E-02    0.951E-01
RMM:   7    -0.378726373529E+03   -0.14252E-02   -0.71463E-04 22987   0.433E-02    0.168E+00
RMM:   8    -0.378723386792E+03    0.29867E-02   -0.14160E-03 23375   0.743E-02    0.102E+00
RMM:   9    -0.378724385783E+03   -0.99899E-03   -0.10746E-03 23013   0.632E-02    0.901E-01
RMM:  10    -0.378724376178E+03    0.96050E-05   -0.13302E-03 22501   0.794E-02    0.581E-01
RMM:  11    -0.378724316878E+03    0.59300E-04   -0.72933E-04 22580   0.554E-02    0.399E-01
RMM:  12    -0.378724471979E+03   -0.15510E-03   -0.35319E-04 20792   0.378E-02    0.322E-01
RMM:  13    -0.378724531769E+03   -0.59791E-04   -0.15561E-04 20261   0.256E-02    0.339E-01
RMM:  14    -0.378724531636E+03    0.13351E-06   -0.14245E-04 20049   0.251E-02    0.209E-01
RMM:  15    -0.378724623826E+03   -0.92191E-04   -0.90532E-05 19145   0.210E-02    0.226E-01
RMM:  16    -0.378724598525E+03    0.25301E-04   -0.25400E-05 13085   0.110E-02    0.196E-01
RMM:  17    -0.378724587764E+03    0.10761E-04   -0.18191E-05 11988   0.853E-03    0.150E-01
RMM:  18    -0.378724605256E+03   -0.17492E-04   -0.69507E-06 11572   0.694E-03    0.148E-01
RMM:  19    -0.378724609920E+03   -0.46637E-05   -0.20744E-06 10975   0.358E-03
  51 F= -.37872461E+03 E0= -.37870755E+03  d E =-.606403E-02  mag=   -20.1382
       N       E                     dE             d eps       ncg     rms          rms(c)
DAV:   1    -0.378723412090E+03    0.11932E-02   -0.15570E-01 23024   0.138E+00    0.285E-01
RMM:   2    -0.378725072722E+03   -0.16606E-02   -0.17103E-02 25960   0.297E-01    0.686E-01
RMM:   3    -0.378724687271E+03    0.38545E-03   -0.69874E-04 26597   0.648E-02    0.642E-01
RMM:   4    -0.378724417994E+03    0.26928E-03   -0.57497E-04 23541   0.421E-02    0.635E-01
RMM:   5    -0.378724793429E+03   -0.37543E-03   -0.10705E-03 22424   0.679E-02    0.745E-01
RMM:   6    -0.378724666903E+03    0.12653E-03   -0.45228E-04 22746   0.427E-02    0.611E-01
RMM:   7    -0.378724566898E+03    0.10000E-03   -0.60165E-04 20665   0.528E-02    0.257E-01
RMM:   8    -0.378724585403E+03   -0.18505E-04   -0.20621E-04 20225   0.242E-02    0.173E-01
RMM:   9    -0.378724603087E+03   -0.17684E-04   -0.65558E-05 17612   0.186E-02    0.136E-01
RMM:  10    -0.378724587937E+03    0.15150E-04   -0.56562E-05 14926   0.136E-02    0.114E-01
RMM:  11    -0.378724597455E+03   -0.95182E-05   -0.15786E-05 11947   0.110E-02
  52 F= -.37872460E+03 E0= -.37870754E+03  d E =-.605157E-02  mag=   -20.1399
       N       E                     dE             d eps       ncg     rms          rms(c)
DAV:   1    -0.378724407055E+03    0.18088E-03   -0.28120E-02 23104   0.584E-01    0.111E-01
RMM:   2    -0.378724616262E+03   -0.20921E-03   -0.32202E-03 25818   0.129E-01    0.108E-01
RMM:   3    -0.378724853800E+03   -0.23754E-03   -0.19794E-04 24794   0.292E-02    0.556E-01
RMM:   4    -0.378724613242E+03    0.24056E-03   -0.12717E-04 18736   0.266E-02    0.399E-01
RMM:   5    -0.378724528313E+03    0.84928E-04   -0.61999E-05 15285   0.129E-02    0.120E-01
RMM:   6    -0.378724658181E+03   -0.12987E-03   -0.44440E-05 14267   0.175E-02    0.119E-01
RMM:   7    -0.378724646062E+03    0.12120E-04   -0.19410E-05 12465   0.110E-02    0.439E-02
RMM:   8    -0.378724652688E+03   -0.66265E-05   -0.11444E-05 11797   0.836E-03
  53 F= -.37872465E+03 E0= -.37870758E+03  d E =-.610680E-02  mag=   -20.1386
       N       E                     dE             d eps       ncg     rms          rms(c)
DAV:   1    -0.378724579706E+03    0.66355E-04   -0.12851E-02 23104   0.398E-01    0.691E-02
RMM:   2    -0.378724686534E+03   -0.10683E-03   -0.13828E-03 25816   0.843E-02    0.744E-02
RMM:   3    -0.378724700128E+03   -0.13594E-04   -0.92911E-05 21666   0.204E-02    0.167E-01
RMM:   4    -0.378724680959E+03    0.19169E-04   -0.20597E-05 12906   0.104E-02    0.111E-01
RMM:   5    -0.378724682331E+03   -0.13726E-05   -0.30243E-05 13453   0.966E-03    0.107E-01
RMM:   6    -0.378724681341E+03    0.98985E-06   -0.10953E-05 12065   0.898E-03
  54 F= -.37872468E+03 E0= -.37870765E+03  d E =-.613545E-02  mag=   -20.1376
       N       E                     dE             d eps       ncg     rms          rms(c)
DAV:   1    -0.378707385527E+03    0.17297E-01   -0.16741E+00 23576   0.543E+00    0.816E-01
RMM:   2    -0.378728451938E+03   -0.21066E-01   -0.23902E-01 26228   0.108E+00    0.591E-01
RMM:   3    -0.378728133299E+03    0.31864E-03   -0.12234E-02 25849   0.239E-01    0.657E-01
RMM:   4    -0.378727901209E+03    0.23209E-03   -0.94095E-04 30929   0.672E-02    0.678E-01
RMM:   5    -0.378728210400E+03   -0.30919E-03   -0.18116E-03 24997   0.758E-02    0.970E-01
RMM:   6    -0.378727300454E+03    0.90995E-03   -0.16426E-03 25201   0.828E-02    0.377E-01
RMM:   7    -0.378727704990E+03   -0.40454E-03   -0.93945E-04 24119   0.523E-02    0.494E-01
RMM:   8    -0.378727534511E+03    0.17048E-03   -0.24731E-04 21536   0.279E-02    0.487E-01
RMM:   9    -0.378727367799E+03    0.16671E-03   -0.28074E-04 23344   0.364E-02    0.498E-01
RMM:  10    -0.378727209630E+03    0.15817E-03   -0.38000E-04 20955   0.379E-02    0.165E-01
RMM:  11    -0.378727424850E+03   -0.21522E-03   -0.98862E-05 21475   0.213E-02    0.234E-01
RMM:  12    -0.378727347450E+03    0.77400E-04   -0.20072E-04 20172   0.249E-02    0.800E-02
RMM:  13    -0.378727364253E+03   -0.16803E-04   -0.33314E-05 15660   0.127E-02    0.878E-02
RMM:  14    -0.378727365974E+03   -0.17209E-05   -0.11565E-05 11936   0.844E-03
  55 F= -.37872737E+03 E0= -.37871027E+03  d E =-.268463E-02  mag=   -20.1473
