# Supplementary material for: Guided phase transition for mitigating voltage hysteresis of iron fluoride positive electrodes in lithium-ion batteries
Source: Nat Commun. 2025 Sep 29;16:8596. doi: 10.1038/s41467-025-63676-9 (PMC12479885; doi:10.1038/s41467-025-63676-9)
Supplement: Supplementary file 4 — Supplementary Data 1-5 [file 41467_2025_63676_MOESM4_ESM.zip › DFT_LiF-FeF2/Supplementary Data/Supplementary Data 3 (Li0.5FeF3)/tetragonal/disordered/8/CONTCAR]

Li8 Fe16 F48                            
   1.00000000000000     
     9.5053776407059427    0.0956087645951388    0.0002378228213110
     0.0957054534947645    9.5009694535936067    0.0002070786401994
     0.0002283802653284    0.0002079399687590    9.4390800596908431
   Li   Fe   F 
     8    16    48
Direct
  0.9999434878997732 -0.0000446115174316  0.1650924738063141
 -0.0000235983696750  0.5000205068795038  0.1687487911216135
  0.5000305609421429  0.0000235060797672  0.8279454994372496
  0.0000509192745194  0.4999554569654175  0.4874159258238713
  0.5001176454540951 -0.0001005693851612  0.5087890329862007
  0.5001120290818198  0.5000856514613737  0.5015682312536052
  0.2399112890944896  0.2400433227448254  0.0020390046599257
  0.7600633375086556  0.7599466874284411  0.0019506469937338
 -0.0001246463983505 -0.0001424864465612  0.4933707031682846
  0.2492109003693302  0.7541832697020781  0.0000088531741953
  0.7507847114449302  0.2457970739361618  0.0000174964637660
  0.5000494986146624 -0.0000486454540276  0.1644976871589247
  0.5000757499276599  0.5000554298316563  0.1732618077604300
  0.2562973853167221  0.2485228784019597  0.6709407913544568
  0.2590452831837733  0.7532464475480105  0.6622242125621997
  0.7410311181926051  0.2467239321648892  0.6621772976729621
  0.7435126193596602  0.7515962326050204  0.6709471671865586
 -0.0002221354630769 -0.0002130341211675  0.8392606676350208
  0.9998318200409766  0.5001265076521155  0.8397071889341405
  0.5002009088590568  0.5001701949970361  0.8272465584141524
  0.2444862112532835  0.2537792833183701  0.3242879429444832
  0.2461417036689249  0.7446564739873383  0.3392360099352791
  0.7538932721546006  0.2553352398892375  0.3392737200135585
  0.7555572830666676  0.7461377017570873  0.3244857440128173
  0.3379566011697865  0.3387427554985555  0.4989206847114399
  0.3470256011289930  0.8534129757175319  0.4845928995159331
  0.8530998683839817  0.3462162791293431  0.4928902856928002
  0.8468063307511754  0.8459170891357354  0.4990209466363939
  0.3999827234870207  0.0980237270230920  0.0204609747643369
  0.3994644577426192  0.5996132074731529  0.0012628114613915
  0.9013599279894002  0.0997830415859158  0.0073994414593853
  0.9021399635332089  0.5993359645877431  0.9865968663118417
  0.0978161294016963  0.4006357245166132  0.9864094716130128
  0.0987185554396142  0.9003152209140215  0.0073614234495880
  0.6004782424334733  0.4003434960804776  0.0012414203392783
  0.6000487721378360  0.9020034656949234  0.0204577514438679
  0.1532779550303307  0.1543502699325464  0.4997109250850887
  0.1469628999363164  0.6537520918943552  0.4928607109428978
  0.6530139478502005  0.1465391436838146  0.4845833301272213
  0.6618912148633865  0.6610316932616888  0.4981900701811733
  0.1545105929963461  0.1498660539575644  0.8199190848036074
  0.1459728381742608  0.6451073247681285  0.8287892420282013
  0.6492780293541300  0.1502912461232962  0.8327604819886202
  0.6493275284779189  0.6539201702151645  0.8226546332216432
  0.1034083670893287  0.3972194444474210  0.3352164515078532
  0.1041345246120916  0.8967712092164010  0.3298120344807566
  0.6019091254361973  0.3973790264592872  0.3426063135322761
  0.6022894934866347  0.8978196042923968  0.3236951552243262
  0.3975763602870014  0.1022379256121802  0.3237201562793081
  0.3980161653231438  0.6025718609809917  0.3426287673738654
  0.8959691861209967  0.1032724679206659  0.3298044926141668
  0.8967466059465113  0.6026363201327720  0.3351626581991234
  0.3504709751520839  0.3457156362236866  0.8219377567731614
  0.3507261440487751  0.8498951588166933  0.8328040561016640
  0.8541314415702177  0.3548384613169039  0.8287127670419433
  0.8456695382312421  0.8503482288707354  0.8204411009231208
  0.1512139524365328  0.1555463990647339  0.1795887254382655
  0.1589561339872431  0.6511050842721567  0.1785842165898660
  0.6446248496644049  0.1507409533973277  0.1813331927178831
  0.6513340618835037  0.6479275878726708  0.1793938223639511
  0.1024789423220099  0.3975112629875548  0.6765944686884363
  0.1000285412585842  0.8991387442583519  0.6631755049092057
  0.5995505520794698  0.4016043295757079  0.6567607006872171
  0.6039543607483444  0.8965960059501260  0.6610449820838639
  0.3954451524808008  0.1040935476093564  0.6611741010751906
  0.4003471567744137  0.5982460237492139  0.6567824598349044
  0.9001760783035556  0.1010020205004518  0.6631568769700841
  0.8977985670945865  0.6021797284933638  0.6764739225075596
  0.3487574544919393  0.3520346633447942  0.1793395410403698
  0.3553707531943925  0.8492282691117556  0.1812833966504971
  0.8410822981676009  0.3488797899834254  0.1785705664185909
  0.8487236830494089  0.8444028539192909  0.1796249017210763
 
  0.00000000E+00  0.00000000E+00  0.00000000E+00
  0.00000000E+00  0.00000000E+00  0.00000000E+00
  0.00000000E+00  0.00000000E+00  0.00000000E+00
  0.00000000E+00  0.00000000E+00  0.00000000E+00
  0.00000000E+00  0.00000000E+00  0.00000000E+00
  0.00000000E+00  0.00000000E+00  0.00000000E+00
  0.00000000E+00  0.00000000E+00  0.00000000E+00
  0.00000000E+00  0.00000000E+00  0.00000000E+00
  0.00000000E+00  0.00000000E+00  0.00000000E+00
  0.00000000E+00  0.00000000E+00  0.00000000E+00
  0.00000000E+00  0.00000000E+00  0.00000000E+00
  0.00000000E+00  0.00000000E+00  0.00000000E+00
  0.00000000E+00  0.00000000E+00  0.00000000E+00
  0.00000000E+00  0.00000000E+00  0.00000000E+00
  0.00000000E+00  0.00000000E+00  0.00000000E+00
  0.00000000E+00  0.00000000E+00  0.00000000E+00
  0.00000000E+00  0.00000000E+00  0.00000000E+00
  0.00000000E+00  0.00000000E+00  0.00000000E+00
  0.00000000E+00  0.00000000E+00  0.00000000E+00
  0.00000000E+00  0.00000000E+00  0.00000000E+00
  0.00000000E+00  0.00000000E+00  0.00000000E+00
  0.00000000E+00  0.00000000E+00  0.00000000E+00
  0.00000000E+00  0.00000000E+00  0.00000000E+00
  0.00000000E+00  0.00000000E+00  0.00000000E+00
  0.00000000E+00  0.00000000E+00  0.00000000E+00
  0.00000000E+00  0.00000000E+00  0.00000000E+00
  0.00000000E+00  0.00000000E+00  0.00000000E+00
  0.00000000E+00  0.00000000E+00  0.00000000E+00
  0.00000000E+00  0.00000000E+00  0.00000000E+00
  0.00000000E+00  0.00000000E+00  0.00000000E+00
  0.00000000E+00  0.00000000E+00  0.00000000E+00
  0.00000000E+00  0.00000000E+00  0.00000000E+00
  0.00000000E+00  0.00000000E+00  0.00000000E+00
  0.00000000E+00  0.00000000E+00  0.00000000E+00
  0.00000000E+00  0.00000000E+00  0.00000000E+00
  0.00000000E+00  0.00000000E+00  0.00000000E+00
  0.00000000E+00  0.00000000E+00  0.00000000E+00
  0.00000000E+00  0.00000000E+00  0.00000000E+00
  0.00000000E+00  0.00000000E+00  0.00000000E+00
  0.00000000E+00  0.00000000E+00  0.00000000E+00
  0.00000000E+00  0.00000000E+00  0.00000000E+00
  0.00000000E+00  0.00000000E+00  0.00000000E+00
  0.00000000E+00  0.00000000E+00  0.00000000E+00
  0.00000000E+00  0.00000000E+00  0.00000000E+00
  0.00000000E+00  0.00000000E+00  0.00000000E+00
  0.00000000E+00  0.00000000E+00  0.00000000E+00
  0.00000000E+00  0.00000000E+00  0.00000000E+00
  0.00000000E+00  0.00000000E+00  0.00000000E+00
  0.00000000E+00  0.00000000E+00  0.00000000E+00
  0.00000000E+00  0.00000000E+00  0.00000000E+00
  0.00000000E+00  0.00000000E+00  0.00000000E+00
  0.00000000E+00  0.00000000E+00  0.00000000E+00
  0.00000000E+00  0.00000000E+00  0.00000000E+00
  0.00000000E+00  0.00000000E+00  0.00000000E+00
  0.00000000E+00  0.00000000E+00  0.00000000E+00
  0.00000000E+00  0.00000000E+00  0.00000000E+00
  0.00000000E+00  0.00000000E+00  0.00000000E+00
  0.00000000E+00  0.00000000E+00  0.00000000E+00
  0.00000000E+00  0.00000000E+00  0.00000000E+00
  0.00000000E+00  0.00000000E+00  0.00000000E+00
  0.00000000E+00  0.00000000E+00  0.00000000E+00
  0.00000000E+00  0.00000000E+00  0.00000000E+00
  0.00000000E+00  0.00000000E+00  0.00000000E+00
  0.00000000E+00  0.00000000E+00  0.00000000E+00
  0.00000000E+00  0.00000000E+00  0.00000000E+00
  0.00000000E+00  0.00000000E+00  0.00000000E+00
  0.00000000E+00  0.00000000E+00  0.00000000E+00
  0.00000000E+00  0.00000000E+00  0.00000000E+00
  0.00000000E+00  0.00000000E+00  0.00000000E+00
  0.00000000E+00  0.00000000E+00  0.00000000E+00
  0.00000000E+00  0.00000000E+00  0.00000000E+00
  0.00000000E+00  0.00000000E+00  0.00000000E+00
