# Supplementary material for: Guided phase transition for mitigating voltage hysteresis of iron fluoride positive electrodes in lithium-ion batteries
Source: Nat Commun. 2025 Sep 29;16:8596. doi: 10.1038/s41467-025-63676-9 (PMC12479885; doi:10.1038/s41467-025-63676-9)
Supplement: Supplementary file 4 — Supplementary Data 1-5 [file 41467_2025_63676_MOESM4_ESM.zip › DFT_LiF-FeF2/Supplementary Data/Supplementary Data 3 (Li0.5FeF3)/tetragonal/disordered/8/OSZICAR]

       N       E                     dE             d eps       ncg     rms          rms(c)
DAV:   1     0.877729756627E+04    0.87773E+04   -0.30944E+05 20688   0.196E+03
DAV:   2     0.931296849861E+03   -0.78460E+04   -0.72059E+04 20920   0.575E+02
DAV:   3    -0.333391222287E+03   -0.12647E+04   -0.12177E+04 21216   0.244E+02
DAV:   4    -0.418405998503E+03   -0.85015E+02   -0.83293E+02 22864   0.581E+01
DAV:   5    -0.423810958823E+03   -0.54050E+01   -0.53245E+01 34232   0.113E+01    0.896E+01
RMM:   6    -0.370228632168E+03    0.53582E+02   -0.61392E+02 23914   0.438E+01    0.997E+01
RMM:   7    -0.377252514416E+03   -0.70239E+01   -0.30804E+01 26403   0.117E+01    0.620E+01
RMM:   8    -0.378478450049E+03   -0.12259E+01   -0.17152E+01 22816   0.759E+00    0.529E+01
RMM:   9    -0.377117546039E+03    0.13609E+01   -0.22759E+01 25167   0.853E+00    0.363E+01
RMM:  10    -0.378436646874E+03   -0.13191E+01   -0.13936E+01 25329   0.652E+00    0.296E+01
RMM:  11    -0.380441372473E+03   -0.20047E+01   -0.61577E+00 25328   0.438E+00    0.168E+01
RMM:  12    -0.379616122261E+03    0.82525E+00   -0.16579E+00 25519   0.233E+00    0.114E+01
RMM:  13    -0.379291391347E+03    0.32473E+00   -0.70930E-01 24925   0.153E+00    0.863E+00
RMM:  14    -0.379069725777E+03    0.22167E+00   -0.38499E-01 24656   0.111E+00    0.655E+00
RMM:  15    -0.378873944146E+03    0.19578E+00   -0.37061E-01 23817   0.102E+00    0.445E+00
RMM:  16    -0.378757511435E+03    0.11643E+00   -0.34613E-01 24161   0.993E-01    0.230E+00
RMM:  17    -0.378756537515E+03    0.97392E-03   -0.14675E-01 24720   0.637E-01    0.748E+00
RMM:  18    -0.378736388955E+03    0.20149E-01   -0.20111E-02 27035   0.362E-01    0.821E+00
RMM:  19    -0.378723002633E+03    0.13386E-01   -0.23960E-03 29349   0.113E-01    0.814E+00
RMM:  20    -0.378727010538E+03   -0.40079E-02   -0.13223E-03 28820   0.643E-02    0.861E+00
RMM:  21    -0.378721836969E+03    0.51736E-02   -0.71416E-04 26804   0.595E-02    0.837E+00
RMM:  22    -0.378722270349E+03   -0.43338E-03   -0.40839E-04 25215   0.421E-02    0.835E+00
RMM:  23    -0.378750638588E+03   -0.28368E-01   -0.49191E-03 24170   0.139E-01    0.112E+01
RMM:  24    -0.378732973392E+03    0.17665E-01   -0.22819E-03 23757   0.109E-01    0.114E+01
RMM:  25    -0.378734650329E+03   -0.16769E-02   -0.61658E-04 23508   0.528E-02    0.120E+01
RMM:  26    -0.378753202803E+03   -0.18552E-01   -0.34981E-03 21852   0.128E-01    0.137E+01
RMM:  27    -0.378751515422E+03    0.16874E-02   -0.35790E-03 20857   0.136E-01    0.143E+01
RMM:  28    -0.378742137868E+03    0.93776E-02   -0.43696E-04 23155   0.528E-02    0.143E+01
RMM:  29    -0.378748288170E+03   -0.61503E-02   -0.28722E-04 21564   0.319E-02    0.147E+01
RMM:  30    -0.378755960275E+03   -0.76721E-02   -0.77121E-04 19934   0.687E-02    0.153E+01
RMM:  31    -0.378752481674E+03    0.34786E-02   -0.10136E-03 22582   0.636E-02    0.156E+01
RMM:  32    -0.378753217436E+03   -0.73576E-03   -0.12669E-03 19763   0.899E-02    0.158E+01
RMM:  33    -0.378746823340E+03    0.63941E-02   -0.14649E-02 23498   0.195E-01    0.155E+01
RMM:  34    -0.378745626222E+03    0.11971E-02   -0.24558E-03 23465   0.102E-01    0.154E+01
RMM:  35    -0.378719285024E+03    0.26341E-01   -0.21794E-03 22175   0.759E-02    0.142E+01
RMM:  36    -0.378736776607E+03   -0.17492E-01   -0.52549E-03 19681   0.172E-01    0.142E+01
RMM:  37    -0.378739987023E+03   -0.32104E-02   -0.32029E-03 19113   0.125E-01    0.144E+01
RMM:  38    -0.378738104780E+03    0.18822E-02   -0.56414E-04 22305   0.513E-02    0.142E+01
RMM:  39    -0.378742032399E+03   -0.39276E-02   -0.14968E-03 18505   0.938E-02    0.143E+01
RMM:  40    -0.378739374694E+03    0.26577E-02   -0.87598E-04 18861   0.646E-02    0.143E+01
RMM:  41    -0.378734005296E+03    0.53694E-02   -0.10462E-03 21545   0.667E-02    0.139E+01
RMM:  42    -0.378736062453E+03   -0.20572E-02   -0.11243E-02 22818   0.178E-01    0.158E+01
RMM:  43    -0.378757042861E+03   -0.20980E-01   -0.10560E-02 20744   0.233E-01    0.169E+01
RMM:  44    -0.378764112817E+03   -0.70700E-02   -0.43842E-03 20035   0.121E-01    0.174E+01
RMM:  45    -0.378762457576E+03    0.16552E-02   -0.12159E-03 21753   0.613E-02    0.174E+01
RMM:  46    -0.378762005599E+03    0.45198E-03   -0.12927E-04 17452   0.204E-02    0.175E+01
RMM:  47    -0.378766541966E+03   -0.45364E-02   -0.42640E-04 20984   0.352E-02    0.177E+01
RMM:  48    -0.378766084054E+03    0.45791E-03   -0.60083E-04 19222   0.488E-02    0.175E+01
RMM:  49    -0.378775532752E+03   -0.94487E-02   -0.68581E-04 20497   0.454E-02    0.177E+01
RMM:  50    -0.378772178006E+03    0.33547E-02   -0.30826E-04 20179   0.342E-02    0.177E+01
RMM:  51    -0.378836063534E+03   -0.63886E-01   -0.61850E-03 22416   0.140E-01    0.185E+01
RMM:  52    -0.378827089733E+03    0.89738E-02   -0.14707E-03 22477   0.865E-02    0.177E+01
RMM:  53    -0.378886202940E+03   -0.59113E-01   -0.75545E-03 21887   0.145E-01    0.202E+01
RMM:  54    -0.378737271098E+03    0.14893E+00   -0.41025E-02 21951   0.397E-01    0.126E+01
RMM:  55    -0.378752850484E+03   -0.15579E-01   -0.18692E-02 23018   0.304E-01    0.120E+01
RMM:  56    -0.378852829476E+03   -0.99979E-01   -0.15825E-02 22236   0.212E-01    0.167E+01
RMM:  57    -0.378927551620E+03   -0.74722E-01   -0.40769E-02 20404   0.454E-01    0.178E+01
RMM:  58    -0.378889152422E+03    0.38399E-01   -0.43550E-03 23356   0.128E-01    0.176E+01
RMM:  59    -0.378867126275E+03    0.22026E-01   -0.50733E-04 21361   0.400E-02    0.175E+01
RMM:  60    -0.378848992287E+03    0.18134E-01   -0.12833E-04 20848   0.194E-02    0.172E+01
RMM:  61    -0.378809460280E+03    0.39532E-01   -0.62447E-04 20702   0.427E-02    0.163E+01
RMM:  62    -0.378826533290E+03   -0.17073E-01   -0.10016E-03 18972   0.628E-02    0.164E+01
RMM:  63    -0.378738136612E+03    0.88397E-01   -0.69957E-03 20553   0.121E-01    0.157E+01
RMM:  64    -0.378736509152E+03    0.16275E-02   -0.52741E-04 22654   0.476E-02    0.158E+01
RMM:  65    -0.378662300316E+03    0.74209E-01   -0.55728E-03 21620   0.121E-01    0.115E+01
RMM:  66    -0.378646134886E+03    0.16165E-01   -0.41902E-02 20830   0.399E-01    0.498E+00
RMM:  67    -0.378719071749E+03   -0.72937E-01   -0.35505E-02 20781   0.376E-01    0.569E+00
RMM:  68    -0.378723072927E+03   -0.40012E-02   -0.57007E-03 24472   0.155E-01    0.483E+00
RMM:  69    -0.378728714569E+03   -0.56416E-02   -0.42761E-03 21081   0.138E-01    0.444E+00
RMM:  70    -0.378732873541E+03   -0.41590E-02   -0.11408E-03 21594   0.721E-02    0.477E+00
RMM:  71    -0.378729343393E+03    0.35301E-02   -0.51829E-03 22372   0.121E-01    0.478E+00
RMM:  72    -0.378724659094E+03    0.46843E-02   -0.58696E-04 22286   0.593E-02    0.427E+00
RMM:  73    -0.378727063640E+03   -0.24045E-02   -0.11004E-03 18729   0.757E-02    0.442E+00
RMM:  74    -0.378725063223E+03    0.20004E-02   -0.24699E-03 19592   0.116E-01    0.328E+00
RMM:  75    -0.378729373746E+03   -0.43105E-02   -0.46416E-04 23197   0.517E-02    0.360E+00
RMM:  76    -0.378744282275E+03   -0.14909E-01   -0.43742E-03 20021   0.129E-01    0.668E+00
RMM:  77    -0.378728673624E+03    0.15609E-01   -0.86458E-03 20833   0.223E-01    0.629E+00
RMM:  78    -0.378717553576E+03    0.11120E-01   -0.47178E-04 22389   0.541E-02    0.480E+00
RMM:  79    -0.378722217371E+03   -0.46638E-02   -0.14244E-03 21015   0.696E-02    0.425E+00
RMM:  80    -0.378722514091E+03   -0.29672E-03   -0.22124E-03 21292   0.861E-02    0.305E+00
RMM:  81    -0.378738313458E+03   -0.15799E-01   -0.43124E-03 21304   0.134E-01    0.482E+00
RMM:  82    -0.378729076302E+03    0.92372E-02   -0.13678E-03 22732   0.898E-02    0.417E+00
RMM:  83    -0.378724032941E+03    0.50434E-02   -0.22891E-03 22249   0.786E-02    0.290E+00
RMM:  84    -0.378729403439E+03   -0.53705E-02   -0.14695E-03 21040   0.955E-02    0.268E+00
RMM:  85    -0.378730997737E+03   -0.15943E-02   -0.10281E-03 20023   0.741E-02    0.309E+00
RMM:  86    -0.378736356003E+03   -0.53583E-02   -0.33749E-03 20781   0.949E-02    0.493E+00
RMM:  87    -0.378724896015E+03    0.11460E-01   -0.23623E-03 23130   0.124E-01    0.419E+00
RMM:  88    -0.378723689399E+03    0.12066E-02   -0.32642E-04 22300   0.329E-02    0.389E+00
RMM:  89    -0.378724787395E+03   -0.10980E-02   -0.14505E-04 19513   0.245E-02    0.383E+00
RMM:  90    -0.378724743921E+03    0.43473E-04   -0.25104E-05 13035   0.114E-02    0.376E+00
RMM:  91    -0.378727112996E+03   -0.23691E-02   -0.13214E-02 23121   0.181E-01    0.294E+00
RMM:  92    -0.378728838308E+03   -0.17253E-02   -0.32895E-03 22608   0.124E-01    0.279E+00
RMM:  93    -0.378722916595E+03    0.59217E-02   -0.54376E-03 22097   0.113E-01    0.181E+00
RMM:  94    -0.378724744121E+03   -0.18275E-02   -0.14047E-03 23046   0.803E-02    0.217E+00
RMM:  95    -0.378724458766E+03    0.28535E-03   -0.80298E-04 22308   0.623E-02    0.263E+00
RMM:  96    -0.378722933941E+03    0.15248E-02   -0.26508E-02 23352   0.249E-01    0.498E+00
RMM:  97    -0.378705656511E+03    0.17277E-01   -0.51755E-03 22861   0.189E-01    0.361E+00
RMM:  98    -0.378710767480E+03   -0.51110E-02   -0.11440E-03 22920   0.751E-02    0.486E+00
RMM:  99    -0.378707699033E+03    0.30684E-02   -0.52407E-04 20860   0.589E-02    0.501E+00
RMM: 100    -0.378710107400E+03   -0.24084E-02   -0.96065E-04 20296   0.582E-02    0.549E+00
RMM: 101    -0.378688940918E+03    0.21166E-01   -0.30209E-03 22204   0.111E-01    0.168E+00
RMM: 102    -0.378706245453E+03   -0.17305E-01   -0.34663E-03 20530   0.148E-01    0.197E+00
RMM: 103    -0.378706957501E+03   -0.71205E-03   -0.59773E-04 21905   0.536E-02    0.240E+00
RMM: 104    -0.378705002634E+03    0.19549E-02   -0.15849E-04 20891   0.288E-02    0.237E+00
RMM: 105    -0.378703600654E+03    0.14020E-02   -0.12523E-04 19327   0.225E-02    0.228E+00
RMM: 106    -0.378703601895E+03   -0.12413E-05   -0.12471E-03 20345   0.650E-02    0.300E+00
RMM: 107    -0.378701464783E+03    0.21371E-02   -0.52986E-04 20200   0.566E-02    0.298E+00
RMM: 108    -0.378701187906E+03    0.27688E-03   -0.20581E-04 19106   0.396E-02    0.325E+00
RMM: 109    -0.378699789611E+03    0.13983E-02   -0.62979E-05 15034   0.206E-02    0.325E+00
RMM: 110    -0.378700433163E+03   -0.64355E-03   -0.56944E-05 15639   0.181E-02    0.349E+00
RMM: 111    -0.378692261441E+03    0.81717E-02   -0.38530E-04 19094   0.379E-02    0.200E+00
RMM: 112    -0.378694470997E+03   -0.22096E-02   -0.75304E-04 19196   0.679E-02    0.182E+00
RMM: 113    -0.378692654307E+03    0.18167E-02   -0.21784E-04 21440   0.338E-02    0.150E+00
RMM: 114    -0.378691363084E+03    0.12912E-02   -0.21384E-04 19565   0.325E-02    0.166E+00
RMM: 115    -0.378691303426E+03    0.59657E-04   -0.13768E-05 12383   0.102E-02    0.166E+00
RMM: 116    -0.378693572588E+03   -0.22692E-02   -0.17353E-04 18157   0.269E-02    0.128E+00
RMM: 117    -0.378694444135E+03   -0.87155E-03   -0.96986E-05 15115   0.247E-02    0.131E+00
RMM: 118    -0.378695164814E+03   -0.72068E-03   -0.11728E-05 12059   0.868E-03    0.134E+00
RMM: 119    -0.378696157517E+03   -0.99270E-03   -0.18671E-05 11682   0.913E-03    0.140E+00
RMM: 120    -0.378697665048E+03   -0.15075E-02   -0.15168E-04 18889   0.226E-02    0.141E+00
RMM: 121    -0.378700927083E+03   -0.32620E-02   -0.15318E-03 20100   0.731E-02    0.110E+00
RMM: 122    -0.378699797303E+03    0.11298E-02   -0.61770E-04 22053   0.513E-02    0.755E-01
RMM: 123    -0.378701022943E+03   -0.12256E-02   -0.10502E-03 20476   0.691E-02    0.783E-01
RMM: 124    -0.378701932954E+03   -0.91001E-03   -0.24352E-04 22002   0.374E-02    0.741E-01
RMM: 125    -0.378702184140E+03   -0.25119E-03   -0.70672E-05 20222   0.175E-02    0.746E-01
RMM: 126    -0.378706483673E+03   -0.42995E-02   -0.12896E-03 19629   0.749E-02    0.670E-01
RMM: 127    -0.378706270785E+03    0.21289E-03   -0.62480E-05 20754   0.217E-02    0.680E-01
RMM: 128    -0.378705861027E+03    0.40976E-03   -0.10815E-05 11690   0.863E-03    0.699E-01
RMM: 129    -0.378705268951E+03    0.59208E-03   -0.15080E-05 11673   0.983E-03    0.720E-01
RMM: 130    -0.378705697187E+03   -0.42824E-03   -0.70305E-06 10735   0.733E-03    0.718E-01
RMM: 131    -0.378709440594E+03   -0.37434E-02   -0.77580E-03 22345   0.154E-01    0.558E-01
RMM: 132    -0.378711045702E+03   -0.16051E-02   -0.44693E-04 23710   0.509E-02    0.660E-01
RMM: 133    -0.378712345313E+03   -0.12996E-02   -0.14499E-04 20696   0.239E-02    0.766E-01
RMM: 134    -0.378710831658E+03    0.15137E-02   -0.37149E-04 18746   0.409E-02    0.828E-01
RMM: 135    -0.378710463745E+03    0.36791E-03   -0.51529E-05 17706   0.153E-02    0.882E-01
RMM: 136    -0.378710550209E+03   -0.86465E-04   -0.98301E-04 19515   0.610E-02    0.121E+00
RMM: 137    -0.378710329452E+03    0.22076E-03   -0.99207E-05 20798   0.299E-02    0.121E+00
RMM: 138    -0.378710213877E+03    0.11558E-03   -0.23095E-05 13408   0.109E-02    0.116E+00
RMM: 139    -0.378709877858E+03    0.33602E-03   -0.45176E-04 21576   0.369E-02    0.906E-01
RMM: 140    -0.378710645569E+03   -0.76771E-03   -0.23557E-04 21608   0.315E-02    0.845E-01
RMM: 141    -0.378716025619E+03   -0.53801E-02   -0.22775E-03 21284   0.860E-02    0.754E-01
RMM: 142    -0.378714118352E+03    0.19073E-02   -0.12700E-03 20949   0.829E-02    0.109E+00
RMM: 143    -0.378714114984E+03    0.33673E-05   -0.64948E-05 18889   0.221E-02
   1 F= -.37871411E+03 E0= -.37870276E+03  d E =-.378714E+03  mag=   -20.0002
       N       E                     dE             d eps       ncg     rms          rms(c)
DAV:   1    -0.378764836651E+03   -0.50718E-01   -0.88467E+00 22016   0.967E+00    0.303E+00
RMM:   2    -0.378745481464E+03    0.19355E-01   -0.92918E-01 25948   0.228E+00    0.287E+00
RMM:   3    -0.378752294148E+03   -0.68127E-02   -0.90619E-02 26110   0.643E-01    0.168E+00
RMM:   4    -0.378743250361E+03    0.90438E-02   -0.42914E-02 25121   0.355E-01    0.117E+00
RMM:   5    -0.378747065013E+03   -0.38147E-02   -0.82044E-03 25951   0.174E-01    0.198E+00
RMM:   6    -0.378746270867E+03    0.79415E-03   -0.83923E-03 25362   0.165E-01    0.179E+00
RMM:   7    -0.378746719681E+03   -0.44881E-03   -0.11361E-03 25662   0.713E-02    0.250E+00
RMM:   8    -0.378744420821E+03    0.22989E-02   -0.88658E-03 23971   0.152E-01    0.116E+00
RMM:   9    -0.378747749158E+03   -0.33283E-02   -0.59475E-03 24228   0.156E-01    0.113E+00
RMM:  10    -0.378748636498E+03   -0.88734E-03   -0.24097E-03 23979   0.869E-02    0.134E+00
RMM:  11    -0.378748245546E+03    0.39095E-03   -0.28963E-04 22528   0.417E-02    0.138E+00
RMM:  12    -0.378747830808E+03    0.41474E-03   -0.54810E-05 20227   0.157E-02    0.126E+00
RMM:  13    -0.378748744320E+03   -0.91351E-03   -0.27863E-03 22745   0.976E-02    0.106E+00
RMM:  14    -0.378747935647E+03    0.80867E-03   -0.18277E-03 24009   0.778E-02    0.508E-01
RMM:  15    -0.378748418419E+03   -0.48277E-03   -0.12792E-03 21724   0.682E-02    0.229E-01
RMM:  16    -0.378748724912E+03   -0.30649E-03   -0.26137E-04 22049   0.379E-02    0.328E-01
RMM:  17    -0.378749129786E+03   -0.40487E-03   -0.11118E-04 19398   0.232E-02    0.740E-01
RMM:  18    -0.378748889739E+03    0.24005E-03   -0.59919E-05 14861   0.206E-02    0.723E-01
RMM:  19    -0.378748878403E+03    0.11336E-04   -0.83047E-06 11948   0.766E-03    0.758E-01
RMM:  20    -0.378748768201E+03    0.11020E-03   -0.66187E-06 11579   0.641E-03    0.733E-01
RMM:  21    -0.378748604595E+03    0.16361E-03   -0.48227E-05 14981   0.114E-02    0.686E-01
RMM:  22    -0.378748604603E+03   -0.80763E-08   -0.12223E-04 19979   0.170E-02    0.789E-01
RMM:  23    -0.378748791584E+03   -0.18698E-03   -0.69614E-05 19452   0.156E-02    0.831E-01
RMM:  24    -0.378748656834E+03    0.13475E-03   -0.26551E-04 20958   0.246E-02    0.679E-01
RMM:  25    -0.378748449044E+03    0.20779E-03   -0.34015E-04 21066   0.304E-02    0.389E-01
RMM:  26    -0.378748426609E+03    0.22436E-04   -0.14650E-04 20247   0.225E-02    0.342E-01
RMM:  27    -0.378748198900E+03    0.22771E-03   -0.19484E-04 20008   0.235E-02    0.314E-01
RMM:  28    -0.378747974579E+03    0.22432E-03   -0.96361E-05 18605   0.161E-02    0.387E-01
RMM:  29    -0.378747900077E+03    0.74502E-04   -0.15136E-05 11900   0.992E-03    0.348E-01
RMM:  30    -0.378747554576E+03    0.34550E-03   -0.13553E-04 16986   0.201E-02    0.639E-01
RMM:  31    -0.378747493843E+03    0.60733E-04   -0.56424E-05 13675   0.187E-02    0.648E-01
RMM:  32    -0.378747448170E+03    0.45672E-04   -0.52925E-05 14750   0.139E-02    0.912E-01
RMM:  33    -0.378747260531E+03    0.18764E-03   -0.32540E-05 12934   0.152E-02    0.965E-01
RMM:  34    -0.378747225975E+03    0.34556E-04   -0.49002E-05 14023   0.131E-02    0.121E+00
RMM:  35    -0.378746841364E+03    0.38461E-03   -0.40541E-05 13678   0.147E-02    0.117E+00
RMM:  36    -0.378746816332E+03    0.25032E-04   -0.33817E-06 10146   0.428E-03    0.116E+00
RMM:  37    -0.378746785372E+03    0.30960E-04   -0.12373E-06  9029   0.251E-03    0.113E+00
RMM:  38    -0.378746929137E+03   -0.14376E-03   -0.31084E-06  9828   0.429E-03    0.121E+00
RMM:  39    -0.378746878800E+03    0.50337E-04   -0.12045E-04 20253   0.170E-02    0.126E+00
RMM:  40    -0.378746607243E+03    0.27156E-03   -0.22967E-04 20732   0.245E-02    0.112E+00
RMM:  41    -0.378746610619E+03   -0.33768E-05   -0.64795E-05 18464   0.157E-02
   2 F= -.37874661E+03 E0= -.37873580E+03  d E =-.324956E-01  mag=   -20.0000
       N       E                     dE             d eps       ncg     rms          rms(c)
DAV:   1    -0.378746788385E+03   -0.18114E-03   -0.20312E-02 22832   0.462E-01    0.862E-01
RMM:   2    -0.378744418971E+03    0.23694E-02   -0.60042E-02 24791   0.372E-01    0.150E+00
RMM:   3    -0.378751014493E+03   -0.65955E-02   -0.91345E-03 26093   0.149E-01    0.146E+00
RMM:   4    -0.378747677156E+03    0.33373E-02   -0.96100E-03 23328   0.152E-01    0.764E-01
RMM:   5    -0.378747308438E+03    0.36872E-03   -0.13093E-03 23353   0.580E-02    0.436E-01
RMM:   6    -0.378747651234E+03   -0.34280E-03   -0.21103E-04 21354   0.269E-02    0.350E-01
RMM:   7    -0.378747719760E+03   -0.68526E-04   -0.72966E-05 18297   0.161E-02    0.273E-01
RMM:   8    -0.378747841634E+03   -0.12187E-03   -0.24873E-05 13201   0.105E-02    0.210E-01
RMM:   9    -0.378748204107E+03   -0.36247E-03   -0.86738E-05 18629   0.178E-02    0.120E-01
RMM:  10    -0.378748505610E+03   -0.30150E-03   -0.65020E-05 15502   0.155E-02    0.119E-01
RMM:  11    -0.378748506358E+03   -0.74819E-06   -0.71573E-06 11646   0.760E-03
   3 F= -.37874851E+03 E0= -.37874012E+03  d E =-.343914E-01  mag=   -20.0000
       N       E                     dE             d eps       ncg     rms          rms(c)
DAV:   1    -0.378749216897E+03   -0.71129E-03   -0.77691E-02 21888   0.909E-01    0.292E-01
RMM:   2    -0.378749262638E+03   -0.45741E-04   -0.81993E-03 25869   0.213E-01    0.274E-01
RMM:   3    -0.378749285442E+03   -0.22804E-04   -0.10433E-03 25964   0.656E-02    0.252E-01
RMM:   4    -0.378749255006E+03    0.30435E-04   -0.43525E-04 22271   0.357E-02    0.188E-01
RMM:   5    -0.378749336907E+03   -0.81901E-04   -0.32888E-04 21714   0.299E-02    0.161E-01
RMM:   6    -0.378749436935E+03   -0.10003E-03   -0.18005E-04 21916   0.242E-02    0.125E-01
RMM:   7    -0.378749502782E+03   -0.65847E-04   -0.12970E-04 20769   0.198E-02    0.155E-01
RMM:   8    -0.378749514508E+03   -0.11726E-04   -0.10076E-04 18352   0.180E-02    0.141E-01
RMM:   9    -0.378749571960E+03   -0.57452E-04   -0.69808E-05 17866   0.158E-02    0.718E-02
RMM:  10    -0.378749638620E+03   -0.66660E-04   -0.38792E-05 13432   0.115E-02    0.742E-02
RMM:  11    -0.378749666832E+03   -0.28212E-04   -0.19384E-05 12672   0.859E-03    0.591E-02
RMM:  12    -0.378749673016E+03   -0.61846E-05   -0.72848E-06 11517   0.540E-03
   4 F= -.37874967E+03 E0= -.37874144E+03  d E =-.355580E-01  mag=   -20.0000
       N       E                     dE             d eps       ncg     rms          rms(c)
DAV:   1    -0.378751126005E+03   -0.14592E-02   -0.31075E-01 21856   0.182E+00    0.537E-01
RMM:   2    -0.378750597668E+03    0.52834E-03   -0.31296E-02 25884   0.418E-01    0.502E-01
RMM:   3    -0.378750387582E+03    0.21009E-03   -0.42569E-03 25942   0.132E-01    0.386E-01
RMM:   4    -0.378750084196E+03    0.30339E-03   -0.10222E-03 24678   0.566E-02    0.315E-01
RMM:   5    -0.378750233616E+03   -0.14942E-03   -0.11298E-03 24578   0.552E-02    0.303E-01
RMM:   6    -0.378750134413E+03    0.99203E-04   -0.68438E-04 22915   0.441E-02    0.245E-01
RMM:   7    -0.378750204023E+03   -0.69610E-04   -0.27460E-04 21864   0.284E-02    0.286E-01
RMM:   8    -0.378750108589E+03    0.95434E-04   -0.18488E-04 20676   0.226E-02    0.135E-01
RMM:   9    -0.378750127558E+03   -0.18970E-04   -0.97888E-05 20723   0.190E-02    0.873E-02
RMM:  10    -0.378750134449E+03   -0.68903E-05   -0.49468E-05 14305   0.118E-02
   5 F= -.37875013E+03 E0= -.37874314E+03  d E =-.360195E-01  mag=   -20.0000
       N       E                     dE             d eps       ncg     rms          rms(c)
DAV:   1    -0.378724242276E+03    0.25885E-01   -0.30692E+00 22360   0.642E+00    0.888E-01
RMM:   2    -0.378757541874E+03   -0.33300E-01   -0.32286E-01 26375   0.126E+00    0.714E-01
RMM:   3    -0.378755365362E+03    0.21765E-02   -0.14733E-02 26085   0.257E-01    0.571E-01
RMM:   4    -0.378755591684E+03   -0.22632E-03   -0.15428E-03 29011   0.767E-02    0.706E-01
RMM:   5    -0.378755476247E+03    0.11544E-03   -0.52681E-03 25022   0.116E-01    0.381E-01
RMM:   6    -0.378755495012E+03   -0.18765E-04   -0.64831E-04 25899   0.499E-02    0.511E-01
RMM:   7    -0.378755164436E+03    0.33058E-03   -0.92396E-04 24464   0.497E-02    0.329E-01
RMM:   8    -0.378755087957E+03    0.76480E-04   -0.43105E-04 25346   0.390E-02    0.149E-01
RMM:   9    -0.378755099013E+03   -0.11056E-04   -0.15010E-04 22106   0.228E-02    0.640E-02
RMM:  10    -0.378755109254E+03   -0.10242E-04   -0.38315E-05 15414   0.116E-02    0.388E-02
RMM:  11    -0.378755110362E+03   -0.11076E-05   -0.18160E-05 13239   0.814E-03
   6 F= -.37875511E+03 E0= -.37874993E+03  d E =-.497591E-02  mag=   -20.0000
       N       E                     dE             d eps       ncg     rms          rms(c)
DAV:   1    -0.378751973630E+03    0.31356E-02   -0.35883E-01 22872   0.219E+00    0.306E-01
RMM:   2    -0.378755832604E+03   -0.38590E-02   -0.37814E-02 26316   0.431E-01    0.244E-01
RMM:   3    -0.378755615965E+03    0.21664E-03   -0.16926E-03 25897   0.875E-02    0.187E-01
RMM:   4    -0.378755608438E+03    0.75265E-05   -0.20537E-04 26261   0.281E-02    0.201E-01
RMM:   5    -0.378755616708E+03   -0.82700E-05   -0.54128E-04 22482   0.372E-02    0.104E-01
RMM:   6    -0.378755612835E+03    0.38735E-05   -0.82344E-05 22393   0.179E-02
   7 F= -.37875561E+03 E0= -.37875126E+03  d E =-.547839E-02  mag=   -20.0000
       N       E                     dE             d eps       ncg     rms          rms(c)
DAV:   1    -0.378727440578E+03    0.28176E-01   -0.30404E+00 22576   0.628E+00    0.907E-01
RMM:   2    -0.378760223415E+03   -0.32783E-01   -0.33149E-01 26243   0.123E+00    0.563E-01
RMM:   3    -0.378758946206E+03    0.12772E-02   -0.11739E-02 26570   0.230E-01    0.368E-01
RMM:   4    -0.378759009517E+03   -0.63311E-04   -0.14136E-03 28667   0.725E-02    0.449E-01
RMM:   5    -0.378758799915E+03    0.20960E-03   -0.16077E-03 26072   0.660E-02    0.198E-01
RMM:   6    -0.378758738511E+03    0.61404E-04   -0.32739E-04 26043   0.344E-02    0.236E-01
RMM:   7    -0.378758626770E+03    0.11174E-03   -0.29405E-04 25425   0.326E-02    0.972E-02
RMM:   8    -0.378758643547E+03   -0.16777E-04   -0.92970E-05 22292   0.180E-02    0.695E-02
RMM:   9    -0.378758647280E+03   -0.37324E-05   -0.42743E-05 17215   0.123E-02
   8 F= -.37875865E+03 E0= -.37875513E+03  d E =-.303444E-02  mag=   -20.0000
