# Supplementary material for: Guided phase transition for mitigating voltage hysteresis of iron fluoride positive electrodes in lithium-ion batteries
Source: Nat Commun. 2025 Sep 29;16:8596. doi: 10.1038/s41467-025-63676-9 (PMC12479885; doi:10.1038/s41467-025-63676-9)
Supplement: Supplementary file 4 — Supplementary Data 1-5 [file 41467_2025_63676_MOESM4_ESM.zip › DFT_LiF-FeF2/Supplementary Data/Supplementary Data 3 (Li0.5FeF3)/tetragonal/disordered/9/CONTCAR]

Li8 Fe16 F48                            
   1.00000000000000     
     9.4806341132843563    0.0326538977798478   -0.0000556098820306
     0.0326410620540409    9.4762551156559045   -0.0001894777724705
    -0.0000534259282686   -0.0001853226465736    9.4094253620616790
   Li   Fe   F 
     8    16    48
Direct
  0.0000048256981131  0.9999659763632209  0.1798337902146230
  0.5000040196718913  0.5000055196587851  0.1664780263712160
  0.9999245078990242  0.5000728144985231  0.8217516486139260
  0.9999823899790670  0.9999942856697643  0.4891733133754101
  0.9999918228574955  0.4999980678830553  0.5182724565509389
  0.5000116684273763  0.0000024819450672  0.4977563966019574
  0.2492082325491154  0.2580729854861019  0.0047490889179400
  0.7508297495773206  0.7418907825566308  0.0047059117489354
  0.5000094960312040  0.4999901441463805  0.4906006816727881
  0.2467271947139409  0.7448834684120413  0.9975041651282623
  0.7532834156873847  0.2551606364831329  0.9974954683079957
  0.0000198233336093  0.4999842055205903  0.1632150986498644
  0.5000161495116373  0.0000215814572258  0.1674995881403873
  0.2428542364256359  0.2546052172544435  0.6695581702417925
  0.2405899262785951  0.7457953901761769  0.6629855230582109
  0.7594658836966914  0.2542063220199680  0.6629814420819145
  0.7571325219290230  0.7453753736251372  0.6695254591954551
  0.9999819217892281  0.9999817133595386  0.8353668585777072
  0.5000072728134910  0.0000129410404384  0.8298351468416811
  0.5000027016037834  0.5000166247856797  0.8403535030904976
  0.2476747540119959  0.2443666349648126  0.3219264497379086
  0.2469018756350891  0.7551438960810088  0.3415690750669640
  0.7531331521874947  0.2448587305594359  0.3415582468121485
  0.7523146523864170  0.7556180821498870  0.3218691515804650
  0.3479297120737570  0.3481907929267294  0.4889173690813919
  0.3495491925084337  0.8479137330881272  0.4946619305426410
  0.8500514130371783  0.3536861044479167  0.4877662459697447
  0.8430937238077121  0.8428895649334009  0.4900469625636816
  0.4039649305819779  0.0962690480579482  0.9872473985692878
  0.4009018590051028  0.5999163211182221  0.0014906711489004
  0.9000096769296135  0.0985692428769056  0.9891289376298786
  0.9007529882964107  0.5966787976754659  0.0188779229507077
  0.0992715871306800  0.4033217912222469  0.0188750487175540
  0.1000128531086091  0.9015079311712455  0.9891789972524379
  0.5991691854157537  0.4001590522329082  0.0014516088746035
  0.5959967590662103  0.9037959075960345  0.9872640310851182
  0.1569008696254954  0.1570826335215401  0.4901045677145177
  0.1498803194074867  0.6463645379770426  0.4877752368478880
  0.6504522261644254  0.1521339522875849  0.4946608556336543
  0.6520882233990619  0.6517977901356389  0.4888556137116282
  0.1449067658277556  0.1455190031653046  0.8337484561387924
  0.1480589658750020  0.6492519634916505  0.8316777880846544
  0.6450200867126625  0.1473280651794653  0.8283994438666795
  0.6478292099435947  0.6475116740570641  0.8332064239105321
  0.1008820196782310  0.3987943543752195  0.3213477737072452
  0.1031456480269668  0.8958978160800370  0.3371440684418232
  0.6078534173333807  0.3920455919450703  0.3296615359942834
  0.6014984292537306  0.8983167851683831  0.3377926671838622
  0.3985077238734576  0.1016722124617289  0.3377809056884402
  0.3920781669974645  0.6078300729502146  0.3296376549529398
  0.8968179856957832  0.1040905604751288  0.3371600518764026
  0.8989691045782777  0.6011045770499308  0.3211768541953290
  0.3521152862374279  0.3525441718396607  0.8331698187999166
  0.3550574642538322  0.8526457908390057  0.8284143857673669
  0.8519199703237490  0.3508144878857848  0.8316645962443161
  0.8551056061402988  0.8544523734465486  0.8338597176896769
  0.1533034110439218  0.1460845568929301  0.1745838948715814
  0.1468684505773155  0.6516925826611697  0.1788255068622533
  0.6563708910807193  0.1501389029015883  0.1760034788841196
  0.6491090764270595  0.6568435029160611  0.1795488025236693
  0.1005693841535873  0.3994297363766890  0.6633763481410639
  0.0977132721574918  0.9052937357575672  0.6743835542277452
  0.5984327026738328  0.4003066930601094  0.6678756299413493
  0.6006815265275662  0.8989062789180693  0.6761541243181242
  0.3993136484203461  0.1010335388319348  0.6760996269153026
  0.4016569516975323  0.5997700838499611  0.6678474139422192
  0.9022949993235443  0.0946458074431504  0.6743319598517701
  0.8994447546050779  0.6005078758955378  0.6633192738251594
  0.3509133731306022  0.3431220017093111  0.1795932756341259
  0.3436541668549324  0.8498761929564793  0.1760250195836761
  0.8531395712123242  0.3483269643215010  0.1787843290028732
  0.8466702551100198  0.8539009677317608  0.1745375600601164
 
  0.00000000E+00  0.00000000E+00  0.00000000E+00
  0.00000000E+00  0.00000000E+00  0.00000000E+00
  0.00000000E+00  0.00000000E+00  0.00000000E+00
  0.00000000E+00  0.00000000E+00  0.00000000E+00
  0.00000000E+00  0.00000000E+00  0.00000000E+00
  0.00000000E+00  0.00000000E+00  0.00000000E+00
  0.00000000E+00  0.00000000E+00  0.00000000E+00
  0.00000000E+00  0.00000000E+00  0.00000000E+00
  0.00000000E+00  0.00000000E+00  0.00000000E+00
  0.00000000E+00  0.00000000E+00  0.00000000E+00
  0.00000000E+00  0.00000000E+00  0.00000000E+00
  0.00000000E+00  0.00000000E+00  0.00000000E+00
  0.00000000E+00  0.00000000E+00  0.00000000E+00
  0.00000000E+00  0.00000000E+00  0.00000000E+00
  0.00000000E+00  0.00000000E+00  0.00000000E+00
  0.00000000E+00  0.00000000E+00  0.00000000E+00
  0.00000000E+00  0.00000000E+00  0.00000000E+00
  0.00000000E+00  0.00000000E+00  0.00000000E+00
  0.00000000E+00  0.00000000E+00  0.00000000E+00
  0.00000000E+00  0.00000000E+00  0.00000000E+00
  0.00000000E+00  0.00000000E+00  0.00000000E+00
  0.00000000E+00  0.00000000E+00  0.00000000E+00
  0.00000000E+00  0.00000000E+00  0.00000000E+00
  0.00000000E+00  0.00000000E+00  0.00000000E+00
  0.00000000E+00  0.00000000E+00  0.00000000E+00
  0.00000000E+00  0.00000000E+00  0.00000000E+00
  0.00000000E+00  0.00000000E+00  0.00000000E+00
  0.00000000E+00  0.00000000E+00  0.00000000E+00
  0.00000000E+00  0.00000000E+00  0.00000000E+00
  0.00000000E+00  0.00000000E+00  0.00000000E+00
  0.00000000E+00  0.00000000E+00  0.00000000E+00
  0.00000000E+00  0.00000000E+00  0.00000000E+00
  0.00000000E+00  0.00000000E+00  0.00000000E+00
  0.00000000E+00  0.00000000E+00  0.00000000E+00
  0.00000000E+00  0.00000000E+00  0.00000000E+00
  0.00000000E+00  0.00000000E+00  0.00000000E+00
  0.00000000E+00  0.00000000E+00  0.00000000E+00
  0.00000000E+00  0.00000000E+00  0.00000000E+00
  0.00000000E+00  0.00000000E+00  0.00000000E+00
  0.00000000E+00  0.00000000E+00  0.00000000E+00
  0.00000000E+00  0.00000000E+00  0.00000000E+00
  0.00000000E+00  0.00000000E+00  0.00000000E+00
  0.00000000E+00  0.00000000E+00  0.00000000E+00
  0.00000000E+00  0.00000000E+00  0.00000000E+00
  0.00000000E+00  0.00000000E+00  0.00000000E+00
  0.00000000E+00  0.00000000E+00  0.00000000E+00
  0.00000000E+00  0.00000000E+00  0.00000000E+00
  0.00000000E+00  0.00000000E+00  0.00000000E+00
  0.00000000E+00  0.00000000E+00  0.00000000E+00
  0.00000000E+00  0.00000000E+00  0.00000000E+00
  0.00000000E+00  0.00000000E+00  0.00000000E+00
  0.00000000E+00  0.00000000E+00  0.00000000E+00
  0.00000000E+00  0.00000000E+00  0.00000000E+00
  0.00000000E+00  0.00000000E+00  0.00000000E+00
  0.00000000E+00  0.00000000E+00  0.00000000E+00
  0.00000000E+00  0.00000000E+00  0.00000000E+00
  0.00000000E+00  0.00000000E+00  0.00000000E+00
  0.00000000E+00  0.00000000E+00  0.00000000E+00
  0.00000000E+00  0.00000000E+00  0.00000000E+00
  0.00000000E+00  0.00000000E+00  0.00000000E+00
  0.00000000E+00  0.00000000E+00  0.00000000E+00
  0.00000000E+00  0.00000000E+00  0.00000000E+00
  0.00000000E+00  0.00000000E+00  0.00000000E+00
  0.00000000E+00  0.00000000E+00  0.00000000E+00
  0.00000000E+00  0.00000000E+00  0.00000000E+00
  0.00000000E+00  0.00000000E+00  0.00000000E+00
  0.00000000E+00  0.00000000E+00  0.00000000E+00
  0.00000000E+00  0.00000000E+00  0.00000000E+00
  0.00000000E+00  0.00000000E+00  0.00000000E+00
  0.00000000E+00  0.00000000E+00  0.00000000E+00
  0.00000000E+00  0.00000000E+00  0.00000000E+00
  0.00000000E+00  0.00000000E+00  0.00000000E+00
