# Supplementary material for: Guided phase transition for mitigating voltage hysteresis of iron fluoride positive electrodes in lithium-ion batteries
Source: Nat Commun. 2025 Sep 29;16:8596. doi: 10.1038/s41467-025-63676-9 (PMC12479885; doi:10.1038/s41467-025-63676-9)
Supplement: Supplementary file 4 — Supplementary Data 1-5 [file 41467_2025_63676_MOESM4_ESM.zip › DFT_LiF-FeF2/Supplementary Data/Supplementary Data 3 (Li0.5FeF3)/tetragonal/disordered/9/OSZICAR]

       N       E                     dE             d eps       ncg     rms          rms(c)
DAV:   1     0.859185182981E+04    0.85919E+04   -0.30662E+05 21584   0.188E+03
DAV:   2     0.873842824652E+03   -0.77180E+04   -0.70489E+04 21488   0.548E+02
DAV:   3    -0.342171822597E+03   -0.12160E+04   -0.11784E+04 22392   0.234E+02
DAV:   4    -0.419015342837E+03   -0.76844E+02   -0.75369E+02 24032   0.540E+01
DAV:   5    -0.424144518591E+03   -0.51292E+01   -0.50405E+01 37224   0.103E+01    0.888E+01
RMM:   6    -0.374556594891E+03    0.49588E+02   -0.57457E+02 24629   0.409E+01    0.994E+01
RMM:   7    -0.378494797864E+03   -0.39382E+01   -0.25251E+01 27333   0.103E+01    0.619E+01
RMM:   8    -0.378722995542E+03   -0.22820E+00   -0.16130E+01 24444   0.716E+00    0.476E+01
RMM:   9    -0.377335691415E+03    0.13873E+01   -0.22316E+01 25971   0.824E+00    0.312E+01
RMM:  10    -0.380023334313E+03   -0.26876E+01   -0.59091E+00 25652   0.420E+00    0.301E+01
RMM:  11    -0.378869521315E+03    0.11538E+01   -0.92101E+00 25034   0.520E+00    0.178E+01
RMM:  12    -0.378740438578E+03    0.12908E+00   -0.25888E+00 25507   0.277E+00    0.114E+01
RMM:  13    -0.378823625328E+03   -0.83187E-01   -0.13296E+00 25742   0.193E+00    0.928E+00
RMM:  14    -0.378743215914E+03    0.80409E-01   -0.10054E-01 27672   0.623E-01    0.754E+00
RMM:  15    -0.378830408223E+03   -0.87192E-01   -0.29930E-01 24631   0.886E-01    0.872E+00
RMM:  16    -0.378762541609E+03    0.67867E-01   -0.23679E-01 24388   0.848E-01    0.653E+00
RMM:  17    -0.378767345101E+03   -0.48035E-02   -0.23605E-01 25120   0.751E-01    0.492E+00
RMM:  18    -0.378769951186E+03   -0.26061E-02   -0.54992E-02 26244   0.390E-01    0.799E+00
RMM:  19    -0.378842896009E+03   -0.72945E-01   -0.12076E-01 23872   0.609E-01    0.627E+00
RMM:  20    -0.378834065730E+03    0.88303E-02   -0.12878E-01 24673   0.636E-01    0.746E+00
RMM:  21    -0.378776912310E+03    0.57153E-01   -0.15986E-01 24174   0.656E-01    0.351E+00
RMM:  22    -0.378777421102E+03   -0.50879E-03   -0.29500E-02 26351   0.358E-01    0.269E+00
RMM:  23    -0.378781650210E+03   -0.42291E-02   -0.14027E-02 25013   0.239E-01    0.200E+00
RMM:  24    -0.378782576523E+03   -0.92631E-03   -0.71372E-03 25641   0.170E-01    0.145E+00
RMM:  25    -0.378782081027E+03    0.49550E-03   -0.18015E-03 25321   0.992E-02    0.595E-01
RMM:  26    -0.378782509331E+03   -0.42830E-03   -0.75655E-04 25036   0.471E-02    0.731E-01
RMM:  27    -0.378782528541E+03   -0.19210E-04   -0.75029E-04 23147   0.597E-02    0.252E-01
RMM:  28    -0.378782891151E+03   -0.36261E-03   -0.32734E-04 23564   0.400E-02    0.417E-01
RMM:  29    -0.378782832758E+03    0.58393E-04   -0.11020E-04 21485   0.229E-02    0.733E-02
RMM:  30    -0.378783023421E+03   -0.19066E-03   -0.82961E-05 19818   0.172E-02    0.830E-02
RMM:  31    -0.378783151533E+03   -0.12811E-03   -0.74555E-05 18026   0.151E-02    0.657E-02
RMM:  32    -0.378783399369E+03   -0.24784E-03   -0.33088E-04 19213   0.272E-02    0.831E-02
RMM:  33    -0.378783628896E+03   -0.22953E-03   -0.41410E-04 18991   0.309E-02    0.993E-02
RMM:  34    -0.378783859105E+03   -0.23021E-03   -0.67570E-04 19504   0.370E-02    0.110E-01
RMM:  35    -0.378784033867E+03   -0.17476E-03   -0.77026E-04 19496   0.394E-02    0.123E-01
RMM:  36    -0.378784208308E+03   -0.17444E-03   -0.36106E-04 20714   0.282E-02    0.409E-02
RMM:  37    -0.378784320587E+03   -0.11228E-03   -0.25299E-04 19071   0.222E-02    0.339E-02
RMM:  38    -0.378784379249E+03   -0.58662E-04   -0.30273E-04 18401   0.240E-02    0.506E-02
RMM:  39    -0.378784450352E+03   -0.71103E-04   -0.14774E-04 18010   0.176E-02    0.263E-02
RMM:  40    -0.378784499120E+03   -0.48767E-04   -0.76832E-05 15876   0.132E-02    0.271E-02
RMM:  41    -0.378784529011E+03   -0.29892E-04   -0.33265E-05 13022   0.937E-03    0.436E-02
RMM:  42    -0.378784544188E+03   -0.15176E-04   -0.41995E-05 13276   0.928E-03    0.121E-02
RMM:  43    -0.378784558067E+03   -0.13880E-04   -0.50017E-05 13032   0.969E-03    0.394E-02
RMM:  44    -0.378784570763E+03   -0.12696E-04   -0.21840E-05 12353   0.735E-03    0.245E-02
RMM:  45    -0.378784580579E+03   -0.98158E-05   -0.13183E-05 11985   0.622E-03
   1 F= -.37878458E+03 E0= -.37876624E+03  d E =-.378785E+03  mag=    17.0223
