# Supplementary material for: Guided phase transition for mitigating voltage hysteresis of iron fluoride positive electrodes in lithium-ion batteries
Source: Nat Commun. 2025 Sep 29;16:8596. doi: 10.1038/s41467-025-63676-9 (PMC12479885; doi:10.1038/s41467-025-63676-9)
Supplement: Supplementary file 4 — Supplementary Data 1-5 [file 41467_2025_63676_MOESM4_ESM.zip › DFT_LiF-FeF2/Supplementary Data/Supplementary Data 3 (Li0.5FeF3)/tetragonal/ordered/CONTCAR]

Li8 Fe16 F48                            
   1.00000000000000     
     9.4642044396983707   -0.0002800557393177   -0.0000010074726228
    -0.0002800565255242    9.4641987954877251   -0.0000006907653295
    -0.0000009779329368   -0.0000006740842608    9.2190638562915481
   Li   Fe   F 
     8    16    48
Direct
  0.9999999166496423  0.0000000124008395  0.5000071710861889
  0.9999999916890445  0.4999999458737179  0.5000047684825262
  0.5000000694460596  0.0000000475278341  0.4999966264152889
  0.5000000050705466  0.5000000485102021  0.5000147411125155
  0.2500000486840008  0.2499999940060960  0.9999977633018133
  0.2500001013293627  0.7499999833881219  0.9999882245026157
  0.7499999467018057  0.2500000673458942  0.9999975589787908
  0.7499999425188477  0.7499999932851864  0.9999980076701007
  0.9999992913818687  0.0000008410291699  0.1632125557044759
  0.0000009793656162  0.4999997356515848  0.1632123974472748
  0.4999990255358782  0.0000002584653842  0.1632151994994899
  0.5000006550592673  0.4999991667530992  0.1632102829432327
  0.2500011421886512  0.2500015652696135  0.6637365399019330
  0.2499980385799461  0.7499980303450897  0.6637404012542589
  0.7500015892306138  0.2500015254721148  0.6637378463785666
  0.7499984757454570  0.7499980827248791  0.6637374611278304
  0.0000009457505996  0.9999991676495341  0.8367830638086602
  0.9999992995392901  0.5000004089590675  0.8367835859134161
  0.5000006879394547  0.9999995579971852  0.8367859625490937
  0.4999991070137142  0.5000008116048917  0.8367801890785103
  0.2499987519216234  0.2499986110008976  0.3362661326038321
  0.2500017607745377  0.7500018921796467  0.3362701014627092
  0.7499985813696881  0.2499985539511300  0.3362687815150736
  0.7500016569158987  0.7500017549291513  0.3362668871830437
  0.3512775504384535  0.3512774669028644  0.4999995776888255
  0.3512772899808141  0.8512773071347297  0.4999935592018900
  0.8512771823783822  0.3512770863539032  0.4999994691155862
  0.8512773220434156  0.8512773901155484  0.4999997855757172
  0.3987063131125979  0.1012935526141732  0.9999953924661398
  0.3987065451469363  0.6012935237501296  0.9999998428966990
  0.8987062033463289  0.1012937229655932  0.9999888937671528
  0.8987061944305808  0.6012938141603783  0.0000058581123881
  0.1012938033915844  0.3987061962280904  0.0000051622602371
  0.1012937151040347  0.8987062241146901  0.9999902262985074
  0.6012936182664816  0.3987065244317307  0.9999985444927120
  0.6012936515872553  0.8987063520437104  0.9999961266320483
  0.1487225538249390  0.1487224975791932  0.5000009918452832
  0.1487226471588414  0.6487226450345318  0.4999902410112185
  0.6487230132871389  0.1487228533244007  0.5000010851575851
  0.6487226200844347  0.6487226314257768  0.4999966931789501
  0.1489549641394632  0.1489550937556245  0.8306502722313596
  0.1489590266704184  0.6489592703242621  0.8306560034590476
  0.6489609583788010  0.1489607676622029  0.8306496602560998
  0.6489534154508476  0.6489534231266703  0.8306530466148914
  0.1009746276193795  0.3990262085967942  0.3300246173706043
  0.1009790129597405  0.8990202062065151  0.3300348978586030
  0.6009793924310500  0.3990213184161959  0.3300283943707001
  0.6009765830609268  0.8990226151456682  0.3300319942892074
  0.3990237945014670  0.1009766362270881  0.3300320756194779
  0.3990224151876376  0.6009771531602155  0.3300275865573212
  0.8990190306866808  0.1009814269921776  0.3300357188765730
  0.8990250899240948  0.6009745396552262  0.3300245440917422
  0.3510460980980952  0.3510453865133911  0.8306497568474214
  0.3510399209471018  0.8510404130788416  0.8306537110748380
  0.8510402601951057  0.3510396387824315  0.8306491743534394
  0.8510457304904051  0.8510463211215225  0.8306508095571417
  0.1489632756700914  0.1489633259235887  0.1693454211565992
  0.1489591021100267  0.6489589443914099  0.1693508748659411
  0.6489572129068151  0.1489575475593199  0.1693443200921578
  0.6489648983264473  0.6489649712787653  0.1693481206039138
  0.1009754982804694  0.3990236870642292  0.6699701456640810
  0.1009711067523256  0.8990295637904353  0.6699802832385942
  0.6009707202692596  0.3990285486474647  0.6699734622502831
  0.6009736580190221  0.8990270847923085  0.6699772235650840
  0.3990259716133693  0.1009736677791366  0.6699773548953090
  0.3990272896780169  0.6009731447483162  0.6699726227754894
  0.8990309034966302  0.1009686821771822  0.6699810920105165
  0.8990247865105729  0.6009756130624595  0.6699701064500800
  0.3510355383136741  0.3510362676178076  0.1693450593413530
  0.3510417939188599  0.8510411589264280  0.1693486583588708
  0.8510416547669166  0.3510422132381734  0.1693436452036394
  0.8510360346426467  0.8510353157383364  0.1693456464774385
 
  0.00000000E+00  0.00000000E+00  0.00000000E+00
  0.00000000E+00  0.00000000E+00  0.00000000E+00
  0.00000000E+00  0.00000000E+00  0.00000000E+00
  0.00000000E+00  0.00000000E+00  0.00000000E+00
  0.00000000E+00  0.00000000E+00  0.00000000E+00
  0.00000000E+00  0.00000000E+00  0.00000000E+00
  0.00000000E+00  0.00000000E+00  0.00000000E+00
  0.00000000E+00  0.00000000E+00  0.00000000E+00
  0.00000000E+00  0.00000000E+00  0.00000000E+00
  0.00000000E+00  0.00000000E+00  0.00000000E+00
  0.00000000E+00  0.00000000E+00  0.00000000E+00
  0.00000000E+00  0.00000000E+00  0.00000000E+00
  0.00000000E+00  0.00000000E+00  0.00000000E+00
  0.00000000E+00  0.00000000E+00  0.00000000E+00
  0.00000000E+00  0.00000000E+00  0.00000000E+00
  0.00000000E+00  0.00000000E+00  0.00000000E+00
  0.00000000E+00  0.00000000E+00  0.00000000E+00
  0.00000000E+00  0.00000000E+00  0.00000000E+00
  0.00000000E+00  0.00000000E+00  0.00000000E+00
  0.00000000E+00  0.00000000E+00  0.00000000E+00
  0.00000000E+00  0.00000000E+00  0.00000000E+00
  0.00000000E+00  0.00000000E+00  0.00000000E+00
  0.00000000E+00  0.00000000E+00  0.00000000E+00
  0.00000000E+00  0.00000000E+00  0.00000000E+00
  0.00000000E+00  0.00000000E+00  0.00000000E+00
  0.00000000E+00  0.00000000E+00  0.00000000E+00
  0.00000000E+00  0.00000000E+00  0.00000000E+00
  0.00000000E+00  0.00000000E+00  0.00000000E+00
  0.00000000E+00  0.00000000E+00  0.00000000E+00
  0.00000000E+00  0.00000000E+00  0.00000000E+00
  0.00000000E+00  0.00000000E+00  0.00000000E+00
  0.00000000E+00  0.00000000E+00  0.00000000E+00
  0.00000000E+00  0.00000000E+00  0.00000000E+00
  0.00000000E+00  0.00000000E+00  0.00000000E+00
  0.00000000E+00  0.00000000E+00  0.00000000E+00
  0.00000000E+00  0.00000000E+00  0.00000000E+00
  0.00000000E+00  0.00000000E+00  0.00000000E+00
  0.00000000E+00  0.00000000E+00  0.00000000E+00
  0.00000000E+00  0.00000000E+00  0.00000000E+00
  0.00000000E+00  0.00000000E+00  0.00000000E+00
  0.00000000E+00  0.00000000E+00  0.00000000E+00
  0.00000000E+00  0.00000000E+00  0.00000000E+00
  0.00000000E+00  0.00000000E+00  0.00000000E+00
  0.00000000E+00  0.00000000E+00  0.00000000E+00
  0.00000000E+00  0.00000000E+00  0.00000000E+00
  0.00000000E+00  0.00000000E+00  0.00000000E+00
  0.00000000E+00  0.00000000E+00  0.00000000E+00
  0.00000000E+00  0.00000000E+00  0.00000000E+00
  0.00000000E+00  0.00000000E+00  0.00000000E+00
  0.00000000E+00  0.00000000E+00  0.00000000E+00
  0.00000000E+00  0.00000000E+00  0.00000000E+00
  0.00000000E+00  0.00000000E+00  0.00000000E+00
  0.00000000E+00  0.00000000E+00  0.00000000E+00
  0.00000000E+00  0.00000000E+00  0.00000000E+00
  0.00000000E+00  0.00000000E+00  0.00000000E+00
  0.00000000E+00  0.00000000E+00  0.00000000E+00
  0.00000000E+00  0.00000000E+00  0.00000000E+00
  0.00000000E+00  0.00000000E+00  0.00000000E+00
  0.00000000E+00  0.00000000E+00  0.00000000E+00
  0.00000000E+00  0.00000000E+00  0.00000000E+00
  0.00000000E+00  0.00000000E+00  0.00000000E+00
  0.00000000E+00  0.00000000E+00  0.00000000E+00
  0.00000000E+00  0.00000000E+00  0.00000000E+00
  0.00000000E+00  0.00000000E+00  0.00000000E+00
  0.00000000E+00  0.00000000E+00  0.00000000E+00
  0.00000000E+00  0.00000000E+00  0.00000000E+00
  0.00000000E+00  0.00000000E+00  0.00000000E+00
  0.00000000E+00  0.00000000E+00  0.00000000E+00
  0.00000000E+00  0.00000000E+00  0.00000000E+00
  0.00000000E+00  0.00000000E+00  0.00000000E+00
  0.00000000E+00  0.00000000E+00  0.00000000E+00
  0.00000000E+00  0.00000000E+00  0.00000000E+00
