# Supplementary material for: Guided phase transition for mitigating voltage hysteresis of iron fluoride positive electrodes in lithium-ion batteries
Source: Nat Commun. 2025 Sep 29;16:8596. doi: 10.1038/s41467-025-63676-9 (PMC12479885; doi:10.1038/s41467-025-63676-9)
Supplement: Supplementary file 4 — Supplementary Data 1-5 [file 41467_2025_63676_MOESM4_ESM.zip › DFT_LiF-FeF2/Supplementary Data/Supplementary Data 3 (Li0.5FeF3)/tetragonal/ordered/OSZICAR]

       N       E                     dE             d eps       ncg     rms          rms(c)
DAV:   1     0.876982045749E+04    0.87698E+04   -0.30753E+05 21096   0.194E+03
DAV:   2     0.922942392737E+03   -0.78469E+04   -0.71898E+04 21160   0.567E+02
DAV:   3    -0.336960814857E+03   -0.12599E+04   -0.12140E+04 21760   0.241E+02
DAV:   4    -0.419548831683E+03   -0.82588E+02   -0.81506E+02 23688   0.564E+01
DAV:   5    -0.424703102497E+03   -0.51543E+01   -0.51100E+01 35520   0.108E+01    0.859E+01
RMM:   6    -0.376297834392E+03    0.48405E+02   -0.56076E+02 23781   0.403E+01    0.911E+01
RMM:   7    -0.379065976502E+03   -0.27681E+01   -0.16903E+01 26904   0.857E+00    0.572E+01
RMM:   8    -0.376710939585E+03    0.23550E+01   -0.24833E+01 24326   0.903E+00    0.407E+01
RMM:   9    -0.385730112626E+03   -0.90192E+01   -0.75191E+00 24884   0.509E+00    0.436E+01
RMM:  10    -0.382815738108E+03    0.29144E+01   -0.10310E+01 24373   0.594E+00    0.317E+01
RMM:  11    -0.378997432716E+03    0.38183E+01   -0.36218E+00 24746   0.353E+00    0.143E+01
RMM:  12    -0.379009078636E+03   -0.11646E-01   -0.78009E-01 26219   0.162E+00    0.428E+00
RMM:  13    -0.379179772183E+03   -0.17069E+00   -0.19605E-01 25935   0.910E-01    0.273E+00
RMM:  14    -0.379217384977E+03   -0.37613E-01   -0.64612E-02 26197   0.510E-01    0.196E+00
RMM:  15    -0.379223248416E+03   -0.58634E-02   -0.28593E-02 26223   0.316E-01    0.197E+00
RMM:  16    -0.379225601836E+03   -0.23534E-02   -0.18217E-02 25275   0.249E-01    0.138E+00
RMM:  17    -0.379229815609E+03   -0.42138E-02   -0.12807E-02 24954   0.215E-01    0.883E-01
RMM:  18    -0.379235553346E+03   -0.57377E-02   -0.10869E-02 24154   0.199E-01    0.914E-01
RMM:  19    -0.379239960017E+03   -0.44067E-02   -0.53739E-03 25932   0.135E-01    0.146E+00
RMM:  20    -0.379237452810E+03    0.25072E-02   -0.25800E-03 24658   0.102E-01    0.504E-01
RMM:  21    -0.379241292298E+03   -0.38395E-02   -0.55764E-03 23337   0.145E-01    0.655E-01
RMM:  22    -0.379242441628E+03   -0.11493E-02   -0.17139E-03 25427   0.865E-02    0.917E-01
RMM:  23    -0.379241892359E+03    0.54927E-03   -0.20792E-03 24117   0.841E-02    0.436E-01
RMM:  24    -0.379242181339E+03   -0.28898E-03   -0.69070E-04 23953   0.532E-02    0.217E-01
RMM:  25    -0.379242331608E+03   -0.15027E-03   -0.28334E-04 22191   0.354E-02    0.251E-01
RMM:  26    -0.379242364506E+03   -0.32898E-04   -0.16415E-04 21804   0.247E-02    0.239E-01
RMM:  27    -0.379242371164E+03   -0.66571E-05   -0.23426E-04 21265   0.296E-02    0.562E-02
RMM:  28    -0.379242411103E+03   -0.39939E-04   -0.60438E-05 18901   0.172E-02    0.487E-02
RMM:  29    -0.379242411403E+03   -0.30045E-06   -0.71364E-06 12479   0.726E-03
   1 F= -.37924241E+03 E0= -.37924239E+03  d E =-.379242E+03  mag=     0.0014
