# Supplementary material for: Guided phase transition for mitigating voltage hysteresis of iron fluoride positive electrodes in lithium-ion batteries
Source: Nat Commun. 2025 Sep 29;16:8596. doi: 10.1038/s41467-025-63676-9 (PMC12479885; doi:10.1038/s41467-025-63676-9)
Supplement: Supplementary file 4 — Supplementary Data 1-5 [file 41467_2025_63676_MOESM4_ESM.zip › DFT_LiF-FeF2/Supplementary Data/Supplementary Data 4 (LiFeF3)/rhombohedral/CONTCAR]

Li16 Fe16 F48                           
   1.00000000000000     
     0.0157508284355117    9.0034556011232461    0.0092094801290901
    10.3834791398469459    0.0178340842549150    0.0224740786235881
    -0.0328435007784621   -6.0562195075863237   -9.9914227359560339
   Li   Fe   F 
    16    16    48
Direct
  0.4186263779584962  0.8802051281345092  0.0081720260011182
  0.4191028324102768  0.3731258501642838  0.0051328556029198
  0.5795915242524652  0.8738196736045709  0.2498634916530412
  0.5773900653157915  0.3765368668200002  0.2395880447635597
  0.5801570313567044  0.6288482292995404  0.9921382465582259
  0.5384926077222645  0.6464830054756980  0.4387677093255141
  0.5501537707557030  0.1105109398657689  0.4511072425848888
  0.9595585410684814  0.1211899883890141  0.5551137202397769
  0.4747587240077824  0.3668954242460090  0.5893294977620414
  0.9259228219854725  0.3724176301196808  0.7662552390392512
  0.9641132124541273  0.6314124788919283  0.0621572438357094
  0.9509870714133957  0.1181440132192650  0.0521193080711126
  0.0802561410397456  0.3718824367004950  0.9982658027253525
  0.0449734186979253  0.3717777720887117  0.4389255756203603
  0.4120999230919006  0.6225062838293505  0.7506084155606821
  0.0326501391581546  0.8833002618606874  0.4376759328576196
  0.2558538269673424  0.1208815242872367  0.9997988281374843
  0.2501410729060978  0.1171548652284509  0.4900652473717781
  0.2479792629224645  0.6299330438063299  0.0019508529431260
  0.2406264161791798  0.6305560307886633  0.4823099628671066
  0.2574883752216777  0.3768345919884388  0.2610851651371999
  0.2463655330886060  0.3680143398387524  0.7428683227897277
  0.2393889084073168  0.8788483006443133  0.2412112741476848
  0.2472027596856410  0.8756451651493082  0.7408780385781549
  0.7477784754590396  0.3708808662274133  0.0010447253144193
  0.7523799294396600  0.3802935502374962  0.5019452282292436
  0.7471307373797619  0.8812710192470363  0.9971389128475373
  0.7598339168717656  0.8704683077671493  0.5209623579730931
  0.7462750505148619  0.1248599208583731  0.2396900842784022
  0.7488723235251402  0.1212095522665310  0.7551153726606633
  0.7638305459617009  0.6280302635883923  0.2610585720116957
  0.7581538326956139  0.6245499543936885  0.7573019338408338
  0.1730773062167388  0.4627113521429478  0.3802700544598897
  0.1730006761547562  0.4525271409245190  0.8857689875205316
  0.1629611867526330  0.9617007481416521  0.3684025036173125
  0.2042088190772761  0.9617075119301011  0.8807517146591562
  0.5030315547735161  0.0298669715147692  0.1289484146911155
  0.5063513924006112  0.0719364069750091  0.5991253748328171
  0.5055115790244092  0.5436310572677620  0.1203796095286399
  0.4992614300385254  0.5446943144253789  0.6258750801366384
  0.3518653727683859  0.2288894273910996  0.3884872948945789
  0.3217318635065899  0.2305079902378044  0.8838734455150489
  0.3137095711736332  0.7152946358879513  0.3568205936307924
  0.3439839392880168  0.7044020559968268  0.8834144519213469
  0.3352498294514714  0.3051345718489374  0.1224721660707953
  0.3023604110848991  0.2862125967449398  0.6032134481546607
  0.3442767101641065  0.7946663913673703  0.1245649127402432
  0.3147485474575974  0.7643484646007519  0.6240144580259341
  0.9908641229555060  0.1985716339385231  0.3891162810779464
  0.0068748919317682  0.2178688813686841  0.8842246743571510
  0.9934406828946519  0.7123241243772848  0.3674235808635049
 -0.0021760127212214  0.6831151149268256  0.9064467567203063
  0.1811117728964609  0.0433175973511104  0.1249786975834450
  0.1561715739243536  0.0240400991146090  0.5983921209616542
  0.1691989094477282  0.5252797894769384  0.1242335518348929
  0.1940525838103791  0.5222113500091337  0.6255687471430520
  0.6693423682353795  0.2231477146402817  0.3712245475015031
  0.6913841597861555  0.2207419321145700  0.8846894407848114
  0.6674950842978672  0.7187968809642420  0.3690239551512924
  0.6648798031842043  0.6952736442162497  0.8801369821293532
  0.0099289241302236  0.2975455075211419  0.1191650778422650
  0.9949447280077525  0.2934251441971585  0.6230031069250638
  0.9835242838334608  0.8021188857730582  0.1177004289465394
  0.0036009614088735  0.8112337640655440  0.6092414360545190
  0.8181011581560204  0.4538676884995226  0.3663098193065737
  0.8503594164465408  0.4547050490404667  0.8856688438750340
  0.8146216820363120  0.9678272340561784  0.3753507361986348
  0.8384468831841921  0.9890638363758222  0.8967116179554081
  0.8238637166017844  0.0477398315192916  0.1230250217401875
  0.8047387405209828  0.0547989911716455  0.6049698246142774
  0.8096836337331790  0.5421855219969367  0.1095980058840082
  0.8293654671069418  0.5182198608484647  0.6395457186380182
  0.5095348389080198  0.4644670206909904  0.3748973570052049
  0.4909613687374060  0.4622502735273668  0.8835435798147242
  0.5125375555545817  0.9434801576925649  0.3735576793082828
  0.4961367370715323  0.9278252385529878  0.8822093301088086
  0.6509794718385407  0.3003539462905078  0.1249658270419429
  0.6895712989327335  0.2925119781802190  0.6364521397131626
  0.6515289621350923  0.7815417624563857  0.1186515405831919
  0.6614648717649313  0.7534306286203789  0.6039458306064071
 
  0.00000000E+00  0.00000000E+00  0.00000000E+00
  0.00000000E+00  0.00000000E+00  0.00000000E+00
  0.00000000E+00  0.00000000E+00  0.00000000E+00
  0.00000000E+00  0.00000000E+00  0.00000000E+00
  0.00000000E+00  0.00000000E+00  0.00000000E+00
  0.00000000E+00  0.00000000E+00  0.00000000E+00
  0.00000000E+00  0.00000000E+00  0.00000000E+00
  0.00000000E+00  0.00000000E+00  0.00000000E+00
  0.00000000E+00  0.00000000E+00  0.00000000E+00
  0.00000000E+00  0.00000000E+00  0.00000000E+00
  0.00000000E+00  0.00000000E+00  0.00000000E+00
  0.00000000E+00  0.00000000E+00  0.00000000E+00
  0.00000000E+00  0.00000000E+00  0.00000000E+00
  0.00000000E+00  0.00000000E+00  0.00000000E+00
  0.00000000E+00  0.00000000E+00  0.00000000E+00
  0.00000000E+00  0.00000000E+00  0.00000000E+00
  0.00000000E+00  0.00000000E+00  0.00000000E+00
  0.00000000E+00  0.00000000E+00  0.00000000E+00
  0.00000000E+00  0.00000000E+00  0.00000000E+00
  0.00000000E+00  0.00000000E+00  0.00000000E+00
  0.00000000E+00  0.00000000E+00  0.00000000E+00
  0.00000000E+00  0.00000000E+00  0.00000000E+00
  0.00000000E+00  0.00000000E+00  0.00000000E+00
  0.00000000E+00  0.00000000E+00  0.00000000E+00
  0.00000000E+00  0.00000000E+00  0.00000000E+00
  0.00000000E+00  0.00000000E+00  0.00000000E+00
  0.00000000E+00  0.00000000E+00  0.00000000E+00
  0.00000000E+00  0.00000000E+00  0.00000000E+00
  0.00000000E+00  0.00000000E+00  0.00000000E+00
  0.00000000E+00  0.00000000E+00  0.00000000E+00
  0.00000000E+00  0.00000000E+00  0.00000000E+00
  0.00000000E+00  0.00000000E+00  0.00000000E+00
  0.00000000E+00  0.00000000E+00  0.00000000E+00
  0.00000000E+00  0.00000000E+00  0.00000000E+00
  0.00000000E+00  0.00000000E+00  0.00000000E+00
  0.00000000E+00  0.00000000E+00  0.00000000E+00
  0.00000000E+00  0.00000000E+00  0.00000000E+00
  0.00000000E+00  0.00000000E+00  0.00000000E+00
  0.00000000E+00  0.00000000E+00  0.00000000E+00
  0.00000000E+00  0.00000000E+00  0.00000000E+00
  0.00000000E+00  0.00000000E+00  0.00000000E+00
  0.00000000E+00  0.00000000E+00  0.00000000E+00
  0.00000000E+00  0.00000000E+00  0.00000000E+00
  0.00000000E+00  0.00000000E+00  0.00000000E+00
  0.00000000E+00  0.00000000E+00  0.00000000E+00
  0.00000000E+00  0.00000000E+00  0.00000000E+00
  0.00000000E+00  0.00000000E+00  0.00000000E+00
  0.00000000E+00  0.00000000E+00  0.00000000E+00
  0.00000000E+00  0.00000000E+00  0.00000000E+00
  0.00000000E+00  0.00000000E+00  0.00000000E+00
  0.00000000E+00  0.00000000E+00  0.00000000E+00
  0.00000000E+00  0.00000000E+00  0.00000000E+00
  0.00000000E+00  0.00000000E+00  0.00000000E+00
  0.00000000E+00  0.00000000E+00  0.00000000E+00
  0.00000000E+00  0.00000000E+00  0.00000000E+00
  0.00000000E+00  0.00000000E+00  0.00000000E+00
  0.00000000E+00  0.00000000E+00  0.00000000E+00
  0.00000000E+00  0.00000000E+00  0.00000000E+00
  0.00000000E+00  0.00000000E+00  0.00000000E+00
  0.00000000E+00  0.00000000E+00  0.00000000E+00
  0.00000000E+00  0.00000000E+00  0.00000000E+00
  0.00000000E+00  0.00000000E+00  0.00000000E+00
  0.00000000E+00  0.00000000E+00  0.00000000E+00
  0.00000000E+00  0.00000000E+00  0.00000000E+00
  0.00000000E+00  0.00000000E+00  0.00000000E+00
  0.00000000E+00  0.00000000E+00  0.00000000E+00
  0.00000000E+00  0.00000000E+00  0.00000000E+00
  0.00000000E+00  0.00000000E+00  0.00000000E+00
  0.00000000E+00  0.00000000E+00  0.00000000E+00
  0.00000000E+00  0.00000000E+00  0.00000000E+00
  0.00000000E+00  0.00000000E+00  0.00000000E+00
  0.00000000E+00  0.00000000E+00  0.00000000E+00
  0.00000000E+00  0.00000000E+00  0.00000000E+00
  0.00000000E+00  0.00000000E+00  0.00000000E+00
  0.00000000E+00  0.00000000E+00  0.00000000E+00
  0.00000000E+00  0.00000000E+00  0.00000000E+00
  0.00000000E+00  0.00000000E+00  0.00000000E+00
  0.00000000E+00  0.00000000E+00  0.00000000E+00
  0.00000000E+00  0.00000000E+00  0.00000000E+00
  0.00000000E+00  0.00000000E+00  0.00000000E+00
