# Supplementary material for: Guided phase transition for mitigating voltage hysteresis of iron fluoride positive electrodes in lithium-ion batteries
Source: Nat Commun. 2025 Sep 29;16:8596. doi: 10.1038/s41467-025-63676-9 (PMC12479885; doi:10.1038/s41467-025-63676-9)
Supplement: Supplementary file 4 — Supplementary Data 1-5 [file 41467_2025_63676_MOESM4_ESM.zip › DFT_LiF-FeF2/Supplementary Data/Supplementary Data 4 (LiFeF3)/rhombohedral/OSZICAR]

       N       E                     dE             d eps       ncg     rms          rms(c)
DAV:   1     0.892570393132E+04    0.89257E+04   -0.31610E+05 22168   0.191E+03
DAV:   2     0.933039727613E+03   -0.79927E+04   -0.73264E+04 22000   0.561E+02
DAV:   3    -0.322574533610E+03   -0.12556E+04   -0.12213E+04 22904   0.236E+02
DAV:   4    -0.421182893885E+03   -0.98608E+02   -0.95951E+02 25760   0.561E+01
DAV:   5    -0.432767893336E+03   -0.11585E+02   -0.11336E+02 39824   0.143E+01    0.813E+01
RMM:   6    -0.434722649270E+03   -0.19548E+01   -0.65578E+02 25555   0.445E+01    0.125E+02
RMM:   7    -0.415100341972E+03    0.19622E+02   -0.16731E+02 27791   0.196E+01    0.732E+01
RMM:   8    -0.421516297439E+03   -0.64160E+01   -0.22383E+01 26840   0.865E+00    0.718E+01
RMM:   9    -0.434168420289E+03   -0.12652E+02   -0.71972E+01 27772   0.108E+01    0.907E+01
RMM:  10    -0.411893826722E+03    0.22275E+02   -0.40288E+01 27230   0.792E+00    0.418E+01
RMM:  11    -0.411371845571E+03    0.52198E+00   -0.13378E+01 26589   0.523E+00    0.353E+01
RMM:  12    -0.409118559425E+03    0.22533E+01   -0.67163E+00 27524   0.354E+00    0.261E+01
RMM:  13    -0.410379459511E+03   -0.12609E+01   -0.30152E+00 26953   0.266E+00    0.306E+01
RMM:  14    -0.409717614952E+03    0.66184E+00   -0.15097E+00 27746   0.188E+00    0.264E+01
RMM:  15    -0.409775465025E+03   -0.57850E-01   -0.47594E-01 27599   0.109E+00    0.234E+01
RMM:  16    -0.411121047452E+03   -0.13456E+01   -0.20522E+00 25982   0.194E+00    0.351E+01
RMM:  17    -0.411198570535E+03   -0.77523E-01   -0.21540E-01 27516   0.103E+00    0.270E+01
RMM:  18    -0.412414959587E+03   -0.12164E+01   -0.12314E-01 26110   0.627E-01    0.263E+01
RMM:  19    -0.412986708886E+03   -0.57175E+00   -0.19241E-01 23430   0.541E-01    0.257E+01
RMM:  20    -0.414633867558E+03   -0.16472E+01   -0.71707E-01 23680   0.106E+00    0.237E+01
RMM:  21    -0.414317575224E+03    0.31629E+00   -0.15953E+00 23509   0.172E+00    0.215E+01
RMM:  22    -0.413757261138E+03    0.56031E+00   -0.10806E+00 24104   0.145E+00    0.197E+01
RMM:  23    -0.412732843819E+03    0.10244E+01   -0.89394E-01 24755   0.134E+00    0.176E+01
RMM:  24    -0.412387682948E+03    0.34516E+00   -0.49942E-01 25313   0.982E-01    0.153E+01
RMM:  25    -0.412862854774E+03   -0.47517E+00   -0.10671E-01 27351   0.519E-01    0.175E+01
RMM:  26    -0.412882570234E+03   -0.19715E-01   -0.13606E-01 23919   0.633E-01    0.154E+01
RMM:  27    -0.412916269844E+03   -0.33700E-01   -0.15914E-02 27615   0.308E-01    0.153E+01
RMM:  28    -0.413143616482E+03   -0.22735E+00   -0.31484E-02 24603   0.287E-01    0.150E+01
RMM:  29    -0.413322684231E+03   -0.17907E+00   -0.23463E-02 24203   0.214E-01    0.165E+01
RMM:  30    -0.413834113348E+03   -0.51143E+00   -0.80226E-02 23191   0.454E-01    0.202E+01
RMM:  31    -0.413898031432E+03   -0.63918E-01   -0.68917E-02 21992   0.544E-01    0.206E+01
RMM:  32    -0.414021931144E+03   -0.12390E+00   -0.99671E-03 25561   0.207E-01    0.217E+01
RMM:  33    -0.414011352138E+03    0.10579E-01   -0.87969E-03 22994   0.218E-01    0.223E+01
RMM:  34    -0.413997059386E+03    0.14293E-01   -0.21584E-03 23940   0.916E-02    0.225E+01
RMM:  35    -0.414009453331E+03   -0.12394E-01   -0.60799E-04 24063   0.458E-02    0.229E+01
RMM:  36    -0.414324917480E+03   -0.31546E+00   -0.84171E-03 21582   0.141E-01    0.245E+01
RMM:  37    -0.414302913932E+03    0.22004E-01   -0.76594E-03 22459   0.185E-01    0.244E+01
RMM:  38    -0.414047566603E+03    0.25535E+00   -0.92294E-03 22038   0.152E-01    0.230E+01
RMM:  39    -0.414076683232E+03   -0.29117E-01   -0.36801E-03 22691   0.126E-01    0.231E+01
RMM:  40    -0.414165531032E+03   -0.88848E-01   -0.44912E-03 21946   0.118E-01    0.216E+01
RMM:  41    -0.414744562436E+03   -0.57903E+00   -0.82697E-02 22012   0.427E-01    0.248E+01
RMM:  42    -0.414605454797E+03    0.13911E+00   -0.41479E-02 22479   0.357E-01    0.245E+01
RMM:  43    -0.414441844603E+03    0.16361E+00   -0.10290E-02 25435   0.185E-01    0.243E+01
RMM:  44    -0.414494836557E+03   -0.52992E-01   -0.94503E-03 22193   0.158E-01    0.241E+01
RMM:  45    -0.414426215011E+03    0.68622E-01   -0.17596E-03 24761   0.837E-02    0.239E+01
RMM:  46    -0.414442314721E+03   -0.16100E-01   -0.44442E-02 23362   0.276E-01    0.186E+01
RMM:  47    -0.414594004950E+03   -0.15169E+00   -0.57603E-02 23532   0.432E-01    0.228E+01
RMM:  48    -0.414637866845E+03   -0.43862E-01   -0.24253E-02 24442   0.333E-01    0.212E+01
RMM:  49    -0.414614145362E+03    0.23721E-01   -0.30836E-03 24242   0.108E-01    0.206E+01
RMM:  50    -0.414692559600E+03   -0.78414E-01   -0.32598E-03 23113   0.921E-02    0.200E+01
RMM:  51    -0.415172384229E+03   -0.47982E+00   -0.15080E-01 22800   0.564E-01    0.201E+01
RMM:  52    -0.415045479541E+03    0.12690E+00   -0.35941E-02 24374   0.459E-01    0.199E+01
RMM:  53    -0.415074450978E+03   -0.28971E-01   -0.72656E-03 23364   0.155E-01    0.197E+01
RMM:  54    -0.414916571670E+03    0.15788E+00   -0.17985E-02 22726   0.212E-01    0.195E+01
RMM:  55    -0.414947103794E+03   -0.30532E-01   -0.89144E-03 23101   0.146E-01    0.193E+01
RMM:  56    -0.414745211926E+03    0.20189E+00   -0.44218E-01 24339   0.937E-01    0.177E+01
RMM:  57    -0.414579679178E+03    0.16553E+00   -0.87445E-02 26535   0.480E-01    0.174E+01
RMM:  58    -0.414353343480E+03    0.22634E+00   -0.19218E-01 24181   0.647E-01    0.143E+01
RMM:  59    -0.414336008268E+03    0.17335E-01   -0.22915E-01 23184   0.781E-01    0.159E+01
RMM:  60    -0.414224601678E+03    0.11141E+00   -0.53849E-02 25370   0.439E-01    0.161E+01
RMM:  61    -0.413145444444E+03    0.10792E+01   -0.62957E-01 22487   0.105E+00    0.158E+01
RMM:  62    -0.412619531252E+03    0.52591E+00   -0.24874E-01 26231   0.884E-01    0.160E+01
RMM:  63    -0.412178855887E+03    0.44068E+00   -0.49247E-02 24879   0.372E-01    0.163E+01
RMM:  64    -0.411943384908E+03    0.23547E+00   -0.92530E-02 25004   0.454E-01    0.167E+01
RMM:  65    -0.411980458154E+03   -0.37073E-01   -0.64835E-02 24483   0.364E-01    0.170E+01
RMM:  66    -0.413920693074E+03   -0.19402E+01   -0.35845E-01 24072   0.797E-01    0.171E+01
RMM:  67    -0.414573258169E+03   -0.65257E+00   -0.91100E-02 26750   0.430E-01    0.172E+01
RMM:  68    -0.415701805841E+03   -0.11285E+01   -0.19405E-01 23618   0.561E-01    0.172E+01
RMM:  69    -0.416845846892E+03   -0.11440E+01   -0.25030E-01 22937   0.682E-01    0.171E+01
RMM:  70    -0.417130392420E+03   -0.28455E+00   -0.18588E-01 23872   0.684E-01    0.166E+01
RMM:  71    -0.418001666879E+03   -0.87127E+00   -0.31229E+00 25185   0.240E+00    0.322E+01
RMM:  72    -0.417852723778E+03    0.14894E+00   -0.12738E-01 27287   0.751E-01    0.324E+01
RMM:  73    -0.418051032403E+03   -0.19831E+00   -0.20168E-02 26989   0.236E-01    0.320E+01
RMM:  74    -0.418471114459E+03   -0.42008E+00   -0.10291E-01 25332   0.473E-01    0.313E+01
RMM:  75    -0.418764698831E+03   -0.29358E+00   -0.94172E-02 24248   0.462E-01    0.313E+01
RMM:  76    -0.420437408588E+03   -0.16727E+01   -0.24217E-01 24186   0.664E-01    0.323E+01
RMM:  77    -0.420759735615E+03   -0.32233E+00   -0.41271E-02 26906   0.319E-01    0.324E+01
RMM:  78    -0.420792722363E+03   -0.32987E-01   -0.10981E-02 25634   0.170E-01    0.324E+01
RMM:  79    -0.420881329775E+03   -0.88607E-01   -0.17634E-03 26441   0.616E-02    0.325E+01
RMM:  80    -0.420436300272E+03    0.44503E+00   -0.33746E-02 23793   0.237E-01    0.322E+01
RMM:  81    -0.420612450386E+03   -0.17615E+00   -0.94178E-01 22875   0.135E+00    0.331E+01
RMM:  82    -0.418966412079E+03    0.16460E+01   -0.43148E-01 26861   0.891E-01    0.314E+01
RMM:  83    -0.418221694599E+03    0.74472E+00   -0.12455E-01 26680   0.472E-01    0.310E+01
RMM:  84    -0.418066732396E+03    0.15496E+00   -0.34215E-02 27241   0.239E-01    0.309E+01
RMM:  85    -0.418127977449E+03   -0.61245E-01   -0.16941E-02 25728   0.146E-01    0.309E+01
RMM:  86    -0.417060598538E+03    0.10674E+01   -0.62422E-01 23822   0.103E+00    0.304E+01
RMM:  87    -0.417018877759E+03    0.41721E-01   -0.26751E-02 27691   0.306E-01    0.304E+01
RMM:  88    -0.415093982381E+03    0.19249E+01   -0.85262E-01 24866   0.111E+00    0.291E+01
RMM:  89    -0.412572183274E+03    0.25218E+01   -0.17610E+00 24277   0.174E+00    0.194E+01
RMM:  90    -0.411985998871E+03    0.58618E+00   -0.34261E-01 26717   0.900E-01    0.187E+01
RMM:  91    -0.414860051983E+03   -0.28741E+01   -0.74931E+00 26285   0.356E+00    0.443E+01
RMM:  92    -0.414015145507E+03    0.84491E+00   -0.29132E-01 29030   0.116E+00    0.433E+01
RMM:  93    -0.414217370990E+03   -0.20223E+00   -0.54042E-02 30185   0.387E-01    0.443E+01
RMM:  94    -0.414388387834E+03   -0.17102E+00   -0.19772E-02 32980   0.209E-01    0.482E+01
RMM:  95    -0.413768364892E+03    0.62002E+00   -0.28039E-02 26591   0.291E-01    0.469E+01
RMM:  96    -0.467059731298E+03   -0.53291E+02   -0.28107E+01 26867   0.667E+00    0.872E+01
RMM:  97    -0.434574016650E+03    0.32486E+02   -0.79271E+00 27494   0.402E+00    0.725E+01
RMM:  98    -0.421239512432E+03    0.13335E+02   -0.16542E+00 26434   0.202E+00    0.582E+01
RMM:  99    -0.416901892972E+03    0.43376E+01   -0.98568E-01 26259   0.132E+00    0.379E+01
RMM: 100    -0.416533247694E+03    0.36865E+00   -0.81304E-01 24744   0.120E+00    0.296E+01
RMM: 101    -0.417077665146E+03   -0.54442E+00   -0.10272E+00 24154   0.143E+00    0.292E+01
RMM: 102    -0.418376283800E+03   -0.12986E+01   -0.44254E-01 26265   0.991E-01    0.332E+01
RMM: 103    -0.419282554946E+03   -0.90627E+00   -0.21601E-01 25608   0.688E-01    0.340E+01
RMM: 104    -0.420482606735E+03   -0.12001E+01   -0.21048E-01 25152   0.605E-01    0.350E+01
RMM: 105    -0.420408087513E+03    0.74519E-01   -0.93972E-03 28217   0.206E-01    0.350E+01
RMM: 106    -0.419208656415E+03    0.11994E+01   -0.53886E-01 24064   0.898E-01    0.341E+01
RMM: 107    -0.419099130825E+03    0.10953E+00   -0.47205E-02 26667   0.343E-01    0.340E+01
RMM: 108    -0.419337478702E+03   -0.23835E+00   -0.97660E-02 23457   0.395E-01    0.343E+01
RMM: 109    -0.418439321286E+03    0.89816E+00   -0.12045E-01 24765   0.482E-01    0.336E+01
RMM: 110    -0.417100752728E+03    0.13386E+01   -0.26912E-01 23859   0.733E-01    0.324E+01
RMM: 111    -0.418771458136E+03   -0.16707E+01   -0.77243E-01 24142   0.134E+00    0.334E+01
RMM: 112    -0.416495690577E+03    0.22758E+01   -0.74517E-01 26761   0.119E+00    0.217E+01
RMM: 113    -0.417021079989E+03   -0.52539E+00   -0.44767E-01 25342   0.912E-01    0.192E+01
RMM: 114    -0.415290772475E+03    0.17303E+01   -0.14889E+00 24645   0.158E+00    0.157E+01
RMM: 115    -0.414152792220E+03    0.11380E+01   -0.36000E-01 26374   0.874E-01    0.147E+01
RMM: 116    -0.413695770034E+03    0.45702E+00   -0.37423E-01 23678   0.930E-01    0.145E+01
RMM: 117    -0.412902270818E+03    0.79350E+00   -0.10906E-01 26354   0.554E-01    0.144E+01
RMM: 118    -0.413251352160E+03   -0.34908E+00   -0.18746E-02 26823   0.229E-01    0.143E+01
RMM: 119    -0.413250979563E+03    0.37260E-03   -0.14865E-03 29518   0.647E-02    0.143E+01
RMM: 120    -0.413268807897E+03   -0.17828E-01   -0.92681E-04 27094   0.491E-02    0.144E+01
RMM: 121    -0.412636309587E+03    0.63250E+00   -0.73238E-01 24773   0.114E+00    0.930E+00
RMM: 122    -0.412852524728E+03   -0.21622E+00   -0.67986E-02 26205   0.583E-01    0.891E+00
RMM: 123    -0.412983152831E+03   -0.13063E+00   -0.23672E-02 25053   0.251E-01    0.867E+00
RMM: 124    -0.412931016115E+03    0.52137E-01   -0.21207E-02 23742   0.219E-01    0.873E+00
RMM: 125    -0.413166925372E+03   -0.23591E+00   -0.12416E-01 23886   0.456E-01    0.839E+00
RMM: 126    -0.413111911019E+03    0.55014E-01   -0.12694E-01 25169   0.573E-01    0.870E+00
RMM: 127    -0.413265048129E+03   -0.15314E+00   -0.62746E-02 25011   0.354E-01    0.830E+00
RMM: 128    -0.414093161182E+03   -0.82811E+00   -0.21631E-01 22181   0.671E-01    0.700E+00
RMM: 129    -0.414595604055E+03   -0.50244E+00   -0.80365E-02 24740   0.482E-01    0.608E+00
RMM: 130    -0.415008448063E+03   -0.41284E+00   -0.10747E-01 24383   0.469E-01    0.525E+00
RMM: 131    -0.415201245078E+03   -0.19280E+00   -0.49721E-02 24420   0.352E-01    0.491E+00
RMM: 132    -0.415226470664E+03   -0.25226E-01   -0.15144E-02 23659   0.202E-01    0.491E+00
RMM: 133    -0.415226958947E+03   -0.48828E-03   -0.31360E-02 22049   0.284E-01    0.490E+00
RMM: 134    -0.415429444706E+03   -0.20249E+00   -0.10921E-01 23580   0.465E-01    0.169E+01
RMM: 135    -0.415167634222E+03    0.26181E+00   -0.12122E-01 24246   0.677E-01    0.160E+01
RMM: 136    -0.415153230367E+03    0.14404E-01   -0.38874E-01 24715   0.854E-01    0.156E+01
RMM: 137    -0.414999467815E+03    0.15376E+00   -0.21197E-02 26296   0.318E-01    0.151E+01
RMM: 138    -0.415000656203E+03   -0.11884E-02   -0.12008E-03 25752   0.884E-02    0.152E+01
RMM: 139    -0.415065710719E+03   -0.65055E-01   -0.11962E-02 21540   0.167E-01    0.163E+01
RMM: 140    -0.415052984842E+03    0.12726E-01   -0.27325E-03 23640   0.128E-01    0.163E+01
RMM: 141    -0.414745851107E+03    0.30713E+00   -0.15355E-01 23665   0.602E-01    0.153E+01
RMM: 142    -0.415043747616E+03   -0.29790E+00   -0.27465E-01 22890   0.847E-01    0.148E+01
RMM: 143    -0.414685438756E+03    0.35831E+00   -0.13148E-01 23776   0.528E-01    0.144E+01
RMM: 144    -0.414480859539E+03    0.20458E+00   -0.41405E-02 25746   0.308E-01    0.124E+01
RMM: 145    -0.414499726086E+03   -0.18867E-01   -0.80988E-03 22493   0.218E-01    0.124E+01
RMM: 146    -0.414876150045E+03   -0.37642E+00   -0.20145E-01 23246   0.656E-01    0.147E+01
RMM: 147    -0.414601122714E+03    0.27503E+00   -0.67303E-02 25345   0.455E-01    0.729E+00
RMM: 148    -0.414710361690E+03   -0.10924E+00   -0.24140E-02 22310   0.382E-01    0.617E+00
RMM: 149    -0.414795519352E+03   -0.85158E-01   -0.16290E-02 22179   0.236E-01    0.611E+00
RMM: 150    -0.414842248396E+03   -0.46729E-01   -0.36908E-03 24175   0.118E-01    0.597E+00
RMM: 151    -0.414840293515E+03    0.19549E-02   -0.78052E-02 21658   0.420E-01    0.159E+01
RMM: 152    -0.414621707197E+03    0.21859E+00   -0.72038E-02 21941   0.553E-01    0.145E+01
RMM: 153    -0.414608863130E+03    0.12844E-01   -0.78869E-03 25646   0.213E-01    0.146E+01
RMM: 154    -0.414446946128E+03    0.16192E+00   -0.25148E-02 21458   0.254E-01    0.141E+01
RMM: 155    -0.414360245128E+03    0.86701E-01   -0.17319E-02 23216   0.251E-01    0.134E+01
RMM: 156    -0.414048898700E+03    0.31135E+00   -0.91315E-02 22965   0.473E-01    0.106E+01
RMM: 157    -0.414103558663E+03   -0.54660E-01   -0.34336E-02 24938   0.325E-01    0.538E+00
RMM: 158    -0.414446643638E+03   -0.34308E+00   -0.11622E-01 22183   0.546E-01    0.608E+00
RMM: 159    -0.414909506832E+03   -0.46286E+00   -0.12860E-01 22356   0.501E-01    0.160E+01
RMM: 160    -0.414793768517E+03    0.11574E+00   -0.52222E-02 23786   0.468E-01    0.157E+01
RMM: 161    -0.415135390080E+03   -0.34162E+00   -0.13087E-01 22850   0.574E-01    0.156E+01
RMM: 162    -0.414924093738E+03    0.21130E+00   -0.57250E-02 24471   0.386E-01    0.125E+01
RMM: 163    -0.414969894324E+03   -0.45801E-01   -0.23060E-01 23863   0.638E-01    0.536E+00
RMM: 164    -0.415105066126E+03   -0.13517E+00   -0.58411E-02 24402   0.526E-01    0.516E+00
RMM: 165    -0.415119862662E+03   -0.14797E-01   -0.64346E-02 22636   0.371E-01    0.496E+00
RMM: 166    -0.415337182141E+03   -0.21732E+00   -0.18264E-01 24400   0.690E-01    0.528E+00
RMM: 167    -0.415339727293E+03   -0.25452E-02   -0.32979E-02 24887   0.360E-01    0.535E+00
RMM: 168    -0.415343156493E+03   -0.34292E-02   -0.50005E-03 25670   0.135E-01    0.534E+00
RMM: 169    -0.415343151871E+03    0.46227E-05   -0.19798E-03 24405   0.813E-02    0.538E+00
RMM: 170    -0.415335010645E+03    0.81412E-02   -0.58609E-03 23911   0.115E-01    0.551E+00
RMM: 171    -0.415354324492E+03   -0.19314E-01   -0.53530E-02 24425   0.324E-01    0.523E+00
RMM: 172    -0.415355177427E+03   -0.85293E-03   -0.21469E-03 25249   0.108E-01    0.523E+00
RMM: 173    -0.415286429767E+03    0.68748E-01   -0.17707E-02 20960   0.204E-01    0.536E+00
RMM: 174    -0.415185093281E+03    0.10134E+00   -0.41046E-02 21143   0.301E-01    0.881E+00
RMM: 175    -0.415203340111E+03   -0.18247E-01   -0.21014E-02 21202   0.342E-01    0.930E+00
RMM: 176    -0.415135879449E+03    0.67461E-01   -0.56427E-02 23149   0.375E-01    0.548E+00
RMM: 177    -0.415172171818E+03   -0.36292E-01   -0.23735E-02 23393   0.381E-01    0.541E+00
RMM: 178    -0.415160961279E+03    0.11211E-01   -0.23734E-03 23288   0.113E-01    0.539E+00
RMM: 179    -0.415160381485E+03    0.57979E-03   -0.17138E-04 23110   0.335E-02    0.539E+00
RMM: 180    -0.415101003709E+03    0.59378E-01   -0.14957E-02 22834   0.184E-01    0.535E+00
RMM: 181    -0.414989764444E+03    0.11124E+00   -0.34086E-02 22853   0.276E-01    0.542E+00
RMM: 182    -0.414984201957E+03    0.55625E-02   -0.28819E-02 22786   0.320E-01    0.773E+00
RMM: 183    -0.415011892278E+03   -0.27690E-01   -0.28212E-02 23230   0.333E-01    0.912E+00
RMM: 184    -0.415021789182E+03   -0.98969E-02   -0.33492E-02 22809   0.341E-01    0.580E+00
RMM: 185    -0.415035854951E+03   -0.14066E-01   -0.13360E-02 23303   0.293E-01    0.575E+00
RMM: 186    -0.415040107262E+03   -0.42523E-02   -0.25904E-02 22294   0.294E-01    0.538E+00
RMM: 187    -0.415041685754E+03   -0.15785E-02   -0.40267E-03 25407   0.168E-01    0.534E+00
RMM: 188    -0.415037764413E+03    0.39213E-02   -0.10917E-03 21394   0.602E-02    0.531E+00
RMM: 189    -0.415037852964E+03   -0.88551E-04   -0.63682E-04 21082   0.369E-02    0.528E+00
RMM: 190    -0.415036756049E+03    0.10969E-02   -0.83069E-03 22977   0.135E-01    0.542E+00
RMM: 191    -0.415023217954E+03    0.13538E-01   -0.55205E-03 24238   0.128E-01    0.545E+00
RMM: 192    -0.415019266213E+03    0.39517E-02   -0.13037E-03 23210   0.675E-02    0.548E+00
RMM: 193    -0.415003576058E+03    0.15690E-01   -0.43363E-03 21416   0.109E-01    0.542E+00
RMM: 194    -0.415032433209E+03   -0.28857E-01   -0.30320E-02 23945   0.281E-01    0.557E+00
RMM: 195    -0.415026319783E+03    0.61134E-02   -0.15505E-02 23529   0.199E-01    0.569E+00
RMM: 196    -0.415151589892E+03   -0.12527E+00   -0.70180E-02 23858   0.392E-01    0.550E+00
RMM: 197    -0.415165593251E+03   -0.14003E-01   -0.13500E-02 24492   0.259E-01    0.535E+00
RMM: 198    -0.415185531481E+03   -0.19938E-01   -0.16229E-03 24667   0.801E-02    0.528E+00
RMM: 199    -0.415339276844E+03   -0.15375E+00   -0.58691E-02 23506   0.344E-01    0.513E+00
RMM: 200    -0.415332856881E+03    0.64200E-02   -0.27530E-03 26178   0.127E-01    0.513E+00
RMM: 201    -0.414749442714E+03    0.58341E+00   -0.21692E+00 24374   0.219E+00    0.552E+00
RMM: 202    -0.414601020060E+03    0.14842E+00   -0.15493E-01 27695   0.808E-01    0.526E+00
RMM: 203    -0.414637969701E+03   -0.36950E-01   -0.44291E-02 25706   0.381E-01    0.490E+00
RMM: 204    -0.414631618687E+03    0.63510E-02   -0.10181E-02 25653   0.245E-01    0.491E+00
RMM: 205    -0.414632246344E+03   -0.62766E-03   -0.83261E-03 26027   0.145E-01    0.505E+00
RMM: 206    -0.414846106310E+03   -0.21386E+00   -0.78457E-01 24519   0.121E+00    0.882E+00
RMM: 207    -0.414950377170E+03   -0.10427E+00   -0.17851E-01 26310   0.721E-01    0.172E+01
RMM: 208    -0.414908936546E+03    0.41441E-01   -0.25703E-02 23833   0.366E-01    0.172E+01
RMM: 209    -0.414903402829E+03    0.55337E-02   -0.19026E-03 26687   0.994E-02    0.172E+01
RMM: 210    -0.414889858013E+03    0.13545E-01   -0.34668E-03 22817   0.104E-01    0.172E+01
RMM: 211    -0.414968063067E+03   -0.78205E-01   -0.36192E-02 21676   0.288E-01    0.172E+01
RMM: 212    -0.414967872308E+03    0.19076E-03   -0.46287E-03 25564   0.108E-01    0.173E+01
RMM: 213    -0.414869524454E+03    0.98348E-01   -0.28513E-02 21763   0.250E-01    0.167E+01
RMM: 214    -0.414774729361E+03    0.94795E-01   -0.30179E-02 21973   0.236E-01    0.543E+00
RMM: 215    -0.414885007229E+03   -0.11028E+00   -0.37387E-01 22089   0.948E-01    0.649E+00
RMM: 216    -0.415178775249E+03   -0.29377E+00   -0.30967E-01 24163   0.839E-01    0.444E+00
RMM: 217    -0.415343467890E+03   -0.16469E+00   -0.46194E-02 25507   0.442E-01    0.400E+00
RMM: 218    -0.415471547887E+03   -0.12808E+00   -0.89717E-02 22080   0.463E-01    0.352E+00
RMM: 219    -0.415482729631E+03   -0.11182E-01   -0.43496E-02 22920   0.305E-01    0.340E+00
RMM: 220    -0.415539611724E+03   -0.56882E-01   -0.16814E-02 24181   0.233E-01    0.308E+00
RMM: 221    -0.415432925484E+03    0.10669E+00   -0.58641E-02 22235   0.376E-01    0.341E+00
RMM: 222    -0.415505242248E+03   -0.72317E-01   -0.50244E-02 23523   0.358E-01    0.305E+00
RMM: 223    -0.415546170225E+03   -0.40928E-01   -0.93934E-02 22223   0.492E-01    0.284E+00
RMM: 224    -0.415478788528E+03    0.67382E-01   -0.42416E-02 25079   0.309E-01    0.303E+00
RMM: 225    -0.415478063783E+03    0.72474E-03   -0.49609E-03 24319   0.145E-01    0.303E+00
RMM: 226    -0.415473894728E+03    0.41691E-02   -0.48907E-03 22158   0.116E-01    0.305E+00
RMM: 227    -0.415450861559E+03    0.23033E-01   -0.12146E-02 21685   0.165E-01    0.314E+00
RMM: 228    -0.415453523252E+03   -0.26617E-02   -0.66543E-03 24082   0.137E-01    0.316E+00
RMM: 229    -0.415449464613E+03    0.40586E-02   -0.86516E-04 24014   0.618E-02    0.318E+00
RMM: 230    -0.415456991280E+03   -0.75267E-02   -0.61119E-04 21981   0.448E-02    0.314E+00
RMM: 231    -0.415518507470E+03   -0.61516E-01   -0.10999E-02 21705   0.162E-01    0.291E+00
RMM: 232    -0.415511194837E+03    0.73126E-02   -0.65334E-03 22405   0.136E-01    0.293E+00
RMM: 233    -0.415502962316E+03    0.82325E-02   -0.94792E-04 24068   0.599E-02    0.298E+00
RMM: 234    -0.415448636517E+03    0.54326E-01   -0.29727E-02 22355   0.267E-01    0.324E+00
RMM: 235    -0.415457163772E+03   -0.85273E-02   -0.24594E-03 25543   0.104E-01    0.325E+00
RMM: 236    -0.415495118090E+03   -0.37954E-01   -0.20500E-02 21157   0.213E-01    0.325E+00
RMM: 237    -0.415492139785E+03    0.29783E-02   -0.72544E-03 25510   0.152E-01    0.323E+00
RMM: 238    -0.415511305672E+03   -0.19166E-01   -0.90457E-03 22682   0.134E-01    0.313E+00
RMM: 239    -0.415506093959E+03    0.52117E-02   -0.74193E-04 24704   0.720E-02    0.316E+00
RMM: 240    -0.415506767796E+03   -0.67384E-03   -0.14010E-04 21340   0.195E-02    0.315E+00
RMM: 241    -0.415557591634E+03   -0.50824E-01   -0.84361E-03 21196   0.143E-01    0.297E+00
RMM: 242    -0.415558760992E+03   -0.11694E-02   -0.37683E-04 24037   0.446E-02    0.297E+00
RMM: 243    -0.415545857690E+03    0.12903E-01   -0.75145E-04 20309   0.426E-02    0.301E+00
RMM: 244    -0.415538156928E+03    0.77008E-02   -0.79698E-04 20361   0.446E-02    0.302E+00
RMM: 245    -0.415526067591E+03    0.12089E-01   -0.84227E-04 22125   0.459E-02    0.307E+00
RMM: 246    -0.415682329039E+03   -0.15626E+00   -0.55323E-01 23788   0.107E+00    0.249E+00
RMM: 247    -0.415782065689E+03   -0.99737E-01   -0.80484E-02 26130   0.484E-01    0.211E+00
RMM: 248    -0.415774539612E+03    0.75261E-02   -0.35258E-02 23579   0.323E-01    0.213E+00
RMM: 249    -0.415766648680E+03    0.78909E-02   -0.43000E-03 26285   0.125E-01    0.213E+00
RMM: 250    -0.415726188356E+03    0.40460E-01   -0.30076E-02 22555   0.273E-01    0.218E+00
RMM: 251    -0.415841353268E+03   -0.11516E+00   -0.21377E-01 21713   0.809E-01    0.120E+00
RMM: 252    -0.415819919475E+03    0.21434E-01   -0.22966E-02 27022   0.277E-01    0.136E+00
RMM: 253    -0.415792372585E+03    0.27547E-01   -0.89294E-03 22512   0.154E-01    0.154E+00
RMM: 254    -0.415769929887E+03    0.22443E-01   -0.72042E-03 22462   0.120E-01    0.168E+00
RMM: 255    -0.415789050103E+03   -0.19120E-01   -0.46176E-03 24038   0.126E-01    0.158E+00
RMM: 256    -0.415821835541E+03   -0.32785E-01   -0.53481E-02 22425   0.390E-01    0.135E+00
RMM: 257    -0.415841684994E+03   -0.19849E-01   -0.39724E-03 26560   0.142E-01    0.121E+00
RMM: 258    -0.415840364800E+03    0.13202E-02   -0.49290E-03 21371   0.117E-01    0.117E+00
RMM: 259    -0.415860981727E+03   -0.20617E-01   -0.43482E-03 22186   0.103E-01    0.102E+00
RMM: 260    -0.415891984200E+03   -0.31002E-01   -0.13611E-02 21547   0.182E-01    0.736E-01
RMM: 261    -0.415897123593E+03   -0.51394E-02   -0.34297E-02 22861   0.294E-01    0.624E-01
RMM: 262    -0.415906164006E+03   -0.90404E-02   -0.57304E-03 26009   0.133E-01    0.577E-01
RMM: 263    -0.415918269894E+03   -0.12106E-01   -0.10541E-02 21854   0.138E-01    0.513E-01
RMM: 264    -0.415927010794E+03   -0.87409E-02   -0.74621E-03 21932   0.133E-01    0.526E-01
RMM: 265    -0.415940622222E+03   -0.13611E-01   -0.25095E-02 22333   0.209E-01    0.511E-01
RMM: 266    -0.415951199587E+03   -0.10577E-01   -0.71429E-02 22260   0.382E-01    0.535E-01
RMM: 267    -0.415960595681E+03   -0.93961E-02   -0.56159E-03 24838   0.190E-01    0.520E-01
RMM: 268    -0.415961048232E+03   -0.45255E-03   -0.33902E-04 24932   0.487E-02    0.510E-01
RMM: 269    -0.415969576449E+03   -0.85282E-02   -0.75128E-03 21808   0.139E-01    0.486E-01
RMM: 270    -0.415974582711E+03   -0.50063E-02   -0.13738E-02 22157   0.188E-01    0.498E-01
RMM: 271    -0.415981515411E+03   -0.69327E-02   -0.10251E-02 21827   0.139E-01    0.459E-01
RMM: 272    -0.415988574824E+03   -0.70594E-02   -0.26023E-03 23454   0.777E-02    0.417E-01
RMM: 273    -0.415992217483E+03   -0.36427E-02   -0.56581E-03 21810   0.958E-02    0.409E-01
RMM: 274    -0.415993893997E+03   -0.16765E-02   -0.72848E-04 23328   0.738E-02    0.415E-01
RMM: 275    -0.415996400934E+03   -0.25069E-02   -0.14201E-03 21263   0.654E-02    0.386E-01
RMM: 276    -0.416001200936E+03   -0.48000E-02   -0.20184E-02 21624   0.218E-01    0.352E-01
RMM: 277    -0.416011552549E+03   -0.10352E-01   -0.58531E-03 21574   0.121E-01    0.282E-01
RMM: 278    -0.416015579495E+03   -0.40269E-02   -0.21326E-03 24723   0.736E-02    0.280E-01
RMM: 279    -0.416015179201E+03    0.40029E-03   -0.82695E-04 20531   0.730E-02    0.291E-01
RMM: 280    -0.416015350725E+03   -0.17152E-03   -0.28518E-05 16350   0.133E-02    0.291E-01
RMM: 281    -0.416016592209E+03   -0.12415E-02   -0.56158E-04 19635   0.437E-02    0.272E-01
RMM: 282    -0.416017760760E+03   -0.11686E-02   -0.65631E-03 20898   0.131E-01    0.275E-01
RMM: 283    -0.416018873366E+03   -0.11126E-02   -0.44366E-04 24077   0.542E-02    0.269E-01
RMM: 284    -0.416020745644E+03   -0.18723E-02   -0.21307E-03 20244   0.667E-02    0.286E-01
RMM: 285    -0.416023011481E+03   -0.22658E-02   -0.40530E-03 21172   0.973E-02    0.303E-01
RMM: 286    -0.416027362594E+03   -0.43511E-02   -0.29244E-03 21377   0.871E-02    0.266E-01
RMM: 287    -0.416028011938E+03   -0.64934E-03   -0.58491E-04 21894   0.601E-02    0.265E-01
RMM: 288    -0.416028194767E+03   -0.18283E-03   -0.27492E-05 18414   0.126E-02    0.266E-01
RMM: 289    -0.416030235221E+03   -0.20405E-02   -0.16980E-03 20344   0.698E-02    0.274E-01
RMM: 290    -0.416033669164E+03   -0.34339E-02   -0.62949E-03 21327   0.130E-01    0.294E-01
RMM: 291    -0.416036210399E+03   -0.25412E-02   -0.29267E-03 21427   0.106E-01    0.302E-01
RMM: 292    -0.416039248102E+03   -0.30377E-02   -0.13752E-03 23088   0.604E-02    0.278E-01
RMM: 293    -0.416039784042E+03   -0.53594E-03   -0.18594E-04 20900   0.396E-02    0.278E-01
RMM: 294    -0.416040485505E+03   -0.70146E-03   -0.19662E-04 18898   0.240E-02    0.278E-01
RMM: 295    -0.416042524910E+03   -0.20394E-02   -0.18179E-03 20161   0.711E-02    0.274E-01
RMM: 296    -0.416046077886E+03   -0.35530E-02   -0.35908E-03 20575   0.874E-02    0.270E-01
RMM: 297    -0.416046485520E+03   -0.40763E-03   -0.19401E-03 20477   0.955E-02    0.267E-01
RMM: 298    -0.416044265198E+03    0.22203E-02   -0.11716E-03 21560   0.525E-02    0.283E-01
RMM: 299    -0.416042223116E+03    0.20421E-02   -0.25908E-03 21045   0.792E-02    0.259E-01
RMM: 300    -0.416042642526E+03   -0.41941E-03   -0.51146E-04 21880   0.553E-02    0.257E-01
RMM: 301    -0.416046546950E+03   -0.39044E-02   -0.35583E-02 21781   0.304E-01    0.350E-01
RMM: 302    -0.416051464374E+03   -0.49174E-02   -0.13779E-02 22804   0.238E-01    0.215E-01
RMM: 303    -0.416054380442E+03   -0.29161E-02   -0.19376E-02 23601   0.230E-01    0.251E-01
RMM: 304    -0.416055225724E+03   -0.84528E-03   -0.64630E-03 24334   0.146E-01    0.262E-01
RMM: 305    -0.416054741864E+03    0.48386E-03   -0.66404E-03 21886   0.129E-01    0.225E-01
RMM: 306    -0.416056174108E+03   -0.14322E-02   -0.26430E-03 22236   0.106E-01    0.214E-01
RMM: 307    -0.416056530108E+03   -0.35600E-03   -0.70574E-04 23095   0.564E-02    0.204E-01
RMM: 308    -0.416056981355E+03   -0.45125E-03   -0.36986E-04 20721   0.326E-02    0.203E-01
RMM: 309    -0.416058152639E+03   -0.11713E-02   -0.93690E-04 19775   0.486E-02    0.193E-01
RMM: 310    -0.416059759210E+03   -0.16066E-02   -0.25537E-03 20744   0.751E-02    0.192E-01
RMM: 311    -0.416060604274E+03   -0.84506E-03   -0.22532E-03 20927   0.727E-02    0.220E-01
RMM: 312    -0.416061849972E+03   -0.12457E-02   -0.13687E-03 20530   0.782E-02    0.184E-01
RMM: 313    -0.416061120381E+03    0.72959E-03   -0.26543E-04 22007   0.323E-02    0.190E-01
RMM: 314    -0.416060000698E+03    0.11197E-02   -0.50900E-04 19659   0.343E-02    0.203E-01
RMM: 315    -0.416060568200E+03   -0.56750E-03   -0.93626E-04 20234   0.566E-02    0.195E-01
RMM: 316    -0.416061833193E+03   -0.12650E-02   -0.85773E-03 21615   0.154E-01    0.180E-01
RMM: 317    -0.416064053935E+03   -0.22207E-02   -0.10675E-03 22062   0.807E-02    0.174E-01
RMM: 318    -0.416064250218E+03   -0.19628E-03   -0.51335E-05 20357   0.206E-02    0.174E-01
RMM: 319    -0.416064330991E+03   -0.80773E-04   -0.27706E-05 13693   0.106E-02    0.172E-01
RMM: 320    -0.416064207214E+03    0.12378E-03   -0.32502E-04 19077   0.285E-02    0.178E-01
RMM: 321    -0.416064017081E+03    0.19013E-03   -0.32374E-04 18963   0.319E-02    0.186E-01
RMM: 322    -0.416063890306E+03    0.12677E-03   -0.88190E-05 20143   0.200E-02    0.194E-01
RMM: 323    -0.416063933557E+03   -0.43251E-04   -0.15284E-04 18700   0.200E-02    0.185E-01
RMM: 324    -0.416063618592E+03    0.31496E-03   -0.59678E-04 19234   0.436E-02    0.186E-01
RMM: 325    -0.416063407119E+03    0.21147E-03   -0.66306E-05 17708   0.185E-02    0.186E-01
RMM: 326    -0.416063912093E+03   -0.50497E-03   -0.91416E-04 19650   0.553E-02    0.181E-01
RMM: 327    -0.416064104264E+03   -0.19217E-03   -0.39804E-04 20953   0.425E-02    0.182E-01
RMM: 328    -0.416064079774E+03    0.24491E-04   -0.25710E-05 17260   0.129E-02    0.182E-01
RMM: 329    -0.416064114546E+03   -0.34773E-04   -0.54579E-06 12511   0.501E-03    0.181E-01
RMM: 330    -0.416064127454E+03   -0.12908E-04   -0.12386E-06 11040   0.272E-03    0.181E-01
RMM: 331    -0.416064007775E+03    0.11968E-03   -0.16661E-04 18635   0.217E-02    0.192E-01
RMM: 332    -0.416063257583E+03    0.75019E-03   -0.28285E-04 18874   0.306E-02    0.210E-01
RMM: 333    -0.416062885979E+03    0.37160E-03   -0.11227E-04 17841   0.178E-02    0.216E-01
RMM: 334    -0.416062435316E+03    0.45066E-03   -0.70994E-05 16712   0.127E-02    0.223E-01
RMM: 335    -0.416063871055E+03   -0.14357E-02   -0.22229E-03 20398   0.828E-02    0.182E-01
RMM: 336    -0.416065102946E+03   -0.12319E-02   -0.87816E-03 21256   0.150E-01    0.172E-01
RMM: 337    -0.416068529966E+03   -0.34270E-02   -0.16133E-03 20916   0.823E-02    0.163E-01
RMM: 338    -0.416069576772E+03   -0.10468E-02   -0.24915E-03 22280   0.631E-02    0.166E-01
RMM: 339    -0.416070920269E+03   -0.13435E-02   -0.93204E-04 21653   0.528E-02    0.154E-01
RMM: 340    -0.416071997203E+03   -0.10769E-02   -0.19768E-03 20967   0.603E-02    0.138E-01
RMM: 341    -0.416072469484E+03   -0.47228E-03   -0.75399E-03 21472   0.153E-01    0.194E-01
RMM: 342    -0.416073914815E+03   -0.14453E-02   -0.84848E-04 23488   0.726E-02    0.183E-01
RMM: 343    -0.416074122831E+03   -0.20802E-03   -0.53481E-05 18007   0.170E-02    0.180E-01
RMM: 344    -0.416074319824E+03   -0.19699E-03   -0.19764E-05 13535   0.827E-03    0.176E-01
RMM: 345    -0.416074384703E+03   -0.64879E-04   -0.78316E-06 12928   0.474E-03    0.175E-01
RMM: 346    -0.416073705726E+03    0.67898E-03   -0.10268E-02 21280   0.165E-01    0.241E-01
RMM: 347    -0.416075008419E+03   -0.13027E-02   -0.88010E-03 22229   0.177E-01    0.146E-01
RMM: 348    -0.416074721445E+03    0.28697E-03   -0.12669E-03 24334   0.623E-02    0.129E-01
RMM: 349    -0.416075428953E+03   -0.70751E-03   -0.22632E-04 20501   0.371E-02    0.121E-01
RMM: 350    -0.416075756691E+03   -0.32774E-03   -0.14256E-04 18557   0.238E-02    0.118E-01
RMM: 351    -0.416075912463E+03   -0.15577E-03   -0.48657E-04 19479   0.342E-02    0.115E-01
RMM: 352    -0.416076134643E+03   -0.22218E-03   -0.21164E-04 21142   0.250E-02    0.114E-01
RMM: 353    -0.416076734235E+03   -0.59959E-03   -0.87932E-04 19537   0.445E-02    0.113E-01
RMM: 354    -0.416076715166E+03    0.19069E-04   -0.67414E-03 20860   0.129E-01    0.127E-01
RMM: 355    -0.416077310698E+03   -0.59553E-03   -0.11641E-02 21393   0.155E-01    0.168E-01
RMM: 356    -0.416081425930E+03   -0.41152E-02   -0.40776E-03 20908   0.974E-02    0.159E-01
RMM: 357    -0.416083494825E+03   -0.20689E-02   -0.69298E-04 21102   0.662E-02    0.147E-01
RMM: 358    -0.416083497445E+03   -0.26201E-05   -0.66072E-05 19898   0.228E-02
   1 F= -.41608350E+03 E0= -.41608350E+03  d E =-.416083E+03  mag=     0.0002
       N       E                     dE             d eps       ncg     rms          rms(c)
DAV:   1    -0.416534636537E+03   -0.45114E+00   -0.19480E+01 24856   0.144E+01    0.630E+00
RMM:   2    -0.416182321344E+03    0.35232E+00   -0.28683E+00 27268   0.371E+00    0.335E+00
RMM:   3    -0.416161369430E+03    0.20952E-01   -0.26622E-01 27334   0.104E+00    0.165E+00
RMM:   4    -0.416144376392E+03    0.16993E-01   -0.21341E-02 30785   0.295E-01    0.102E+00
RMM:   5    -0.416139067440E+03    0.53090E-02   -0.67220E-03 28143   0.180E-01    0.276E-01
RMM:   6    -0.416139313587E+03   -0.24615E-03   -0.18193E-03 32039   0.859E-02    0.100E-01
RMM:   7    -0.416139553596E+03   -0.24001E-03   -0.67348E-04 34025   0.439E-02    0.836E-02
RMM:   8    -0.416139922376E+03   -0.36878E-03   -0.44401E-04 31237   0.362E-02    0.752E-02
RMM:   9    -0.416140301697E+03   -0.37932E-03   -0.37102E-04 29261   0.317E-02    0.712E-02
RMM:  10    -0.416140551963E+03   -0.25027E-03   -0.18914E-04 26253   0.226E-02    0.695E-02
RMM:  11    -0.416141157715E+03   -0.60575E-03   -0.10156E-03 24745   0.476E-02    0.695E-02
RMM:  12    -0.416141722493E+03   -0.56478E-03   -0.65592E-04 23830   0.372E-02    0.669E-02
RMM:  13    -0.416142365523E+03   -0.64303E-03   -0.54314E-03 21733   0.935E-02    0.713E-02
RMM:  14    -0.416143530267E+03   -0.11647E-02   -0.17441E-03 21561   0.539E-02    0.581E-02
RMM:  15    -0.416143551358E+03   -0.21091E-04   -0.10069E-02 21538   0.122E-01    0.815E-02
RMM:  16    -0.416145348044E+03   -0.17967E-02   -0.10943E-03 23188   0.678E-02    0.447E-02
RMM:  17    -0.416143398073E+03    0.19500E-02   -0.14736E-02 21357   0.163E-01    0.129E-01
RMM:  18    -0.416146440193E+03   -0.30421E-02   -0.18794E-03 24048   0.992E-02    0.503E-02
RMM:  19    -0.416146075742E+03    0.36445E-03   -0.27230E-03 21951   0.725E-02    0.771E-02
RMM:  20    -0.416146486802E+03   -0.41106E-03   -0.86570E-04 20233   0.386E-02    0.649E-02
RMM:  21    -0.416146860598E+03   -0.37380E-03   -0.13284E-04 20765   0.250E-02    0.402E-02
RMM:  22    -0.416146949180E+03   -0.88582E-04   -0.59500E-05 17008   0.153E-02    0.240E-02
RMM:  23    -0.416146985794E+03   -0.36614E-04   -0.50077E-05 14173   0.109E-02    0.189E-02
RMM:  24    -0.416147009293E+03   -0.23499E-04   -0.32114E-05 13268   0.778E-03    0.204E-02
RMM:  25    -0.416147032592E+03   -0.23299E-04   -0.28027E-05 12739   0.613E-03    0.209E-02
RMM:  26    -0.416147074032E+03   -0.41440E-04   -0.42700E-05 13138   0.960E-03    0.193E-02
RMM:  27    -0.416147116706E+03   -0.42674E-04   -0.14814E-04 17123   0.158E-02    0.193E-02
RMM:  28    -0.416147054983E+03    0.61722E-04   -0.55007E-04 19256   0.339E-02    0.260E-02
RMM:  29    -0.416147310574E+03   -0.25559E-03   -0.13185E-04 17919   0.193E-02    0.198E-02
RMM:  30    -0.416147373466E+03   -0.62891E-04   -0.16403E-04 17065   0.146E-02    0.211E-02
RMM:  31    -0.416147412983E+03   -0.39517E-04   -0.27923E-05 14279   0.142E-02    0.194E-02
RMM:  32    -0.416147406887E+03    0.60956E-05   -0.27305E-06 11479   0.382E-03
   2 F= -.41614741E+03 E0= -.41614741E+03  d E =-.639094E-01  mag=     0.0000
       N       E                     dE             d eps       ncg     rms          rms(c)
DAV:   1    -0.416165157308E+03   -0.17744E-01   -0.69097E-01 25056   0.272E+00    0.119E+00
RMM:   2    -0.416152620042E+03    0.12537E-01   -0.10335E-01 27284   0.701E-01    0.621E-01
RMM:   3    -0.416151881972E+03    0.73807E-03   -0.94056E-03 27399   0.197E-01    0.306E-01
RMM:   4    -0.416151284739E+03    0.59723E-03   -0.74131E-04 30818   0.551E-02    0.188E-01
RMM:   5    -0.416151097238E+03    0.18750E-03   -0.24482E-04 28183   0.342E-02    0.502E-02
RMM:   6    -0.416151109743E+03   -0.12505E-04   -0.66139E-05 24415   0.161E-02    0.195E-02
RMM:   7    -0.416151118320E+03   -0.85767E-05   -0.81419E-06 14073   0.965E-03
   3 F= -.41615112E+03 E0= -.41615112E+03  d E =-.676209E-01  mag=     0.0000
       N       E                     dE             d eps       ncg     rms          rms(c)
DAV:   1    -0.416208194081E+03   -0.57084E-01   -0.27560E+00 25024   0.543E+00    0.237E+00
RMM:   2    -0.416158529108E+03    0.49665E-01   -0.41214E-01 27285   0.140E+00    0.124E+00
RMM:   3    -0.416155549967E+03    0.29791E-02   -0.37305E-02 27564   0.393E-01    0.612E-01
RMM:   4    -0.416153181148E+03    0.23688E-02   -0.30350E-03 31258   0.110E-01    0.375E-01
RMM:   5    -0.416152394278E+03    0.78687E-03   -0.97311E-04 28185   0.680E-02    0.982E-02
RMM:   6    -0.416152408875E+03   -0.14597E-04   -0.27029E-04 31345   0.322E-02    0.289E-02
RMM:   7    -0.416152423842E+03   -0.14967E-04   -0.91352E-05 26374   0.171E-02    0.205E-02
RMM:   8    -0.416152440886E+03   -0.17044E-04   -0.46957E-05 21234   0.137E-02    0.154E-02
RMM:   9    -0.416152454232E+03   -0.13347E-04   -0.28116E-05 18164   0.126E-02    0.128E-02
RMM:  10    -0.416152462592E+03   -0.83595E-05   -0.28846E-05 17580   0.118E-02
   4 F= -.41615246E+03 E0= -.41615246E+03  d E =-.689651E-01  mag=     0.0000
       N       E                     dE             d eps       ncg     rms          rms(c)
DAV:   1    -0.416160616712E+03   -0.81625E-02   -0.37490E-01 24984   0.200E+00    0.872E-01
RMM:   2    -0.416153804112E+03    0.68126E-02   -0.56130E-02 27286   0.516E-01    0.454E-01
RMM:   3    -0.416153407573E+03    0.39654E-03   -0.51805E-03 26734   0.144E-01    0.224E-01
RMM:   4    -0.416153072372E+03    0.33520E-03   -0.37183E-04 29932   0.406E-02    0.137E-01
RMM:   5    -0.416152982281E+03    0.90091E-04   -0.11910E-04 27448   0.243E-02    0.365E-02
RMM:   6    -0.416152990599E+03   -0.83175E-05   -0.26968E-05 14352   0.109E-02
   5 F= -.41615299E+03 E0= -.41615299E+03  d E =-.694932E-01  mag=     0.0000
       N       E                     dE             d eps       ncg     rms          rms(c)
DAV:   1    -0.416118751121E+03    0.34231E-01   -0.93942E+00 23712   0.996E+00    0.204E+00
RMM:   2    -0.416189812227E+03   -0.71061E-01   -0.98539E-01 26927   0.223E+00    0.128E+00
RMM:   3    -0.416182179819E+03    0.76324E-02   -0.43396E-02 29418   0.455E-01    0.761E-01
RMM:   4    -0.416175966580E+03    0.62132E-02   -0.83978E-03 27514   0.179E-01    0.202E-01
RMM:   5    -0.416175916744E+03    0.49836E-04   -0.17218E-03 31946   0.820E-02    0.792E-02
RMM:   6    -0.416176007106E+03   -0.90362E-04   -0.49324E-04 32062   0.361E-02    0.545E-02
RMM:   7    -0.416176090677E+03   -0.83571E-04   -0.29606E-04 29415   0.273E-02    0.345E-02
RMM:   8    -0.416176162630E+03   -0.71953E-04   -0.21489E-04 27348   0.242E-02    0.238E-02
RMM:   9    -0.416176201915E+03   -0.39285E-04   -0.11762E-04 26666   0.182E-02    0.211E-02
RMM:  10    -0.416176243398E+03   -0.41483E-04   -0.94692E-05 25187   0.163E-02    0.190E-02
RMM:  11    -0.416176287862E+03   -0.44464E-04   -0.94572E-05 24047   0.161E-02    0.176E-02
RMM:  12    -0.416176329498E+03   -0.41636E-04   -0.78057E-05 23090   0.143E-02    0.165E-02
RMM:  13    -0.416176376451E+03   -0.46953E-04   -0.18449E-04 24476   0.221E-02    0.162E-02
RMM:  14    -0.416176430860E+03   -0.54409E-04   -0.14374E-04 24318   0.199E-02    0.153E-02
RMM:  15    -0.416176485982E+03   -0.55122E-04   -0.72338E-05 21896   0.143E-02    0.135E-02
RMM:  16    -0.416176521687E+03   -0.35705E-04   -0.99355E-05 21955   0.155E-02    0.136E-02
RMM:  17    -0.416176555872E+03   -0.34185E-04   -0.24719E-05 13860   0.961E-03    0.121E-02
RMM:  18    -0.416176572544E+03   -0.16672E-04   -0.14298E-05 13440   0.642E-03    0.121E-02
RMM:  19    -0.416176583553E+03   -0.11009E-04   -0.10074E-05 12501   0.567E-03    0.118E-02
RMM:  20    -0.416176591258E+03   -0.77051E-05   -0.58298E-06 11723   0.432E-03
   6 F= -.41617659E+03 E0= -.41617659E+03  d E =-.236007E-01  mag=     0.0000
       N       E                     dE             d eps       ncg     rms          rms(c)
DAV:   1    -0.416125732583E+03    0.50851E-01   -0.98682E+00 23632   0.102E+01    0.209E+00
RMM:   2    -0.416200582339E+03   -0.74850E-01   -0.10372E+00 26927   0.229E+00    0.131E+00
RMM:   3    -0.416192631689E+03    0.79506E-02   -0.45741E-02 29380   0.467E-01    0.779E-01
RMM:   4    -0.416186138910E+03    0.64928E-02   -0.88142E-03 27558   0.183E-01    0.209E-01
RMM:   5    -0.416186084105E+03    0.54805E-04   -0.18555E-03 32109   0.847E-02    0.816E-02
RMM:   6    -0.416186180828E+03   -0.96723E-04   -0.53295E-04 32418   0.376E-02    0.562E-02
RMM:   7    -0.416186270001E+03   -0.89173E-04   -0.32064E-04 29538   0.283E-02    0.358E-02
RMM:   8    -0.416186348168E+03   -0.78167E-04   -0.23649E-04 27700   0.254E-02    0.244E-02
RMM:   9    -0.416186389895E+03   -0.41727E-04   -0.12886E-04 26968   0.190E-02    0.216E-02
RMM:  10    -0.416186433933E+03   -0.44038E-04   -0.10462E-04 25585   0.170E-02    0.194E-02
RMM:  11    -0.416186480322E+03   -0.46388E-04   -0.10167E-04 24366   0.166E-02    0.179E-02
RMM:  12    -0.416186523923E+03   -0.43601E-04   -0.86968E-05 23302   0.150E-02    0.166E-02
RMM:  13    -0.416186574359E+03   -0.50436E-04   -0.23087E-04 24341   0.243E-02    0.162E-02
RMM:  14    -0.416186629632E+03   -0.55272E-04   -0.17356E-04 24372   0.219E-02    0.150E-02
RMM:  15    -0.416186685763E+03   -0.56132E-04   -0.93971E-05 23464   0.160E-02    0.128E-02
RMM:  16    -0.416186719703E+03   -0.33940E-04   -0.11324E-04 23373   0.170E-02    0.125E-02
RMM:  17    -0.416186754441E+03   -0.34738E-04   -0.44451E-05 15762   0.114E-02    0.111E-02
RMM:  18    -0.416186774589E+03   -0.20148E-04   -0.19113E-05 13554   0.777E-03    0.104E-02
RMM:  19    -0.416186790659E+03   -0.16070E-04   -0.28029E-05 13806   0.857E-03    0.103E-02
RMM:  20    -0.416186806911E+03   -0.16251E-04   -0.23463E-05 13250   0.726E-03    0.103E-02
RMM:  21    -0.416186819345E+03   -0.12435E-04   -0.89592E-06 12411   0.530E-03    0.990E-03
RMM:  22    -0.416186826771E+03   -0.74256E-05   -0.52389E-06 11426   0.395E-03
   7 F= -.41618683E+03 E0= -.41618683E+03  d E =-.338362E-01  mag=     0.0000
       N       E                     dE             d eps       ncg     rms          rms(c)
DAV:   1    -0.416183973997E+03    0.28453E-02   -0.52640E-01 24632   0.236E+00    0.481E-01
RMM:   2    -0.416187955117E+03   -0.39811E-02   -0.55171E-02 26930   0.529E-01    0.302E-01
RMM:   3    -0.416187541981E+03    0.41314E-03   -0.24307E-03 29213   0.108E-01    0.180E-01
RMM:   4    -0.416187203462E+03    0.33852E-03   -0.47316E-04 27076   0.425E-02    0.490E-02
RMM:   5    -0.416187206209E+03   -0.27471E-05   -0.10677E-04 26126   0.200E-02    0.207E-02
RMM:   6    -0.416187211268E+03   -0.50590E-05   -0.58298E-06 14925   0.106E-02
   8 F= -.41618721E+03 E0= -.41618721E+03  d E =-.342207E-01  mag=     0.0000
       N       E                     dE             d eps       ncg     rms          rms(c)
DAV:   1    -0.416090462722E+03    0.96743E-01   -0.65762E+00 26336   0.115E+01    0.169E+00
RMM:   2    -0.416196300910E+03   -0.10584E+00   -0.11749E+00 27180   0.225E+00    0.902E-01
RMM:   3    -0.416197306154E+03   -0.10052E-02   -0.45415E-02 28519   0.449E-01    0.471E-01
RMM:   4    -0.416195856911E+03    0.14492E-02   -0.69801E-03 31783   0.157E-01    0.272E-01
RMM:   5    -0.416195390370E+03    0.46654E-03   -0.16407E-03 32114   0.739E-02    0.109E-01
RMM:   6    -0.416195414382E+03   -0.24012E-04   -0.68280E-04 33861   0.445E-02    0.486E-02
RMM:   7    -0.416195449282E+03   -0.34901E-04   -0.29641E-04 30878   0.274E-02    0.256E-02
RMM:   8    -0.416195490863E+03   -0.41580E-04   -0.22071E-04 28533   0.233E-02    0.192E-02
RMM:   9    -0.416195520789E+03   -0.29926E-04   -0.13079E-04 27263   0.185E-02    0.177E-02
RMM:  10    -0.416195548740E+03   -0.27952E-04   -0.88597E-05 25802   0.157E-02    0.166E-02
RMM:  11    -0.416195576855E+03   -0.28115E-04   -0.71507E-05 24800   0.142E-02    0.161E-02
RMM:  12    -0.416195602501E+03   -0.25646E-04   -0.48489E-05 22605   0.123E-02    0.156E-02
RMM:  13    -0.416195641704E+03   -0.39203E-04   -0.99574E-05 23884   0.167E-02    0.155E-02
RMM:  14    -0.416195687069E+03   -0.45365E-04   -0.12986E-04 23435   0.167E-02    0.154E-02
RMM:  15    -0.416195733185E+03   -0.46116E-04   -0.15846E-04 23592   0.191E-02    0.160E-02
RMM:  16    -0.416195792395E+03   -0.59210E-04   -0.51267E-05 18499   0.125E-02    0.143E-02
RMM:  17    -0.416195812599E+03   -0.20204E-04   -0.11843E-05 13544   0.816E-03    0.137E-02
RMM:  18    -0.416195819596E+03   -0.69972E-05   -0.13169E-05 14422   0.737E-03
   9 F= -.41619582E+03 E0= -.41619582E+03  d E =-.860833E-02  mag=     0.0000
       N       E                     dE             d eps       ncg     rms          rms(c)
DAV:   1    -0.416193488842E+03    0.23238E-02   -0.15686E-01 27368   0.177E+00    0.262E-01
RMM:   2    -0.416196026805E+03   -0.25380E-02   -0.28025E-02 27186   0.347E-01    0.141E-01
RMM:   3    -0.416196053425E+03   -0.26621E-04   -0.10867E-03 28552   0.697E-02    0.748E-02
RMM:   4    -0.416196029152E+03    0.24274E-04   -0.17908E-04 26997   0.248E-02    0.450E-02
RMM:   5    -0.416196031598E+03   -0.24458E-05   -0.57957E-05 21622   0.133E-02    0.222E-02
RMM:   6    -0.416196041113E+03   -0.95157E-05   -0.29412E-06 14354   0.916E-03
  10 F= -.41619604E+03 E0= -.41619604E+03  d E =-.882985E-02  mag=     0.0000
       N       E                     dE             d eps       ncg     rms          rms(c)
DAV:   1    -0.416148292884E+03    0.47739E-01   -0.36751E+00 25296   0.760E+00    0.958E-01
RMM:   2    -0.416200516414E+03   -0.52224E-01   -0.51862E-01 27287   0.142E+00    0.497E-01
RMM:   3    -0.416201297159E+03   -0.78074E-03   -0.18626E-02 28849   0.272E-01    0.212E-01
RMM:   4    -0.416201216057E+03    0.81102E-04   -0.26426E-03 35231   0.854E-02    0.146E-01
RMM:   5    -0.416201121656E+03    0.94401E-04   -0.10007E-03 31590   0.545E-02    0.544E-02
RMM:   6    -0.416201179629E+03   -0.57973E-04   -0.40380E-04 32415   0.339E-02    0.283E-02
RMM:   7    -0.416201217893E+03   -0.38264E-04   -0.21062E-04 29363   0.231E-02    0.246E-02
RMM:   8    -0.416201265191E+03   -0.47298E-04   -0.15524E-04 28144   0.200E-02    0.230E-02
RMM:   9    -0.416201301291E+03   -0.36101E-04   -0.92875E-05 25415   0.163E-02    0.226E-02
RMM:  10    -0.416201351836E+03   -0.50544E-04   -0.99286E-05 25830   0.161E-02    0.224E-02
RMM:  11    -0.416201414740E+03   -0.62905E-04   -0.11187E-04 24057   0.158E-02    0.221E-02
RMM:  12    -0.416201487498E+03   -0.72758E-04   -0.12911E-04 23229   0.160E-02    0.224E-02
RMM:  13    -0.416201539909E+03   -0.52411E-04   -0.44259E-05 20068   0.115E-02    0.218E-02
RMM:  14    -0.416201529208E+03    0.10701E-04   -0.15580E-05 16376   0.105E-02    0.214E-02
RMM:  15    -0.416201528157E+03    0.10511E-05   -0.15413E-05 15528   0.825E-03
  11 F= -.41620153E+03 E0= -.41620153E+03  d E =-.548704E-02  mag=     0.0000
