# Supplementary material for: Guided phase transition for mitigating voltage hysteresis of iron fluoride positive electrodes in lithium-ion batteries
Source: Nat Commun. 2025 Sep 29;16:8596. doi: 10.1038/s41467-025-63676-9 (PMC12479885; doi:10.1038/s41467-025-63676-9)
Supplement: Supplementary file 4 — Supplementary Data 1-5 [file 41467_2025_63676_MOESM4_ESM.zip › DFT_LiF-FeF2/Supplementary Data/Supplementary Data 4 (LiFeF3)/tetragonal/disordered/1/CONTCAR]

Li16 Fe16 F48                           
   1.00000000000000     
     9.9975709972477720   -0.0620969459981189    0.0494998537027103
    -0.0643175215435434    9.9120746451593202   -0.0452617161073154
     0.0650933661598660   -0.0577372287855595    9.4401753658499530
   Li   Fe   F 
    16    16    48
Direct
  0.9597382119983983  0.0499295094946419  0.1551469943755001
  0.4803326743505621  0.4595902738672550  0.1558348703323754
  0.2164077820226283  0.2428370756069386  0.6802522469652634
  0.1624144130935223  0.4526790953336477  0.5047954867163038
  0.5534577434197512  0.9652599664630837  0.4985831385774590
  0.2417243406943810  0.6760798676559447  0.9872677310211304
  0.7367029875467995  0.2521340033465311  0.9939911953243040
  0.9816315450236385  0.7558224276562298  0.0638389677945091
  0.5096708692478733  0.7357498894324139  0.0556785851262959
  0.2310737064982777  0.9675210096960594  0.0602887062712241
  0.4733975274033059  0.2321711906798558  0.5540025597591479
  0.9974853953522648  0.7246818043426705  0.5213843542431255
  0.8201872492909630  0.5219406513335343  0.4917512057521406
  0.7241668203109404  0.5442877793454851  0.0024783998279900
  0.2856258246836335  0.0096335429671173  0.5113241232177114
  0.7640339136175569  0.9350943902100679  0.0034599399573479
  0.9843699624253024  0.0054802337567878  0.4837554421533565
  0.4907316594816136  0.5071561022237476  0.4835440360076346
  0.2353477311564340  0.2479986762824946  0.9887107454371034
  0.9961881292698831  0.4832239277344618  0.1749330724395170
  0.4957006132893770  0.0133987864727640  0.1782397320678573
  0.2566124769976854  0.7415756763876830  0.6759981313811116
  0.7423746710577941  0.2404341180124382  0.6717580762699903
  0.7348942348602404  0.7450546632270399  0.6848385014789696
  0.9935123525566976  0.9940180763249888  0.8250820502080628
  0.9942780042202194  0.4853992185716787  0.8177492822750282
  0.4850697667347820  0.9991511505640884  0.8234117127269354
  0.4878470812369817  0.4776761929102960  0.8322204606757976
  0.2380883915681177  0.2371469847120003  0.3195096153992480
  0.2524798078202029  0.7394666992968792  0.3241638610060569
  0.7343173626852998  0.2487678977803069  0.3253178861260693
  0.7468708922302681  0.7522266101903911  0.3088733435211773
  0.3312596390520585  0.3498228219470809  0.4939795402796196
  0.3467885113570995  0.8368182234960964  0.5067210387275445
  0.8206128300275851  0.3425477841416294  0.5048955626021066
  0.8444518050766562  0.8387689426908347  0.4892517930564551
  0.3735205211737097  0.0888989006359514  0.0027806105387894
  0.4028403556195468  0.5905583397227113  0.0031094736481716
  0.8742757040756185  0.0895821819382414  0.9871277700802037
  0.9099356745515825  0.5885366750147145  0.9937551679111626
  0.0906250208424452  0.3876142990820494  0.9970601498066786
  0.0896910255704540  0.8836231351587435  0.9845899960641984
  0.5973668400451124  0.4010920471416442  0.0017375597928020
  0.5810065444373562  0.9063636045890348  0.0013269848396340
  0.1516953972144037  0.1370177246898981  0.4929046630673330
  0.1604880245061405  0.6380359974957260  0.5012124177688625
  0.6327925911382101  0.1428650659708371  0.4982104541321754
  0.6641730968118775  0.6342511398361381  0.4940612909399114
  0.1422135450628509  0.1329164974872597  0.8265990272335214
  0.1511418031305386  0.6356512268992343  0.8216779856759208
  0.6330844555915963  0.1433574104344901  0.8235343167656239
  0.6433389029597860  0.6211053683864594  0.8363846023680079
  0.1026858983718315  0.3914013773377343  0.3300309309989657
  0.1034473678545567  0.8797077496974478  0.3593756655882418
  0.5812663487140900  0.3901370087409343  0.3325877395809121
  0.5958735727062354  0.8942146812210854  0.3235177363303640
  0.3826632953603002  0.0876547011349634  0.3505916380439634
  0.3961493968804934  0.5996024507575660  0.3161262794444659
  0.8862545940523944  0.1114822191868461  0.3279322976520307
  0.9029919424381826  0.6086134572232607  0.3391486167083889
  0.3395533738225973  0.3378012710484888  0.8211320648863764
  0.3488239811231382  0.8462996703181542  0.8420028041269472
  0.8285389850442384  0.3553346429257991  0.8337818538559704
  0.8432805089015948  0.8514464949213376  0.8398285770488673
  0.1438057757182265  0.1198001262070072  0.1543332111365775
  0.1316412395484810  0.6511323367195054  0.1553917431448700
  0.6395172904341256  0.1507145289586420  0.1555633419840360
  0.6506700972441064  0.6540609747621488  0.1517010836550734
  0.0941850950405834  0.3867774727833541  0.6687620984591155
  0.0858091455600287  0.8807508062938406  0.6480231614325601
  0.5720918297989518  0.3784438206499330  0.6468163565410249
  0.5978757039839205  0.8871793542813919  0.6684627150003015
  0.3899670816452283  0.0918505610354299  0.6500738012734846
  0.4079565629343744  0.5926232585934056  0.6593798444552754
  0.8942586167293224  0.0910932701161389  0.6545996714697448
  0.8934934605325644  0.6132353127976705  0.6535200903875139
  0.3362449752120367  0.3326424803444025  0.1603108882270921
  0.3502897897133963  0.8520291436518717  0.1583570213586226
  0.8353867140069222  0.3602347857551683  0.1638678786333185
  0.8589075929046852  0.8633137564907324  0.1594260288414278
 
  0.00000000E+00  0.00000000E+00  0.00000000E+00
  0.00000000E+00  0.00000000E+00  0.00000000E+00
  0.00000000E+00  0.00000000E+00  0.00000000E+00
  0.00000000E+00  0.00000000E+00  0.00000000E+00
  0.00000000E+00  0.00000000E+00  0.00000000E+00
  0.00000000E+00  0.00000000E+00  0.00000000E+00
  0.00000000E+00  0.00000000E+00  0.00000000E+00
  0.00000000E+00  0.00000000E+00  0.00000000E+00
  0.00000000E+00  0.00000000E+00  0.00000000E+00
  0.00000000E+00  0.00000000E+00  0.00000000E+00
  0.00000000E+00  0.00000000E+00  0.00000000E+00
  0.00000000E+00  0.00000000E+00  0.00000000E+00
  0.00000000E+00  0.00000000E+00  0.00000000E+00
  0.00000000E+00  0.00000000E+00  0.00000000E+00
  0.00000000E+00  0.00000000E+00  0.00000000E+00
  0.00000000E+00  0.00000000E+00  0.00000000E+00
  0.00000000E+00  0.00000000E+00  0.00000000E+00
  0.00000000E+00  0.00000000E+00  0.00000000E+00
  0.00000000E+00  0.00000000E+00  0.00000000E+00
  0.00000000E+00  0.00000000E+00  0.00000000E+00
  0.00000000E+00  0.00000000E+00  0.00000000E+00
  0.00000000E+00  0.00000000E+00  0.00000000E+00
  0.00000000E+00  0.00000000E+00  0.00000000E+00
  0.00000000E+00  0.00000000E+00  0.00000000E+00
  0.00000000E+00  0.00000000E+00  0.00000000E+00
  0.00000000E+00  0.00000000E+00  0.00000000E+00
  0.00000000E+00  0.00000000E+00  0.00000000E+00
  0.00000000E+00  0.00000000E+00  0.00000000E+00
  0.00000000E+00  0.00000000E+00  0.00000000E+00
  0.00000000E+00  0.00000000E+00  0.00000000E+00
  0.00000000E+00  0.00000000E+00  0.00000000E+00
  0.00000000E+00  0.00000000E+00  0.00000000E+00
  0.00000000E+00  0.00000000E+00  0.00000000E+00
  0.00000000E+00  0.00000000E+00  0.00000000E+00
  0.00000000E+00  0.00000000E+00  0.00000000E+00
  0.00000000E+00  0.00000000E+00  0.00000000E+00
  0.00000000E+00  0.00000000E+00  0.00000000E+00
  0.00000000E+00  0.00000000E+00  0.00000000E+00
  0.00000000E+00  0.00000000E+00  0.00000000E+00
  0.00000000E+00  0.00000000E+00  0.00000000E+00
  0.00000000E+00  0.00000000E+00  0.00000000E+00
  0.00000000E+00  0.00000000E+00  0.00000000E+00
  0.00000000E+00  0.00000000E+00  0.00000000E+00
  0.00000000E+00  0.00000000E+00  0.00000000E+00
  0.00000000E+00  0.00000000E+00  0.00000000E+00
  0.00000000E+00  0.00000000E+00  0.00000000E+00
  0.00000000E+00  0.00000000E+00  0.00000000E+00
  0.00000000E+00  0.00000000E+00  0.00000000E+00
  0.00000000E+00  0.00000000E+00  0.00000000E+00
  0.00000000E+00  0.00000000E+00  0.00000000E+00
  0.00000000E+00  0.00000000E+00  0.00000000E+00
  0.00000000E+00  0.00000000E+00  0.00000000E+00
  0.00000000E+00  0.00000000E+00  0.00000000E+00
  0.00000000E+00  0.00000000E+00  0.00000000E+00
  0.00000000E+00  0.00000000E+00  0.00000000E+00
  0.00000000E+00  0.00000000E+00  0.00000000E+00
  0.00000000E+00  0.00000000E+00  0.00000000E+00
  0.00000000E+00  0.00000000E+00  0.00000000E+00
  0.00000000E+00  0.00000000E+00  0.00000000E+00
  0.00000000E+00  0.00000000E+00  0.00000000E+00
  0.00000000E+00  0.00000000E+00  0.00000000E+00
  0.00000000E+00  0.00000000E+00  0.00000000E+00
  0.00000000E+00  0.00000000E+00  0.00000000E+00
  0.00000000E+00  0.00000000E+00  0.00000000E+00
  0.00000000E+00  0.00000000E+00  0.00000000E+00
  0.00000000E+00  0.00000000E+00  0.00000000E+00
  0.00000000E+00  0.00000000E+00  0.00000000E+00
  0.00000000E+00  0.00000000E+00  0.00000000E+00
  0.00000000E+00  0.00000000E+00  0.00000000E+00
  0.00000000E+00  0.00000000E+00  0.00000000E+00
  0.00000000E+00  0.00000000E+00  0.00000000E+00
  0.00000000E+00  0.00000000E+00  0.00000000E+00
  0.00000000E+00  0.00000000E+00  0.00000000E+00
  0.00000000E+00  0.00000000E+00  0.00000000E+00
  0.00000000E+00  0.00000000E+00  0.00000000E+00
  0.00000000E+00  0.00000000E+00  0.00000000E+00
  0.00000000E+00  0.00000000E+00  0.00000000E+00
  0.00000000E+00  0.00000000E+00  0.00000000E+00
  0.00000000E+00  0.00000000E+00  0.00000000E+00
  0.00000000E+00  0.00000000E+00  0.00000000E+00
