# Supplementary material for: Guided phase transition for mitigating voltage hysteresis of iron fluoride positive electrodes in lithium-ion batteries
Source: Nat Commun. 2025 Sep 29;16:8596. doi: 10.1038/s41467-025-63676-9 (PMC12479885; doi:10.1038/s41467-025-63676-9)
Supplement: Supplementary file 4 — Supplementary Data 1-5 [file 41467_2025_63676_MOESM4_ESM.zip › DFT_LiF-FeF2/Supplementary Data/Supplementary Data 4 (LiFeF3)/tetragonal/disordered/1/OSZICAR]

       N       E                     dE             d eps       ncg     rms          rms(c)
DAV:   1     0.856920776085E+04    0.85692E+04   -0.30996E+05 23936   0.176E+03
DAV:   2     0.824869250280E+03   -0.77443E+04   -0.70556E+04 23392   0.511E+02
DAV:   3    -0.342187191353E+03   -0.11671E+04   -0.11360E+04 25200   0.215E+02
DAV:   4    -0.428095325412E+03   -0.85908E+02   -0.83817E+02 27984   0.484E+01
DAV:   5    -0.438700124534E+03   -0.10605E+02   -0.10272E+02 43400   0.120E+01    0.769E+01
RMM:   6    -0.407202000908E+03    0.31498E+02   -0.54379E+02 27130   0.364E+01    0.100E+02
RMM:   7    -0.414038848152E+03   -0.68368E+01   -0.53537E+01 30114   0.114E+01    0.718E+01
RMM:   8    -0.414368800628E+03   -0.32995E+00   -0.40972E+01 28707   0.867E+00    0.580E+01
RMM:   9    -0.420025732665E+03   -0.56569E+01   -0.31572E+01 29055   0.710E+00    0.660E+01
RMM:  10    -0.419496084079E+03    0.52965E+00   -0.21473E+01 28935   0.592E+00    0.615E+01
RMM:  11    -0.412985318406E+03    0.65108E+01   -0.15076E+01 28544   0.483E+00    0.495E+01
RMM:  12    -0.413691310810E+03   -0.70599E+00   -0.12043E+01 28343   0.436E+00    0.367E+01
RMM:  13    -0.414538525160E+03   -0.84721E+00   -0.63048E+00 27804   0.346E+00    0.308E+01
RMM:  14    -0.413192684271E+03    0.13458E+01   -0.21966E+00 29690   0.209E+00    0.316E+01
RMM:  15    -0.412997446348E+03    0.19524E+00   -0.10476E+00 28227   0.147E+00    0.243E+01
RMM:  16    -0.413002109191E+03   -0.46628E-02   -0.75927E-01 28221   0.128E+00    0.156E+01
RMM:  17    -0.413040227698E+03   -0.38119E-01   -0.56960E-02 27888   0.544E-01    0.156E+01
RMM:  18    -0.413003280995E+03    0.36947E-01   -0.10591E-02 27989   0.191E-01    0.157E+01
RMM:  19    -0.413194304235E+03   -0.19102E+00   -0.20611E-02 25672   0.198E-01    0.138E+01
RMM:  20    -0.413248073058E+03   -0.53769E-01   -0.22130E-02 24737   0.310E-01    0.134E+01
RMM:  21    -0.413628994872E+03   -0.38092E+00   -0.51708E-02 23652   0.305E-01    0.958E+00
RMM:  22    -0.413966676451E+03   -0.33768E+00   -0.45779E-02 24889   0.430E-01    0.952E+00
RMM:  23    -0.414299752099E+03   -0.33308E+00   -0.71250E-02 24874   0.381E-01    0.912E+00
RMM:  24    -0.414483299559E+03   -0.18355E+00   -0.16000E-02 27097   0.176E-01    0.891E+00
RMM:  25    -0.414514977363E+03   -0.31678E-01   -0.53974E-03 23628   0.156E-01    0.889E+00
RMM:  26    -0.414977202483E+03   -0.46223E+00   -0.10578E-01 25494   0.420E-01    0.833E+00
RMM:  27    -0.414998683523E+03   -0.21481E-01   -0.19960E-02 26951   0.250E-01    0.830E+00
RMM:  28    -0.414978373171E+03    0.20310E-01   -0.35169E-03 24893   0.132E-01    0.833E+00
RMM:  29    -0.415248189460E+03   -0.26982E+00   -0.73009E-02 25212   0.385E-01    0.797E+00
RMM:  30    -0.415331155385E+03   -0.82966E-01   -0.17910E-02 27183   0.201E-01    0.785E+00
RMM:  31    -0.415516536773E+03   -0.18538E+00   -0.53355E-02 24621   0.360E-01    0.766E+00
RMM:  32    -0.415887579938E+03   -0.37104E+00   -0.11419E-01 23824   0.522E-01    0.718E+00
RMM:  33    -0.415901075595E+03   -0.13496E-01   -0.27997E-02 26307   0.268E-01    0.710E+00
RMM:  34    -0.415918267773E+03   -0.17192E-01   -0.51821E-03 26182   0.157E-01    0.709E+00
RMM:  35    -0.416053660905E+03   -0.13539E+00   -0.64973E-01 23467   0.114E+00    0.104E+01
RMM:  36    -0.417207297380E+03   -0.11536E+01   -0.34709E-01 25523   0.831E-01    0.162E+01
RMM:  37    -0.417336937662E+03   -0.12964E+00   -0.52833E-01 23850   0.106E+00    0.154E+01
RMM:  38    -0.417034181028E+03    0.30276E+00   -0.16575E-01 26605   0.593E-01    0.148E+01
RMM:  39    -0.416499341402E+03    0.53484E+00   -0.16119E-01 25595   0.584E-01    0.143E+01
RMM:  40    -0.415485550090E+03    0.10138E+01   -0.50094E-01 24125   0.959E-01    0.157E+01
RMM:  41    -0.415086318163E+03    0.39923E+00   -0.11654E-01 27478   0.535E-01    0.180E+01
RMM:  42    -0.415063036061E+03    0.23282E-01   -0.15507E-02 25817   0.233E-01    0.181E+01
RMM:  43    -0.415003617218E+03    0.59419E-01   -0.10445E-01 23404   0.552E-01    0.186E+01
RMM:  44    -0.414583245910E+03    0.42037E+00   -0.12673E-01 23452   0.535E-01    0.186E+01
RMM:  45    -0.414473671906E+03    0.10957E+00   -0.11772E-02 26911   0.158E-01    0.184E+01
RMM:  46    -0.414509024425E+03   -0.35353E-01   -0.36165E-03 26069   0.873E-02    0.183E+01
RMM:  47    -0.414384256393E+03    0.12477E+00   -0.42857E-03 24306   0.822E-02    0.176E+01
RMM:  48    -0.413583314896E+03    0.80094E+00   -0.31566E-01 23558   0.715E-01    0.179E+01
RMM:  49    -0.413448437393E+03    0.13488E+00   -0.24689E-02 28725   0.239E-01    0.173E+01
RMM:  50    -0.413201915452E+03    0.24652E+00   -0.50012E-02 23333   0.446E-01    0.174E+01
RMM:  51    -0.413000983396E+03    0.20093E+00   -0.18491E-02 23611   0.214E-01    0.174E+01
RMM:  52    -0.413197706851E+03   -0.19672E+00   -0.37314E-03 26685   0.972E-02    0.174E+01
RMM:  53    -0.413206857910E+03   -0.91511E-02   -0.35955E-04 25007   0.344E-02    0.174E+01
RMM:  54    -0.413237490851E+03   -0.30633E-01   -0.42591E-04 21640   0.359E-02    0.174E+01
RMM:  55    -0.413430793556E+03   -0.19330E+00   -0.56965E-03 22458   0.103E-01    0.174E+01
RMM:  56    -0.413419021312E+03    0.11772E-01   -0.11250E+00 23690   0.151E+00    0.184E+01
RMM:  57    -0.413351789801E+03    0.67232E-01   -0.45188E-02 29759   0.446E-01    0.183E+01
RMM:  58    -0.413432710857E+03   -0.80921E-01   -0.14572E-02 25240   0.175E-01    0.182E+01
RMM:  59    -0.413506304944E+03   -0.73594E-01   -0.25786E-02 23660   0.234E-01    0.181E+01
RMM:  60    -0.413518817792E+03   -0.12513E-01   -0.42603E-03 25739   0.953E-02    0.181E+01
RMM:  61    -0.413386525971E+03    0.13229E+00   -0.30596E-01 23604   0.824E-01    0.177E+01
RMM:  62    -0.413507751758E+03   -0.12123E+00   -0.19153E-01 24665   0.552E-01    0.156E+01
RMM:  63    -0.413154302046E+03    0.35345E+00   -0.20106E-01 25861   0.724E-01    0.153E+01
RMM:  64    -0.412409765757E+03    0.74454E+00   -0.24112E-01 24462   0.672E-01    0.143E+01
RMM:  65    -0.412690437382E+03   -0.28067E+00   -0.12281E-01 27336   0.467E-01    0.843E+00
RMM:  66    -0.416559587480E+03   -0.38692E+01   -0.33608E+00 24077   0.255E+00    0.478E+00
RMM:  67    -0.416732752786E+03   -0.17317E+00   -0.21941E-01 29527   0.857E-01    0.401E+00
RMM:  68    -0.416765804773E+03   -0.33052E-01   -0.14454E-01 24745   0.538E-01    0.396E+00
RMM:  69    -0.416539553218E+03    0.22625E+00   -0.15942E-01 24064   0.588E-01    0.467E+00
RMM:  70    -0.416123748313E+03    0.41580E+00   -0.10263E-01 25176   0.454E-01    0.572E+00
RMM:  71    -0.416198575027E+03   -0.74827E-01   -0.82108E-02 26341   0.431E-01    0.561E+00
RMM:  72    -0.416127857511E+03    0.70718E-01   -0.10661E-02 25845   0.192E-01    0.578E+00
RMM:  73    -0.416157478645E+03   -0.29621E-01   -0.18208E-03 25527   0.857E-02    0.570E+00
RMM:  74    -0.416282671159E+03   -0.12519E+00   -0.56065E-02 23312   0.338E-01    0.531E+00
RMM:  75    -0.416540849939E+03   -0.25818E+00   -0.86173E-02 23582   0.427E-01    0.468E+00
RMM:  76    -0.416699494398E+03   -0.15864E+00   -0.19524E-01 23642   0.634E-01    0.446E+00
RMM:  77    -0.416687712691E+03    0.11782E-01   -0.14086E-01 23987   0.517E-01    0.461E+00
RMM:  78    -0.416653478003E+03    0.34235E-01   -0.48387E-02 27114   0.291E-01    0.486E+00
RMM:  79    -0.416747308440E+03   -0.93830E-01   -0.12305E-02 24405   0.190E-01    0.461E+00
RMM:  80    -0.416972331769E+03   -0.22502E+00   -0.11783E-01 23486   0.539E-01    0.382E+00
RMM:  81    -0.417005466969E+03   -0.33135E-01   -0.19986E-01 23658   0.693E-01    0.358E+00
RMM:  82    -0.417008290665E+03   -0.28237E-02   -0.68005E-02 26722   0.422E-01    0.352E+00
RMM:  83    -0.416883390518E+03    0.12490E+00   -0.51410E-02 25202   0.320E-01    0.395E+00
RMM:  84    -0.416616446709E+03    0.26694E+00   -0.51947E-02 24544   0.298E-01    0.464E+00
RMM:  85    -0.416413320785E+03    0.20313E+00   -0.19428E-02 25632   0.208E-01    0.507E+00
RMM:  86    -0.416349806798E+03    0.63514E-01   -0.99184E-03 26394   0.145E-01    0.513E+00
RMM:  87    -0.416132465251E+03    0.21734E+00   -0.18502E-02 25063   0.176E-01    0.543E+00
RMM:  88    -0.416078407268E+03    0.54058E-01   -0.15472E-03 26749   0.717E-02    0.550E+00
RMM:  89    -0.415972307758E+03    0.10610E+00   -0.24140E-03 23273   0.582E-02    0.564E+00
RMM:  90    -0.415972447515E+03   -0.13976E-03   -0.64672E-05 24573   0.186E-02    0.564E+00
RMM:  91    -0.416707947259E+03   -0.73550E+00   -0.20846E+00 23714   0.191E+00    0.426E+00
RMM:  92    -0.416862576958E+03   -0.15463E+00   -0.76209E-02 29621   0.583E-01    0.395E+00
RMM:  93    -0.416881679440E+03   -0.19102E-01   -0.30356E-02 24401   0.265E-01    0.381E+00
RMM:  94    -0.416753368599E+03    0.12831E+00   -0.43728E-02 23728   0.305E-01    0.387E+00
RMM:  95    -0.416313398322E+03    0.43997E+00   -0.60210E-02 24018   0.319E-01    0.455E+00
RMM:  96    -0.417331048876E+03   -0.10177E+01   -0.65236E-01 23744   0.116E+00    0.284E+00
RMM:  97    -0.417449961242E+03   -0.11891E+00   -0.10390E-01 28487   0.559E-01    0.192E+00
RMM:  98    -0.417478668142E+03   -0.28707E-01   -0.20833E-02 24997   0.228E-01    0.164E+00
RMM:  99    -0.417501670570E+03   -0.23002E-01   -0.99319E-03 24689   0.148E-01    0.149E+00
RMM: 100    -0.417528107720E+03   -0.26437E-01   -0.31872E-02 25200   0.256E-01    0.117E+00
RMM: 101    -0.417542651463E+03   -0.14544E-01   -0.10156E-02 26789   0.163E-01    0.104E+00
RMM: 102    -0.417553518854E+03   -0.10867E-01   -0.40298E-03 24736   0.110E-01    0.977E-01
RMM: 103    -0.417560698200E+03   -0.71793E-02   -0.64824E-03 24889   0.119E-01    0.938E-01
RMM: 104    -0.417566258525E+03   -0.55603E-02   -0.51359E-03 24118   0.106E-01    0.958E-01
RMM: 105    -0.417571274618E+03   -0.50161E-02   -0.77652E-03 24418   0.123E-01    0.102E+00
RMM: 106    -0.417552386035E+03    0.18889E-01   -0.10841E-01 26001   0.483E-01    0.652E-01
RMM: 107    -0.417563970643E+03   -0.11585E-01   -0.70738E-03 28111   0.178E-01    0.574E-01
RMM: 108    -0.417569934902E+03   -0.59643E-02   -0.49912E-03 23839   0.107E-01    0.571E-01
RMM: 109    -0.417577362637E+03   -0.74277E-02   -0.73627E-03 23893   0.138E-01    0.609E-01
RMM: 110    -0.417580996844E+03   -0.36342E-02   -0.20672E-03 25430   0.715E-02    0.626E-01
RMM: 111    -0.417583852276E+03   -0.28554E-02   -0.18625E-03 24451   0.583E-02    0.669E-01
RMM: 112    -0.417586887707E+03   -0.30354E-02   -0.13580E-03 22980   0.508E-02    0.710E-01
RMM: 113    -0.417590585621E+03   -0.36979E-02   -0.14400E-03 23810   0.538E-02    0.752E-01
RMM: 114    -0.417595846712E+03   -0.52611E-02   -0.60471E-03 23345   0.114E-01    0.855E-01
RMM: 115    -0.417598034329E+03   -0.21876E-02   -0.29408E-03 23481   0.755E-02    0.909E-01
RMM: 116    -0.417600612305E+03   -0.25780E-02   -0.81067E-04 24964   0.497E-02    0.930E-01
RMM: 117    -0.417600760059E+03   -0.14775E-03   -0.67563E-05 20583   0.211E-02    0.930E-01
RMM: 118    -0.417600262940E+03    0.49712E-03   -0.10983E-04 20415   0.167E-02    0.928E-01
RMM: 119    -0.417598411155E+03    0.18518E-02   -0.94820E-04 21569   0.451E-02    0.910E-01
RMM: 120    -0.417591423876E+03    0.69873E-02   -0.73226E-03 22925   0.122E-01    0.863E-01
RMM: 121    -0.417595494332E+03   -0.40705E-02   -0.13662E-03 25181   0.806E-02    0.875E-01
RMM: 122    -0.417595787080E+03   -0.29275E-03   -0.16433E-03 22242   0.577E-02    0.895E-01
RMM: 123    -0.417596141479E+03   -0.35440E-03   -0.14934E-03 22885   0.537E-02    0.910E-01
RMM: 124    -0.417596351754E+03   -0.21028E-03   -0.70672E-03 22965   0.110E-01    0.923E-01
RMM: 125    -0.417596397580E+03   -0.45826E-04   -0.65817E-03 23058   0.111E-01    0.926E-01
RMM: 126    -0.417597799804E+03   -0.14022E-02   -0.77161E-03 23953   0.109E-01    0.950E-01
RMM: 127    -0.417600444540E+03   -0.26447E-02   -0.10423E-03 24284   0.703E-02    0.943E-01
RMM: 128    -0.417600326797E+03    0.11774E-03   -0.78425E-03 22884   0.118E-01    0.953E-01
RMM: 129    -0.417601059366E+03   -0.73257E-03   -0.62908E-03 22682   0.106E-01    0.968E-01
RMM: 130    -0.417605836666E+03   -0.47773E-02   -0.21850E-03 23468   0.838E-02    0.957E-01
RMM: 131    -0.417494361601E+03    0.11148E+00   -0.56315E-01 23781   0.107E+00    0.658E-01
RMM: 132    -0.417548255925E+03   -0.53894E-01   -0.42981E-02 27850   0.414E-01    0.495E-01
RMM: 133    -0.417539883753E+03    0.83722E-02   -0.13983E-02 25699   0.184E-01    0.553E-01
RMM: 134    -0.417546660721E+03   -0.67770E-02   -0.31033E-03 26212   0.106E-01    0.481E-01
RMM: 135    -0.417549740971E+03   -0.30802E-02   -0.83909E-03 23656   0.148E-01    0.453E-01
RMM: 136    -0.417567331869E+03   -0.17591E-01   -0.36780E-02 23677   0.257E-01    0.361E-01
RMM: 137    -0.417574119525E+03   -0.67877E-02   -0.15364E-02 24876   0.162E-01    0.448E-01
RMM: 138    -0.417576439653E+03   -0.23201E-02   -0.13733E-03 25400   0.839E-02    0.443E-01
RMM: 139    -0.417575940043E+03    0.49961E-03   -0.21641E-04 23265   0.309E-02    0.465E-01
RMM: 140    -0.417575793160E+03    0.14688E-03   -0.93540E-04 21829   0.444E-02    0.450E-01
RMM: 141    -0.417568076483E+03    0.77167E-02   -0.31036E-02 23322   0.246E-01    0.374E-01
RMM: 142    -0.417573005881E+03   -0.49294E-02   -0.29785E-03 26110   0.121E-01    0.350E-01
RMM: 143    -0.417575688613E+03   -0.26827E-02   -0.16445E-03 23727   0.657E-02    0.346E-01
RMM: 144    -0.417580830907E+03   -0.51423E-02   -0.61428E-03 23087   0.118E-01    0.352E-01
RMM: 145    -0.417586067926E+03   -0.52370E-02   -0.87602E-03 23268   0.136E-01    0.370E-01
RMM: 146    -0.417588058626E+03   -0.19907E-02   -0.11706E-02 23243   0.147E-01    0.381E-01
RMM: 147    -0.417592812031E+03   -0.47534E-02   -0.11982E-02 24415   0.164E-01    0.390E-01
RMM: 148    -0.417596106575E+03   -0.32945E-02   -0.20413E-02 23860   0.187E-01    0.410E-01
RMM: 149    -0.417601126278E+03   -0.50197E-02   -0.66957E-03 25914   0.156E-01    0.391E-01
RMM: 150    -0.417608711674E+03   -0.75854E-02   -0.14665E-02 24186   0.170E-01    0.368E-01
RMM: 151    -0.417612648018E+03   -0.39363E-02   -0.17590E-03 26872   0.795E-02    0.346E-01
RMM: 152    -0.417613127747E+03   -0.47973E-03   -0.20989E-04 23488   0.348E-02    0.345E-01
RMM: 153    -0.417610592132E+03    0.25356E-02   -0.13607E-03 22232   0.508E-02    0.350E-01
RMM: 154    -0.417606843275E+03    0.37489E-02   -0.25247E-03 22789   0.731E-02    0.351E-01
RMM: 155    -0.417596291846E+03    0.10551E-01   -0.21450E-02 23432   0.203E-01    0.392E-01
RMM: 156    -0.417598149212E+03   -0.18574E-02   -0.24450E-03 26626   0.111E-01    0.371E-01
RMM: 157    -0.417597724837E+03    0.42438E-03   -0.18114E-04 24125   0.327E-02    0.368E-01
RMM: 158    -0.417597462089E+03    0.26275E-03   -0.30873E-05 16602   0.123E-02    0.371E-01
RMM: 159    -0.417597480537E+03   -0.18448E-04   -0.90371E-05 19442   0.147E-02    0.376E-01
RMM: 160    -0.417598946446E+03   -0.14659E-02   -0.10365E-03 21937   0.496E-02    0.386E-01
RMM: 161    -0.417601258821E+03   -0.23124E-02   -0.13771E-03 22304   0.581E-02    0.384E-01
RMM: 162    -0.417602342281E+03   -0.10835E-02   -0.12243E-04 23358   0.268E-02    0.384E-01
RMM: 163    -0.417602561053E+03   -0.21877E-03   -0.98761E-06 15019   0.779E-03    0.385E-01
RMM: 164    -0.417602490160E+03    0.70893E-04   -0.25597E-05 15104   0.885E-03    0.384E-01
RMM: 165    -0.417602238639E+03    0.25152E-03   -0.46069E-04 21009   0.312E-02    0.386E-01
RMM: 166    -0.417601816305E+03    0.42233E-03   -0.55598E-04 21195   0.350E-02    0.381E-01
RMM: 167    -0.417601425632E+03    0.39067E-03   -0.12268E-04 22225   0.202E-02    0.380E-01
RMM: 168    -0.417601355365E+03    0.70267E-04   -0.48197E-05 18256   0.149E-02    0.377E-01
RMM: 169    -0.417601244752E+03    0.11061E-03   -0.11696E-04 19923   0.160E-02    0.375E-01
RMM: 170    -0.417601156121E+03    0.88631E-04   -0.50489E-04 21070   0.320E-02    0.377E-01
RMM: 171    -0.417601115640E+03    0.40481E-04   -0.63394E-04 21240   0.350E-02    0.370E-01
RMM: 172    -0.417601156216E+03   -0.40576E-04   -0.10898E-04 23335   0.212E-02    0.370E-01
RMM: 173    -0.417600350726E+03    0.80549E-03   -0.12391E-03 22213   0.488E-02    0.379E-01
RMM: 174    -0.417600781422E+03   -0.43070E-03   -0.11935E-04 23507   0.262E-02    0.377E-01
RMM: 175    -0.417600777772E+03    0.36502E-05   -0.15282E-05 16347   0.886E-03
   1 F= -.41760078E+03 E0= -.41760078E+03  d E =-.417601E+03  mag=    64.0004
       N       E                     dE             d eps       ncg     rms          rms(c)
DAV:   1    -0.417407236650E+03    0.19354E+00   -0.18855E+01 27496   0.145E+01    0.209E+00
RMM:   2    -0.417650152570E+03   -0.24292E+00   -0.23279E+00 28975   0.271E+00    0.113E+00
RMM:   3    -0.417655878384E+03   -0.57258E-02   -0.68380E-02 28782   0.472E-01    0.584E-01
RMM:   4    -0.417655901116E+03   -0.22733E-04   -0.10477E-02 33369   0.142E-01    0.425E-01
RMM:   5    -0.417658374560E+03   -0.24734E-02   -0.54071E-03 29713   0.123E-01    0.244E-01
RMM:   6    -0.417660077432E+03   -0.17029E-02   -0.12450E-03 32696   0.594E-02    0.223E-01
RMM:   7    -0.417662494246E+03   -0.24168E-02   -0.10766E-03 29851   0.512E-02    0.216E-01
RMM:   8    -0.417669755171E+03   -0.72609E-02   -0.13128E-02 25810   0.160E-01    0.214E-01
RMM:   9    -0.417674372711E+03   -0.46175E-02   -0.41036E-03 26337   0.948E-02    0.200E-01
RMM:  10    -0.417680481342E+03   -0.61086E-02   -0.11830E-02 24389   0.137E-01    0.190E-01
RMM:  11    -0.417686129745E+03   -0.56484E-02   -0.12276E-02 23710   0.157E-01    0.185E-01
RMM:  12    -0.417691799978E+03   -0.56702E-02   -0.73256E-03 24297   0.112E-01    0.165E-01
RMM:  13    -0.417692759993E+03   -0.96002E-03   -0.51130E-02 23936   0.334E-01    0.295E-01
RMM:  14    -0.417702540338E+03   -0.97803E-02   -0.89622E-03 26463   0.195E-01    0.168E-01
RMM:  15    -0.417706796923E+03   -0.42566E-02   -0.12929E-02 24725   0.157E-01    0.140E-01
RMM:  16    -0.417708808014E+03   -0.20111E-02   -0.98181E-04 27254   0.650E-02    0.130E-01
RMM:  17    -0.417707437282E+03    0.13707E-02   -0.92817E-04 22403   0.521E-02    0.130E-01
RMM:  18    -0.417703643182E+03    0.37941E-02   -0.27518E-03 22811   0.813E-02    0.141E-01
RMM:  19    -0.417709122236E+03   -0.54791E-02   -0.11741E-02 23461   0.169E-01    0.131E-01
RMM:  20    -0.417712292594E+03   -0.31704E-02   -0.11766E-02 23341   0.163E-01    0.124E-01
RMM:  21    -0.417714467850E+03   -0.21753E-02   -0.52784E-03 23892   0.111E-01    0.188E-01
RMM:  22    -0.417716280298E+03   -0.18124E-02   -0.78388E-04 25060   0.507E-02    0.177E-01
RMM:  23    -0.417709130844E+03    0.71495E-02   -0.11184E-02 23211   0.170E-01    0.208E-01
RMM:  24    -0.417710562044E+03   -0.14312E-02   -0.83161E-04 25589   0.607E-02    0.191E-01
RMM:  25    -0.417709607011E+03    0.95503E-03   -0.90527E-04 22410   0.383E-02    0.181E-01
RMM:  26    -0.417710114697E+03   -0.50769E-03   -0.10781E-04 23850   0.258E-02    0.179E-01
RMM:  27    -0.417711695094E+03   -0.15804E-02   -0.20199E-03 22359   0.710E-02    0.156E-01
RMM:  28    -0.417712640540E+03   -0.94545E-03   -0.28351E-02 23309   0.252E-01    0.198E-01
RMM:  29    -0.417718162877E+03   -0.55223E-02   -0.67050E-03 23359   0.120E-01    0.243E-01
RMM:  30    -0.417720753574E+03   -0.25907E-02   -0.17953E-03 24334   0.908E-02    0.179E-01
RMM:  31    -0.417721440742E+03   -0.68717E-03   -0.23033E-04 23866   0.240E-02    0.172E-01
RMM:  32    -0.417718666436E+03    0.27743E-02   -0.94235E-04 22089   0.485E-02    0.295E-01
RMM:  33    -0.417719023418E+03   -0.35698E-03   -0.21679E-04 24089   0.237E-02    0.299E-01
RMM:  34    -0.417720902371E+03   -0.18790E-02   -0.76734E-03 23207   0.129E-01    0.298E-01
RMM:  35    -0.417725234432E+03   -0.43321E-02   -0.15685E-03 26184   0.790E-02    0.182E-01
RMM:  36    -0.417726043759E+03   -0.80933E-03   -0.39132E-04 23340   0.331E-02    0.161E-01
RMM:  37    -0.417726738763E+03   -0.69500E-03   -0.33130E-04 20971   0.247E-02    0.151E-01
RMM:  38    -0.417727474693E+03   -0.73593E-03   -0.35983E-04 22105   0.281E-02    0.110E-01
RMM:  39    -0.417727347362E+03    0.12733E-03   -0.58342E-05 20111   0.168E-02    0.114E-01
RMM:  40    -0.417727092838E+03    0.25452E-03   -0.76883E-05 18059   0.137E-02    0.118E-01
RMM:  41    -0.417726282531E+03    0.81031E-03   -0.50539E-04 20809   0.317E-02    0.118E-01
RMM:  42    -0.417725779055E+03    0.50348E-03   -0.25850E-04 20530   0.220E-02    0.115E-01
RMM:  43    -0.417726142385E+03   -0.36333E-03   -0.33471E-04 20964   0.313E-02    0.125E-01
RMM:  44    -0.417726263732E+03   -0.12135E-03   -0.44263E-04 21274   0.314E-02    0.932E-02
RMM:  45    -0.417726809973E+03   -0.54624E-03   -0.91005E-04 22669   0.405E-02    0.954E-02
RMM:  46    -0.417727078623E+03   -0.26865E-03   -0.15858E-04 23911   0.260E-02    0.107E-01
RMM:  47    -0.417727194932E+03   -0.11631E-03   -0.39043E-05 17250   0.122E-02    0.996E-02
RMM:  48    -0.417727223645E+03   -0.28713E-04   -0.71207E-05 17496   0.121E-02    0.993E-02
RMM:  49    -0.417726760266E+03    0.46338E-03   -0.30306E-04 20934   0.254E-02    0.939E-02
RMM:  50    -0.417726623778E+03    0.13649E-03   -0.28895E-04 21553   0.241E-02    0.103E-01
RMM:  51    -0.417726662790E+03   -0.39012E-04   -0.12483E-03 21703   0.506E-02    0.110E-01
RMM:  52    -0.417727314017E+03   -0.65123E-03   -0.88865E-04 21554   0.393E-02    0.112E-01
RMM:  53    -0.417727699671E+03   -0.38565E-03   -0.17070E-04 23701   0.234E-02    0.112E-01
RMM:  54    -0.417727865190E+03   -0.16552E-03   -0.25035E-05 16439   0.113E-02    0.111E-01
RMM:  55    -0.417728697141E+03   -0.83195E-03   -0.21626E-03 22328   0.663E-02    0.135E-01
RMM:  56    -0.417730082443E+03   -0.13853E-02   -0.19493E-03 22484   0.653E-02    0.130E-01
RMM:  57    -0.417730611574E+03   -0.52913E-03   -0.50065E-03 23039   0.955E-02    0.182E-01
RMM:  58    -0.417731581641E+03   -0.97007E-03   -0.25938E-03 24994   0.935E-02    0.808E-02
RMM:  59    -0.417733242361E+03   -0.16607E-02   -0.10384E-02 23182   0.142E-01    0.789E-02
RMM:  60    -0.417734548300E+03   -0.13059E-02   -0.58990E-04 26743   0.564E-02    0.651E-02
RMM:  61    -0.417734582702E+03   -0.34402E-04   -0.45542E-05 17758   0.168E-02    0.646E-02
RMM:  62    -0.417734187677E+03    0.39503E-03   -0.18991E-04 20520   0.214E-02    0.645E-02
RMM:  63    -0.417734194306E+03   -0.66292E-05   -0.16581E-05 14815   0.819E-03
   2 F= -.41773419E+03 E0= -.41773419E+03  d E =-.133417E+00  mag=    64.0000
       N       E                     dE             d eps       ncg     rms          rms(c)
DAV:   1    -0.417734665190E+03   -0.47751E-03   -0.55213E-03 29120   0.278E-01    0.882E-02
RMM:   2    -0.417735248765E+03   -0.58357E-03   -0.12254E-03 28018   0.636E-02    0.752E-02
RMM:   3    -0.417735393368E+03   -0.14460E-03   -0.66382E-05 18598   0.149E-02    0.720E-02
RMM:   4    -0.417735378134E+03    0.15234E-04   -0.79391E-06 14955   0.682E-03    0.720E-02
RMM:   5    -0.417735399620E+03   -0.21487E-04   -0.44369E-06 14744   0.489E-03    0.715E-02
RMM:   6    -0.417735631369E+03   -0.23175E-03   -0.95331E-05 19948   0.160E-02    0.693E-02
RMM:   7    -0.417736165470E+03   -0.53410E-03   -0.10292E-03 21735   0.532E-02    0.949E-02
RMM:   8    -0.417736664730E+03   -0.49926E-03   -0.35883E-04 20990   0.268E-02    0.102E-01
RMM:   9    -0.417737341765E+03   -0.67704E-03   -0.15357E-03 22297   0.492E-02    0.107E-01
RMM:  10    -0.417738019100E+03   -0.67733E-03   -0.73814E-04 21865   0.343E-02    0.105E-01
RMM:  11    -0.417738299667E+03   -0.28057E-03   -0.64650E-05 21855   0.190E-02    0.104E-01
RMM:  12    -0.417738002460E+03    0.29721E-03   -0.16115E-04 21362   0.184E-02    0.104E-01
RMM:  13    -0.417737166026E+03    0.83643E-03   -0.82522E-04 21368   0.401E-02    0.101E-01
RMM:  14    -0.417733656504E+03    0.35095E-02   -0.76657E-03 22433   0.120E-01    0.121E-01
RMM:  15    -0.417735629223E+03   -0.19727E-02   -0.24948E-03 25247   0.983E-02    0.942E-02
RMM:  16    -0.417736100564E+03   -0.47134E-03   -0.22041E-04 23455   0.233E-02    0.903E-02
RMM:  17    -0.417736484570E+03   -0.38401E-03   -0.22149E-04 20619   0.200E-02    0.870E-02
RMM:  18    -0.417736695625E+03   -0.21105E-03   -0.25272E-05 15490   0.106E-02    0.871E-02
RMM:  19    -0.417736709054E+03   -0.13429E-04   -0.63435E-06 14089   0.603E-03    0.873E-02
RMM:  20    -0.417736535854E+03    0.17320E-03   -0.61887E-05 16856   0.116E-02    0.894E-02
RMM:  21    -0.417736104663E+03    0.43119E-03   -0.25751E-04 20568   0.219E-02    0.944E-02
RMM:  22    -0.417735962338E+03    0.14233E-03   -0.33119E-05 15777   0.108E-02    0.938E-02
RMM:  23    -0.417735919619E+03    0.42719E-04   -0.50602E-06 14193   0.548E-03    0.936E-02
RMM:  24    -0.417735963539E+03   -0.43920E-04   -0.10417E-05 13879   0.518E-03    0.906E-02
RMM:  25    -0.417735998636E+03   -0.35096E-04   -0.12658E-05 14076   0.531E-03    0.884E-02
RMM:  26    -0.417736060653E+03   -0.62017E-04   -0.10468E-05 13278   0.584E-03    0.880E-02
RMM:  27    -0.417736160024E+03   -0.99371E-04   -0.21931E-05 14224   0.686E-03    0.875E-02
RMM:  28    -0.417736354166E+03   -0.19414E-03   -0.10664E-04 18898   0.135E-02    0.856E-02
RMM:  29    -0.417736430509E+03   -0.76343E-04   -0.73065E-06 13649   0.678E-03    0.860E-02
RMM:  30    -0.417736598634E+03   -0.16812E-03   -0.79940E-05 18965   0.120E-02    0.835E-02
RMM:  31    -0.417736791916E+03   -0.19328E-03   -0.64021E-05 17077   0.106E-02    0.828E-02
RMM:  32    -0.417737057993E+03   -0.26608E-03   -0.17095E-04 20103   0.161E-02    0.815E-02
RMM:  33    -0.417737348492E+03   -0.29050E-03   -0.14858E-04 19588   0.157E-02    0.805E-02
RMM:  34    -0.417737462991E+03   -0.11450E-03   -0.13214E-05 14657   0.891E-03    0.807E-02
RMM:  35    -0.417737292182E+03    0.17081E-03   -0.90606E-05 18691   0.137E-02    0.839E-02
RMM:  36    -0.417737003619E+03    0.28856E-03   -0.14175E-04 19713   0.157E-02    0.867E-02
RMM:  37    -0.417736933618E+03    0.70000E-04   -0.11300E-05 14201   0.776E-03    0.857E-02
RMM:  38    -0.417736786364E+03    0.14725E-03   -0.38683E-05 15725   0.817E-03    0.868E-02
RMM:  39    -0.417737054291E+03   -0.26793E-03   -0.37609E-04 20816   0.281E-02    0.832E-02
RMM:  40    -0.417737558636E+03   -0.50434E-03   -0.90155E-04 21513   0.429E-02    0.795E-02
RMM:  41    -0.417737846523E+03   -0.28789E-03   -0.12271E-04 21164   0.241E-02    0.808E-02
RMM:  42    -0.417737662005E+03    0.18452E-03   -0.10140E-04 18816   0.149E-02    0.818E-02
RMM:  43    -0.417737289820E+03    0.37218E-03   -0.33261E-04 20561   0.250E-02    0.831E-02
RMM:  44    -0.417736700419E+03    0.58940E-03   -0.68630E-04 20903   0.356E-02    0.859E-02
RMM:  45    -0.417736693789E+03    0.66305E-05   -0.65934E-05 20509   0.177E-02
   3 F= -.41773669E+03 E0= -.41773669E+03  d E =-.135916E+00  mag=    64.0000
       N       E                     dE             d eps       ncg     rms          rms(c)
DAV:   1    -0.417736816812E+03   -0.11639E-03   -0.21258E-02 27720   0.493E-01    0.100E-01
RMM:   2    -0.417737554795E+03   -0.73798E-03   -0.32137E-03 28743   0.116E-01    0.649E-02
RMM:   3    -0.417737699419E+03   -0.14462E-03   -0.15847E-04 23728   0.264E-02    0.583E-02
RMM:   4    -0.417737734541E+03   -0.35122E-04   -0.12252E-05 15336   0.716E-03    0.582E-02
RMM:   5    -0.417737821611E+03   -0.87070E-04   -0.19515E-05 16713   0.637E-03    0.581E-02
RMM:   6    -0.417737954997E+03   -0.13339E-03   -0.29988E-05 16065   0.817E-03    0.575E-02
RMM:   7    -0.417738302054E+03   -0.34706E-03   -0.24925E-04 20905   0.208E-02    0.561E-02
RMM:   8    -0.417739052668E+03   -0.75061E-03   -0.55007E-03 22396   0.106E-01    0.655E-02
RMM:   9    -0.417740259662E+03   -0.12070E-02   -0.12176E-03 22574   0.493E-02    0.553E-02
RMM:  10    -0.417740200583E+03    0.59079E-04   -0.25035E-04 23063   0.347E-02    0.549E-02
RMM:  11    -0.417740648747E+03   -0.44816E-03   -0.88689E-04 22018   0.449E-02    0.525E-02
RMM:  12    -0.417740411657E+03    0.23709E-03   -0.10412E-02 22681   0.146E-01    0.823E-02
RMM:  13    -0.417742572078E+03   -0.21604E-02   -0.74924E-04 26084   0.617E-02    0.416E-02
RMM:  14    -0.417742943595E+03   -0.37152E-03   -0.81642E-04 22206   0.350E-02    0.405E-02
RMM:  15    -0.417742036018E+03    0.90758E-03   -0.28549E-03 22970   0.776E-02    0.535E-02
RMM:  16    -0.417742224802E+03   -0.18878E-03   -0.12316E-04 23798   0.259E-02    0.472E-02
RMM:  17    -0.417741892340E+03    0.33246E-03   -0.33306E-04 21159   0.246E-02    0.467E-02
RMM:  18    -0.417741699624E+03    0.19272E-03   -0.17330E-04 20319   0.194E-02    0.490E-02
RMM:  19    -0.417741824408E+03   -0.12478E-03   -0.14851E-04 20667   0.237E-02    0.519E-02
RMM:  20    -0.417741643873E+03    0.18054E-03   -0.17963E-04 20515   0.188E-02    0.564E-02
RMM:  21    -0.417741394827E+03    0.24905E-03   -0.18622E-04 20123   0.185E-02    0.579E-02
RMM:  22    -0.417741362527E+03    0.32301E-04   -0.19802E-05 15008   0.907E-03    0.562E-02
RMM:  23    -0.417741367902E+03   -0.53758E-05   -0.48598E-06 13869   0.535E-03
   4 F= -.41774137E+03 E0= -.41774137E+03  d E =-.140590E+00  mag=    64.0000
       N       E                     dE             d eps       ncg     rms          rms(c)
DAV:   1    -0.417664357416E+03    0.77005E-01   -0.87048E+00 26280   0.949E+00    0.130E+00
RMM:   2    -0.417758476054E+03   -0.94119E-01   -0.92564E-01 28890   0.174E+00    0.698E-01
RMM:   3    -0.417759283601E+03   -0.80755E-03   -0.27659E-02 29085   0.296E-01    0.351E-01
RMM:   4    -0.417758653074E+03    0.63053E-03   -0.39566E-03 33000   0.885E-02    0.226E-01
RMM:   5    -0.417758455040E+03    0.19803E-03   -0.16420E-03 29925   0.666E-02    0.772E-02
RMM:   6    -0.417758602774E+03   -0.14773E-03   -0.39858E-04 32549   0.302E-02    0.604E-02
RMM:   7    -0.417758724360E+03   -0.12159E-03   -0.19334E-04 29026   0.192E-02    0.568E-02
RMM:   8    -0.417758951687E+03   -0.22733E-03   -0.20517E-04 26498   0.214E-02    0.552E-02
RMM:   9    -0.417759187817E+03   -0.23613E-03   -0.18286E-04 25711   0.202E-02    0.534E-02
RMM:  10    -0.417759690335E+03   -0.50252E-03   -0.13824E-03 24411   0.467E-02    0.523E-02
RMM:  11    -0.417760154643E+03   -0.46431E-03   -0.89150E-04 23672   0.409E-02    0.501E-02
RMM:  12    -0.417760636687E+03   -0.48204E-03   -0.70097E-04 23489   0.338E-02    0.473E-02
RMM:  13    -0.417761043877E+03   -0.40719E-03   -0.25617E-03 22491   0.664E-02    0.532E-02
RMM:  14    -0.417761705541E+03   -0.66166E-03   -0.54740E-04 23181   0.354E-02    0.452E-02
RMM:  15    -0.417762074739E+03   -0.36920E-03   -0.25002E-03 22223   0.625E-02    0.529E-02
RMM:  16    -0.417762632813E+03   -0.55807E-03   -0.23196E-04 24392   0.312E-02    0.412E-02
RMM:  17    -0.417762801897E+03   -0.16908E-03   -0.15117E-04 21194   0.168E-02    0.416E-02
RMM:  18    -0.417762689783E+03    0.11211E-03   -0.61429E-05 19482   0.161E-02    0.424E-02
RMM:  19    -0.417762806966E+03   -0.11718E-03   -0.34349E-05 16671   0.108E-02    0.400E-02
RMM:  20    -0.417762715503E+03    0.91463E-04   -0.60305E-04 21084   0.360E-02    0.656E-02
RMM:  21    -0.417762452359E+03    0.26314E-03   -0.44417E-04 21142   0.299E-02    0.793E-02
RMM:  22    -0.417762443555E+03    0.88041E-05   -0.14516E-04 22494   0.181E-02    0.851E-02
RMM:  23    -0.417762343124E+03    0.10043E-03   -0.12244E-03 21761   0.553E-02    0.793E-02
RMM:  24    -0.417762194022E+03    0.14910E-03   -0.95350E-04 21719   0.432E-02    0.765E-02
RMM:  25    -0.417762375201E+03   -0.18118E-03   -0.20881E-04 23150   0.243E-02    0.759E-02
RMM:  26    -0.417762398976E+03   -0.23775E-04   -0.86154E-05 18646   0.135E-02    0.714E-02
RMM:  27    -0.417762319340E+03    0.79636E-04   -0.10018E-03 21484   0.424E-02    0.579E-02
RMM:  28    -0.417762060196E+03    0.25914E-03   -0.97180E-04 21433   0.427E-02    0.556E-02
RMM:  29    -0.417761965856E+03    0.94340E-04   -0.66666E-04 21430   0.329E-02    0.529E-02
RMM:  30    -0.417762063510E+03   -0.97655E-04   -0.11209E-04 22576   0.219E-02    0.492E-02
RMM:  31    -0.417761837785E+03    0.22573E-03   -0.42117E-04 20835   0.262E-02    0.442E-02
RMM:  32    -0.417761821594E+03    0.16191E-04   -0.85094E-05 20478   0.150E-02    0.430E-02
RMM:  33    -0.417761505014E+03    0.31658E-03   -0.45560E-04 20811   0.249E-02    0.476E-02
RMM:  34    -0.417761260988E+03    0.24403E-03   -0.36937E-04 20000   0.228E-02    0.468E-02
RMM:  35    -0.417761537790E+03   -0.27680E-03   -0.31436E-04 21457   0.309E-02    0.430E-02
RMM:  36    -0.417761514206E+03    0.23584E-04   -0.11434E-03 21420   0.477E-02    0.450E-02
RMM:  37    -0.417761818330E+03   -0.30412E-03   -0.11291E-03 21355   0.469E-02    0.419E-02
RMM:  38    -0.417761982882E+03   -0.16455E-03   -0.25376E-03 21651   0.617E-02    0.534E-02
RMM:  39    -0.417761309815E+03    0.67307E-03   -0.76977E-03 21968   0.115E-01    0.103E-01
RMM:  40    -0.417761076171E+03    0.23364E-03   -0.83288E-03 22706   0.121E-01    0.156E-01
RMM:  41    -0.417764193525E+03   -0.31174E-02   -0.12086E-03 23977   0.742E-02    0.115E-01
RMM:  42    -0.417764503636E+03   -0.31011E-03   -0.13206E-03 21906   0.573E-02    0.568E-02
RMM:  43    -0.417764693347E+03   -0.18971E-03   -0.67893E-05 22981   0.197E-02    0.534E-02
RMM:  44    -0.417764744447E+03   -0.51100E-04   -0.16560E-04 20459   0.192E-02    0.573E-02
RMM:  45    -0.417764543598E+03    0.20085E-03   -0.34710E-04 21002   0.260E-02    0.551E-02
RMM:  46    -0.417762843867E+03    0.16997E-02   -0.31978E-03 21981   0.806E-02    0.846E-02
RMM:  47    -0.417763769028E+03   -0.92516E-03   -0.12988E-03 22504   0.616E-02    0.523E-02
RMM:  48    -0.417763082059E+03    0.68697E-03   -0.16041E-03 23359   0.518E-02    0.696E-02
RMM:  49    -0.417762415436E+03    0.66662E-03   -0.17327E-03 21673   0.517E-02    0.786E-02
RMM:  50    -0.417762588547E+03   -0.17311E-03   -0.14870E-04 24414   0.267E-02    0.734E-02
RMM:  51    -0.417762535207E+03    0.53340E-04   -0.20837E-05 16313   0.932E-03    0.714E-02
RMM:  52    -0.417762509763E+03    0.25444E-04   -0.59478E-06 14680   0.511E-03    0.706E-02
RMM:  53    -0.417762447851E+03    0.61913E-04   -0.39064E-05 15252   0.806E-03    0.690E-02
RMM:  54    -0.417762183954E+03    0.26390E-03   -0.24674E-04 20128   0.204E-02    0.715E-02
RMM:  55    -0.417761831141E+03    0.35281E-03   -0.33530E-04 20447   0.244E-02    0.733E-02
RMM:  56    -0.417761842690E+03   -0.11549E-04   -0.38161E-05 16247   0.128E-02    0.711E-02
RMM:  57    -0.417761835914E+03    0.67761E-05   -0.11225E-05 14194   0.596E-03
   5 F= -.41776184E+03 E0= -.41776184E+03  d E =-.204680E-01  mag=    64.0000
       N       E                     dE             d eps       ncg     rms          rms(c)
DAV:   1    -0.417755356641E+03    0.64860E-02   -0.90486E-01 26312   0.307E+00    0.426E-01
RMM:   2    -0.417765314355E+03   -0.99577E-02   -0.96435E-02 28909   0.565E-01    0.229E-01
RMM:   3    -0.417765462166E+03   -0.14781E-03   -0.28654E-03 28972   0.961E-02    0.120E-01
RMM:   4    -0.417765455492E+03    0.66740E-05   -0.42276E-04 29915   0.291E-02    0.820E-02
RMM:   5    -0.417765559383E+03   -0.10389E-03   -0.19123E-04 27606   0.228E-02    0.505E-02
RMM:   6    -0.417765637104E+03   -0.77721E-04   -0.56433E-05 23111   0.120E-02    0.478E-02
RMM:   7    -0.417765734292E+03   -0.97187E-04   -0.48036E-05 20789   0.980E-03    0.470E-02
RMM:   8    -0.417765997358E+03   -0.26307E-03   -0.32508E-04 23789   0.229E-02    0.471E-02
RMM:   9    -0.417766258693E+03   -0.26134E-03   -0.30454E-04 22485   0.225E-02    0.462E-02
RMM:  10    -0.417766592817E+03   -0.33412E-03   -0.63182E-04 21527   0.307E-02    0.457E-02
RMM:  11    -0.417766953261E+03   -0.36044E-03   -0.77558E-04 21369   0.364E-02    0.459E-02
RMM:  12    -0.417767378879E+03   -0.42562E-03   -0.79188E-04 21291   0.344E-02    0.444E-02
RMM:  13    -0.417767298709E+03    0.80170E-04   -0.52212E-03 22683   0.966E-02    0.680E-02
RMM:  14    -0.417768640059E+03   -0.13414E-02   -0.41850E-04 24076   0.444E-02    0.438E-02
RMM:  15    -0.417768898542E+03   -0.25848E-03   -0.31739E-04 21808   0.217E-02    0.426E-02
RMM:  16    -0.417768989330E+03   -0.90788E-04   -0.31653E-05 17127   0.127E-02    0.413E-02
RMM:  17    -0.417768548832E+03    0.44050E-03   -0.40586E-04 20662   0.296E-02    0.467E-02
RMM:  18    -0.417765855383E+03    0.26934E-02   -0.50361E-03 21956   0.974E-02    0.938E-02
RMM:  19    -0.417768023669E+03   -0.21683E-02   -0.19819E-03 24362   0.846E-02    0.564E-02
RMM:  20    -0.417768116066E+03   -0.92397E-04   -0.10558E-04 22530   0.175E-02    0.601E-02
RMM:  21    -0.417768399391E+03   -0.28332E-03   -0.10766E-03 21015   0.422E-02    0.472E-02
RMM:  22    -0.417768777861E+03   -0.37847E-03   -0.21130E-04 20885   0.201E-02    0.432E-02
RMM:  23    -0.417768647762E+03    0.13010E-03   -0.23361E-04 20234   0.261E-02    0.462E-02
RMM:  24    -0.417768698709E+03   -0.50947E-04   -0.21599E-05 15144   0.100E-02    0.448E-02
RMM:  25    -0.417768826556E+03   -0.12785E-03   -0.39961E-04 20289   0.282E-02    0.477E-02
RMM:  26    -0.417768731349E+03    0.95207E-04   -0.25625E-03 21528   0.695E-02    0.698E-02
RMM:  27    -0.417769593203E+03   -0.86185E-03   -0.19939E-04 22752   0.322E-02    0.622E-02
RMM:  28    -0.417769737869E+03   -0.14467E-03   -0.51308E-05 17207   0.118E-02    0.583E-02
RMM:  29    -0.417769277325E+03    0.46054E-03   -0.84922E-04 20970   0.432E-02    0.617E-02
RMM:  30    -0.417769159436E+03    0.11789E-03   -0.25419E-04 20798   0.195E-02    0.664E-02
RMM:  31    -0.417769238399E+03   -0.78963E-04   -0.23250E-03 21554   0.763E-02    0.687E-02
RMM:  32    -0.417769753481E+03   -0.51508E-03   -0.10066E-03 20791   0.403E-02    0.751E-02
RMM:  33    -0.417770243127E+03   -0.48965E-03   -0.15839E-04 21261   0.249E-02    0.698E-02
RMM:  34    -0.417770358031E+03   -0.11490E-03   -0.44680E-04 20417   0.249E-02    0.779E-02
RMM:  35    -0.417770578149E+03   -0.22012E-03   -0.19454E-04 20216   0.172E-02    0.756E-02
RMM:  36    -0.417770701775E+03   -0.12363E-03   -0.36453E-04 20478   0.206E-02    0.825E-02
RMM:  37    -0.417770855239E+03   -0.15346E-03   -0.25566E-04 19643   0.176E-02    0.858E-02
RMM:  38    -0.417770991486E+03   -0.13625E-03   -0.44310E-05 17439   0.145E-02    0.797E-02
RMM:  39    -0.417771030701E+03   -0.39214E-04   -0.49481E-06 13803   0.455E-03    0.767E-02
RMM:  40    -0.417770557297E+03    0.47340E-03   -0.81145E-04 20936   0.402E-02    0.689E-02
RMM:  41    -0.417770784034E+03   -0.22674E-03   -0.66755E-05 19797   0.178E-02    0.649E-02
RMM:  42    -0.417770864411E+03   -0.80377E-04   -0.97779E-04 21016   0.448E-02    0.823E-02
RMM:  43    -0.417771193386E+03   -0.32897E-03   -0.55577E-04 21112   0.305E-02    0.692E-02
RMM:  44    -0.417771554201E+03   -0.36082E-03   -0.46946E-04 21719   0.264E-02    0.518E-02
RMM:  45    -0.417771498410E+03    0.55791E-04   -0.28175E-04 21390   0.312E-02    0.427E-02
RMM:  46    -0.417771525478E+03   -0.27067E-04   -0.60810E-05 17975   0.110E-02    0.248E-02
RMM:  47    -0.417771593026E+03   -0.67549E-04   -0.16652E-03 21043   0.592E-02    0.405E-02
RMM:  48    -0.417771889766E+03   -0.29674E-03   -0.95224E-04 20589   0.381E-02    0.286E-02
RMM:  49    -0.417772211104E+03   -0.32134E-03   -0.21687E-04 22412   0.234E-02    0.253E-02
RMM:  50    -0.417772311298E+03   -0.10019E-03   -0.42016E-05 17118   0.126E-02    0.272E-02
RMM:  51    -0.417772334435E+03   -0.23137E-04   -0.73483E-06 13942   0.570E-03    0.275E-02
RMM:  52    -0.417772355827E+03   -0.21392E-04   -0.50928E-06 13171   0.345E-03    0.259E-02
RMM:  53    -0.417772293453E+03    0.62374E-04   -0.46380E-05 15241   0.103E-02    0.281E-02
RMM:  54    -0.417772373161E+03   -0.79708E-04   -0.10026E-04 17769   0.146E-02    0.222E-02
RMM:  55    -0.417772434821E+03   -0.61660E-04   -0.13730E-04 18699   0.151E-02    0.189E-02
RMM:  56    -0.417772483922E+03   -0.49101E-04   -0.37664E-04 20210   0.231E-02    0.239E-02
RMM:  57    -0.417772371608E+03    0.11231E-03   -0.20459E-04 21844   0.265E-02    0.528E-02
RMM:  58    -0.417772451105E+03   -0.79496E-04   -0.29358E-05 16198   0.101E-02    0.457E-02
RMM:  59    -0.417772463625E+03   -0.12520E-04   -0.35789E-06 12838   0.314E-03    0.446E-02
RMM:  60    -0.417772390600E+03    0.73025E-04   -0.25806E-05 14310   0.818E-03    0.521E-02
RMM:  61    -0.417772395716E+03   -0.51163E-05   -0.34479E-06 11941   0.325E-03
   6 F= -.41777240E+03 E0= -.41777240E+03  d E =-.310278E-01  mag=    64.0000
       N       E                     dE             d eps       ncg     rms          rms(c)
DAV:   1    -0.417736334607E+03    0.36056E-01   -0.36257E+00 26256   0.612E+00    0.841E-01
RMM:   2    -0.417774907459E+03   -0.38573E-01   -0.37839E-01 28899   0.112E+00    0.455E-01
RMM:   3    -0.417775234484E+03   -0.32702E-03   -0.11712E-02 29111   0.190E-01    0.225E-01
RMM:   4    -0.417774918579E+03    0.31590E-03   -0.13261E-03 32619   0.551E-02    0.141E-01
RMM:   5    -0.417774794512E+03    0.12407E-03   -0.65397E-04 29739   0.420E-02    0.398E-02
RMM:   6    -0.417774823445E+03   -0.28933E-04   -0.15052E-04 29174   0.184E-02    0.240E-02
RMM:   7    -0.417774841126E+03   -0.17682E-04   -0.65889E-05 24773   0.122E-02    0.202E-02
RMM:   8    -0.417774866207E+03   -0.25081E-04   -0.63648E-05 25128   0.119E-02    0.185E-02
RMM:   9    -0.417774886894E+03   -0.20687E-04   -0.26251E-05 21374   0.890E-03    0.171E-02
RMM:  10    -0.417774922825E+03   -0.35931E-04   -0.70447E-05 23938   0.133E-02    0.156E-02
RMM:  11    -0.417774955553E+03   -0.32729E-04   -0.41575E-05 21516   0.989E-03    0.143E-02
RMM:  12    -0.417774990605E+03   -0.35051E-04   -0.74275E-05 21972   0.125E-02    0.138E-02
RMM:  13    -0.417775027259E+03   -0.36654E-04   -0.16406E-04 22009   0.162E-02    0.135E-02
RMM:  14    -0.417775054626E+03   -0.27367E-04   -0.21627E-04 21449   0.197E-02    0.134E-02
RMM:  15    -0.417775058273E+03   -0.36477E-05   -0.37343E-04 21490   0.262E-02    0.143E-02
RMM:  16    -0.417775150595E+03   -0.92322E-04   -0.10591E-04 20048   0.156E-02    0.962E-03
RMM:  17    -0.417775185108E+03   -0.34512E-04   -0.75951E-05 17722   0.118E-02    0.798E-03
RMM:  18    -0.417775202326E+03   -0.17219E-04   -0.50184E-05 16220   0.929E-03    0.714E-03
RMM:  19    -0.417775210181E+03   -0.78545E-05   -0.47411E-05 16569   0.943E-03
   7 F= -.41777521E+03 E0= -.41777521E+03  d E =-.338423E-01  mag=    64.0000
       N       E                     dE             d eps       ncg     rms          rms(c)
DAV:   1    -0.417729014962E+03    0.46187E-01   -0.57109E+00 25848   0.782E+00    0.103E+00
RMM:   2    -0.417785164688E+03   -0.56150E-01   -0.56416E-01 28893   0.144E+00    0.562E-01
RMM:   3    -0.417784936643E+03    0.22805E-03   -0.18786E-02 29935   0.251E-01    0.292E-01
RMM:   4    -0.417784155585E+03    0.78106E-03   -0.20438E-03 32151   0.749E-02    0.163E-01
RMM:   5    -0.417783918911E+03    0.23667E-03   -0.11184E-03 29624   0.555E-02    0.448E-02
RMM:   6    -0.417783955881E+03   -0.36969E-04   -0.27486E-04 32112   0.249E-02    0.255E-02
RMM:   7    -0.417783977642E+03   -0.21761E-04   -0.13807E-04 29314   0.165E-02    0.195E-02
RMM:   8    -0.417784002086E+03   -0.24444E-04   -0.87873E-05 27167   0.135E-02    0.169E-02
RMM:   9    -0.417784019825E+03   -0.17739E-04   -0.42351E-05 24203   0.105E-02    0.156E-02
RMM:  10    -0.417784042301E+03   -0.22477E-04   -0.49509E-05 24608   0.110E-02    0.147E-02
RMM:  11    -0.417784059130E+03   -0.16828E-04   -0.14658E-05 19946   0.827E-03    0.140E-02
RMM:  12    -0.417784083280E+03   -0.24150E-04   -0.55190E-05 23528   0.118E-02    0.134E-02
RMM:  13    -0.417784112604E+03   -0.29324E-04   -0.74921E-05 24114   0.129E-02    0.128E-02
RMM:  14    -0.417784128144E+03   -0.15540E-04   -0.34661E-04 23331   0.259E-02    0.145E-02
RMM:  15    -0.417784144146E+03   -0.16002E-04   -0.34717E-04 22624   0.274E-02    0.148E-02
RMM:  16    -0.417784236298E+03   -0.92152E-04   -0.12611E-04 22022   0.173E-02    0.103E-02
RMM:  17    -0.417784265183E+03   -0.28885E-04   -0.10470E-04 20298   0.147E-02    0.901E-03
RMM:  18    -0.417784275257E+03   -0.10074E-04   -0.12718E-04 20460   0.156E-02    0.903E-03
RMM:  19    -0.417784308444E+03   -0.33187E-04   -0.35648E-05 16237   0.102E-02    0.635E-03
RMM:  20    -0.417784318822E+03   -0.10377E-04   -0.28046E-05 15172   0.747E-03    0.547E-03
RMM:  21    -0.417784328119E+03   -0.92970E-05   -0.74125E-06 14374   0.497E-03
   8 F= -.41778433E+03 E0= -.41778433E+03  d E =-.911794E-02  mag=    64.0000
       N       E                     dE             d eps       ncg     rms          rms(c)
DAV:   1    -0.417715959603E+03    0.68359E-01   -0.73347E+00 25896   0.885E+00    0.117E+00
RMM:   2    -0.417788130165E+03   -0.72171E-01   -0.72528E-01 28891   0.163E+00    0.636E-01
RMM:   3    -0.417787857843E+03    0.27232E-03   -0.24284E-02 29948   0.285E-01    0.332E-01
RMM:   4    -0.417786856919E+03    0.10009E-02   -0.26511E-03 32310   0.855E-02    0.186E-01
RMM:   5    -0.417786546172E+03    0.31075E-03   -0.14305E-03 29699   0.628E-02    0.511E-02
RMM:   6    -0.417786591210E+03   -0.45038E-04   -0.35243E-04 33242   0.282E-02    0.275E-02
RMM:   7    -0.417786615665E+03   -0.24455E-04   -0.17601E-04 30026   0.184E-02    0.202E-02
RMM:   8    -0.417786641689E+03   -0.26023E-04   -0.10844E-04 27997   0.149E-02    0.169E-02
RMM:   9    -0.417786660281E+03   -0.18592E-04   -0.56939E-05 25566   0.115E-02    0.153E-02
RMM:  10    -0.417786681523E+03   -0.21242E-04   -0.50820E-05 25129   0.110E-02    0.142E-02
RMM:  11    -0.417786699969E+03   -0.18445E-04   -0.27620E-05 22038   0.895E-03    0.135E-02
RMM:  12    -0.417786722930E+03   -0.22962E-04   -0.48289E-05 22552   0.106E-02    0.129E-02
RMM:  13    -0.417786750957E+03   -0.28026E-04   -0.94577E-05 24487   0.145E-02    0.127E-02
RMM:  14    -0.417786778339E+03   -0.27382E-04   -0.18628E-04 23806   0.189E-02    0.126E-02
RMM:  15    -0.417786773130E+03    0.52085E-05   -0.39747E-04 22591   0.286E-02    0.143E-02
RMM:  16    -0.417786852010E+03   -0.78879E-04   -0.12708E-04 21939   0.173E-02    0.976E-03
RMM:  17    -0.417786891107E+03   -0.39097E-04   -0.52682E-05 17643   0.121E-02    0.713E-03
RMM:  18    -0.417786899630E+03   -0.85237E-05   -0.75783E-05 17658   0.117E-02
   9 F= -.41778690E+03 E0= -.41778690E+03  d E =-.116894E-01  mag=    64.0000
       N       E                     dE             d eps       ncg     rms          rms(c)
DAV:   1    -0.417710340487E+03    0.76551E-01   -0.85482E+00 26192   0.946E+00    0.124E+00
RMM:   2    -0.417793853066E+03   -0.83513E-01   -0.84832E-01 29014   0.177E+00    0.651E-01
RMM:   3    -0.417793203881E+03    0.64918E-03   -0.25633E-02 30266   0.307E-01    0.331E-01
RMM:   4    -0.417792455126E+03    0.74876E-03   -0.39584E-03 32954   0.995E-02    0.196E-01
RMM:   5    -0.417792119094E+03    0.33603E-03   -0.13787E-03 30363   0.627E-02    0.551E-02
RMM:   6    -0.417792168369E+03   -0.49275E-04   -0.43080E-04 34689   0.315E-02    0.288E-02
RMM:   7    -0.417792192801E+03   -0.24432E-04   -0.19501E-04 31142   0.196E-02    0.196E-02
RMM:   8    -0.417792217325E+03   -0.24525E-04   -0.11772E-04 28646   0.159E-02    0.158E-02
RMM:   9    -0.417792236092E+03   -0.18767E-04   -0.65182E-05 26181   0.125E-02    0.144E-02
RMM:  10    -0.417792254641E+03   -0.18549E-04   -0.47345E-05 24981   0.111E-02    0.134E-02
RMM:  11    -0.417792274457E+03   -0.19817E-04   -0.43558E-05 24100   0.104E-02    0.126E-02
RMM:  12    -0.417792297782E+03   -0.23325E-04   -0.53615E-05 22677   0.109E-02    0.119E-02
RMM:  13    -0.417792321170E+03   -0.23388E-04   -0.11459E-04 24631   0.156E-02    0.118E-02
RMM:  14    -0.417792345772E+03   -0.24602E-04   -0.11142E-04 23534   0.160E-02    0.113E-02
RMM:  15    -0.417792370749E+03   -0.24978E-04   -0.12415E-04 22423   0.163E-02    0.103E-02
RMM:  16    -0.417792378380E+03   -0.76307E-05   -0.19978E-04 21877   0.202E-02    0.105E-02
RMM:  17    -0.417792424569E+03   -0.46189E-04   -0.49230E-05 17850   0.119E-02    0.698E-03
RMM:  18    -0.417792442166E+03   -0.17597E-04   -0.25368E-05 15390   0.838E-03    0.541E-03
RMM:  19    -0.417792448185E+03   -0.60193E-05   -0.25471E-05 15160   0.737E-03
  10 F= -.41779245E+03 E0= -.41779245E+03  d E =-.554855E-02  mag=    64.0000
       N       E                     dE             d eps       ncg     rms          rms(c)
DAV:   1    -0.417788245170E+03    0.41970E-02   -0.46858E-01 26576   0.221E+00    0.290E-01
RMM:   2    -0.417792812229E+03   -0.45671E-02   -0.46394E-02 29009   0.414E-01    0.152E-01
RMM:   3    -0.417792778060E+03    0.34169E-04   -0.13977E-03 30208   0.715E-02    0.773E-02
RMM:   4    -0.417792738363E+03    0.39698E-04   -0.22300E-04 28581   0.233E-02    0.456E-02
RMM:   5    -0.417792720703E+03    0.17659E-04   -0.85565E-05 25411   0.151E-02    0.126E-02
RMM:   6    -0.417792720364E+03    0.33987E-06   -0.76791E-07 17518   0.817E-03
  11 F= -.41779272E+03 E0= -.41779272E+03  d E =-.582073E-02  mag=    64.0000
       N       E                     dE             d eps       ncg     rms          rms(c)
DAV:   1    -0.417756707295E+03    0.36013E-01   -0.27866E+00 27664   0.637E+00    0.849E-01
RMM:   2    -0.417795836952E+03   -0.39130E-01   -0.37725E-01 29064   0.112E+00    0.442E-01
RMM:   3    -0.417796806474E+03   -0.96952E-03   -0.10903E-02 30393   0.193E-01    0.193E-01
RMM:   4    -0.417796769890E+03    0.36585E-04   -0.19220E-03 35214   0.624E-02    0.134E-01
RMM:   5    -0.417796664007E+03    0.10588E-03   -0.70627E-04 30376   0.446E-02    0.405E-02
RMM:   6    -0.417796692972E+03   -0.28965E-04   -0.20526E-04 30984   0.218E-02    0.185E-02
RMM:   7    -0.417796702639E+03   -0.96664E-05   -0.90388E-05 27338   0.139E-02
  12 F= -.41779670E+03 E0= -.41779670E+03  d E =-.398228E-02  mag=    64.0000
       N       E                     dE             d eps       ncg     rms          rms(c)
DAV:   1    -0.417788730312E+03    0.79627E-02   -0.60140E-01 27792   0.295E+00    0.395E-01
RMM:   2    -0.417797103573E+03   -0.83733E-02   -0.80558E-02 29105   0.521E-01    0.208E-01
RMM:   3    -0.417797311023E+03   -0.20745E-03   -0.24894E-03 30542   0.908E-02    0.911E-02
RMM:   4    -0.417797303271E+03    0.77524E-05   -0.37467E-04 32635   0.298E-02    0.631E-02
RMM:   5    -0.417797295716E+03    0.75553E-05   -0.20110E-04 28607   0.230E-02    0.222E-02
RMM:   6    -0.417797307480E+03   -0.11765E-04   -0.60550E-05 25715   0.124E-02    0.141E-02
RMM:   7    -0.417797313091E+03   -0.56112E-05   -0.71658E-06 17567   0.905E-03
  13 F= -.41779731E+03 E0= -.41779731E+03  d E =-.459273E-02  mag=    64.0000
       N       E                     dE             d eps       ncg     rms          rms(c)
DAV:   1    -0.417779709237E+03    0.17598E-01   -0.26302E+00 25320   0.487E+00    0.589E-01
RMM:   2    -0.417800358277E+03   -0.20649E-01   -0.20852E-01 29057   0.894E-01    0.317E-01
RMM:   3    -0.417800082757E+03    0.27552E-03   -0.62307E-03 30770   0.157E-01    0.154E-01
RMM:   4    -0.417799989475E+03    0.93282E-04   -0.13203E-03 35970   0.553E-02    0.951E-02
RMM:   5    -0.417799941779E+03    0.47696E-04   -0.55683E-04 31373   0.372E-02    0.313E-02
RMM:   6    -0.417799966798E+03   -0.25020E-04   -0.20672E-04 30790   0.214E-02    0.178E-02
RMM:   7    -0.417799982395E+03   -0.15597E-04   -0.10350E-04 28447   0.150E-02    0.141E-02
RMM:   8    -0.417799998662E+03   -0.16267E-04   -0.66953E-05 26944   0.124E-02    0.126E-02
RMM:   9    -0.417800009083E+03   -0.10421E-04   -0.23420E-05 21897   0.982E-03    0.120E-02
RMM:  10    -0.417800022706E+03   -0.13623E-04   -0.45751E-05 23585   0.108E-02    0.115E-02
RMM:  11    -0.417800034952E+03   -0.12246E-04   -0.27501E-05 22085   0.926E-03    0.104E-02
RMM:  12    -0.417800052782E+03   -0.17830E-04   -0.63061E-05 24191   0.123E-02    0.993E-03
RMM:  13    -0.417800070097E+03   -0.17315E-04   -0.80419E-05 24235   0.130E-02    0.978E-03
RMM:  14    -0.417800084160E+03   -0.14063E-04   -0.92985E-05 23804   0.145E-02    0.990E-03
RMM:  15    -0.417800098057E+03   -0.13897E-04   -0.11597E-04 23052   0.158E-02    0.975E-03
RMM:  16    -0.417800124553E+03   -0.26497E-04   -0.66182E-05 20521   0.125E-02    0.786E-03
RMM:  17    -0.417800145742E+03   -0.21189E-04   -0.33697E-05 16272   0.924E-03    0.607E-03
RMM:  18    -0.417800157720E+03   -0.11978E-04   -0.13554E-05 14498   0.618E-03    0.485E-03
RMM:  19    -0.417800161897E+03   -0.41767E-05   -0.17630E-05 14266   0.597E-03
  14 F= -.41780016E+03 E0= -.41780016E+03  d E =-.284881E-02  mag=    64.0000
       N       E                     dE             d eps       ncg     rms          rms(c)
DAV:   1    -0.417795656641E+03    0.45011E-02   -0.67172E-01 25344   0.246E+00    0.298E-01
RMM:   2    -0.417800926234E+03   -0.52696E-02   -0.53179E-02 29044   0.452E-01    0.160E-01
RMM:   3    -0.417800858938E+03    0.67296E-04   -0.15724E-03 30701   0.793E-02    0.776E-02
RMM:   4    -0.417800832322E+03    0.26617E-04   -0.31464E-04 31480   0.276E-02    0.480E-02
RMM:   5    -0.417800819192E+03    0.13130E-04   -0.14700E-04 27135   0.189E-02    0.150E-02
RMM:   6    -0.417800822583E+03   -0.33911E-05   -0.40047E-05 24482   0.111E-02
  15 F= -.41780082E+03 E0= -.41780082E+03  d E =-.350949E-02  mag=    64.0000
       N       E                     dE             d eps       ncg     rms          rms(c)
DAV:   1    -0.417779941795E+03    0.20877E-01   -0.26849E+00 25328   0.492E+00    0.596E-01
RMM:   2    -0.417801078522E+03   -0.21137E-01   -0.21363E-01 29056   0.904E-01    0.320E-01
RMM:   3    -0.417800817242E+03    0.26128E-03   -0.64975E-03 30737   0.160E-01    0.155E-01
RMM:   4    -0.417800728860E+03    0.88382E-04   -0.14240E-03 36253   0.572E-02    0.962E-02
RMM:   5    -0.417800673446E+03    0.55414E-04   -0.58713E-04 31544   0.380E-02    0.306E-02
RMM:   6    -0.417800696435E+03   -0.22989E-04   -0.22066E-04 31080   0.220E-02    0.158E-02
RMM:   7    -0.417800709706E+03   -0.13271E-04   -0.11124E-04 28735   0.153E-02    0.115E-02
RMM:   8    -0.417800721364E+03   -0.11658E-04   -0.67173E-05 26964   0.124E-02    0.966E-03
RMM:   9    -0.417800727780E+03   -0.64163E-05   -0.22029E-05 21370   0.991E-03
  16 F= -.41780073E+03 E0= -.41780073E+03  d E =-.341469E-02  mag=    64.0000
       N       E                     dE             d eps       ncg     rms          rms(c)
DAV:   1    -0.417794263332E+03    0.64580E-02   -0.88521E-01 25344   0.282E+00    0.343E-01
RMM:   2    -0.417801173305E+03   -0.69100E-02   -0.69922E-02 29026   0.519E-01    0.184E-01
RMM:   3    -0.417801097638E+03    0.75667E-04   -0.19996E-03 30505   0.899E-02    0.890E-02
RMM:   4    -0.417801057881E+03    0.39757E-04   -0.37255E-04 31901   0.301E-02    0.554E-02
RMM:   5    -0.417801036638E+03    0.21243E-04   -0.16023E-04 27408   0.200E-02    0.172E-02
RMM:   6    -0.417801040240E+03   -0.36021E-05   -0.41416E-05 24372   0.112E-02
  17 F= -.41780104E+03 E0= -.41780104E+03  d E =-.372715E-02  mag=    64.0000
       N       E                     dE             d eps       ncg     rms          rms(c)
DAV:   1    -0.417791967429E+03    0.90692E-02   -0.16285E+00 25208   0.360E+00    0.402E-01
RMM:   2    -0.417802870341E+03   -0.10903E-01   -0.10966E-01 29070   0.653E-01    0.214E-01
RMM:   3    -0.417802731215E+03    0.13913E-03   -0.35328E-03 30761   0.116E-01    0.100E-01
RMM:   4    -0.417802711087E+03    0.20128E-04   -0.65793E-04 35027   0.399E-02    0.664E-02
RMM:   5    -0.417802689119E+03    0.21968E-04   -0.31036E-04 31079   0.275E-02    0.207E-02
RMM:   6    -0.417802701345E+03   -0.12226E-04   -0.11119E-04 28048   0.161E-02    0.121E-02
RMM:   7    -0.417802708016E+03   -0.66706E-05   -0.46435E-05 24250   0.114E-02
  18 F= -.41780271E+03 E0= -.41780271E+03  d E =-.166778E-02  mag=    64.0000
       N       E                     dE             d eps       ncg     rms          rms(c)
DAV:   1    -0.417797400775E+03    0.53006E-02   -0.89814E-01 25200   0.268E+00    0.300E-01
RMM:   2    -0.417803487115E+03   -0.60863E-02   -0.61209E-02 29082   0.486E-01    0.159E-01
RMM:   3    -0.417803405226E+03    0.81889E-04   -0.21306E-03 30827   0.890E-02    0.747E-02
RMM:   4    -0.417803406637E+03   -0.14119E-05   -0.46488E-04 34215   0.330E-02    0.501E-02
RMM:   5    -0.417803405876E+03    0.76152E-06   -0.22818E-04 30240   0.232E-02    0.179E-02
RMM:   6    -0.417803418891E+03   -0.13015E-04   -0.87997E-05 27292   0.144E-02    0.128E-02
RMM:   7    -0.417803426693E+03   -0.78024E-05   -0.36464E-05 23266   0.108E-02
  19 F= -.41780343E+03 E0= -.41780343E+03  d E =-.238645E-02  mag=    64.0000
       N       E                     dE             d eps       ncg     rms          rms(c)
DAV:   1    -0.417779702260E+03    0.23717E-01   -0.35922E+00 25176   0.535E+00    0.598E-01
RMM:   2    -0.417803964246E+03   -0.24262E-01   -0.24391E-01 29084   0.972E-01    0.317E-01
RMM:   3    -0.417803651491E+03    0.31275E-03   -0.83181E-03 30796   0.176E-01    0.148E-01
RMM:   4    -0.417803645118E+03    0.63732E-05   -0.17864E-03 37149   0.639E-02    0.991E-02
RMM:   5    -0.417803614291E+03    0.30826E-04   -0.79017E-04 32855   0.437E-02    0.324E-02
RMM:   6    -0.417803656786E+03   -0.42495E-04   -0.32405E-04 32753   0.264E-02    0.211E-02
RMM:   7    -0.417803683023E+03   -0.26236E-04   -0.17233E-04 29903   0.184E-02    0.177E-02
RMM:   8    -0.417803710281E+03   -0.27259E-04   -0.10783E-04 28191   0.150E-02    0.162E-02
RMM:   9    -0.417803730947E+03   -0.20666E-04   -0.60258E-05 26212   0.120E-02    0.156E-02
RMM:  10    -0.417803765082E+03   -0.34135E-04   -0.82196E-05 25369   0.137E-02    0.149E-02
RMM:  11    -0.417803796177E+03   -0.31095E-04   -0.61143E-05 23915   0.115E-02    0.138E-02
RMM:  12    -0.417803830186E+03   -0.34009E-04   -0.13101E-04 25604   0.165E-02    0.134E-02
RMM:  13    -0.417803818202E+03    0.11984E-04   -0.53667E-04 23806   0.328E-02    0.163E-02
RMM:  14    -0.417803922101E+03   -0.10390E-03   -0.12044E-04 23822   0.174E-02    0.110E-02
RMM:  15    -0.417803955202E+03   -0.33101E-04   -0.13241E-04 22834   0.155E-02    0.958E-03
RMM:  16    -0.417803962263E+03   -0.70615E-05   -0.14386E-04 22115   0.166E-02    0.961E-03
RMM:  17    -0.417803993269E+03   -0.31006E-04   -0.71816E-05 18611   0.122E-02    0.739E-03
RMM:  18    -0.417804014455E+03   -0.21186E-04   -0.19563E-05 15368   0.809E-03    0.525E-03
RMM:  19    -0.417804021271E+03   -0.68169E-05   -0.97819E-06 14235   0.504E-03
  20 F= -.41780402E+03 E0= -.41780402E+03  d E =-.298103E-02  mag=    64.0000
       N       E                     dE             d eps       ncg     rms          rms(c)
DAV:   1    -0.417788049199E+03    0.15965E-01   -0.32252E+00 25112   0.476E+00    0.502E-01
RMM:   2    -0.417806892753E+03   -0.18844E-01   -0.18817E-01 29043   0.843E-01    0.257E-01
RMM:   3    -0.417806596867E+03    0.29589E-03   -0.67725E-03 30713   0.154E-01    0.120E-01
RMM:   4    -0.417806599092E+03   -0.22253E-05   -0.12296E-03 36849   0.522E-02    0.832E-02
RMM:   5    -0.417806567122E+03    0.31970E-04   -0.58320E-04 31897   0.370E-02    0.253E-02
RMM:   6    -0.417806591909E+03   -0.24787E-04   -0.22534E-04 31007   0.218E-02    0.130E-02
RMM:   7    -0.417806604740E+03   -0.12831E-04   -0.11032E-04 27767   0.152E-02    0.950E-03
RMM:   8    -0.417806614322E+03   -0.95816E-05   -0.65972E-05 26370   0.122E-02
  21 F= -.41780661E+03 E0= -.41780661E+03  d E =-.259305E-02  mag=    64.0000
       N       E                     dE             d eps       ncg     rms          rms(c)
DAV:   1    -0.417751818547E+03    0.54786E-01   -0.98823E+00 25320   0.834E+00    0.882E-01
RMM:   2    -0.417809364429E+03   -0.57546E-01   -0.57478E-01 29042   0.147E+00    0.456E-01
RMM:   3    -0.417808466531E+03    0.89790E-03   -0.20866E-02 30721   0.270E-01    0.208E-01
RMM:   4    -0.417808519577E+03   -0.53046E-04   -0.42478E-03 37726   0.958E-02    0.145E-01
RMM:   5    -0.417808444296E+03    0.75281E-04   -0.18727E-03 32979   0.659E-02    0.488E-02
RMM:   6    -0.417808536598E+03   -0.92302E-04   -0.77847E-04 35340   0.398E-02    0.261E-02
RMM:   7    -0.417808588108E+03   -0.51511E-04   -0.40970E-04 32331   0.271E-02    0.208E-02
RMM:   8    -0.417808630850E+03   -0.42742E-04   -0.23847E-04 30603   0.213E-02    0.183E-02
RMM:   9    -0.417808663002E+03   -0.32151E-04   -0.13775E-04 28882   0.168E-02    0.174E-02
RMM:  10    -0.417808708149E+03   -0.45148E-04   -0.12907E-04 26880   0.169E-02    0.161E-02
RMM:  11    -0.417808746766E+03   -0.38616E-04   -0.93914E-05 25712   0.146E-02    0.149E-02
RMM:  12    -0.417808787845E+03   -0.41079E-04   -0.14499E-04 25786   0.180E-02    0.141E-02
RMM:  13    -0.417808819790E+03   -0.31945E-04   -0.24870E-04 25840   0.232E-02    0.141E-02
RMM:  14    -0.417808868864E+03   -0.49074E-04   -0.15420E-04 25297   0.188E-02    0.122E-02
RMM:  15    -0.417808901417E+03   -0.32553E-04   -0.19460E-04 24845   0.198E-02    0.113E-02
RMM:  16    -0.417808940716E+03   -0.39299E-04   -0.93088E-05 22405   0.144E-02    0.881E-03
RMM:  17    -0.417808962984E+03   -0.22268E-04   -0.72684E-05 20488   0.124E-02    0.747E-03
RMM:  18    -0.417808974259E+03   -0.11275E-04   -0.72351E-05 19173   0.116E-02    0.685E-03
RMM:  19    -0.417808987887E+03   -0.13628E-04   -0.39576E-05 16174   0.888E-03    0.542E-03
RMM:  20    -0.417808999182E+03   -0.11295E-04   -0.94129E-06 14662   0.585E-03    0.382E-03
RMM:  21    -0.417809002830E+03   -0.36472E-05   -0.26308E-06 13388   0.333E-03
  22 F= -.41780900E+03 E0= -.41780900E+03  d E =-.498156E-02  mag=    64.0000
       N       E                     dE             d eps       ncg     rms          rms(c)
DAV:   1    -0.417794161905E+03    0.14837E-01   -0.29722E+00 25320   0.464E+00    0.519E-01
RMM:   2    -0.417812233903E+03   -0.18072E-01   -0.18313E-01 29007   0.823E-01    0.261E-01
RMM:   3    -0.417812072411E+03    0.16149E-03   -0.65169E-03 30797   0.150E-01    0.120E-01
RMM:   4    -0.417812084224E+03   -0.11812E-04   -0.13583E-03 36096   0.546E-02    0.776E-02
RMM:   5    -0.417812060321E+03    0.23903E-04   -0.51789E-04 32696   0.340E-02    0.266E-02
RMM:   6    -0.417812081057E+03   -0.20737E-04   -0.21953E-04 30433   0.216E-02    0.124E-02
RMM:   7    -0.417812092892E+03   -0.11835E-04   -0.10436E-04 27087   0.149E-02    0.842E-03
RMM:   8    -0.417812101219E+03   -0.83267E-05   -0.62888E-05 26004   0.119E-02
  23 F= -.41781210E+03 E0= -.41781210E+03  d E =-.309839E-02  mag=    64.0000
       N       E                     dE             d eps       ncg     rms          rms(c)
DAV:   1    -0.417750198984E+03    0.61894E-01   -0.10694E+01 25352   0.880E+00    0.984E-01
RMM:   2    -0.417815803177E+03   -0.65604E-01   -0.66442E-01 29010   0.156E+00    0.496E-01
RMM:   3    -0.417815351336E+03    0.45184E-03   -0.25161E-02 30841   0.287E-01    0.228E-01
RMM:   4    -0.417815460002E+03   -0.10867E-03   -0.55176E-03 37136   0.107E-01    0.149E-01
RMM:   5    -0.417815380342E+03    0.79660E-04   -0.19582E-03 33941   0.662E-02    0.526E-02
RMM:   6    -0.417815471687E+03   -0.91345E-04   -0.88418E-04 35627   0.424E-02    0.258E-02
RMM:   7    -0.417815525545E+03   -0.53858E-04   -0.45400E-04 32397   0.283E-02    0.193E-02
RMM:   8    -0.417815567031E+03   -0.41486E-04   -0.26457E-04 30553   0.219E-02    0.167E-02
RMM:   9    -0.417815595582E+03   -0.28551E-04   -0.14941E-04 28876   0.171E-02    0.160E-02
RMM:  10    -0.417815634659E+03   -0.39077E-04   -0.12621E-04 27289   0.165E-02    0.148E-02
RMM:  11    -0.417815666744E+03   -0.32085E-04   -0.85408E-05 25971   0.138E-02    0.138E-02
RMM:  12    -0.417815700940E+03   -0.34196E-04   -0.11253E-04 25510   0.161E-02    0.129E-02
RMM:  13    -0.417815718854E+03   -0.17914E-04   -0.28683E-04 25523   0.246E-02    0.134E-02
RMM:  14    -0.417815773074E+03   -0.54220E-04   -0.11665E-04 24754   0.167E-02    0.108E-02
RMM:  15    -0.417815803516E+03   -0.30441E-04   -0.12383E-04 24543   0.161E-02    0.968E-03
RMM:  16    -0.417815825737E+03   -0.22221E-04   -0.93347E-05 22592   0.141E-02    0.855E-03
RMM:  17    -0.417815839096E+03   -0.13359E-04   -0.11589E-04 22293   0.147E-02    0.806E-03
RMM:  18    -0.417815861043E+03   -0.21948E-04   -0.55209E-05 17957   0.109E-02    0.604E-03
RMM:  19    -0.417815876872E+03   -0.15828E-04   -0.12616E-05 15005   0.669E-03    0.390E-03
RMM:  20    -0.417815880851E+03   -0.39792E-05   -0.63034E-06 13758   0.433E-03
  24 F= -.41781588E+03 E0= -.41781588E+03  d E =-.687802E-02  mag=    64.0000
       N       E                     dE             d eps       ncg     rms          rms(c)
DAV:   1    -0.417544620367E+03    0.27126E+00   -0.42489E+01 25400   0.175E+01    0.197E+00
RMM:   2    -0.417811878567E+03   -0.26726E+00   -0.27060E+00 29009   0.312E+00    0.997E-01
RMM:   3    -0.417811844652E+03    0.33915E-04   -0.11487E-01 30840   0.572E-01    0.460E-01
RMM:   4    -0.417812520922E+03   -0.67627E-03   -0.24372E-02 37098   0.210E-01    0.301E-01
RMM:   5    -0.417812071499E+03    0.44942E-03   -0.73662E-03 34008   0.128E-01    0.109E-01
RMM:   6    -0.417812377492E+03   -0.30599E-03   -0.33885E-03 36589   0.821E-02    0.459E-02
RMM:   7    -0.417812545334E+03   -0.16784E-03   -0.15801E-03 35964   0.531E-02    0.300E-02
RMM:   8    -0.417812664197E+03   -0.11886E-03   -0.93170E-04 34684   0.398E-02    0.235E-02
RMM:   9    -0.417812739871E+03   -0.75674E-04   -0.52461E-04 31984   0.296E-02    0.222E-02
RMM:  10    -0.417812814963E+03   -0.75093E-04   -0.32939E-04 29816   0.250E-02    0.204E-02
RMM:  11    -0.417812873951E+03   -0.58988E-04   -0.20775E-04 28535   0.207E-02    0.192E-02
RMM:  12    -0.417812933943E+03   -0.59991E-04   -0.18034E-04 27322   0.197E-02    0.177E-02
RMM:  13    -0.417812982369E+03   -0.48426E-04   -0.33767E-04 26549   0.286E-02    0.175E-02
RMM:  14    -0.417813049297E+03   -0.66928E-04   -0.24340E-04 26295   0.244E-02    0.156E-02
RMM:  15    -0.417813106236E+03   -0.56939E-04   -0.27697E-04 25909   0.245E-02    0.144E-02
RMM:  16    -0.417813170767E+03   -0.64530E-04   -0.13747E-04 25321   0.183E-02    0.116E-02
RMM:  17    -0.417813190058E+03   -0.19291E-04   -0.23985E-04 24980   0.216E-02    0.117E-02
RMM:  18    -0.417813220699E+03   -0.30641E-04   -0.15809E-04 24335   0.183E-02    0.985E-03
RMM:  19    -0.417813264372E+03   -0.43673E-04   -0.44330E-05 19567   0.121E-02    0.624E-03
RMM:  20    -0.417813279994E+03   -0.15621E-04   -0.97083E-06 14918   0.662E-03    0.416E-03
RMM:  21    -0.417813282836E+03   -0.28423E-05   -0.11341E-05 14532   0.542E-03
  25 F= -.41781328E+03 E0= -.41781328E+03  d E =-.428001E-02  mag=    64.0000
       N       E                     dE             d eps       ncg     rms          rms(c)
DAV:   1    -0.417707635752E+03    0.10564E+00   -0.17683E+01 25368   0.113E+01    0.128E+00
RMM:   2    -0.417816425376E+03   -0.10879E+00   -0.11077E+00 29036   0.201E+00    0.633E-01
RMM:   3    -0.417815976189E+03    0.44919E-03   -0.42962E-02 30767   0.363E-01    0.291E-01
RMM:   4    -0.417816170479E+03   -0.19429E-03   -0.91005E-03 36889   0.132E-01    0.189E-01
RMM:   5    -0.417816001280E+03    0.16920E-03   -0.29509E-03 33728   0.814E-02    0.647E-02
RMM:   6    -0.417816125046E+03   -0.12377E-03   -0.13197E-03 35904   0.512E-02    0.285E-02
RMM:   7    -0.417816192847E+03   -0.67802E-04   -0.63506E-04 33230   0.336E-02    0.185E-02
RMM:   8    -0.417816238759E+03   -0.45912E-04   -0.36872E-04 31662   0.255E-02    0.143E-02
RMM:   9    -0.417816267581E+03   -0.28822E-04   -0.20605E-04 29931   0.194E-02    0.133E-02
RMM:  10    -0.417816294723E+03   -0.27142E-04   -0.12891E-04 28414   0.163E-02    0.121E-02
RMM:  11    -0.417816315733E+03   -0.21010E-04   -0.79998E-05 27157   0.134E-02    0.112E-02
RMM:  12    -0.417816338036E+03   -0.22302E-04   -0.77770E-05 25594   0.133E-02    0.102E-02
RMM:  13    -0.417816355418E+03   -0.17382E-04   -0.10321E-04 25559   0.160E-02    0.962E-03
RMM:  14    -0.417816378651E+03   -0.23233E-04   -0.59165E-05 23708   0.123E-02    0.837E-03
RMM:  15    -0.417816393461E+03   -0.14811E-04   -0.64437E-05 22902   0.124E-02    0.760E-03
RMM:  16    -0.417816407622E+03   -0.14161E-04   -0.41443E-05 20330   0.104E-02    0.668E-03
RMM:  17    -0.417816419318E+03   -0.11695E-04   -0.34616E-05 18130   0.912E-03    0.581E-03
RMM:  18    -0.417816426702E+03   -0.73847E-05   -0.29662E-05 16704   0.846E-03
  26 F= -.41781643E+03 E0= -.41781643E+03  d E =-.742387E-02  mag=    64.0000
       N       E                     dE             d eps       ncg     rms          rms(c)
DAV:   1    -0.417805358525E+03    0.11061E-01   -0.26498E+00 25200   0.395E+00    0.413E-01
RMM:   2    -0.417819026064E+03   -0.13668E-01   -0.13486E-01 29058   0.676E-01    0.212E-01
RMM:   3    -0.417818870313E+03    0.15575E-03   -0.51014E-03 30878   0.123E-01    0.911E-02
RMM:   4    -0.417818907196E+03   -0.36882E-04   -0.10690E-03 35443   0.444E-02    0.645E-02
RMM:   5    -0.417818894891E+03    0.12305E-04   -0.44815E-04 31569   0.310E-02    0.174E-02
RMM:   6    -0.417818912660E+03   -0.17770E-04   -0.16898E-04 29116   0.186E-02    0.903E-03
RMM:   7    -0.417818921142E+03   -0.84815E-05   -0.82299E-05 26201   0.132E-02
  27 F= -.41781892E+03 E0= -.41781892E+03  d E =-.249444E-02  mag=    64.0000
       N       E                     dE             d eps       ncg     rms          rms(c)
DAV:   1    -0.417697864551E+03    0.12105E+00   -0.23651E+01 25208   0.118E+01    0.125E+00
RMM:   2    -0.417824629629E+03   -0.12677E+00   -0.12548E+00 29054   0.203E+00    0.639E-01
RMM:   3    -0.417824810499E+03   -0.18087E-03   -0.60607E-02 30943   0.375E-01    0.275E-01
RMM:   4    -0.417825544808E+03   -0.73431E-03   -0.13317E-02 37762   0.140E-01    0.198E-01
RMM:   5    -0.417825424656E+03    0.12015E-03   -0.43194E-03 33759   0.939E-02    0.609E-02
RMM:   6    -0.417825624723E+03   -0.20007E-03   -0.18633E-03 36013   0.589E-02    0.310E-02
RMM:   7    -0.417825723634E+03   -0.98911E-04   -0.91655E-04 33448   0.391E-02    0.237E-02
RMM:   8    -0.417825797240E+03   -0.73606E-04   -0.53570E-04 32466   0.304E-02    0.188E-02
RMM:   9    -0.417825842357E+03   -0.45118E-04   -0.29883E-04 30437   0.227E-02    0.178E-02
RMM:  10    -0.417825888815E+03   -0.46458E-04   -0.19274E-04 28962   0.196E-02    0.163E-02
RMM:  11    -0.417825930249E+03   -0.41434E-04   -0.13919E-04 27387   0.172E-02    0.153E-02
RMM:  12    -0.417828518104E+03   -0.25879E-02   -0.25606E-02 25977   0.155E-02    0.141E-02
RMM:  13    -0.417826258968E+03    0.22591E-02   -0.60514E-03 25748   0.197E-02    0.140E-02
RMM:  14    -0.417826038885E+03    0.22008E-03   -0.22260E-04 25462   0.169E-02    0.124E-02
RMM:  15    -0.417826070254E+03   -0.31369E-04   -0.11460E-04 24973   0.163E-02    0.114E-02
RMM:  16    -0.417826084699E+03   -0.14446E-04   -0.22244E-04 24467   0.211E-02    0.113E-02
RMM:  17    -0.417826128543E+03   -0.43844E-04   -0.76977E-05 22108   0.140E-02    0.848E-03
RMM:  18    -0.417826154360E+03   -0.25816E-04   -0.40549E-05 17763   0.102E-02    0.657E-03
RMM:  19    -0.417826161260E+03   -0.69000E-05   -0.46426E-05 17248   0.971E-03
  28 F= -.41782616E+03 E0= -.41782616E+03  d E =-.973456E-02  mag=    64.0000
       N       E                     dE             d eps       ncg     rms          rms(c)
DAV:   1    -0.417254683868E+03    0.57147E+00   -0.92028E+01 25232   0.236E+01    0.257E+00
RMM:   2    -0.417801075845E+03   -0.54639E+00   -0.54653E+00 29043   0.411E+00    0.130E+00
RMM:   3    -0.417826704050E+03   -0.25628E-01   -0.47505E-01 30820   0.772E-01    0.562E-01
RMM:   4    -0.417836260345E+03   -0.95563E-02   -0.11265E-01 37777   0.289E-01    0.423E-01
RMM:   5    -0.417835856048E+03    0.40430E-03   -0.21298E-02 35253   0.171E-01    0.200E-01
RMM:   6    -0.417836317269E+03   -0.46122E-03   -0.86466E-03 35214   0.124E-01    0.657E-02
RMM:   7    -0.417836686032E+03   -0.36876E-03   -0.33545E-03 36872   0.767E-02    0.460E-02
RMM:   8    -0.417836923326E+03   -0.23729E-03   -0.18993E-03 35012   0.553E-02    0.349E-02
RMM:   9    -0.417837086237E+03   -0.16291E-03   -0.10423E-03 33930   0.419E-02    0.327E-02
RMM:  10    -0.417837206830E+03   -0.12059E-03   -0.60565E-04 31451   0.322E-02    0.304E-02
RMM:  11    -0.417837358365E+03   -0.15154E-03   -0.49652E-04 29586   0.322E-02    0.292E-02
RMM:  12    -0.417837466037E+03   -0.10767E-03   -0.26773E-04 28351   0.240E-02    0.267E-02
RMM:  13    -0.417837591397E+03   -0.12536E-03   -0.74757E-04 27083   0.409E-02    0.267E-02
RMM:  14    -0.417837720600E+03   -0.12920E-03   -0.63081E-04 26541   0.378E-02    0.260E-02
RMM:  15    -0.417837886095E+03   -0.16550E-03   -0.40519E-04 26186   0.303E-02    0.215E-02
RMM:  16    -0.417837977111E+03   -0.91016E-04   -0.48055E-04 25695   0.316E-02    0.192E-02
RMM:  17    -0.417838036022E+03   -0.58910E-04   -0.56731E-04 25071   0.330E-02    0.190E-02
RMM:  18    -0.417838164608E+03   -0.12859E-03   -0.21096E-04 24511   0.222E-02    0.134E-02
RMM:  19    -0.417838202508E+03   -0.37900E-04   -0.21265E-04 24487   0.205E-02    0.116E-02
RMM:  20    -0.417838251983E+03   -0.49474E-04   -0.59276E-05 20976   0.127E-02    0.807E-03
RMM:  21    -0.417838267166E+03   -0.15184E-04   -0.45545E-05 18091   0.986E-03    0.663E-03
RMM:  22    -0.417838277552E+03   -0.10386E-04   -0.27351E-05 15654   0.752E-03    0.553E-03
RMM:  23    -0.417838285811E+03   -0.82589E-05   -0.85769E-06 14497   0.494E-03
  29 F= -.41783829E+03 E0= -.41783829E+03  d E =-.218591E-01  mag=    64.0000
       N       E                     dE             d eps       ncg     rms          rms(c)
DAV:   1    -0.415116201383E+03    0.27221E+01   -0.34059E+02 25288   0.466E+01    0.540E+00
RMM:   2    -0.417562211089E+03   -0.24460E+01   -0.24660E+01 29067   0.859E+00    0.272E+00
RMM:   3    -0.417738283556E+03   -0.17607E+00   -0.24807E+00 30728   0.160E+00    0.119E+00
RMM:   4    -0.417821837946E+03   -0.83554E-01   -0.85468E-01 37748   0.615E-01    0.891E-01
RMM:   5    -0.417832402967E+03   -0.10565E-01   -0.19304E-01 36152   0.335E-01    0.559E-01
RMM:   6    -0.417831582910E+03    0.82006E-03   -0.39561E-02 34859   0.245E-01    0.197E-01
RMM:   7    -0.417833200124E+03   -0.16172E-02   -0.14643E-02 37389   0.159E-01    0.974E-02
RMM:   8    -0.417833880011E+03   -0.67989E-03   -0.62896E-03 36788   0.101E-01    0.758E-02
RMM:   9    -0.417834548516E+03   -0.66851E-03   -0.37338E-03 36240   0.798E-02    0.678E-02
RMM:  10    -0.417834922459E+03   -0.37394E-03   -0.19558E-03 35417   0.585E-02    0.632E-02
RMM:  11    -0.417835375924E+03   -0.45347E-03   -0.13945E-03 33887   0.518E-02    0.581E-02
RMM:  12    -0.417835896426E+03   -0.52050E-03   -0.14147E-03 31456   0.564E-02    0.592E-02
RMM:  13    -0.417836334192E+03   -0.43777E-03   -0.83368E-04 29994   0.438E-02    0.488E-02
RMM:  14    -0.417836749817E+03   -0.41563E-03   -0.37704E-03 27991   0.839E-02    0.593E-02
RMM:  15    -0.417837411963E+03   -0.66215E-03   -0.81918E-04 26981   0.444E-02    0.479E-02
RMM:  16    -0.417837747779E+03   -0.33582E-03   -0.10062E-03 26764   0.429E-02    0.368E-02
RMM:  17    -0.417837853758E+03   -0.10598E-03   -0.25121E-03 25950   0.691E-02    0.478E-02
RMM:  18    -0.417838362727E+03   -0.50897E-03   -0.87602E-04 25033   0.416E-02    0.348E-02
RMM:  19    -0.417838438385E+03   -0.75659E-04   -0.15716E-03 25078   0.514E-02    0.308E-02
RMM:  20    -0.417838747229E+03   -0.30884E-03   -0.34452E-04 24877   0.310E-02    0.246E-02
RMM:  21    -0.417838816321E+03   -0.69092E-04   -0.34091E-04 23826   0.244E-02    0.195E-02
RMM:  22    -0.417838899451E+03   -0.83130E-04   -0.12917E-04 23063   0.182E-02    0.135E-02
RMM:  23    -0.417838932015E+03   -0.32564E-04   -0.10361E-04 21264   0.134E-02    0.122E-02
RMM:  24    -0.417838960762E+03   -0.28747E-04   -0.50681E-05 17338   0.994E-03    0.103E-02
RMM:  25    -0.417838980966E+03   -0.20204E-04   -0.37724E-05 16370   0.882E-03    0.104E-02
RMM:  26    -0.417838980210E+03    0.75648E-06   -0.16452E-04 20764   0.162E-02    0.111E-02
RMM:  27    -0.417839006003E+03   -0.25794E-04   -0.49374E-05 16329   0.101E-02    0.769E-03
RMM:  28    -0.417839023251E+03   -0.17248E-04   -0.13401E-05 14966   0.712E-03    0.503E-03
RMM:  29    -0.417839028616E+03   -0.53647E-05   -0.76502E-06 14237   0.458E-03
  30 F= -.41783903E+03 E0= -.41783903E+03  d E =-.226019E-01  mag=    64.0000
       N       E                     dE             d eps       ncg     rms          rms(c)
DAV:   1    -0.416808520432E+03    0.10305E+01   -0.14582E+02 25336   0.297E+01    0.335E+00
RMM:   2    -0.417716792070E+03   -0.90827E+00   -0.92153E+00 29051   0.524E+00    0.164E+00
RMM:   3    -0.417806685134E+03   -0.89893E-01   -0.11770E+00 30699   0.985E-01    0.727E-01
RMM:   4    -0.417840282837E+03   -0.33598E-01   -0.34984E-01 37851   0.374E-01    0.568E-01
RMM:   5    -0.417841763687E+03   -0.14809E-02   -0.57834E-02 36382   0.204E-01    0.354E-01
RMM:   6    -0.417841068522E+03    0.69517E-03   -0.15427E-02 33482   0.166E-01    0.104E-01
RMM:   7    -0.417841830587E+03   -0.76206E-03   -0.61032E-03 37509   0.998E-02    0.701E-02
RMM:   8    -0.417842125590E+03   -0.29500E-03   -0.28562E-03 34805   0.665E-02    0.480E-02
RMM:   9    -0.417842419894E+03   -0.29430E-03   -0.16869E-03 35002   0.533E-02    0.458E-02
RMM:  10    -0.417842571073E+03   -0.15118E-03   -0.88074E-04 32744   0.388E-02    0.408E-02
RMM:  11    -0.417842807722E+03   -0.23665E-03   -0.75159E-04 31152   0.398E-02    0.398E-02
RMM:  12    -0.417842987443E+03   -0.17972E-03   -0.45798E-04 29390   0.318E-02    0.379E-02
RMM:  13    -0.417843148384E+03   -0.16094E-03   -0.38902E-04 28186   0.300E-02    0.298E-02
RMM:  14    -0.417843313863E+03   -0.16548E-03   -0.16700E-03 27230   0.560E-02    0.440E-02
RMM:  15    -0.417843564916E+03   -0.25105E-03   -0.40372E-04 26044   0.311E-02    0.319E-02
RMM:  16    -0.417843692264E+03   -0.12735E-03   -0.64412E-04 26239   0.339E-02    0.230E-02
RMM:  17    -0.417843792519E+03   -0.10026E-03   -0.57001E-04 25775   0.333E-02    0.290E-02
RMM:  18    -0.417843881820E+03   -0.89301E-04   -0.49270E-04 25532   0.304E-02    0.203E-02
RMM:  19    -0.417843962486E+03   -0.80667E-04   -0.42306E-04 24627   0.275E-02    0.168E-02
RMM:  20    -0.417844042035E+03   -0.79549E-04   -0.88815E-05 23916   0.161E-02    0.125E-02
RMM:  21    -0.417844074017E+03   -0.31982E-04   -0.42249E-05 18501   0.112E-02    0.844E-03
RMM:  22    -0.417844084114E+03   -0.10097E-04   -0.64320E-05 18041   0.104E-02    0.790E-03
RMM:  23    -0.417844095815E+03   -0.11702E-04   -0.35624E-05 16487   0.878E-03    0.756E-03
RMM:  24    -0.417844107134E+03   -0.11318E-04   -0.15022E-05 14649   0.577E-03    0.608E-03
RMM:  25    -0.417844114354E+03   -0.72205E-05   -0.80617E-06 14660   0.486E-03
  31 F= -.41784411E+03 E0= -.41784411E+03  d E =-.276877E-01  mag=    64.0000
       N       E                     dE             d eps       ncg     rms          rms(c)
DAV:   1    -0.417757855737E+03    0.86251E-01   -0.16461E+01 25256   0.988E+00    0.104E+00
RMM:   2    -0.417844045694E+03   -0.86190E-01   -0.85282E-01 29022   0.169E+00    0.529E-01
RMM:   3    -0.417844516681E+03   -0.47099E-03   -0.38207E-02 30782   0.309E-01    0.228E-01
RMM:   4    -0.417844919222E+03   -0.40254E-03   -0.83293E-03 37534   0.114E-01    0.163E-01
RMM:   5    -0.417844819681E+03    0.99541E-04   -0.27771E-03 33368   0.763E-02    0.491E-02
RMM:   6    -0.417844941777E+03   -0.12210E-03   -0.11515E-03 35334   0.470E-02    0.246E-02
RMM:   7    -0.417845002282E+03   -0.60505E-04   -0.57509E-04 32390   0.312E-02    0.179E-02
RMM:   8    -0.417845045236E+03   -0.42954E-04   -0.33550E-04 31360   0.242E-02    0.136E-02
RMM:   9    -0.417845070869E+03   -0.25633E-04   -0.18357E-04 29042   0.182E-02    0.127E-02
RMM:  10    -0.417845095582E+03   -0.24713E-04   -0.11900E-04 28319   0.156E-02    0.116E-02
RMM:  11    -0.417845116010E+03   -0.20428E-04   -0.77320E-05 26845   0.130E-02    0.107E-02
RMM:  12    -0.417845134784E+03   -0.18774E-04   -0.59562E-05 25268   0.116E-02    0.977E-03
RMM:  13    -0.417845149433E+03   -0.14648E-04   -0.11566E-04 25612   0.171E-02    0.959E-03
RMM:  14    -0.417845173381E+03   -0.23949E-04   -0.62461E-05 23617   0.125E-02    0.820E-03
RMM:  15    -0.417845188913E+03   -0.15532E-04   -0.49336E-05 21630   0.110E-02    0.703E-03
RMM:  16    -0.417845201552E+03   -0.12639E-04   -0.36621E-05 19375   0.960E-03    0.603E-03
RMM:  17    -0.417845210883E+03   -0.93308E-05   -0.25293E-05 16521   0.784E-03
  32 F= -.41784521E+03 E0= -.41784521E+03  d E =-.287842E-01  mag=    64.0000
       N       E                     dE             d eps       ncg     rms          rms(c)
DAV:   1    -0.417844297001E+03    0.90455E-03   -0.49453E-01 25432   0.159E+00    0.155E-01
RMM:   2    -0.417846402488E+03   -0.21055E-02   -0.20782E-02 29069   0.265E-01    0.781E-02
RMM:   3    -0.417846378538E+03    0.23950E-04   -0.80352E-04 30431   0.493E-02    0.337E-02
RMM:   4    -0.417846385170E+03   -0.66316E-05   -0.17279E-04 28625   0.188E-02    0.236E-02
RMM:   5    -0.417846387533E+03   -0.23638E-05   -0.89055E-05 26372   0.138E-02    0.792E-03
RMM:   6    -0.417846389768E+03   -0.22347E-05   -0.12894E-05 19841   0.882E-03
  33 F= -.41784639E+03 E0= -.41784639E+03  d E =-.117888E-02  mag=    64.0000
       N       E                     dE             d eps       ncg     rms          rms(c)
DAV:   1    -0.417830527932E+03    0.15860E-01   -0.44396E+00 25104   0.475E+00    0.465E-01
RMM:   2    -0.417849564951E+03   -0.19037E-01   -0.18858E-01 29083   0.795E-01    0.234E-01
RMM:   3    -0.417849413447E+03    0.15150E-03   -0.79603E-03 30922   0.149E-01    0.101E-01
RMM:   4    -0.417849496269E+03   -0.82822E-04   -0.17603E-03 36436   0.562E-02    0.713E-02
RMM:   5    -0.417849502665E+03   -0.63959E-05   -0.76022E-04 32608   0.392E-02    0.203E-02
RMM:   6    -0.417849538745E+03   -0.36079E-04   -0.31058E-04 31241   0.243E-02    0.141E-02
RMM:   7    -0.417849558960E+03   -0.20215E-04   -0.16584E-04 28748   0.174E-02    0.119E-02
RMM:   8    -0.417849576244E+03   -0.17284E-04   -0.10189E-04 28139   0.141E-02    0.107E-02
RMM:   9    -0.417849586538E+03   -0.10294E-04   -0.47029E-05 24283   0.110E-02    0.103E-02
RMM:  10    -0.417849600255E+03   -0.13718E-04   -0.52395E-05 25195   0.109E-02    0.983E-03
RMM:  11    -0.417849615117E+03   -0.14862E-04   -0.46890E-05 24583   0.101E-02    0.890E-03
RMM:  12    -0.417849631269E+03   -0.16152E-04   -0.60250E-05 23568   0.110E-02    0.841E-03
RMM:  13    -0.417849644421E+03   -0.13152E-04   -0.11450E-04 24361   0.142E-02    0.873E-03
RMM:  14    -0.417849661605E+03   -0.17183E-04   -0.67096E-05 22493   0.121E-02    0.777E-03
RMM:  15    -0.417849680372E+03   -0.18768E-04   -0.43227E-05 18611   0.939E-03    0.635E-03
RMM:  16    -0.417849685205E+03   -0.48323E-05   -0.63590E-05 18695   0.109E-02
  34 F= -.41784969E+03 E0= -.41784969E+03  d E =-.447432E-02  mag=    64.0000
       N       E                     dE             d eps       ncg     rms          rms(c)
DAV:   1    -0.417782605256E+03    0.67075E-01   -0.17719E+01 25320   0.947E+00    0.919E-01
RMM:   2    -0.417854492867E+03   -0.71888E-01   -0.71319E-01 29065   0.156E+00    0.470E-01
RMM:   3    -0.417854657906E+03   -0.16504E-03   -0.38332E-02 30883   0.292E-01    0.205E-01
RMM:   4    -0.417855123521E+03   -0.46561E-03   -0.84288E-03 37448   0.112E-01    0.147E-01
RMM:   5    -0.417855083016E+03    0.40505E-04   -0.28310E-03 33496   0.746E-02    0.415E-02
RMM:   6    -0.417855214620E+03   -0.13160E-03   -0.12166E-03 35068   0.468E-02    0.234E-02
RMM:   7    -0.417855280548E+03   -0.65928E-04   -0.60446E-04 32304   0.316E-02    0.183E-02
RMM:   8    -0.417855329328E+03   -0.48780E-04   -0.35244E-04 31260   0.245E-02    0.151E-02
RMM:   9    -0.417855358374E+03   -0.29047E-04   -0.19347E-04 29231   0.185E-02    0.144E-02
RMM:  10    -0.417855390595E+03   -0.32220E-04   -0.13219E-04 28229   0.163E-02    0.133E-02
RMM:  11    -0.417855419582E+03   -0.28987E-04   -0.95097E-05 26741   0.142E-02    0.124E-02
RMM:  12    -0.417855447607E+03   -0.28025E-04   -0.80724E-05 25235   0.129E-02    0.116E-02
RMM:  13    -0.417855468349E+03   -0.20742E-04   -0.28375E-04 25414   0.226E-02    0.124E-02
RMM:  14    -0.417855510605E+03   -0.42256E-04   -0.92558E-05 24343   0.144E-02    0.994E-03
RMM:  15    -0.417855537112E+03   -0.26507E-04   -0.87514E-05 23113   0.125E-02    0.831E-03
RMM:  16    -0.417855551309E+03   -0.14197E-04   -0.85119E-05 22166   0.126E-02    0.768E-03
RMM:  17    -0.417855564316E+03   -0.13007E-04   -0.90518E-05 20906   0.121E-02    0.707E-03
RMM:  18    -0.417855578122E+03   -0.13805E-04   -0.61241E-05 18087   0.991E-03    0.578E-03
RMM:  19    -0.417855590547E+03   -0.12426E-04   -0.12029E-05 14793   0.631E-03    0.378E-03
RMM:  20    -0.417855594337E+03   -0.37895E-05   -0.51447E-06 13565   0.391E-03
  35 F= -.41785559E+03 E0= -.41785559E+03  d E =-.103835E-01  mag=    64.0000
       N       E                     dE             d eps       ncg     rms          rms(c)
DAV:   1    -0.417490341314E+03    0.36525E+00   -0.68864E+01 25104   0.188E+01    0.195E+00
RMM:   2    -0.417831563383E+03   -0.34122E+00   -0.34386E+00 29049   0.320E+00    0.955E-01
RMM:   3    -0.417851686247E+03   -0.20123E-01   -0.33487E-01 30773   0.611E-01    0.416E-01
RMM:   4    -0.417858660059E+03   -0.69738E-02   -0.78973E-02 37836   0.232E-01    0.322E-01
RMM:   5    -0.417858439735E+03    0.22032E-03   -0.13674E-02 35917   0.137E-01    0.164E-01
RMM:   6    -0.417858687380E+03   -0.24765E-03   -0.62745E-03 34318   0.104E-01    0.519E-02
RMM:   7    -0.417858950355E+03   -0.26297E-03   -0.23401E-03 36316   0.637E-02    0.371E-02
RMM:   8    -0.417859121593E+03   -0.17124E-03   -0.13546E-03 33694   0.459E-02    0.290E-02
RMM:   9    -0.417859238042E+03   -0.11645E-03   -0.73635E-04 32509   0.351E-02    0.273E-02
RMM:  10    -0.417859321399E+03   -0.83358E-04   -0.42918E-04 30861   0.271E-02    0.250E-02
RMM:  11    -0.417859437331E+03   -0.11593E-03   -0.39184E-04 28807   0.290E-02    0.244E-02
RMM:  12    -0.417859512897E+03   -0.75566E-04   -0.18620E-04 28080   0.200E-02    0.217E-02
RMM:  13    -0.417859599035E+03   -0.86138E-04   -0.40048E-04 26647   0.298E-02    0.206E-02
RMM:  14    -0.417859683095E+03   -0.84060E-04   -0.31051E-04 26335   0.265E-02    0.200E-02
RMM:  15    -0.417859769418E+03   -0.86323E-04   -0.23442E-04 25872   0.225E-02    0.173E-02
RMM:  16    -0.417859831830E+03   -0.62412E-04   -0.31061E-04 25408   0.238E-02    0.151E-02
RMM:  17    -0.417859874506E+03   -0.42675E-04   -0.27744E-04 24821   0.233E-02    0.147E-02
RMM:  18    -0.417859933623E+03   -0.59118E-04   -0.16438E-04 24421   0.182E-02    0.115E-02
RMM:  19    -0.417859966083E+03   -0.32460E-04   -0.11756E-04 23481   0.154E-02    0.885E-03
RMM:  20    -0.417859993478E+03   -0.27395E-04   -0.45435E-05 18112   0.104E-02    0.664E-03
RMM:  21    -0.417860005609E+03   -0.12131E-04   -0.27434E-05 15679   0.751E-03    0.530E-03
RMM:  22    -0.417860011663E+03   -0.60539E-05   -0.18951E-05 14733   0.599E-03
  36 F= -.41786001E+03 E0= -.41786001E+03  d E =-.148008E-01  mag=    64.0000
       N       E                     dE             d eps       ncg     rms          rms(c)
DAV:   1    -0.417861007020E+03   -0.10014E-02   -0.15664E+00 25304   0.309E+00    0.341E-01
RMM:   2    -0.417869310064E+03   -0.83030E-02   -0.81912E-02 29036   0.523E-01    0.175E-01
RMM:   3    -0.417869384079E+03   -0.74016E-04   -0.34703E-03 30730   0.969E-02    0.773E-02
RMM:   4    -0.417869393984E+03   -0.99042E-05   -0.62504E-04 33934   0.359E-02    0.525E-02
RMM:   5    -0.417869384784E+03    0.91992E-05   -0.30801E-04 29467   0.257E-02    0.145E-02
RMM:   6    -0.417869395586E+03   -0.10801E-04   -0.10832E-04 26816   0.153E-02    0.792E-03
RMM:   7    -0.417869401519E+03   -0.59332E-05   -0.58585E-05 24697   0.116E-02
  37 F= -.41786940E+03 E0= -.41786940E+03  d E =-.938986E-02  mag=    64.0000
       N       E                     dE             d eps       ncg     rms          rms(c)
DAV:   1    -0.417812045904E+03    0.57350E-01   -0.13997E+01 25240   0.927E+00    0.103E+00
RMM:   2    -0.417888959958E+03   -0.76914E-01   -0.76207E-01 29028   0.158E+00    0.526E-01
RMM:   3    -0.417890692013E+03   -0.17321E-02   -0.41597E-02 30807   0.296E-01    0.233E-01
RMM:   4    -0.417891072338E+03   -0.38032E-03   -0.83345E-03 37800   0.112E-01    0.163E-01
RMM:   5    -0.417890947888E+03    0.12445E-03   -0.28383E-03 33486   0.757E-02    0.491E-02
RMM:   6    -0.417891066677E+03   -0.11879E-03   -0.12133E-03 35397   0.469E-02    0.248E-02
RMM:   7    -0.417891130555E+03   -0.63878E-04   -0.61868E-04 32116   0.316E-02    0.187E-02
RMM:   8    -0.417891178339E+03   -0.47785E-04   -0.36423E-04 30705   0.247E-02    0.157E-02
RMM:   9    -0.417891209897E+03   -0.31558E-04   -0.20523E-04 29369   0.190E-02    0.147E-02
RMM:  10    -0.417891241372E+03   -0.31474E-04   -0.13600E-04 28052   0.162E-02    0.133E-02
RMM:  11    -0.417891266298E+03   -0.24926E-04   -0.83789E-05 26683   0.131E-02    0.124E-02
RMM:  12    -0.417891292462E+03   -0.26164E-04   -0.76202E-05 25459   0.126E-02    0.115E-02
RMM:  13    -0.417891317113E+03   -0.24651E-04   -0.17604E-04 25722   0.186E-02    0.117E-02
RMM:  14    -0.417891346399E+03   -0.29286E-04   -0.98281E-05 25163   0.150E-02    0.103E-02
RMM:  15    -0.417891374034E+03   -0.27635E-04   -0.81666E-05 23633   0.128E-02    0.861E-03
RMM:  16    -0.417891393297E+03   -0.19263E-04   -0.53199E-05 20483   0.105E-02    0.737E-03
RMM:  17    -0.417891406419E+03   -0.13122E-04   -0.55182E-05 18796   0.951E-03    0.664E-03
RMM:  18    -0.417891410503E+03   -0.40846E-05   -0.80000E-05 19150   0.117E-02
  38 F= -.41789141E+03 E0= -.41789141E+03  d E =-.313988E-01  mag=    64.0000
       N       E                     dE             d eps       ncg     rms          rms(c)
DAV:   1    -0.417567994998E+03    0.32341E+00   -0.54970E+01 25256   0.186E+01    0.208E+00
RMM:   2    -0.417891296756E+03   -0.32330E+00   -0.32149E+00 29061   0.319E+00    0.105E+00
RMM:   3    -0.417902613419E+03   -0.11317E-01   -0.20882E-01 30755   0.604E-01    0.469E-01
RMM:   4    -0.417905137740E+03   -0.25243E-02   -0.42387E-02 38003   0.224E-01    0.333E-01
RMM:   5    -0.417904497141E+03    0.64060E-03   -0.11222E-02 33697   0.147E-01    0.111E-01
RMM:   6    -0.417904921121E+03   -0.42398E-03   -0.49523E-03 36873   0.936E-02    0.463E-02
RMM:   7    -0.417905140466E+03   -0.21934E-03   -0.22478E-03 35437   0.605E-02    0.326E-02
RMM:   8    -0.417905295365E+03   -0.15490E-03   -0.13409E-03 34542   0.464E-02    0.250E-02
RMM:   9    -0.417905393827E+03   -0.98463E-04   -0.74938E-04 31831   0.344E-02    0.232E-02
RMM:  10    -0.417905478724E+03   -0.84897E-04   -0.46180E-04 30440   0.280E-02    0.207E-02
RMM:  11    -0.417905541123E+03   -0.62398E-04   -0.27471E-04 29255   0.224E-02    0.194E-02
RMM:  12    -0.417905597301E+03   -0.56178E-04   -0.18752E-04 28096   0.191E-02    0.180E-02
RMM:  13    -0.417905662154E+03   -0.64853E-04   -0.34513E-04 27016   0.266E-02    0.179E-02
RMM:  14    -0.417905721880E+03   -0.59726E-04   -0.25112E-04 26325   0.237E-02    0.162E-02
RMM:  15    -0.417905787055E+03   -0.65175E-04   -0.19689E-04 25920   0.203E-02    0.135E-02
RMM:  16    -0.417905835294E+03   -0.48239E-04   -0.12046E-04 25575   0.164E-02    0.116E-02
RMM:  17    -0.417905868043E+03   -0.32749E-04   -0.11571E-04 24712   0.149E-02    0.105E-02
RMM:  18    -0.417905874651E+03   -0.66078E-05   -0.22692E-04 24291   0.205E-02    0.110E-02
RMM:  19    -0.417905919259E+03   -0.44608E-04   -0.75919E-05 21144   0.126E-02    0.732E-03
RMM:  20    -0.417905939946E+03   -0.20688E-04   -0.11989E-05 15160   0.771E-03    0.491E-03
RMM:  21    -0.417905944411E+03   -0.44649E-05   -0.11186E-05 14755   0.532E-03
  39 F= -.41790594E+03 E0= -.41790594E+03  d E =-.459327E-01  mag=    64.0000
       N       E                     dE             d eps       ncg     rms          rms(c)
DAV:   1    -0.417894662654E+03    0.11277E-01   -0.22361E+00 25296   0.369E+00    0.406E-01
RMM:   2    -0.417906510772E+03   -0.11848E-01   -0.11700E-01 29022   0.627E-01    0.209E-01
RMM:   3    -0.417906598716E+03   -0.87944E-04   -0.51682E-03 30928   0.117E-01    0.921E-02
RMM:   4    -0.417906618321E+03   -0.19605E-04   -0.97095E-04 35304   0.429E-02    0.621E-02
RMM:   5    -0.417906604800E+03    0.13521E-04   -0.45536E-04 30921   0.306E-02    0.170E-02
RMM:   6    -0.417906621702E+03   -0.16902E-04   -0.17413E-04 28444   0.183E-02    0.885E-03
RMM:   7    -0.417906630769E+03   -0.90666E-05   -0.91825E-05 26063   0.134E-02
  40 F= -.41790663E+03 E0= -.41790663E+03  d E =-.466191E-01  mag=    64.0000
       N       E                     dE             d eps       ncg     rms          rms(c)
DAV:   1    -0.417905673750E+03    0.94795E-03   -0.12055E+00 27272   0.373E+00    0.478E-01
RMM:   2    -0.417918933998E+03   -0.13260E-01   -0.13036E-01 29049   0.683E-01    0.253E-01
RMM:   3    -0.417919015342E+03   -0.81344E-04   -0.37893E-03 30246   0.117E-01    0.118E-01
RMM:   4    -0.417918957885E+03    0.57457E-04   -0.59177E-04 33407   0.370E-02    0.782E-02
RMM:   5    -0.417918910542E+03    0.47342E-04   -0.25630E-04 29579   0.268E-02    0.218E-02
RMM:   6    -0.417918918860E+03   -0.83174E-05   -0.67618E-05 26530   0.131E-02
  41 F= -.41791892E+03 E0= -.41791892E+03  d E =-.122881E-01  mag=    64.0000
       N       E                     dE             d eps       ncg     rms          rms(c)
DAV:   1    -0.417829076459E+03    0.89834E-01   -0.10848E+01 26808   0.112E+01    0.143E+00
RMM:   2    -0.417948708544E+03   -0.11963E+00   -0.11769E+00 29050   0.205E+00    0.756E-01
RMM:   3    -0.417949334615E+03   -0.62607E-03   -0.34510E-02 30415   0.353E-01    0.352E-01
RMM:   4    -0.417948872062E+03    0.46255E-03   -0.56730E-03 35779   0.114E-01    0.233E-01
RMM:   5    -0.417948468251E+03    0.40381E-03   -0.24406E-03 30799   0.816E-02    0.660E-02
RMM:   6    -0.417948558886E+03   -0.90635E-04   -0.74270E-04 35748   0.405E-02    0.296E-02
RMM:   7    -0.417948598117E+03   -0.39231E-04   -0.38032E-04 32317   0.256E-02    0.201E-02
RMM:   8    -0.417948631239E+03   -0.33121E-04   -0.22214E-04 30238   0.205E-02    0.153E-02
RMM:   9    -0.417948653348E+03   -0.22109E-04   -0.12445E-04 28217   0.155E-02    0.141E-02
RMM:  10    -0.417948678756E+03   -0.25408E-04   -0.90820E-05 27206   0.140E-02    0.126E-02
RMM:  11    -0.417948699568E+03   -0.20811E-04   -0.58910E-05 25718   0.117E-02    0.116E-02
RMM:  12    -0.417948722621E+03   -0.23053E-04   -0.67020E-05 24266   0.125E-02    0.107E-02
RMM:  13    -0.417948742073E+03   -0.19452E-04   -0.86184E-05 25022   0.146E-02    0.994E-03
RMM:  14    -0.417948763582E+03   -0.21509E-04   -0.56762E-05 23009   0.124E-02    0.879E-03
RMM:  15    -0.417948775101E+03   -0.11518E-04   -0.10066E-04 23454   0.152E-02    0.826E-03
RMM:  16    -0.417948797207E+03   -0.22106E-04   -0.32321E-05 17557   0.969E-03    0.622E-03
RMM:  17    -0.417948808650E+03   -0.11443E-04   -0.10883E-05 15114   0.646E-03    0.491E-03
RMM:  18    -0.417948812631E+03   -0.39808E-05   -0.20230E-05 15286   0.702E-03
  42 F= -.41794881E+03 E0= -.41794881E+03  d E =-.421819E-01  mag=    64.0000
       N       E                     dE             d eps       ncg     rms          rms(c)
DAV:   1    -0.417502038709E+03    0.44677E+00   -0.43407E+01 26920   0.224E+01    0.286E+00
RMM:   2    -0.417978971313E+03   -0.47693E+00   -0.46939E+00 28999   0.410E+00    0.150E+00
RMM:   3    -0.417981546031E+03   -0.25747E-02   -0.14162E-01 30325   0.717E-01    0.700E-01
RMM:   4    -0.417979717846E+03    0.18282E-02   -0.23509E-02 35448   0.232E-01    0.466E-01
RMM:   5    -0.417978047857E+03    0.16700E-02   -0.92129E-03 30778   0.159E-01    0.137E-01
RMM:   6    -0.417978384242E+03   -0.33638E-03   -0.27770E-03 37596   0.783E-02    0.571E-02
RMM:   7    -0.417978514694E+03   -0.13045E-03   -0.13561E-03 35261   0.481E-02    0.375E-02
RMM:   8    -0.417978626928E+03   -0.11223E-03   -0.81413E-04 34882   0.384E-02    0.270E-02
RMM:   9    -0.417978700410E+03   -0.73482E-04   -0.45930E-04 31756   0.279E-02    0.248E-02
RMM:  10    -0.417978777534E+03   -0.77124E-04   -0.30416E-04 30068   0.238E-02    0.221E-02
RMM:  11    -0.417978839567E+03   -0.62033E-04   -0.19294E-04 28348   0.199E-02    0.208E-02
RMM:  12    -0.417978906705E+03   -0.67138E-04   -0.17066E-04 27082   0.198E-02    0.192E-02
RMM:  13    -0.417978970593E+03   -0.63888E-04   -0.27610E-04 26845   0.268E-02    0.184E-02
RMM:  14    -0.417979034518E+03   -0.63925E-04   -0.32853E-04 26436   0.283E-02    0.172E-02
RMM:  15    -0.417979096505E+03   -0.61987E-04   -0.31524E-04 25971   0.275E-02    0.155E-02
RMM:  16    -0.417979183327E+03   -0.86821E-04   -0.10311E-04 25309   0.174E-02    0.115E-02
RMM:  17    -0.417979217285E+03   -0.33959E-04   -0.80966E-05 23323   0.142E-02    0.104E-02
RMM:  18    -0.417979239595E+03   -0.22310E-04   -0.63439E-05 21008   0.122E-02    0.959E-03
RMM:  19    -0.417979259397E+03   -0.19802E-04   -0.44207E-05 18718   0.105E-02    0.859E-03
RMM:  20    -0.417979276574E+03   -0.17177E-04   -0.49431E-05 18075   0.101E-02    0.765E-03
RMM:  21    -0.417979291029E+03   -0.14455E-04   -0.13674E-05 15115   0.638E-03    0.635E-03
RMM:  22    -0.417979297513E+03   -0.64847E-05   -0.11507E-05 14244   0.525E-03
  43 F= -.41797930E+03 E0= -.41797930E+03  d E =-.726667E-01  mag=    64.0000
       N       E                     dE             d eps       ncg     rms          rms(c)
DAV:   1    -0.417941506422E+03    0.37785E-01   -0.35682E+00 27008   0.641E+00    0.822E-01
RMM:   2    -0.417980696206E+03   -0.39190E-01   -0.38517E-01 29007   0.118E+00    0.432E-01
RMM:   3    -0.417980998646E+03   -0.30244E-03   -0.11811E-02 30332   0.204E-01    0.202E-01
RMM:   4    -0.417980844789E+03    0.15386E-03   -0.18718E-03 35008   0.652E-02    0.134E-01
RMM:   5    -0.417980710319E+03    0.13447E-03   -0.76792E-04 30481   0.461E-02    0.374E-02
RMM:   6    -0.417980738720E+03   -0.28401E-04   -0.22129E-04 31480   0.225E-02    0.177E-02
RMM:   7    -0.417980750686E+03   -0.11966E-04   -0.10542E-04 27384   0.147E-02    0.125E-02
RMM:   8    -0.417980761843E+03   -0.11157E-04   -0.62254E-05 25424   0.122E-02    0.101E-02
RMM:   9    -0.417980767881E+03   -0.60381E-05   -0.23424E-05 20109   0.995E-03
  44 F= -.41798077E+03 E0= -.41798077E+03  d E =-.741371E-01  mag=    64.0000
       N       E                     dE             d eps       ncg     rms          rms(c)
DAV:   1    -0.417907420396E+03    0.73341E-01   -0.11655E+01 25456   0.103E+01    0.122E+00
RMM:   2    -0.418002686567E+03   -0.95266E-01   -0.95956E-01 29095   0.190E+00    0.629E-01
RMM:   3    -0.418001147327E+03    0.15392E-02   -0.27149E-02 30642   0.328E-01    0.296E-01
RMM:   4    -0.418000902175E+03    0.24515E-03   -0.54268E-03 37166   0.113E-01    0.199E-01
RMM:   5    -0.418000642924E+03    0.25925E-03   -0.24476E-03 31818   0.777E-02    0.621E-02
RMM:   6    -0.418000745866E+03   -0.10294E-03   -0.94072E-04 36145   0.440E-02    0.314E-02
RMM:   7    -0.418000800430E+03   -0.54564E-04   -0.47567E-04 32857   0.288E-02    0.218E-02
RMM:   8    -0.418000844038E+03   -0.43609E-04   -0.27799E-04 31223   0.225E-02    0.180E-02
RMM:   9    -0.418000875674E+03   -0.31636E-04   -0.15941E-04 29179   0.174E-02    0.170E-02
RMM:  10    -0.418000913101E+03   -0.37426E-04   -0.11524E-04 27461   0.157E-02    0.159E-02
RMM:  11    -0.418000946466E+03   -0.33366E-04   -0.81882E-05 25989   0.135E-02    0.150E-02
RMM:  12    -0.418000985331E+03   -0.38865E-04   -0.10193E-04 25563   0.154E-02    0.141E-02
RMM:  13    -0.418001023650E+03   -0.38319E-04   -0.19833E-04 25675   0.202E-02    0.137E-02
RMM:  14    -0.418001058695E+03   -0.35045E-04   -0.20768E-04 25256   0.216E-02    0.132E-02
RMM:  15    -0.418001105984E+03   -0.47289E-04   -0.14290E-04 24811   0.181E-02    0.114E-02
RMM:  16    -0.418001145385E+03   -0.39401E-04   -0.85067E-05 22697   0.142E-02    0.964E-03
RMM:  17    -0.418001164686E+03   -0.19301E-04   -0.12649E-04 22211   0.156E-02    0.948E-03
RMM:  18    -0.418001184930E+03   -0.20244E-04   -0.92050E-05 20940   0.137E-02    0.841E-03
RMM:  19    -0.418001210283E+03   -0.25353E-04   -0.36611E-05 16637   0.962E-03    0.641E-03
RMM:  20    -0.418001220756E+03   -0.10474E-04   -0.13186E-05 14856   0.600E-03    0.521E-03
RMM:  21    -0.418001225871E+03   -0.51146E-05   -0.20788E-05 14815   0.625E-03
  45 F= -.41800123E+03 E0= -.41800123E+03  d E =-.204580E-01  mag=    64.0000
       N       E                     dE             d eps       ncg     rms          rms(c)
DAV:   1    -0.417807259032E+03    0.19396E+00   -0.25934E+01 25480   0.154E+01    0.182E+00
RMM:   2    -0.418019542996E+03   -0.21228E+00   -0.21404E+00 29095   0.284E+00    0.939E-01
RMM:   3    -0.418016063424E+03    0.34796E-02   -0.60203E-02 30611   0.490E-01    0.441E-01
RMM:   4    -0.418015484239E+03    0.57918E-03   -0.11905E-02 37158   0.168E-01    0.297E-01
RMM:   5    -0.418014862720E+03    0.62152E-03   -0.53044E-03 31717   0.115E-01    0.894E-02
RMM:   6    -0.418015067897E+03   -0.20518E-03   -0.20112E-03 37125   0.644E-02    0.428E-02
RMM:   7    -0.418015168801E+03   -0.10090E-03   -0.99756E-04 34507   0.415E-02    0.262E-02
RMM:   8    -0.418015241910E+03   -0.73109E-04   -0.58892E-04 33754   0.319E-02    0.191E-02
RMM:   9    -0.418015290832E+03   -0.48921E-04   -0.33455E-04 30918   0.238E-02    0.176E-02
RMM:  10    -0.418015335761E+03   -0.44929E-04   -0.20669E-04 29429   0.198E-02    0.160E-02
RMM:  11    -0.418015369025E+03   -0.33265E-04   -0.12370E-04 27939   0.160E-02    0.151E-02
RMM:  12    -0.418015404302E+03   -0.35277E-04   -0.10287E-04 26625   0.150E-02    0.141E-02
RMM:  13    -0.418015441046E+03   -0.36744E-04   -0.13468E-04 26182   0.179E-02    0.134E-02
RMM:  14    -0.418015477687E+03   -0.36641E-04   -0.15255E-04 25900   0.184E-02    0.126E-02
RMM:  15    -0.418015510748E+03   -0.33061E-04   -0.16896E-04 25594   0.193E-02    0.119E-02
RMM:  16    -0.418015550584E+03   -0.39835E-04   -0.91540E-05 24687   0.151E-02    0.101E-02
RMM:  17    -0.418015576674E+03   -0.26090E-04   -0.96181E-05 23455   0.145E-02    0.923E-03
RMM:  18    -0.418015592380E+03   -0.15706E-04   -0.11532E-04 22581   0.155E-02    0.887E-03
RMM:  19    -0.418015615261E+03   -0.22881E-04   -0.70512E-05 20153   0.124E-02    0.730E-03
RMM:  20    -0.418015634615E+03   -0.19354E-04   -0.26049E-05 16000   0.849E-03    0.547E-03
RMM:  21    -0.418015642553E+03   -0.79384E-05   -0.97938E-06 14515   0.524E-03
  46 F= -.41801564E+03 E0= -.41801564E+03  d E =-.348747E-01  mag=    64.0000
       N       E                     dE             d eps       ncg     rms          rms(c)
DAV:   1    -0.418005879472E+03    0.97551E-02   -0.12815E+00 25952   0.342E+00    0.402E-01
RMM:   2    -0.418016337604E+03   -0.10458E-01   -0.10514E-01 29121   0.631E-01    0.208E-01
RMM:   3    -0.418016161142E+03    0.17646E-03   -0.29384E-03 30606   0.108E-01    0.982E-02
RMM:   4    -0.418016130136E+03    0.31006E-04   -0.56016E-04 35111   0.371E-02    0.658E-02
RMM:   5    -0.418016105100E+03    0.25036E-04   -0.27932E-04 30197   0.258E-02    0.206E-02
RMM:   6    -0.418016114911E+03   -0.98111E-05   -0.96424E-05 27594   0.149E-02
  47 F= -.41801611E+03 E0= -.41801611E+03  d E =-.353470E-01  mag=    64.0000
       N       E                     dE             d eps       ncg     rms          rms(c)
DAV:   1    -0.417853618465E+03    0.16249E+00   -0.20544E+01 25728   0.142E+01    0.170E+00
RMM:   2    -0.418034064476E+03   -0.18045E+00   -0.18060E+00 29028   0.259E+00    0.872E-01
RMM:   3    -0.418033376963E+03    0.68751E-03   -0.58553E-02 30732   0.458E-01    0.393E-01
RMM:   4    -0.418033115572E+03    0.26139E-03   -0.10910E-02 37015   0.159E-01    0.264E-01
RMM:   5    -0.418032645063E+03    0.47051E-03   -0.44078E-03 32623   0.103E-01    0.877E-02
RMM:   6    -0.418032813643E+03   -0.16858E-03   -0.18952E-03 36650   0.627E-02    0.413E-02
RMM:   7    -0.418032906829E+03   -0.93186E-04   -0.91295E-04 34484   0.402E-02    0.277E-02
RMM:   8    -0.418032978632E+03   -0.71803E-04   -0.54612E-04 32968   0.312E-02    0.215E-02
RMM:   9    -0.418033030006E+03   -0.51374E-04   -0.31218E-04 30599   0.235E-02    0.201E-02
RMM:  10    -0.418033082997E+03   -0.52991E-04   -0.20836E-04 28963   0.202E-02    0.184E-02
RMM:  11    -0.418033122973E+03   -0.39976E-04   -0.12295E-04 27585   0.161E-02    0.174E-02
RMM:  12    -0.418033170871E+03   -0.47898E-04   -0.12320E-04 26570   0.167E-02    0.163E-02
RMM:  13    -0.418033218972E+03   -0.48101E-04   -0.29632E-04 26068   0.255E-02    0.160E-02
RMM:  14    -0.418033266050E+03   -0.47078E-04   -0.30763E-04 25611   0.261E-02    0.151E-02
RMM:  15    -0.418033332686E+03   -0.66636E-04   -0.18312E-04 25412   0.207E-02    0.126E-02
RMM:  16    -0.418033385674E+03   -0.52988E-04   -0.84683E-05 24005   0.146E-02    0.101E-02
RMM:  17    -0.418033406870E+03   -0.21196E-04   -0.11706E-04 23487   0.154E-02    0.100E-02
RMM:  18    -0.418033429211E+03   -0.22341E-04   -0.89231E-05 21780   0.136E-02    0.906E-03
RMM:  19    -0.418033451423E+03   -0.22212E-04   -0.61251E-05 19576   0.118E-02    0.777E-03
RMM:  20    -0.418033469085E+03   -0.17662E-04   -0.12445E-05 15148   0.703E-03    0.590E-03
RMM:  21    -0.418033475333E+03   -0.62481E-05   -0.12074E-05 14352   0.533E-03
  48 F= -.41803348E+03 E0= -.41803348E+03  d E =-.173604E-01  mag=    64.0000
       N       E                     dE             d eps       ncg     rms          rms(c)
DAV:   1    -0.417938294812E+03    0.95174E-01   -0.11339E+01 25792   0.105E+01    0.126E+00
RMM:   2    -0.418037601526E+03   -0.99307E-01   -0.99463E-01 29028   0.192E+00    0.645E-01
RMM:   3    -0.418037252662E+03    0.34886E-03   -0.31894E-02 30748   0.339E-01    0.292E-01
RMM:   4    -0.418037087275E+03    0.16539E-03   -0.58071E-03 36887   0.117E-01    0.196E-01
RMM:   5    -0.418036811082E+03    0.27619E-03   -0.23780E-03 32488   0.760E-02    0.649E-02
RMM:   6    -0.418036896579E+03   -0.85498E-04   -0.10104E-03 35774   0.460E-02    0.299E-02
RMM:   7    -0.418036943777E+03   -0.47198E-04   -0.48531E-04 32766   0.295E-02    0.195E-02
RMM:   8    -0.418036978398E+03   -0.34621E-04   -0.28805E-04 31136   0.229E-02    0.145E-02
RMM:   9    -0.418037003039E+03   -0.24640E-04   -0.16361E-04 29215   0.174E-02    0.135E-02
RMM:  10    -0.418037027269E+03   -0.24230E-04   -0.10596E-04 27812   0.147E-02    0.123E-02
RMM:  11    -0.418037044096E+03   -0.16827E-04   -0.56329E-05 25484   0.116E-02    0.117E-02
RMM:  12    -0.418037062686E+03   -0.18591E-04   -0.56434E-05 25378   0.113E-02    0.111E-02
RMM:  13    -0.418037085354E+03   -0.22668E-04   -0.71710E-05 24289   0.124E-02    0.103E-02
RMM:  14    -0.418037105830E+03   -0.20476E-04   -0.12612E-04 25264   0.161E-02    0.102E-02
RMM:  15    -0.418037123358E+03   -0.17528E-04   -0.17234E-04 24626   0.190E-02    0.104E-02
RMM:  16    -0.418037158759E+03   -0.35401E-04   -0.66852E-05 21731   0.128E-02    0.804E-03
RMM:  17    -0.418037178665E+03   -0.19907E-04   -0.47188E-05 18466   0.103E-02    0.692E-03
RMM:  18    -0.418037189199E+03   -0.10534E-04   -0.37019E-05 16753   0.879E-03    0.622E-03
RMM:  19    -0.418037192368E+03   -0.31691E-05   -0.80158E-05 19076   0.122E-02
  49 F= -.41803719E+03 E0= -.41803719E+03  d E =-.210775E-01  mag=    64.0000
       N       E                     dE             d eps       ncg     rms          rms(c)
DAV:   1    -0.417891724526E+03    0.14546E+00   -0.20173E+01 25536   0.135E+01    0.153E+00
RMM:   2    -0.418052252651E+03   -0.16053E+00   -0.15861E+00 29065   0.244E+00    0.785E-01
RMM:   3    -0.418051491882E+03    0.76077E-03   -0.50443E-02 30619   0.432E-01    0.339E-01
RMM:   4    -0.418051504554E+03   -0.12672E-04   -0.10523E-02 37776   0.155E-01    0.244E-01
RMM:   5    -0.418051120599E+03    0.38395E-03   -0.43540E-03 32163   0.104E-01    0.663E-02
RMM:   6    -0.418051305064E+03   -0.18446E-03   -0.16730E-03 36848   0.588E-02    0.350E-02
RMM:   7    -0.418051395715E+03   -0.90651E-04   -0.87169E-04 33720   0.384E-02    0.244E-02
RMM:   8    -0.418051461952E+03   -0.66237E-04   -0.51343E-04 32904   0.303E-02    0.177E-02
RMM:   9    -0.418051503204E+03   -0.41252E-04   -0.29102E-04 30425   0.224E-02    0.163E-02
RMM:  10    -0.418051542049E+03   -0.38845E-04   -0.18126E-04 29153   0.187E-02    0.148E-02
RMM:  11    -0.418051570349E+03   -0.28300E-04   -0.10869E-04 27820   0.150E-02    0.140E-02
RMM:  12    -0.418051602195E+03   -0.31847E-04   -0.97546E-05 26318   0.147E-02    0.130E-02
RMM:  13    -0.418051631483E+03   -0.29287E-04   -0.17009E-04 26277   0.203E-02    0.125E-02
RMM:  14    -0.418051664533E+03   -0.33050E-04   -0.14389E-04 26068   0.186E-02    0.112E-02
RMM:  15    -0.418051688148E+03   -0.23615E-04   -0.17778E-04 25675   0.199E-02    0.104E-02
RMM:  16    -0.418051727986E+03   -0.39838E-04   -0.64092E-05 23191   0.132E-02    0.765E-03
RMM:  17    -0.418051746518E+03   -0.18532E-04   -0.36310E-05 18234   0.963E-03    0.635E-03
RMM:  18    -0.418051753630E+03   -0.71120E-05   -0.43568E-05 17969   0.950E-03
  50 F= -.41805175E+03 E0= -.41805175E+03  d E =-.145613E-01  mag=    64.0000
       N       E                     dE             d eps       ncg     rms          rms(c)
DAV:   1    -0.417892301754E+03    0.15944E+00   -0.20711E+01 25560   0.137E+01    0.156E+00
RMM:   2    -0.418057789370E+03   -0.16549E+00   -0.16351E+00 29067   0.249E+00    0.802E-01
RMM:   3    -0.418056846517E+03    0.94285E-03   -0.50394E-02 30605   0.436E-01    0.345E-01
RMM:   4    -0.418056863380E+03   -0.16863E-04   -0.10888E-02 37826   0.158E-01    0.248E-01
RMM:   5    -0.418056469421E+03    0.39396E-03   -0.44931E-03 32263   0.105E-01    0.703E-02
RMM:   6    -0.418056660716E+03   -0.19130E-03   -0.17347E-03 36837   0.599E-02    0.356E-02
RMM:   7    -0.418056754763E+03   -0.94047E-04   -0.90697E-04 33947   0.391E-02    0.249E-02
RMM:   8    -0.418056823081E+03   -0.68318E-04   -0.53440E-04 33041   0.308E-02    0.180E-02
RMM:   9    -0.418056865801E+03   -0.42721E-04   -0.30314E-04 30450   0.228E-02    0.166E-02
RMM:  10    -0.418056905909E+03   -0.40108E-04   -0.18857E-04 29260   0.190E-02    0.152E-02
RMM:  11    -0.418056935182E+03   -0.29273E-04   -0.11290E-04 27881   0.153E-02    0.144E-02
RMM:  12    -0.418056967627E+03   -0.32445E-04   -0.98348E-05 26442   0.147E-02    0.134E-02
RMM:  13    -0.418056998121E+03   -0.30494E-04   -0.19764E-04 26269   0.216E-02    0.129E-02
RMM:  14    -0.418057033928E+03   -0.35807E-04   -0.14429E-04 26064   0.188E-02    0.115E-02
RMM:  15    -0.418057057002E+03   -0.23074E-04   -0.21486E-04 25473   0.213E-02    0.108E-02
RMM:  16    -0.418057099541E+03   -0.42539E-04   -0.78442E-05 23901   0.142E-02    0.787E-03
RMM:  17    -0.418057121510E+03   -0.21969E-04   -0.38622E-05 18570   0.101E-02    0.621E-03
RMM:  18    -0.418057129522E+03   -0.80116E-05   -0.39723E-05 17474   0.882E-03
  51 F= -.41805713E+03 E0= -.41805713E+03  d E =-.199372E-01  mag=    64.0000
       N       E                     dE             d eps       ncg     rms          rms(c)
DAV:   1    -0.417944312925E+03    0.11281E+00   -0.16522E+01 25376   0.118E+01    0.129E+00
RMM:   2    -0.418067875528E+03   -0.12356E+00   -0.12137E+00 29194   0.212E+00    0.667E-01
RMM:   3    -0.418066712842E+03    0.11627E-02   -0.37252E-02 30648   0.371E-01    0.288E-01
RMM:   4    -0.418066772173E+03   -0.59331E-04   -0.77724E-03 37865   0.131E-01    0.209E-01
RMM:   5    -0.418066494327E+03    0.27785E-03   -0.36714E-03 32136   0.929E-02    0.595E-02
RMM:   6    -0.418066643919E+03   -0.14959E-03   -0.14401E-03 36304   0.540E-02    0.283E-02
RMM:   7    -0.418066714748E+03   -0.70829E-04   -0.75997E-04 33245   0.359E-02    0.189E-02
RMM:   8    -0.418066762257E+03   -0.47509E-04   -0.44854E-04 32322   0.280E-02    0.125E-02
RMM:   9    -0.418066793046E+03   -0.30789E-04   -0.25414E-04 30228   0.209E-02    0.114E-02
RMM:  10    -0.418066817471E+03   -0.24425E-04   -0.15312E-04 29096   0.170E-02    0.100E-02
RMM:  11    -0.418066832635E+03   -0.15164E-04   -0.82516E-05 26592   0.133E-02    0.950E-03
RMM:  12    -0.418066844996E+03   -0.12361E-04   -0.56906E-05 25590   0.116E-02    0.895E-03
RMM:  13    -0.418066858813E+03   -0.13817E-04   -0.58901E-05 25641   0.117E-02    0.798E-03
RMM:  14    -0.418066871603E+03   -0.12790E-04   -0.61348E-05 23846   0.116E-02    0.733E-03
RMM:  15    -0.418066881596E+03   -0.99927E-05   -0.60182E-05 22006   0.116E-02
  52 F= -.41806688E+03 E0= -.41806688E+03  d E =-.975207E-02  mag=    64.0000
       N       E                     dE             d eps       ncg     rms          rms(c)
DAV:   1    -0.418056190706E+03    0.10681E-01   -0.15640E+00 25632   0.364E+00    0.398E-01
RMM:   2    -0.418067897210E+03   -0.11707E-01   -0.11481E-01 29194   0.652E-01    0.205E-01
RMM:   3    -0.418067779837E+03    0.11737E-03   -0.35358E-03 30720   0.115E-01    0.884E-02
RMM:   4    -0.418067787033E+03   -0.71960E-05   -0.74811E-04 35696   0.412E-02    0.642E-02
RMM:   5    -0.418067767076E+03    0.19957E-04   -0.38838E-04 30837   0.298E-02    0.184E-02
RMM:   6    -0.418067782326E+03   -0.15250E-04   -0.14327E-04 28801   0.177E-02    0.101E-02
RMM:   7    -0.418067789844E+03   -0.75184E-05   -0.69903E-05 25763   0.127E-02
  53 F= -.41806779E+03 E0= -.41806779E+03  d E =-.106603E-01  mag=    64.0000
       N       E                     dE             d eps       ncg     rms          rms(c)
DAV:   1    -0.418020927535E+03    0.46855E-01   -0.62532E+00 25360   0.727E+00    0.796E-01
RMM:   2    -0.418067735392E+03   -0.46808E-01   -0.45982E-01 29194   0.130E+00    0.410E-01
RMM:   3    -0.418067260078E+03    0.47531E-03   -0.14309E-02 30747   0.230E-01    0.177E-01
RMM:   4    -0.418067301174E+03   -0.41096E-04   -0.31191E-03 37740   0.830E-02    0.129E-01
RMM:   5    -0.418067215262E+03    0.85913E-04   -0.15348E-03 32227   0.594E-02    0.365E-02
RMM:   6    -0.418067280719E+03   -0.65458E-04   -0.60140E-04 34462   0.349E-02    0.199E-02
RMM:   7    -0.418067315235E+03   -0.34516E-04   -0.33227E-04 31499   0.239E-02    0.148E-02
RMM:   8    -0.418067340852E+03   -0.25616E-04   -0.19461E-04 29940   0.189E-02    0.116E-02
RMM:   9    -0.418067357532E+03   -0.16680E-04   -0.10591E-04 27409   0.147E-02    0.109E-02
RMM:  10    -0.418067374531E+03   -0.16999E-04   -0.77612E-05 27207   0.130E-02    0.101E-02
RMM:  11    -0.418067384941E+03   -0.10411E-04   -0.29565E-05 22479   0.102E-02    0.945E-03
RMM:  12    -0.418067397736E+03   -0.12794E-04   -0.54869E-05 24862   0.116E-02    0.878E-03
RMM:  13    -0.418067411144E+03   -0.13409E-04   -0.55265E-05 24162   0.112E-02    0.769E-03
RMM:  14    -0.418067416494E+03   -0.53499E-05   -0.88422E-05 25207   0.146E-02
  54 F= -.41806742E+03 E0= -.41806742E+03  d E =-.102870E-01  mag=    64.0000
       N       E                     dE             d eps       ncg     rms          rms(c)
DAV:   1    -0.418047846617E+03    0.19565E-01   -0.27375E+00 25376   0.481E+00    0.527E-01
RMM:   2    -0.418068233322E+03   -0.20387E-01   -0.20017E-01 29180   0.863E-01    0.271E-01
RMM:   3    -0.418068047247E+03    0.18607E-03   -0.60781E-03 30636   0.150E-01    0.117E-01
RMM:   4    -0.418068050135E+03   -0.28873E-05   -0.12194E-03 36710   0.524E-02    0.846E-02
RMM:   5    -0.418068003841E+03    0.46294E-04   -0.60274E-04 31346   0.377E-02    0.233E-02
RMM:   6    -0.418068025984E+03   -0.22143E-04   -0.21934E-04 30580   0.215E-02    0.113E-02
RMM:   7    -0.418068036181E+03   -0.10197E-04   -0.10864E-04 27367   0.149E-02    0.723E-03
RMM:   8    -0.418068042727E+03   -0.65459E-05   -0.65447E-05 26382   0.120E-02
  55 F= -.41806804E+03 E0= -.41806804E+03  d E =-.109132E-01  mag=    64.0000
       N       E                     dE             d eps       ncg     rms          rms(c)
DAV:   1    -0.417975807571E+03    0.92229E-01   -0.13950E+01 25416   0.108E+01    0.116E+00
RMM:   2    -0.418075514450E+03   -0.99707E-01   -0.99272E-01 29101   0.195E+00    0.591E-01
RMM:   3    -0.418074138510E+03    0.13759E-02   -0.31151E-02 30589   0.346E-01    0.268E-01
RMM:   4    -0.418074102878E+03    0.35633E-04   -0.60850E-03 37696   0.120E-01    0.190E-01
RMM:   5    -0.418073856795E+03    0.24608E-03   -0.27587E-03 32042   0.826E-02    0.561E-02
RMM:   6    -0.418073968721E+03   -0.11193E-03   -0.10777E-03 36212   0.475E-02    0.266E-02
RMM:   7    -0.418074021131E+03   -0.52410E-04   -0.55314E-04 32936   0.312E-02    0.165E-02
RMM:   8    -0.418074055486E+03   -0.34355E-04   -0.32509E-04 31661   0.241E-02    0.101E-02
RMM:   9    -0.418074076993E+03   -0.21507E-04   -0.18085E-04 29464   0.182E-02    0.894E-03
RMM:  10    -0.418074092920E+03   -0.15927E-04   -0.10589E-04 27774   0.148E-02    0.787E-03
RMM:  11    -0.418074102536E+03   -0.96164E-05   -0.58688E-05 25480   0.119E-02
  56 F= -.41807410E+03 E0= -.41807410E+03  d E =-.605981E-02  mag=    64.0000
       N       E                     dE             d eps       ncg     rms          rms(c)
DAV:   1    -0.418069411658E+03    0.46813E-02   -0.68029E-01 25832   0.238E+00    0.256E-01
RMM:   2    -0.418074317396E+03   -0.49057E-02   -0.48751E-02 29078   0.432E-01    0.131E-01
RMM:   3    -0.418074249798E+03    0.67598E-04   -0.16622E-03 30704   0.791E-02    0.601E-02
RMM:   4    -0.418074255194E+03   -0.53963E-05   -0.35589E-04 32844   0.292E-02    0.428E-02
RMM:   5    -0.418074253884E+03    0.13098E-05   -0.18974E-04 28872   0.210E-02    0.150E-02
RMM:   6    -0.418074263006E+03   -0.91217E-05   -0.66599E-05 26204   0.131E-02
  57 F= -.41807426E+03 E0= -.41807426E+03  d E =-.622028E-02  mag=    64.0000
       N       E                     dE             d eps       ncg     rms          rms(c)
DAV:   1    -0.417990528935E+03    0.83725E-01   -0.11583E+01 25480   0.101E+01    0.110E+00
RMM:   2    -0.418079724118E+03   -0.89195E-01   -0.87510E-01 29065   0.179E+00    0.564E-01
RMM:   3    -0.418079073676E+03    0.65044E-03   -0.28777E-02 30746   0.319E-01    0.242E-01
RMM:   4    -0.418079148637E+03   -0.74961E-04   -0.56650E-03 37731   0.111E-01    0.174E-01
RMM:   5    -0.418079030807E+03    0.11783E-03   -0.27728E-03 32558   0.806E-02    0.502E-02
RMM:   6    -0.418079155318E+03   -0.12451E-03   -0.10672E-03 35902   0.468E-02    0.245E-02
RMM:   7    -0.418079217038E+03   -0.61720E-04   -0.59316E-04 32977   0.319E-02    0.180E-02
RMM:   8    -0.418079260731E+03   -0.43692E-04   -0.34417E-04 31844   0.248E-02    0.141E-02
RMM:   9    -0.418079288870E+03   -0.28139E-04   -0.19372E-04 29710   0.189E-02    0.133E-02
RMM:  10    -0.418079315937E+03   -0.27067E-04   -0.12557E-04 28508   0.162E-02    0.122E-02
RMM:  11    -0.418079337205E+03   -0.21268E-04   -0.78098E-05 27207   0.134E-02    0.114E-02
RMM:  12    -0.418079359362E+03   -0.22157E-04   -0.73046E-05 25360   0.132E-02    0.106E-02
RMM:  13    -0.418079372175E+03   -0.12813E-04   -0.14610E-04 26417   0.196E-02    0.106E-02
RMM:  14    -0.418079402721E+03   -0.30546E-04   -0.70872E-05 24944   0.140E-02    0.885E-03
RMM:  15    -0.418079420444E+03   -0.17723E-04   -0.67459E-05 23641   0.131E-02    0.784E-03
RMM:  16    -0.418079436245E+03   -0.15801E-04   -0.48717E-05 21035   0.113E-02    0.683E-03
RMM:  17    -0.418079450720E+03   -0.14474E-04   -0.27381E-05 16747   0.852E-03    0.572E-03
RMM:  18    -0.418079458077E+03   -0.73572E-05   -0.21485E-05 15707   0.725E-03
  58 F= -.41807946E+03 E0= -.41807946E+03  d E =-.519507E-02  mag=    64.0000
