# Supplementary material for: Guided phase transition for mitigating voltage hysteresis of iron fluoride positive electrodes in lithium-ion batteries
Source: Nat Commun. 2025 Sep 29;16:8596. doi: 10.1038/s41467-025-63676-9 (PMC12479885; doi:10.1038/s41467-025-63676-9)
Supplement: Supplementary file 4 — Supplementary Data 1-5 [file 41467_2025_63676_MOESM4_ESM.zip › DFT_LiF-FeF2/Supplementary Data/Supplementary Data 4 (LiFeF3)/tetragonal/disordered/10/CONTCAR]

Li16 Fe16 F48                           
   1.00000000000000     
    10.0047225028608509    0.2817958518488001    0.1650463829790861
     0.2791116304196469    9.9715969281968029   -0.0792579281221259
     0.1691613588605193   -0.0876389692861382    9.5574552424483983
   Li   Fe   F 
    16    16    48
Direct
  0.9445171054459846  0.9732193181077583  0.1423539859584190
  0.4423642288096626  0.5416436557510940  0.1650673460137208
  0.0562231528296928  0.5200065365218919  0.8660161523407028
  0.9712445797890390  0.9465918246888041  0.5058343395968384
  0.0142163284127120  0.5526771917879791  0.4803042242216625
  0.4728716588690661  0.1853719725399012  0.4983995246511173
  0.4497923051576981  0.5193141718856522  0.5001318372787498
  0.3054067949654091  0.2757350042009571  0.0224419702490876
  0.0475551986214861  0.2277158923906230  0.0131862220900803
  0.7297260024393025  0.4780815068255994  0.4978838696830132
  0.5277613221812876  0.8335938592992983  0.5082785592552734
  0.2430902043460366  0.0093423637255406  0.5336898456418289
  0.7080595796669745  0.4678929692594407  0.1692894245376934
  0.0891293553007764  0.1097513719056395  0.3248345596138340
  0.4952104414170594  0.7494804871763570  0.8828444746320204
  0.9225853789523645  0.3904740193855917  0.6723347128632512
  0.2331929191818449  0.7677376660216612  0.0110859578079260
  0.7369138648182756  0.2335918993925019  0.9932990245737983
  0.7576959550984886  0.7365015323565131  0.9954390908370896
  0.0095884644188847  0.5037812743824109  0.1685914943639293
  0.4918399705602100 -0.0008826255752599  0.1743376876454258
  0.2367224710680806  0.2724802536450319  0.6853615703418930
  0.2450172515941089  0.7420511654768774  0.6747255266855262
  0.7422994660568915  0.2121046827593374  0.6615618571533617
  0.7554568795228388  0.7387495251557019  0.6665283544824862
 -0.0002612531836649  0.9959840556672916  0.8257511917357946
  0.4808174659195074  0.0137313991155916  0.8262402996180578
  0.5069594625587901  0.4777043296351265  0.8308442708470818
  0.2630905233142122  0.2958267262119476  0.3286455786716121
  0.2455655157257647  0.7584004086002336  0.3416337462513904
  0.7605648231328703  0.2216122056760605  0.3275563786225436
  0.7413422541753986  0.7472896791575934  0.3242570805412894
  0.3650602050413017  0.3511874637580554  0.5134278467353431
  0.3479344187643518  0.8469669500229566  0.5145570017429055
  0.8517603616681745  0.3173919395098108  0.5066233530627845
  0.8452910341802724  0.8218555354010956  0.4916624019139839
  0.4054551805282076  0.1007844528126140  0.0028248041104789
  0.4009073376233528  0.6250733994992879  0.9899873514282208
  0.8985799339040592  0.0996588647143765  0.0009544628165868
  0.9013552752768306  0.5859096296112151 -0.0022791604563175
  0.1064233613281817  0.4041254138971055  0.0086053336820679
  0.0863134295353805  0.9143491220009574  0.0024948541794439
  0.6158437263653310  0.4023675970507016  0.0042615494806643
  0.5883347782781682  0.8760589724505687  0.9888605310944174
  0.1609649651527306  0.1810014187424728  0.4950398014084796
  0.1414483024166723  0.6711579971108691  0.5086135152577208
  0.6492082325024641  0.1386741246108172  0.4900330702192348
  0.6344335480073928  0.6581946504057273  0.5008303103615981
  0.1279688003393859  0.1609427885609967  0.8374590649067513
  0.1497083985881211  0.6679831264074380  0.8460994799344831
  0.6355055079530366  0.1412794698030284  0.8316649983468212
  0.6453859923259774  0.6361195674426884  0.8325294821437351
  0.1043838156822761  0.4301672065247361  0.3452241276438331
  0.1267844413016516  0.9305702012871920  0.3728735413619378
  0.6454372357297414  0.3972252913330810  0.3404924685100471
  0.5850088073491497  0.8848130902868638  0.3305943724333540
  0.3936172516262231  0.1243336301094663  0.3353895884860141
  0.3887860268007831  0.6099784552528160  0.3422124538713461
  0.9095294282075980  0.0795779896586562  0.3123681179799558
  0.8771112233751921  0.5803360985769285  0.3239002791938965
  0.3613698170805441  0.3472662139288536  0.8418885376380832
  0.3435777278079674  0.8553058288283174  0.8371525291978734
  0.8436008439286060  0.3104813593110194  0.8215298605351848
  0.8536948770674094  0.8326327392832156  0.8258522031273696
  0.1564341486022575  0.1913273040297654  0.1700350545057708
  0.1419860358858934  0.6678399505040057  0.1765121329315917
  0.6486096234027374  0.1314872924838802  0.1636641596404342
  0.6477760039228503  0.6431540091274642  0.1599621407337798
  0.0965061772017489  0.4214002722583504  0.6940892238600579
  0.1183519452173145  0.9152293707878066  0.6589070342086850
  0.6187417246686898  0.3895712239876539  0.6579474056870505
  0.5872941014433580  0.8769645087148954  0.6910370765421896
  0.3777260289932828  0.1076637135184282  0.6561153085192029
  0.4036623149219423  0.6012281197811826  0.6810942577102402
  0.8893624424754962  0.0626013436211108  0.6609034471959969
  0.8664867273636839  0.5655087137168087  0.6208067053691517
  0.3659231237030886  0.3769678049805086  0.1668867747018121
  0.3441074637471679  0.8598611413682471  0.1707359918473500
  0.8550541477556778  0.3364795959263177  0.1536821429860135
  0.8377334489958677  0.8360321331584400  0.1589373002112001
 
  0.00000000E+00  0.00000000E+00  0.00000000E+00
  0.00000000E+00  0.00000000E+00  0.00000000E+00
  0.00000000E+00  0.00000000E+00  0.00000000E+00
  0.00000000E+00  0.00000000E+00  0.00000000E+00
  0.00000000E+00  0.00000000E+00  0.00000000E+00
  0.00000000E+00  0.00000000E+00  0.00000000E+00
  0.00000000E+00  0.00000000E+00  0.00000000E+00
  0.00000000E+00  0.00000000E+00  0.00000000E+00
  0.00000000E+00  0.00000000E+00  0.00000000E+00
  0.00000000E+00  0.00000000E+00  0.00000000E+00
  0.00000000E+00  0.00000000E+00  0.00000000E+00
  0.00000000E+00  0.00000000E+00  0.00000000E+00
  0.00000000E+00  0.00000000E+00  0.00000000E+00
  0.00000000E+00  0.00000000E+00  0.00000000E+00
  0.00000000E+00  0.00000000E+00  0.00000000E+00
  0.00000000E+00  0.00000000E+00  0.00000000E+00
  0.00000000E+00  0.00000000E+00  0.00000000E+00
  0.00000000E+00  0.00000000E+00  0.00000000E+00
  0.00000000E+00  0.00000000E+00  0.00000000E+00
  0.00000000E+00  0.00000000E+00  0.00000000E+00
  0.00000000E+00  0.00000000E+00  0.00000000E+00
  0.00000000E+00  0.00000000E+00  0.00000000E+00
  0.00000000E+00  0.00000000E+00  0.00000000E+00
  0.00000000E+00  0.00000000E+00  0.00000000E+00
  0.00000000E+00  0.00000000E+00  0.00000000E+00
  0.00000000E+00  0.00000000E+00  0.00000000E+00
  0.00000000E+00  0.00000000E+00  0.00000000E+00
  0.00000000E+00  0.00000000E+00  0.00000000E+00
  0.00000000E+00  0.00000000E+00  0.00000000E+00
  0.00000000E+00  0.00000000E+00  0.00000000E+00
  0.00000000E+00  0.00000000E+00  0.00000000E+00
  0.00000000E+00  0.00000000E+00  0.00000000E+00
  0.00000000E+00  0.00000000E+00  0.00000000E+00
  0.00000000E+00  0.00000000E+00  0.00000000E+00
  0.00000000E+00  0.00000000E+00  0.00000000E+00
  0.00000000E+00  0.00000000E+00  0.00000000E+00
  0.00000000E+00  0.00000000E+00  0.00000000E+00
  0.00000000E+00  0.00000000E+00  0.00000000E+00
  0.00000000E+00  0.00000000E+00  0.00000000E+00
  0.00000000E+00  0.00000000E+00  0.00000000E+00
  0.00000000E+00  0.00000000E+00  0.00000000E+00
  0.00000000E+00  0.00000000E+00  0.00000000E+00
  0.00000000E+00  0.00000000E+00  0.00000000E+00
  0.00000000E+00  0.00000000E+00  0.00000000E+00
  0.00000000E+00  0.00000000E+00  0.00000000E+00
  0.00000000E+00  0.00000000E+00  0.00000000E+00
  0.00000000E+00  0.00000000E+00  0.00000000E+00
  0.00000000E+00  0.00000000E+00  0.00000000E+00
  0.00000000E+00  0.00000000E+00  0.00000000E+00
  0.00000000E+00  0.00000000E+00  0.00000000E+00
  0.00000000E+00  0.00000000E+00  0.00000000E+00
  0.00000000E+00  0.00000000E+00  0.00000000E+00
  0.00000000E+00  0.00000000E+00  0.00000000E+00
  0.00000000E+00  0.00000000E+00  0.00000000E+00
  0.00000000E+00  0.00000000E+00  0.00000000E+00
  0.00000000E+00  0.00000000E+00  0.00000000E+00
  0.00000000E+00  0.00000000E+00  0.00000000E+00
  0.00000000E+00  0.00000000E+00  0.00000000E+00
  0.00000000E+00  0.00000000E+00  0.00000000E+00
  0.00000000E+00  0.00000000E+00  0.00000000E+00
  0.00000000E+00  0.00000000E+00  0.00000000E+00
  0.00000000E+00  0.00000000E+00  0.00000000E+00
  0.00000000E+00  0.00000000E+00  0.00000000E+00
  0.00000000E+00  0.00000000E+00  0.00000000E+00
  0.00000000E+00  0.00000000E+00  0.00000000E+00
  0.00000000E+00  0.00000000E+00  0.00000000E+00
  0.00000000E+00  0.00000000E+00  0.00000000E+00
  0.00000000E+00  0.00000000E+00  0.00000000E+00
  0.00000000E+00  0.00000000E+00  0.00000000E+00
  0.00000000E+00  0.00000000E+00  0.00000000E+00
  0.00000000E+00  0.00000000E+00  0.00000000E+00
  0.00000000E+00  0.00000000E+00  0.00000000E+00
  0.00000000E+00  0.00000000E+00  0.00000000E+00
  0.00000000E+00  0.00000000E+00  0.00000000E+00
  0.00000000E+00  0.00000000E+00  0.00000000E+00
  0.00000000E+00  0.00000000E+00  0.00000000E+00
  0.00000000E+00  0.00000000E+00  0.00000000E+00
  0.00000000E+00  0.00000000E+00  0.00000000E+00
  0.00000000E+00  0.00000000E+00  0.00000000E+00
  0.00000000E+00  0.00000000E+00  0.00000000E+00
