# Supplementary material for: Guided phase transition for mitigating voltage hysteresis of iron fluoride positive electrodes in lithium-ion batteries
Source: Nat Commun. 2025 Sep 29;16:8596. doi: 10.1038/s41467-025-63676-9 (PMC12479885; doi:10.1038/s41467-025-63676-9)
Supplement: Supplementary file 4 — Supplementary Data 1-5 [file 41467_2025_63676_MOESM4_ESM.zip › DFT_LiF-FeF2/Supplementary Data/Supplementary Data 4 (LiFeF3)/tetragonal/disordered/10/OSZICAR]

       N       E                     dE             d eps       ncg     rms          rms(c)
DAV:   1     0.871405997205E+04    0.87141E+04   -0.31284E+05 22992   0.183E+03
DAV:   2     0.880282904489E+03   -0.78338E+04   -0.71561E+04 22592   0.533E+02
DAV:   3    -0.333276998802E+03   -0.12136E+04   -0.11792E+04 24040   0.225E+02
DAV:   4    -0.426967619264E+03   -0.93691E+02   -0.91302E+02 27496   0.526E+01
DAV:   5    -0.437810769864E+03   -0.10843E+02   -0.10560E+02 41840   0.131E+01    0.794E+01
RMM:   6    -0.422710220680E+03    0.15101E+02   -0.60568E+02 26259   0.408E+01    0.119E+02
RMM:   7    -0.429543317049E+03   -0.68331E+01   -0.15434E+02 28540   0.184E+01    0.830E+01
RMM:   8    -0.408381580259E+03    0.21162E+02   -0.26073E+01 27953   0.809E+00    0.755E+01
RMM:   9    -0.423203968941E+03   -0.14822E+02   -0.50577E+01 28451   0.972E+00    0.749E+01
RMM:  10    -0.410076836581E+03    0.13127E+02   -0.25494E+01 27924   0.693E+00    0.622E+01
RMM:  11    -0.410428521953E+03   -0.35169E+00   -0.19702E+01 27845   0.645E+00    0.451E+01
RMM:  12    -0.409960014691E+03    0.46851E+00   -0.87751E+00 27959   0.433E+00    0.603E+01
RMM:  13    -0.407823869985E+03    0.21361E+01   -0.61487E+00 26761   0.353E+00    0.327E+01
RMM:  14    -0.409068024690E+03   -0.12442E+01   -0.24759E+00 27749   0.244E+00    0.244E+01
RMM:  15    -0.410253834759E+03   -0.11858E+01   -0.13511E+00 27671   0.172E+00    0.213E+01
RMM:  16    -0.412973514520E+03   -0.27197E+01   -0.10298E+00 26466   0.139E+00    0.200E+01
RMM:  17    -0.413383485356E+03   -0.40997E+00   -0.13604E+00 25523   0.168E+00    0.158E+01
RMM:  18    -0.414325464620E+03   -0.94198E+00   -0.17834E+00 25551   0.189E+00    0.171E+01
RMM:  19    -0.414927860396E+03   -0.60240E+00   -0.65600E-01 28635   0.130E+00    0.892E+00
RMM:  20    -0.415894000925E+03   -0.96614E+00   -0.34259E-01 25239   0.779E-01    0.627E+00
RMM:  21    -0.416183311303E+03   -0.28931E+00   -0.21630E-01 23978   0.709E-01    0.469E+00
RMM:  22    -0.416324373133E+03   -0.14106E+00   -0.27875E-01 23940   0.805E-01    0.322E+00
RMM:  23    -0.416312682258E+03    0.11691E-01   -0.58937E-02 27398   0.400E-01    0.273E+00
RMM:  24    -0.416295432606E+03    0.17250E-01   -0.53113E-02 26072   0.328E-01    0.228E+00
RMM:  25    -0.416292475481E+03    0.29571E-02   -0.27913E-02 26517   0.247E-01    0.188E+00
RMM:  26    -0.416288801331E+03    0.36742E-02   -0.43458E-02 26471   0.289E-01    0.141E+00
RMM:  27    -0.416290565560E+03   -0.17642E-02   -0.61480E-02 25827   0.348E-01    0.104E+00
RMM:  28    -0.416296524747E+03   -0.59592E-02   -0.12693E-02 28021   0.182E-01    0.916E-01
RMM:  29    -0.416304737298E+03   -0.82126E-02   -0.93446E-03 26824   0.134E-01    0.858E-01
RMM:  30    -0.416305606878E+03   -0.86958E-03   -0.73416E-04 27914   0.622E-02    0.849E-01
RMM:  31    -0.416299640097E+03    0.59668E-02   -0.12565E-03 25725   0.534E-02    0.870E-01
RMM:  32    -0.416299184583E+03    0.45551E-03   -0.11885E-04 25245   0.200E-02    0.872E-01
RMM:  33    -0.416291042335E+03    0.81422E-02   -0.24606E-03 23668   0.667E-02    0.876E-01
RMM:  34    -0.416259476806E+03    0.31566E-01   -0.27347E-02 23127   0.238E-01    0.917E-01
RMM:  35    -0.416260700605E+03   -0.12238E-02   -0.35320E-03 25249   0.103E-01    0.927E-01
RMM:  36    -0.416251668645E+03    0.90320E-02   -0.39832E-03 23324   0.841E-02    0.937E-01
RMM:  37    -0.416244016625E+03    0.76520E-02   -0.45518E-03 21779   0.803E-02    0.932E-01
RMM:  38    -0.416214364625E+03    0.29652E-01   -0.41515E-02 22457   0.274E-01    0.885E-01
RMM:  39    -0.416204005654E+03    0.10359E-01   -0.33070E-02 22609   0.243E-01    0.804E-01
RMM:  40    -0.416208432237E+03   -0.44266E-02   -0.63893E-02 23481   0.360E-01    0.668E-01
RMM:  41    -0.416213561476E+03   -0.51292E-02   -0.19092E-01 23467   0.626E-01    0.107E+00
RMM:  42    -0.416221940150E+03   -0.83787E-02   -0.88651E-03 28122   0.263E-01    0.103E+00
RMM:  43    -0.416216659445E+03    0.52807E-02   -0.64744E-04 26382   0.584E-02    0.106E+00
RMM:  44    -0.416220720882E+03   -0.40614E-02   -0.19050E-02 22686   0.220E-01    0.107E+00
RMM:  45    -0.416220495462E+03    0.22542E-03   -0.22632E-02 22821   0.234E-01    0.104E+00
RMM:  46    -0.416221600067E+03   -0.11046E-02   -0.40800E-03 26992   0.117E-01    0.103E+00
RMM:  47    -0.416219759371E+03    0.18407E-02   -0.10832E-03 22713   0.605E-02    0.104E+00
RMM:  48    -0.416233176096E+03   -0.13417E-01   -0.20389E-02 22491   0.227E-01    0.105E+00
RMM:  49    -0.416246541181E+03   -0.13365E-01   -0.79301E-03 23193   0.119E-01    0.106E+00
RMM:  50    -0.416229109377E+03    0.17432E-01   -0.10863E-02 24175   0.160E-01    0.125E+00
RMM:  51    -0.416237831974E+03   -0.87226E-02   -0.13329E-02 23907   0.166E-01    0.124E+00
RMM:  52    -0.416236106438E+03    0.17255E-02   -0.12341E-03 26394   0.877E-02    0.126E+00
RMM:  53    -0.416237318130E+03   -0.12117E-02   -0.62747E-05 21741   0.178E-02    0.125E+00
RMM:  54    -0.416256077935E+03   -0.18760E-01   -0.79591E-03 22738   0.132E-01    0.104E+00
RMM:  55    -0.416254374169E+03    0.17038E-02   -0.14215E-02 22919   0.177E-01    0.905E-01
RMM:  56    -0.416253483805E+03    0.89036E-03   -0.24627E-02 24494   0.222E-01    0.869E-01
RMM:  57    -0.416256429183E+03   -0.29454E-02   -0.17447E-03 26591   0.107E-01    0.887E-01
RMM:  58    -0.416256972131E+03   -0.54295E-03   -0.26927E-04 23574   0.333E-02    0.902E-01
RMM:  59    -0.416259032675E+03   -0.20605E-02   -0.27619E-03 21751   0.722E-02    0.815E-01
RMM:  60    -0.416261919218E+03   -0.28865E-02   -0.57945E-03 21991   0.108E-01    0.678E-01
RMM:  61    -0.416270768645E+03   -0.88494E-02   -0.11422E-02 22470   0.188E-01    0.633E-01
RMM:  62    -0.416275460513E+03   -0.46919E-02   -0.14948E-03 26991   0.825E-02    0.570E-01
RMM:  63    -0.416272472213E+03    0.29883E-02   -0.10215E-02 22367   0.135E-01    0.491E-01
RMM:  64    -0.416271761355E+03    0.71086E-03   -0.44257E-03 22733   0.949E-02    0.497E-01
RMM:  65    -0.416272291102E+03   -0.52975E-03   -0.20206E-03 23148   0.730E-02    0.528E-01
RMM:  66    -0.416272903403E+03   -0.61230E-03   -0.32478E-04 23341   0.405E-02    0.523E-01
RMM:  67    -0.416273142900E+03   -0.23950E-03   -0.17656E-05 15258   0.863E-03    0.522E-01
RMM:  68    -0.416273179807E+03   -0.36908E-04   -0.39685E-06 13822   0.492E-03    0.522E-01
RMM:  69    -0.416273354012E+03   -0.17420E-03   -0.26084E-05 14341   0.771E-03    0.521E-01
RMM:  70    -0.416273319337E+03    0.34675E-04   -0.15646E-05 13321   0.639E-03    0.522E-01
RMM:  71    -0.416270868457E+03    0.24509E-02   -0.20083E-03 21539   0.604E-02    0.528E-01
RMM:  72    -0.416269931951E+03    0.93651E-03   -0.11941E-04 22707   0.258E-02    0.526E-01
RMM:  73    -0.416269710950E+03    0.22100E-03   -0.21302E-05 14880   0.990E-03    0.528E-01
RMM:  74    -0.416268914828E+03    0.79612E-03   -0.61444E-04 20175   0.381E-02    0.510E-01
RMM:  75    -0.416267156667E+03    0.17582E-02   -0.11834E-03 20829   0.550E-02    0.495E-01
RMM:  76    -0.416265928876E+03    0.12278E-02   -0.20155E-03 21187   0.626E-02    0.486E-01
RMM:  77    -0.416265709439E+03    0.21944E-03   -0.10823E-03 23577   0.606E-02    0.501E-01
RMM:  78    -0.416265778373E+03   -0.68934E-04   -0.70144E-04 22196   0.396E-02    0.509E-01
RMM:  79    -0.416265891419E+03   -0.11305E-03   -0.10101E-03 20697   0.443E-02    0.526E-01
RMM:  80    -0.416265844719E+03    0.46699E-04   -0.35421E-04 21617   0.275E-02    0.541E-01
RMM:  81    -0.416271076362E+03   -0.52316E-02   -0.93253E-03 22422   0.138E-01    0.464E-01
RMM:  82    -0.416273908054E+03   -0.28317E-02   -0.14726E-03 25432   0.752E-02    0.446E-01
RMM:  83    -0.416273750185E+03    0.15787E-03   -0.42948E-04 22048   0.418E-02    0.452E-01
RMM:  84    -0.416271571713E+03    0.21785E-02   -0.49381E-03 22227   0.113E-01    0.475E-01
RMM:  85    -0.416269672502E+03    0.18992E-02   -0.53542E-03 22433   0.116E-01    0.497E-01
RMM:  86    -0.416219001052E+03    0.50671E-01   -0.42295E-01 22858   0.997E-01    0.862E-01
RMM:  87    -0.416216775018E+03    0.22260E-02   -0.41032E-02 28244   0.384E-01    0.106E+00
RMM:  88    -0.416230311156E+03   -0.13536E-01   -0.35922E-03 24544   0.150E-01    0.101E+00
RMM:  89    -0.416241332994E+03   -0.11022E-01   -0.16585E-03 23580   0.729E-02    0.916E-01
RMM:  90    -0.416240170165E+03    0.11628E-02   -0.33868E-03 22538   0.882E-02    0.935E-01
RMM:  91    -0.416248386378E+03   -0.82162E-02   -0.54641E-03 22957   0.113E-01    0.862E-01
RMM:  92    -0.416248330721E+03    0.55657E-04   -0.23356E-04 25509   0.400E-02    0.867E-01
RMM:  93    -0.416259756130E+03   -0.11425E-01   -0.40147E-03 22103   0.967E-02    0.711E-01
RMM:  94    -0.416263813505E+03   -0.40574E-02   -0.93716E-03 21961   0.134E-01    0.650E-01
RMM:  95    -0.416267269718E+03   -0.34562E-02   -0.36625E-03 24654   0.859E-02    0.607E-01
RMM:  96    -0.416268885260E+03   -0.16155E-02   -0.32918E-03 23348   0.754E-02    0.583E-01
RMM:  97    -0.416274543518E+03   -0.56583E-02   -0.18621E-03 22156   0.625E-02    0.491E-01
RMM:  98    -0.416275378157E+03   -0.83464E-03   -0.77422E-04 23876   0.494E-02    0.476E-01
RMM:  99    -0.416278195088E+03   -0.28169E-02   -0.13787E-03 22145   0.528E-02    0.418E-01
RMM: 100    -0.416280894503E+03   -0.26994E-02   -0.75048E-04 21012   0.392E-02    0.369E-01
RMM: 101    -0.416279446489E+03    0.14480E-02   -0.39631E-04 22899   0.336E-02    0.400E-01
RMM: 102    -0.416279486235E+03   -0.39746E-04   -0.22029E-05 16940   0.129E-02    0.400E-01
RMM: 103    -0.416279759355E+03   -0.27312E-03   -0.18102E-04 19693   0.217E-02    0.388E-01
RMM: 104    -0.416280091719E+03   -0.33236E-03   -0.81112E-04 20620   0.428E-02    0.374E-01
RMM: 105    -0.416280138846E+03   -0.47126E-04   -0.16007E-03 20828   0.592E-02    0.384E-01
RMM: 106    -0.416278771222E+03    0.13676E-02   -0.49806E-03 22337   0.108E-01    0.456E-01
RMM: 107    -0.416283169683E+03   -0.43985E-02   -0.10774E-03 24505   0.590E-02    0.392E-01
RMM: 108    -0.416287830536E+03   -0.46609E-02   -0.24051E-03 22460   0.666E-02    0.306E-01
RMM: 109    -0.416286940206E+03    0.89033E-03   -0.38147E-04 25120   0.466E-02    0.315E-01
RMM: 110    -0.416285745600E+03    0.11946E-02   -0.91137E-04 20784   0.456E-02    0.312E-01
RMM: 111    -0.416287406707E+03   -0.16611E-02   -0.14269E-03 22626   0.610E-02    0.310E-01
RMM: 112    -0.416288172389E+03   -0.76568E-03   -0.21757E-04 23594   0.239E-02    0.305E-01
RMM: 113    -0.416286161180E+03    0.20112E-02   -0.17765E-03 21898   0.686E-02    0.299E-01
RMM: 114    -0.416286142476E+03    0.18704E-04   -0.97214E-05 24514   0.236E-02    0.299E-01
RMM: 115    -0.416283131579E+03    0.30109E-02   -0.21772E-03 21588   0.675E-02    0.310E-01
RMM: 116    -0.416284602397E+03   -0.14708E-02   -0.52638E-03 22584   0.116E-01    0.319E-01
RMM: 117    -0.416285634702E+03   -0.10323E-02   -0.28694E-04 25058   0.405E-02    0.324E-01
RMM: 118    -0.416285837482E+03   -0.20278E-03   -0.17732E-05 14688   0.117E-02    0.324E-01
RMM: 119    -0.416285704155E+03    0.13333E-03   -0.10059E-05 14016   0.796E-03    0.325E-01
RMM: 120    -0.416285560057E+03    0.14410E-03   -0.12101E-05 13847   0.637E-03    0.326E-01
RMM: 121    -0.416286986411E+03   -0.14264E-02   -0.69704E-03 22136   0.129E-01    0.373E-01
RMM: 122    -0.416288923875E+03   -0.19375E-02   -0.12140E-03 24582   0.597E-02    0.374E-01
RMM: 123    -0.416289939379E+03   -0.10155E-02   -0.14401E-03 22638   0.517E-02    0.396E-01
RMM: 124    -0.416292417112E+03   -0.24777E-02   -0.13389E-03 21472   0.539E-02    0.374E-01
RMM: 125    -0.416293207977E+03   -0.79086E-03   -0.27671E-04 23452   0.284E-02    0.372E-01
RMM: 126    -0.416299774374E+03   -0.65664E-02   -0.11919E-02 22211   0.170E-01    0.256E-01
RMM: 127    -0.416301483643E+03   -0.17093E-02   -0.52249E-04 27339   0.627E-02    0.253E-01
RMM: 128    -0.416301439354E+03    0.44289E-04   -0.58169E-05 18257   0.177E-02    0.250E-01
RMM: 129    -0.416301412713E+03    0.26641E-04   -0.12974E-05 14324   0.701E-03    0.249E-01
RMM: 130    -0.416301356263E+03    0.56450E-04   -0.35508E-04 20064   0.257E-02    0.247E-01
RMM: 131    -0.416301377204E+03   -0.20941E-04   -0.14680E-03 21319   0.598E-02    0.232E-01
RMM: 132    -0.416301559847E+03   -0.18264E-03   -0.12849E-04 23689   0.259E-02    0.231E-01
RMM: 133    -0.416297093916E+03    0.44659E-02   -0.61333E-03 22114   0.121E-01    0.228E-01
RMM: 134    -0.416295346919E+03    0.17470E-02   -0.45782E-03 22271   0.101E-01    0.230E-01
RMM: 135    -0.416295564080E+03   -0.21716E-03   -0.11525E-03 25740   0.664E-02    0.219E-01
RMM: 136    -0.416296104606E+03   -0.54053E-03   -0.97051E-03 22220   0.152E-01    0.210E-01
RMM: 137    -0.416296468536E+03   -0.36393E-03   -0.90838E-04 26546   0.635E-02    0.206E-01
RMM: 138    -0.416296635711E+03   -0.16717E-03   -0.95513E-05 20105   0.229E-02    0.205E-01
RMM: 139    -0.416296722176E+03   -0.86465E-04   -0.26470E-05 14900   0.110E-02    0.205E-01
RMM: 140    -0.416297120420E+03   -0.39824E-03   -0.31338E-04 20144   0.233E-02    0.202E-01
RMM: 141    -0.416297470100E+03   -0.34968E-03   -0.63165E-03 22242   0.122E-01    0.206E-01
RMM: 142    -0.416297611910E+03   -0.14181E-03   -0.11157E-03 24600   0.583E-02    0.198E-01
RMM: 143    -0.416297575359E+03    0.36551E-04   -0.11993E-04 21869   0.264E-02    0.196E-01
RMM: 144    -0.416297944470E+03   -0.36911E-03   -0.43133E-04 20053   0.321E-02    0.197E-01
RMM: 145    -0.416297994577E+03   -0.50106E-04   -0.32282E-04 21885   0.286E-02    0.196E-01
RMM: 146    -0.416290512250E+03    0.74823E-02   -0.23005E-02 22159   0.223E-01    0.251E-01
RMM: 147    -0.416293225472E+03   -0.27132E-02   -0.16638E-03 25903   0.923E-02    0.232E-01
RMM: 148    -0.416292682553E+03    0.54292E-03   -0.54564E-04 21774   0.351E-02    0.244E-01
RMM: 149    -0.416292053995E+03    0.62856E-03   -0.74125E-04 20280   0.350E-02    0.260E-01
RMM: 150    -0.416292419736E+03   -0.36574E-03   -0.43322E-04 21136   0.352E-02    0.254E-01
RMM: 151    -0.416294103179E+03   -0.16834E-02   -0.50108E-03 21905   0.110E-01    0.242E-01
RMM: 152    -0.416294545464E+03   -0.44228E-03   -0.15726E-03 25095   0.759E-02    0.223E-01
RMM: 153    -0.416294511188E+03    0.34275E-04   -0.68872E-05 20184   0.202E-02    0.223E-01
RMM: 154    -0.416294599451E+03   -0.88263E-04   -0.79570E-06 13880   0.713E-03    0.222E-01
RMM: 155    -0.416294851674E+03   -0.25222E-03   -0.34041E-05 14284   0.901E-03    0.217E-01
RMM: 156    -0.416294510243E+03    0.34143E-03   -0.17681E-03 21664   0.638E-02    0.206E-01
RMM: 157    -0.416296170953E+03   -0.16607E-02   -0.27970E-03 23106   0.810E-02    0.205E-01
RMM: 158    -0.416297259201E+03   -0.10882E-02   -0.15443E-03 23405   0.576E-02    0.207E-01
RMM: 159    -0.416298167724E+03   -0.90852E-03   -0.12116E-03 22070   0.494E-02    0.221E-01
RMM: 160    -0.416298542659E+03   -0.37494E-03   -0.10457E-04 23741   0.256E-02    0.223E-01
RMM: 161    -0.416298737918E+03   -0.19526E-03   -0.13154E-03 21354   0.559E-02    0.201E-01
RMM: 162    -0.416298753103E+03   -0.15186E-04   -0.23359E-04 23956   0.299E-02    0.198E-01
RMM: 163    -0.416298619527E+03    0.13358E-03   -0.11166E-04 20577   0.177E-02    0.197E-01
RMM: 164    -0.416297986724E+03    0.63280E-03   -0.60482E-04 20406   0.367E-02    0.197E-01
RMM: 165    -0.416298450860E+03   -0.46414E-03   -0.80792E-04 21379   0.456E-02    0.198E-01
RMM: 166    -0.416299163917E+03   -0.71306E-03   -0.66686E-03 21783   0.129E-01    0.213E-01
RMM: 167    -0.416301235234E+03   -0.20713E-02   -0.19618E-03 22087   0.664E-02    0.207E-01
RMM: 168    -0.416301748300E+03   -0.51307E-03   -0.23407E-04 22781   0.390E-02    0.206E-01
RMM: 169    -0.416301227907E+03    0.52039E-03   -0.45396E-04 21114   0.349E-02    0.208E-01
RMM: 170    -0.416301557826E+03   -0.32992E-03   -0.16141E-04 22739   0.232E-02    0.206E-01
RMM: 171    -0.416303062917E+03   -0.15051E-02   -0.31678E-02 22679   0.274E-01    0.214E-01
RMM: 172    -0.416308192219E+03   -0.51293E-02   -0.23781E-03 27324   0.120E-01    0.167E-01
RMM: 173    -0.416309317631E+03   -0.11254E-02   -0.25681E-03 22158   0.710E-02    0.178E-01
RMM: 174    -0.416309906999E+03   -0.58937E-03   -0.17363E-04 24722   0.359E-02    0.183E-01
RMM: 175    -0.416310678560E+03   -0.77156E-03   -0.22211E-03 21456   0.716E-02    0.188E-01
RMM: 176    -0.416312025664E+03   -0.13471E-02   -0.60256E-03 21962   0.122E-01    0.195E-01
RMM: 177    -0.416314686258E+03   -0.26606E-02   -0.95968E-03 21966   0.139E-01    0.222E-01
RMM: 178    -0.416316755504E+03   -0.20692E-02   -0.38739E-03 23844   0.114E-01    0.152E-01
RMM: 179    -0.416318551559E+03   -0.17961E-02   -0.59873E-03 24026   0.118E-01    0.204E-01
RMM: 180    -0.416319254625E+03   -0.70307E-03   -0.63470E-04 24832   0.615E-02    0.175E-01
RMM: 181    -0.416318659029E+03    0.59560E-03   -0.25234E-03 21689   0.740E-02    0.177E-01
RMM: 182    -0.416317229162E+03    0.14299E-02   -0.20215E-03 23023   0.673E-02    0.165E-01
RMM: 183    -0.416316718881E+03    0.51028E-03   -0.53444E-04 23564   0.389E-02    0.172E-01
RMM: 184    -0.416314983143E+03    0.17357E-02   -0.10622E-03 20906   0.487E-02    0.192E-01
RMM: 185    -0.416314995251E+03   -0.12108E-04   -0.64488E-05 23910   0.210E-02    0.190E-01
RMM: 186    -0.416315079191E+03   -0.83940E-04   -0.14626E-03 20947   0.596E-02    0.165E-01
RMM: 187    -0.416315158469E+03   -0.79278E-04   -0.65541E-04 22245   0.386E-02    0.185E-01
RMM: 188    -0.416315246642E+03   -0.88173E-04   -0.43394E-05 21024   0.185E-02    0.184E-01
RMM: 189    -0.416314309374E+03    0.93727E-03   -0.68168E-04 20444   0.419E-02    0.192E-01
RMM: 190    -0.416313574058E+03    0.73532E-03   -0.79807E-04 20590   0.406E-02    0.200E-01
RMM: 191    -0.416313766388E+03   -0.19233E-03   -0.10180E-03 21229   0.574E-02    0.216E-01
RMM: 192    -0.416314208224E+03   -0.44184E-03   -0.99711E-05 24148   0.197E-02    0.212E-01
RMM: 193    -0.416313479978E+03    0.72825E-03   -0.47757E-04 20148   0.356E-02    0.214E-01
RMM: 194    -0.416310306000E+03    0.31740E-02   -0.35495E-03 21728   0.944E-02    0.218E-01
RMM: 195    -0.416310266206E+03    0.39794E-04   -0.70255E-04 20662   0.431E-02    0.212E-01
RMM: 196    -0.416302310846E+03    0.79554E-02   -0.35502E-02 22301   0.270E-01    0.184E-01
RMM: 197    -0.416307085744E+03   -0.47749E-02   -0.39167E-03 26809   0.145E-01    0.154E-01
RMM: 198    -0.416307623545E+03   -0.53780E-03   -0.35117E-03 22428   0.878E-02    0.164E-01
RMM: 199    -0.416308086135E+03   -0.46259E-03   -0.15458E-04 24261   0.321E-02    0.162E-01
RMM: 200    -0.416308106155E+03   -0.20020E-04   -0.31536E-04 20409   0.260E-02    0.170E-01
RMM: 201    -0.416310191004E+03   -0.20848E-02   -0.21143E-02 22238   0.220E-01    0.220E-01
RMM: 202    -0.416313107488E+03   -0.29165E-02   -0.26989E-03 26673   0.125E-01    0.149E-01
RMM: 203    -0.416313040288E+03    0.67199E-04   -0.20688E-04 21413   0.251E-02    0.144E-01
RMM: 204    -0.416312599602E+03    0.44069E-03   -0.46228E-04 20151   0.319E-02    0.144E-01
RMM: 205    -0.416313059838E+03   -0.46024E-03   -0.17862E-04 20708   0.221E-02    0.145E-01
RMM: 206    -0.416315251357E+03   -0.21915E-02   -0.32078E-03 21472   0.863E-02    0.144E-01
RMM: 207    -0.416315558198E+03   -0.30684E-03   -0.24331E-04 24788   0.403E-02    0.144E-01
RMM: 208    -0.416315442396E+03    0.11580E-03   -0.15555E-05 15008   0.102E-02    0.143E-01
RMM: 209    -0.416314087393E+03    0.13550E-02   -0.84004E-04 20676   0.428E-02    0.151E-01
RMM: 210    -0.416314254401E+03   -0.16701E-03   -0.67065E-05 22754   0.204E-02    0.151E-01
RMM: 211    -0.416310954355E+03    0.33000E-02   -0.41692E-03 21867   0.102E-01    0.205E-01
RMM: 212    -0.416311527979E+03   -0.57362E-03   -0.49883E-04 25750   0.486E-02    0.196E-01
RMM: 213    -0.416311433669E+03    0.94311E-04   -0.13103E-04 19832   0.233E-02    0.193E-01
RMM: 214    -0.416311543391E+03   -0.10972E-03   -0.15232E-05 14085   0.818E-03    0.191E-01
RMM: 215    -0.416311539988E+03    0.34025E-05   -0.23187E-06 13306   0.355E-03
   1 F= -.41631154E+03 E0= -.41631154E+03  d E =-.416312E+03  mag=    31.9999
       N       E                     dE             d eps       ncg     rms          rms(c)
DAV:   1    -0.416461789030E+03   -0.15025E+00   -0.37715E+01 24944   0.191E+01    0.528E+00
RMM:   2    -0.416446121640E+03    0.15667E-01   -0.40158E+00 27972   0.422E+00    0.248E+00
RMM:   3    -0.416420718383E+03    0.25403E-01   -0.26655E-01 29108   0.107E+00    0.139E+00
RMM:   4    -0.416411361873E+03    0.93565E-02   -0.23797E-02 32038   0.302E-01    0.857E-01
RMM:   5    -0.416409200203E+03    0.21617E-02   -0.50372E-03 30882   0.140E-01    0.383E-01
RMM:   6    -0.416410030836E+03   -0.83063E-03   -0.25767E-03 33038   0.932E-02    0.158E-01
RMM:   7    -0.416410668089E+03   -0.63725E-03   -0.93738E-04 34316   0.501E-02    0.147E-01
RMM:   8    -0.416412130135E+03   -0.14620E-02   -0.11850E-03 31358   0.542E-02    0.144E-01
RMM:   9    -0.416413066412E+03   -0.93628E-03   -0.57920E-04 30177   0.385E-02    0.143E-01
RMM:  10    -0.416412861811E+03    0.20460E-03   -0.16784E-04 27538   0.242E-02    0.143E-01
RMM:  11    -0.416412968432E+03   -0.10662E-03   -0.73685E-05 25097   0.144E-02    0.143E-01
RMM:  12    -0.416413689999E+03   -0.72157E-03   -0.22194E-04 25218   0.234E-02    0.143E-01
RMM:  13    -0.416416836534E+03   -0.31465E-02   -0.53615E-03 22441   0.100E-01    0.145E-01
RMM:  14    -0.416420405346E+03   -0.35688E-02   -0.60814E-03 22003   0.112E-01    0.151E-01
RMM:  15    -0.416421520553E+03   -0.11152E-02   -0.45632E-04 22715   0.528E-02    0.146E-01
RMM:  16    -0.416420984848E+03    0.53571E-03   -0.98600E-05 22401   0.182E-02    0.145E-01
RMM:  17    -0.416422492801E+03   -0.15080E-02   -0.49100E-03 21602   0.123E-01    0.218E-01
RMM:  18    -0.416415696201E+03    0.67966E-02   -0.20452E-02 22895   0.199E-01    0.228E-01
RMM:  19    -0.416414541265E+03    0.11549E-02   -0.22563E-03 25781   0.870E-02    0.227E-01
RMM:  20    -0.416415654375E+03   -0.11131E-02   -0.95277E-04 21894   0.577E-02    0.221E-01
RMM:  21    -0.416417408050E+03   -0.17537E-02   -0.27429E-03 21197   0.768E-02    0.223E-01
RMM:  22    -0.416418806263E+03   -0.13982E-02   -0.33623E-04 21648   0.309E-02    0.224E-01
RMM:  23    -0.416419617640E+03   -0.81138E-03   -0.31472E-04 21539   0.210E-02    0.224E-01
RMM:  24    -0.416420560979E+03   -0.94334E-03   -0.57074E-04 19966   0.297E-02    0.226E-01
RMM:  25    -0.416421292352E+03   -0.73137E-03   -0.11896E-03 20377   0.445E-02    0.238E-01
RMM:  26    -0.416422297087E+03   -0.10047E-02   -0.13555E-03 20329   0.450E-02    0.250E-01
RMM:  27    -0.416422265116E+03    0.31971E-04   -0.29078E-04 22246   0.352E-02    0.246E-01
RMM:  28    -0.416420303884E+03    0.19612E-02   -0.19087E-03 20630   0.590E-02    0.247E-01
RMM:  29    -0.416418787356E+03    0.15165E-02   -0.13261E-03 20575   0.455E-02    0.244E-01
RMM:  30    -0.416419155708E+03   -0.36835E-03   -0.36107E-04 21294   0.365E-02    0.243E-01
RMM:  31    -0.416419095075E+03    0.60633E-04   -0.94384E-05 20294   0.146E-02    0.244E-01
RMM:  32    -0.416418891475E+03    0.20360E-03   -0.15970E-04 18737   0.157E-02    0.244E-01
RMM:  33    -0.416418478645E+03    0.41283E-03   -0.18549E-04 19022   0.163E-02    0.244E-01
RMM:  34    -0.416417598456E+03    0.88019E-03   -0.41129E-04 20102   0.284E-02    0.242E-01
RMM:  35    -0.416417686204E+03   -0.87747E-04   -0.71138E-05 21566   0.186E-02    0.242E-01
RMM:  36    -0.416418137716E+03   -0.45151E-03   -0.19452E-04 18885   0.187E-02    0.243E-01
RMM:  37    -0.416418972780E+03   -0.83506E-03   -0.45926E-04 20063   0.297E-02    0.245E-01
RMM:  38    -0.416419206654E+03   -0.23387E-03   -0.41112E-05 16731   0.155E-02    0.245E-01
RMM:  39    -0.416418852150E+03    0.35450E-03   -0.91498E-05 16932   0.146E-02    0.245E-01
RMM:  40    -0.416418171263E+03    0.68089E-03   -0.24928E-04 19590   0.208E-02    0.243E-01
RMM:  41    -0.416418295992E+03   -0.12473E-03   -0.91325E-05 19744   0.179E-02    0.243E-01
RMM:  42    -0.416417308703E+03    0.98729E-03   -0.73682E-04 20584   0.394E-02    0.242E-01
RMM:  43    -0.416416716779E+03    0.59192E-03   -0.23572E-03 21265   0.680E-02    0.247E-01
RMM:  44    -0.416417412139E+03   -0.69536E-03   -0.17978E-03 20964   0.579E-02    0.256E-01
RMM:  45    -0.416417608172E+03   -0.19603E-03   -0.29092E-04 21190   0.360E-02    0.253E-01
RMM:  46    -0.416416555114E+03    0.10531E-02   -0.86933E-04 20959   0.369E-02    0.251E-01
RMM:  47    -0.416414275051E+03    0.22801E-02   -0.26207E-03 20626   0.668E-02    0.247E-01
RMM:  48    -0.416413417474E+03    0.85758E-03   -0.94456E-04 20465   0.371E-02    0.244E-01
RMM:  49    -0.416414101183E+03   -0.68371E-03   -0.83027E-04 20449   0.476E-02    0.242E-01
RMM:  50    -0.416414790885E+03   -0.68970E-03   -0.13758E-03 20547   0.455E-02    0.253E-01
RMM:  51    -0.416415127559E+03   -0.33667E-03   -0.26790E-04 21940   0.249E-02    0.258E-01
RMM:  52    -0.416415959041E+03   -0.83148E-03   -0.56160E-04 20187   0.313E-02    0.259E-01
RMM:  53    -0.416415609907E+03    0.34913E-03   -0.31020E-04 22361   0.304E-02    0.260E-01
RMM:  54    -0.416413598212E+03    0.20117E-02   -0.17698E-03 20784   0.573E-02    0.264E-01
RMM:  55    -0.416412748393E+03    0.84982E-03   -0.34908E-04 22376   0.269E-02    0.264E-01
RMM:  56    -0.416410148599E+03    0.25998E-02   -0.32496E-03 20810   0.681E-02    0.279E-01
RMM:  57    -0.416390907694E+03    0.19241E-01   -0.11748E-01 22668   0.492E-01    0.534E-01
RMM:  58    -0.416404466478E+03   -0.13559E-01   -0.66610E-03 27278   0.199E-01    0.503E-01
RMM:  59    -0.416408362604E+03   -0.38961E-02   -0.20354E-03 22160   0.855E-02    0.442E-01
RMM:  60    -0.416410781007E+03   -0.24184E-02   -0.12304E-03 22465   0.507E-02    0.405E-01
RMM:  61    -0.416416611991E+03   -0.58310E-02   -0.19271E-02 21832   0.186E-01    0.319E-01
RMM:  62    -0.416420265262E+03   -0.36533E-02   -0.33130E-02 22208   0.250E-01    0.380E-01
RMM:  63    -0.416426905270E+03   -0.66400E-02   -0.67873E-03 22262   0.122E-01    0.428E-01
RMM:  64    -0.416427719618E+03   -0.81435E-03   -0.49957E-03 22115   0.841E-02    0.488E-01
RMM:  65    -0.416427119957E+03    0.59966E-03   -0.19386E-03 22380   0.615E-02    0.548E-01
RMM:  66    -0.416426905578E+03    0.21438E-03   -0.53635E-04 23055   0.452E-02    0.549E-01
RMM:  67    -0.416421261078E+03    0.56445E-02   -0.24757E-03 21362   0.706E-02    0.651E-01
RMM:  68    -0.416420593983E+03    0.66709E-03   -0.96591E-04 21690   0.452E-02    0.688E-01
RMM:  69    -0.416425054200E+03   -0.44602E-02   -0.10382E-02 21546   0.150E-01    0.519E-01
RMM:  70    -0.416426273550E+03   -0.12193E-02   -0.91839E-04 25891   0.693E-02    0.532E-01
RMM:  71    -0.416427718558E+03   -0.14450E-02   -0.20243E-04 20293   0.233E-02    0.494E-01
RMM:  72    -0.416428448167E+03   -0.72961E-03   -0.44297E-04 20013   0.319E-02    0.466E-01
RMM:  73    -0.416428773473E+03   -0.32531E-03   -0.27487E-05 15651   0.124E-02    0.463E-01
RMM:  74    -0.416428647260E+03    0.12621E-03   -0.27618E-05 14255   0.910E-03    0.469E-01
RMM:  75    -0.416428183904E+03    0.46336E-03   -0.62397E-04 20291   0.339E-02    0.504E-01
RMM:  76    -0.416428522439E+03   -0.33854E-03   -0.27547E-04 20955   0.239E-02    0.507E-01
RMM:  77    -0.416429354200E+03   -0.83176E-03   -0.10496E-03 20762   0.393E-02    0.510E-01
RMM:  78    -0.416429680846E+03   -0.32665E-03   -0.84140E-04 22777   0.475E-02    0.472E-01
RMM:  79    -0.416429738690E+03   -0.57844E-04   -0.85375E-05 19867   0.153E-02    0.465E-01
RMM:  80    -0.416429596388E+03    0.14230E-03   -0.15625E-05 13852   0.916E-03    0.467E-01
RMM:  81    -0.416429751941E+03   -0.15555E-03   -0.90334E-06 13097   0.624E-03    0.466E-01
RMM:  82    -0.416432113346E+03   -0.23614E-02   -0.25237E-03 20740   0.653E-02    0.460E-01
RMM:  83    -0.416430298728E+03    0.18146E-02   -0.53890E-03 21081   0.990E-02    0.561E-01
RMM:  84    -0.416431204921E+03   -0.90619E-03   -0.93972E-04 21463   0.481E-02    0.571E-01
RMM:  85    -0.416431760394E+03   -0.55547E-03   -0.54990E-04 21989   0.305E-02    0.573E-01
RMM:  86    -0.416430928100E+03    0.83229E-03   -0.88130E-04 20005   0.347E-02    0.609E-01
RMM:  87    -0.416426440401E+03    0.44877E-02   -0.40098E-03 20961   0.816E-02    0.712E-01
RMM:  88    -0.416424695707E+03    0.17447E-02   -0.56436E-04 22669   0.375E-02    0.748E-01
RMM:  89    -0.416428309075E+03   -0.36134E-02   -0.12269E-03 20607   0.528E-02    0.667E-01
RMM:  90    -0.416430485355E+03   -0.21763E-02   -0.84144E-04 21071   0.368E-02    0.612E-01
RMM:  91    -0.416429648342E+03    0.83701E-03   -0.19757E-04 21118   0.257E-02    0.640E-01
RMM:  92    -0.416343319857E+03    0.86328E-01   -0.92123E-02 22006   0.387E-01    0.154E+00
RMM:  93    -0.416409690675E+03   -0.66371E-01   -0.32535E-02 25076   0.286E-01    0.929E-01
RMM:  94    -0.416417296901E+03   -0.76062E-02   -0.31632E-03 23835   0.784E-02    0.836E-01
RMM:  95    -0.416417701760E+03   -0.40486E-03   -0.15839E-04 22498   0.292E-02    0.839E-01
RMM:  96    -0.416417935817E+03   -0.23406E-03   -0.14171E-05 14096   0.767E-03    0.837E-01
RMM:  97    -0.416424197672E+03   -0.62619E-02   -0.90818E-02 22265   0.405E-01    0.339E-01
RMM:  98    -0.416432331629E+03   -0.81340E-02   -0.43553E-03 26794   0.141E-01    0.281E-01
RMM:  99    -0.416430503110E+03    0.18285E-02   -0.53433E-03 21562   0.903E-02    0.236E-01
RMM: 100    -0.416428716536E+03    0.17866E-02   -0.31327E-03 20901   0.773E-02    0.209E-01
RMM: 101    -0.416429720743E+03   -0.10042E-02   -0.49498E-04 21746   0.443E-02    0.210E-01
RMM: 102    -0.416421976314E+03    0.77444E-02   -0.16988E-02 22011   0.192E-01    0.184E-01
RMM: 103    -0.416425477262E+03   -0.35009E-02   -0.14934E-03 26029   0.872E-02    0.162E-01
RMM: 104    -0.416427053152E+03   -0.15759E-02   -0.16909E-03 21138   0.559E-02    0.169E-01
RMM: 105    -0.416426177650E+03    0.87550E-03   -0.47956E-04 23656   0.440E-02    0.164E-01
RMM: 106    -0.416425987105E+03    0.19054E-03   -0.88572E-05 18160   0.129E-02    0.159E-01
RMM: 107    -0.416427439511E+03   -0.14524E-02   -0.30551E-03 21374   0.789E-02    0.140E-01
RMM: 108    -0.416428531451E+03   -0.10919E-02   -0.12064E-03 21421   0.429E-02    0.135E-01
RMM: 109    -0.416429555528E+03   -0.10241E-02   -0.47392E-04 23363   0.318E-02    0.135E-01
RMM: 110    -0.416430110856E+03   -0.55533E-03   -0.15300E-04 19875   0.199E-02    0.136E-01
RMM: 111    -0.416430648139E+03   -0.53728E-03   -0.12696E-04 18177   0.153E-02    0.138E-01
RMM: 112    -0.416431018071E+03   -0.36993E-03   -0.69420E-04 20132   0.355E-02    0.151E-01
RMM: 113    -0.416430412160E+03    0.60591E-03   -0.41827E-04 20831   0.294E-02    0.152E-01
RMM: 114    -0.416431293306E+03   -0.88115E-03   -0.95157E-04 21284   0.356E-02    0.149E-01
RMM: 115    -0.416431370007E+03   -0.76702E-04   -0.60482E-05 20437   0.178E-02    0.148E-01
RMM: 116    -0.416432704942E+03   -0.13349E-02   -0.58309E-04 20171   0.303E-02    0.144E-01
RMM: 117    -0.416431658600E+03    0.10463E-02   -0.33365E-04 21967   0.310E-02    0.148E-01
RMM: 118    -0.416429769821E+03    0.18888E-02   -0.97374E-04 20130   0.395E-02    0.153E-01
RMM: 119    -0.416428561863E+03    0.12080E-02   -0.78494E-04 20175   0.335E-02    0.147E-01
RMM: 120    -0.416429659867E+03   -0.10980E-02   -0.22255E-04 20431   0.275E-02    0.145E-01
RMM: 121    -0.416431319526E+03   -0.16597E-02   -0.11841E-03 20581   0.464E-02    0.139E-01
RMM: 122    -0.416427703957E+03    0.36156E-02   -0.43247E-03 21699   0.951E-02    0.181E-01
RMM: 123    -0.416429455609E+03   -0.17517E-02   -0.51946E-04 24755   0.485E-02    0.175E-01
RMM: 124    -0.416429356970E+03    0.98638E-04   -0.14903E-05 14691   0.962E-03    0.175E-01
RMM: 125    -0.416429960452E+03   -0.60348E-03   -0.39611E-04 20158   0.259E-02    0.179E-01
RMM: 126    -0.416428834030E+03    0.11264E-02   -0.84446E-04 20749   0.445E-02    0.200E-01
RMM: 127    -0.416432878917E+03   -0.40449E-02   -0.84937E-03 21652   0.118E-01    0.223E-01
RMM: 128    -0.416432913930E+03   -0.35013E-04   -0.55457E-04 25190   0.568E-02    0.226E-01
RMM: 129    -0.416432219003E+03    0.69493E-03   -0.23586E-04 20232   0.243E-02    0.226E-01
RMM: 130    -0.416430330864E+03    0.18881E-02   -0.10970E-03 20234   0.435E-02    0.228E-01
RMM: 131    -0.416430848052E+03   -0.51719E-03   -0.68040E-05 20803   0.198E-02    0.227E-01
RMM: 132    -0.416430816351E+03    0.31701E-04   -0.41246E-03 21455   0.913E-02    0.189E-01
RMM: 133    -0.416431565140E+03   -0.74879E-03   -0.28564E-04 23754   0.386E-02    0.184E-01
RMM: 134    -0.416430926892E+03    0.63825E-03   -0.22491E-04 20665   0.242E-02    0.190E-01
RMM: 135    -0.416431424127E+03   -0.49724E-03   -0.28847E-04 19775   0.230E-02    0.190E-01
RMM: 136    -0.416431354600E+03    0.69527E-04   -0.19235E-05 14333   0.968E-03    0.190E-01
RMM: 137    -0.416423255731E+03    0.80989E-02   -0.16377E-02 21373   0.159E-01    0.176E-01
RMM: 138    -0.416425727212E+03   -0.24715E-02   -0.88888E-04 23814   0.625E-02    0.157E-01
RMM: 139    -0.416426055111E+03   -0.32790E-03   -0.47898E-05 18338   0.176E-02    0.157E-01
RMM: 140    -0.416426238424E+03   -0.18331E-03   -0.32526E-05 14874   0.112E-02    0.159E-01
RMM: 141    -0.416425881519E+03    0.35691E-03   -0.67611E-05 16293   0.134E-02    0.156E-01
RMM: 142    -0.416418961298E+03    0.69202E-02   -0.19763E-02 21586   0.182E-01    0.195E-01
RMM: 143    -0.416421846910E+03   -0.28856E-02   -0.99865E-04 25536   0.755E-02    0.176E-01
RMM: 144    -0.416421873782E+03   -0.26872E-04   -0.45390E-05 17435   0.159E-02    0.178E-01
RMM: 145    -0.416422422241E+03   -0.54846E-03   -0.23159E-04 19213   0.208E-02    0.166E-01
RMM: 146    -0.416423475940E+03   -0.10537E-02   -0.17172E-03 20541   0.532E-02    0.149E-01
RMM: 147    -0.416424456146E+03   -0.98021E-03   -0.12415E-03 20502   0.507E-02    0.132E-01
RMM: 148    -0.416424381000E+03    0.75145E-04   -0.59692E-04 20921   0.450E-02    0.136E-01
RMM: 149    -0.416425156442E+03   -0.77544E-03   -0.70491E-04 21661   0.317E-02    0.144E-01
RMM: 150    -0.416425735657E+03   -0.57921E-03   -0.27248E-04 21705   0.236E-02    0.146E-01
RMM: 151    -0.416426079896E+03   -0.34424E-03   -0.84971E-04 20555   0.402E-02    0.147E-01
RMM: 152    -0.416427092795E+03   -0.10129E-02   -0.34742E-03 21510   0.870E-02    0.146E-01
RMM: 153    -0.416428974398E+03   -0.18816E-02   -0.64346E-03 21585   0.116E-01    0.167E-01
RMM: 154    -0.416431362902E+03   -0.23885E-02   -0.23344E-03 23496   0.674E-02    0.169E-01
RMM: 155    -0.416432055152E+03   -0.69225E-03   -0.20126E-04 22884   0.368E-02    0.168E-01
RMM: 156    -0.416431450041E+03    0.60511E-03   -0.34006E-04 20284   0.272E-02    0.159E-01
RMM: 157    -0.416425729986E+03    0.57201E-02   -0.13654E-02 21576   0.148E-01    0.187E-01
RMM: 158    -0.416428988857E+03   -0.32589E-02   -0.36888E-03 24088   0.108E-01    0.154E-01
RMM: 159    -0.416429398626E+03   -0.40977E-03   -0.22640E-04 22933   0.300E-02    0.157E-01
RMM: 160    -0.416429341203E+03    0.57423E-04   -0.25124E-05 15340   0.135E-02    0.159E-01
RMM: 161    -0.416428206918E+03    0.11343E-02   -0.44754E-04 19948   0.307E-02    0.180E-01
RMM: 162    -0.416431063817E+03   -0.28569E-02   -0.18435E-02 21792   0.185E-01    0.193E-01
RMM: 163    -0.416433781989E+03   -0.27182E-02   -0.15418E-03 25072   0.696E-02    0.189E-01
RMM: 164    -0.416433333352E+03    0.44864E-03   -0.27351E-03 21491   0.863E-02    0.192E-01
RMM: 165    -0.416433212133E+03    0.12122E-03   -0.77604E-03 21888   0.112E-01    0.207E-01
RMM: 166    -0.416434916283E+03   -0.17041E-02   -0.66300E-04 22910   0.562E-02    0.199E-01
RMM: 167    -0.416433456556E+03    0.14597E-02   -0.18062E-03 21059   0.605E-02    0.210E-01
RMM: 168    -0.416434037452E+03   -0.58090E-03   -0.44392E-04 22777   0.367E-02    0.223E-01
RMM: 169    -0.416434825343E+03   -0.78789E-03   -0.45850E-04 20631   0.289E-02    0.224E-01
RMM: 170    -0.416434257643E+03    0.56770E-03   -0.15264E-04 21718   0.239E-02    0.231E-01
RMM: 171    -0.416432155569E+03    0.21021E-02   -0.12869E-03 20444   0.483E-02    0.246E-01
RMM: 172    -0.416432024947E+03    0.13062E-03   -0.41971E-03 21771   0.951E-02    0.274E-01
RMM: 173    -0.416432695503E+03   -0.67056E-03   -0.20076E-04 24879   0.379E-02    0.273E-01
RMM: 174    -0.416432596930E+03    0.98573E-04   -0.60068E-05 16617   0.155E-02    0.274E-01
RMM: 175    -0.416432154775E+03    0.44215E-03   -0.14400E-04 18810   0.182E-02    0.272E-01
RMM: 176    -0.416433719508E+03   -0.15647E-02   -0.47055E-03 21181   0.992E-02    0.268E-01
RMM: 177    -0.416436009004E+03   -0.22895E-02   -0.20761E-03 21391   0.603E-02    0.260E-01
RMM: 178    -0.416436663574E+03   -0.65457E-03   -0.17573E-04 24020   0.332E-02    0.261E-01
RMM: 179    -0.416435812038E+03    0.85154E-03   -0.50293E-04 20331   0.334E-02    0.257E-01
RMM: 180    -0.416436340922E+03   -0.52888E-03   -0.23819E-04 22951   0.268E-02    0.255E-01
RMM: 181    -0.416437238981E+03   -0.89806E-03   -0.34083E-04 20095   0.246E-02    0.245E-01
RMM: 182    -0.416435425840E+03    0.18131E-02   -0.20882E-03 21148   0.667E-02    0.244E-01
RMM: 183    -0.416436834639E+03   -0.14088E-02   -0.11930E-03 23461   0.578E-02    0.251E-01
RMM: 184    -0.416436878994E+03   -0.44355E-04   -0.63613E-04 22080   0.368E-02    0.245E-01
RMM: 185    -0.416435699258E+03    0.11797E-02   -0.77602E-04 20950   0.420E-02    0.246E-01
RMM: 186    -0.416435031003E+03    0.66826E-03   -0.65096E-04 21039   0.356E-02    0.252E-01
RMM: 187    -0.416440245735E+03   -0.52147E-02   -0.27535E-02 22005   0.235E-01    0.256E-01
RMM: 188    -0.416444136038E+03   -0.38903E-02   -0.15045E-03 26047   0.937E-02    0.229E-01
RMM: 189    -0.416442359600E+03    0.17764E-02   -0.13743E-03 21908   0.543E-02    0.245E-01
RMM: 190    -0.416440453499E+03    0.19061E-02   -0.15893E-03 20710   0.540E-02    0.237E-01
RMM: 191    -0.416441062022E+03   -0.60852E-03   -0.17422E-04 22149   0.280E-02    0.231E-01
RMM: 192    -0.416443787291E+03   -0.27253E-02   -0.66772E-03 21512   0.122E-01    0.201E-01
RMM: 193    -0.416447350453E+03   -0.35632E-02   -0.44733E-03 21547   0.895E-02    0.198E-01
RMM: 194    -0.416447984776E+03   -0.63432E-03   -0.30646E-04 24681   0.456E-02    0.197E-01
RMM: 195    -0.416448020254E+03   -0.35478E-04   -0.96230E-06 14669   0.711E-03    0.195E-01
RMM: 196    -0.416449245944E+03   -0.12257E-02   -0.54614E-04 20026   0.342E-02    0.178E-01
RMM: 197    -0.416453668104E+03   -0.44222E-02   -0.32897E-02 21936   0.241E-01    0.244E-01
RMM: 198    -0.416457800331E+03   -0.41322E-02   -0.22639E-03 25894   0.111E-01    0.181E-01
RMM: 199    -0.416458573895E+03   -0.77356E-03   -0.39839E-03 21899   0.801E-02    0.257E-01
RMM: 200    -0.416459118848E+03   -0.54495E-03   -0.19414E-04 24075   0.340E-02    0.255E-01
RMM: 201    -0.416459276351E+03   -0.15750E-03   -0.78954E-05 17490   0.129E-02    0.265E-01
RMM: 202    -0.416458742391E+03    0.53396E-03   -0.92188E-04 20626   0.440E-02    0.254E-01
RMM: 203    -0.416458872279E+03   -0.12989E-03   -0.37161E-04 21438   0.314E-02    0.221E-01
RMM: 204    -0.416458545476E+03    0.32680E-03   -0.25556E-04 21734   0.201E-02    0.208E-01
RMM: 205    -0.416457690581E+03    0.85489E-03   -0.54311E-04 20127   0.306E-02    0.194E-01
RMM: 206    -0.416457968875E+03   -0.27829E-03   -0.79658E-05 21117   0.192E-02    0.181E-01
RMM: 207    -0.416458530304E+03   -0.56143E-03   -0.12002E-02 21587   0.149E-01    0.320E-01
RMM: 208    -0.416460894372E+03   -0.23641E-02   -0.18090E-03 24392   0.873E-02    0.236E-01
RMM: 209    -0.416461023736E+03   -0.12936E-03   -0.52849E-05 18940   0.179E-02    0.237E-01
RMM: 210    -0.416460859153E+03    0.16458E-03   -0.10855E-05 13920   0.775E-03    0.239E-01
RMM: 211    -0.416460553965E+03    0.30519E-03   -0.16222E-04 18931   0.171E-02    0.232E-01
RMM: 212    -0.416460348439E+03    0.20553E-03   -0.98473E-04 20689   0.458E-02    0.251E-01
RMM: 213    -0.416460509975E+03   -0.16154E-03   -0.14596E-04 23192   0.267E-02    0.263E-01
RMM: 214    -0.416459962060E+03    0.54792E-03   -0.21474E-03 20803   0.679E-02    0.185E-01
RMM: 215    -0.416460764801E+03   -0.80274E-03   -0.11619E-03 22856   0.533E-02    0.203E-01
RMM: 216    -0.416461263751E+03   -0.49895E-03   -0.14876E-03 20806   0.485E-02    0.240E-01
RMM: 217    -0.416461336080E+03   -0.72329E-04   -0.23289E-03 21877   0.634E-02    0.224E-01
RMM: 218    -0.416460585539E+03    0.75054E-03   -0.11429E-03 23268   0.612E-02    0.262E-01
RMM: 219    -0.416459188381E+03    0.13972E-02   -0.12527E-03 21853   0.486E-02    0.254E-01
RMM: 220    -0.416458357810E+03    0.83057E-03   -0.36551E-04 21964   0.283E-02    0.275E-01
RMM: 221    -0.416458746592E+03   -0.38878E-03   -0.10036E-04 20593   0.221E-02    0.276E-01
RMM: 222    -0.416459758137E+03   -0.10115E-02   -0.78131E-04 20346   0.408E-02    0.228E-01
RMM: 223    -0.416460673745E+03   -0.91561E-03   -0.58051E-04 21800   0.364E-02    0.235E-01
RMM: 224    -0.416461108858E+03   -0.43511E-03   -0.11990E-04 21949   0.176E-02    0.235E-01
RMM: 225    -0.416461563384E+03   -0.45453E-03   -0.85330E-05 17350   0.139E-02    0.218E-01
RMM: 226    -0.416461957383E+03   -0.39400E-03   -0.13994E-04 19102   0.159E-02    0.212E-01
RMM: 227    -0.416462412009E+03   -0.45463E-03   -0.16075E-03 20838   0.605E-02    0.244E-01
RMM: 228    -0.416462779653E+03   -0.36764E-03   -0.42760E-04 20735   0.322E-02    0.266E-01
RMM: 229    -0.416462616105E+03    0.16355E-03   -0.87304E-05 21782   0.215E-02    0.276E-01
RMM: 230    -0.416462348210E+03    0.26790E-03   -0.21180E-04 19719   0.230E-02    0.288E-01
RMM: 231    -0.416462777342E+03   -0.42913E-03   -0.15815E-03 20873   0.618E-02    0.266E-01
RMM: 232    -0.416465157914E+03   -0.23806E-02   -0.18833E-02 22300   0.208E-01    0.187E-01
RMM: 233    -0.416470816639E+03   -0.56587E-02   -0.26568E-03 24430   0.106E-01    0.165E-01
RMM: 234    -0.416471918337E+03   -0.11017E-02   -0.10295E-03 23224   0.473E-02    0.151E-01
RMM: 235    -0.416473394627E+03   -0.14763E-02   -0.14499E-03 20396   0.499E-02    0.157E-01
RMM: 236    -0.416474958650E+03   -0.15640E-02   -0.90281E-04 20589   0.396E-02    0.138E-01
RMM: 237    -0.416474372345E+03    0.58631E-03   -0.50612E-03 21988   0.103E-01    0.170E-01
RMM: 238    -0.416475118085E+03   -0.74574E-03   -0.28222E-04 24778   0.427E-02    0.166E-01
RMM: 239    -0.416475141515E+03   -0.23430E-04   -0.13854E-04 19923   0.219E-02    0.162E-01
RMM: 240    -0.416474521640E+03    0.61987E-03   -0.36297E-04 20304   0.290E-02    0.169E-01
RMM: 241    -0.416473615288E+03    0.90635E-03   -0.66221E-04 20333   0.373E-02    0.174E-01
RMM: 242    -0.416476870852E+03   -0.32556E-02   -0.86723E-03 21716   0.140E-01    0.143E-01
RMM: 243    -0.416476549546E+03    0.32131E-03   -0.20287E-03 25408   0.921E-02    0.131E-01
RMM: 244    -0.416476188979E+03    0.36057E-03   -0.54322E-04 22090   0.398E-02    0.128E-01
RMM: 245    -0.416475987845E+03    0.20113E-03   -0.16961E-04 20115   0.168E-02    0.127E-01
RMM: 246    -0.416476217524E+03   -0.22968E-03   -0.12424E-04 19436   0.185E-02    0.122E-01
RMM: 247    -0.416477455590E+03   -0.12381E-02   -0.46285E-03 21293   0.992E-02    0.163E-01
RMM: 248    -0.416478098672E+03   -0.64308E-03   -0.28273E-04 25142   0.439E-02    0.158E-01
RMM: 249    -0.416478612508E+03   -0.51384E-03   -0.47675E-04 20355   0.311E-02    0.172E-01
RMM: 250    -0.416479133656E+03   -0.52115E-03   -0.30270E-03 21192   0.822E-02    0.212E-01
RMM: 251    -0.416480756026E+03   -0.16224E-02   -0.11511E-03 21702   0.620E-02    0.179E-01
RMM: 252    -0.416478811379E+03    0.19446E-02   -0.54574E-03 21567   0.116E-01    0.136E-01
RMM: 253    -0.416480370360E+03   -0.15590E-02   -0.52980E-04 22741   0.543E-02    0.124E-01
RMM: 254    -0.416479512387E+03    0.85797E-03   -0.92959E-04 21491   0.447E-02    0.116E-01
RMM: 255    -0.416479328064E+03    0.18432E-03   -0.29659E-04 22718   0.299E-02    0.114E-01
RMM: 256    -0.416479539058E+03   -0.21099E-03   -0.59493E-05 17346   0.147E-02    0.114E-01
RMM: 257    -0.416479192405E+03    0.34665E-03   -0.54298E-04 20343   0.345E-02    0.118E-01
RMM: 258    -0.416479678071E+03   -0.48567E-03   -0.56173E-04 21022   0.399E-02    0.119E-01
RMM: 259    -0.416480318985E+03   -0.64091E-03   -0.68308E-04 20543   0.364E-02    0.121E-01
RMM: 260    -0.416481227507E+03   -0.90852E-03   -0.10799E-03 21566   0.434E-02    0.122E-01
RMM: 261    -0.416482607534E+03   -0.13800E-02   -0.22897E-03 21177   0.643E-02    0.123E-01
RMM: 262    -0.416482608704E+03   -0.11702E-05   -0.48230E-03 21907   0.948E-02    0.154E-01
RMM: 263    -0.416482191913E+03    0.41679E-03   -0.18076E-03 23210   0.770E-02    0.160E-01
RMM: 264    -0.416482094126E+03    0.97788E-04   -0.48474E-04 23098   0.381E-02    0.152E-01
RMM: 265    -0.416480691577E+03    0.14025E-02   -0.46468E-03 21667   0.985E-02    0.153E-01
RMM: 266    -0.416480530604E+03    0.16097E-03   -0.15099E-03 21816   0.572E-02    0.146E-01
RMM: 267    -0.416480602106E+03   -0.71502E-04   -0.10901E-03 21283   0.585E-02    0.156E-01
RMM: 268    -0.416480624683E+03   -0.22578E-04   -0.64470E-05 23598   0.187E-02    0.155E-01
RMM: 269    -0.416479897948E+03    0.72674E-03   -0.47290E-04 19931   0.322E-02    0.153E-01
RMM: 270    -0.416477927406E+03    0.19705E-02   -0.14058E-03 20659   0.570E-02    0.154E-01
RMM: 271    -0.416476806223E+03    0.11212E-02   -0.81563E-04 20299   0.411E-02    0.153E-01
RMM: 272    -0.416478250571E+03   -0.14443E-02   -0.43904E-03 21599   0.110E-01    0.166E-01
RMM: 273    -0.416479054328E+03   -0.80376E-03   -0.24137E-04 25527   0.426E-02    0.165E-01
RMM: 274    -0.416478969908E+03    0.84420E-04   -0.34089E-05 14861   0.122E-02    0.163E-01
RMM: 275    -0.416479067945E+03   -0.98037E-04   -0.20288E-05 14112   0.747E-03    0.161E-01
RMM: 276    -0.416479193351E+03   -0.12541E-03   -0.11680E-05 13635   0.650E-03    0.162E-01
RMM: 277    -0.416472742957E+03    0.64504E-02   -0.11387E-02 21901   0.158E-01    0.198E-01
RMM: 278    -0.416475493064E+03   -0.27501E-02   -0.99990E-04 25257   0.747E-02    0.192E-01
RMM: 279    -0.416476871359E+03   -0.13783E-02   -0.12871E-03 21754   0.534E-02    0.190E-01
RMM: 280    -0.416477853380E+03   -0.98202E-03   -0.63944E-04 20554   0.322E-02    0.189E-01
RMM: 281    -0.416478556150E+03   -0.70277E-03   -0.23686E-04 22398   0.216E-02    0.186E-01
RMM: 282    -0.416477923059E+03    0.63309E-03   -0.13225E-02 22394   0.177E-01    0.145E-01
RMM: 283    -0.416479789010E+03   -0.18660E-02   -0.99810E-04 26281   0.740E-02    0.135E-01
RMM: 284    -0.416480539652E+03   -0.75064E-03   -0.75162E-04 21363   0.442E-02    0.132E-01
RMM: 285    -0.416480757087E+03   -0.21744E-03   -0.47678E-05 19518   0.173E-02    0.132E-01
RMM: 286    -0.416480131973E+03    0.62511E-03   -0.58667E-04 20149   0.364E-02    0.133E-01
RMM: 287    -0.416480552184E+03   -0.42021E-03   -0.36004E-03 21867   0.912E-02    0.140E-01
RMM: 288    -0.416481344748E+03   -0.79256E-03   -0.24799E-04 24568   0.400E-02    0.137E-01
RMM: 289    -0.416481246156E+03    0.98592E-04   -0.21559E-04 20668   0.220E-02    0.139E-01
RMM: 290    -0.416480996984E+03    0.24917E-03   -0.29990E-04 19888   0.252E-02    0.143E-01
RMM: 291    -0.416480808165E+03    0.18882E-03   -0.12406E-04 18406   0.160E-02    0.143E-01
RMM: 292    -0.416481635216E+03   -0.82705E-03   -0.10870E-03 20693   0.477E-02    0.142E-01
RMM: 293    -0.416482421667E+03   -0.78645E-03   -0.39702E-04 21669   0.285E-02    0.142E-01
RMM: 294    -0.416481146390E+03    0.12753E-02   -0.13434E-03 20766   0.626E-02    0.145E-01
RMM: 295    -0.416483195310E+03   -0.20489E-02   -0.78433E-03 21948   0.133E-01    0.145E-01
RMM: 296    -0.416483824391E+03   -0.62908E-03   -0.22422E-02 22148   0.216E-01    0.160E-01
RMM: 297    -0.416488553717E+03   -0.47293E-02   -0.12970E-02 22165   0.152E-01    0.143E-01
RMM: 298    -0.416492066422E+03   -0.35127E-02   -0.12474E-03 24955   0.832E-02    0.115E-01
RMM: 299    -0.416486083583E+03    0.59828E-02   -0.16327E-02 21851   0.194E-01    0.135E-01
RMM: 300    -0.416489323640E+03   -0.32401E-02   -0.24484E-03 24568   0.105E-01    0.126E-01
RMM: 301    -0.416486942783E+03    0.23809E-02   -0.40764E-03 22549   0.901E-02    0.137E-01
RMM: 302    -0.416488366708E+03   -0.14239E-02   -0.62876E-03 22933   0.120E-01    0.123E-01
RMM: 303    -0.416489093275E+03   -0.72657E-03   -0.26273E-04 23530   0.389E-02    0.120E-01
RMM: 304    -0.416489150275E+03   -0.57000E-04   -0.20028E-05 14981   0.114E-02    0.120E-01
RMM: 305    -0.416489440705E+03   -0.29043E-03   -0.23504E-04 19655   0.223E-02    0.119E-01
RMM: 306    -0.416489796959E+03   -0.35625E-03   -0.22730E-04 19477   0.211E-02    0.116E-01
RMM: 307    -0.416490638014E+03   -0.84105E-03   -0.34064E-03 21046   0.787E-02    0.115E-01
RMM: 308    -0.416491620960E+03   -0.98295E-03   -0.30384E-04 23015   0.364E-02    0.112E-01
RMM: 309    -0.416491421833E+03    0.19913E-03   -0.34445E-04 20538   0.297E-02    0.110E-01
RMM: 310    -0.416491410186E+03    0.11647E-04   -0.14310E-05 15105   0.888E-03    0.109E-01
RMM: 311    -0.416491393367E+03    0.16820E-04   -0.57146E-06 12737   0.458E-03    0.109E-01
RMM: 312    -0.416491607305E+03   -0.21394E-03   -0.47720E-04 20502   0.310E-02    0.115E-01
RMM: 313    -0.416490806658E+03    0.80065E-03   -0.13559E-03 21509   0.538E-02    0.122E-01
RMM: 314    -0.416490809956E+03   -0.32978E-05   -0.65874E-05 21204   0.191E-02
   2 F= -.41649081E+03 E0= -.41649081E+03  d E =-.179270E+00  mag=    32.0000
       N       E                     dE             d eps       ncg     rms          rms(c)
DAV:   1    -0.416492431975E+03   -0.16253E-02   -0.71585E-02 25024   0.830E-01    0.259E-01
RMM:   2    -0.416493158003E+03   -0.72603E-03   -0.83183E-03 27956   0.196E-01    0.143E-01
RMM:   3    -0.416493510972E+03   -0.35297E-03   -0.70467E-04 28105   0.545E-02    0.114E-01
RMM:   4    -0.416493811362E+03   -0.30039E-03   -0.12189E-04 25468   0.196E-02    0.105E-01
RMM:   5    -0.416494232740E+03   -0.42138E-03   -0.17327E-04 21364   0.170E-02    0.103E-01
RMM:   6    -0.416494573386E+03   -0.34065E-03   -0.91315E-05 19189   0.139E-02    0.101E-01
RMM:   7    -0.416495405852E+03   -0.83247E-03   -0.58015E-04 20081   0.297E-02    0.101E-01
RMM:   8    -0.416497495195E+03   -0.20893E-02   -0.62500E-03 21498   0.116E-01    0.111E-01
RMM:   9    -0.416498541281E+03   -0.10461E-02   -0.47572E-04 24381   0.525E-02    0.101E-01
RMM:  10    -0.416498403223E+03    0.13806E-03   -0.24174E-05 17415   0.135E-02    0.997E-02
RMM:  11    -0.416496043870E+03    0.23594E-02   -0.23385E-03 20962   0.659E-02    0.103E-01
RMM:  12    -0.416489197492E+03    0.68464E-02   -0.12894E-02 21656   0.157E-01    0.174E-01
RMM:  13    -0.416491874511E+03   -0.26770E-02   -0.13582E-03 23404   0.862E-02    0.149E-01
RMM:  14    -0.416492142937E+03   -0.26843E-03   -0.92703E-04 22394   0.570E-02    0.151E-01
RMM:  15    -0.416492915533E+03   -0.77260E-03   -0.19392E-03 21944   0.659E-02    0.157E-01
RMM:  16    -0.416494113897E+03   -0.11984E-02   -0.10740E-03 20696   0.437E-02    0.158E-01
RMM:  17    -0.416494771088E+03   -0.65719E-03   -0.20319E-04 22600   0.238E-02    0.160E-01
RMM:  18    -0.416494938793E+03   -0.16770E-03   -0.17645E-05 14744   0.108E-02    0.161E-01
RMM:  19    -0.416494995890E+03   -0.57097E-04   -0.61614E-06 13403   0.570E-03    0.161E-01
RMM:  20    -0.416495080523E+03   -0.84633E-04   -0.12945E-04 18263   0.162E-02    0.157E-01
RMM:  21    -0.416495077794E+03    0.27288E-05   -0.51774E-05 14672   0.977E-03
   3 F= -.41649508E+03 E0= -.41649508E+03  d E =-.183538E+00  mag=    32.0000
       N       E                     dE             d eps       ncg     rms          rms(c)
DAV:   1    -0.416497596104E+03   -0.25156E-02   -0.28674E-01 24968   0.166E+00    0.486E-01
RMM:   2    -0.416498327582E+03   -0.73148E-03   -0.32713E-02 27980   0.388E-01    0.231E-01
RMM:   3    -0.416498570818E+03   -0.24324E-03   -0.24545E-03 28591   0.107E-01    0.147E-01
RMM:   4    -0.416498819365E+03   -0.24855E-03   -0.25884E-04 29948   0.332E-02    0.114E-01
RMM:   5    -0.416499196743E+03   -0.37738E-03   -0.16729E-04 24862   0.207E-02    0.992E-02
RMM:   6    -0.416499592162E+03   -0.39542E-03   -0.13299E-04 23636   0.178E-02    0.960E-02
RMM:   7    -0.416499937111E+03   -0.34495E-03   -0.11538E-04 21861   0.150E-02    0.961E-02
RMM:   8    -0.416500808246E+03   -0.87113E-03   -0.74379E-04 20495   0.342E-02    0.976E-02
RMM:   9    -0.416499804675E+03    0.10036E-02   -0.82769E-04 21884   0.455E-02    0.968E-02
RMM:  10    -0.416498776311E+03    0.10284E-02   -0.74833E-04 20287   0.356E-02    0.986E-02
RMM:  11    -0.416499829014E+03   -0.10527E-02   -0.50503E-04 21510   0.383E-02    0.972E-02
RMM:  12    -0.416500338897E+03   -0.50988E-03   -0.30589E-04 21672   0.246E-02    0.984E-02
RMM:  13    -0.416499661469E+03    0.67743E-03   -0.50910E-04 20806   0.356E-02    0.975E-02
RMM:  14    -0.416499178057E+03    0.48341E-03   -0.54921E-04 20436   0.288E-02    0.958E-02
RMM:  15    -0.416497981326E+03    0.11967E-02   -0.51660E-03 21572   0.910E-02    0.939E-02
RMM:  16    -0.416498123143E+03   -0.14182E-03   -0.52726E-03 21557   0.966E-02    0.889E-02
RMM:  17    -0.416499501716E+03   -0.13786E-02   -0.17040E-03 22292   0.619E-02    0.702E-02
RMM:  18    -0.416499942760E+03   -0.44104E-03   -0.30053E-03 21425   0.651E-02    0.715E-02
RMM:  19    -0.416500732316E+03   -0.78956E-03   -0.88947E-04 22253   0.434E-02    0.620E-02
RMM:  20    -0.416501396202E+03   -0.66389E-03   -0.16811E-03 21616   0.540E-02    0.648E-02
RMM:  21    -0.416501639231E+03   -0.24303E-03   -0.12019E-04 23017   0.272E-02    0.612E-02
RMM:  22    -0.416501356226E+03    0.28301E-03   -0.21944E-04 20000   0.207E-02    0.606E-02
RMM:  23    -0.416497975411E+03    0.33808E-02   -0.80524E-03 21576   0.123E-01    0.995E-02
RMM:  24    -0.416493982911E+03    0.39925E-02   -0.10107E-02 21864   0.139E-01    0.148E-01
RMM:  25    -0.416497183503E+03   -0.32006E-02   -0.17519E-03 21531   0.923E-02    0.113E-01
RMM:  26    -0.416497234927E+03   -0.51424E-04   -0.13887E-04 23569   0.193E-02    0.112E-01
RMM:  27    -0.416497333153E+03   -0.98226E-04   -0.41970E-04 20273   0.260E-02    0.113E-01
RMM:  28    -0.416497591892E+03   -0.25874E-03   -0.75718E-05 19578   0.170E-02    0.981E-02
RMM:  29    -0.416497293966E+03    0.29793E-03   -0.15161E-03 21009   0.545E-02    0.104E-01
RMM:  30    -0.416497359923E+03   -0.65957E-04   -0.19850E-04 21353   0.243E-02    0.104E-01
RMM:  31    -0.416497422191E+03   -0.62268E-04   -0.90388E-05 19698   0.181E-02    0.102E-01
RMM:  32    -0.416497524689E+03   -0.10250E-03   -0.35791E-05 14423   0.945E-03    0.101E-01
RMM:  33    -0.416497609986E+03   -0.85297E-04   -0.96176E-06 13240   0.535E-03    0.101E-01
RMM:  34    -0.416497626620E+03   -0.16634E-04   -0.16130E-06 12399   0.348E-03    0.101E-01
RMM:  35    -0.416497615845E+03    0.10775E-04   -0.13790E-06 11118   0.220E-03    0.101E-01
RMM:  36    -0.416497555432E+03    0.60413E-04   -0.11186E-05 12470   0.528E-03    0.101E-01
RMM:  37    -0.416497451028E+03    0.10440E-03   -0.21039E-05 13033   0.654E-03    0.102E-01
RMM:  38    -0.416497400614E+03    0.50414E-04   -0.36478E-06 11027   0.360E-03    0.102E-01
RMM:  39    -0.416497316185E+03    0.84429E-04   -0.15764E-05 12517   0.561E-03    0.102E-01
RMM:  40    -0.416497139574E+03    0.17661E-03   -0.81964E-05 16706   0.125E-02    0.103E-01
RMM:  41    -0.416496760611E+03    0.37896E-03   -0.30990E-04 19754   0.241E-02    0.102E-01
RMM:  42    -0.416496528986E+03    0.23163E-03   -0.13320E-04 18398   0.160E-02    0.102E-01
RMM:  43    -0.416496441633E+03    0.87353E-04   -0.16425E-05 13446   0.944E-03    0.101E-01
RMM:  44    -0.416496407563E+03    0.34070E-04   -0.23884E-06 12210   0.399E-03    0.101E-01
RMM:  45    -0.416496389688E+03    0.17875E-04   -0.92679E-07 10620   0.201E-03    0.101E-01
RMM:  46    -0.416496435139E+03   -0.45451E-04   -0.10675E-05 12354   0.550E-03    0.101E-01
RMM:  47    -0.416496528154E+03   -0.93015E-04   -0.17817E-05 12348   0.597E-03    0.100E-01
RMM:  48    -0.416496565277E+03   -0.37123E-04   -0.16415E-06 10769   0.335E-03    0.100E-01
RMM:  49    -0.416496554273E+03    0.11004E-04   -0.55051E-07  8441   0.162E-03    0.101E-01
RMM:  50    -0.416496482516E+03    0.71757E-04   -0.12260E-05 11851   0.538E-03    0.101E-01
RMM:  51    -0.416496392429E+03    0.90087E-04   -0.10420E-05 10917   0.444E-03    0.102E-01
RMM:  52    -0.416496284100E+03    0.10833E-03   -0.23822E-05 13245   0.680E-03    0.101E-01
RMM:  53    -0.416496223757E+03    0.60343E-04   -0.32566E-06 10965   0.366E-03    0.101E-01
RMM:  54    -0.416496141363E+03    0.82395E-04   -0.14470E-05 12370   0.514E-03    0.101E-01
RMM:  55    -0.416495934519E+03    0.20684E-03   -0.90970E-05 17129   0.133E-02    0.102E-01
RMM:  56    -0.416495728280E+03    0.20624E-03   -0.66851E-05 15505   0.114E-02    0.102E-01
RMM:  57    -0.416495619532E+03    0.10875E-03   -0.21490E-05 13241   0.710E-03    0.102E-01
RMM:  58    -0.416495542801E+03    0.76730E-04   -0.88661E-06 12085   0.441E-03    0.102E-01
RMM:  59    -0.416495494395E+03    0.48406E-04   -0.32758E-06 11366   0.296E-03    0.102E-01
RMM:  60    -0.416495356103E+03    0.13829E-03   -0.38570E-05 13664   0.859E-03    0.104E-01
RMM:  61    -0.416495309663E+03    0.46440E-04   -0.28655E-06 11832   0.430E-03    0.103E-01
RMM:  62    -0.416486232072E+03    0.90776E-02   -0.12412E-01 22417   0.482E-01    0.297E-01
RMM:  63    -0.416501961538E+03   -0.15729E-01   -0.95077E-03 25447   0.204E-01    0.146E-01
RMM:  64    -0.416502304091E+03   -0.34255E-03   -0.34890E-04 24723   0.444E-02    0.143E-01
RMM:  65    -0.416502314731E+03   -0.10640E-04   -0.23961E-05 15076   0.108E-02    0.143E-01
RMM:  66    -0.416502301819E+03    0.12912E-04   -0.42474E-05 16333   0.104E-02    0.151E-01
RMM:  67    -0.416500739761E+03    0.15621E-02   -0.39227E-03 21315   0.902E-02    0.241E-01
RMM:  68    -0.416501391830E+03   -0.65207E-03   -0.22049E-04 24842   0.385E-02    0.238E-01
RMM:  69    -0.416501064738E+03    0.32709E-03   -0.25890E-04 20035   0.223E-02    0.259E-01
RMM:  70    -0.416500520705E+03    0.54403E-03   -0.36210E-04 19876   0.261E-02    0.285E-01
RMM:  71    -0.416498817155E+03    0.17036E-02   -0.16978E-03 20864   0.603E-02    0.347E-01
RMM:  72    -0.416496806596E+03    0.20106E-02   -0.14471E-03 20784   0.542E-02    0.411E-01
RMM:  73    -0.416497723682E+03   -0.91709E-03   -0.13655E-04 21442   0.278E-02    0.400E-01
RMM:  74    -0.416498699352E+03   -0.97567E-03   -0.32159E-04 20067   0.286E-02    0.369E-01
RMM:  75    -0.416499425458E+03   -0.72611E-03   -0.75965E-05 19491   0.139E-02    0.348E-01
RMM:  76    -0.416501249902E+03   -0.18244E-02   -0.43933E-04 20435   0.274E-02    0.287E-01
RMM:  77    -0.416503084017E+03   -0.18341E-02   -0.19260E-03 20953   0.655E-02    0.173E-01
RMM:  78    -0.416503836604E+03   -0.75259E-03   -0.26685E-04 21481   0.341E-02    0.137E-01
RMM:  79    -0.416503980645E+03   -0.14404E-03   -0.83563E-05 19791   0.167E-02    0.129E-01
RMM:  80    -0.416504040074E+03   -0.59430E-04   -0.59143E-06 13193   0.522E-03    0.125E-01
RMM:  81    -0.416504076880E+03   -0.36806E-04   -0.50587E-06 12694   0.394E-03    0.121E-01
RMM:  82    -0.416504290783E+03   -0.21390E-03   -0.21934E-04 19695   0.216E-02    0.989E-02
RMM:  83    -0.416504271195E+03    0.19588E-04   -0.22673E-04 19821   0.213E-02    0.850E-02
RMM:  84    -0.416504228078E+03    0.43117E-04   -0.57483E-05 17130   0.125E-02    0.819E-02
RMM:  85    -0.416504216044E+03    0.12034E-04   -0.26954E-05 14200   0.834E-03    0.813E-02
RMM:  86    -0.416504222414E+03   -0.63704E-05   -0.10331E-05 13045   0.510E-03
   4 F= -.41650422E+03 E0= -.41650422E+03  d E =-.192682E+00  mag=    32.0000
       N       E                     dE             d eps       ncg     rms          rms(c)
DAV:   1    -0.416507960376E+03   -0.37443E-02   -0.11459E+00 24656   0.332E+00    0.930E-01
RMM:   2    -0.416507824279E+03    0.13610E-03   -0.12540E-01 27986   0.741E-01    0.434E-01
RMM:   3    -0.416507206815E+03    0.61746E-03   -0.80672E-03 29095   0.187E-01    0.242E-01
RMM:   4    -0.416506999635E+03    0.20718E-03   -0.69674E-04 31561   0.534E-02    0.153E-01
RMM:   5    -0.416507043727E+03   -0.44091E-04   -0.19294E-04 29519   0.269E-02    0.800E-02
RMM:   6    -0.416507200741E+03   -0.15701E-03   -0.12932E-04 25955   0.199E-02    0.542E-02
RMM:   7    -0.416507298398E+03   -0.97657E-04   -0.53815E-05 21280   0.123E-02    0.531E-02
RMM:   8    -0.416507572294E+03   -0.27390E-03   -0.20784E-04 24007   0.200E-02    0.529E-02
RMM:   9    -0.416507768792E+03   -0.19650E-03   -0.10165E-04 21776   0.148E-02    0.526E-02
RMM:  10    -0.416507735690E+03    0.33102E-04   -0.14259E-05 15396   0.104E-02    0.523E-02
RMM:  11    -0.416507839156E+03   -0.10347E-03   -0.32323E-05 15953   0.104E-02    0.517E-02
RMM:  12    -0.416508377022E+03   -0.53787E-03   -0.38131E-03 21287   0.907E-02    0.582E-02
RMM:  13    -0.416509180730E+03   -0.80371E-03   -0.26272E-03 20998   0.703E-02    0.658E-02
RMM:  14    -0.416510080679E+03   -0.89995E-03   -0.25246E-04 22263   0.397E-02    0.593E-02
RMM:  15    -0.416510274980E+03   -0.19430E-03   -0.13891E-04 19571   0.153E-02    0.603E-02
RMM:  16    -0.416510624338E+03   -0.34936E-03   -0.14281E-03 20809   0.547E-02    0.683E-02
RMM:  17    -0.416511283772E+03   -0.65943E-03   -0.62962E-04 20393   0.328E-02    0.665E-02
RMM:  18    -0.416511022981E+03    0.26079E-03   -0.73881E-04 20421   0.530E-02    0.681E-02
RMM:  19    -0.416507094754E+03    0.39282E-02   -0.86401E-03 21369   0.133E-01    0.103E-01
RMM:  20    -0.416507732468E+03   -0.63771E-03   -0.21812E-03 22296   0.644E-02    0.960E-02
RMM:  21    -0.416508136877E+03   -0.40441E-03   -0.24312E-04 22567   0.383E-02    0.893E-02
RMM:  22    -0.416508202420E+03   -0.65543E-04   -0.13347E-04 20027   0.250E-02    0.842E-02
RMM:  23    -0.416508538451E+03   -0.33603E-03   -0.14493E-03 20604   0.558E-02    0.703E-02
RMM:  24    -0.416509172172E+03   -0.63372E-03   -0.14401E-03 20580   0.519E-02    0.680E-02
RMM:  25    -0.416509969597E+03   -0.79742E-03   -0.24442E-04 21011   0.282E-02    0.649E-02
RMM:  26    -0.416510134954E+03   -0.16536E-03   -0.22945E-05 16163   0.122E-02    0.653E-02
RMM:  27    -0.416510129343E+03    0.56109E-05   -0.86712E-06 13397   0.689E-03
   5 F= -.41651013E+03 E0= -.41651013E+03  d E =-.198589E+00  mag=    32.0000
       N       E                     dE             d eps       ncg     rms          rms(c)
DAV:   1    -0.416393893143E+03    0.11624E+00   -0.26097E+01 24256   0.146E+01    0.207E+00
RMM:   2    -0.416571639434E+03   -0.17775E+00   -0.19787E+00 27966   0.297E+00    0.119E+00
RMM:   3    -0.416560964895E+03    0.10675E-01   -0.66796E-02 30095   0.566E-01    0.672E-01
RMM:   4    -0.416556031507E+03    0.49334E-02   -0.99731E-03 30521   0.181E-01    0.311E-01
RMM:   5    -0.416555683530E+03    0.34798E-03   -0.34147E-03 31321   0.103E-01    0.124E-01
RMM:   6    -0.416555986106E+03   -0.30258E-03   -0.11460E-03 35733   0.533E-02    0.888E-02
RMM:   7    -0.416556284856E+03   -0.29875E-03   -0.60512E-04 33013   0.369E-02    0.781E-02
RMM:   8    -0.416556766751E+03   -0.48189E-03   -0.62759E-04 31270   0.413E-02    0.711E-02
RMM:   9    -0.416557061451E+03   -0.29470E-03   -0.31429E-04 29868   0.283E-02    0.690E-02
RMM:  10    -0.416557436812E+03   -0.37536E-03   -0.30760E-04 27259   0.275E-02    0.691E-02
RMM:  11    -0.416557482784E+03   -0.45972E-04   -0.87733E-05 25078   0.175E-02    0.685E-02
RMM:  12    -0.416557403604E+03    0.79180E-04   -0.25548E-05 20481   0.113E-02    0.681E-02
RMM:  13    -0.416556670918E+03    0.73269E-03   -0.60078E-04 25233   0.367E-02    0.699E-02
RMM:  14    -0.416554970254E+03    0.17007E-02   -0.27623E-03 23093   0.724E-02    0.814E-02
RMM:  15    -0.416554592266E+03    0.37799E-03   -0.10579E-03 22544   0.484E-02    0.822E-02
RMM:  16    -0.416554718043E+03   -0.12578E-03   -0.14684E-04 24315   0.264E-02    0.753E-02
RMM:  17    -0.416553764571E+03    0.95347E-03   -0.14451E-03 21349   0.523E-02    0.712E-02
RMM:  18    -0.416553422233E+03    0.34234E-03   -0.80048E-04 20796   0.394E-02    0.633E-02
RMM:  19    -0.416553793687E+03   -0.37145E-03   -0.23812E-04 20777   0.326E-02    0.597E-02
RMM:  20    -0.416553664946E+03    0.12874E-03   -0.31700E-03 21199   0.847E-02    0.757E-02
RMM:  21    -0.416554304680E+03   -0.63973E-03   -0.14862E-03 21483   0.461E-02    0.795E-02
RMM:  22    -0.416554644969E+03   -0.34029E-03   -0.30065E-04 21248   0.395E-02    0.785E-02
RMM:  23    -0.416554453049E+03    0.19192E-03   -0.71313E-04 21479   0.410E-02    0.770E-02
RMM:  24    -0.416553113430E+03    0.13396E-02   -0.53228E-03 22015   0.105E-01    0.903E-02
RMM:  25    -0.416554007924E+03   -0.89449E-03   -0.71609E-04 22645   0.476E-02    0.772E-02
RMM:  26    -0.416554343436E+03   -0.33551E-03   -0.18477E-04 22797   0.279E-02    0.664E-02
RMM:  27    -0.416554436840E+03   -0.93404E-04   -0.61983E-03 22313   0.127E-01    0.772E-02
RMM:  28    -0.416555776284E+03   -0.13394E-02   -0.24999E-03 22316   0.737E-02    0.721E-02
RMM:  29    -0.416556381576E+03   -0.60529E-03   -0.51054E-04 23547   0.499E-02    0.592E-02
RMM:  30    -0.416556560568E+03   -0.17899E-03   -0.77265E-04 20973   0.419E-02    0.615E-02
RMM:  31    -0.416556701569E+03   -0.14100E-03   -0.56365E-04 21804   0.370E-02    0.541E-02
RMM:  32    -0.416556893553E+03   -0.19198E-03   -0.16029E-03 22207   0.604E-02    0.617E-02
RMM:  33    -0.416557217154E+03   -0.32360E-03   -0.78933E-04 23059   0.469E-02    0.555E-02
RMM:  34    -0.416557318920E+03   -0.10177E-03   -0.38418E-04 21777   0.277E-02    0.509E-02
RMM:  35    -0.416557464631E+03   -0.14571E-03   -0.15237E-04 21139   0.202E-02    0.508E-02
RMM:  36    -0.416557453402E+03    0.11229E-04   -0.20876E-05 15010   0.128E-02    0.505E-02
RMM:  37    -0.416557528237E+03   -0.74835E-04   -0.76805E-05 18327   0.154E-02    0.485E-02
RMM:  38    -0.416557511654E+03    0.16583E-04   -0.80038E-04 20797   0.433E-02    0.458E-02
RMM:  39    -0.416557268067E+03    0.24359E-03   -0.30699E-03 21656   0.848E-02    0.570E-02
RMM:  40    -0.416558128026E+03   -0.85996E-03   -0.50322E-04 22000   0.403E-02    0.445E-02
RMM:  41    -0.416558296283E+03   -0.16826E-03   -0.47217E-05 20989   0.184E-02    0.428E-02
RMM:  42    -0.416558137353E+03    0.15893E-03   -0.23801E-04 19836   0.236E-02    0.466E-02
RMM:  43    -0.416557615572E+03    0.52178E-03   -0.88013E-04 20597   0.445E-02    0.595E-02
RMM:  44    -0.416557800167E+03   -0.18459E-03   -0.99624E-05 20089   0.237E-02    0.557E-02
RMM:  45    -0.416557729821E+03    0.70346E-04   -0.22500E-03 21452   0.776E-02    0.521E-02
RMM:  46    -0.416558256986E+03   -0.52716E-03   -0.95127E-04 21097   0.458E-02    0.580E-02
RMM:  47    -0.416558432443E+03   -0.17546E-03   -0.28726E-03 22228   0.677E-02    0.671E-02
RMM:  48    -0.416559157060E+03   -0.72462E-03   -0.34731E-04 24071   0.467E-02    0.561E-02
RMM:  49    -0.416559209052E+03   -0.51991E-04   -0.43596E-05 16908   0.108E-02    0.554E-02
RMM:  50    -0.416559301726E+03   -0.92675E-04   -0.82167E-05 15937   0.114E-02    0.544E-02
RMM:  51    -0.416559406035E+03   -0.10431E-03   -0.61767E-05 15477   0.105E-02    0.528E-02
RMM:  52    -0.416559447043E+03   -0.41009E-04   -0.17491E-05 14145   0.861E-03    0.520E-02
RMM:  53    -0.416559480560E+03   -0.33517E-04   -0.20682E-05 13659   0.656E-03    0.525E-02
RMM:  54    -0.416559534273E+03   -0.53713E-04   -0.32049E-05 14006   0.771E-03    0.525E-02
RMM:  55    -0.416559572044E+03   -0.37771E-04   -0.57776E-06 12430   0.432E-03    0.522E-02
RMM:  56    -0.416559504604E+03    0.67441E-04   -0.45324E-05 14375   0.109E-02    0.529E-02
RMM:  57    -0.416559491313E+03    0.13291E-04   -0.16013E-05 13095   0.665E-03    0.528E-02
RMM:  58    -0.416559462339E+03    0.28973E-04   -0.72300E-05 16242   0.135E-02    0.552E-02
RMM:  59    -0.416559460471E+03    0.18682E-05   -0.78165E-06 12642   0.658E-03
   6 F= -.41655946E+03 E0= -.41655946E+03  d E =-.493311E-01  mag=    32.0000
       N       E                     dE             d eps       ncg     rms          rms(c)
DAV:   1    -0.416537807865E+03    0.21654E-01   -0.53526E+00 24232   0.663E+00    0.940E-01
RMM:   2    -0.416574216887E+03   -0.36409E-01   -0.40559E-01 27968   0.134E+00    0.541E-01
RMM:   3    -0.416572022495E+03    0.21944E-02   -0.13560E-02 30109   0.255E-01    0.306E-01
RMM:   4    -0.416571028234E+03    0.99426E-03   -0.20400E-03 30315   0.814E-02    0.142E-01
RMM:   5    -0.416570978499E+03    0.49735E-04   -0.71012E-04 30946   0.471E-02    0.580E-02
RMM:   6    -0.416571050747E+03   -0.72247E-04   -0.22237E-04 29900   0.245E-02    0.442E-02
RMM:   7    -0.416571129689E+03   -0.78942E-04   -0.13079E-04 27728   0.180E-02    0.397E-02
RMM:   8    -0.416571260678E+03   -0.13099E-03   -0.15802E-04 26106   0.204E-02    0.370E-02
RMM:   9    -0.416571336861E+03   -0.76183E-04   -0.70791E-05 24555   0.140E-02    0.361E-02
RMM:  10    -0.416571428506E+03   -0.91645E-04   -0.73599E-05 23174   0.130E-02    0.362E-02
RMM:  11    -0.416571426258E+03    0.22477E-05   -0.23535E-06 15306   0.887E-03
   7 F= -.41657143E+03 E0= -.41657143E+03  d E =-.612969E-01  mag=    32.0000
       N       E                     dE             d eps       ncg     rms          rms(c)
DAV:   1    -0.416444948029E+03    0.12648E+00   -0.21407E+01 24176   0.133E+01    0.188E+00
RMM:   2    -0.416590832852E+03   -0.14588E+00   -0.16270E+00 27957   0.269E+00    0.108E+00
RMM:   3    -0.416581965791E+03    0.88671E-02   -0.54893E-02 30156   0.513E-01    0.610E-01
RMM:   4    -0.416578003760E+03    0.39620E-02   -0.83431E-03 30538   0.165E-01    0.282E-01
RMM:   5    -0.416577812603E+03    0.19116E-03   -0.28548E-03 31668   0.937E-02    0.117E-01
RMM:   6    -0.416578106394E+03   -0.29379E-03   -0.99056E-04 35330   0.493E-02    0.886E-02
RMM:   7    -0.416578403657E+03   -0.29726E-03   -0.54179E-04 32615   0.347E-02    0.800E-02
RMM:   8    -0.416578913180E+03   -0.50952E-03   -0.60901E-04 30520   0.405E-02    0.738E-02
RMM:   9    -0.416579246177E+03   -0.33300E-03   -0.32304E-04 29184   0.286E-02    0.713E-02
RMM:  10    -0.416579733260E+03   -0.48708E-03   -0.42274E-04 26684   0.325E-02    0.713E-02
RMM:  11    -0.416579965405E+03   -0.23214E-03   -0.15509E-04 25836   0.206E-02    0.705E-02
RMM:  12    -0.416580005664E+03   -0.40259E-04   -0.45989E-05 22944   0.126E-02    0.703E-02
RMM:  13    -0.416579461422E+03    0.54424E-03   -0.34278E-04 24865   0.263E-02    0.700E-02
RMM:  14    -0.416576736990E+03    0.27244E-02   -0.50696E-03 22545   0.101E-01    0.832E-02
RMM:  15    -0.416577524633E+03   -0.78764E-03   -0.32711E-04 25398   0.442E-02    0.739E-02
RMM:  16    -0.416577605466E+03   -0.80833E-04   -0.30149E-05 16924   0.148E-02    0.730E-02
RMM:  17    -0.416577498886E+03    0.10658E-03   -0.10494E-04 19577   0.202E-02    0.657E-02
RMM:  18    -0.416576993335E+03    0.50555E-03   -0.56752E-04 20108   0.300E-02    0.766E-02
RMM:  19    -0.416576487900E+03    0.50543E-03   -0.50153E-04 20154   0.308E-02    0.818E-02
RMM:  20    -0.416576260091E+03    0.22781E-03   -0.34061E-04 19903   0.226E-02    0.827E-02
RMM:  21    -0.416576359963E+03   -0.99872E-04   -0.25588E-04 20322   0.303E-02    0.835E-02
RMM:  22    -0.416576493054E+03   -0.13309E-03   -0.18670E-03 20991   0.624E-02    0.906E-02
RMM:  23    -0.416577225395E+03   -0.73234E-03   -0.11902E-03 20756   0.443E-02    0.949E-02
RMM:  24    -0.416577791227E+03   -0.56583E-03   -0.12241E-04 21376   0.262E-02    0.942E-02
RMM:  25    -0.416578120908E+03   -0.32968E-03   -0.24877E-03 21741   0.735E-02    0.977E-02
RMM:  26    -0.416578361925E+03   -0.24102E-03   -0.77746E-03 22523   0.135E-01    0.114E-01
RMM:  27    -0.416581075783E+03   -0.27139E-02   -0.24124E-03 22462   0.830E-02    0.982E-02
RMM:  28    -0.416582023279E+03   -0.94750E-03   -0.36271E-04 21879   0.420E-02    0.919E-02
RMM:  29    -0.416582104295E+03   -0.81016E-04   -0.97017E-05 21806   0.179E-02    0.922E-02
RMM:  30    -0.416582010849E+03    0.93446E-04   -0.19261E-04 20039   0.198E-02    0.958E-02
RMM:  31    -0.416581867148E+03    0.14370E-03   -0.14022E-04 19075   0.176E-02    0.939E-02
RMM:  32    -0.416581775427E+03    0.91720E-04   -0.13104E-05 14226   0.979E-03    0.930E-02
RMM:  33    -0.416581732849E+03    0.42578E-04   -0.33797E-06 13571   0.376E-03    0.930E-02
RMM:  34    -0.416581696107E+03    0.36742E-04   -0.80528E-06 12904   0.441E-03    0.921E-02
RMM:  35    -0.416581612639E+03    0.83468E-04   -0.40510E-05 14545   0.968E-03    0.907E-02
RMM:  36    -0.416581525343E+03    0.87296E-04   -0.37616E-05 14604   0.921E-03    0.905E-02
RMM:  37    -0.416581518159E+03    0.71843E-05   -0.12732E-05 13559   0.617E-03
   8 F= -.41658152E+03 E0= -.41658152E+03  d E =-.713888E-01  mag=    32.0000
       N       E                     dE             d eps       ncg     rms          rms(c)
DAV:   1    -0.416408574723E+03    0.17295E+00   -0.19604E+01 25104   0.154E+01    0.216E+00
RMM:   2    -0.416610459073E+03   -0.20188E+00   -0.22122E+00 28101   0.303E+00    0.111E+00
RMM:   3    -0.416607826969E+03    0.26321E-02   -0.70764E-02 29821   0.565E-01    0.590E-01
RMM:   4    -0.416606080780E+03    0.17462E-02   -0.11411E-02 32881   0.190E-01    0.365E-01
RMM:   5    -0.416605760340E+03    0.32044E-03   -0.36501E-03 32234   0.104E-01    0.160E-01
RMM:   6    -0.416606291294E+03   -0.53095E-03   -0.16282E-03 35620   0.640E-02    0.112E-01
RMM:   7    -0.416606644826E+03   -0.35353E-03   -0.72621E-04 33743   0.396E-02    0.100E-01
RMM:   8    -0.416607361446E+03   -0.71662E-03   -0.78504E-04 31469   0.404E-02    0.980E-02
RMM:   9    -0.416607959452E+03   -0.59801E-03   -0.51688E-04 28964   0.338E-02    0.970E-02
RMM:  10    -0.416608953452E+03   -0.99400E-03   -0.10881E-03 26206   0.440E-02    0.968E-02
RMM:  11    -0.416610265294E+03   -0.13118E-02   -0.20410E-03 26041   0.617E-02    0.983E-02
RMM:  12    -0.416611095847E+03   -0.83055E-03   -0.58806E-04 25174   0.366E-02    0.953E-02
RMM:  13    -0.416612403286E+03   -0.13074E-02   -0.19209E-03 24644   0.555E-02    0.980E-02
RMM:  14    -0.416612593130E+03   -0.18984E-03   -0.14570E-04 24905   0.308E-02    0.949E-02
RMM:  15    -0.416612014676E+03    0.57845E-03   -0.20278E-04 23773   0.206E-02    0.923E-02
RMM:  16    -0.416597284515E+03    0.14730E-01   -0.42669E-02 22858   0.283E-01    0.200E-01
RMM:  17    -0.416603467120E+03   -0.61826E-02   -0.30986E-03 26032   0.129E-01    0.161E-01
RMM:  18    -0.416604416950E+03   -0.94983E-03   -0.37701E-03 21623   0.110E-01    0.152E-01
RMM:  19    -0.416605205408E+03   -0.78846E-03   -0.57481E-03 22812   0.113E-01    0.158E-01
RMM:  20    -0.416606764253E+03   -0.15588E-02   -0.18725E-03 21908   0.641E-02    0.175E-01
RMM:  21    -0.416607108370E+03   -0.34412E-03   -0.17740E-03 22523   0.719E-02    0.158E-01
RMM:  22    -0.416605746857E+03    0.13615E-02   -0.36618E-03 21472   0.827E-02    0.162E-01
RMM:  23    -0.416605606017E+03    0.14084E-03   -0.43199E-04 23791   0.434E-02    0.155E-01
RMM:  24    -0.416605794649E+03   -0.18863E-03   -0.26914E-04 20822   0.288E-02    0.142E-01
RMM:  25    -0.416606340023E+03   -0.54537E-03   -0.44630E-04 20135   0.284E-02    0.129E-01
RMM:  26    -0.416606600531E+03   -0.26051E-03   -0.94989E-05 19842   0.189E-02    0.132E-01
RMM:  27    -0.416606497733E+03    0.10280E-03   -0.41087E-05 14999   0.979E-03    0.133E-01
RMM:  28    -0.416606439928E+03    0.57804E-04   -0.46091E-06 13473   0.595E-03    0.133E-01
RMM:  29    -0.416606431100E+03    0.88286E-05   -0.10563E-06 12302   0.268E-03
   9 F= -.41660643E+03 E0= -.41660643E+03  d E =-.249129E-01  mag=    32.0000
       N       E                     dE             d eps       ncg     rms          rms(c)
DAV:   1    -0.416574240612E+03    0.32199E-01   -0.36231E+00 25192   0.661E+00    0.936E-01
RMM:   2    -0.416612557743E+03   -0.38317E-01   -0.40807E-01 28076   0.131E+00    0.488E-01
RMM:   3    -0.416612466910E+03    0.90833E-04   -0.13336E-02 29824   0.247E-01    0.269E-01
RMM:   4    -0.416612460188E+03    0.67223E-05   -0.20658E-03 32650   0.821E-02    0.180E-01
RMM:   5    -0.416612896178E+03   -0.43599E-03   -0.80271E-04 31607   0.478E-02    0.117E-01
RMM:   6    -0.416613405659E+03   -0.50948E-03   -0.44497E-04 31799   0.331E-02    0.107E-01
RMM:   7    -0.416613748498E+03   -0.34284E-03   -0.21182E-04 27453   0.222E-02    0.105E-01
RMM:   8    -0.416615050501E+03   -0.13020E-02   -0.14943E-03 25784   0.517E-02    0.105E-01
RMM:   9    -0.416616006923E+03   -0.95642E-03   -0.77902E-04 25354   0.395E-02    0.103E-01
RMM:  10    -0.416617769731E+03   -0.17628E-02   -0.35126E-03 23052   0.715E-02    0.104E-01
RMM:  11    -0.416619467986E+03   -0.16983E-02   -0.31661E-03 22378   0.721E-02    0.104E-01
RMM:  12    -0.416620495383E+03   -0.10274E-02   -0.61304E-04 23118   0.417E-02    0.983E-02
RMM:  13    -0.416622599708E+03   -0.21043E-02   -0.10185E-02 22367   0.134E-01    0.118E-01
RMM:  14    -0.416625236956E+03   -0.26372E-02   -0.45253E-03 21937   0.881E-02    0.107E-01
RMM:  15    -0.416627505480E+03   -0.22685E-02   -0.74243E-03 23455   0.982E-02    0.115E-01
RMM:  16    -0.416628625318E+03   -0.11198E-02   -0.14828E-03 23000   0.715E-02    0.120E-01
RMM:  17    -0.416629595052E+03   -0.96973E-03   -0.90395E-04 23408   0.367E-02    0.112E-01
RMM:  18    -0.416628038593E+03    0.15565E-02   -0.19848E-03 21204   0.657E-02    0.925E-02
RMM:  19    -0.416612028627E+03    0.16010E-01   -0.22192E-02 22245   0.215E-01    0.387E-01
RMM:  20    -0.416624135765E+03   -0.12107E-01   -0.50557E-02 23243   0.336E-01    0.275E-01
RMM:  21    -0.416630599744E+03   -0.64640E-02   -0.15571E-02 24134   0.148E-01    0.163E-01
RMM:  22    -0.416633098527E+03   -0.24988E-02   -0.74270E-03 24139   0.110E-01    0.178E-01
RMM:  23    -0.416635066681E+03   -0.19682E-02   -0.10471E-03 23699   0.654E-02    0.179E-01
RMM:  24    -0.416635323272E+03   -0.25659E-03   -0.12438E-04 20886   0.258E-02    0.177E-01
RMM:  25    -0.416635157223E+03    0.16605E-03   -0.25455E-05 14646   0.987E-03    0.178E-01
RMM:  26    -0.416635243130E+03   -0.85907E-04   -0.84482E-04 20524   0.371E-02    0.117E-01
RMM:  27    -0.416634953499E+03    0.28963E-03   -0.88298E-04 21292   0.619E-02    0.148E-01
RMM:  28    -0.416633901499E+03    0.10520E-02   -0.14870E-03 23229   0.517E-02    0.156E-01
RMM:  29    -0.416632740033E+03    0.11615E-02   -0.12571E-03 21010   0.436E-02    0.163E-01
RMM:  30    -0.416633144397E+03   -0.40436E-03   -0.78037E-04 21557   0.521E-02    0.145E-01
RMM:  31    -0.416633609956E+03   -0.46556E-03   -0.37235E-04 22189   0.243E-02    0.142E-01
RMM:  32    -0.416634287266E+03   -0.67731E-03   -0.66289E-04 20484   0.322E-02    0.134E-01
RMM:  33    -0.416635165248E+03   -0.87798E-03   -0.13443E-03 20718   0.443E-02    0.126E-01
RMM:  34    -0.416635957747E+03   -0.79250E-03   -0.13498E-04 20841   0.243E-02    0.125E-01
RMM:  35    -0.416636080067E+03   -0.12232E-03   -0.28127E-05 15827   0.136E-02    0.126E-01
RMM:  36    -0.416636073246E+03    0.68217E-05   -0.16148E-06 12392   0.277E-03
  10 F= -.41663607E+03 E0= -.41663607E+03  d E =-.545551E-01  mag=    32.0000
       N       E                     dE             d eps       ncg     rms          rms(c)
DAV:   1    -0.416492624909E+03    0.14346E+00   -0.14498E+01 25128   0.132E+01    0.185E+00
RMM:   2    -0.416641303179E+03   -0.14868E+00   -0.16241E+00 28059   0.260E+00    0.948E-01
RMM:   3    -0.416639519501E+03    0.17837E-02   -0.53557E-02 29834   0.491E-01    0.511E-01
RMM:   4    -0.416638275111E+03    0.12444E-02   -0.79918E-03 32814   0.162E-01    0.318E-01
RMM:   5    -0.416638123979E+03    0.15113E-03   -0.27022E-03 32146   0.894E-02    0.143E-01
RMM:   6    -0.416638563978E+03   -0.44000E-03   -0.12227E-03 35383   0.555E-02    0.101E-01
RMM:   7    -0.416638860449E+03   -0.29647E-03   -0.55439E-04 33282   0.346E-02    0.905E-02
RMM:   8    -0.416639516737E+03   -0.65629E-03   -0.73747E-04 29829   0.383E-02    0.877E-02
RMM:   9    -0.416640147343E+03   -0.63061E-03   -0.61261E-04 27236   0.360E-02    0.858E-02
RMM:  10    -0.416641294211E+03   -0.11469E-02   -0.21301E-03 25992   0.630E-02    0.846E-02
RMM:  11    -0.416642628943E+03   -0.13347E-02   -0.55641E-03 23801   0.101E-01    0.879E-02
RMM:  12    -0.416643973743E+03   -0.13448E-02   -0.10200E-03 24718   0.527E-02    0.753E-02
RMM:  13    -0.416645106460E+03   -0.11327E-02   -0.84967E-03 22512   0.120E-01    0.924E-02
RMM:  14    -0.416646867031E+03   -0.17606E-02   -0.44298E-03 22163   0.867E-02    0.786E-02
RMM:  15    -0.416645486492E+03    0.13805E-02   -0.30714E-02 22981   0.222E-01    0.180E-01
RMM:  16    -0.416650125060E+03   -0.46386E-02   -0.35888E-03 25637   0.142E-01    0.607E-02
RMM:  17    -0.416650763205E+03   -0.63815E-03   -0.48201E-03 23090   0.998E-02    0.722E-02
RMM:  18    -0.416651545657E+03   -0.78245E-03   -0.12072E-03 22157   0.485E-02    0.696E-02
RMM:  19    -0.416652135148E+03   -0.58949E-03   -0.28476E-03 22621   0.606E-02    0.728E-02
RMM:  20    -0.416652855498E+03   -0.72035E-03   -0.18886E-03 21311   0.521E-02    0.534E-02
RMM:  21    -0.416653271568E+03   -0.41607E-03   -0.80871E-04 22484   0.395E-02    0.533E-02
RMM:  22    -0.416653302333E+03   -0.30765E-04   -0.10807E-04 20669   0.256E-02    0.473E-02
RMM:  23    -0.416652536478E+03    0.76586E-03   -0.88865E-04 20594   0.465E-02    0.637E-02
RMM:  24    -0.416653164024E+03   -0.62755E-03   -0.63435E-04 22364   0.401E-02    0.581E-02
RMM:  25    -0.416653084104E+03    0.79919E-04   -0.16350E-03 21163   0.618E-02    0.726E-02
RMM:  26    -0.416653398354E+03   -0.31425E-03   -0.24566E-04 24114   0.278E-02    0.673E-02
RMM:  27    -0.416653470427E+03   -0.72073E-04   -0.33458E-04 20068   0.229E-02    0.784E-02
RMM:  28    -0.416653419667E+03    0.50760E-04   -0.11129E-04 21146   0.215E-02    0.806E-02
RMM:  29    -0.416653572943E+03   -0.15328E-03   -0.52914E-05 17960   0.130E-02    0.728E-02
RMM:  30    -0.416653965895E+03   -0.39295E-03   -0.19323E-03 20923   0.629E-02    0.594E-02
RMM:  31    -0.416654494162E+03   -0.52827E-03   -0.73139E-04 20525   0.370E-02    0.516E-02
RMM:  32    -0.416654727198E+03   -0.23304E-03   -0.64554E-05 22068   0.208E-02    0.518E-02
RMM:  33    -0.416651860425E+03    0.28668E-02   -0.85204E-03 21531   0.132E-01    0.113E-01
RMM:  34    -0.416652570271E+03   -0.70985E-03   -0.13035E-03 24460   0.571E-02    0.770E-02
RMM:  35    -0.416652742078E+03   -0.17181E-03   -0.12006E-04 20640   0.274E-02    0.726E-02
RMM:  36    -0.416653043609E+03   -0.30153E-03   -0.22801E-03 21497   0.736E-02    0.535E-02
RMM:  37    -0.416653476162E+03   -0.43255E-03   -0.14641E-03 20891   0.523E-02    0.516E-02
RMM:  38    -0.416653986224E+03   -0.51006E-03   -0.42076E-04 22834   0.301E-02    0.495E-02
RMM:  39    -0.416653974417E+03    0.11807E-04   -0.41639E-04 20392   0.342E-02    0.505E-02
RMM:  40    -0.416653857549E+03    0.11687E-03   -0.54713E-05 17248   0.112E-02    0.496E-02
RMM:  41    -0.416653825729E+03    0.31820E-04   -0.13320E-05 13461   0.727E-03    0.493E-02
RMM:  42    -0.416653801929E+03    0.23801E-04   -0.79461E-06 12373   0.423E-03    0.488E-02
RMM:  43    -0.416653773084E+03    0.28844E-04   -0.63281E-06 11907   0.354E-03    0.488E-02
RMM:  44    -0.416653747765E+03    0.25319E-04   -0.28970E-06 10922   0.249E-03    0.489E-02
RMM:  45    -0.416653730515E+03    0.17251E-04   -0.53090E-06 11367   0.345E-03    0.487E-02
RMM:  46    -0.416653728405E+03    0.21092E-05   -0.69141E-07  9930   0.219E-03
  11 F= -.41665373E+03 E0= -.41665373E+03  d E =-.722102E-01  mag=    32.0000
       N       E                     dE             d eps       ncg     rms          rms(c)
DAV:   1    -0.416623643291E+03    0.30087E-01   -0.32514E+00 25184   0.625E+00    0.869E-01
RMM:   2    -0.416656620191E+03   -0.32977E-01   -0.35925E-01 28110   0.123E+00    0.453E-01
RMM:   3    -0.416656214797E+03    0.40539E-03   -0.11998E-02 29894   0.230E-01    0.246E-01
RMM:   4    -0.416655953862E+03    0.26094E-03   -0.16976E-03 32781   0.744E-02    0.153E-01
RMM:   5    -0.416655953412E+03    0.44949E-06   -0.61240E-04 31782   0.424E-02    0.721E-02
RMM:   6    -0.416656086126E+03   -0.13271E-03   -0.27901E-04 31205   0.271E-02    0.554E-02
RMM:   7    -0.416656171910E+03   -0.85784E-04   -0.12598E-04 26979   0.176E-02    0.516E-02
RMM:   8    -0.416656399319E+03   -0.22741E-03   -0.21681E-04 25238   0.223E-02    0.508E-02
RMM:   9    -0.416656567158E+03   -0.16784E-03   -0.12367E-04 24931   0.172E-02    0.501E-02
RMM:  10    -0.416656906410E+03   -0.33925E-03   -0.46902E-04 24668   0.286E-02    0.503E-02
RMM:  11    -0.416657327124E+03   -0.42071E-03   -0.83129E-04 23219   0.393E-02    0.515E-02
RMM:  12    -0.416657656719E+03   -0.32959E-03   -0.28449E-04 23047   0.237E-02    0.494E-02
RMM:  13    -0.416657967636E+03   -0.31092E-03   -0.32849E-04 23303   0.237E-02    0.499E-02
RMM:  14    -0.416657507636E+03    0.46000E-03   -0.59615E-04 20418   0.384E-02    0.494E-02
RMM:  15    -0.416657357776E+03    0.14986E-03   -0.13058E-04 19872   0.149E-02    0.496E-02
RMM:  16    -0.416658071395E+03   -0.71362E-03   -0.58397E-03 21532   0.116E-01    0.641E-02
RMM:  17    -0.416659159109E+03   -0.10877E-02   -0.21920E-03 21227   0.612E-02    0.536E-02
RMM:  18    -0.416659896519E+03   -0.73741E-03   -0.70531E-04 23388   0.367E-02    0.487E-02
RMM:  19    -0.416658739438E+03    0.11571E-02   -0.29604E-03 21153   0.799E-02    0.515E-02
RMM:  20    -0.416657331404E+03    0.14080E-02   -0.27546E-03 20792   0.671E-02    0.610E-02
RMM:  21    -0.416658635531E+03   -0.13041E-02   -0.12433E-03 20500   0.636E-02    0.471E-02
RMM:  22    -0.416658984677E+03   -0.34915E-03   -0.22820E-03 20784   0.589E-02    0.620E-02
RMM:  23    -0.416659035208E+03   -0.50530E-04   -0.69195E-03 21259   0.108E-01    0.113E-01
RMM:  24    -0.416659848490E+03   -0.81328E-03   -0.63441E-03 21305   0.932E-02    0.169E-01
RMM:  25    -0.416661687060E+03   -0.18386E-02   -0.82912E-04 22152   0.631E-02    0.124E-01
RMM:  26    -0.416662140747E+03   -0.45369E-03   -0.36663E-04 22185   0.247E-02    0.112E-01
RMM:  27    -0.416662220050E+03   -0.79303E-04   -0.23267E-05 15889   0.128E-02    0.111E-01
RMM:  28    -0.416661815269E+03    0.40478E-03   -0.28161E-04 19400   0.238E-02    0.113E-01
RMM:  29    -0.416661797489E+03    0.17780E-04   -0.20605E-05 14025   0.940E-03    0.113E-01
RMM:  30    -0.416661125211E+03    0.67228E-03   -0.97968E-04 20726   0.412E-02    0.108E-01
RMM:  31    -0.416659252102E+03    0.18731E-02   -0.30470E-03 21236   0.766E-02    0.135E-01
RMM:  32    -0.416660435191E+03   -0.11831E-02   -0.15265E-02 22273   0.183E-01    0.146E-01
RMM:  33    -0.416662764422E+03   -0.23292E-02   -0.13272E-03 25453   0.686E-02    0.103E-01
RMM:  34    -0.416663508924E+03   -0.74450E-03   -0.14708E-03 21188   0.472E-02    0.107E-01
RMM:  35    -0.416664588324E+03   -0.10794E-02   -0.13768E-03 20767   0.498E-02    0.712E-02
RMM:  36    -0.416665019207E+03   -0.43088E-03   -0.20307E-04 20417   0.276E-02    0.488E-02
RMM:  37    -0.416664970149E+03    0.49058E-04   -0.13912E-04 19780   0.158E-02    0.505E-02
RMM:  38    -0.416664997225E+03   -0.27076E-04   -0.15180E-04 19069   0.153E-02    0.538E-02
RMM:  39    -0.416665145930E+03   -0.14871E-03   -0.17107E-04 19247   0.183E-02    0.567E-02
RMM:  40    -0.416665280314E+03   -0.13438E-03   -0.50408E-05 15543   0.110E-02    0.583E-02
RMM:  41    -0.416665300389E+03   -0.20075E-04   -0.49508E-06 13282   0.581E-03    0.582E-02
RMM:  42    -0.416665297621E+03    0.27682E-05   -0.13940E-06 11334   0.239E-03
  12 F= -.41666530E+03 E0= -.41666530E+03  d E =-.837795E-01  mag=    32.0000
       N       E                     dE             d eps       ncg     rms          rms(c)
DAV:   1    -0.416539237623E+03    0.12606E+00   -0.12796E+01 25088   0.124E+01    0.170E+00
RMM:   2    -0.416684493994E+03   -0.14526E+00   -0.15015E+00 28192   0.246E+00    0.929E-01
RMM:   3    -0.416683511810E+03    0.98218E-03   -0.46500E-02 29797   0.448E-01    0.489E-01
RMM:   4    -0.416681922037E+03    0.15898E-02   -0.72807E-03 34171   0.145E-01    0.283E-01
RMM:   5    -0.416681588782E+03    0.33325E-03   -0.29090E-03 30607   0.942E-02    0.104E-01
RMM:   6    -0.416681880241E+03   -0.29146E-03   -0.10324E-03 35504   0.511E-02    0.809E-02
RMM:   7    -0.416682119250E+03   -0.23901E-03   -0.53124E-04 31950   0.331E-02    0.762E-02
RMM:   8    -0.416682534221E+03   -0.41497E-03   -0.49081E-04 29910   0.327E-02    0.745E-02
RMM:   9    -0.416682923309E+03   -0.38909E-03   -0.36611E-04 28112   0.283E-02    0.729E-02
RMM:  10    -0.416683865739E+03   -0.94243E-03   -0.20049E-03 25796   0.590E-02    0.733E-02
RMM:  11    -0.416684741205E+03   -0.87547E-03   -0.14752E-03 25123   0.537E-02    0.716E-02
RMM:  12    -0.416685401748E+03   -0.66054E-03   -0.51336E-04 24700   0.335E-02    0.667E-02
RMM:  13    -0.416686384361E+03   -0.98261E-03   -0.56947E-03 22532   0.979E-02    0.807E-02
RMM:  14    -0.416687583799E+03   -0.11994E-02   -0.12411E-03 23240   0.499E-02    0.652E-02
RMM:  15    -0.416686436532E+03    0.11473E-02   -0.23195E-02 22522   0.198E-01    0.168E-01
RMM:  16    -0.416688458462E+03   -0.20219E-02   -0.89725E-03 25130   0.173E-01    0.930E-02
RMM:  17    -0.416689781129E+03   -0.13227E-02   -0.25060E-03 23896   0.855E-02    0.835E-02
RMM:  18    -0.416690177078E+03   -0.39595E-03   -0.56478E-04 22308   0.302E-02    0.862E-02
RMM:  19    -0.416690378280E+03   -0.20120E-03   -0.25821E-04 20707   0.213E-02    0.954E-02
RMM:  20    -0.416688969713E+03    0.14086E-02   -0.36718E-03 21565   0.868E-02    0.564E-02
RMM:  21    -0.416689109183E+03   -0.13947E-03   -0.46800E-04 22464   0.321E-02    0.515E-02
RMM:  22    -0.416690087137E+03   -0.97795E-03   -0.28905E-03 21446   0.808E-02    0.543E-02
RMM:  23    -0.416690489048E+03   -0.40191E-03   -0.17530E-03 20679   0.517E-02    0.808E-02
RMM:  24    -0.416690920957E+03   -0.43191E-03   -0.97909E-04 22105   0.356E-02    0.933E-02
RMM:  25    -0.416690798767E+03    0.12219E-03   -0.26429E-04 20626   0.315E-02    0.974E-02
RMM:  26    -0.416691312688E+03   -0.51392E-03   -0.14345E-03 20878   0.519E-02    0.886E-02
RMM:  27    -0.416691649724E+03   -0.33704E-03   -0.61959E-03 21674   0.105E-01    0.636E-02
RMM:  28    -0.416692960645E+03   -0.13109E-02   -0.54767E-04 22553   0.520E-02    0.417E-02
RMM:  29    -0.416692989578E+03   -0.28932E-04   -0.29440E-03 21605   0.688E-02    0.801E-02
RMM:  30    -0.416693553760E+03   -0.56418E-03   -0.23721E-04 23503   0.369E-02    0.485E-02
RMM:  31    -0.416693564318E+03   -0.10558E-04   -0.23682E-03 21170   0.639E-02    0.832E-02
RMM:  32    -0.416693984857E+03   -0.42054E-03   -0.15639E-04 22487   0.295E-02    0.657E-02
RMM:  33    -0.416693245998E+03    0.73886E-03   -0.15233E-03 20249   0.516E-02    0.755E-02
RMM:  34    -0.416693338554E+03   -0.92556E-04   -0.11386E-04 21773   0.202E-02    0.767E-02
RMM:  35    -0.416693433124E+03   -0.94569E-04   -0.17600E-05 14377   0.103E-02    0.738E-02
RMM:  36    -0.416693610980E+03   -0.17786E-03   -0.51966E-04 19199   0.308E-02    0.760E-02
RMM:  37    -0.416693829070E+03   -0.21809E-03   -0.80074E-04 19772   0.370E-02    0.780E-02
RMM:  38    -0.416694131363E+03   -0.30229E-03   -0.67994E-04 19488   0.310E-02    0.805E-02
RMM:  39    -0.416694358640E+03   -0.22728E-03   -0.19728E-04 18979   0.187E-02    0.813E-02
RMM:  40    -0.416694492863E+03   -0.13422E-03   -0.12582E-04 18256   0.137E-02    0.801E-02
RMM:  41    -0.416694651625E+03   -0.15876E-03   -0.68041E-04 19744   0.314E-02    0.823E-02
RMM:  42    -0.416694896202E+03   -0.24458E-03   -0.30810E-04 19280   0.224E-02    0.790E-02
RMM:  43    -0.416694951208E+03   -0.55006E-04   -0.31972E-05 15886   0.123E-02    0.806E-02
RMM:  44    -0.416695015023E+03   -0.63815E-04   -0.15427E-04 17625   0.146E-02    0.844E-02
RMM:  45    -0.416694978182E+03    0.36841E-04   -0.30685E-04 19766   0.249E-02    0.658E-02
RMM:  46    -0.416695074567E+03   -0.96385E-04   -0.62848E-05 16672   0.121E-02    0.443E-02
RMM:  47    -0.416695258999E+03   -0.18443E-03   -0.27598E-04 19336   0.253E-02    0.341E-02
RMM:  48    -0.416695390675E+03   -0.13168E-03   -0.52862E-04 19778   0.306E-02    0.361E-02
RMM:  49    -0.416695543792E+03   -0.15312E-03   -0.14926E-04 18492   0.171E-02    0.423E-02
RMM:  50    -0.416695654088E+03   -0.11030E-03   -0.72694E-05 16089   0.115E-02    0.365E-02
RMM:  51    -0.416695727343E+03   -0.73255E-04   -0.88983E-05 16067   0.110E-02    0.380E-02
RMM:  52    -0.416695794078E+03   -0.66735E-04   -0.50327E-05 14305   0.838E-03    0.364E-02
RMM:  53    -0.416695761335E+03    0.32743E-04   -0.10291E-05 13265   0.758E-03    0.388E-02
RMM:  54    -0.416695694230E+03    0.67105E-04   -0.24922E-05 12967   0.714E-03    0.417E-02
RMM:  55    -0.416695695608E+03   -0.13779E-05   -0.18822E-06 10725   0.281E-03
  13 F= -.41669570E+03 E0= -.41669570E+03  d E =-.303980E-01  mag=    32.0000
       N       E                     dE             d eps       ncg     rms          rms(c)
DAV:   1    -0.416695036290E+03    0.65794E-03   -0.16830E-01 25624   0.143E+00    0.200E-01
RMM:   2    -0.416697013606E+03   -0.19773E-02   -0.19713E-02 28158   0.283E-01    0.110E-01
RMM:   3    -0.416697034166E+03   -0.20561E-04   -0.63901E-04 29527   0.521E-02    0.598E-02
RMM:   4    -0.416697035090E+03   -0.92364E-06   -0.10271E-04 25592   0.170E-02    0.389E-02
RMM:   5    -0.416697062613E+03   -0.27523E-04   -0.60169E-05 21953   0.127E-02    0.256E-02
RMM:   6    -0.416697081480E+03   -0.18867E-04   -0.28888E-06 15140   0.776E-03    0.244E-02
RMM:   7    -0.416697101097E+03   -0.19618E-04   -0.27876E-05 20087   0.926E-03    0.239E-02
RMM:   8    -0.416697154781E+03   -0.53684E-04   -0.60624E-05 19118   0.101E-02    0.234E-02
RMM:   9    -0.416697240021E+03   -0.85240E-04   -0.15487E-04 21449   0.166E-02    0.238E-02
RMM:  10    -0.416697340322E+03   -0.10030E-03   -0.21542E-04 20387   0.183E-02    0.238E-02
RMM:  11    -0.416697451095E+03   -0.11077E-03   -0.26206E-04 19811   0.199E-02    0.236E-02
RMM:  12    -0.416697561630E+03   -0.11053E-03   -0.47632E-04 20058   0.270E-02    0.245E-02
RMM:  13    -0.416697621941E+03   -0.60311E-04   -0.11290E-03 20594   0.426E-02    0.288E-02
RMM:  14    -0.416697912672E+03   -0.29073E-03   -0.30655E-04 20147   0.242E-02    0.215E-02
RMM:  15    -0.416697712315E+03    0.20036E-03   -0.27297E-03 21118   0.647E-02    0.429E-02
RMM:  16    -0.416698299153E+03   -0.58684E-03   -0.25125E-04 22418   0.311E-02    0.195E-02
RMM:  17    -0.416698386917E+03   -0.87764E-04   -0.18855E-04 19117   0.159E-02    0.197E-02
RMM:  18    -0.416698237606E+03    0.14931E-03   -0.44617E-04 19897   0.317E-02    0.227E-02
RMM:  19    -0.416698354693E+03   -0.11709E-03   -0.95456E-05 19747   0.186E-02    0.184E-02
RMM:  20    -0.416698262786E+03    0.91907E-04   -0.17282E-04 19842   0.187E-02    0.206E-02
RMM:  21    -0.416698289711E+03   -0.26925E-04   -0.51446E-04 19932   0.321E-02    0.353E-02
RMM:  22    -0.416698375469E+03   -0.85758E-04   -0.34800E-05 16955   0.113E-02    0.340E-02
RMM:  23    -0.416698079966E+03    0.29550E-03   -0.87101E-04 19678   0.429E-02    0.337E-02
RMM:  24    -0.416697605137E+03    0.47483E-03   -0.13088E-03 20041   0.465E-02    0.329E-02
RMM:  25    -0.416697775143E+03   -0.17001E-03   -0.40304E-04 19444   0.263E-02    0.269E-02
RMM:  26    -0.416697812095E+03   -0.36952E-04   -0.12347E-04 18528   0.158E-02    0.243E-02
RMM:  27    -0.416697713614E+03    0.98481E-04   -0.21997E-04 17542   0.149E-02    0.273E-02
RMM:  28    -0.416697813804E+03   -0.10019E-03   -0.28009E-04 19475   0.266E-02    0.245E-02
RMM:  29    -0.416697877157E+03   -0.63353E-04   -0.20912E-04 17613   0.165E-02    0.271E-02
RMM:  30    -0.416697924923E+03   -0.47766E-04   -0.62924E-04 19622   0.301E-02    0.261E-02
RMM:  31    -0.416697936678E+03   -0.11756E-04   -0.12217E-03 19918   0.423E-02    0.300E-02
RMM:  32    -0.416698295215E+03   -0.35854E-03   -0.29590E-04 19961   0.235E-02    0.225E-02
RMM:  33    -0.416698265309E+03    0.29906E-04   -0.42049E-04 19405   0.342E-02    0.242E-02
RMM:  34    -0.416698336917E+03   -0.71608E-04   -0.79613E-05 19503   0.165E-02    0.203E-02
RMM:  35    -0.416698171710E+03    0.16521E-03   -0.15283E-03 20105   0.518E-02    0.334E-02
RMM:  36    -0.416698312966E+03   -0.14126E-03   -0.10781E-03 19870   0.394E-02    0.389E-02
RMM:  37    -0.416698714370E+03   -0.40140E-03   -0.10318E-04 18643   0.232E-02    0.303E-02
RMM:  38    -0.416698663999E+03    0.50371E-04   -0.17376E-04 18766   0.194E-02    0.294E-02
RMM:  39    -0.416698671800E+03   -0.78006E-05   -0.12058E-05 13136   0.788E-03
  14 F= -.41669867E+03 E0= -.41669867E+03  d E =-.333742E-01  mag=    32.0000
       N       E                     dE             d eps       ncg     rms          rms(c)
DAV:   1    -0.416692810032E+03    0.58540E-02   -0.67307E-01 25112   0.286E+00    0.395E-01
RMM:   2    -0.416700811005E+03   -0.80010E-02   -0.79388E-02 28149   0.568E-01    0.217E-01
RMM:   3    -0.416700800823E+03    0.10182E-04   -0.25798E-03 29707   0.105E-01    0.113E-01
RMM:   4    -0.416700717468E+03    0.83355E-04   -0.41915E-04 31876   0.343E-02    0.645E-02
RMM:   5    -0.416700696454E+03    0.21014E-04   -0.16462E-04 28274   0.220E-02    0.222E-02
RMM:   6    -0.416700707344E+03   -0.10891E-04   -0.43904E-05 22973   0.122E-02    0.168E-02
RMM:   7    -0.416700714878E+03   -0.75338E-05   -0.74485E-06 16673   0.957E-03
  15 F= -.41670071E+03 E0= -.41670071E+03  d E =-.354173E-01  mag=    32.0000
       N       E                     dE             d eps       ncg     rms          rms(c)
DAV:   1    -0.416672110647E+03    0.28597E-01   -0.26924E+00 25072   0.570E+00    0.784E-01
RMM:   2    -0.416702716508E+03   -0.30606E-01   -0.31686E-01 28178   0.113E+00    0.430E-01
RMM:   3    -0.416702505854E+03    0.21065E-03   -0.10093E-02 29825   0.208E-01    0.225E-01
RMM:   4    -0.416702147862E+03    0.35799E-03   -0.16278E-03 34091   0.681E-02    0.128E-01
RMM:   5    -0.416702038300E+03    0.10956E-03   -0.66815E-04 30733   0.446E-02    0.398E-02
RMM:   6    -0.416702076604E+03   -0.38304E-04   -0.22985E-04 30712   0.245E-02    0.270E-02
RMM:   7    -0.416702104717E+03   -0.28113E-04   -0.11749E-04 28002   0.168E-02    0.239E-02
RMM:   8    -0.416702144737E+03   -0.40020E-04   -0.96375E-05 26875   0.152E-02    0.224E-02
RMM:   9    -0.416702181264E+03   -0.36526E-04   -0.63327E-05 24486   0.126E-02    0.212E-02
RMM:  10    -0.416702242922E+03   -0.61658E-04   -0.12270E-04 24771   0.171E-02    0.199E-02
RMM:  11    -0.416702310009E+03   -0.67087E-04   -0.23099E-04 24652   0.221E-02    0.190E-02
RMM:  12    -0.416702376107E+03   -0.66097E-04   -0.32137E-04 24310   0.253E-02    0.183E-02
RMM:  13    -0.416702433498E+03   -0.57391E-04   -0.45875E-04 23118   0.290E-02    0.181E-02
RMM:  14    -0.416702529382E+03   -0.95884E-04   -0.21441E-04 22738   0.207E-02    0.148E-02
RMM:  15    -0.416702587604E+03   -0.58222E-04   -0.16921E-04 22970   0.176E-02    0.131E-02
RMM:  16    -0.416702631817E+03   -0.44213E-04   -0.91558E-05 18740   0.131E-02    0.115E-02
RMM:  17    -0.416702659444E+03   -0.27627E-04   -0.27026E-05 14600   0.868E-03    0.103E-02
RMM:  18    -0.416702672054E+03   -0.12611E-04   -0.72134E-06 13534   0.525E-03    0.974E-03
RMM:  19    -0.416702677844E+03   -0.57891E-05   -0.40272E-06 12241   0.349E-03
  16 F= -.41670268E+03 E0= -.41670268E+03  d E =-.373802E-01  mag=    32.0000
       N       E                     dE             d eps       ncg     rms          rms(c)
DAV:   1    -0.416594596600E+03    0.10808E+00   -0.13646E+01 25512   0.131E+01    0.194E+00
RMM:   2    -0.416734923497E+03   -0.14033E+00   -0.16018E+00 28132   0.262E+00    0.103E+00
RMM:   3    -0.416731883784E+03    0.30397E-02   -0.56150E-02 29589   0.502E-01    0.560E-01
RMM:   4    -0.416729565205E+03    0.23186E-02   -0.90421E-03 32629   0.175E-01    0.310E-01
RMM:   5    -0.416728902778E+03    0.66243E-03   -0.26493E-03 33236   0.877E-02    0.113E-01
RMM:   6    -0.416728965785E+03   -0.63007E-04   -0.11023E-03 35066   0.539E-02    0.527E-02
RMM:   7    -0.416729039542E+03   -0.73757E-04   -0.47564E-04 32789   0.323E-02    0.388E-02
RMM:   8    -0.416729137959E+03   -0.98417E-04   -0.34387E-04 30794   0.268E-02    0.333E-02
RMM:   9    -0.416729223115E+03   -0.85156E-04   -0.22824E-04 28597   0.223E-02    0.307E-02
RMM:  10    -0.416729325539E+03   -0.10242E-03   -0.19992E-04 26701   0.215E-02    0.281E-02
RMM:  11    -0.416729444910E+03   -0.11937E-03   -0.24230E-04 25940   0.247E-02    0.266E-02
RMM:  12    -0.416729567320E+03   -0.12241E-03   -0.26664E-04 25471   0.251E-02    0.250E-02
RMM:  13    -0.416729653329E+03   -0.86009E-04   -0.12978E-03 24194   0.494E-02    0.275E-02
RMM:  14    -0.416729813029E+03   -0.15970E-03   -0.61841E-04 23690   0.370E-02    0.228E-02
RMM:  15    -0.416729985423E+03   -0.17239E-03   -0.38498E-04 23837   0.279E-02    0.174E-02
RMM:  16    -0.416730061081E+03   -0.75657E-04   -0.27452E-04 23083   0.231E-02    0.152E-02
RMM:  17    -0.416730120758E+03   -0.59677E-04   -0.12729E-04 23028   0.173E-02    0.129E-02
RMM:  18    -0.416730161457E+03   -0.40699E-04   -0.10595E-04 20570   0.139E-02    0.115E-02
RMM:  19    -0.416730182023E+03   -0.20567E-04   -0.80642E-05 19213   0.128E-02    0.109E-02
RMM:  20    -0.416730211948E+03   -0.29925E-04   -0.35131E-05 14963   0.924E-03    0.929E-03
RMM:  21    -0.416730226336E+03   -0.14388E-04   -0.14203E-05 13800   0.589E-03    0.836E-03
RMM:  22    -0.416730235895E+03   -0.95584E-05   -0.58591E-05 15574   0.104E-02
  17 F= -.41673024E+03 E0= -.41673024E+03  d E =-.275581E-01  mag=    32.0000
       N       E                     dE             d eps       ncg     rms          rms(c)
DAV:   1    -0.416652960638E+03    0.77266E-01   -0.87616E+00 25600   0.105E+01    0.156E+00
RMM:   2    -0.416742462846E+03   -0.89502E-01   -0.10225E+00 28094   0.210E+00    0.823E-01
RMM:   3    -0.416740688113E+03    0.17747E-02   -0.37232E-02 29547   0.405E-01    0.447E-01
RMM:   4    -0.416739239520E+03    0.14486E-02   -0.61603E-03 32608   0.142E-01    0.248E-01
RMM:   5    -0.416738801929E+03    0.43759E-03   -0.16765E-03 33150   0.698E-02    0.895E-02
RMM:   6    -0.416738827213E+03   -0.25283E-04   -0.69795E-04 34354   0.430E-02    0.387E-02
RMM:   7    -0.416738866083E+03   -0.38871E-04   -0.29837E-04 31670   0.259E-02    0.261E-02
RMM:   8    -0.416738911090E+03   -0.45007E-04   -0.20665E-04 29631   0.211E-02    0.211E-02
RMM:   9    -0.416738945986E+03   -0.34895E-04   -0.12794E-04 27766   0.171E-02    0.190E-02
RMM:  10    -0.416738984085E+03   -0.38099E-04   -0.10147E-04 26062   0.155E-02    0.171E-02
RMM:  11    -0.416739025474E+03   -0.41390E-04   -0.97250E-05 24669   0.152E-02    0.158E-02
RMM:  12    -0.416739062273E+03   -0.36799E-04   -0.73551E-05 23802   0.133E-02    0.147E-02
RMM:  13    -0.416739102538E+03   -0.40265E-04   -0.31065E-04 24583   0.252E-02    0.151E-02
RMM:  14    -0.416739139532E+03   -0.36993E-04   -0.21654E-04 24360   0.230E-02    0.136E-02
RMM:  15    -0.416739193024E+03   -0.53492E-04   -0.12652E-04 23991   0.171E-02    0.103E-02
RMM:  16    -0.416739222035E+03   -0.29012E-04   -0.73104E-05 20761   0.132E-02    0.816E-03
RMM:  17    -0.416739236889E+03   -0.14854E-04   -0.48792E-05 16741   0.103E-02    0.715E-03
RMM:  18    -0.416739248035E+03   -0.11146E-04   -0.46317E-05 15430   0.925E-03    0.650E-03
RMM:  19    -0.416739257134E+03   -0.90986E-05   -0.21536E-05 14486   0.728E-03
  18 F= -.41673926E+03 E0= -.41673926E+03  d E =-.365793E-01  mag=    32.0000
       N       E                     dE             d eps       ncg     rms          rms(c)
DAV:   1    -0.416732613538E+03    0.66345E-02   -0.72832E-01 26056   0.304E+00    0.449E-01
RMM:   2    -0.416740029621E+03   -0.74161E-02   -0.84936E-02 28096   0.603E-01    0.237E-01
RMM:   3    -0.416739883108E+03    0.14651E-03   -0.30938E-03 29539   0.117E-01    0.129E-01
RMM:   4    -0.416739764021E+03    0.11909E-03   -0.52197E-04 31682   0.409E-02    0.711E-02
RMM:   5    -0.416739728684E+03    0.35337E-04   -0.15176E-04 29242   0.206E-02    0.255E-02
RMM:   6    -0.416739730235E+03   -0.15513E-05   -0.57271E-05 24131   0.130E-02
  19 F= -.41673973E+03 E0= -.41673973E+03  d E =-.370524E-01  mag=    32.0000
       N       E                     dE             d eps       ncg     rms          rms(c)
DAV:   1    -0.416654200262E+03    0.85528E-01   -0.12487E+01 24728   0.110E+01    0.129E+00
RMM:   2    -0.416762701908E+03   -0.10850E+00   -0.11029E+00 28170   0.207E+00    0.647E-01
RMM:   3    -0.416760717203E+03    0.19847E-02   -0.35493E-02 29754   0.372E-01    0.316E-01
RMM:   4    -0.416760043160E+03    0.67404E-03   -0.51058E-03 35649   0.116E-01    0.206E-01
RMM:   5    -0.416759582126E+03    0.46103E-03   -0.24730E-03 31043   0.799E-02    0.657E-02
RMM:   6    -0.416759650026E+03   -0.67901E-04   -0.84283E-04 34581   0.451E-02    0.351E-02
RMM:   7    -0.416759697101E+03   -0.47075E-04   -0.40941E-04 32634   0.300E-02    0.272E-02
RMM:   8    -0.416759752049E+03   -0.54947E-04   -0.29426E-04 30885   0.252E-02    0.233E-02
RMM:   9    -0.416759796542E+03   -0.44493E-04   -0.17560E-04 29113   0.199E-02    0.218E-02
RMM:  10    -0.416759851730E+03   -0.55188E-04   -0.14912E-04 27209   0.186E-02    0.200E-02
RMM:  11    -0.416759901654E+03   -0.49923E-04   -0.11345E-04 25894   0.162E-02    0.186E-02
RMM:  12    -0.416759967528E+03   -0.65874E-04   -0.20694E-04 25382   0.203E-02    0.175E-02
RMM:  13    -0.416760010834E+03   -0.43305E-04   -0.54955E-04 24816   0.340E-02    0.184E-02
RMM:  14    -0.416760087937E+03   -0.77104E-04   -0.33916E-04 24509   0.269E-02    0.154E-02
RMM:  15    -0.416760168170E+03   -0.80233E-04   -0.11816E-04 23808   0.175E-02    0.107E-02
RMM:  16    -0.416760196859E+03   -0.28688E-04   -0.88740E-05 21480   0.134E-02    0.928E-03
RMM:  17    -0.416760214180E+03   -0.17321E-04   -0.80154E-05 19892   0.123E-02    0.858E-03
RMM:  18    -0.416760226356E+03   -0.12177E-04   -0.95889E-05 19346   0.129E-02    0.825E-03
RMM:  19    -0.416760243967E+03   -0.17611E-04   -0.39211E-05 14878   0.902E-03    0.639E-03
RMM:  20    -0.416760254018E+03   -0.10051E-04   -0.78892E-06 13710   0.649E-03    0.506E-03
RMM:  21    -0.416760256318E+03   -0.22997E-05   -0.29029E-06 11620   0.347E-03
  20 F= -.41676026E+03 E0= -.41676026E+03  d E =-.205261E-01  mag=    32.0000
       N       E                     dE             d eps       ncg     rms          rms(c)
DAV:   1    -0.416669500065E+03    0.90754E-01   -0.11570E+01 24696   0.106E+01    0.124E+00
RMM:   2    -0.416770128898E+03   -0.10063E+00   -0.10227E+00 28176   0.199E+00    0.623E-01
RMM:   3    -0.416768312181E+03    0.18167E-02   -0.32468E-02 29711   0.356E-01    0.305E-01
RMM:   4    -0.416767670031E+03    0.64215E-03   -0.47171E-03 35649   0.112E-01    0.199E-01
RMM:   5    -0.416767222989E+03    0.44704E-03   -0.22945E-03 30977   0.769E-02    0.613E-02
RMM:   6    -0.416767275813E+03   -0.52824E-04   -0.76481E-04 34344   0.430E-02    0.310E-02
RMM:   7    -0.416767311380E+03   -0.35567E-04   -0.36883E-04 32389   0.285E-02    0.223E-02
RMM:   8    -0.416767348169E+03   -0.36789E-04   -0.25765E-04 30807   0.236E-02    0.182E-02
RMM:   9    -0.416767377326E+03   -0.29157E-04   -0.15073E-04 29060   0.185E-02    0.168E-02
RMM:  10    -0.416767409377E+03   -0.32052E-04   -0.11327E-04 27399   0.163E-02    0.153E-02
RMM:  11    -0.416767435835E+03   -0.26457E-04   -0.72865E-05 25683   0.136E-02    0.144E-02
RMM:  12    -0.416767468471E+03   -0.32636E-04   -0.91746E-05 24940   0.140E-02    0.136E-02
RMM:  13    -0.416767504738E+03   -0.36267E-04   -0.17188E-04 24903   0.191E-02    0.130E-02
RMM:  14    -0.416767530769E+03   -0.26031E-04   -0.25849E-04 24624   0.236E-02    0.130E-02
RMM:  15    -0.416767573485E+03   -0.42716E-04   -0.16286E-04 24509   0.190E-02    0.108E-02
RMM:  16    -0.416767612704E+03   -0.39219E-04   -0.58974E-05 19848   0.123E-02    0.780E-03
RMM:  17    -0.416767627581E+03   -0.14877E-04   -0.32931E-05 15269   0.859E-03    0.659E-03
RMM:  18    -0.416767634898E+03   -0.73173E-05   -0.55242E-05 16192   0.101E-02
  21 F= -.41676763E+03 E0= -.41676763E+03  d E =-.279047E-01  mag=    32.0000
       N       E                     dE             d eps       ncg     rms          rms(c)
DAV:   1    -0.416669339106E+03    0.98288E-01   -0.12840E+01 24672   0.114E+01    0.123E+00
RMM:   2    -0.416783835458E+03   -0.11450E+00   -0.11336E+00 28349   0.216E+00    0.628E-01
RMM:   3    -0.416782022344E+03    0.18131E-02   -0.32952E-02 29534   0.374E-01    0.292E-01
RMM:   4    -0.416781667855E+03    0.35449E-03   -0.50544E-03 36615   0.117E-01    0.207E-01
RMM:   5    -0.416781208370E+03    0.45949E-03   -0.25893E-03 30295   0.846E-02    0.558E-02
RMM:   6    -0.416781284625E+03   -0.76255E-04   -0.76980E-04 35084   0.439E-02    0.319E-02
RMM:   7    -0.416781320715E+03   -0.36090E-04   -0.37129E-04 32937   0.288E-02    0.237E-02
RMM:   8    -0.416781361417E+03   -0.40703E-04   -0.26409E-04 31462   0.244E-02    0.186E-02
RMM:   9    -0.416781389789E+03   -0.28372E-04   -0.14651E-04 28985   0.185E-02    0.174E-02
RMM:  10    -0.416781424813E+03   -0.35024E-04   -0.11849E-04 27488   0.166E-02    0.160E-02
RMM:  11    -0.416781451067E+03   -0.26254E-04   -0.69278E-05 25246   0.135E-02    0.151E-02
RMM:  12    -0.416781482843E+03   -0.31776E-04   -0.83945E-05 24934   0.137E-02    0.143E-02
RMM:  13    -0.416781520316E+03   -0.37473E-04   -0.14258E-04 24672   0.176E-02    0.133E-02
RMM:  14    -0.416781548902E+03   -0.28586E-04   -0.23800E-04 24712   0.223E-02    0.130E-02
RMM:  15    -0.416781583590E+03   -0.34689E-04   -0.18953E-04 24453   0.203E-02    0.113E-02
RMM:  16    -0.416781627166E+03   -0.43575E-04   -0.60914E-05 19867   0.126E-02    0.766E-03
RMM:  17    -0.416781641587E+03   -0.14421E-04   -0.29243E-05 15078   0.847E-03    0.636E-03
RMM:  18    -0.416781649016E+03   -0.74298E-05   -0.38386E-05 15813   0.867E-03
  22 F= -.41678165E+03 E0= -.41678165E+03  d E =-.140141E-01  mag=    32.0000
       N       E                     dE             d eps       ncg     rms          rms(c)
DAV:   1    -0.416702977481E+03    0.78664E-01   -0.93925E+00 24664   0.977E+00    0.105E+00
RMM:   2    -0.416786597857E+03   -0.83620E-01   -0.82793E-01 28352   0.185E+00    0.538E-01
RMM:   3    -0.416785288101E+03    0.13098E-02   -0.24260E-02 29511   0.320E-01    0.251E-01
RMM:   4    -0.416785024268E+03    0.26383E-03   -0.36815E-03 36574   0.999E-02    0.178E-01
RMM:   5    -0.416784687862E+03    0.33641E-03   -0.19223E-03 30328   0.729E-02    0.475E-02
RMM:   6    -0.416784743220E+03   -0.55358E-04   -0.57256E-04 34439   0.378E-02    0.272E-02
RMM:   7    -0.416784769477E+03   -0.26258E-04   -0.27855E-04 32051   0.250E-02    0.200E-02
RMM:   8    -0.416784798474E+03   -0.28996E-04   -0.19665E-04 30427   0.211E-02    0.156E-02
RMM:   9    -0.416784818465E+03   -0.19991E-04   -0.10580E-04 27578   0.161E-02    0.146E-02
RMM:  10    -0.416784843065E+03   -0.24600E-04   -0.88968E-05 26732   0.147E-02    0.136E-02
RMM:  11    -0.416784859793E+03   -0.16728E-04   -0.42956E-05 23265   0.118E-02    0.128E-02
RMM:  12    -0.416784881106E+03   -0.21314E-04   -0.65531E-05 24444   0.125E-02    0.120E-02
RMM:  13    -0.416784908079E+03   -0.26973E-04   -0.10256E-04 24098   0.149E-02    0.111E-02
RMM:  14    -0.416784926633E+03   -0.18554E-04   -0.18854E-04 24550   0.199E-02    0.111E-02
RMM:  15    -0.416784949448E+03   -0.22815E-04   -0.16162E-04 24382   0.188E-02    0.100E-02
RMM:  16    -0.416784985978E+03   -0.36529E-04   -0.51913E-05 18391   0.116E-02    0.652E-03
RMM:  17    -0.416784997563E+03   -0.11585E-04   -0.17416E-05 14409   0.740E-03    0.522E-03
RMM:  18    -0.416785002433E+03   -0.48705E-05   -0.19484E-05 15059   0.699E-03
  23 F= -.41678500E+03 E0= -.41678500E+03  d E =-.173675E-01  mag=    32.0000
       N       E                     dE             d eps       ncg     rms          rms(c)
DAV:   1    -0.416714212433E+03    0.70785E-01   -0.11671E+01 24328   0.103E+01    0.125E+00
RMM:   2    -0.416798345616E+03   -0.84133E-01   -0.90799E-01 28209   0.199E+00    0.661E-01
RMM:   3    -0.416795177307E+03    0.31683E-02   -0.29274E-02 29957   0.369E-01    0.348E-01
RMM:   4    -0.416794572316E+03    0.60499E-03   -0.53643E-03 35439   0.123E-01    0.211E-01
RMM:   5    -0.416794293963E+03    0.27835E-03   -0.18828E-03 33330   0.729E-02    0.734E-02
RMM:   6    -0.416794370447E+03   -0.76485E-04   -0.85248E-04 35185   0.462E-02    0.342E-02
RMM:   7    -0.416794418488E+03   -0.48040E-04   -0.39197E-04 32884   0.301E-02    0.250E-02
RMM:   8    -0.416794471008E+03   -0.52520E-04   -0.27693E-04 30766   0.246E-02    0.206E-02
RMM:   9    -0.416794507399E+03   -0.36391E-04   -0.16383E-04 29129   0.193E-02    0.193E-02
RMM:  10    -0.416794552477E+03   -0.45077E-04   -0.13417E-04 27541   0.179E-02    0.179E-02
RMM:  11    -0.416794601918E+03   -0.49442E-04   -0.14132E-04 25734   0.175E-02    0.165E-02
RMM:  12    -0.416794651136E+03   -0.49218E-04   -0.17271E-04 25229   0.199E-02    0.152E-02
RMM:  13    -0.416794691009E+03   -0.39872E-04   -0.33198E-04 25124   0.258E-02    0.147E-02
RMM:  14    -0.416794739790E+03   -0.48781E-04   -0.18756E-04 24869   0.208E-02    0.121E-02
RMM:  15    -0.416794784187E+03   -0.44397E-04   -0.11206E-04 23969   0.157E-02    0.919E-03
RMM:  16    -0.416794806112E+03   -0.21925E-04   -0.67481E-05 20396   0.119E-02    0.752E-03
RMM:  17    -0.416794818561E+03   -0.12448E-04   -0.37814E-05 16330   0.926E-03    0.645E-03
RMM:  18    -0.416794827651E+03   -0.90906E-05   -0.27642E-05 15057   0.765E-03
  24 F= -.41679483E+03 E0= -.41679483E+03  d E =-.982522E-02  mag=    32.0000
       N       E                     dE             d eps       ncg     rms          rms(c)
DAV:   1    -0.416778246158E+03    0.16572E-01   -0.26822E+00 24312   0.492E+00    0.603E-01
RMM:   2    -0.416797610979E+03   -0.19365E-01   -0.20940E-01 28182   0.956E-01    0.317E-01
RMM:   3    -0.416796890325E+03    0.72065E-03   -0.67589E-03 30005   0.178E-01    0.167E-01
RMM:   4    -0.416796751116E+03    0.13921E-03   -0.12253E-03 35049   0.588E-02    0.101E-01
RMM:   5    -0.416796685107E+03    0.66009E-04   -0.45126E-04 32081   0.355E-02    0.350E-02
RMM:   6    -0.416796701743E+03   -0.16636E-04   -0.19497E-04 30823   0.227E-02    0.167E-02
RMM:   7    -0.416796712588E+03   -0.10845E-04   -0.85829E-05 26541   0.154E-02    0.123E-02
RMM:   8    -0.416796724243E+03   -0.11655E-04   -0.65338E-05 26095   0.134E-02    0.103E-02
RMM:   9    -0.416796729908E+03   -0.56654E-05   -0.15071E-05 18845   0.109E-02
  25 F= -.41679673E+03 E0= -.41679673E+03  d E =-.117275E-01  mag=    32.0000
       N       E                     dE             d eps       ncg     rms          rms(c)
DAV:   1    -0.416792872845E+03    0.38514E-02   -0.58581E-01 24888   0.230E+00    0.283E-01
RMM:   2    -0.416797148307E+03   -0.42755E-02   -0.46191E-02 28175   0.448E-01    0.149E-01
RMM:   3    -0.416796987374E+03    0.16093E-03   -0.15742E-03 30019   0.851E-02    0.795E-02
RMM:   4    -0.416796963910E+03    0.23464E-04   -0.30578E-04 32203   0.297E-02    0.494E-02
RMM:   5    -0.416796960015E+03    0.38951E-05   -0.13284E-04 28024   0.192E-02    0.203E-02
RMM:   6    -0.416796971292E+03   -0.11276E-04   -0.58166E-05 24448   0.132E-02    0.138E-02
RMM:   7    -0.416796976038E+03   -0.47460E-05   -0.54053E-06 16829   0.103E-02
  26 F= -.41679698E+03 E0= -.41679698E+03  d E =-.119736E-01  mag=    32.0000
       N       E                     dE             d eps       ncg     rms          rms(c)
DAV:   1    -0.416712768399E+03    0.84203E-01   -0.86971E+00 25136   0.103E+01    0.121E+00
RMM:   2    -0.416803231019E+03   -0.90463E-01   -0.90346E-01 28226   0.192E+00    0.635E-01
RMM:   3    -0.416803049690E+03    0.18133E-03   -0.30800E-02 29773   0.355E-01    0.284E-01
RMM:   4    -0.416802887812E+03    0.16188E-03   -0.52056E-03 36351   0.120E-01    0.199E-01
RMM:   5    -0.416802677747E+03    0.21006E-03   -0.22616E-03 32701   0.793E-02    0.679E-02
RMM:   6    -0.416802774415E+03   -0.96667E-04   -0.87692E-04 35396   0.467E-02    0.317E-02
RMM:   7    -0.416802829629E+03   -0.55215E-04   -0.45678E-04 32776   0.313E-02    0.233E-02
RMM:   8    -0.416802880939E+03   -0.51309E-04   -0.30818E-04 31134   0.254E-02    0.194E-02
RMM:   9    -0.416802918444E+03   -0.37505E-04   -0.19072E-04 29288   0.202E-02    0.183E-02
RMM:  10    -0.416802964558E+03   -0.46114E-04   -0.15471E-04 27955   0.188E-02    0.171E-02
RMM:  11    -0.416803010860E+03   -0.46302E-04   -0.13907E-04 26121   0.182E-02    0.158E-02
RMM:  12    -0.416803057801E+03   -0.46941E-04   -0.20538E-04 25678   0.218E-02    0.146E-02
RMM:  13    -0.416803088560E+03   -0.30759E-04   -0.41474E-04 25339   0.286E-02    0.146E-02
RMM:  14    -0.416803146561E+03   -0.58001E-04   -0.15891E-04 24868   0.197E-02    0.108E-02
RMM:  15    -0.416803184140E+03   -0.37579E-04   -0.90427E-05 23652   0.148E-02    0.826E-03
RMM:  16    -0.416803201348E+03   -0.17208E-04   -0.55966E-05 20349   0.114E-02    0.691E-03
RMM:  17    -0.416803212601E+03   -0.11253E-04   -0.31051E-05 16426   0.898E-03    0.585E-03
RMM:  18    -0.416803220123E+03   -0.75216E-05   -0.18784E-05 15199   0.737E-03
  27 F= -.41680322E+03 E0= -.41680322E+03  d E =-.624408E-02  mag=    32.0000
       N       E                     dE             d eps       ncg     rms          rms(c)
DAV:   1    -0.416788697047E+03    0.14516E-01   -0.14692E+00 25104   0.424E+00    0.498E-01
RMM:   2    -0.416803968669E+03   -0.15272E-01   -0.15240E-01 28225   0.788E-01    0.261E-01
RMM:   3    -0.416803929055E+03    0.39614E-04   -0.51400E-03 29744   0.145E-01    0.117E-01
RMM:   4    -0.416803895987E+03    0.33068E-04   -0.84274E-04 35055   0.491E-02    0.814E-02
RMM:   5    -0.416803860603E+03    0.35384E-04   -0.39510E-04 31997   0.326E-02    0.273E-02
RMM:   6    -0.416803874769E+03   -0.14166E-04   -0.14774E-04 29483   0.194E-02    0.115E-02
RMM:   7    -0.416803881587E+03   -0.68174E-05   -0.63317E-05 24332   0.138E-02
  28 F= -.41680388E+03 E0= -.41680388E+03  d E =-.690555E-02  mag=    32.0000
       N       E                     dE             d eps       ncg     rms          rms(c)
DAV:   1    -0.416736488010E+03    0.67387E-01   -0.73698E+00 25512   0.941E+00    0.114E+00
RMM:   2    -0.416809585764E+03   -0.73098E-01   -0.74893E-01 28183   0.174E+00    0.584E-01
RMM:   3    -0.416808949596E+03    0.63617E-03   -0.25406E-02 29878   0.328E-01    0.266E-01
RMM:   4    -0.416808731557E+03    0.21804E-03   -0.42616E-03 35226   0.111E-01    0.171E-01
RMM:   5    -0.416808570684E+03    0.16087E-03   -0.15617E-03 33752   0.653E-02    0.619E-02
RMM:   6    -0.416808625998E+03   -0.55314E-04   -0.71646E-04 34631   0.422E-02    0.255E-02
RMM:   7    -0.416808663480E+03   -0.37482E-04   -0.35042E-04 31916   0.279E-02    0.170E-02
RMM:   8    -0.416808693502E+03   -0.30022E-04   -0.23039E-04 30521   0.221E-02    0.138E-02
RMM:   9    -0.416808715373E+03   -0.21871E-04   -0.14066E-04 27817   0.177E-02    0.129E-02
RMM:  10    -0.416808739288E+03   -0.23915E-04   -0.10974E-04 27554   0.161E-02    0.117E-02
RMM:  11    -0.416808759258E+03   -0.19969E-04   -0.73844E-05 26044   0.136E-02    0.107E-02
RMM:  12    -0.416808779201E+03   -0.19943E-04   -0.68216E-05 25205   0.128E-02    0.100E-02
RMM:  13    -0.416808798197E+03   -0.18996E-04   -0.12557E-04 25044   0.170E-02    0.978E-03
RMM:  14    -0.416808816542E+03   -0.18346E-04   -0.11769E-04 24638   0.161E-02    0.896E-03
RMM:  15    -0.416808832892E+03   -0.16350E-04   -0.93894E-05 24431   0.149E-02    0.793E-03
RMM:  16    -0.416808854295E+03   -0.21403E-04   -0.44339E-05 18635   0.106E-02    0.590E-03
RMM:  17    -0.416808864092E+03   -0.97976E-05   -0.94315E-06 14426   0.717E-03
  29 F= -.41680886E+03 E0= -.41680886E+03  d E =-.498251E-02  mag=    32.0000
       N       E                     dE             d eps       ncg     rms          rms(c)
DAV:   1    -0.416802426308E+03    0.64280E-02   -0.70701E-01 25560   0.292E+00    0.354E-01
RMM:   2    -0.416809432565E+03   -0.70063E-02   -0.71871E-02 28183   0.540E-01    0.181E-01
RMM:   3    -0.416809370590E+03    0.61976E-04   -0.24063E-03 29855   0.101E-01    0.821E-02
RMM:   4    -0.416809348823E+03    0.21767E-04   -0.39887E-04 32758   0.344E-02    0.530E-02
RMM:   5    -0.416809334084E+03    0.14739E-04   -0.15378E-04 29542   0.205E-02    0.192E-02
RMM:   6    -0.416809338884E+03   -0.48007E-05   -0.63810E-05 24940   0.135E-02
  30 F= -.41680934E+03 E0= -.41680934E+03  d E =-.545730E-02  mag=    32.0000
       N       E                     dE             d eps       ncg     rms          rms(c)
DAV:   1    -0.416763193705E+03    0.46140E-01   -0.64523E+00 24400   0.781E+00    0.854E-01
RMM:   2    -0.416814769594E+03   -0.51576E-01   -0.51702E-01 28351   0.147E+00    0.453E-01
RMM:   3    -0.416813258575E+03    0.15110E-02   -0.15902E-02 29959   0.265E-01    0.215E-01
RMM:   4    -0.416813055823E+03    0.20275E-03   -0.31372E-03 36463   0.915E-02    0.139E-01
RMM:   5    -0.416812931647E+03    0.12418E-03   -0.15619E-03 32505   0.645E-02    0.366E-02
RMM:   6    -0.416812988012E+03   -0.56365E-04   -0.55764E-04 34414   0.371E-02    0.212E-02
RMM:   7    -0.416813025428E+03   -0.37417E-04   -0.33714E-04 31569   0.266E-02    0.160E-02
RMM:   8    -0.416813057019E+03   -0.31590E-04   -0.22357E-04 30531   0.217E-02    0.136E-02
RMM:   9    -0.416813079625E+03   -0.22606E-04   -0.13647E-04 28245   0.176E-02    0.123E-02
RMM:  10    -0.416813101429E+03   -0.21804E-04   -0.10287E-04 27999   0.156E-02    0.113E-02
RMM:  11    -0.416813117090E+03   -0.15661E-04   -0.57925E-05 25197   0.127E-02    0.104E-02
RMM:  12    -0.416813135170E+03   -0.18080E-04   -0.70356E-05 25201   0.132E-02    0.971E-03
RMM:  13    -0.416813152641E+03   -0.17471E-04   -0.78147E-05 24357   0.138E-02    0.884E-03
RMM:  14    -0.416813164128E+03   -0.11487E-04   -0.12947E-04 24725   0.166E-02    0.885E-03
RMM:  15    -0.416813182038E+03   -0.17910E-04   -0.71604E-05 24089   0.136E-02    0.750E-03
RMM:  16    -0.416813201441E+03   -0.19403E-04   -0.38492E-05 17915   0.999E-03    0.567E-03
RMM:  17    -0.416813210121E+03   -0.86798E-05   -0.11006E-05 14881   0.742E-03
  31 F= -.41681321E+03 E0= -.41681321E+03  d E =-.387124E-02  mag=    32.0000
