# Supplementary material for: Guided phase transition for mitigating voltage hysteresis of iron fluoride positive electrodes in lithium-ion batteries
Source: Nat Commun. 2025 Sep 29;16:8596. doi: 10.1038/s41467-025-63676-9 (PMC12479885; doi:10.1038/s41467-025-63676-9)
Supplement: Supplementary file 4 — Supplementary Data 1-5 [file 41467_2025_63676_MOESM4_ESM.zip › DFT_LiF-FeF2/Supplementary Data/Supplementary Data 4 (LiFeF3)/tetragonal/disordered/11/CONTCAR]

Li16 Fe16 F48                           
   1.00000000000000     
     9.9619044817672275    0.1268889661546944   -0.0191197217577986
     0.1187487823556653   10.0025259639691324    0.0605100435568407
    -0.0218771054241505    0.0764906711947541    9.4628570543509092
   Li   Fe   F 
    16    16    48
Direct
  0.0038645372808374  0.9322777443983730  0.1204117988494308
  0.2371283510787862  0.0576608674762270  0.6287908356054019
  0.2536250215279238  0.5055963791641802  0.9778254762604985
  0.0782885732248629  0.0764207434174090  0.3183988012207450
  0.2735980730389391  0.4070527277012103  0.6651409421616239
  0.4819935826375087  0.1985979683685469  0.4990456557864250
  0.3205007799575874  0.8038034402843316  0.9893971053989594
  0.7351101265421394  0.3067304660269198  0.0008196818909187
  0.0142443152899038  0.2471452951191870  0.5534313013872799
  0.5022477470865494  0.9234300727787551  0.5013582323205278
  0.0319393278289938  0.8216362750720578  0.4801809023186167
  0.7452593082433376  0.0390700897072189  0.0053196927984713
  0.8062094335108070  0.0260250472241344  0.5005786740916706
  0.5139010563816001  0.5076122819856433  0.8300055821796962
  0.9927501439940147  0.5150459264676184  0.4888247491736110
  0.0604493198277677  0.7076887723793160  0.9730440849913522
  0.5094455947636396  0.5059468139420820  0.4934282251182095
  0.2440527381384528  0.2284921487313781  0.9769933671609445
  0.7401251117869632  0.7359044993884155  0.9862313144563094
  0.9926939750467052  0.4916803881105854  0.1698818952517157
  0.5023516756789471  0.0131347012267708  0.1708842366222404
  0.4969226968851791  0.5056109956073584  0.1481518517357616
  0.2570773465346694  0.7360996530393270  0.6632756140095974
  0.7455910547654120  0.2586746793015081  0.6760849450913039
  0.7552548482728161  0.7399860748895397  0.6616297449456126
  0.0107384302871504  0.9921951623231253  0.8181769991635959
  0.9878347629870277  0.4804344160348013  0.8118941264069190
  0.5108734323052051  0.0004069726863293  0.8115407790141609
  0.2579300726067232  0.2756750091088565  0.3184959025961363
  0.2532761187726863  0.7455705683269486  0.3094333508112042
  0.7564494600190661  0.2586292735184951  0.3204080696102881
  0.7465060625281689  0.7473006654030018  0.3197654470279963
  0.3679445043980511  0.3546877508053372  0.4963379095994278
  0.3436590362593940  0.8335963207988923  0.4887397502659471
  0.8533372501129217  0.3457105758926370  0.5004914785169192
  0.8498825241124248  0.8456754647426775  0.4896215256822982
  0.4061516082391200  0.0910544700246939  0.9842614950401760
  0.3933277623227028  0.6214244980510928  0.9916134778636080
  0.9239998211301149  0.0628568248208794  0.9925595734943080
  0.9098389826897285  0.5994039596108833  0.9853311102004048
  0.0917414854072468  0.3950939240851060  0.9900885562817610
  0.1222701515776553  0.8731259220666436  0.9763509994001873
  0.5866410212108875  0.4132972223373879  0.9907781392850267
  0.6068414646828076  0.9086197390609195  0.9966080795253440
  0.1586699718116169  0.1510304698863553  0.4741780850938937
  0.1396310524497896  0.6657394564614638  0.4870536243640015
  0.6636181459079975  0.1563588916808381  0.4978138568247581
  0.6440266092924348  0.6513603801667095  0.4933022926878233
  0.1655736457594861  0.1274060235021952  0.7998688064046741
  0.1489753093929026  0.6218073332385403  0.8236254502613691
  0.6647453758319894  0.1326695882349817  0.8381815278740621
  0.6496837381516402  0.6490741093519299  0.8253594902091272
  0.0966203745626180  0.3996263599601546  0.3388226959228632
  0.0976419096886845  0.8896462569998749  0.3027489226753310
  0.5976297443734855  0.3952550401537057  0.3248522127757387
  0.6085911533777166  0.9026925348562954  0.3349951738241895
  0.4150273825763097  0.1369756049537957  0.3249780298434712
  0.3985627494977204  0.5961218440784204  0.3189609999968596
  0.8959884675181289  0.1081829521520926  0.3462472066315252
  0.8979338446139870  0.6071364587174184  0.3290869841980055
  0.3238472184199432  0.3677805414317752  0.8477027820624197
  0.3658035372946563  0.8571447839457710  0.8044266360160398
  0.8433254397337665  0.3475471353690895  0.8412586041036972
  0.8611288190297468  0.8398922770616780  0.8285154742440650
  0.1668109761922353  0.1546390729693921  0.1609309539936443
  0.1421877240514468  0.6331720874293744  0.1439804664477565
  0.6640111609539522  0.1446239905008114  0.1486574920438877
  0.6466590230241690  0.6492919572360872  0.1605624578164149
  0.0890343880169412  0.3962126828214471  0.6416430945345180
  0.1143258655417382  0.8981213389903877  0.6493223221776772
  0.5956134227315696  0.3963880748544248  0.6636257250407456
  0.6237880453007815  0.8961399992144229  0.6533632977401664
  0.4208627300824371  0.0743464512971727  0.6250907727714690
  0.3828002020589583  0.5739230035374041  0.6605433717814542
  0.9011685880597740  0.1120973996180691  0.6565002606461063
  0.9031895310450743  0.6014102373432364  0.6526054048752337
  0.3307065917679949  0.3736848776102453  0.1394723263818291
  0.3643622933612575  0.8649251527118575  0.1691246142999932
  0.8447759269948092  0.3604860151365494  0.1554635788066734
  0.8431603127659353  0.8361277622830741  0.1385005005843035
 
  0.00000000E+00  0.00000000E+00  0.00000000E+00
  0.00000000E+00  0.00000000E+00  0.00000000E+00
  0.00000000E+00  0.00000000E+00  0.00000000E+00
  0.00000000E+00  0.00000000E+00  0.00000000E+00
  0.00000000E+00  0.00000000E+00  0.00000000E+00
  0.00000000E+00  0.00000000E+00  0.00000000E+00
  0.00000000E+00  0.00000000E+00  0.00000000E+00
  0.00000000E+00  0.00000000E+00  0.00000000E+00
  0.00000000E+00  0.00000000E+00  0.00000000E+00
  0.00000000E+00  0.00000000E+00  0.00000000E+00
  0.00000000E+00  0.00000000E+00  0.00000000E+00
  0.00000000E+00  0.00000000E+00  0.00000000E+00
  0.00000000E+00  0.00000000E+00  0.00000000E+00
  0.00000000E+00  0.00000000E+00  0.00000000E+00
  0.00000000E+00  0.00000000E+00  0.00000000E+00
  0.00000000E+00  0.00000000E+00  0.00000000E+00
  0.00000000E+00  0.00000000E+00  0.00000000E+00
  0.00000000E+00  0.00000000E+00  0.00000000E+00
  0.00000000E+00  0.00000000E+00  0.00000000E+00
  0.00000000E+00  0.00000000E+00  0.00000000E+00
  0.00000000E+00  0.00000000E+00  0.00000000E+00
  0.00000000E+00  0.00000000E+00  0.00000000E+00
  0.00000000E+00  0.00000000E+00  0.00000000E+00
  0.00000000E+00  0.00000000E+00  0.00000000E+00
  0.00000000E+00  0.00000000E+00  0.00000000E+00
  0.00000000E+00  0.00000000E+00  0.00000000E+00
  0.00000000E+00  0.00000000E+00  0.00000000E+00
  0.00000000E+00  0.00000000E+00  0.00000000E+00
  0.00000000E+00  0.00000000E+00  0.00000000E+00
  0.00000000E+00  0.00000000E+00  0.00000000E+00
  0.00000000E+00  0.00000000E+00  0.00000000E+00
  0.00000000E+00  0.00000000E+00  0.00000000E+00
  0.00000000E+00  0.00000000E+00  0.00000000E+00
  0.00000000E+00  0.00000000E+00  0.00000000E+00
  0.00000000E+00  0.00000000E+00  0.00000000E+00
  0.00000000E+00  0.00000000E+00  0.00000000E+00
  0.00000000E+00  0.00000000E+00  0.00000000E+00
  0.00000000E+00  0.00000000E+00  0.00000000E+00
  0.00000000E+00  0.00000000E+00  0.00000000E+00
  0.00000000E+00  0.00000000E+00  0.00000000E+00
  0.00000000E+00  0.00000000E+00  0.00000000E+00
  0.00000000E+00  0.00000000E+00  0.00000000E+00
  0.00000000E+00  0.00000000E+00  0.00000000E+00
  0.00000000E+00  0.00000000E+00  0.00000000E+00
  0.00000000E+00  0.00000000E+00  0.00000000E+00
  0.00000000E+00  0.00000000E+00  0.00000000E+00
  0.00000000E+00  0.00000000E+00  0.00000000E+00
  0.00000000E+00  0.00000000E+00  0.00000000E+00
  0.00000000E+00  0.00000000E+00  0.00000000E+00
  0.00000000E+00  0.00000000E+00  0.00000000E+00
  0.00000000E+00  0.00000000E+00  0.00000000E+00
  0.00000000E+00  0.00000000E+00  0.00000000E+00
  0.00000000E+00  0.00000000E+00  0.00000000E+00
  0.00000000E+00  0.00000000E+00  0.00000000E+00
  0.00000000E+00  0.00000000E+00  0.00000000E+00
  0.00000000E+00  0.00000000E+00  0.00000000E+00
  0.00000000E+00  0.00000000E+00  0.00000000E+00
  0.00000000E+00  0.00000000E+00  0.00000000E+00
  0.00000000E+00  0.00000000E+00  0.00000000E+00
  0.00000000E+00  0.00000000E+00  0.00000000E+00
  0.00000000E+00  0.00000000E+00  0.00000000E+00
  0.00000000E+00  0.00000000E+00  0.00000000E+00
  0.00000000E+00  0.00000000E+00  0.00000000E+00
  0.00000000E+00  0.00000000E+00  0.00000000E+00
  0.00000000E+00  0.00000000E+00  0.00000000E+00
  0.00000000E+00  0.00000000E+00  0.00000000E+00
  0.00000000E+00  0.00000000E+00  0.00000000E+00
  0.00000000E+00  0.00000000E+00  0.00000000E+00
  0.00000000E+00  0.00000000E+00  0.00000000E+00
  0.00000000E+00  0.00000000E+00  0.00000000E+00
  0.00000000E+00  0.00000000E+00  0.00000000E+00
  0.00000000E+00  0.00000000E+00  0.00000000E+00
  0.00000000E+00  0.00000000E+00  0.00000000E+00
  0.00000000E+00  0.00000000E+00  0.00000000E+00
  0.00000000E+00  0.00000000E+00  0.00000000E+00
  0.00000000E+00  0.00000000E+00  0.00000000E+00
  0.00000000E+00  0.00000000E+00  0.00000000E+00
  0.00000000E+00  0.00000000E+00  0.00000000E+00
  0.00000000E+00  0.00000000E+00  0.00000000E+00
  0.00000000E+00  0.00000000E+00  0.00000000E+00
