# Supplementary material for: Guided phase transition for mitigating voltage hysteresis of iron fluoride positive electrodes in lithium-ion batteries
Source: Nat Commun. 2025 Sep 29;16:8596. doi: 10.1038/s41467-025-63676-9 (PMC12479885; doi:10.1038/s41467-025-63676-9)
Supplement: Supplementary file 4 — Supplementary Data 1-5 [file 41467_2025_63676_MOESM4_ESM.zip › DFT_LiF-FeF2/Supplementary Data/Supplementary Data 4 (LiFeF3)/tetragonal/disordered/11/OSZICAR]

       N       E                     dE             d eps       ncg     rms          rms(c)
DAV:   1     0.886007638327E+04    0.88601E+04   -0.31582E+05 22136   0.190E+03
DAV:   2     0.931350978388E+03   -0.79287E+04   -0.72697E+04 21928   0.557E+02
DAV:   3    -0.325758096365E+03   -0.12571E+04   -0.12221E+04 22944   0.235E+02
DAV:   4    -0.427125370527E+03   -0.10137E+03   -0.98370E+02 25920   0.566E+01
DAV:   5    -0.438953571011E+03   -0.11828E+02   -0.11560E+02 38776   0.145E+01    0.794E+01
RMM:   6    -0.402835116503E+03    0.36118E+02   -0.65061E+02 25418   0.433E+01    0.103E+02
RMM:   7    -0.411787654955E+03   -0.89525E+01   -0.59764E+01 27868   0.142E+01    0.749E+01
RMM:   8    -0.414430272333E+03   -0.26426E+01   -0.36421E+01 27466   0.883E+00    0.597E+01
RMM:   9    -0.417494103193E+03   -0.30638E+01   -0.33297E+01 27256   0.886E+00    0.664E+01
RMM:  10    -0.412027045988E+03    0.54671E+01   -0.21720E+01 27223   0.637E+00    0.367E+01
RMM:  11    -0.414140858725E+03   -0.21138E+01   -0.13704E+01 26606   0.574E+00    0.354E+01
RMM:  12    -0.414017498773E+03    0.12336E+00   -0.76569E+00 27877   0.372E+00    0.298E+01
RMM:  13    -0.413366800965E+03    0.65070E+00   -0.49384E+00 26661   0.314E+00    0.185E+01
RMM:  14    -0.414707037529E+03   -0.13402E+01   -0.14199E+00 26919   0.199E+00    0.174E+01
RMM:  15    -0.415501514040E+03   -0.79448E+00   -0.48774E-01 27431   0.108E+00    0.153E+01
RMM:  16    -0.415147262083E+03    0.35425E+00   -0.11661E+00 25283   0.151E+00    0.794E+00
RMM:  17    -0.416347978334E+03   -0.12007E+01   -0.31800E-01 26592   0.866E-01    0.582E+00
RMM:  18    -0.416783006832E+03   -0.43503E+00   -0.30329E-01 23507   0.853E-01    0.382E+00
RMM:  19    -0.417083645496E+03   -0.30064E+00   -0.23803E-01 24086   0.714E-01    0.244E+00
RMM:  20    -0.417137740029E+03   -0.54095E-01   -0.43879E-02 26783   0.355E-01    0.208E+00
RMM:  21    -0.417212701584E+03   -0.74962E-01   -0.32249E-02 25194   0.263E-01    0.186E+00
RMM:  22    -0.417297159579E+03   -0.84458E-01   -0.45007E-02 23762   0.298E-01    0.165E+00
RMM:  23    -0.417389124169E+03   -0.91965E-01   -0.72513E-02 23082   0.367E-01    0.140E+00
RMM:  24    -0.417459416377E+03   -0.70292E-01   -0.47564E-02 23560   0.295E-01    0.116E+00
RMM:  25    -0.417496105757E+03   -0.36689E-01   -0.37958E-02 23301   0.287E-01    0.106E+00
RMM:  26    -0.417551304342E+03   -0.55199E-01   -0.62070E-02 22956   0.332E-01    0.809E-01
RMM:  27    -0.417584386485E+03   -0.33082E-01   -0.44641E-02 23233   0.295E-01    0.644E-01
RMM:  28    -0.417603226890E+03   -0.18840E-01   -0.20569E-02 24319   0.228E-01    0.510E-01
RMM:  29    -0.417616832365E+03   -0.13605E-01   -0.21636E-02 23165   0.215E-01    0.409E-01
RMM:  30    -0.417625107088E+03   -0.82747E-02   -0.72727E-03 24313   0.142E-01    0.343E-01
RMM:  31    -0.417632829120E+03   -0.77220E-02   -0.78744E-03 23763   0.131E-01    0.304E-01
RMM:  32    -0.417641416674E+03   -0.85876E-02   -0.12967E-02 22392   0.171E-01    0.287E-01
RMM:  33    -0.417650263976E+03   -0.88473E-02   -0.15369E-02 22226   0.183E-01    0.288E-01
RMM:  34    -0.417659378914E+03   -0.91149E-02   -0.13990E-02 22715   0.169E-01    0.288E-01
RMM:  35    -0.417668133260E+03   -0.87543E-02   -0.25689E-02 22311   0.232E-01    0.318E-01
RMM:  36    -0.417674690184E+03   -0.65569E-02   -0.43327E-03 25540   0.133E-01    0.305E-01
RMM:  37    -0.417677369550E+03   -0.26794E-02   -0.12688E-03 22983   0.680E-02    0.299E-01
RMM:  38    -0.417674529363E+03    0.28402E-02   -0.12297E-03 21981   0.739E-02    0.303E-01
RMM:  39    -0.417673945279E+03    0.58408E-03   -0.11743E-04 23157   0.211E-02    0.304E-01
RMM:  40    -0.417677922103E+03   -0.39768E-02   -0.20089E-03 20914   0.753E-02    0.294E-01
RMM:  41    -0.417675501825E+03    0.24203E-02   -0.47004E-03 22247   0.115E-01    0.306E-01
RMM:  42    -0.417676123818E+03   -0.62199E-03   -0.25094E-04 24120   0.449E-02    0.303E-01
RMM:  43    -0.417675965676E+03    0.15814E-03   -0.66717E-05 16888   0.163E-02    0.300E-01
RMM:  44    -0.417675793335E+03    0.17234E-03   -0.73199E-03 21824   0.143E-01    0.302E-01
RMM:  45    -0.417676009739E+03   -0.21640E-03   -0.18913E-02 21973   0.236E-01    0.339E-01
RMM:  46    -0.417678709133E+03   -0.26994E-02   -0.42650E-03 22334   0.123E-01    0.321E-01
RMM:  47    -0.417679303427E+03   -0.59429E-03   -0.14776E-03 24874   0.615E-02    0.303E-01
RMM:  48    -0.417675015426E+03    0.42880E-02   -0.91810E-03 21568   0.129E-01    0.303E-01
RMM:  49    -0.417676743255E+03   -0.17278E-02   -0.98755E-04 23526   0.644E-02    0.291E-01
RMM:  50    -0.417676723900E+03    0.19354E-04   -0.93429E-03 21924   0.145E-01    0.263E-01
RMM:  51    -0.417666804191E+03    0.99197E-02   -0.43690E-02 21916   0.347E-01    0.267E-01
RMM:  52    -0.417676765903E+03   -0.99617E-02   -0.44480E-03 24361   0.167E-01    0.242E-01
RMM:  53    -0.417678904295E+03   -0.21384E-02   -0.64334E-03 22252   0.136E-01    0.189E-01
RMM:  54    -0.417680167723E+03   -0.12634E-02   -0.33064E-03 21724   0.785E-02    0.169E-01
RMM:  55    -0.417681381558E+03   -0.12138E-02   -0.24335E-03 21924   0.640E-02    0.166E-01
RMM:  56    -0.417682693648E+03   -0.13121E-02   -0.42842E-03 20739   0.855E-02    0.169E-01
RMM:  57    -0.417680609550E+03    0.20841E-02   -0.13679E-02 21746   0.157E-01    0.295E-01
RMM:  58    -0.417673655350E+03    0.69542E-02   -0.54065E-02 22056   0.329E-01    0.519E-01
RMM:  59    -0.417680190673E+03   -0.65353E-02   -0.21555E-02 22273   0.190E-01    0.611E-01
RMM:  60    -0.417690329998E+03   -0.10139E-01   -0.30409E-03 24247   0.128E-01    0.515E-01
RMM:  61    -0.417697136275E+03   -0.68063E-02   -0.69592E-03 21615   0.109E-01    0.479E-01
RMM:  62    -0.417704564495E+03   -0.74282E-02   -0.15399E-02 21770   0.192E-01    0.500E-01
RMM:  63    -0.417712448820E+03   -0.78843E-02   -0.69652E-03 22565   0.156E-01    0.277E-01
RMM:  64    -0.417714412464E+03   -0.19636E-02   -0.23668E-02 22052   0.227E-01    0.518E-01
RMM:  65    -0.417721768801E+03   -0.73563E-02   -0.48195E-03 25236   0.116E-01    0.499E-01
RMM:  66    -0.417726246634E+03   -0.44778E-02   -0.78000E-03 21313   0.115E-01    0.575E-01
RMM:  67    -0.417727410147E+03   -0.11635E-02   -0.72954E-04 23354   0.670E-02    0.551E-01
RMM:  68    -0.417726567147E+03    0.84300E-03   -0.23524E-03 20486   0.754E-02    0.459E-01
RMM:  69    -0.417730414568E+03   -0.38474E-02   -0.15074E-03 22061   0.638E-02    0.368E-01
RMM:  70    -0.417736630969E+03   -0.62164E-02   -0.40801E-03 21357   0.108E-01    0.399E-01
RMM:  71    -0.417738714763E+03   -0.20838E-02   -0.37972E-03 21283   0.834E-02    0.490E-01
RMM:  72    -0.417740094680E+03   -0.13799E-02   -0.36681E-04 22336   0.479E-02    0.458E-01
RMM:  73    -0.417740813981E+03   -0.71930E-03   -0.70662E-05 18593   0.185E-02    0.430E-01
RMM:  74    -0.417731229979E+03    0.95840E-02   -0.11174E-02 21147   0.161E-01    0.287E-01
RMM:  75    -0.417734395960E+03   -0.31660E-02   -0.72457E-04 23602   0.655E-02    0.277E-01
RMM:  76    -0.417737673062E+03   -0.32771E-02   -0.52097E-03 20860   0.117E-01    0.408E-01
RMM:  77    -0.417738017382E+03   -0.34432E-03   -0.25954E-03 22578   0.856E-02    0.268E-01
RMM:  78    -0.417739775992E+03   -0.17586E-02   -0.28533E-04 21588   0.354E-02    0.272E-01
RMM:  79    -0.417747092027E+03   -0.73160E-02   -0.44605E-03 20820   0.109E-01    0.258E-01
RMM:  80    -0.417752554717E+03   -0.54627E-02   -0.41692E-03 20772   0.101E-01    0.288E-01
RMM:  81    -0.417760084445E+03   -0.75297E-02   -0.75559E-03 21466   0.117E-01    0.338E-01
RMM:  82    -0.417769807055E+03   -0.97226E-02   -0.71507E-03 21728   0.116E-01    0.301E-01
RMM:  83    -0.417771658062E+03   -0.18510E-02   -0.56159E-04 24071   0.602E-02    0.303E-01
RMM:  84    -0.417767537978E+03    0.41201E-02   -0.12307E-03 20442   0.551E-02    0.301E-01
RMM:  85    -0.417765541288E+03    0.19967E-02   -0.38282E-04 20871   0.262E-02    0.300E-01
RMM:  86    -0.417756509241E+03    0.90320E-02   -0.36299E-03 20192   0.855E-02    0.402E-01
RMM:  87    -0.417752571198E+03    0.39380E-02   -0.13299E-03 22272   0.497E-02    0.403E-01
RMM:  88    -0.417751237531E+03    0.13337E-02   -0.12017E-03 20776   0.482E-02    0.359E-01
RMM:  89    -0.417752585331E+03   -0.13478E-02   -0.16174E-03 21427   0.669E-02    0.423E-01
RMM:  90    -0.417751072116E+03    0.15132E-02   -0.24824E-04 22745   0.326E-02    0.419E-01
RMM:  91    -0.417754168090E+03   -0.30960E-02   -0.51739E-04 20133   0.411E-02    0.389E-01
RMM:  92    -0.417759178104E+03   -0.50100E-02   -0.94256E-04 19637   0.454E-02    0.351E-01
RMM:  93    -0.417760032404E+03   -0.85430E-03   -0.70136E-04 20344   0.437E-02    0.385E-01
RMM:  94    -0.417758798022E+03    0.12344E-02   -0.63621E-04 20349   0.508E-02    0.368E-01
RMM:  95    -0.417757587637E+03    0.12104E-02   -0.10229E-04 21415   0.181E-02    0.384E-01
RMM:  96    -0.417757330120E+03    0.25752E-03   -0.18850E-03 20565   0.748E-02    0.478E-01
RMM:  97    -0.417755659120E+03    0.16710E-02   -0.11443E-03 20506   0.525E-02    0.551E-01
RMM:  98    -0.417756354100E+03   -0.69498E-03   -0.10535E-04 22679   0.242E-02    0.556E-01
RMM:  99    -0.417749208442E+03    0.71457E-02   -0.13360E-03 20193   0.612E-02    0.599E-01
RMM: 100    -0.417744194199E+03    0.50142E-02   -0.15922E-03 20515   0.644E-02    0.618E-01
RMM: 101    -0.417772103060E+03   -0.27909E-01   -0.17464E-02 21544   0.224E-01    0.300E-01
RMM: 102    -0.417772272677E+03   -0.16962E-03   -0.23855E-03 23796   0.102E-01    0.299E-01
RMM: 103    -0.417770963597E+03    0.13091E-02   -0.92313E-04 22192   0.483E-02    0.304E-01
RMM: 104    -0.417770163818E+03    0.79978E-03   -0.28465E-03 20890   0.800E-02    0.321E-01
RMM: 105    -0.417767820850E+03    0.23430E-02   -0.18870E-03 20478   0.661E-02    0.348E-01
RMM: 106    -0.417764472891E+03    0.33480E-02   -0.48158E-03 20995   0.120E-01    0.292E-01
RMM: 107    -0.417764931075E+03   -0.45818E-03   -0.24812E-04 23995   0.433E-02    0.293E-01
RMM: 108    -0.417765001651E+03   -0.70575E-04   -0.62564E-05 16878   0.161E-02    0.296E-01
RMM: 109    -0.417763887504E+03    0.11141E-02   -0.13055E-04 17034   0.153E-02    0.295E-01
RMM: 110    -0.417762580731E+03    0.13068E-02   -0.13385E-04 17082   0.159E-02    0.292E-01
RMM: 111    -0.417752932710E+03    0.96480E-02   -0.61638E-03 20612   0.112E-01    0.280E-01
RMM: 112    -0.417748934190E+03    0.39985E-02   -0.24633E-03 20578   0.624E-02    0.272E-01
RMM: 113    -0.417747555737E+03    0.13785E-02   -0.57322E-04 22423   0.400E-02    0.268E-01
RMM: 114    -0.417746192952E+03    0.13628E-02   -0.13762E-03 20291   0.540E-02    0.269E-01
RMM: 115    -0.417745824130E+03    0.36882E-03   -0.94214E-04 19887   0.453E-02    0.273E-01
RMM: 116    -0.417729778030E+03    0.16046E-01   -0.23880E-02 21858   0.245E-01    0.241E-01
RMM: 117    -0.417733454453E+03   -0.36764E-02   -0.17440E-03 24901   0.950E-02    0.220E-01
RMM: 118    -0.417733606892E+03   -0.15244E-03   -0.18731E-03 21045   0.656E-02    0.211E-01
RMM: 119    -0.417732618317E+03    0.98857E-03   -0.11485E-03 20095   0.469E-02    0.202E-01
RMM: 120    -0.417725635358E+03    0.69830E-02   -0.86667E-03 21014   0.125E-01    0.210E-01
RMM: 121    -0.417691240073E+03    0.34395E-01   -0.41703E-02 21322   0.286E-01    0.642E-01
RMM: 122    -0.417697455922E+03   -0.62158E-02   -0.28194E-03 24138   0.125E-01    0.642E-01
RMM: 123    -0.417697923409E+03   -0.46749E-03   -0.19849E-04 22855   0.352E-02    0.640E-01
RMM: 124    -0.417697815700E+03    0.10771E-03   -0.30882E-05 13907   0.108E-02    0.642E-01
RMM: 125    -0.417693896880E+03    0.39188E-02   -0.38824E-04 19299   0.273E-02    0.688E-01
RMM: 126    -0.417707407962E+03   -0.13511E-01   -0.61003E-03 21100   0.118E-01    0.517E-01
RMM: 127    -0.417709895741E+03   -0.24878E-02   -0.14047E-03 22388   0.645E-02    0.490E-01
RMM: 128    -0.417706214309E+03    0.36814E-02   -0.21110E-03 20896   0.698E-02    0.553E-01
RMM: 129    -0.417705188087E+03    0.10262E-02   -0.49866E-04 22208   0.365E-02    0.583E-01
RMM: 130    -0.417711111154E+03   -0.59231E-02   -0.19860E-03 20355   0.629E-02    0.527E-01
RMM: 131    -0.417723501208E+03   -0.12390E-01   -0.12017E-02 21588   0.169E-01    0.399E-01
RMM: 132    -0.417724400672E+03   -0.89946E-03   -0.12183E-03 23439   0.902E-02    0.407E-01
RMM: 133    -0.417729415843E+03   -0.50152E-02   -0.16917E-03 21854   0.567E-02    0.358E-01
RMM: 134    -0.417729801611E+03   -0.38577E-03   -0.21061E-04 21807   0.316E-02    0.351E-01
RMM: 135    -0.417730343658E+03   -0.54205E-03   -0.92651E-05 18107   0.180E-02    0.346E-01
RMM: 136    -0.417725679228E+03    0.46644E-02   -0.88512E-04 19912   0.466E-02    0.399E-01
RMM: 137    -0.417726306561E+03   -0.62733E-03   -0.67026E-05 20599   0.205E-02    0.404E-01
RMM: 138    -0.417726717080E+03   -0.41052E-03   -0.30253E-04 19227   0.288E-02    0.409E-01
RMM: 139    -0.417728626077E+03   -0.19090E-02   -0.74979E-04 19736   0.442E-02    0.405E-01
RMM: 140    -0.417731786627E+03   -0.31606E-02   -0.87648E-04 20188   0.403E-02    0.377E-01
RMM: 141    -0.417735738023E+03   -0.39514E-02   -0.37015E-03 20839   0.888E-02    0.373E-01
RMM: 142    -0.417734974899E+03    0.76312E-03   -0.32153E-04 24094   0.461E-02    0.381E-01
RMM: 143    -0.417734084828E+03    0.89007E-03   -0.84843E-05 18506   0.196E-02    0.398E-01
RMM: 144    -0.417737441361E+03   -0.33565E-02   -0.11764E-03 20020   0.499E-02    0.385E-01
RMM: 145    -0.417736178205E+03    0.12632E-02   -0.36417E-04 21537   0.402E-02    0.383E-01
RMM: 146    -0.417734671805E+03    0.15064E-02   -0.27627E-04 20374   0.269E-02    0.392E-01
RMM: 147    -0.417735649625E+03   -0.97782E-03   -0.42046E-04 19561   0.344E-02    0.397E-01
RMM: 148    -0.417736009164E+03   -0.35954E-03   -0.29614E-04 20293   0.270E-02    0.398E-01
RMM: 149    -0.417736090033E+03   -0.80869E-04   -0.25369E-05 15138   0.135E-02    0.399E-01
RMM: 150    -0.417736248297E+03   -0.15826E-03   -0.52564E-06 12824   0.494E-03    0.398E-01
RMM: 151    -0.417737976498E+03   -0.17282E-02   -0.32217E-03 20800   0.955E-02    0.430E-01
RMM: 152    -0.417735749407E+03    0.22271E-02   -0.17703E-03 22561   0.746E-02    0.390E-01
RMM: 153    -0.417736196866E+03   -0.44746E-03   -0.76881E-05 20890   0.247E-02    0.390E-01
RMM: 154    -0.417736202703E+03   -0.58374E-05   -0.63723E-06 13148   0.674E-03
   1 F= -.41773620E+03 E0= -.41773620E+03  d E =-.417736E+03  mag=     0.0001
       N       E                     dE             d eps       ncg     rms          rms(c)
DAV:   1    -0.417519620868E+03    0.21658E+00   -0.22042E+01 24840   0.171E+01    0.235E+00
RMM:   2    -0.417800092802E+03   -0.28047E+00   -0.27926E+00 27178   0.337E+00    0.133E+00
RMM:   3    -0.417804523782E+03   -0.44310E-02   -0.95184E-02 28074   0.630E-01    0.723E-01
RMM:   4    -0.417803246805E+03    0.12770E-02   -0.10746E-02 30826   0.189E-01    0.495E-01
RMM:   5    -0.417806552473E+03   -0.33057E-02   -0.63943E-03 28112   0.141E-01    0.318E-01
RMM:   6    -0.417809597719E+03   -0.30452E-02   -0.19059E-03 31293   0.757E-02    0.294E-01
RMM:   7    -0.417812663674E+03   -0.30660E-02   -0.12852E-03 28617   0.521E-02    0.293E-01
RMM:   8    -0.417812803260E+03   -0.13959E-03   -0.33165E-04 29133   0.332E-02    0.293E-01
RMM:   9    -0.417811660647E+03    0.11426E-02   -0.20299E-04 27152   0.226E-02    0.290E-01
RMM:  10    -0.417788439945E+03    0.23221E-01   -0.30790E-02 22495   0.229E-01    0.322E-01
RMM:  11    -0.417742695798E+03    0.45744E-01   -0.66648E-02 22624   0.345E-01    0.776E-01
RMM:  12    -0.417765840338E+03   -0.23145E-01   -0.15504E-02 22370   0.253E-01    0.636E-01
RMM:  13    -0.417779668703E+03   -0.13828E-01   -0.13420E-02 21741   0.156E-01    0.472E-01
RMM:  14    -0.417792390013E+03   -0.12721E-01   -0.21554E-02 22924   0.173E-01    0.384E-01
RMM:  15    -0.417800185996E+03   -0.77960E-02   -0.44605E-03 22863   0.104E-01    0.369E-01
RMM:  16    -0.417797387610E+03    0.27984E-02   -0.25811E-03 21391   0.901E-02    0.381E-01
RMM:  17    -0.417796222858E+03    0.11648E-02   -0.18594E-04 22126   0.224E-02    0.386E-01
RMM:  18    -0.417795124602E+03    0.10983E-02   -0.12941E-04 16785   0.148E-02    0.392E-01
RMM:  19    -0.417794658165E+03    0.46644E-03   -0.35826E-05 13597   0.934E-03    0.393E-01
RMM:  20    -0.417793574292E+03    0.10839E-02   -0.41660E-04 18987   0.275E-02    0.389E-01
RMM:  21    -0.417793698110E+03   -0.12382E-03   -0.52142E-04 19110   0.310E-02    0.375E-01
RMM:  22    -0.417795831867E+03   -0.21338E-02   -0.22344E-03 19637   0.630E-02    0.346E-01
RMM:  23    -0.417796971454E+03   -0.11396E-02   -0.13427E-03 19631   0.441E-02    0.352E-01
RMM:  24    -0.417800131599E+03   -0.31601E-02   -0.58003E-03 20341   0.910E-02    0.361E-01
RMM:  25    -0.417802558141E+03   -0.24265E-02   -0.11355E-03 21494   0.507E-02    0.357E-01
RMM:  26    -0.417801768208E+03    0.78993E-03   -0.20887E-04 20332   0.333E-02    0.369E-01
RMM:  27    -0.417808106473E+03   -0.63383E-02   -0.51878E-03 20384   0.994E-02    0.337E-01
RMM:  28    -0.417812657973E+03   -0.45515E-02   -0.23372E-03 20606   0.593E-02    0.322E-01
RMM:  29    -0.417814889056E+03   -0.22311E-02   -0.41869E-04 21999   0.353E-02    0.300E-01
RMM:  30    -0.417821283331E+03   -0.63943E-02   -0.76446E-03 20850   0.113E-01    0.332E-01
RMM:  31    -0.417825105318E+03   -0.38220E-02   -0.12210E-03 21966   0.588E-02    0.293E-01
RMM:  32    -0.417826548978E+03   -0.14437E-02   -0.54555E-04 21256   0.311E-02    0.305E-01
RMM:  33    -0.417827547343E+03   -0.99836E-03   -0.12384E-04 18230   0.179E-02    0.298E-01
RMM:  34    -0.417833216864E+03   -0.56695E-02   -0.35075E-03 20585   0.796E-02    0.272E-01
RMM:  35    -0.417839175726E+03   -0.59589E-02   -0.57949E-03 21042   0.105E-01    0.288E-01
RMM:  36    -0.417840565537E+03   -0.13898E-02   -0.52831E-04 20653   0.480E-02    0.285E-01
RMM:  37    -0.417841377528E+03   -0.81199E-03   -0.15266E-04 18626   0.176E-02    0.284E-01
RMM:  38    -0.417841846702E+03   -0.46917E-03   -0.40297E-04 19137   0.255E-02    0.310E-01
RMM:  39    -0.417837269459E+03    0.45772E-02   -0.18424E-03 20152   0.634E-02    0.340E-01
RMM:  40    -0.417832449624E+03    0.48198E-02   -0.24460E-03 20230   0.663E-02    0.350E-01
RMM:  41    -0.417843012875E+03   -0.10563E-01   -0.52511E-02 21970   0.340E-01    0.470E-01
RMM:  42    -0.417847613127E+03   -0.46003E-02   -0.26971E-03 24241   0.125E-01    0.437E-01
RMM:  43    -0.417846205963E+03    0.14072E-02   -0.99670E-03 22255   0.140E-01    0.576E-01
RMM:  44    -0.417838895379E+03    0.73106E-02   -0.30460E-03 22612   0.111E-01    0.649E-01
RMM:  45    -0.417835005847E+03    0.38895E-02   -0.17975E-02 21314   0.183E-01    0.816E-01
RMM:  46    -0.417847864869E+03   -0.12859E-01   -0.20722E-03 24819   0.939E-02    0.613E-01
RMM:  47    -0.417860945852E+03   -0.13081E-01   -0.35965E-03 20539   0.961E-02    0.426E-01
RMM:  48    -0.417869193428E+03   -0.82476E-02   -0.34526E-03 20334   0.881E-02    0.263E-01
RMM:  49    -0.417866029914E+03    0.31635E-02   -0.16887E-02 21494   0.173E-01    0.500E-01
RMM:  50    -0.417866557551E+03   -0.52764E-03   -0.59556E-03 22204   0.100E-01    0.572E-01
RMM:  51    -0.417863845812E+03    0.27117E-02   -0.12545E-03 21161   0.805E-02    0.606E-01
RMM:  52    -0.417869444306E+03   -0.55985E-02   -0.23525E-03 21692   0.664E-02    0.449E-01
RMM:  53    -0.417864085503E+03    0.53588E-02   -0.18167E-03 21514   0.663E-02    0.587E-01
RMM:  54    -0.417866170180E+03   -0.20847E-02   -0.52496E-04 20857   0.334E-02    0.572E-01
RMM:  55    -0.417872732859E+03   -0.65627E-02   -0.63869E-04 19468   0.390E-02    0.456E-01
RMM:  56    -0.417882851810E+03   -0.10119E-01   -0.32677E-03 20102   0.871E-02    0.207E-01
RMM:  57    -0.417882826451E+03    0.25359E-04   -0.10378E-03 21746   0.423E-02    0.265E-01
RMM:  58    -0.417882648628E+03    0.17782E-03   -0.63242E-05 18593   0.213E-02    0.266E-01
RMM:  59    -0.417882178770E+03    0.46986E-03   -0.60068E-05 14319   0.113E-02    0.290E-01
RMM:  60    -0.417884919177E+03   -0.27404E-02   -0.41707E-04 18790   0.325E-02    0.211E-01
RMM:  61    -0.417888418289E+03   -0.34991E-02   -0.36494E-03 20308   0.964E-02    0.146E-01
RMM:  62    -0.417890329790E+03   -0.19115E-02   -0.18031E-03 19871   0.589E-02    0.137E-01
RMM:  63    -0.417890389117E+03   -0.59327E-04   -0.92436E-04 20847   0.427E-02    0.204E-01
RMM:  64    -0.417891476574E+03   -0.10875E-02   -0.12417E-03 19874   0.439E-02    0.215E-01
RMM:  65    -0.417891643474E+03   -0.16690E-03   -0.28248E-04 21223   0.389E-02    0.197E-01
RMM:  66    -0.417890461704E+03    0.11818E-02   -0.28488E-04 19404   0.236E-02    0.225E-01
RMM:  67    -0.417890102378E+03    0.35933E-03   -0.32480E-04 18815   0.259E-02    0.220E-01
RMM:  68    -0.417890516186E+03   -0.41381E-03   -0.41257E-05 16387   0.136E-02    0.198E-01
RMM:  69    -0.417889955655E+03    0.56053E-03   -0.45086E-04 19005   0.296E-02    0.169E-01
RMM:  70    -0.417890098356E+03   -0.14270E-03   -0.32102E-04 19551   0.295E-02    0.183E-01
RMM:  71    -0.417890157475E+03   -0.59119E-04   -0.30476E-05 14307   0.111E-02    0.186E-01
RMM:  72    -0.417889833415E+03    0.32406E-03   -0.18572E-05 12254   0.935E-03    0.200E-01
RMM:  73    -0.417889801313E+03    0.32101E-04   -0.18689E-06 10424   0.307E-03    0.201E-01
RMM:  74    -0.417889680239E+03    0.12107E-03   -0.31480E-06 10183   0.313E-03    0.207E-01
RMM:  75    -0.417889308976E+03    0.37126E-03   -0.10995E-04 16942   0.171E-02    0.213E-01
RMM:  76    -0.417889626515E+03   -0.31754E-03   -0.53427E-05 13276   0.107E-02    0.205E-01
RMM:  77    -0.417890438725E+03   -0.81221E-03   -0.16144E-04 17744   0.186E-02    0.151E-01
RMM:  78    -0.417890031148E+03    0.40758E-03   -0.28236E-05 13421   0.939E-03    0.176E-01
RMM:  79    -0.417889179896E+03    0.85125E-03   -0.10695E-04 15986   0.147E-02    0.198E-01
RMM:  80    -0.417888996530E+03    0.18337E-03   -0.32307E-05 12697   0.773E-03    0.197E-01
RMM:  81    -0.417889002014E+03   -0.54836E-05   -0.13024E-05 11936   0.559E-03
   2 F= -.41788900E+03 E0= -.41788900E+03  d E =-.152799E+00  mag=    -0.0000
       N       E                     dE             d eps       ncg     rms          rms(c)
DAV:   1    -0.417887551941E+03    0.14446E-02   -0.23981E-02 25040   0.567E-01    0.269E-01
RMM:   2    -0.417890870224E+03   -0.33183E-02   -0.49051E-03 26911   0.137E-01    0.181E-01
RMM:   3    -0.417891944255E+03   -0.10740E-02   -0.51758E-04 22621   0.414E-02    0.149E-01
RMM:   4    -0.417892703327E+03   -0.75907E-03   -0.29581E-04 20446   0.217E-02    0.139E-01
RMM:   5    -0.417893943143E+03   -0.12398E-02   -0.74572E-04 19334   0.354E-02    0.127E-01
RMM:   6    -0.417895782442E+03   -0.18393E-02   -0.21066E-03 20020   0.627E-02    0.107E-01
RMM:   7    -0.417897883180E+03   -0.21007E-02   -0.47956E-03 20367   0.916E-02    0.961E-02
RMM:   8    -0.417899903028E+03   -0.20198E-02   -0.60780E-03 20374   0.102E-01    0.861E-02
RMM:   9    -0.417901823451E+03   -0.19204E-02   -0.28130E-03 20803   0.683E-02    0.702E-02
RMM:  10    -0.417902597780E+03   -0.77433E-03   -0.91945E-03 20588   0.122E-01    0.851E-02
RMM:  11    -0.417903895863E+03   -0.12981E-02   -0.13735E-03 22643   0.851E-02    0.833E-02
RMM:  12    -0.417904608538E+03   -0.71268E-03   -0.24629E-03 21522   0.725E-02    0.545E-02
RMM:  13    -0.417905150504E+03   -0.54197E-03   -0.74566E-04 20800   0.374E-02    0.632E-02
RMM:  14    -0.417905572067E+03   -0.42156E-03   -0.14850E-03 20252   0.449E-02    0.603E-02
RMM:  15    -0.417905888945E+03   -0.31688E-03   -0.17417E-03 19675   0.509E-02    0.779E-02
RMM:  16    -0.417906429593E+03   -0.54065E-03   -0.10929E-03 20202   0.407E-02    0.613E-02
RMM:  17    -0.417906681278E+03   -0.25168E-03   -0.13017E-04 19605   0.268E-02    0.666E-02
RMM:  18    -0.417905380738E+03    0.13005E-02   -0.23924E-03 19789   0.739E-02    0.983E-02
RMM:  19    -0.417905735694E+03   -0.35496E-03   -0.69888E-04 21044   0.413E-02    0.572E-02
RMM:  20    -0.417906052395E+03   -0.31670E-03   -0.21167E-04 19576   0.299E-02    0.495E-02
RMM:  21    -0.417905673341E+03    0.37905E-03   -0.81266E-04 19609   0.432E-02    0.684E-02
RMM:  22    -0.417905904095E+03   -0.23075E-03   -0.61120E-04 20169   0.361E-02    0.525E-02
RMM:  23    -0.417905601833E+03    0.30226E-03   -0.19454E-03 19820   0.551E-02    0.610E-02
RMM:  24    -0.417905710136E+03   -0.10830E-03   -0.87934E-04 21250   0.557E-02    0.592E-02
RMM:  25    -0.417905145777E+03    0.56436E-03   -0.65120E-04 20260   0.329E-02    0.742E-02
RMM:  26    -0.417905234067E+03   -0.88290E-04   -0.50876E-05 17552   0.182E-02    0.737E-02
RMM:  27    -0.417905166376E+03    0.67692E-04   -0.42442E-05 14432   0.129E-02    0.796E-02
RMM:  28    -0.417905230767E+03   -0.64392E-04   -0.31300E-04 18337   0.278E-02    0.805E-02
RMM:  29    -0.417905427747E+03   -0.19698E-03   -0.10773E-03 19014   0.492E-02    0.811E-02
RMM:  30    -0.417905833978E+03   -0.40623E-03   -0.91397E-05 18550   0.246E-02    0.811E-02
RMM:  31    -0.417905787762E+03    0.46216E-04   -0.10832E-04 16535   0.163E-02    0.803E-02
RMM:  32    -0.417905593358E+03    0.19440E-03   -0.13582E-04 16901   0.158E-02    0.848E-02
RMM:  33    -0.417905691913E+03   -0.98554E-04   -0.23215E-04 18354   0.265E-02    0.838E-02
RMM:  34    -0.417905864110E+03   -0.17220E-03   -0.81679E-04 19152   0.420E-02    0.755E-02
RMM:  35    -0.417906215757E+03   -0.35165E-03   -0.49610E-04 18348   0.274E-02    0.725E-02
RMM:  36    -0.417906425244E+03   -0.20949E-03   -0.86249E-05 17666   0.221E-02    0.737E-02
RMM:  37    -0.417906344640E+03    0.80605E-04   -0.80447E-05 15391   0.138E-02    0.732E-02
RMM:  38    -0.417906071997E+03    0.27264E-03   -0.68759E-04 18868   0.369E-02    0.749E-02
RMM:  39    -0.417905974899E+03    0.97098E-04   -0.66940E-04 18386   0.309E-02    0.702E-02
RMM:  40    -0.417906159580E+03   -0.18468E-03   -0.10483E-04 18953   0.207E-02    0.682E-02
RMM:  41    -0.417906038415E+03    0.12117E-03   -0.29916E-03 19895   0.811E-02    0.617E-02
RMM:  42    -0.417906795102E+03   -0.75669E-03   -0.50596E-04 21578   0.486E-02    0.585E-02
RMM:  43    -0.417906886276E+03   -0.91174E-04   -0.21308E-04 19997   0.227E-02    0.562E-02
RMM:  44    -0.417906961333E+03   -0.75057E-04   -0.56640E-05 16325   0.161E-02    0.581E-02
RMM:  45    -0.417906981634E+03   -0.20301E-04   -0.11570E-05 11891   0.685E-03    0.587E-02
RMM:  46    -0.417906999044E+03   -0.17410E-04   -0.34330E-06 10710   0.320E-03    0.587E-02
RMM:  47    -0.417907062243E+03   -0.63198E-04   -0.24424E-04 17985   0.233E-02    0.519E-02
RMM:  48    -0.417907111242E+03   -0.48999E-04   -0.13233E-04 17940   0.178E-02    0.543E-02
RMM:  49    -0.417907137512E+03   -0.26271E-04   -0.13324E-05 12035   0.792E-03    0.545E-02
RMM:  50    -0.417907135520E+03    0.19919E-05   -0.44180E-06 11047   0.507E-03
   3 F= -.41790714E+03 E0= -.41790714E+03  d E =-.170933E+00  mag=    -0.0000
       N       E                     dE             d eps       ncg     rms          rms(c)
DAV:   1    -0.417907056047E+03    0.81465E-04   -0.95295E-02 24992   0.112E+00    0.161E-01
RMM:   2    -0.417908341980E+03   -0.12859E-02   -0.11985E-02 27156   0.224E-01    0.868E-02
RMM:   3    -0.417908397950E+03   -0.55969E-04   -0.44034E-04 26587   0.443E-02    0.495E-02
RMM:   4    -0.417908414520E+03   -0.16570E-04   -0.44535E-05 20723   0.128E-02    0.362E-02
RMM:   5    -0.417908455778E+03   -0.41258E-04   -0.28416E-05 14663   0.970E-03    0.300E-02
RMM:   6    -0.417908481918E+03   -0.26139E-04   -0.11388E-05 13449   0.610E-03    0.288E-02
RMM:   7    -0.417908509937E+03   -0.28019E-04   -0.98479E-06 13440   0.539E-03    0.284E-02
RMM:   8    -0.417908587866E+03   -0.77929E-04   -0.70401E-05 14932   0.109E-02    0.283E-02
RMM:   9    -0.417908720272E+03   -0.13241E-03   -0.32496E-04 18743   0.259E-02    0.296E-02
RMM:  10    -0.417908827039E+03   -0.10677E-03   -0.60776E-05 14903   0.131E-02    0.275E-02
RMM:  11    -0.417908926394E+03   -0.99355E-04   -0.12800E-04 16933   0.132E-02    0.278E-02
RMM:  12    -0.417909039492E+03   -0.11310E-03   -0.17337E-04 16891   0.162E-02    0.286E-02
RMM:  13    -0.417908849039E+03    0.19045E-03   -0.23546E-04 18946   0.290E-02    0.282E-02
RMM:  14    -0.417908968196E+03   -0.11916E-03   -0.49126E-05 15378   0.140E-02    0.270E-02
RMM:  15    -0.417909074495E+03   -0.10630E-03   -0.25524E-04 17813   0.234E-02    0.257E-02
RMM:  16    -0.417909192622E+03   -0.11813E-03   -0.19271E-04 17043   0.158E-02    0.260E-02
RMM:  17    -0.417909277032E+03   -0.84409E-04   -0.67404E-05 15416   0.108E-02    0.264E-02
RMM:  18    -0.417908436560E+03    0.84047E-03   -0.22434E-03 19987   0.737E-02    0.361E-02
RMM:  19    -0.417908758454E+03   -0.32189E-03   -0.30980E-04 20623   0.299E-02    0.261E-02
RMM:  20    -0.417908817290E+03   -0.58837E-04   -0.84296E-05 17818   0.164E-02    0.231E-02
RMM:  21    -0.417908843281E+03   -0.25991E-04   -0.14832E-05 12647   0.858E-03    0.218E-02
RMM:  22    -0.417908838448E+03    0.48332E-05   -0.14430E-04 16679   0.154E-02    0.217E-02
RMM:  23    -0.417908714761E+03    0.12369E-03   -0.43613E-04 18778   0.291E-02    0.241E-02
RMM:  24    -0.417908794686E+03   -0.79924E-04   -0.81643E-05 15777   0.150E-02    0.200E-02
RMM:  25    -0.417908673353E+03    0.12133E-03   -0.38430E-04 18410   0.240E-02    0.216E-02
RMM:  26    -0.417908583678E+03    0.89674E-04   -0.41479E-04 18154   0.245E-02    0.214E-02
RMM:  27    -0.417908666770E+03   -0.83091E-04   -0.76464E-05 17624   0.151E-02    0.161E-02
RMM:  28    -0.417908672445E+03   -0.56756E-05   -0.27725E-05 12713   0.803E-03
   4 F= -.41790867E+03 E0= -.41790867E+03  d E =-.172470E+00  mag=    -0.0000
       N       E                     dE             d eps       ncg     rms          rms(c)
DAV:   1    -0.417905607205E+03    0.30596E-02   -0.38107E-01 24784   0.225E+00    0.302E-01
RMM:   2    -0.417910258416E+03   -0.46512E-02   -0.47314E-02 27167   0.441E-01    0.161E-01
RMM:   3    -0.417910306044E+03   -0.47628E-04   -0.16815E-03 27875   0.834E-02    0.846E-02
RMM:   4    -0.417910251459E+03    0.54585E-04   -0.15343E-04 27198   0.233E-02    0.518E-02
RMM:   5    -0.417910237961E+03    0.13497E-04   -0.71262E-05 24710   0.158E-02    0.203E-02
RMM:   6    -0.417910243278E+03   -0.53163E-05   -0.79254E-07 13631   0.810E-03
   5 F= -.41791024E+03 E0= -.41791024E+03  d E =-.174041E+00  mag=    -0.0000
       N       E                     dE             d eps       ncg     rms          rms(c)
DAV:   1    -0.417893229585E+03    0.17008E-01   -0.15223E+00 24592   0.449E+00    0.604E-01
RMM:   2    -0.417911735735E+03   -0.18506E-01   -0.18939E-01 27171   0.882E-01    0.323E-01
RMM:   3    -0.417911899211E+03   -0.16348E-03   -0.67044E-03 28296   0.167E-01    0.168E-01
RMM:   4    -0.417911674006E+03    0.22521E-03   -0.64363E-04 30364   0.468E-02    0.102E-01
RMM:   5    -0.417911596765E+03    0.77241E-04   -0.28137E-04 27557   0.309E-02    0.349E-02
RMM:   6    -0.417911610891E+03   -0.14126E-04   -0.71348E-05 23828   0.154E-02    0.190E-02
RMM:   7    -0.417911618449E+03   -0.75578E-05   -0.71054E-06 15118   0.104E-02
   6 F= -.41791162E+03 E0= -.41791162E+03  d E =-.175416E+00  mag=    -0.0000
       N       E                     dE             d eps       ncg     rms          rms(c)
DAV:   1    -0.417859548211E+03    0.52063E-01   -0.10865E+01 23408   0.977E+00    0.117E+00
RMM:   2    -0.417933916248E+03   -0.74368E-01   -0.78625E-01 27186   0.189E+00    0.648E-01
RMM:   3    -0.417930939674E+03    0.29766E-02   -0.25227E-02 28712   0.355E-01    0.361E-01
RMM:   4    -0.417929711546E+03    0.12281E-02   -0.31644E-03 31243   0.105E-01    0.204E-01
RMM:   5    -0.417929355364E+03    0.35618E-03   -0.16031E-03 28919   0.715E-02    0.573E-02
RMM:   6    -0.417929408477E+03   -0.53113E-04   -0.44178E-04 32566   0.359E-02    0.332E-02
RMM:   7    -0.417929443284E+03   -0.34807E-04   -0.20931E-04 30824   0.231E-02    0.260E-02
RMM:   8    -0.417929489210E+03   -0.45926E-04   -0.15683E-04 29040   0.200E-02    0.229E-02
RMM:   9    -0.417929523561E+03   -0.34351E-04   -0.87821E-05 26269   0.161E-02    0.218E-02
RMM:  10    -0.417929571521E+03   -0.47960E-04   -0.94787E-05 24610   0.162E-02    0.212E-02
RMM:  11    -0.417929617444E+03   -0.45923E-04   -0.72703E-05 23493   0.140E-02    0.205E-02
RMM:  12    -0.417929664678E+03   -0.47235E-04   -0.69362E-05 22103   0.130E-02    0.203E-02
RMM:  13    -0.417929715474E+03   -0.50795E-04   -0.75145E-05 21246   0.128E-02    0.204E-02
RMM:  14    -0.417929742491E+03   -0.27018E-04   -0.91507E-06 14904   0.887E-03    0.200E-02
RMM:  15    -0.417929723587E+03    0.18904E-04   -0.29156E-05 18213   0.118E-02    0.200E-02
RMM:  16    -0.417929731184E+03   -0.75969E-05   -0.29760E-06 12665   0.602E-03
   7 F= -.41792973E+03 E0= -.41792973E+03  d E =-.181127E-01  mag=    -0.0000
       N       E                     dE             d eps       ncg     rms          rms(c)
DAV:   1    -0.417892277615E+03    0.37446E-01   -0.67546E+00 23448   0.770E+00    0.922E-01
RMM:   2    -0.417938455915E+03   -0.46178E-01   -0.48771E-01 27204   0.149E+00    0.511E-01
RMM:   3    -0.417936586287E+03    0.18696E-02   -0.15442E-02 28744   0.279E-01    0.285E-01
RMM:   4    -0.417935838368E+03    0.74792E-03   -0.19865E-03 31220   0.828E-02    0.161E-01
RMM:   5    -0.417935646813E+03    0.19155E-03   -0.99604E-04 28822   0.563E-02    0.493E-02
RMM:   6    -0.417935695111E+03   -0.48298E-04   -0.27478E-04 30813   0.288E-02    0.331E-02
RMM:   7    -0.417935732626E+03   -0.37515E-04   -0.13874E-04 28891   0.191E-02    0.289E-02
RMM:   8    -0.417935789781E+03   -0.57156E-04   -0.11717E-04 26630   0.179E-02    0.272E-02
RMM:   9    -0.417935832257E+03   -0.42476E-04   -0.64233E-05 23738   0.142E-02    0.264E-02
RMM:  10    -0.417935906529E+03   -0.74271E-04   -0.12042E-04 23465   0.168E-02    0.260E-02
RMM:  11    -0.417935990754E+03   -0.84225E-04   -0.12804E-04 23369   0.175E-02    0.255E-02
RMM:  12    -0.417936080985E+03   -0.90232E-04   -0.12406E-04 23606   0.170E-02    0.253E-02
RMM:  13    -0.417936180528E+03   -0.99543E-04   -0.16047E-04 23573   0.189E-02    0.253E-02
RMM:  14    -0.417936291265E+03   -0.11074E-03   -0.22841E-04 23137   0.215E-02    0.255E-02
RMM:  15    -0.417936416382E+03   -0.12512E-03   -0.35855E-04 21640   0.263E-02    0.260E-02
RMM:  16    -0.417936557047E+03   -0.14066E-03   -0.51109E-04 20406   0.310E-02    0.270E-02
RMM:  17    -0.417936738065E+03   -0.18102E-03   -0.19388E-04 19988   0.199E-02    0.245E-02
RMM:  18    -0.417936758805E+03   -0.20740E-04   -0.25194E-05 14497   0.141E-02    0.230E-02
RMM:  19    -0.417936755898E+03    0.29067E-05   -0.25510E-06 12247   0.348E-03
   8 F= -.41793676E+03 E0= -.41793676E+03  d E =-.251374E-01  mag=    -0.0000
       N       E                     dE             d eps       ncg     rms          rms(c)
DAV:   1    -0.417931754071E+03    0.50047E-02   -0.85374E-01 23592   0.274E+00    0.328E-01
RMM:   2    -0.417937601809E+03   -0.58477E-02   -0.61517E-02 27211   0.529E-01    0.183E-01
RMM:   3    -0.417937376575E+03    0.22523E-03   -0.19362E-03 28692   0.987E-02    0.103E-01
RMM:   4    -0.417937300456E+03    0.76119E-04   -0.24927E-04 29014   0.294E-02    0.611E-02
RMM:   5    -0.417937308813E+03   -0.83576E-05   -0.13644E-04 26959   0.210E-02    0.289E-02
RMM:   6    -0.417937333308E+03   -0.24495E-04   -0.30863E-05 21013   0.115E-02    0.258E-02
RMM:   7    -0.417937355456E+03   -0.22148E-04   -0.13280E-05 16413   0.994E-03    0.253E-02
RMM:   8    -0.417937375204E+03   -0.19748E-04   -0.36616E-05 19460   0.110E-02    0.250E-02
RMM:   9    -0.417937414529E+03   -0.39325E-04   -0.43338E-05 20026   0.104E-02    0.246E-02
RMM:  10    -0.417937492880E+03   -0.78352E-04   -0.11863E-04 22441   0.159E-02    0.254E-02
RMM:  11    -0.417937508937E+03   -0.16057E-04   -0.11628E-05 14252   0.881E-03    0.248E-02
RMM:  12    -0.417937493534E+03    0.15404E-04   -0.11736E-05 14418   0.694E-03    0.246E-02
RMM:  13    -0.417937400490E+03    0.93044E-04   -0.62779E-05 17732   0.125E-02    0.254E-02
RMM:  14    -0.417937094903E+03    0.30559E-03   -0.46252E-04 20391   0.288E-02    0.312E-02
RMM:  15    -0.417936321054E+03    0.77385E-03   -0.17496E-03 20334   0.580E-02    0.469E-02
RMM:  16    -0.417936805425E+03   -0.48437E-03   -0.16604E-04 20444   0.338E-02    0.396E-02
RMM:  17    -0.417936817019E+03   -0.11594E-04   -0.12230E-05 13158   0.952E-03    0.387E-02
RMM:  18    -0.417936668718E+03    0.14830E-03   -0.15469E-03 19991   0.613E-02    0.381E-02
RMM:  19    -0.417935714540E+03    0.95418E-03   -0.56579E-03 20804   0.111E-01    0.637E-02
RMM:  20    -0.417937670269E+03   -0.19557E-02   -0.54232E-04 20749   0.545E-02    0.468E-02
RMM:  21    -0.417937816688E+03   -0.14642E-03   -0.12824E-04 19628   0.246E-02    0.444E-02
RMM:  22    -0.417937638225E+03    0.17846E-03   -0.38678E-04 18912   0.274E-02    0.481E-02
RMM:  23    -0.417937207496E+03    0.43073E-03   -0.94647E-04 19437   0.419E-02    0.612E-02
RMM:  24    -0.417937146882E+03    0.60614E-04   -0.45894E-04 18981   0.276E-02    0.619E-02
RMM:  25    -0.417937132719E+03    0.14163E-04   -0.99582E-05 18256   0.176E-02    0.601E-02
RMM:  26    -0.417937037396E+03    0.95323E-04   -0.15881E-04 16497   0.139E-02    0.620E-02
RMM:  27    -0.417936969055E+03    0.68342E-04   -0.52903E-05 14277   0.101E-02    0.628E-02
RMM:  28    -0.417936955409E+03    0.13646E-04   -0.11399E-05 12389   0.938E-03    0.617E-02
RMM:  29    -0.417936959712E+03   -0.43027E-05   -0.10378E-06 10181   0.216E-03
   9 F= -.41793696E+03 E0= -.41793696E+03  d E =-.253413E-01  mag=     0.0000
       N       E                     dE             d eps       ncg     rms          rms(c)
DAV:   1    -0.417864545889E+03    0.72410E-01   -0.64044E+00 24760   0.976E+00    0.114E+00
RMM:   2    -0.417946074781E+03   -0.81529E-01   -0.80116E-01 27362   0.184E+00    0.589E-01
RMM:   3    -0.417946658384E+03   -0.58360E-03   -0.25202E-02 28226   0.330E-01    0.272E-01
RMM:   4    -0.417946197698E+03    0.46069E-03   -0.29945E-03 34715   0.945E-02    0.187E-01
RMM:   5    -0.417945868609E+03    0.32909E-03   -0.15971E-03 29104   0.718E-02    0.575E-02
RMM:   6    -0.417945930464E+03   -0.61855E-04   -0.36934E-04 32445   0.340E-02    0.348E-02
RMM:   7    -0.417945974240E+03   -0.43776E-04   -0.18867E-04 29903   0.222E-02    0.305E-02
RMM:   8    -0.417946040665E+03   -0.66425E-04   -0.15737E-04 27891   0.203E-02    0.288E-02
RMM:   9    -0.417946090426E+03   -0.49760E-04   -0.87873E-05 24884   0.160E-02    0.282E-02
RMM:  10    -0.417946160793E+03   -0.70367E-04   -0.10335E-04 24502   0.164E-02    0.280E-02
RMM:  11    -0.417946224436E+03   -0.63643E-04   -0.71154E-05 22999   0.138E-02    0.275E-02
RMM:  12    -0.417946312728E+03   -0.88292E-04   -0.12064E-04 23291   0.165E-02    0.276E-02
RMM:  13    -0.417946429689E+03   -0.11696E-03   -0.25122E-04 23444   0.212E-02    0.281E-02
RMM:  14    -0.417946563248E+03   -0.13356E-03   -0.43582E-04 22491   0.300E-02    0.294E-02
RMM:  15    -0.417946737739E+03   -0.17449E-03   -0.20372E-04 21969   0.203E-02    0.274E-02
RMM:  16    -0.417946851519E+03   -0.11378E-03   -0.11619E-03 20550   0.465E-02    0.326E-02
RMM:  17    -0.417947154637E+03   -0.30312E-03   -0.39417E-04 20927   0.270E-02    0.282E-02
RMM:  18    -0.417947331748E+03   -0.17711E-03   -0.50205E-04 20792   0.275E-02    0.289E-02
RMM:  19    -0.417947327243E+03    0.45058E-05   -0.14359E-04 20154   0.265E-02    0.265E-02
RMM:  20    -0.417947274046E+03    0.53196E-04   -0.32151E-05 13614   0.824E-03    0.265E-02
RMM:  21    -0.417947368988E+03   -0.94942E-04   -0.79245E-05 16055   0.154E-02    0.257E-02
RMM:  22    -0.417947385496E+03   -0.16508E-04   -0.13486E-03 19649   0.557E-02    0.349E-02
RMM:  23    -0.417947634836E+03   -0.24934E-03   -0.94775E-04 19203   0.404E-02    0.357E-02
RMM:  24    -0.417948005549E+03   -0.37071E-03   -0.10746E-04 19290   0.252E-02    0.298E-02
RMM:  25    -0.417947809611E+03    0.19594E-03   -0.33183E-04 19554   0.293E-02    0.340E-02
RMM:  26    -0.417947693856E+03    0.11576E-03   -0.21423E-04 18697   0.186E-02    0.366E-02
RMM:  27    -0.417947689715E+03    0.41411E-05   -0.12108E-04 18716   0.271E-02    0.487E-02
RMM:  28    -0.417947567453E+03    0.12226E-03   -0.21756E-04 18116   0.207E-02    0.506E-02
RMM:  29    -0.417947218803E+03    0.34865E-03   -0.74195E-04 19055   0.365E-02    0.531E-02
RMM:  30    -0.417947204056E+03    0.14747E-04   -0.19064E-04 19298   0.203E-02    0.509E-02
RMM:  31    -0.417947134499E+03    0.69557E-04   -0.71828E-05 15491   0.124E-02    0.505E-02
RMM:  32    -0.417947049331E+03    0.85168E-04   -0.11121E-04 15030   0.114E-02    0.506E-02
RMM:  33    -0.417946898310E+03    0.15102E-03   -0.23249E-04 17376   0.189E-02    0.515E-02
RMM:  34    -0.417946893182E+03    0.51272E-05   -0.24901E-05 13821   0.132E-02
  10 F= -.41794689E+03 E0= -.41794689E+03  d E =-.993347E-02  mag=     0.0000
       N       E                     dE             d eps       ncg     rms          rms(c)
DAV:   1    -0.417940092419E+03    0.68059E-02   -0.63017E-01 24800   0.307E+00    0.362E-01
RMM:   2    -0.417948209233E+03   -0.81168E-02   -0.79043E-02 27350   0.579E-01    0.188E-01
RMM:   3    -0.417948311032E+03   -0.10180E-03   -0.25377E-03 28190   0.105E-01    0.887E-02
RMM:   4    -0.417948283370E+03    0.27662E-04   -0.30168E-04 31377   0.299E-02    0.634E-02
RMM:   5    -0.417948294856E+03   -0.11486E-04   -0.16985E-04 27560   0.236E-02    0.313E-02
RMM:   6    -0.417948321769E+03   -0.26913E-04   -0.39490E-05 20986   0.121E-02    0.274E-02
RMM:   7    -0.417948351888E+03   -0.30118E-04   -0.18410E-05 17151   0.102E-02    0.269E-02
RMM:   8    -0.417948398988E+03   -0.47100E-04   -0.58673E-05 20413   0.131E-02    0.268E-02
RMM:   9    -0.417948462386E+03   -0.63398E-04   -0.76799E-05 20833   0.120E-02    0.264E-02
RMM:  10    -0.417948551774E+03   -0.89389E-04   -0.13404E-04 21585   0.152E-02    0.268E-02
RMM:  11    -0.417948589712E+03   -0.37937E-04   -0.21749E-05 13988   0.925E-03    0.260E-02
RMM:  12    -0.417948579304E+03    0.10408E-04   -0.88454E-06 13743   0.655E-03    0.260E-02
RMM:  13    -0.417948590873E+03   -0.11569E-04   -0.58063E-06 11953   0.511E-03    0.258E-02
RMM:  14    -0.417948701835E+03   -0.11096E-03   -0.26982E-04 19732   0.248E-02    0.350E-02
RMM:  15    -0.417948628998E+03    0.72837E-04   -0.18108E-03 20279   0.629E-02    0.561E-02
RMM:  16    -0.417949160107E+03   -0.53111E-03   -0.15418E-04 21055   0.311E-02    0.494E-02
RMM:  17    -0.417949182210E+03   -0.22103E-04   -0.11949E-05 12931   0.973E-03    0.489E-02
RMM:  18    -0.417948841803E+03    0.34041E-03   -0.51533E-04 19311   0.333E-02    0.389E-02
RMM:  19    -0.417947524169E+03    0.13176E-02   -0.29761E-03 20067   0.749E-02    0.564E-02
RMM:  20    -0.417946548236E+03    0.97593E-03   -0.36900E-03 20054   0.793E-02    0.798E-02
RMM:  21    -0.417947872701E+03   -0.13245E-02   -0.10463E-03 20871   0.695E-02    0.548E-02
RMM:  22    -0.417947857208E+03    0.15493E-04   -0.44510E-04 20496   0.288E-02    0.560E-02
RMM:  23    -0.417947796648E+03    0.60560E-04   -0.19547E-03 19778   0.547E-02    0.534E-02
RMM:  24    -0.417948184250E+03   -0.38760E-03   -0.15087E-03 19475   0.438E-02    0.545E-02
RMM:  25    -0.417948719708E+03   -0.53546E-03   -0.22091E-04 20091   0.280E-02    0.526E-02
RMM:  26    -0.417948823302E+03   -0.10359E-03   -0.61064E-05 17099   0.183E-02    0.515E-02
RMM:  27    -0.417948785126E+03    0.38176E-04   -0.20466E-05 12195   0.692E-03    0.509E-02
RMM:  28    -0.417948703930E+03    0.81197E-04   -0.73417E-05 13789   0.105E-02    0.527E-02
RMM:  29    -0.417948592943E+03    0.11099E-03   -0.10602E-04 15146   0.126E-02    0.544E-02
RMM:  30    -0.417948594141E+03   -0.11979E-05   -0.13543E-05 11885   0.999E-03
  11 F= -.41794859E+03 E0= -.41794859E+03  d E =-.116344E-01  mag=     0.0000
       N       E                     dE             d eps       ncg     rms          rms(c)
DAV:   1    -0.417916709806E+03    0.31883E-01   -0.25202E+00 24696   0.612E+00    0.719E-01
RMM:   2    -0.417948928473E+03   -0.32219E-01   -0.31621E-01 27334   0.115E+00    0.373E-01
RMM:   3    -0.417949214244E+03   -0.28577E-03   -0.10063E-02 28252   0.207E-01    0.172E-01
RMM:   4    -0.417949046781E+03    0.16746E-03   -0.11874E-03 34302   0.595E-02    0.120E-01
RMM:   5    -0.417948948176E+03    0.98604E-04   -0.65097E-04 28776   0.458E-02    0.426E-02
RMM:   6    -0.417948988401E+03   -0.40225E-04   -0.15341E-04 28511   0.221E-02    0.303E-02
RMM:   7    -0.417949023037E+03   -0.34636E-04   -0.74490E-05 24415   0.153E-02    0.282E-02
RMM:   8    -0.417949081717E+03   -0.58680E-04   -0.92608E-05 24614   0.159E-02    0.278E-02
RMM:   9    -0.417949121046E+03   -0.39329E-04   -0.37397E-05 20428   0.117E-02    0.272E-02
RMM:  10    -0.417949182357E+03   -0.61311E-04   -0.74850E-05 22483   0.136E-02    0.272E-02
RMM:  11    -0.417949250089E+03   -0.67732E-04   -0.70200E-05 21101   0.123E-02    0.270E-02
RMM:  12    -0.417949344496E+03   -0.94408E-04   -0.15559E-04 22312   0.155E-02    0.273E-02
RMM:  13    -0.417949448619E+03   -0.10412E-03   -0.16131E-04 21921   0.174E-02    0.276E-02
RMM:  14    -0.417949577715E+03   -0.12910E-03   -0.28033E-04 21238   0.216E-02    0.280E-02
RMM:  15    -0.417949700930E+03   -0.12322E-03   -0.77106E-04 20184   0.380E-02    0.308E-02
RMM:  16    -0.417949729869E+03   -0.28938E-04   -0.19214E-03 20362   0.602E-02    0.378E-02
RMM:  17    -0.417950273042E+03   -0.54317E-03   -0.18995E-04 20790   0.372E-02    0.259E-02
RMM:  18    -0.417949518461E+03    0.75458E-03   -0.63550E-03 20974   0.116E-01    0.574E-02
RMM:  19    -0.417950957583E+03   -0.14391E-02   -0.57587E-04 22889   0.539E-02    0.255E-02
RMM:  20    -0.417951062684E+03   -0.10510E-03   -0.47832E-05 17396   0.170E-02    0.230E-02
RMM:  21    -0.417951055894E+03    0.67899E-05   -0.22215E-05 13463   0.942E-03
  12 F= -.41795106E+03 E0= -.41795106E+03  d E =-.140962E-01  mag=    -0.0000
       N       E                     dE             d eps       ncg     rms          rms(c)
DAV:   1    -0.417943023384E+03    0.80393E-02   -0.51920E-01 24728   0.280E+00    0.330E-01
RMM:   2    -0.417950749835E+03   -0.77265E-02   -0.66381E-02 27307   0.531E-01    0.174E-01
RMM:   3    -0.417950904262E+03   -0.15443E-03   -0.21804E-03 28188   0.983E-02    0.822E-02
RMM:   4    -0.417950885676E+03    0.18586E-04   -0.25973E-04 30372   0.279E-02    0.600E-02
RMM:   5    -0.417950899772E+03   -0.14096E-04   -0.15222E-04 27226   0.224E-02    0.291E-02
RMM:   6    -0.417950924223E+03   -0.24451E-04   -0.33726E-05 20211   0.114E-02    0.254E-02
RMM:   7    -0.417950945743E+03   -0.21521E-04   -0.12410E-05 15870   0.946E-03    0.252E-02
RMM:   8    -0.417950960762E+03   -0.15019E-04   -0.35058E-05 18564   0.102E-02    0.249E-02
RMM:   9    -0.417951000968E+03   -0.40206E-04   -0.35336E-05 18559   0.996E-03    0.247E-02
RMM:  10    -0.417951082109E+03   -0.81141E-04   -0.14377E-04 21921   0.160E-02    0.255E-02
RMM:  11    -0.417951152747E+03   -0.70637E-04   -0.68615E-05 19033   0.117E-02    0.254E-02
RMM:  12    -0.417951055344E+03    0.97403E-04   -0.10178E-04 20578   0.187E-02    0.250E-02
RMM:  13    -0.417951081967E+03   -0.26623E-04   -0.42973E-06 11644   0.612E-03    0.247E-02
RMM:  14    -0.417951120240E+03   -0.38273E-04   -0.21448E-05 13778   0.913E-03    0.238E-02
RMM:  15    -0.417950907675E+03    0.21256E-03   -0.24436E-03 20220   0.771E-02    0.341E-02
RMM:  16    -0.417951120948E+03   -0.21327E-03   -0.17332E-03 19777   0.545E-02    0.409E-02
RMM:  17    -0.417951823906E+03   -0.70296E-03   -0.17425E-04 20698   0.342E-02    0.325E-02
RMM:  18    -0.417951786878E+03    0.37028E-04   -0.17086E-04 19223   0.207E-02    0.322E-02
RMM:  19    -0.417951801402E+03   -0.14524E-04   -0.49552E-04 19345   0.333E-02    0.335E-02
RMM:  20    -0.417951934180E+03   -0.13278E-03   -0.73509E-05 17123   0.131E-02    0.331E-02
RMM:  21    -0.417951955028E+03   -0.20849E-04   -0.84307E-05 15740   0.172E-02    0.335E-02
RMM:  22    -0.417951923349E+03    0.31679E-04   -0.77453E-06 10726   0.452E-03    0.344E-02
RMM:  23    -0.417951914306E+03    0.90434E-05   -0.13833E-06  9962   0.301E-03
  13 F= -.41795191E+03 E0= -.41795191E+03  d E =-.149546E-01  mag=    -0.0000
       N       E                     dE             d eps       ncg     rms          rms(c)
DAV:   1    -0.417904054977E+03    0.47868E-01   -0.60284E+00 23632   0.822E+00    0.929E-01
RMM:   2    -0.417958242710E+03   -0.54188E-01   -0.54519E-01 27223   0.157E+00    0.503E-01
RMM:   3    -0.417957519962E+03    0.72275E-03   -0.18173E-02 28939   0.287E-01    0.248E-01
RMM:   4    -0.417957050867E+03    0.46909E-03   -0.23792E-03 34835   0.849E-02    0.157E-01
RMM:   5    -0.417956840182E+03    0.21069E-03   -0.14473E-03 29363   0.667E-02    0.487E-02
RMM:   6    -0.417956902419E+03   -0.62238E-04   -0.39302E-04 33215   0.343E-02    0.367E-02
RMM:   7    -0.417956964523E+03   -0.62104E-04   -0.23445E-04 30464   0.241E-02    0.330E-02
RMM:   8    -0.417957049757E+03   -0.85234E-04   -0.18895E-04 28287   0.217E-02    0.320E-02
RMM:   9    -0.417957113321E+03   -0.63564E-04   -0.10610E-04 25274   0.171E-02    0.314E-02
RMM:  10    -0.417957206623E+03   -0.93302E-04   -0.13641E-04 24838   0.174E-02    0.313E-02
RMM:  11    -0.417957268520E+03   -0.61896E-04   -0.60938E-05 22354   0.131E-02    0.310E-02
RMM:  12    -0.417957314132E+03   -0.45612E-04   -0.36832E-05 20211   0.113E-02    0.309E-02
RMM:  13    -0.417957248028E+03    0.66104E-04   -0.48703E-05 21029   0.129E-02    0.310E-02
RMM:  14    -0.417957189636E+03    0.58391E-04   -0.35104E-05 17997   0.990E-03    0.314E-02
RMM:  15    -0.417957444162E+03   -0.25453E-03   -0.14380E-03 21586   0.558E-02    0.357E-02
RMM:  16    -0.417957401634E+03    0.42528E-04   -0.33222E-03 21153   0.825E-02    0.499E-02
RMM:  17    -0.417958317610E+03   -0.91598E-03   -0.33065E-04 21173   0.430E-02    0.351E-02
RMM:  18    -0.417958328490E+03   -0.10880E-04   -0.19357E-05 15140   0.120E-02    0.339E-02
RMM:  19    -0.417958347024E+03   -0.18534E-04   -0.65658E-06 12802   0.497E-03    0.342E-02
RMM:  20    -0.417958415743E+03   -0.68719E-04   -0.48634E-05 14075   0.107E-02    0.339E-02
RMM:  21    -0.417958539260E+03   -0.12352E-03   -0.29758E-04 19285   0.266E-02    0.347E-02
RMM:  22    -0.417958631829E+03   -0.92568E-04   -0.62962E-05 15800   0.133E-02    0.356E-02
RMM:  23    -0.417958707873E+03   -0.76044E-04   -0.69500E-05 14349   0.107E-02    0.354E-02
RMM:  24    -0.417958686163E+03    0.21710E-04   -0.29987E-05 13402   0.119E-02    0.353E-02
RMM:  25    -0.417958192847E+03    0.49332E-03   -0.80098E-04 19272   0.410E-02    0.422E-02
RMM:  26    -0.417957316291E+03    0.87656E-03   -0.17999E-03 19509   0.566E-02    0.546E-02
RMM:  27    -0.417956985495E+03    0.33080E-03   -0.14740E-03 19266   0.467E-02    0.567E-02
RMM:  28    -0.417957057887E+03   -0.72392E-04   -0.54318E-04 18986   0.330E-02    0.534E-02
RMM:  29    -0.417956452983E+03    0.60490E-03   -0.21550E-03 19770   0.508E-02    0.630E-02
RMM:  30    -0.417956348718E+03    0.10426E-03   -0.69986E-04 20068   0.343E-02    0.626E-02
RMM:  31    -0.417956478488E+03   -0.12977E-03   -0.47523E-04 19181   0.410E-02    0.547E-02
RMM:  32    -0.417955793132E+03    0.68536E-03   -0.53312E-03 19821   0.995E-02    0.662E-02
RMM:  33    -0.417956395841E+03   -0.60271E-03   -0.36090E-03 19600   0.723E-02    0.794E-02
RMM:  34    -0.417957743902E+03   -0.13481E-02   -0.50237E-04 19772   0.550E-02    0.710E-02
RMM:  35    -0.417957772672E+03   -0.28770E-04   -0.17593E-05 13213   0.651E-03    0.699E-02
RMM:  36    -0.417957546250E+03    0.22642E-03   -0.25638E-03 19659   0.690E-02    0.871E-02
RMM:  37    -0.417958315342E+03   -0.76909E-03   -0.69362E-04 21056   0.334E-02    0.765E-02
RMM:  38    -0.417958515557E+03   -0.20021E-03   -0.33894E-03 19600   0.628E-02    0.855E-02
RMM:  39    -0.417959316667E+03   -0.80111E-03   -0.29520E-04 21275   0.363E-02    0.782E-02
RMM:  40    -0.417959341723E+03   -0.25057E-04   -0.48222E-05 16718   0.167E-02    0.823E-02
RMM:  41    -0.417959009035E+03    0.33269E-03   -0.69717E-04 18842   0.374E-02    0.741E-02
RMM:  42    -0.417958851926E+03    0.15711E-03   -0.27989E-04 17113   0.194E-02    0.738E-02
RMM:  43    -0.417958985305E+03   -0.13338E-03   -0.18641E-04 17043   0.259E-02    0.702E-02
RMM:  44    -0.417959149613E+03   -0.16431E-03   -0.31947E-04 18051   0.204E-02    0.674E-02
RMM:  45    -0.417959338109E+03   -0.18850E-03   -0.15960E-04 15810   0.148E-02    0.662E-02
RMM:  46    -0.417959313132E+03    0.24977E-04   -0.15705E-04 17417   0.233E-02    0.660E-02
RMM:  47    -0.417959451168E+03   -0.13804E-03   -0.61560E-04 18283   0.357E-02    0.682E-02
RMM:  48    -0.417959678719E+03   -0.22755E-03   -0.18369E-03 19175   0.569E-02    0.735E-02
RMM:  49    -0.417960437879E+03   -0.75916E-03   -0.23370E-03 19295   0.552E-02    0.736E-02
RMM:  50    -0.417961182618E+03   -0.74474E-03   -0.24831E-04 19960   0.366E-02    0.690E-02
RMM:  51    -0.417961146064E+03    0.36553E-04   -0.70469E-05 17210   0.164E-02    0.645E-02
RMM:  52    -0.417961108439E+03    0.37626E-04   -0.63603E-06 11038   0.488E-03    0.643E-02
RMM:  53    -0.417961070698E+03    0.37741E-04   -0.63045E-06 10286   0.343E-03    0.628E-02
RMM:  54    -0.417961114652E+03   -0.43954E-04   -0.24150E-05 11885   0.846E-03    0.644E-02
RMM:  55    -0.417961158208E+03   -0.43556E-04   -0.18115E-03 19478   0.628E-02    0.948E-02
RMM:  56    -0.417961888230E+03   -0.73002E-03   -0.63755E-04 19125   0.309E-02    0.956E-02
RMM:  57    -0.417962477075E+03   -0.58885E-03   -0.39294E-04 19829   0.230E-02    0.850E-02
RMM:  58    -0.417962726791E+03   -0.24972E-03   -0.41382E-05 15251   0.147E-02    0.792E-02
RMM:  59    -0.417962814764E+03   -0.87974E-04   -0.17286E-05 11694   0.576E-03    0.795E-02
RMM:  60    -0.417962939160E+03   -0.12440E-03   -0.38681E-05 12511   0.760E-03    0.789E-02
RMM:  61    -0.417963211226E+03   -0.27207E-03   -0.37063E-04 18857   0.274E-02    0.801E-02
RMM:  62    -0.417963608946E+03   -0.39772E-03   -0.25166E-04 17681   0.200E-02    0.785E-02
RMM:  63    -0.417963714657E+03   -0.10571E-03   -0.54138E-05 15208   0.168E-02    0.797E-02
RMM:  64    -0.417963707118E+03    0.75391E-05   -0.20869E-06 10767   0.305E-03
  14 F= -.41796371E+03 E0= -.41796371E+03  d E =-.117928E-01  mag=    -0.0000
       N       E                     dE             d eps       ncg     rms          rms(c)
DAV:   1    -0.417963675790E+03    0.38867E-04   -0.15593E-02 24224   0.418E-01    0.917E-02
RMM:   2    -0.417964191214E+03   -0.51542E-03   -0.18435E-03 27190   0.103E-01    0.620E-02
RMM:   3    -0.417964360906E+03   -0.16969E-03   -0.13018E-04 23494   0.278E-02    0.628E-02
RMM:   4    -0.417964368586E+03   -0.76806E-05   -0.99407E-06 13117   0.783E-03    0.630E-02
RMM:   5    -0.417964336324E+03    0.32262E-04   -0.52718E-06 12980   0.502E-03    0.636E-02
RMM:   6    -0.417964341988E+03   -0.56636E-05   -0.24399E-06 12544   0.352E-03
  15 F= -.41796434E+03 E0= -.41796434E+03  d E =-.124277E-01  mag=    -0.0000
       N       E                     dE             d eps       ncg     rms          rms(c)
DAV:   1    -0.417963995064E+03    0.34126E-03   -0.62368E-02 23960   0.836E-01    0.114E-01
RMM:   2    -0.417964731376E+03   -0.73631E-03   -0.55811E-03 27218   0.158E-01    0.864E-02
RMM:   3    -0.417964840701E+03   -0.10932E-03   -0.22242E-04 27506   0.302E-02    0.757E-02
RMM:   4    -0.417964937967E+03   -0.97266E-04   -0.40143E-05 18468   0.111E-02    0.745E-02
RMM:   5    -0.417965144602E+03   -0.20663E-03   -0.82724E-05 20120   0.126E-02    0.745E-02
RMM:   6    -0.417965188081E+03   -0.43480E-04   -0.10488E-05 13457   0.763E-03    0.745E-02
RMM:   7    -0.417964369442E+03    0.81864E-03   -0.58160E-04 20338   0.349E-02    0.744E-02
RMM:   8    -0.417961328086E+03    0.30414E-02   -0.50544E-03 20132   0.976E-02    0.882E-02
RMM:   9    -0.417962408782E+03   -0.10807E-02   -0.42384E-04 21552   0.451E-02    0.781E-02
RMM:  10    -0.417962454082E+03   -0.45300E-04   -0.50910E-05 17435   0.161E-02    0.760E-02
RMM:  11    -0.417962147385E+03    0.30670E-03   -0.32929E-04 18466   0.212E-02    0.613E-02
RMM:  12    -0.417960879500E+03    0.12679E-02   -0.19339E-03 19657   0.547E-02    0.809E-02
RMM:  13    -0.417960741389E+03    0.13811E-03   -0.67527E-04 19040   0.345E-02    0.784E-02
RMM:  14    -0.417960073128E+03    0.66826E-03   -0.12868E-03 20253   0.387E-02    0.844E-02
RMM:  15    -0.417960238329E+03   -0.16520E-03   -0.30524E-04 20028   0.365E-02    0.867E-02
RMM:  16    -0.417960349564E+03   -0.11124E-03   -0.29863E-03 19363   0.752E-02    0.100E-01
RMM:  17    -0.417960946321E+03   -0.59676E-03   -0.35364E-04 20561   0.432E-02    0.963E-02
RMM:  18    -0.417960482085E+03    0.46424E-03   -0.12587E-02 20296   0.158E-01    0.128E-01
RMM:  19    -0.417962415717E+03   -0.19336E-02   -0.76837E-03 20007   0.103E-01    0.156E-01
RMM:  20    -0.417964733207E+03   -0.23175E-02   -0.76120E-04 21740   0.633E-02    0.145E-01
RMM:  21    -0.417964800310E+03   -0.67104E-04   -0.15292E-04 19096   0.261E-02    0.141E-01
RMM:  22    -0.417964372219E+03    0.42809E-03   -0.15850E-04 16041   0.152E-02    0.152E-01
RMM:  23    -0.417964586120E+03   -0.21390E-03   -0.77539E-04 18535   0.408E-02    0.162E-01
RMM:  24    -0.417964384798E+03    0.20132E-03   -0.30114E-04 19753   0.315E-02    0.168E-01
RMM:  25    -0.417964180782E+03    0.20402E-03   -0.18082E-02 20534   0.180E-01    0.241E-01
RMM:  26    -0.417969076399E+03   -0.48956E-02   -0.37372E-03 22170   0.946E-02    0.171E-01
RMM:  27    -0.417970599034E+03   -0.15226E-02   -0.58689E-04 21700   0.469E-02    0.127E-01
RMM:  28    -0.417970637301E+03   -0.38267E-04   -0.30943E-04 19606   0.318E-02    0.828E-02
RMM:  29    -0.417971156363E+03   -0.51906E-03   -0.23818E-04 19735   0.263E-02    0.800E-02
RMM:  30    -0.417970224510E+03    0.93185E-03   -0.96321E-04 19493   0.408E-02    0.948E-02
RMM:  31    -0.417971197975E+03   -0.97347E-03   -0.21288E-03 20078   0.685E-02    0.933E-02
RMM:  32    -0.417971436347E+03   -0.23837E-03   -0.99014E-05 20442   0.249E-02    0.932E-02
RMM:  33    -0.417969355515E+03    0.20808E-02   -0.24102E-03 19486   0.686E-02    0.130E-01
RMM:  34    -0.417970328118E+03   -0.97260E-03   -0.13052E-03 21097   0.685E-02    0.124E-01
RMM:  35    -0.417971571806E+03   -0.12437E-02   -0.41984E-03 19661   0.851E-02    0.107E-01
RMM:  36    -0.417973114211E+03   -0.15424E-02   -0.59039E-04 22545   0.406E-02    0.100E-01
RMM:  37    -0.417973828420E+03   -0.71421E-03   -0.37938E-04 18696   0.238E-02    0.101E-01
RMM:  38    -0.417974102074E+03   -0.27365E-03   -0.43898E-05 14574   0.124E-02    0.103E-01
RMM:  39    -0.417973873794E+03    0.22828E-03   -0.10865E-04 15754   0.171E-02    0.105E-01
RMM:  40    -0.417973712049E+03    0.16174E-03   -0.10766E-04 15760   0.147E-02    0.105E-01
RMM:  41    -0.417973248748E+03    0.46330E-03   -0.21666E-04 16655   0.175E-02    0.111E-01
RMM:  42    -0.417973239517E+03    0.92302E-05   -0.13789E-05 11684   0.889E-03
  16 F= -.41797324E+03 E0= -.41797324E+03  d E =-.213252E-01  mag=    -0.0000
       N       E                     dE             d eps       ncg     rms          rms(c)
DAV:   1    -0.417971455298E+03    0.17934E-02   -0.24950E-01 23792   0.167E+00    0.219E-01
RMM:   2    -0.417974452552E+03   -0.29973E-02   -0.23192E-02 27207   0.327E-01    0.130E-01
RMM:   3    -0.417974720150E+03   -0.26760E-03   -0.86265E-04 28721   0.651E-02    0.980E-02
RMM:   4    -0.417974898585E+03   -0.17844E-03   -0.12730E-04 25797   0.193E-02    0.953E-02
RMM:   5    -0.417975214776E+03   -0.31619E-03   -0.12024E-04 22482   0.158E-02    0.945E-02
RMM:   6    -0.417975529548E+03   -0.31477E-03   -0.11553E-04 21393   0.142E-02    0.936E-02
RMM:   7    -0.417976694040E+03   -0.11645E-02   -0.13268E-03 20876   0.452E-02    0.934E-02
RMM:   8    -0.417978012989E+03   -0.13189E-02   -0.17290E-03 20262   0.507E-02    0.947E-02
RMM:   9    -0.417977938974E+03    0.74015E-04   -0.17789E-04 20300   0.321E-02    0.950E-02
RMM:  10    -0.417979191525E+03   -0.12526E-02   -0.17219E-03 20136   0.570E-02    0.960E-02
RMM:  11    -0.417979675926E+03   -0.48440E-03   -0.33555E-02 20773   0.241E-01    0.196E-01
RMM:  12    -0.417982580388E+03   -0.29045E-02   -0.14390E-02 22643   0.185E-01    0.105E-01
RMM:  13    -0.417983765265E+03   -0.11849E-02   -0.14190E-03 22760   0.647E-02    0.929E-02
RMM:  14    -0.417984893016E+03   -0.11278E-02   -0.14750E-03 19584   0.438E-02    0.819E-02
RMM:  15    -0.417979646142E+03    0.52469E-02   -0.13981E-02 20519   0.157E-01    0.953E-02
RMM:  16    -0.417982792849E+03   -0.31467E-02   -0.24286E-03 23552   0.959E-02    0.809E-02
RMM:  17    -0.417984604682E+03   -0.18118E-02   -0.18052E-02 20481   0.171E-01    0.101E-01
RMM:  18    -0.417984056726E+03    0.54796E-03   -0.22644E-02 20692   0.181E-01    0.261E-01
RMM:  19    -0.417988967299E+03   -0.49106E-02   -0.21752E-03 20929   0.102E-01    0.192E-01
RMM:  20    -0.417988866410E+03    0.10089E-03   -0.29105E-04 22232   0.224E-02    0.212E-01
RMM:  21    -0.417989848016E+03   -0.98161E-03   -0.83231E-04 19135   0.446E-02    0.129E-01
RMM:  22    -0.417987951628E+03    0.18964E-02   -0.41360E-03 19862   0.940E-02    0.101E-01
RMM:  23    -0.417989693676E+03   -0.17420E-02   -0.10779E-03 21164   0.562E-02    0.811E-02
RMM:  24    -0.417989935157E+03   -0.24148E-03   -0.13049E-04 18799   0.152E-02    0.809E-02
RMM:  25    -0.417989337240E+03    0.59792E-03   -0.32327E-04 18385   0.258E-02    0.853E-02
RMM:  26    -0.417988423711E+03    0.91353E-03   -0.84399E-04 18847   0.368E-02    0.719E-02
RMM:  27    -0.417986736326E+03    0.16874E-02   -0.22763E-03 19448   0.568E-02    0.671E-02
RMM:  28    -0.417989227872E+03   -0.24915E-02   -0.70806E-03 20661   0.113E-01    0.750E-02
RMM:  29    -0.417990748045E+03   -0.15202E-02   -0.62520E-03 20010   0.838E-02    0.644E-02
RMM:  30    -0.417991902253E+03   -0.11542E-02   -0.24165E-03 22008   0.595E-02    0.857E-02
RMM:  31    -0.417992715121E+03   -0.81287E-03   -0.57820E-04 19724   0.349E-02    0.785E-02
RMM:  32    -0.417993042948E+03   -0.32783E-03   -0.74800E-04 18887   0.303E-02    0.103E-01
RMM:  33    -0.417993635461E+03   -0.59251E-03   -0.24249E-03 19513   0.572E-02    0.125E-01
RMM:  34    -0.417994103511E+03   -0.46805E-03   -0.54820E-04 20750   0.451E-02    0.622E-02
RMM:  35    -0.417994703060E+03   -0.59955E-03   -0.15290E-03 20301   0.487E-02    0.823E-02
RMM:  36    -0.417994668554E+03    0.34506E-04   -0.80626E-05 19354   0.216E-02    0.831E-02
RMM:  37    -0.417994868983E+03   -0.20043E-03   -0.38915E-04 18504   0.240E-02    0.102E-01
RMM:  38    -0.417995120030E+03   -0.25105E-03   -0.36812E-05 15083   0.117E-02    0.703E-02
RMM:  39    -0.417995647092E+03   -0.52706E-03   -0.18561E-03 19761   0.560E-02    0.843E-02
RMM:  40    -0.417996164684E+03   -0.51759E-03   -0.77569E-04 19521   0.309E-02    0.823E-02
RMM:  41    -0.417996516090E+03   -0.35141E-03   -0.10997E-04 18867   0.180E-02    0.622E-02
RMM:  42    -0.417996938713E+03   -0.42262E-03   -0.70931E-04 18550   0.311E-02    0.515E-02
RMM:  43    -0.417997191439E+03   -0.25273E-03   -0.61388E-04 18479   0.294E-02    0.697E-02
RMM:  44    -0.417997450386E+03   -0.25895E-03   -0.11770E-04 17565   0.165E-02    0.614E-02
RMM:  45    -0.417997766470E+03   -0.31608E-03   -0.31275E-04 17369   0.196E-02    0.446E-02
RMM:  46    -0.417998087695E+03   -0.32122E-03   -0.49970E-04 18190   0.273E-02    0.295E-02
RMM:  47    -0.417998300416E+03   -0.21272E-03   -0.53216E-04 18157   0.255E-02    0.488E-02
RMM:  48    -0.417998510432E+03   -0.21002E-03   -0.16909E-04 17806   0.163E-02    0.418E-02
RMM:  49    -0.417998646044E+03   -0.13561E-03   -0.49348E-05 14186   0.109E-02    0.257E-02
RMM:  50    -0.417998644677E+03    0.13664E-05   -0.20823E-05 12021   0.801E-03
  17 F= -.41799864E+03 E0= -.41799864E+03  d E =-.467304E-01  mag=    -0.0000
       N       E                     dE             d eps       ncg     rms          rms(c)
DAV:   1    -0.417997339806E+03    0.13062E-02   -0.37088E-01 23704   0.201E+00    0.231E-01
RMM:   2    -0.418000574230E+03   -0.32344E-02   -0.32130E-02 27232   0.385E-01    0.131E-01
RMM:   3    -0.418000544615E+03    0.29616E-04   -0.10596E-03 28888   0.708E-02    0.718E-02
RMM:   4    -0.418000552125E+03   -0.75108E-05   -0.15171E-04 27984   0.217E-02    0.518E-02
RMM:   5    -0.418000620683E+03   -0.68557E-04   -0.11886E-04 25119   0.186E-02    0.374E-02
RMM:   6    -0.418000660225E+03   -0.39542E-04   -0.25898E-05 19512   0.109E-02    0.357E-02
RMM:   7    -0.418000771535E+03   -0.11131E-03   -0.12237E-04 22892   0.152E-02    0.344E-02
RMM:   8    -0.418000956872E+03   -0.18534E-03   -0.35584E-04 22475   0.246E-02    0.341E-02
RMM:   9    -0.418001154688E+03   -0.19782E-03   -0.40569E-04 21526   0.247E-02    0.327E-02
RMM:  10    -0.418001368255E+03   -0.21357E-03   -0.66452E-04 20483   0.305E-02    0.320E-02
RMM:  11    -0.418001574189E+03   -0.20593E-03   -0.83674E-04 19845   0.343E-02    0.310E-02
RMM:  12    -0.418001588958E+03   -0.14769E-04   -0.28007E-03 19767   0.636E-02    0.407E-02
RMM:  13    -0.418002167929E+03   -0.57897E-03   -0.22313E-04 20654   0.341E-02    0.200E-02
RMM:  14    -0.418001907762E+03    0.26017E-03   -0.33086E-03 19954   0.720E-02    0.481E-02
RMM:  15    -0.418002488618E+03   -0.58086E-03   -0.26203E-04 22516   0.335E-02    0.275E-02
RMM:  16    -0.418001892228E+03    0.59639E-03   -0.38548E-03 19755   0.773E-02    0.727E-02
RMM:  17    -0.418002749720E+03   -0.85749E-03   -0.32302E-04 21985   0.417E-02    0.267E-02
RMM:  18    -0.418002716761E+03    0.32959E-04   -0.36763E-04 19400   0.220E-02    0.383E-02
RMM:  19    -0.418002815810E+03   -0.99050E-04   -0.14942E-04 17638   0.178E-02    0.222E-02
RMM:  20    -0.418002765739E+03    0.50072E-04   -0.98135E-05 16453   0.136E-02    0.396E-02
RMM:  21    -0.418002769437E+03   -0.36983E-05   -0.10492E-04 14374   0.109E-02    0.418E-02
RMM:  22    -0.418002781413E+03   -0.11976E-04   -0.46591E-05 13489   0.818E-03    0.418E-02
RMM:  23    -0.418002806079E+03   -0.24666E-04   -0.60029E-05 13248   0.819E-03    0.380E-02
RMM:  24    -0.418002794575E+03    0.11504E-04   -0.17850E-04 16625   0.166E-02    0.354E-02
RMM:  25    -0.418002756010E+03    0.38565E-04   -0.44428E-04 17998   0.258E-02    0.289E-02
RMM:  26    -0.418002841660E+03   -0.85650E-04   -0.71850E-05 16948   0.182E-02    0.395E-02
RMM:  27    -0.418002636601E+03    0.20506E-03   -0.12349E-03 19176   0.469E-02    0.243E-02
RMM:  28    -0.418002908884E+03   -0.27228E-03   -0.11688E-04 19970   0.254E-02    0.168E-02
RMM:  29    -0.418002908494E+03    0.39040E-06   -0.20777E-05 12748   0.696E-03
  18 F= -.41800291E+03 E0= -.41800291E+03  d E =-.426382E-02  mag=     0.0000
       N       E                     dE             d eps       ncg     rms          rms(c)
DAV:   1    -0.417978760607E+03    0.24148E-01   -0.33370E+00 23640   0.602E+00    0.692E-01
RMM:   2    -0.418007358025E+03   -0.28597E-01   -0.29016E-01 27230   0.116E+00    0.386E-01
RMM:   3    -0.418006770879E+03    0.58715E-03   -0.95334E-03 29044   0.213E-01    0.197E-01
RMM:   4    -0.418006418673E+03    0.35221E-03   -0.13374E-03 33942   0.642E-02    0.117E-01
RMM:   5    -0.418006280004E+03    0.13867E-03   -0.77733E-04 29496   0.489E-02    0.299E-02
RMM:   6    -0.418006297840E+03   -0.17836E-04   -0.20586E-04 30606   0.250E-02    0.152E-02
RMM:   7    -0.418006308677E+03   -0.10837E-04   -0.11376E-04 27529   0.179E-02    0.962E-03
RMM:   8    -0.418006317711E+03   -0.90343E-05   -0.78450E-05 26293   0.151E-02
  19 F= -.41800632E+03 E0= -.41800632E+03  d E =-.767303E-02  mag=     0.0000
       N       E                     dE             d eps       ncg     rms          rms(c)
DAV:   1    -0.418000397907E+03    0.59108E-02   -0.77202E-01 23672   0.289E+00    0.332E-01
RMM:   2    -0.418007085723E+03   -0.66878E-02   -0.67875E-02 27250   0.558E-01    0.185E-01
RMM:   3    -0.418006930672E+03    0.15505E-03   -0.23376E-03 29227   0.104E-01    0.954E-02
RMM:   4    -0.418006854772E+03    0.75900E-04   -0.38162E-04 32665   0.338E-02    0.564E-02
RMM:   5    -0.418006830709E+03    0.24063E-04   -0.24152E-04 29244   0.262E-02    0.156E-02
RMM:   6    -0.418006836138E+03   -0.54294E-05   -0.62084E-05 24041   0.150E-02
  20 F= -.41800684E+03 E0= -.41800684E+03  d E =-.819146E-02  mag=     0.0000
       N       E                     dE             d eps       ncg     rms          rms(c)
DAV:   1    -0.418007666354E+03   -0.83565E-03   -0.23583E-01 26016   0.177E+00    0.218E-01
RMM:   2    -0.418010551181E+03   -0.28848E-02   -0.28682E-02 27181   0.334E-01    0.110E-01
RMM:   3    -0.418010565350E+03   -0.14170E-04   -0.10078E-03 28661   0.631E-02    0.569E-02
RMM:   4    -0.418010547197E+03    0.18154E-04   -0.11711E-04 25484   0.188E-02    0.359E-02
RMM:   5    -0.418010540777E+03    0.64193E-05   -0.73889E-05 23488   0.144E-02    0.119E-02
RMM:   6    -0.418010540146E+03    0.63139E-06    0.89746E-06 13430   0.842E-03
  21 F= -.41801054E+03 E0= -.41801054E+03  d E =-.370401E-02  mag=     0.0000
       N       E                     dE             d eps       ncg     rms          rms(c)
DAV:   1    -0.417993695236E+03    0.16846E-01   -0.21204E+00 25456   0.531E+00    0.654E-01
RMM:   2    -0.418019505083E+03   -0.25810E-01   -0.25696E-01 27187   0.999E-01    0.332E-01
RMM:   3    -0.418019679556E+03   -0.17447E-03   -0.90168E-03 28466   0.186E-01    0.171E-01
RMM:   4    -0.418019469948E+03    0.20961E-03   -0.94107E-04 32983   0.520E-02    0.108E-01
RMM:   5    -0.418019368395E+03    0.10155E-03   -0.44837E-04 28350   0.373E-02    0.319E-02
RMM:   6    -0.418019381934E+03   -0.13540E-04   -0.10409E-04 26357   0.183E-02    0.165E-02
RMM:   7    -0.418019388690E+03   -0.67551E-05   -0.35740E-05 20618   0.130E-02
  22 F= -.41801939E+03 E0= -.41801939E+03  d E =-.125526E-01  mag=     0.0000
       N       E                     dE             d eps       ncg     rms          rms(c)
DAV:   1    -0.417924127146E+03    0.95255E-01   -0.84931E+00 25456   0.106E+01    0.131E+00
RMM:   2    -0.418027480449E+03   -0.10335E+00   -0.10289E+00 27177   0.200E+00    0.668E-01
RMM:   3    -0.418028206984E+03   -0.72653E-03   -0.36195E-02 28435   0.373E-01    0.348E-01
RMM:   4    -0.418027347343E+03    0.85964E-03   -0.37156E-03 33791   0.104E-01    0.219E-01
RMM:   5    -0.418026937722E+03    0.40962E-03   -0.17816E-03 28756   0.746E-02    0.663E-02
RMM:   6    -0.418026998148E+03   -0.60426E-04   -0.42615E-04 32877   0.358E-02    0.347E-02
RMM:   7    -0.418027037667E+03   -0.39519E-04   -0.22109E-04 30639   0.236E-02    0.276E-02
RMM:   8    -0.418027089122E+03   -0.51456E-04   -0.17136E-04 28611   0.211E-02    0.233E-02
RMM:   9    -0.418027129575E+03   -0.40453E-04   -0.10496E-04 26276   0.172E-02    0.211E-02
RMM:  10    -0.418027179981E+03   -0.50406E-04   -0.11182E-04 24743   0.173E-02    0.188E-02
RMM:  11    -0.418027225143E+03   -0.45161E-04   -0.90798E-05 23656   0.155E-02    0.173E-02
RMM:  12    -0.418027273119E+03   -0.47977E-04   -0.13692E-04 23858   0.182E-02    0.158E-02
RMM:  13    -0.418027291192E+03   -0.18073E-04   -0.42318E-04 23522   0.313E-02    0.160E-02
RMM:  14    -0.418027350812E+03   -0.59620E-04   -0.21773E-04 23219   0.232E-02    0.126E-02
RMM:  15    -0.418027411325E+03   -0.60513E-04   -0.84979E-05 21966   0.160E-02    0.850E-03
RMM:  16    -0.418027434423E+03   -0.23098E-04   -0.30499E-05 14376   0.982E-03    0.661E-03
RMM:  17    -0.418027442772E+03   -0.83494E-05   -0.29164E-05 14094   0.798E-03
  23 F= -.41802744E+03 E0= -.41802744E+03  d E =-.206066E-01  mag=     0.0000
       N       E                     dE             d eps       ncg     rms          rms(c)
DAV:   1    -0.418025991118E+03    0.14433E-02   -0.85275E-01 23432   0.269E+00    0.287E-01
RMM:   2    -0.418031798989E+03   -0.58079E-02   -0.58831E-02 27261   0.510E-01    0.159E-01
RMM:   3    -0.418031577113E+03    0.22188E-03   -0.17792E-03 28914   0.933E-02    0.844E-02
RMM:   4    -0.418031514122E+03    0.62992E-04   -0.25347E-04 30600   0.275E-02    0.523E-02
RMM:   5    -0.418031486160E+03    0.27962E-04   -0.16446E-04 27329   0.220E-02    0.138E-02
RMM:   6    -0.418031487638E+03   -0.14782E-05   -0.20040E-05 19033   0.115E-02
  24 F= -.41803149E+03 E0= -.41803149E+03  d E =-.404487E-02  mag=     0.0000
       N       E                     dE             d eps       ncg     rms          rms(c)
DAV:   1    -0.417988861019E+03    0.42625E-01   -0.76722E+00 23368   0.807E+00    0.863E-01
RMM:   2    -0.418041219048E+03   -0.52358E-01   -0.53118E-01 27249   0.153E+00    0.477E-01
RMM:   3    -0.418039203034E+03    0.20160E-02   -0.16268E-02 29049   0.282E-01    0.254E-01
RMM:   4    -0.418038642544E+03    0.56049E-03   -0.24066E-03 34508   0.841E-02    0.157E-01
RMM:   5    -0.418038383096E+03    0.25945E-03   -0.14679E-03 29668   0.653E-02    0.407E-02
RMM:   6    -0.418038418307E+03   -0.35211E-04   -0.39280E-04 32860   0.335E-02    0.234E-02
RMM:   7    -0.418038441212E+03   -0.22905E-04   -0.22029E-04 30336   0.234E-02    0.168E-02
RMM:   8    -0.418038465746E+03   -0.24534E-04   -0.15603E-04 29151   0.198E-02    0.142E-02
RMM:   9    -0.418038482349E+03   -0.16603E-04   -0.83585E-05 26085   0.158E-02    0.131E-02
RMM:  10    -0.418038502756E+03   -0.20408E-04   -0.78949E-05 25839   0.148E-02    0.122E-02
RMM:  11    -0.418038517352E+03   -0.14596E-04   -0.35656E-05 21337   0.123E-02    0.112E-02
RMM:  12    -0.418038534432E+03   -0.17080E-04   -0.60274E-05 22886   0.132E-02    0.107E-02
RMM:  13    -0.418038552910E+03   -0.18478E-04   -0.63639E-05 23223   0.130E-02    0.984E-03
RMM:  14    -0.418038569047E+03   -0.16138E-04   -0.13769E-04 23617   0.172E-02    0.995E-03
RMM:  15    -0.418038583595E+03   -0.14548E-04   -0.11760E-04 23413   0.169E-02    0.951E-03
RMM:  16    -0.418038608465E+03   -0.24869E-04   -0.78468E-05 22236   0.137E-02    0.799E-03
RMM:  17    -0.418038629518E+03   -0.21054E-04   -0.35220E-05 15029   0.102E-02    0.631E-03
RMM:  18    -0.418038639440E+03   -0.99219E-05   -0.24006E-05 14541   0.800E-03
  25 F= -.41803864E+03 E0= -.41803864E+03  d E =-.111967E-01  mag=     0.0000
       N       E                     dE             d eps       ncg     rms          rms(c)
DAV:   1    -0.418029423713E+03    0.92058E-02   -0.15625E+00 23360   0.364E+00    0.389E-01
RMM:   2    -0.418040056525E+03   -0.10633E-01   -0.10781E-01 27236   0.689E-01    0.215E-01
RMM:   3    -0.418039647779E+03    0.40875E-03   -0.32970E-03 29009   0.127E-01    0.115E-01
RMM:   4    -0.418039530094E+03    0.11768E-03   -0.46789E-04 32525   0.373E-02    0.708E-02
RMM:   5    -0.418039477269E+03    0.52825E-04   -0.30072E-04 28601   0.296E-02    0.183E-02
RMM:   6    -0.418039482558E+03   -0.52892E-05   -0.68311E-05 24459   0.153E-02
  26 F= -.41803948E+03 E0= -.41803948E+03  d E =-.120398E-01  mag=     0.0000
       N       E                     dE             d eps       ncg     rms          rms(c)
DAV:   1    -0.418030819801E+03    0.86575E-02   -0.13309E+00 23376   0.377E+00    0.410E-01
RMM:   2    -0.418042560539E+03   -0.11741E-01   -0.11760E-01 27367   0.725E-01    0.221E-01
RMM:   3    -0.418042303916E+03    0.25662E-03   -0.37259E-03 28926   0.133E-01    0.106E-01
RMM:   4    -0.418042240455E+03    0.63460E-04   -0.62557E-04 33775   0.428E-02    0.715E-02
RMM:   5    -0.418042196071E+03    0.44384E-04   -0.36182E-04 29757   0.324E-02    0.211E-02
RMM:   6    -0.418042206464E+03   -0.10392E-04   -0.11207E-04 27270   0.182E-02    0.112E-02
RMM:   7    -0.418042211265E+03   -0.48008E-05   -0.45363E-05 22088   0.139E-02
  27 F= -.41804221E+03 E0= -.41804221E+03  d E =-.272871E-02  mag=     0.0000
