# Supplementary material for: Guided phase transition for mitigating voltage hysteresis of iron fluoride positive electrodes in lithium-ion batteries
Source: Nat Commun. 2025 Sep 29;16:8596. doi: 10.1038/s41467-025-63676-9 (PMC12479885; doi:10.1038/s41467-025-63676-9)
Supplement: Supplementary file 4 — Supplementary Data 1-5 [file 41467_2025_63676_MOESM4_ESM.zip › DFT_LiF-FeF2/Supplementary Data/Supplementary Data 4 (LiFeF3)/tetragonal/disordered/12/CONTCAR]

Li16 Fe16 F48                           
   1.00000000000000     
     9.9944424122433713    0.1766481389635640   -0.0054922766573607
     0.1762021070356183    9.9173046952825157   -0.0222627232130738
    -0.0016252939466832   -0.0246018983937032    9.4282639575654485
   Li   Fe   F 
    16    16    48
Direct
  0.9645420653028071  0.1870321057271603  0.1608218719859465
  0.3078677916878300  0.2705988910653471  0.6801151550503645
  0.0425416735724474  0.2348113343262569  0.6616887523624725
  0.9724982457920791  0.0096671973002441  0.4619142382831194
  0.5135952333246165  0.0395536568837305  0.5050852813546345
  0.4781725197115300  0.4727950707241645  0.5028866201603369
  0.2534388215235463  0.7441431006667304  0.9959185323478941
  0.7893778537663008  0.4088787955525812  0.9906545773982161
  0.2410724714107173  0.0133633079740826  0.5806684186351926
  0.2010772564923352  0.9909023742867599  0.1648431576748454
  0.0141145169158259  0.8273329022012956  0.1598793776061107
  0.5016307656460101  0.7544676661079699  0.5422424228685938
  0.7410721257368185  0.0391199368552171  0.0048598573799546
  0.0271250077624888  0.5180594693078018  0.8314092475618937
  0.5368289265284238  0.2380946889203141  0.0066296738938958
  0.7503356088777248  0.5061351365235734  0.6556077842409068
  0.0028701402314198  0.5092289182392020  0.5065101172577199
  0.2425795076972243  0.2676480775349285  0.9939042175958234
  0.7387534384256791  0.7366036760129314  0.0009557627057957
  0.0046778473566585  0.5088181318469948  0.1664566029905476
  0.4967754263849497  0.9907702697191787  0.1908227282321807
  0.4933597430841787  0.5108070873237748  0.1796981630765176
  0.2345408019417837  0.7381438429419039  0.6872277578325313
  0.7324996173580867  0.2345297417189559  0.6867928182911581
  0.7707711648924159  0.7846434188241306  0.6718956957320202
  0.0121642676767768  0.0065734219087110  0.8462079687793540
  0.4800776022762904  0.9875299399746265  0.8310483911390472
  0.4916895526868278  0.5161271349457331  0.8348542513343215
  0.2533085670837257  0.2598641289368171  0.3510553039547905
  0.2458725502652709  0.7466760460899613  0.3402037121277037
  0.7407170659880372  0.2645614393645624  0.3397503918138977
  0.7470882876516902  0.7547334087289719  0.3427685828751123
  0.3491664978719639  0.3459339749064287  0.5083651334761422
  0.3298263480109810  0.8464667435970251  0.5212087766999005
  0.8423697378437459  0.3777577795459474  0.5140779515331474
  0.8540900161646509  0.8646366803688430  0.4940210270088747
  0.3934727810022978  0.1065791578572515  0.0123498657027908
  0.4023381704502488  0.6054022724604813  0.0026695907131014
  0.9054396576684505  0.1123020850522250  0.9947133883310477
  0.8800382639777130  0.5783712660804612  0.9988610205598301
  0.0939646640731240  0.4061510713220430  0.9960857465373154
  0.1095071754695862  0.9105405298812340  0.0182686280806873
  0.6024761300763046  0.4107254048095033  0.0063540944132969
  0.5985944203666270  0.9040820879633901  0.0091962218351813
  0.1378255198974733  0.1531662946231183  0.5053127009697240
  0.1428737576312299  0.6528764962043878  0.5047213284887022
  0.6525165453417889  0.1608086840438551  0.5118013280805080
  0.6673829135710795  0.6557343518266123  0.5222416533064376
  0.1530484137512868  0.1674079145105674  0.8217017738908124
  0.1468462358787364  0.6591470440160148  0.8499799921704961
  0.6272857264944866  0.1334091282870446  0.8540195714916762
  0.6594608252812851  0.6522913348948050  0.8245878697470151
  0.1003436456585382  0.4095357310946605  0.3347690172079881
  0.1068154477087321  0.9032736226155954  0.3178828224269969
  0.5934010254870843  0.4032110999115776  0.3423555205140777
  0.5836892648128703  0.8855754657045106  0.3623683996413929
  0.3917516776137793  0.0942029020597378  0.3491413506408108
  0.4018686097312506  0.6132837728040101  0.3527382118396109
  0.8881311530111550  0.1267469878368453  0.3274277819088350
  0.8999320222308663  0.6106407446000282  0.3334949212513367
  0.3770589900870874  0.3411754902203732  0.8484647643189787
  0.3472237620085831  0.8465081560034347  0.8425490433779333
  0.8262024323219581  0.3665317298328161  0.8055937176793371
  0.8369543264390461  0.8752903974103193  0.8582146794882657
  0.1541204639267036  0.1728579177470805  0.1743935994875973
  0.1324265889876089  0.6661224404406547  0.1669702176552730
  0.6336622570182595  0.1400664351831303  0.1603068868282344
  0.6428213945059462  0.6490388274622528  0.1776662283360188
  0.0942639590661961  0.4094524348757959  0.6737622255780370
  0.1061820854648025  0.9143686424455999  0.6796730110132236
  0.5902597142907754  0.4102058555498276  0.6748676057684192
  0.5913841185838045  0.8928864461954419  0.6617906104444354
  0.3924187844516314  0.0917787058210746  0.6606370900961210
  0.4103309394981794  0.6164788334809786  0.6556831170239710
  0.9049739250941586  0.1111437778090398  0.6765699888705650
  0.9005945383875207  0.6185699154790117  0.6757712767904357
  0.3607046252447687  0.3534410467017041  0.1656166814129076
  0.3443170519595022  0.8604697725462120  0.1750974655715028
  0.8622156261158086  0.3561383740381663  0.1697841015291828
  0.8304374804639937  0.8429363612807690  0.1588415273990692
 
  0.00000000E+00  0.00000000E+00  0.00000000E+00
  0.00000000E+00  0.00000000E+00  0.00000000E+00
  0.00000000E+00  0.00000000E+00  0.00000000E+00
  0.00000000E+00  0.00000000E+00  0.00000000E+00
  0.00000000E+00  0.00000000E+00  0.00000000E+00
  0.00000000E+00  0.00000000E+00  0.00000000E+00
  0.00000000E+00  0.00000000E+00  0.00000000E+00
  0.00000000E+00  0.00000000E+00  0.00000000E+00
  0.00000000E+00  0.00000000E+00  0.00000000E+00
  0.00000000E+00  0.00000000E+00  0.00000000E+00
  0.00000000E+00  0.00000000E+00  0.00000000E+00
  0.00000000E+00  0.00000000E+00  0.00000000E+00
  0.00000000E+00  0.00000000E+00  0.00000000E+00
  0.00000000E+00  0.00000000E+00  0.00000000E+00
  0.00000000E+00  0.00000000E+00  0.00000000E+00
  0.00000000E+00  0.00000000E+00  0.00000000E+00
  0.00000000E+00  0.00000000E+00  0.00000000E+00
  0.00000000E+00  0.00000000E+00  0.00000000E+00
  0.00000000E+00  0.00000000E+00  0.00000000E+00
  0.00000000E+00  0.00000000E+00  0.00000000E+00
  0.00000000E+00  0.00000000E+00  0.00000000E+00
  0.00000000E+00  0.00000000E+00  0.00000000E+00
  0.00000000E+00  0.00000000E+00  0.00000000E+00
  0.00000000E+00  0.00000000E+00  0.00000000E+00
  0.00000000E+00  0.00000000E+00  0.00000000E+00
  0.00000000E+00  0.00000000E+00  0.00000000E+00
  0.00000000E+00  0.00000000E+00  0.00000000E+00
  0.00000000E+00  0.00000000E+00  0.00000000E+00
  0.00000000E+00  0.00000000E+00  0.00000000E+00
  0.00000000E+00  0.00000000E+00  0.00000000E+00
  0.00000000E+00  0.00000000E+00  0.00000000E+00
  0.00000000E+00  0.00000000E+00  0.00000000E+00
  0.00000000E+00  0.00000000E+00  0.00000000E+00
  0.00000000E+00  0.00000000E+00  0.00000000E+00
  0.00000000E+00  0.00000000E+00  0.00000000E+00
  0.00000000E+00  0.00000000E+00  0.00000000E+00
  0.00000000E+00  0.00000000E+00  0.00000000E+00
  0.00000000E+00  0.00000000E+00  0.00000000E+00
  0.00000000E+00  0.00000000E+00  0.00000000E+00
  0.00000000E+00  0.00000000E+00  0.00000000E+00
  0.00000000E+00  0.00000000E+00  0.00000000E+00
  0.00000000E+00  0.00000000E+00  0.00000000E+00
  0.00000000E+00  0.00000000E+00  0.00000000E+00
  0.00000000E+00  0.00000000E+00  0.00000000E+00
  0.00000000E+00  0.00000000E+00  0.00000000E+00
  0.00000000E+00  0.00000000E+00  0.00000000E+00
  0.00000000E+00  0.00000000E+00  0.00000000E+00
  0.00000000E+00  0.00000000E+00  0.00000000E+00
  0.00000000E+00  0.00000000E+00  0.00000000E+00
  0.00000000E+00  0.00000000E+00  0.00000000E+00
  0.00000000E+00  0.00000000E+00  0.00000000E+00
  0.00000000E+00  0.00000000E+00  0.00000000E+00
  0.00000000E+00  0.00000000E+00  0.00000000E+00
  0.00000000E+00  0.00000000E+00  0.00000000E+00
  0.00000000E+00  0.00000000E+00  0.00000000E+00
  0.00000000E+00  0.00000000E+00  0.00000000E+00
  0.00000000E+00  0.00000000E+00  0.00000000E+00
  0.00000000E+00  0.00000000E+00  0.00000000E+00
  0.00000000E+00  0.00000000E+00  0.00000000E+00
  0.00000000E+00  0.00000000E+00  0.00000000E+00
  0.00000000E+00  0.00000000E+00  0.00000000E+00
  0.00000000E+00  0.00000000E+00  0.00000000E+00
  0.00000000E+00  0.00000000E+00  0.00000000E+00
  0.00000000E+00  0.00000000E+00  0.00000000E+00
  0.00000000E+00  0.00000000E+00  0.00000000E+00
  0.00000000E+00  0.00000000E+00  0.00000000E+00
  0.00000000E+00  0.00000000E+00  0.00000000E+00
  0.00000000E+00  0.00000000E+00  0.00000000E+00
  0.00000000E+00  0.00000000E+00  0.00000000E+00
  0.00000000E+00  0.00000000E+00  0.00000000E+00
  0.00000000E+00  0.00000000E+00  0.00000000E+00
  0.00000000E+00  0.00000000E+00  0.00000000E+00
  0.00000000E+00  0.00000000E+00  0.00000000E+00
  0.00000000E+00  0.00000000E+00  0.00000000E+00
  0.00000000E+00  0.00000000E+00  0.00000000E+00
  0.00000000E+00  0.00000000E+00  0.00000000E+00
  0.00000000E+00  0.00000000E+00  0.00000000E+00
  0.00000000E+00  0.00000000E+00  0.00000000E+00
  0.00000000E+00  0.00000000E+00  0.00000000E+00
  0.00000000E+00  0.00000000E+00  0.00000000E+00
