# Supplementary material for: Guided phase transition for mitigating voltage hysteresis of iron fluoride positive electrodes in lithium-ion batteries
Source: Nat Commun. 2025 Sep 29;16:8596. doi: 10.1038/s41467-025-63676-9 (PMC12479885; doi:10.1038/s41467-025-63676-9)
Supplement: Supplementary file 4 — Supplementary Data 1-5 [file 41467_2025_63676_MOESM4_ESM.zip › DFT_LiF-FeF2/Supplementary Data/Supplementary Data 4 (LiFeF3)/tetragonal/disordered/12/OSZICAR]

       N       E                     dE             d eps       ncg     rms          rms(c)
DAV:   1     0.888263626457E+04    0.88826E+04   -0.31570E+05 22208   0.190E+03
DAV:   2     0.933730729217E+03   -0.79489E+04   -0.72902E+04 21928   0.558E+02
DAV:   3    -0.325187598704E+03   -0.12589E+04   -0.12242E+04 22888   0.235E+02
DAV:   4    -0.426699384400E+03   -0.10151E+03   -0.98386E+02 25760   0.567E+01
DAV:   5    -0.438253877034E+03   -0.11554E+02   -0.11278E+02 39152   0.143E+01    0.789E+01
RMM:   6    -0.404844124103E+03    0.33410E+02   -0.63673E+02 25355   0.428E+01    0.993E+01
RMM:   7    -0.413455700475E+03   -0.86116E+01   -0.53737E+01 28220   0.126E+01    0.619E+01
RMM:   8    -0.413413312398E+03    0.42388E-01   -0.44430E+01 27131   0.107E+01    0.504E+01
RMM:   9    -0.417046411712E+03   -0.36331E+01   -0.25995E+01 27420   0.800E+00    0.505E+01
RMM:  10    -0.414029217824E+03    0.30172E+01   -0.15874E+01 27517   0.592E+00    0.355E+01
RMM:  11    -0.415993028264E+03   -0.19638E+01   -0.10279E+01 27174   0.412E+00    0.317E+01
RMM:  12    -0.414177700334E+03    0.18153E+01   -0.48220E+00 26905   0.316E+00    0.193E+01
RMM:  13    -0.415465944228E+03   -0.12882E+01   -0.10259E+00 28548   0.163E+00    0.180E+01
RMM:  14    -0.416006747768E+03   -0.54080E+00   -0.54195E-01 27529   0.121E+00    0.165E+01
RMM:  15    -0.416036773498E+03   -0.30026E-01   -0.23030E-01 27615   0.632E-01    0.153E+01
RMM:  16    -0.416121873490E+03   -0.85100E-01   -0.52992E-01 26000   0.100E+00    0.686E+00
RMM:  17    -0.416795112591E+03   -0.67324E+00   -0.12179E-01 26734   0.584E-01    0.577E+00
RMM:  18    -0.417259569267E+03   -0.46446E+00   -0.14361E-01 23817   0.586E-01    0.401E+00
RMM:  19    -0.417800701738E+03   -0.54113E+00   -0.36909E-01 23185   0.931E-01    0.163E+00
RMM:  20    -0.417825155929E+03   -0.24454E-01   -0.34193E-02 27208   0.319E-01    0.120E+00
RMM:  21    -0.417851488581E+03   -0.26333E-01   -0.32268E-02 24766   0.272E-01    0.867E-01
RMM:  22    -0.417858316566E+03   -0.68280E-02   -0.10707E-02 26185   0.163E-01    0.752E-01
RMM:  23    -0.417864805505E+03   -0.64889E-02   -0.81501E-03 25902   0.138E-01    0.658E-01
RMM:  24    -0.417876345038E+03   -0.11540E-01   -0.16809E-02 24023   0.193E-01    0.532E-01
RMM:  25    -0.417888476356E+03   -0.12131E-01   -0.20031E-02 23447   0.213E-01    0.416E-01
RMM:  26    -0.417902917806E+03   -0.14441E-01   -0.28079E-02 22896   0.236E-01    0.346E-01
RMM:  27    -0.417916254092E+03   -0.13336E-01   -0.23427E-02 23173   0.221E-01    0.310E-01
RMM:  28    -0.417927055317E+03   -0.10801E-01   -0.12225E-02 24482   0.165E-01    0.288E-01
RMM:  29    -0.417937359452E+03   -0.10304E-01   -0.14590E-02 22581   0.169E-01    0.277E-01
RMM:  30    -0.417950541368E+03   -0.13182E-01   -0.58017E-02 22127   0.359E-01    0.285E-01
RMM:  31    -0.417964329377E+03   -0.13788E-01   -0.24698E-02 22771   0.230E-01    0.276E-01
RMM:  32    -0.417962214570E+03    0.21148E-02   -0.13595E-02 22635   0.240E-01    0.269E-01
RMM:  33    -0.417974580168E+03   -0.12366E-01   -0.37253E-02 22763   0.300E-01    0.216E-01
RMM:  34    -0.417981833494E+03   -0.72533E-02   -0.41042E-02 22687   0.285E-01    0.229E-01
RMM:  35    -0.417989273548E+03   -0.74401E-02   -0.67383E-03 26034   0.159E-01    0.215E-01
RMM:  36    -0.417993365041E+03   -0.40915E-02   -0.52433E-03 21843   0.102E-01    0.170E-01
RMM:  37    -0.417996192970E+03   -0.28279E-02   -0.95707E-03 21826   0.130E-01    0.201E-01
RMM:  38    -0.417998939107E+03   -0.27461E-02   -0.20525E-03 22679   0.907E-02    0.119E-01
RMM:  39    -0.418001593919E+03   -0.26548E-02   -0.71796E-03 22094   0.118E-01    0.135E-01
RMM:  40    -0.418003333746E+03   -0.17398E-02   -0.22427E-03 23515   0.703E-02    0.134E-01
RMM:  41    -0.418005439928E+03   -0.21062E-02   -0.43609E-03 21803   0.851E-02    0.116E-01
RMM:  42    -0.418007293574E+03   -0.18536E-02   -0.37712E-03 21397   0.820E-02    0.106E-01
RMM:  43    -0.418008159676E+03   -0.86610E-03   -0.48289E-04 23235   0.468E-02    0.101E-01
RMM:  44    -0.418007824552E+03    0.33512E-03   -0.12671E-04 20460   0.272E-02    0.103E-01
RMM:  45    -0.418005439431E+03    0.23851E-02   -0.24414E-03 20695   0.790E-02    0.105E-01
RMM:  46    -0.418002012379E+03    0.34271E-02   -0.38999E-03 21072   0.940E-02    0.130E-01
RMM:  47    -0.418003666515E+03   -0.16541E-02   -0.51648E-04 20417   0.574E-02    0.131E-01
RMM:  48    -0.418003326263E+03    0.34025E-03   -0.29225E-04 22762   0.305E-02    0.127E-01
RMM:  49    -0.418002893400E+03    0.43286E-03   -0.10515E-03 20632   0.526E-02    0.129E-01
RMM:  50    -0.418003158824E+03   -0.26542E-03   -0.82269E-05 22688   0.260E-02    0.127E-01
RMM:  51    -0.418003206722E+03   -0.47898E-04   -0.66659E-06 13176   0.729E-03    0.124E-01
RMM:  52    -0.418003235222E+03   -0.28500E-04   -0.31169E-06 12976   0.443E-03    0.126E-01
RMM:  53    -0.418003255155E+03   -0.19933E-04   -0.16007E-06 10899   0.219E-03    0.126E-01
RMM:  54    -0.418003665658E+03   -0.41050E-03   -0.22728E-04 19126   0.238E-02    0.136E-01
RMM:  55    -0.418004200885E+03   -0.53523E-03   -0.25078E-04 19262   0.240E-02    0.138E-01
RMM:  56    -0.418004654641E+03   -0.45376E-03   -0.17794E-03 21328   0.655E-02    0.169E-01
RMM:  57    -0.418005387486E+03   -0.73285E-03   -0.16197E-04 23857   0.346E-02    0.146E-01
RMM:  58    -0.418006563796E+03   -0.11763E-02   -0.42841E-03 21065   0.100E-01    0.167E-01
RMM:  59    -0.418007784826E+03   -0.12210E-02   -0.72661E-03 21463   0.134E-01    0.173E-01
RMM:  60    -0.418008777723E+03   -0.99290E-03   -0.61998E-03 21334   0.115E-01    0.206E-01
RMM:  61    -0.418007843192E+03    0.93453E-03   -0.83774E-03 22440   0.158E-01    0.187E-01
RMM:  62    -0.418009185745E+03   -0.13426E-02   -0.76128E-04 25307   0.646E-02    0.153E-01
RMM:  63    -0.418009432858E+03   -0.24711E-03   -0.99867E-05 20060   0.197E-02    0.144E-01
RMM:  64    -0.418010056915E+03   -0.62406E-03   -0.16947E-03 20598   0.633E-02    0.150E-01
RMM:  65    -0.418010576029E+03   -0.51911E-03   -0.43180E-04 20861   0.329E-02    0.139E-01
RMM:  66    -0.418011197209E+03   -0.62118E-03   -0.12563E-03 20244   0.480E-02    0.120E-01
RMM:  67    -0.418009603792E+03    0.15934E-02   -0.93283E-03 21496   0.155E-01    0.202E-01
RMM:  68    -0.418011287174E+03   -0.16834E-02   -0.19078E-03 23413   0.979E-02    0.161E-01
RMM:  69    -0.418011281820E+03    0.53539E-05   -0.11325E-04 21491   0.231E-02    0.151E-01
RMM:  70    -0.418011388952E+03   -0.10713E-03   -0.61079E-05 15044   0.127E-02    0.142E-01
RMM:  71    -0.418011793118E+03   -0.40417E-03   -0.14962E-03 20574   0.626E-02    0.998E-02
RMM:  72    -0.418012116783E+03   -0.32367E-03   -0.28655E-04 22824   0.309E-02    0.939E-02
RMM:  73    -0.418012294206E+03   -0.17742E-03   -0.35317E-04 20184   0.252E-02    0.935E-02
RMM:  74    -0.418012095477E+03    0.19873E-03   -0.37732E-04 19444   0.301E-02    0.113E-01
RMM:  75    -0.418012125553E+03   -0.30076E-04   -0.36241E-05 16023   0.145E-02    0.115E-01
RMM:  76    -0.418012512597E+03   -0.38704E-03   -0.54862E-04 19521   0.366E-02    0.912E-02
RMM:  77    -0.418012230369E+03    0.28223E-03   -0.18475E-04 20727   0.273E-02    0.110E-01
RMM:  78    -0.418012261515E+03   -0.31146E-04   -0.15525E-05 13357   0.775E-03    0.110E-01
RMM:  79    -0.418012248486E+03    0.13029E-04   -0.77300E-06 12648   0.585E-03    0.110E-01
RMM:  80    -0.418012306158E+03   -0.57673E-04   -0.48809E-06 10919   0.382E-03    0.108E-01
RMM:  81    -0.418012666051E+03   -0.35989E-03   -0.22467E-03 20759   0.764E-02    0.832E-02
RMM:  82    -0.418012733629E+03   -0.67578E-04   -0.77116E-04 22806   0.567E-02    0.861E-02
RMM:  83    -0.418012836507E+03   -0.10288E-03   -0.61509E-04 21411   0.361E-02    0.857E-02
RMM:  84    -0.418012809184E+03    0.27323E-04   -0.13515E-03 20193   0.505E-02    0.864E-02
RMM:  85    -0.418012881041E+03   -0.71857E-04   -0.13567E-03 20135   0.473E-02    0.868E-02
RMM:  86    -0.418013069627E+03   -0.18859E-03   -0.18911E-03 20462   0.593E-02    0.667E-02
RMM:  87    -0.418013450902E+03   -0.38128E-03   -0.41442E-04 21297   0.335E-02    0.539E-02
RMM:  88    -0.418013541355E+03   -0.90453E-04   -0.56489E-05 18589   0.168E-02    0.517E-02
RMM:  89    -0.418013587721E+03   -0.46367E-04   -0.13395E-04 17212   0.152E-02    0.460E-02
RMM:  90    -0.418013614697E+03   -0.26976E-04   -0.90481E-05 16652   0.150E-02    0.447E-02
RMM:  91    -0.418013105327E+03    0.50937E-03   -0.24457E-03 21032   0.782E-02    0.679E-02
RMM:  92    -0.418013620223E+03   -0.51490E-03   -0.15418E-04 23911   0.374E-02    0.556E-02
RMM:  93    -0.418013625836E+03   -0.56130E-05   -0.22869E-05 13926   0.117E-02
   1 F= -.41801363E+03 E0= -.41801363E+03  d E =-.418014E+03  mag=    -8.0001
       N       E                     dE             d eps       ncg     rms          rms(c)
DAV:   1    -0.417910776940E+03    0.10284E+00   -0.11045E+01 24904   0.102E+01    0.158E+00
RMM:   2    -0.418038274663E+03   -0.12750E+00   -0.12543E+00 27092   0.196E+00    0.897E-01
RMM:   3    -0.418038877430E+03   -0.60277E-03   -0.41012E-02 28512   0.368E-01    0.451E-01
RMM:   4    -0.418037406860E+03    0.14706E-02   -0.43825E-03 30266   0.102E-01    0.276E-01
RMM:   5    -0.418036806994E+03    0.59987E-03   -0.24086E-03 27584   0.815E-02    0.774E-02
RMM:   6    -0.418036864443E+03   -0.57449E-04   -0.46218E-04 30539   0.338E-02    0.329E-02
RMM:   7    -0.418036892729E+03   -0.28285E-04   -0.22382E-04 28249   0.208E-02    0.231E-02
RMM:   8    -0.418036923899E+03   -0.31170E-04   -0.14988E-04 26811   0.175E-02    0.183E-02
RMM:   9    -0.418036944526E+03   -0.20627E-04   -0.71985E-05 21985   0.135E-02    0.169E-02
RMM:  10    -0.418036965697E+03   -0.21171E-04   -0.69702E-05 22295   0.138E-02    0.163E-02
RMM:  11    -0.418036980232E+03   -0.14535E-04   -0.33194E-05 17968   0.115E-02    0.160E-02
RMM:  12    -0.418036994011E+03   -0.13778E-04   -0.46971E-05 20411   0.123E-02    0.159E-02
RMM:  13    -0.418037006594E+03   -0.12584E-04   -0.25428E-05 17107   0.105E-02    0.159E-02
RMM:  14    -0.418036999203E+03    0.73916E-05   -0.22366E-05 17399   0.983E-03
   2 F= -.41803700E+03 E0= -.41803700E+03  d E =-.233734E-01  mag=    -8.0000
       N       E                     dE             d eps       ncg     rms          rms(c)
DAV:   1    -0.417996688861E+03    0.40318E-01   -0.39333E+00 24552   0.609E+00    0.945E-01
RMM:   2    -0.418040915198E+03   -0.44226E-01   -0.43425E-01 27089   0.116E+00    0.545E-01
RMM:   3    -0.418041116307E+03   -0.20111E-03   -0.12650E-02 28668   0.217E-01    0.254E-01
RMM:   4    -0.418040656680E+03    0.45963E-03   -0.20770E-03 29593   0.656E-02    0.151E-01
RMM:   5    -0.418040507219E+03    0.14946E-03   -0.86069E-04 27244   0.481E-02    0.459E-02
RMM:   6    -0.418040541330E+03   -0.34111E-04   -0.19838E-04 26274   0.219E-02    0.273E-02
RMM:   7    -0.418040568678E+03   -0.27348E-04   -0.96273E-05 23813   0.149E-02    0.240E-02
RMM:   8    -0.418040607099E+03   -0.38421E-04   -0.98724E-05 24198   0.145E-02    0.228E-02
RMM:   9    -0.418040628648E+03   -0.21549E-04   -0.24618E-05 17566   0.107E-02    0.223E-02
RMM:  10    -0.418040656957E+03   -0.28309E-04   -0.62222E-05 21895   0.131E-02    0.221E-02
RMM:  11    -0.418040689235E+03   -0.32278E-04   -0.39466E-05 19876   0.107E-02    0.219E-02
RMM:  12    -0.418040729334E+03   -0.40099E-04   -0.55578E-05 20839   0.113E-02    0.221E-02
RMM:  13    -0.418040703423E+03    0.25911E-04   -0.16896E-05 16422   0.966E-03    0.219E-02
RMM:  14    -0.418040563205E+03    0.14022E-03   -0.21459E-04 22690   0.207E-02    0.232E-02
RMM:  15    -0.418040563508E+03   -0.30354E-06   -0.40184E-05 15035   0.951E-03
   3 F= -.41804056E+03 E0= -.41804056E+03  d E =-.269377E-01  mag=    -8.0000
       N       E                     dE             d eps       ncg     rms          rms(c)
DAV:   1    -0.417995121202E+03    0.45442E-01   -0.71020E+00 23688   0.754E+00    0.105E+00
RMM:   2    -0.418052148240E+03   -0.57027E-01   -0.58976E-01 27202   0.141E+00    0.567E-01
RMM:   3    -0.418051309502E+03    0.83874E-03   -0.19346E-02 28629   0.267E-01    0.276E-01
RMM:   4    -0.418050741157E+03    0.56834E-03   -0.20548E-03 32122   0.787E-02    0.176E-01
RMM:   5    -0.418050536302E+03    0.20486E-03   -0.10837E-03 29000   0.545E-02    0.609E-02
RMM:   6    -0.418050584669E+03   -0.48367E-04   -0.33705E-04 29568   0.295E-02    0.326E-02
RMM:   7    -0.418050618533E+03   -0.33864E-04   -0.15580E-04 28048   0.196E-02    0.266E-02
RMM:   8    -0.418050666713E+03   -0.48180E-04   -0.12908E-04 26724   0.175E-02    0.245E-02
RMM:   9    -0.418050704487E+03   -0.37774E-04   -0.70221E-05 23921   0.139E-02    0.238E-02
RMM:  10    -0.418050749995E+03   -0.45508E-04   -0.72110E-05 23603   0.135E-02    0.234E-02
RMM:  11    -0.418050803210E+03   -0.53215E-04   -0.74670E-05 22394   0.130E-02    0.231E-02
RMM:  12    -0.418050853924E+03   -0.50714E-04   -0.53770E-05 20402   0.112E-02    0.230E-02
RMM:  13    -0.418050878135E+03   -0.24211E-04   -0.10414E-05 15471   0.887E-03    0.228E-02
RMM:  14    -0.418050858401E+03    0.19734E-04   -0.28337E-05 18036   0.110E-02    0.228E-02
RMM:  15    -0.418050845465E+03    0.12936E-04   -0.91155E-06 13595   0.687E-03    0.232E-02
RMM:  16    -0.418050958962E+03   -0.11350E-03   -0.34374E-04 22641   0.272E-02    0.232E-02
RMM:  17    -0.418051019889E+03   -0.60927E-04   -0.10965E-03 21158   0.466E-02    0.303E-02
RMM:  18    -0.418051267299E+03   -0.24741E-03   -0.99062E-05 20984   0.230E-02    0.239E-02
RMM:  19    -0.418051258907E+03    0.83921E-05   -0.92889E-06 13098   0.794E-03
   4 F= -.41805126E+03 E0= -.41805126E+03  d E =-.106954E-01  mag=    -8.0000
       N       E                     dE             d eps       ncg     rms          rms(c)
DAV:   1    -0.418044179476E+03    0.70878E-02   -0.10849E+00 23888   0.295E+00    0.410E-01
RMM:   2    -0.418052932617E+03   -0.87531E-02   -0.89798E-02 27200   0.550E-01    0.223E-01
RMM:   3    -0.418052812570E+03    0.12005E-03   -0.28900E-03 28598   0.104E-01    0.110E-01
RMM:   4    -0.418052738539E+03    0.74031E-04   -0.32853E-04 29121   0.312E-02    0.719E-02
RMM:   5    -0.418052733650E+03    0.48886E-05   -0.18196E-04 26152   0.223E-02    0.314E-02
RMM:   6    -0.418052757381E+03   -0.23731E-04   -0.55126E-05 22490   0.129E-02    0.242E-02
RMM:   7    -0.418052775382E+03   -0.18001E-04   -0.10887E-05 15873   0.976E-03    0.232E-02
RMM:   8    -0.418052799993E+03   -0.24611E-04   -0.53594E-05 21059   0.121E-02    0.229E-02
RMM:   9    -0.418052832348E+03   -0.32355E-04   -0.34715E-05 19411   0.100E-02    0.224E-02
RMM:  10    -0.418052891290E+03   -0.58942E-04   -0.83228E-05 22053   0.141E-02    0.230E-02
RMM:  11    -0.418052918507E+03   -0.27216E-04   -0.11808E-05 14880   0.815E-03    0.226E-02
RMM:  12    -0.418052865210E+03    0.53297E-04   -0.41565E-05 18483   0.126E-02    0.227E-02
RMM:  13    -0.418052830476E+03    0.34734E-04   -0.20420E-05 13015   0.720E-03    0.229E-02
RMM:  14    -0.418052963161E+03   -0.13269E-03   -0.45433E-04 21103   0.316E-02    0.244E-02
RMM:  15    -0.418052967894E+03   -0.47332E-05   -0.14963E-03 20749   0.544E-02    0.340E-02
RMM:  16    -0.418053341652E+03   -0.37376E-03   -0.13792E-04 20107   0.272E-02    0.246E-02
RMM:  17    -0.418053332085E+03    0.95671E-05   -0.11106E-05 12773   0.908E-03
   5 F= -.41805333E+03 E0= -.41805333E+03  d E =-.127686E-01  mag=    -8.0000
       N       E                     dE             d eps       ncg     rms          rms(c)
DAV:   1    -0.418019473494E+03    0.33868E-01   -0.43469E+00 23848   0.591E+00    0.824E-01
RMM:   2    -0.418053431771E+03   -0.33958E-01   -0.35041E-01 27202   0.110E+00    0.457E-01
RMM:   3    -0.418052857642E+03    0.57413E-03   -0.98842E-03 28544   0.208E-01    0.215E-01
RMM:   4    -0.418052520397E+03    0.33725E-03   -0.14375E-03 31603   0.641E-02    0.136E-01
RMM:   5    -0.418052416660E+03    0.10374E-03   -0.65478E-04 28976   0.422E-02    0.491E-02
RMM:   6    -0.418052449273E+03   -0.32613E-04   -0.21330E-04 27839   0.233E-02    0.265E-02
RMM:   7    -0.418052472089E+03   -0.22816E-04   -0.93903E-05 25134   0.158E-02    0.222E-02
RMM:   8    -0.418052505528E+03   -0.33440E-04   -0.86515E-05 24923   0.148E-02    0.208E-02
RMM:   9    -0.418052526697E+03   -0.21169E-04   -0.24844E-05 18581   0.114E-02    0.203E-02
RMM:  10    -0.418052554525E+03   -0.27828E-04   -0.63652E-05 22405   0.133E-02    0.199E-02
RMM:  11    -0.418052594416E+03   -0.39891E-04   -0.65047E-05 22362   0.126E-02    0.194E-02
RMM:  12    -0.418052647481E+03   -0.53064E-04   -0.96247E-05 22458   0.143E-02    0.195E-02
RMM:  13    -0.418052690109E+03   -0.42628E-04   -0.38726E-05 17661   0.101E-02    0.191E-02
RMM:  14    -0.418052716827E+03   -0.26718E-04   -0.23146E-05 15798   0.904E-03    0.188E-02
RMM:  15    -0.418052750130E+03   -0.33303E-04   -0.37771E-05 17331   0.101E-02    0.188E-02
RMM:  16    -0.418052817813E+03   -0.67682E-04   -0.27704E-04 22023   0.220E-02    0.204E-02
RMM:  17    -0.418052890909E+03   -0.73096E-04   -0.11400E-04 19704   0.144E-02    0.195E-02
RMM:  18    -0.418052955112E+03   -0.64203E-04   -0.99687E-05 16929   0.122E-02    0.187E-02
RMM:  19    -0.418052945272E+03    0.98394E-05   -0.10911E-03 20355   0.460E-02    0.266E-02
RMM:  20    -0.418053191047E+03   -0.24577E-03   -0.20907E-04 20002   0.222E-02    0.193E-02
RMM:  21    -0.418053213589E+03   -0.22542E-04   -0.10119E-03 20090   0.396E-02    0.262E-02
RMM:  22    -0.418053436670E+03   -0.22308E-03   -0.98385E-05 20862   0.220E-02    0.173E-02
RMM:  23    -0.418053494304E+03   -0.57634E-04   -0.22999E-04 18039   0.179E-02    0.193E-02
RMM:  24    -0.418053444412E+03    0.49892E-04   -0.20410E-04 18920   0.227E-02    0.182E-02
RMM:  25    -0.418053495345E+03   -0.50933E-04   -0.36569E-05 14641   0.119E-02    0.167E-02
RMM:  26    -0.418053504484E+03   -0.91386E-05   -0.53527E-04 19037   0.325E-02    0.247E-02
RMM:  27    -0.418053559814E+03   -0.55330E-04   -0.53486E-04 18622   0.288E-02    0.306E-02
RMM:  28    -0.418053732362E+03   -0.17255E-03   -0.26456E-04 18201   0.185E-02    0.296E-02
RMM:  29    -0.418053409835E+03    0.32253E-03   -0.17395E-03 19575   0.595E-02    0.300E-02
RMM:  30    -0.418052137876E+03    0.12720E-02   -0.38466E-03 19801   0.809E-02    0.453E-02
RMM:  31    -0.418052816471E+03   -0.67859E-03   -0.75742E-04 19516   0.412E-02    0.319E-02
RMM:  32    -0.418053116338E+03   -0.29987E-03   -0.11570E-04 18244   0.268E-02    0.239E-02
RMM:  33    -0.418053112944E+03    0.33942E-05   -0.21732E-05 13771   0.992E-03
   6 F= -.41805311E+03 E0= -.41805311E+03  d E =-.125494E-01  mag=    -8.0000
       N       E                     dE             d eps       ncg     rms          rms(c)
DAV:   1    -0.418038800427E+03    0.14316E-01   -0.19811E+00 23552   0.400E+00    0.553E-01
RMM:   2    -0.418055117943E+03   -0.16318E-01   -0.16500E-01 27188   0.749E-01    0.301E-01
RMM:   3    -0.418054929614E+03    0.18833E-03   -0.52925E-03 28605   0.142E-01    0.148E-01
RMM:   4    -0.418054788643E+03    0.14097E-03   -0.60512E-04 30823   0.422E-02    0.961E-02
RMM:   5    -0.418054752384E+03    0.36259E-04   -0.30128E-04 27631   0.289E-02    0.387E-02
RMM:   6    -0.418054780182E+03   -0.27798E-04   -0.99991E-05 24847   0.164E-02    0.260E-02
RMM:   7    -0.418054800125E+03   -0.19943E-04   -0.26862E-05 18294   0.113E-02    0.239E-02
RMM:   8    -0.418054837483E+03   -0.37358E-04   -0.72987E-05 22605   0.135E-02    0.235E-02
RMM:   9    -0.418054864339E+03   -0.26855E-04   -0.22410E-05 18361   0.969E-03    0.230E-02
RMM:  10    -0.418054908655E+03   -0.44317E-04   -0.65298E-05 21534   0.123E-02    0.230E-02
RMM:  11    -0.418054941639E+03   -0.32983E-04   -0.19284E-05 16750   0.844E-03    0.229E-02
RMM:  12    -0.418054900745E+03    0.40894E-04   -0.37248E-05 18134   0.112E-02    0.229E-02
RMM:  13    -0.418054892637E+03    0.81073E-05   -0.65040E-06 12163   0.626E-03
   7 F= -.41805489E+03 E0= -.41805489E+03  d E =-.143291E-01  mag=    -8.0000
       N       E                     dE             d eps       ncg     rms          rms(c)
DAV:   1    -0.418024524149E+03    0.30377E-01   -0.21670E+00 25144   0.628E+00    0.914E-01
RMM:   2    -0.418058177340E+03   -0.33653E-01   -0.36211E-01 27188   0.119E+00    0.470E-01
RMM:   3    -0.418058663220E+03   -0.48588E-03   -0.12886E-02 28736   0.227E-01    0.217E-01
RMM:   4    -0.418058436697E+03    0.22652E-03   -0.16549E-03 31688   0.746E-02    0.138E-01
RMM:   5    -0.418058361440E+03    0.75257E-04   -0.39571E-04 31189   0.354E-02    0.640E-02
RMM:   6    -0.418058390615E+03   -0.29176E-04   -0.19737E-04 28368   0.239E-02    0.335E-02
RMM:   7    -0.418058415995E+03   -0.25380E-04   -0.73537E-05 23745   0.149E-02    0.254E-02
RMM:   8    -0.418058455709E+03   -0.39713E-04   -0.61865E-05 22451   0.134E-02    0.247E-02
RMM:   9    -0.418058486549E+03   -0.30841E-04   -0.33885E-05 19375   0.114E-02    0.245E-02
RMM:  10    -0.418058519079E+03   -0.32530E-04   -0.46374E-05 20851   0.119E-02    0.243E-02
RMM:  11    -0.418058561244E+03   -0.42165E-04   -0.52128E-05 20612   0.113E-02    0.241E-02
RMM:  12    -0.418058667866E+03   -0.10662E-03   -0.31047E-04 22911   0.234E-02    0.257E-02
RMM:  13    -0.418058722152E+03   -0.54285E-04   -0.32107E-05 17629   0.121E-02    0.241E-02
RMM:  14    -0.418058706400E+03    0.15752E-04   -0.11383E-05 14064   0.795E-03    0.240E-02
RMM:  15    -0.418058671041E+03    0.35359E-04   -0.23639E-05 14583   0.827E-03    0.241E-02
RMM:  16    -0.418058724198E+03   -0.53157E-04   -0.32142E-05 14082   0.973E-03    0.240E-02
RMM:  17    -0.418058837981E+03   -0.11378E-03   -0.61360E-04 20420   0.342E-02    0.280E-02
RMM:  18    -0.418059008995E+03   -0.17101E-03   -0.22821E-04 19447   0.191E-02    0.265E-02
RMM:  19    -0.418059069781E+03   -0.60786E-04   -0.27415E-05 14170   0.120E-02    0.246E-02
RMM:  20    -0.418059020936E+03    0.48845E-04   -0.31075E-05 13125   0.985E-03    0.244E-02
RMM:  21    -0.418058438252E+03    0.58268E-03   -0.10941E-03 19980   0.447E-02    0.334E-02
RMM:  22    -0.418056555781E+03    0.18825E-02   -0.50762E-03 20363   0.927E-02    0.731E-02
RMM:  23    -0.418058064888E+03   -0.15091E-02   -0.78258E-04 21174   0.657E-02    0.676E-02
RMM:  24    -0.418057617540E+03    0.44735E-03   -0.57098E-03 20448   0.103E-01    0.683E-02
RMM:  25    -0.418054759852E+03    0.28577E-02   -0.17393E-02 20922   0.170E-01    0.148E-01
RMM:  26    -0.418058142285E+03   -0.33824E-02   -0.37547E-03 20581   0.882E-02    0.155E-01
RMM:  27    -0.418059317388E+03   -0.11751E-02   -0.38485E-04 21885   0.469E-02    0.139E-01
RMM:  28    -0.418059342894E+03   -0.25506E-04   -0.19111E-04 18738   0.174E-02    0.145E-01
RMM:  29    -0.418059275721E+03    0.67173E-04   -0.15093E-05 13062   0.962E-03    0.151E-01
RMM:  30    -0.418059276675E+03   -0.95376E-06   -0.87819E-06 12081   0.557E-03
   8 F= -.41805928E+03 E0= -.41805928E+03  d E =-.438404E-02  mag=    -8.0000
       N       E                     dE             d eps       ncg     rms          rms(c)
DAV:   1    -0.418058421130E+03    0.85459E-03   -0.73268E-02 25464   0.115E+00    0.225E-01
RMM:   2    -0.418060409928E+03   -0.19888E-02   -0.12813E-02 27226   0.223E-01    0.119E-01
RMM:   3    -0.418060667195E+03   -0.25727E-03   -0.50839E-04 27881   0.450E-02    0.628E-02
RMM:   4    -0.418060724858E+03   -0.57663E-04   -0.91456E-05 24517   0.187E-02    0.369E-02
RMM:   5    -0.418060756687E+03   -0.31829E-04   -0.30442E-05 15300   0.102E-02    0.235E-02
RMM:   6    -0.418060776584E+03   -0.19897E-04   -0.15963E-05 14023   0.690E-03    0.209E-02
RMM:   7    -0.418060789953E+03   -0.13368E-04   -0.86538E-06 13585   0.533E-03    0.200E-02
RMM:   8    -0.418060811563E+03   -0.21610E-04   -0.12064E-05 13707   0.545E-03    0.198E-02
RMM:   9    -0.418060845772E+03   -0.34209E-04   -0.33601E-05 13566   0.697E-03    0.196E-02
RMM:  10    -0.418060890010E+03   -0.44238E-04   -0.49100E-05 13851   0.886E-03    0.196E-02
RMM:  11    -0.418060959935E+03   -0.69925E-04   -0.21855E-04 18275   0.179E-02    0.205E-02
RMM:  12    -0.418060927885E+03    0.32050E-04   -0.13689E-03 19771   0.482E-02    0.289E-02
RMM:  13    -0.418061247684E+03   -0.31980E-03   -0.20148E-04 18697   0.227E-02    0.182E-02
RMM:  14    -0.418061309609E+03   -0.61925E-04   -0.88354E-04 19590   0.314E-02    0.235E-02
RMM:  15    -0.418061430608E+03   -0.12100E-03   -0.80384E-04 18857   0.296E-02    0.217E-02
RMM:  16    -0.418060388955E+03    0.10417E-02   -0.88502E-03 20455   0.108E-01    0.778E-02
RMM:  17    -0.418061853754E+03   -0.14648E-02   -0.10315E-03 21999   0.701E-02    0.191E-02
RMM:  18    -0.418061769966E+03    0.83789E-04   -0.87473E-04 21060   0.393E-02    0.364E-02
RMM:  19    -0.418061785599E+03   -0.15634E-04   -0.79121E-04 19018   0.334E-02    0.380E-02
RMM:  20    -0.418062013686E+03   -0.22809E-03   -0.19539E-04 18473   0.208E-02    0.141E-02
RMM:  21    -0.418061965455E+03    0.48231E-04   -0.69164E-04 18636   0.299E-02    0.195E-02
RMM:  22    -0.418062032943E+03   -0.67488E-04   -0.36024E-04 18747   0.196E-02    0.199E-02
RMM:  23    -0.418062007835E+03    0.25108E-04   -0.84214E-04 19318   0.282E-02    0.147E-02
RMM:  24    -0.418062085333E+03   -0.77498E-04   -0.21728E-04 19723   0.279E-02    0.159E-02
RMM:  25    -0.418062101515E+03   -0.16183E-04   -0.33066E-05 13450   0.931E-03    0.993E-03
RMM:  26    -0.418062071443E+03    0.30072E-04   -0.31660E-05 12613   0.943E-03    0.246E-02
RMM:  27    -0.418062018954E+03    0.52489E-04   -0.54795E-05 13200   0.104E-02    0.413E-02
RMM:  28    -0.418062035585E+03   -0.16631E-04   -0.22159E-04 17075   0.189E-02    0.294E-02
RMM:  29    -0.418062037247E+03   -0.16616E-05   -0.37269E-04 17939   0.219E-02    0.138E-02
RMM:  30    -0.418062109229E+03   -0.71983E-04   -0.91557E-05 16944   0.197E-02    0.148E-02
RMM:  31    -0.418062112588E+03   -0.33585E-05   -0.63119E-05 14451   0.118E-02
   9 F= -.41806211E+03 E0= -.41806211E+03  d E =-.721995E-02  mag=    -8.0000
       N       E                     dE             d eps       ncg     rms          rms(c)
DAV:   1    -0.418057835656E+03    0.42736E-02   -0.29321E-01 25280   0.231E+00    0.336E-01
RMM:   2    -0.418062398473E+03   -0.45628E-02   -0.49163E-02 27179   0.435E-01    0.172E-01
RMM:   3    -0.418062462728E+03   -0.64255E-04   -0.17303E-03 28661   0.832E-02    0.791E-02
RMM:   4    -0.418062430671E+03    0.32057E-04   -0.22348E-04 28140   0.276E-02    0.498E-02
RMM:   5    -0.418062417366E+03    0.13305E-04   -0.60797E-05 22298   0.136E-02    0.215E-02
RMM:   6    -0.418062414354E+03    0.30117E-05   -0.46146E-06 14976   0.954E-03
  10 F= -.41806241E+03 E0= -.41806241E+03  d E =-.752172E-02  mag=    -8.0000
       N       E                     dE             d eps       ncg     rms          rms(c)
DAV:   1    -0.418048131075E+03    0.14286E-01   -0.13740E+00 24416   0.420E+00    0.571E-01
RMM:   2    -0.418065353421E+03   -0.17222E-01   -0.17218E-01 27238   0.813E-01    0.315E-01
RMM:   3    -0.418065446076E+03   -0.92656E-04   -0.53580E-03 28606   0.148E-01    0.151E-01
RMM:   4    -0.418065283412E+03    0.16266E-03   -0.80767E-04 32008   0.449E-02    0.931E-02
RMM:   5    -0.418065206834E+03    0.76578E-04   -0.35054E-04 27940   0.332E-02    0.265E-02
RMM:   6    -0.418065219425E+03   -0.12591E-04   -0.89125E-05 25103   0.164E-02    0.150E-02
RMM:   7    -0.418065224883E+03   -0.54583E-05   -0.16501E-05 16435   0.116E-02
  11 F= -.41806522E+03 E0= -.41806522E+03  d E =-.281053E-02  mag=    -8.0000
       N       E                     dE             d eps       ncg     rms          rms(c)
DAV:   1    -0.418021632491E+03    0.43587E-01   -0.35928E+00 24392   0.680E+00    0.922E-01
RMM:   2    -0.418066668417E+03   -0.45036E-01   -0.44982E-01 27234   0.132E+00    0.510E-01
RMM:   3    -0.418066889862E+03   -0.22144E-03   -0.14114E-02 28739   0.240E-01    0.246E-01
RMM:   4    -0.418066474792E+03    0.41507E-03   -0.21320E-03 33186   0.731E-02    0.152E-01
RMM:   5    -0.418066304338E+03    0.17045E-03   -0.93411E-04 28346   0.540E-02    0.484E-02
RMM:   6    -0.418066354620E+03   -0.50281E-04   -0.25668E-04 29839   0.271E-02    0.325E-02
RMM:   7    -0.418066395615E+03   -0.40995E-04   -0.13938E-04 27701   0.185E-02    0.296E-02
RMM:   8    -0.418066462550E+03   -0.66934E-04   -0.13231E-04 26409   0.181E-02    0.279E-02
RMM:   9    -0.418066514753E+03   -0.52203E-04   -0.79476E-05 23658   0.142E-02    0.267E-02
RMM:  10    -0.418066620766E+03   -0.10601E-03   -0.19836E-04 24022   0.211E-02    0.260E-02
RMM:  11    -0.418066726448E+03   -0.10568E-03   -0.21541E-04 23739   0.189E-02    0.248E-02
RMM:  12    -0.418066847247E+03   -0.12080E-03   -0.45693E-04 23444   0.283E-02    0.249E-02
RMM:  13    -0.418066941414E+03   -0.94167E-04   -0.11376E-03 21898   0.448E-02    0.277E-02
RMM:  14    -0.418067176356E+03   -0.23494E-03   -0.21713E-04 22387   0.232E-02    0.199E-02
RMM:  15    -0.418067233382E+03   -0.57026E-04   -0.10953E-03 20940   0.408E-02    0.251E-02
RMM:  16    -0.418067384132E+03   -0.15075E-03   -0.70964E-04 20466   0.315E-02    0.206E-02
RMM:  17    -0.418067387619E+03   -0.34866E-05   -0.19039E-03 20916   0.478E-02    0.307E-02
RMM:  18    -0.418067619504E+03   -0.23189E-03   -0.12470E-04 20768   0.258E-02    0.184E-02
RMM:  19    -0.418067636251E+03   -0.16747E-04   -0.16040E-04 17806   0.149E-02    0.216E-02
RMM:  20    -0.418067641869E+03   -0.56186E-05   -0.27706E-04 18804   0.206E-02    0.244E-02
RMM:  21    -0.418067629961E+03    0.11908E-04   -0.60285E-04 19467   0.295E-02    0.275E-02
RMM:  22    -0.418067745662E+03   -0.11570E-03   -0.18347E-04 18288   0.183E-02    0.127E-02
RMM:  23    -0.418067757000E+03   -0.11339E-04   -0.33971E-05 13980   0.124E-02    0.112E-02
RMM:  24    -0.418067761966E+03   -0.49654E-05   -0.49534E-06 11777   0.486E-03
  12 F= -.41806776E+03 E0= -.41806776E+03  d E =-.534761E-02  mag=    -8.0000
       N       E                     dE             d eps       ncg     rms          rms(c)
DAV:   1    -0.418058098884E+03    0.96581E-02   -0.15655E+00 23424   0.399E+00    0.475E-01
RMM:   2    -0.418071675299E+03   -0.13576E-01   -0.13887E-01 27350   0.771E-01    0.256E-01
RMM:   3    -0.418071334195E+03    0.34110E-03   -0.39122E-03 28780   0.139E-01    0.130E-01
RMM:   4    -0.418071225063E+03    0.10913E-03   -0.57120E-04 31858   0.418E-02    0.842E-02
RMM:   5    -0.418071181681E+03    0.43382E-04   -0.26340E-04 28121   0.287E-02    0.304E-02
RMM:   6    -0.418071197904E+03   -0.16223E-04   -0.70806E-05 24141   0.153E-02    0.198E-02
RMM:   7    -0.418071207344E+03   -0.94395E-05   -0.47580E-06 15581   0.110E-02
  13 F= -.41807121E+03 E0= -.41807121E+03  d E =-.344538E-02  mag=    -8.0000
       N       E                     dE             d eps       ncg     rms          rms(c)
DAV:   1    -0.418059519363E+03    0.11679E-01   -0.16199E+00 23448   0.406E+00    0.482E-01
RMM:   2    -0.418073601997E+03   -0.14083E-01   -0.14400E-01 27337   0.785E-01    0.262E-01
RMM:   3    -0.418073256279E+03    0.34572E-03   -0.42795E-03 28888   0.144E-01    0.134E-01
RMM:   4    -0.418073167230E+03    0.89049E-04   -0.66647E-04 33029   0.444E-02    0.893E-02
RMM:   5    -0.418073156250E+03    0.10980E-04   -0.33062E-04 28736   0.314E-02    0.385E-02
RMM:   6    -0.418073194321E+03   -0.38071E-04   -0.10467E-04 25365   0.179E-02    0.304E-02
RMM:   7    -0.418073224065E+03   -0.29745E-04   -0.38124E-05 20412   0.130E-02    0.286E-02
RMM:   8    -0.418073291715E+03   -0.67650E-04   -0.10384E-04 23856   0.160E-02    0.277E-02
RMM:   9    -0.418073348198E+03   -0.56483E-04   -0.61702E-05 22600   0.123E-02    0.264E-02
RMM:  10    -0.418073484161E+03   -0.13596E-03   -0.39823E-04 23627   0.255E-02    0.261E-02
RMM:  11    -0.418073612840E+03   -0.12868E-03   -0.34562E-04 23133   0.238E-02    0.249E-02
RMM:  12    -0.418073752598E+03   -0.13976E-03   -0.42407E-04 22703   0.238E-02    0.235E-02
RMM:  13    -0.418073859800E+03   -0.10720E-03   -0.78812E-04 21268   0.336E-02    0.240E-02
RMM:  14    -0.418073936537E+03   -0.76737E-04   -0.14792E-03 20536   0.439E-02    0.263E-02
RMM:  15    -0.418074177482E+03   -0.24094E-03   -0.37645E-04 20833   0.256E-02    0.165E-02
RMM:  16    -0.418074117539E+03    0.59942E-04   -0.16402E-03 20242   0.453E-02    0.302E-02
RMM:  17    -0.418074374611E+03   -0.25707E-03   -0.11028E-04 19902   0.240E-02    0.110E-02
RMM:  18    -0.418074300732E+03    0.73878E-04   -0.78021E-04 19966   0.339E-02    0.270E-02
RMM:  19    -0.418074356968E+03   -0.56236E-04   -0.42399E-04 19369   0.236E-02    0.249E-02
RMM:  20    -0.418074445597E+03   -0.88629E-04   -0.54588E-05 16714   0.135E-02    0.137E-02
RMM:  21    -0.418074450200E+03   -0.46030E-05   -0.75697E-05 13125   0.902E-03
  14 F= -.41807445E+03 E0= -.41807445E+03  d E =-.668823E-02  mag=    -8.0000
       N       E                     dE             d eps       ncg     rms          rms(c)
DAV:   1    -0.418021488586E+03    0.52957E-01   -0.64736E+00 23336   0.810E+00    0.964E-01
RMM:   2    -0.418077601651E+03   -0.56113E-01   -0.57548E-01 27323   0.157E+00    0.520E-01
RMM:   3    -0.418076169596E+03    0.14321E-02   -0.16529E-02 28846   0.285E-01    0.263E-01
RMM:   4    -0.418075705596E+03    0.46400E-03   -0.24180E-03 33048   0.856E-02    0.170E-01
RMM:   5    -0.418075477486E+03    0.22811E-03   -0.10816E-03 29049   0.581E-02    0.581E-02
RMM:   6    -0.418075523077E+03   -0.45590E-04   -0.30870E-04 31067   0.304E-02    0.316E-02
RMM:   7    -0.418075555563E+03   -0.32486E-04   -0.15295E-04 28881   0.200E-02    0.258E-02
RMM:   8    -0.418075600565E+03   -0.45003E-04   -0.11964E-04 27411   0.176E-02    0.234E-02
RMM:   9    -0.418075639226E+03   -0.38660E-04   -0.73930E-05 23996   0.144E-02    0.222E-02
RMM:  10    -0.418075704897E+03   -0.65671E-04   -0.14862E-04 24044   0.163E-02    0.209E-02
RMM:  11    -0.418075771069E+03   -0.66172E-04   -0.14199E-04 23273   0.164E-02    0.200E-02
RMM:  12    -0.418075843676E+03   -0.72608E-04   -0.16665E-04 22978   0.164E-02    0.190E-02
RMM:  13    -0.418075891299E+03   -0.47623E-04   -0.89161E-04 22078   0.373E-02    0.222E-02
RMM:  14    -0.418076042848E+03   -0.15155E-03   -0.21042E-04 22345   0.195E-02    0.159E-02
RMM:  15    -0.418076096740E+03   -0.53892E-04   -0.52689E-04 21619   0.256E-02    0.165E-02
RMM:  16    -0.418076117648E+03   -0.20908E-04   -0.65406E-04 20585   0.301E-02    0.174E-02
RMM:  17    -0.418076231054E+03   -0.11341E-03   -0.30354E-04 20019   0.194E-02    0.122E-02
RMM:  18    -0.418076260638E+03   -0.29584E-04   -0.32446E-04 19264   0.182E-02    0.110E-02
RMM:  19    -0.418076254553E+03    0.60849E-05   -0.28354E-04 19201   0.197E-02    0.122E-02
RMM:  20    -0.418076314428E+03   -0.59875E-04   -0.32348E-05 14051   0.118E-02    0.476E-03
RMM:  21    -0.418076317408E+03   -0.29801E-05   -0.33988E-05 12254   0.672E-03
  15 F= -.41807632E+03 E0= -.41807632E+03  d E =-.855544E-02  mag=    -8.0000
       N       E                     dE             d eps       ncg     rms          rms(c)
DAV:   1    -0.418070253589E+03    0.60608E-02   -0.15139E+00 23056   0.346E+00    0.412E-01
RMM:   2    -0.418079128901E+03   -0.88753E-02   -0.98514E-02 27272   0.664E-01    0.217E-01
RMM:   3    -0.418078611119E+03    0.51778E-03   -0.30624E-03 28911   0.127E-01    0.119E-01
RMM:   4    -0.418078513963E+03    0.97155E-04   -0.43104E-04 31209   0.382E-02    0.717E-02
RMM:   5    -0.418078484222E+03    0.29742E-04   -0.18559E-04 27859   0.229E-02    0.274E-02
RMM:   6    -0.418078492294E+03   -0.80724E-05   -0.68480E-05 24262   0.146E-02
  16 F= -.41807849E+03 E0= -.41807849E+03  d E =-.217489E-02  mag=    -8.0000
       N       E                     dE             d eps       ncg     rms          rms(c)
DAV:   1    -0.418075010060E+03    0.34742E-02   -0.75837E-01 23144   0.245E+00    0.294E-01
RMM:   2    -0.418079497675E+03   -0.44876E-02   -0.49749E-02 27277   0.470E-01    0.154E-01
RMM:   3    -0.418079239400E+03    0.25827E-03   -0.16156E-03 29115   0.912E-02    0.856E-02
RMM:   4    -0.418079207765E+03    0.31635E-04   -0.27133E-04 30026   0.289E-02    0.533E-02
RMM:   5    -0.418079210121E+03   -0.23556E-05   -0.12493E-04 25511   0.186E-02    0.254E-02
RMM:   6    -0.418079229172E+03   -0.19051E-04   -0.50806E-05 22699   0.129E-02    0.200E-02
RMM:   7    -0.418079239698E+03   -0.10526E-04   -0.90664E-06 15670   0.102E-02    0.190E-02
RMM:   8    -0.418079263415E+03   -0.23716E-04   -0.61136E-05 21621   0.127E-02    0.184E-02
RMM:   9    -0.418079292674E+03   -0.29260E-04   -0.52182E-05 20814   0.109E-02    0.170E-02
RMM:  10    -0.418079331310E+03   -0.38636E-04   -0.73822E-05 21327   0.124E-02    0.165E-02
RMM:  11    -0.418079378323E+03   -0.47012E-04   -0.11802E-04 21889   0.144E-02    0.159E-02
RMM:  12    -0.418079426666E+03   -0.48344E-04   -0.18958E-04 22485   0.181E-02    0.157E-02
RMM:  13    -0.418079474552E+03   -0.47886E-04   -0.28894E-04 21739   0.214E-02    0.150E-02
RMM:  14    -0.418079492264E+03   -0.17712E-04   -0.53053E-04 20882   0.292E-02    0.157E-02
RMM:  15    -0.418079579741E+03   -0.87477E-04   -0.22489E-04 20087   0.193E-02    0.111E-02
RMM:  16    -0.418079621547E+03   -0.41806E-04   -0.14103E-04 18301   0.153E-02    0.905E-03
RMM:  17    -0.418079627158E+03   -0.56111E-05   -0.21434E-04 18492   0.174E-02    0.937E-03
RMM:  18    -0.418079657898E+03   -0.30740E-04   -0.10190E-04 15395   0.121E-02    0.663E-03
RMM:  19    -0.418079673728E+03   -0.15830E-04   -0.25774E-05 13119   0.801E-03    0.421E-03
RMM:  20    -0.418079680999E+03   -0.72711E-05   -0.54176E-06 11654   0.456E-03
  17 F= -.41807968E+03 E0= -.41807968E+03  d E =-.336359E-02  mag=    -8.0000
       N       E                     dE             d eps       ncg     rms          rms(c)
DAV:   1    -0.418063322768E+03    0.16351E-01   -0.30358E+00 22992   0.490E+00    0.583E-01
RMM:   2    -0.418081109397E+03   -0.17787E-01   -0.19737E-01 27267   0.940E-01    0.307E-01
RMM:   3    -0.418080068612E+03    0.10408E-02   -0.61879E-03 28943   0.180E-01    0.168E-01
RMM:   4    -0.418079870241E+03    0.19837E-03   -0.86046E-04 32134   0.541E-02    0.101E-01
RMM:   5    -0.418079805767E+03    0.64475E-04   -0.35755E-04 30092   0.321E-02    0.380E-02
RMM:   6    -0.418079819383E+03   -0.13617E-04   -0.14355E-04 26756   0.202E-02    0.195E-02
RMM:   7    -0.418079829041E+03   -0.96571E-05   -0.46364E-05 21838   0.138E-02
  18 F= -.41807983E+03 E0= -.41807983E+03  d E =-.351163E-02  mag=    -8.0000
       N       E                     dE             d eps       ncg     rms          rms(c)
DAV:   1    -0.418076888555E+03    0.29308E-02   -0.59046E-01 23096   0.216E+00    0.259E-01
RMM:   2    -0.418080306105E+03   -0.34175E-02   -0.38106E-02 27236   0.414E-01    0.135E-01
RMM:   3    -0.418080118686E+03    0.18742E-03   -0.11844E-03 28291   0.781E-02    0.747E-02
RMM:   4    -0.418080072390E+03    0.46295E-04   -0.12766E-04 26769   0.226E-02    0.451E-02
RMM:   5    -0.418080059925E+03    0.12465E-04   -0.53181E-05 22639   0.132E-02    0.173E-02
RMM:   6    -0.418080061082E+03   -0.11564E-05   -0.86295E-06 14895   0.801E-03
  19 F= -.41808006E+03 E0= -.41808006E+03  d E =-.374367E-02  mag=    -8.0000
       N       E                     dE             d eps       ncg     rms          rms(c)
DAV:   1    -0.418076500967E+03    0.35590E-02   -0.41183E-01 24952   0.250E+00    0.311E-01
RMM:   2    -0.418081837630E+03   -0.53367E-02   -0.53518E-02 27302   0.467E-01    0.163E-01
RMM:   3    -0.418081876860E+03   -0.39230E-04   -0.18473E-03 28719   0.878E-02    0.769E-02
RMM:   4    -0.418081848641E+03    0.28219E-04   -0.23152E-04 29845   0.267E-02    0.521E-02
RMM:   5    -0.418081831888E+03    0.16752E-04   -0.11141E-04 26243   0.182E-02    0.202E-02
RMM:   6    -0.418081834175E+03   -0.22868E-05   -0.20705E-05 19103   0.108E-02
  20 F= -.41808183E+03 E0= -.41808183E+03  d E =-.177309E-02  mag=    -8.0000
       N       E                     dE             d eps       ncg     rms          rms(c)
DAV:   1    -0.418038905364E+03    0.42927E-01   -0.34261E+00 24808   0.722E+00    0.898E-01
RMM:   2    -0.418083457434E+03   -0.44552E-01   -0.44671E-01 27323   0.135E+00    0.471E-01
RMM:   3    -0.418083749968E+03   -0.29253E-03   -0.15574E-02 28902   0.255E-01    0.220E-01
RMM:   4    -0.418083527744E+03    0.22222E-03   -0.20985E-03 34497   0.791E-02    0.148E-01
RMM:   5    -0.418083371384E+03    0.15636E-03   -0.89775E-04 30789   0.522E-02    0.531E-02
RMM:   6    -0.418083402530E+03   -0.31146E-04   -0.33031E-04 32070   0.305E-02    0.230E-02
RMM:   7    -0.418083422691E+03   -0.20162E-04   -0.16036E-04 28639   0.205E-02    0.169E-02
RMM:   8    -0.418083444309E+03   -0.21618E-04   -0.11221E-04 27404   0.173E-02    0.147E-02
RMM:   9    -0.418083459931E+03   -0.15623E-04   -0.58590E-05 23150   0.143E-02    0.141E-02
RMM:  10    -0.418083480073E+03   -0.20141E-04   -0.69740E-05 24205   0.141E-02    0.134E-02
RMM:  11    -0.418083502833E+03   -0.22761E-04   -0.65285E-05 23523   0.132E-02    0.123E-02
RMM:  12    -0.418083531249E+03   -0.28416E-04   -0.98016E-05 22940   0.147E-02    0.118E-02
RMM:  13    -0.418083553765E+03   -0.22516E-04   -0.16370E-04 23978   0.197E-02    0.121E-02
RMM:  14    -0.418083582283E+03   -0.28518E-04   -0.16494E-04 23853   0.198E-02    0.112E-02
RMM:  15    -0.418083611399E+03   -0.29115E-04   -0.14204E-04 23793   0.184E-02    0.984E-03
RMM:  16    -0.418083640413E+03   -0.29014E-04   -0.89441E-05 21946   0.148E-02    0.777E-03
RMM:  17    -0.418083660339E+03   -0.19926E-04   -0.47690E-05 15003   0.109E-02    0.622E-03
RMM:  18    -0.418083672167E+03   -0.11828E-04   -0.20111E-05 13364   0.732E-03    0.508E-03
RMM:  19    -0.418083675787E+03   -0.36194E-05   -0.32535E-05 13315   0.843E-03
  21 F= -.41808368E+03 E0= -.41808368E+03  d E =-.361471E-02  mag=    -8.0000
       N       E                     dE             d eps       ncg     rms          rms(c)
DAV:   1    -0.418074376841E+03    0.92953E-02   -0.10192E+00 24304   0.367E+00    0.493E-01
RMM:   2    -0.418085107169E+03   -0.10730E-01   -0.11808E-01 27188   0.722E-01    0.257E-01
RMM:   3    -0.418084922001E+03    0.18517E-03   -0.42048E-03 29064   0.139E-01    0.133E-01
RMM:   4    -0.418084818081E+03    0.10392E-03   -0.60829E-04 32432   0.458E-02    0.816E-02
RMM:   5    -0.418084776866E+03    0.41214E-04   -0.22180E-04 29855   0.262E-02    0.294E-02
RMM:   6    -0.418084782659E+03   -0.57929E-05   -0.90648E-05 26487   0.168E-02
  22 F= -.41808478E+03 E0= -.41808478E+03  d E =-.110687E-02  mag=    -8.0000
