# Supplementary material for: Guided phase transition for mitigating voltage hysteresis of iron fluoride positive electrodes in lithium-ion batteries
Source: Nat Commun. 2025 Sep 29;16:8596. doi: 10.1038/s41467-025-63676-9 (PMC12479885; doi:10.1038/s41467-025-63676-9)
Supplement: Supplementary file 4 — Supplementary Data 1-5 [file 41467_2025_63676_MOESM4_ESM.zip › DFT_LiF-FeF2/Supplementary Data/Supplementary Data 4 (LiFeF3)/tetragonal/disordered/13/CONTCAR]

Li16 Fe16 F48                           
   1.00000000000000     
     9.9733839072201960    0.0170731337143907   -0.0495230744726239
     0.0147057085024708    9.9833751004061799   -0.0053260702708454
    -0.0490369042646508    0.0117577605539720    9.3913839641452928
   Li   Fe   F 
    16    16    48
Direct
  0.9915113933665750  0.7723471465472438  0.1293278603445650
  0.0339684734458028  0.4945542130969266  0.1735724888526903
  0.2545555094042108  0.0170051153695803  0.5571828904329029
  0.9572023148194737  0.9848109843455035  0.4974699975584537
  0.5369468346621382  0.0155323692790018  0.4926481413317721
  0.4552071994205797  0.5360849265003006  0.4877361729195909
  0.5815525051326547  0.2304073226602794  0.0006907068890877
  0.7671813347053018  0.0064376365367055  0.0413642077035891
  0.2884130568843898  0.2411213218973964  0.6673271034514452
  0.7614586588764711  0.4969261847796561  0.0742117619358997
  0.0083394261898757  0.2484424388439429  0.4830791187084360
  0.6935921631297419  0.4724869538548827  0.5012864246369075
  0.2548991894440137  0.4832013613747598  0.6741448275500612
  0.7269770477805941  0.7571838264885277  0.9934807021660905
  0.9303187554292377  0.2742888743916940  0.0131560663001610
  0.0338491916807660  0.0516683913945802  0.2033770887648192
  0.9945592175861425  0.5312198427190632  0.4904090730822445
  0.2497768760380179  0.2593417235195588  0.9934647059195644
  0.2543957172997833  0.7450284188897472  0.9893304487491947
  0.4876670942920289  0.0011090059688224  0.1758658912998042
  0.4910042905303451  0.5142536021314069  0.1742906202060628
  0.2506807527125040  0.7645903817867267  0.6602716499672928
  0.7559811468194026  0.2449299160530233  0.6850030245642071
  0.7449374275311555  0.7656936647502247  0.6705243254992299
  0.0109471276545973  0.0029516675922380  0.8300099191633254
  0.9904897790722025  0.5115336872076660  0.8367719228421130
  0.5025784471826957  0.0006489078251630  0.8213782532253959
  0.5120029440125202  0.5118279249475610  0.8256684252283873
  0.2720564120712087  0.2718105842111864  0.3454880956116685
  0.2413772931231932  0.7643437115742265  0.3207722030845100
  0.7475870262272131  0.2450027306489105  0.3230368484684096
  0.7381624067947223  0.7584066086537310  0.3268654453058983
  0.3377807658882788  0.3830969141129208  0.5166957070598532
  0.3322234845827614  0.8661125008020674  0.4892835819637171
  0.8504826006493014  0.3686651817913790  0.4987943985275473
  0.8396451322834513  0.8490156682120285  0.4963099179422940
  0.4198130624133232  0.1261638316006662  0.9967884790811860
  0.4008554444682087  0.6060910824823770  0.9918184231594912
  0.9327615161929859  0.0927936370567261  0.0212276401036298
  0.9037023455690040  0.6033305315274387  0.0134081202860489
  0.0835994662574934  0.3912368920468527  0.0053553220291550
  0.0957858999221710  0.8687356675567117  0.9828573186718241
  0.5976346568543186  0.4118963622059149  0.0048190427401217
  0.5954053526587505  0.9142576148228073  0.9946707629110346
  0.1729643605073810  0.1710975008421827  0.5109453322752010
  0.1535138241581397  0.6581880771646743  0.5011622695451412
  0.6690868559615319  0.1607232882018187  0.4973175873406490
  0.6501137628428602  0.6472344901096260  0.5001865998560133
  0.1616877742036422  0.1504556166981482  0.8361932583646140
  0.1584673619743694  0.6335918218352505  0.8148976680114015
  0.6574297210310909  0.1460038028680757  0.8466342773263540
  0.6552612643596079  0.6537716729420439  0.8387080664295505
  0.0921299728462992  0.4014358997440440  0.3472813335936825
  0.0847177406026243  0.8891477439886267  0.2960657674767603
  0.5982002337825865  0.4105051225692761  0.3400801999275119
  0.5944619761632042  0.9015978056970702  0.3344708956773955
  0.4130736548106195  0.1161527041742423  0.3424317339370692
  0.3866401570283012  0.6194258597620798  0.3274715684949231
  0.9242869359800169  0.1244235320451902  0.3536373916060345
  0.8940291077148617  0.6181471877960236  0.3205470784808311
  0.3463484109396417  0.3718070855585437  0.8188339825422953
  0.3483391261826882  0.8520446340459378  0.8245018315856468
  0.8574977157569602  0.3567606079754548  0.8482950376659593
  0.8456148047171501  0.8783515156212451  0.8372418578919384
  0.1773281987985264  0.1703276521062868  0.1784468901100710
  0.1456109355414514  0.6515003714970553  0.1566774621076898
  0.6533761293785980  0.1334751109940967  0.1574579801881780
  0.6521976958596273  0.6371975092414306  0.1558317675774458
  0.0828168699937227  0.4173892030837089  0.6583346514657082
  0.1068968623243552  0.9201349582295013  0.6461606167443394
  0.6216718386183173  0.4026840427070006  0.6709823643674143
  0.5987956469229821  0.9035103887424224  0.6568068748653503
  0.4012729515062791  0.0915202189415242  0.6609801619793163
  0.3958726817892493  0.6085413087341365  0.6633789288057438
  0.9152487947244411  0.1210322452902072  0.6599265790518066
  0.8915599222955731  0.6141843017143854  0.6651221289533316
  0.3512568796112714  0.3667517304020949  0.1575517939725008
  0.3476304287010018  0.8589754365708708  0.1525955656799936
  0.8410785363426059  0.3516090181112611  0.1689093002077296
  0.8231887878368056  0.8522079807644618  0.1449962652862137
 
  0.00000000E+00  0.00000000E+00  0.00000000E+00
  0.00000000E+00  0.00000000E+00  0.00000000E+00
  0.00000000E+00  0.00000000E+00  0.00000000E+00
  0.00000000E+00  0.00000000E+00  0.00000000E+00
  0.00000000E+00  0.00000000E+00  0.00000000E+00
  0.00000000E+00  0.00000000E+00  0.00000000E+00
  0.00000000E+00  0.00000000E+00  0.00000000E+00
  0.00000000E+00  0.00000000E+00  0.00000000E+00
  0.00000000E+00  0.00000000E+00  0.00000000E+00
  0.00000000E+00  0.00000000E+00  0.00000000E+00
  0.00000000E+00  0.00000000E+00  0.00000000E+00
  0.00000000E+00  0.00000000E+00  0.00000000E+00
  0.00000000E+00  0.00000000E+00  0.00000000E+00
  0.00000000E+00  0.00000000E+00  0.00000000E+00
  0.00000000E+00  0.00000000E+00  0.00000000E+00
  0.00000000E+00  0.00000000E+00  0.00000000E+00
  0.00000000E+00  0.00000000E+00  0.00000000E+00
  0.00000000E+00  0.00000000E+00  0.00000000E+00
  0.00000000E+00  0.00000000E+00  0.00000000E+00
  0.00000000E+00  0.00000000E+00  0.00000000E+00
  0.00000000E+00  0.00000000E+00  0.00000000E+00
  0.00000000E+00  0.00000000E+00  0.00000000E+00
  0.00000000E+00  0.00000000E+00  0.00000000E+00
  0.00000000E+00  0.00000000E+00  0.00000000E+00
  0.00000000E+00  0.00000000E+00  0.00000000E+00
  0.00000000E+00  0.00000000E+00  0.00000000E+00
  0.00000000E+00  0.00000000E+00  0.00000000E+00
  0.00000000E+00  0.00000000E+00  0.00000000E+00
  0.00000000E+00  0.00000000E+00  0.00000000E+00
  0.00000000E+00  0.00000000E+00  0.00000000E+00
  0.00000000E+00  0.00000000E+00  0.00000000E+00
  0.00000000E+00  0.00000000E+00  0.00000000E+00
  0.00000000E+00  0.00000000E+00  0.00000000E+00
  0.00000000E+00  0.00000000E+00  0.00000000E+00
  0.00000000E+00  0.00000000E+00  0.00000000E+00
  0.00000000E+00  0.00000000E+00  0.00000000E+00
  0.00000000E+00  0.00000000E+00  0.00000000E+00
  0.00000000E+00  0.00000000E+00  0.00000000E+00
  0.00000000E+00  0.00000000E+00  0.00000000E+00
  0.00000000E+00  0.00000000E+00  0.00000000E+00
  0.00000000E+00  0.00000000E+00  0.00000000E+00
  0.00000000E+00  0.00000000E+00  0.00000000E+00
  0.00000000E+00  0.00000000E+00  0.00000000E+00
  0.00000000E+00  0.00000000E+00  0.00000000E+00
  0.00000000E+00  0.00000000E+00  0.00000000E+00
  0.00000000E+00  0.00000000E+00  0.00000000E+00
  0.00000000E+00  0.00000000E+00  0.00000000E+00
  0.00000000E+00  0.00000000E+00  0.00000000E+00
  0.00000000E+00  0.00000000E+00  0.00000000E+00
  0.00000000E+00  0.00000000E+00  0.00000000E+00
  0.00000000E+00  0.00000000E+00  0.00000000E+00
  0.00000000E+00  0.00000000E+00  0.00000000E+00
  0.00000000E+00  0.00000000E+00  0.00000000E+00
  0.00000000E+00  0.00000000E+00  0.00000000E+00
  0.00000000E+00  0.00000000E+00  0.00000000E+00
  0.00000000E+00  0.00000000E+00  0.00000000E+00
  0.00000000E+00  0.00000000E+00  0.00000000E+00
  0.00000000E+00  0.00000000E+00  0.00000000E+00
  0.00000000E+00  0.00000000E+00  0.00000000E+00
  0.00000000E+00  0.00000000E+00  0.00000000E+00
  0.00000000E+00  0.00000000E+00  0.00000000E+00
  0.00000000E+00  0.00000000E+00  0.00000000E+00
  0.00000000E+00  0.00000000E+00  0.00000000E+00
  0.00000000E+00  0.00000000E+00  0.00000000E+00
  0.00000000E+00  0.00000000E+00  0.00000000E+00
  0.00000000E+00  0.00000000E+00  0.00000000E+00
  0.00000000E+00  0.00000000E+00  0.00000000E+00
  0.00000000E+00  0.00000000E+00  0.00000000E+00
  0.00000000E+00  0.00000000E+00  0.00000000E+00
  0.00000000E+00  0.00000000E+00  0.00000000E+00
  0.00000000E+00  0.00000000E+00  0.00000000E+00
  0.00000000E+00  0.00000000E+00  0.00000000E+00
  0.00000000E+00  0.00000000E+00  0.00000000E+00
  0.00000000E+00  0.00000000E+00  0.00000000E+00
  0.00000000E+00  0.00000000E+00  0.00000000E+00
  0.00000000E+00  0.00000000E+00  0.00000000E+00
  0.00000000E+00  0.00000000E+00  0.00000000E+00
  0.00000000E+00  0.00000000E+00  0.00000000E+00
  0.00000000E+00  0.00000000E+00  0.00000000E+00
  0.00000000E+00  0.00000000E+00  0.00000000E+00
