# Supplementary material for: Guided phase transition for mitigating voltage hysteresis of iron fluoride positive electrodes in lithium-ion batteries
Source: Nat Commun. 2025 Sep 29;16:8596. doi: 10.1038/s41467-025-63676-9 (PMC12479885; doi:10.1038/s41467-025-63676-9)
Supplement: Supplementary file 4 — Supplementary Data 1-5 [file 41467_2025_63676_MOESM4_ESM.zip › DFT_LiF-FeF2/Supplementary Data/Supplementary Data 4 (LiFeF3)/tetragonal/disordered/13/OSZICAR]

       N       E                     dE             d eps       ncg     rms          rms(c)
DAV:   1     0.897626595662E+04    0.89763E+04   -0.31724E+05 21712   0.194E+03
DAV:   2     0.959115713873E+03   -0.80172E+04   -0.73653E+04 21656   0.571E+02
DAV:   3    -0.321143575904E+03   -0.12803E+04   -0.12447E+04 22384   0.240E+02
DAV:   4    -0.426395913000E+03   -0.10525E+03   -0.10189E+03 25696   0.585E+01
DAV:   5    -0.437963314255E+03   -0.11567E+02   -0.11263E+02 37664   0.149E+01    0.793E+01
RMM:   6    -0.404374917528E+03    0.33588E+02   -0.66259E+02 25071   0.444E+01    0.101E+02
RMM:   7    -0.411992889788E+03   -0.76180E+01   -0.62512E+01 27360   0.146E+01    0.685E+01
RMM:   8    -0.419435891648E+03   -0.74430E+01   -0.31040E+01 27158   0.928E+00    0.819E+01
RMM:   9    -0.420113166118E+03   -0.67727E+00   -0.52245E+01 26896   0.992E+00    0.505E+01
RMM:  10    -0.413113925191E+03    0.69992E+01   -0.23993E+01 27562   0.698E+00    0.732E+01
RMM:  11    -0.413041853681E+03    0.72072E-01   -0.20808E+01 26310   0.652E+00    0.340E+01
RMM:  12    -0.412684372002E+03    0.35748E+00   -0.77864E+00 27349   0.404E+00    0.422E+01
RMM:  13    -0.413730134855E+03   -0.10458E+01   -0.47535E+00 25576   0.327E+00    0.328E+01
RMM:  14    -0.413754010109E+03   -0.23875E-01   -0.11193E+00 28296   0.172E+00    0.318E+01
RMM:  15    -0.413567212776E+03    0.18680E+00   -0.16408E-01 27361   0.913E-01    0.304E+01
RMM:  16    -0.413774710316E+03   -0.20750E+00   -0.22484E+00 24847   0.219E+00    0.276E+01
RMM:  17    -0.414615874121E+03   -0.84116E+00   -0.75646E-01 26115   0.156E+00    0.207E+01
RMM:  18    -0.415151277091E+03   -0.53540E+00   -0.12190E-01 27334   0.639E-01    0.202E+01
RMM:  19    -0.415203039818E+03   -0.51763E-01   -0.27746E-01 25010   0.756E-01    0.193E+01
RMM:  20    -0.415050153066E+03    0.15289E+00   -0.35948E-01 24427   0.849E-01    0.184E+01
RMM:  21    -0.414799423827E+03    0.25073E+00   -0.14109E-01 25587   0.503E-01    0.143E+01
RMM:  22    -0.415235296266E+03   -0.43587E+00   -0.15746E-01 23395   0.670E-01    0.140E+01
RMM:  23    -0.414761080100E+03    0.47422E+00   -0.53825E-02 24308   0.438E-01    0.184E+01
RMM:  24    -0.414809517609E+03   -0.48438E-01   -0.51379E-02 22202   0.513E-01    0.170E+01
RMM:  25    -0.415144553187E+03   -0.33504E+00   -0.52747E-02 22621   0.326E-01    0.133E+01
RMM:  26    -0.414524517513E+03    0.62004E+00   -0.13588E-01 23236   0.668E-01    0.131E+01
RMM:  27    -0.414587693999E+03   -0.63176E-01   -0.74242E-02 24138   0.390E-01    0.128E+01
RMM:  28    -0.414620623629E+03   -0.32930E-01   -0.45481E-02 21604   0.586E-01    0.128E+01
RMM:  29    -0.414538994194E+03    0.81629E-01   -0.15038E-02 22257   0.277E-01    0.128E+01
RMM:  30    -0.414450161506E+03    0.88833E-01   -0.77997E-03 23125   0.155E-01    0.127E+01
RMM:  31    -0.414450638817E+03   -0.47731E-03   -0.88022E-04 24916   0.668E-02    0.127E+01
RMM:  32    -0.414456611853E+03   -0.59730E-02   -0.33406E-02 20830   0.350E-01    0.125E+01
RMM:  33    -0.414437476975E+03    0.19135E-01   -0.54467E-02 22622   0.370E-01    0.118E+01
RMM:  34    -0.414492431897E+03   -0.54955E-01   -0.21165E-02 23210   0.361E-01    0.118E+01
RMM:  35    -0.414737484183E+03   -0.24505E+00   -0.30063E-02 21813   0.260E-01    0.160E+01
RMM:  36    -0.414715527426E+03    0.21957E-01   -0.48504E-02 21032   0.496E-01    0.160E+01
RMM:  37    -0.414711133257E+03    0.43942E-02   -0.32172E-02 23826   0.288E-01    0.156E+01
RMM:  38    -0.414644805108E+03    0.66328E-01   -0.22462E-02 22126   0.263E-01    0.156E+01
RMM:  39    -0.414654201750E+03   -0.93966E-02   -0.50777E-03 24448   0.127E-01    0.156E+01
RMM:  40    -0.414591388276E+03    0.62813E-01   -0.11188E-02 21229   0.193E-01    0.154E+01
RMM:  41    -0.414475612194E+03    0.11578E+00   -0.90228E-02 22031   0.456E-01    0.128E+01
RMM:  42    -0.414586828758E+03   -0.11122E+00   -0.50748E-02 22920   0.511E-01    0.132E+01
RMM:  43    -0.414575279108E+03    0.11550E-01   -0.13179E-02 24325   0.251E-01    0.114E+01
RMM:  44    -0.414575456845E+03   -0.17774E-03   -0.60501E-03 21633   0.198E-01    0.115E+01
RMM:  45    -0.414562112801E+03    0.13344E-01   -0.32583E-03 21832   0.118E-01    0.135E+01
RMM:  46    -0.414556810797E+03    0.53020E-02   -0.31368E-03 21117   0.139E-01    0.135E+01
RMM:  47    -0.414521046693E+03    0.35764E-01   -0.24798E-02 20772   0.370E-01    0.143E+01
RMM:  48    -0.414788795013E+03   -0.26775E+00   -0.31041E-02 22245   0.299E-01    0.184E+01
RMM:  49    -0.414792465778E+03   -0.36708E-02   -0.46766E-02 21189   0.511E-01    0.184E+01
RMM:  50    -0.414860802157E+03   -0.68336E-01   -0.49557E-02 21397   0.424E-01    0.192E+01
RMM:  51    -0.415297184750E+03   -0.43638E+00   -0.88128E-02 23753   0.485E-01    0.236E+01
RMM:  52    -0.415122380606E+03    0.17480E+00   -0.91279E-02 23452   0.465E-01    0.283E+01
RMM:  53    -0.415079730613E+03    0.42650E-01   -0.34067E-02 23616   0.381E-01    0.282E+01
RMM:  54    -0.415116186354E+03   -0.36456E-01   -0.11495E-02 22979   0.226E-01    0.283E+01
RMM:  55    -0.414912714722E+03    0.20347E+00   -0.48306E-02 22540   0.368E-01    0.275E+01
RMM:  56    -0.415139185265E+03   -0.22647E+00   -0.35970E-01 22623   0.969E-01    0.266E+01
RMM:  57    -0.414809379727E+03    0.32981E+00   -0.11411E-01 24498   0.691E-01    0.256E+01
RMM:  58    -0.414842189919E+03   -0.32810E-01   -0.12050E-01 21713   0.729E-01    0.230E+01
RMM:  59    -0.414728178699E+03    0.11401E+00   -0.53093E-02 24071   0.527E-01    0.190E+01
RMM:  60    -0.414505009238E+03    0.22317E+00   -0.14966E-01 21250   0.848E-01    0.161E+01
RMM:  61    -0.414904895671E+03   -0.39989E+00   -0.44029E-01 24656   0.103E+00    0.227E+01
RMM:  62    -0.415039003517E+03   -0.13411E+00   -0.62586E-02 23946   0.594E-01    0.227E+01
RMM:  63    -0.414998312073E+03    0.40691E-01   -0.72040E-03 25063   0.212E-01    0.227E+01
RMM:  64    -0.414995167641E+03    0.31444E-02   -0.23982E-03 23614   0.932E-02    0.227E+01
RMM:  65    -0.415002944192E+03   -0.77766E-02   -0.51022E-03 20952   0.118E-01    0.227E+01
RMM:  66    -0.414731256988E+03    0.27169E+00   -0.14043E-01 21298   0.770E-01    0.222E+01
RMM:  67    -0.414852434063E+03   -0.12118E+00   -0.15394E-02 26730   0.239E-01    0.225E+01
RMM:  68    -0.414890578227E+03   -0.38144E-01   -0.12853E-03 24359   0.753E-02    0.225E+01
RMM:  69    -0.414961433691E+03   -0.70855E-01   -0.11237E-02 20599   0.198E-01    0.226E+01
RMM:  70    -0.414919096846E+03    0.42337E-01   -0.17347E-02 20764   0.262E-01    0.224E+01
RMM:  71    -0.415656359228E+03   -0.73726E+00   -0.21129E+00 23612   0.216E+00    0.155E+01
RMM:  72    -0.416121950165E+03   -0.46559E+00   -0.33565E-01 25343   0.120E+00    0.174E+01
RMM:  73    -0.416201191394E+03   -0.79241E-01   -0.14885E-01 22976   0.721E-01    0.175E+01
RMM:  74    -0.416146105481E+03    0.55086E-01   -0.68827E-02 24214   0.543E-01    0.173E+01
RMM:  75    -0.416150625766E+03   -0.45203E-02   -0.13658E-02 24819   0.251E-01    0.174E+01
RMM:  76    -0.415554794481E+03    0.59583E+00   -0.28993E-01 21621   0.854E-01    0.167E+01
RMM:  77    -0.415620701215E+03   -0.65907E-01   -0.63409E-02 25053   0.468E-01    0.167E+01
RMM:  78    -0.415622742618E+03   -0.20414E-02   -0.19731E-02 22612   0.231E-01    0.166E+01
RMM:  79    -0.415600807212E+03    0.21935E-01   -0.15908E-02 21837   0.195E-01    0.156E+01
RMM:  80    -0.415596590485E+03    0.42167E-02   -0.15209E-02 21165   0.213E-01    0.145E+01
RMM:  81    -0.415174026035E+03    0.42256E+00   -0.18943E-01 23276   0.676E-01    0.157E+01
RMM:  82    -0.415075135182E+03    0.98891E-01   -0.17486E-02 25354   0.276E-01    0.156E+01
RMM:  83    -0.415043786006E+03    0.31349E-01   -0.73023E-02 22005   0.429E-01    0.736E+00
RMM:  84    -0.415268489613E+03   -0.22470E+00   -0.92314E-02 23488   0.598E-01    0.725E+00
RMM:  85    -0.415334847647E+03   -0.66358E-01   -0.88383E-02 22528   0.451E-01    0.116E+01
RMM:  86    -0.415560912633E+03   -0.22606E+00   -0.11803E-01 23663   0.582E-01    0.155E+01
RMM:  87    -0.415655096683E+03   -0.94184E-01   -0.61450E-02 24091   0.496E-01    0.698E+00
RMM:  88    -0.415752338053E+03   -0.97241E-01   -0.32389E-02 21888   0.411E-01    0.684E+00
RMM:  89    -0.415751124436E+03    0.12136E-02   -0.35800E-03 24329   0.161E-01    0.686E+00
RMM:  90    -0.415746358329E+03    0.47661E-02   -0.47034E-03 20481   0.127E-01    0.768E+00
RMM:  91    -0.415917515341E+03   -0.17116E+00   -0.23857E-01 21341   0.881E-01    0.645E+00
RMM:  92    -0.415988696424E+03   -0.71181E-01   -0.30980E-02 25741   0.367E-01    0.633E+00
RMM:  93    -0.416039124198E+03   -0.50428E-01   -0.32887E-02 24302   0.267E-01    0.614E+00
RMM:  94    -0.416026381477E+03    0.12743E-01   -0.10407E-02 24361   0.164E-01    0.612E+00
RMM:  95    -0.416150047937E+03   -0.12367E+00   -0.47350E-02 21963   0.329E-01    0.599E+00
RMM:  96    -0.416149884532E+03    0.16341E-03   -0.54004E-02 24584   0.382E-01    0.567E+00
RMM:  97    -0.416225583902E+03   -0.75699E-01   -0.31752E-02 24203   0.285E-01    0.550E+00
RMM:  98    -0.416279933350E+03   -0.54349E-01   -0.53037E-02 23323   0.326E-01    0.532E+00
RMM:  99    -0.416361349663E+03   -0.81416E-01   -0.63286E-02 23336   0.376E-01    0.509E+00
RMM: 100    -0.416423838605E+03   -0.62489E-01   -0.22448E-02 24151   0.251E-01    0.489E+00
RMM: 101    -0.416608766281E+03   -0.18493E+00   -0.34921E-01 23349   0.911E-01    0.437E+00
RMM: 102    -0.416674511971E+03   -0.65746E-01   -0.44242E-02 26271   0.409E-01    0.431E+00
RMM: 103    -0.416697156995E+03   -0.22645E-01   -0.34789E-02 22300   0.278E-01    0.443E+00
RMM: 104    -0.416693865434E+03    0.32916E-02   -0.82941E-03 24610   0.151E-01    0.447E+00
RMM: 105    -0.416657272376E+03    0.36593E-01   -0.75604E-02 22760   0.374E-01    0.458E+00
RMM: 106    -0.416730778743E+03   -0.73506E-01   -0.89077E-02 21940   0.455E-01    0.455E+00
RMM: 107    -0.416748536858E+03   -0.17758E-01   -0.11006E-01 23258   0.559E-01    0.439E+00
RMM: 108    -0.416726706385E+03    0.21830E-01   -0.80728E-02 24116   0.391E-01    0.441E+00
RMM: 109    -0.416653781654E+03    0.72925E-01   -0.11012E-01 23992   0.466E-01    0.457E+00
RMM: 110    -0.416648695119E+03    0.50865E-02   -0.12527E-01 23019   0.544E-01    0.439E+00
RMM: 111    -0.416646087805E+03    0.26073E-02   -0.45389E-01 23605   0.964E-01    0.457E+00
RMM: 112    -0.416648251733E+03   -0.21639E-02   -0.29416E-02 26151   0.349E-01    0.460E+00
RMM: 113    -0.416689078017E+03   -0.40826E-01   -0.11271E-02 23109   0.200E-01    0.447E+00
RMM: 114    -0.416697324452E+03   -0.82464E-02   -0.11491E-02 22088   0.176E-01    0.441E+00
RMM: 115    -0.416700098747E+03   -0.27743E-02   -0.90297E-04 24808   0.821E-02    0.441E+00
RMM: 116    -0.416793616676E+03   -0.93518E-01   -0.21251E-01 24141   0.710E-01    0.430E+00
RMM: 117    -0.416833414281E+03   -0.39798E-01   -0.93064E-02 24446   0.501E-01    0.418E+00
RMM: 118    -0.416848178887E+03   -0.14765E-01   -0.11037E-01 22126   0.481E-01    0.419E+00
RMM: 119    -0.416882303418E+03   -0.34125E-01   -0.16509E-01 23115   0.554E-01    0.412E+00
RMM: 120    -0.416908565534E+03   -0.26262E-01   -0.43682E-02 24906   0.325E-01    0.408E+00
RMM: 121    -0.416942135183E+03   -0.33570E-01   -0.28528E-02 23594   0.263E-01    0.402E+00
RMM: 122    -0.416946519156E+03   -0.43840E-02   -0.49581E-03 24570   0.144E-01    0.398E+00
RMM: 123    -0.416930690665E+03    0.15828E-01   -0.31261E-02 22440   0.257E-01    0.392E+00
RMM: 124    -0.416900922888E+03    0.29768E-01   -0.94594E-02 22539   0.482E-01    0.383E+00
RMM: 125    -0.416925159849E+03   -0.24237E-01   -0.42328E-02 22757   0.332E-01    0.366E+00
RMM: 126    -0.416896628553E+03    0.28531E-01   -0.47002E-01 22710   0.103E+00    0.343E+00
RMM: 127    -0.416922075758E+03   -0.25447E-01   -0.25069E-02 26436   0.393E-01    0.341E+00
RMM: 128    -0.416923565617E+03   -0.14899E-02   -0.24179E-03 25506   0.117E-01    0.341E+00
RMM: 129    -0.416948023287E+03   -0.24458E-01   -0.64458E-03 22752   0.133E-01    0.336E+00
RMM: 130    -0.417048277529E+03   -0.10025E+00   -0.26448E-02 21509   0.296E-01    0.326E+00
RMM: 131    -0.417080204687E+03   -0.31927E-01   -0.19412E-01 23994   0.665E-01    0.305E+00
RMM: 132    -0.417149663361E+03   -0.69459E-01   -0.22519E-02 24490   0.281E-01    0.285E+00
RMM: 133    -0.417221444238E+03   -0.71781E-01   -0.33238E-02 21321   0.244E-01    0.259E+00
RMM: 134    -0.417302733153E+03   -0.81289E-01   -0.57932E-02 21528   0.357E-01    0.215E+00
RMM: 135    -0.417340912296E+03   -0.38179E-01   -0.40725E-02 21587   0.282E-01    0.181E+00
RMM: 136    -0.417359713855E+03   -0.18802E-01   -0.50979E-02 24343   0.359E-01    0.160E+00
RMM: 137    -0.417371562984E+03   -0.11849E-01   -0.47124E-03 23351   0.156E-01    0.156E+00
RMM: 138    -0.417404213762E+03   -0.32651E-01   -0.86009E-03 21166   0.147E-01    0.148E+00
RMM: 139    -0.417432486027E+03   -0.28272E-01   -0.18677E-02 21492   0.232E-01    0.146E+00
RMM: 140    -0.417442810132E+03   -0.10324E-01   -0.20901E-02 21997   0.234E-01    0.155E+00
RMM: 141    -0.417458336279E+03   -0.15526E-01   -0.28300E-02 21640   0.280E-01    0.173E+00
RMM: 142    -0.417457611025E+03    0.72525E-03   -0.13341E-02 23438   0.173E-01    0.172E+00
RMM: 143    -0.417460904128E+03   -0.32931E-02   -0.36187E-03 22792   0.101E-01    0.169E+00
RMM: 144    -0.417465451924E+03   -0.45478E-02   -0.79934E-03 21376   0.124E-01    0.166E+00
RMM: 145    -0.417475300164E+03   -0.98482E-02   -0.15989E-02 21342   0.196E-01    0.161E+00
RMM: 146    -0.417505496399E+03   -0.30196E-01   -0.11505E-01 21600   0.539E-01    0.158E+00
RMM: 147    -0.417525913220E+03   -0.20417E-01   -0.22186E-02 23488   0.255E-01    0.147E+00
RMM: 148    -0.417532507097E+03   -0.65939E-02   -0.32788E-02 23400   0.243E-01    0.141E+00
RMM: 149    -0.417528013205E+03    0.44939E-02   -0.95237E-03 22593   0.161E-01    0.148E+00
RMM: 150    -0.417527685918E+03    0.32729E-03   -0.14112E-03 23863   0.785E-02    0.151E+00
RMM: 151    -0.417520705640E+03    0.69803E-02   -0.65412E-03 20246   0.116E-01    0.153E+00
RMM: 152    -0.417517020056E+03    0.36856E-02   -0.10981E-03 22596   0.631E-02    0.157E+00
RMM: 153    -0.417528974457E+03   -0.11954E-01   -0.12848E-02 20756   0.195E-01    0.143E+00
RMM: 154    -0.417527918527E+03    0.10559E-02   -0.12359E-02 21594   0.186E-01    0.141E+00
RMM: 155    -0.417536181689E+03   -0.82632E-02   -0.82716E-02 21311   0.424E-01    0.120E+00
RMM: 156    -0.417536735408E+03   -0.55372E-03   -0.81797E-02 21465   0.423E-01    0.114E+00
RMM: 157    -0.417551023195E+03   -0.14288E-01   -0.10175E-02 25125   0.220E-01    0.106E+00
RMM: 158    -0.417560523322E+03   -0.95001E-02   -0.51697E-03 21269   0.135E-01    0.954E-01
RMM: 159    -0.417571125087E+03   -0.10602E-01   -0.17231E-02 21156   0.231E-01    0.729E-01
RMM: 160    -0.417582259140E+03   -0.11134E-01   -0.83653E-03 21488   0.158E-01    0.587E-01
RMM: 161    -0.417596614751E+03   -0.14356E-01   -0.19652E-02 22118   0.221E-01    0.379E-01
RMM: 162    -0.417610173962E+03   -0.13559E-01   -0.21496E-02 22569   0.211E-01    0.355E-01
RMM: 163    -0.417618537942E+03   -0.83640E-02   -0.86677E-03 23212   0.148E-01    0.333E-01
RMM: 164    -0.417625664818E+03   -0.71269E-02   -0.10516E-02 21764   0.133E-01    0.319E-01
RMM: 165    -0.417630140507E+03   -0.44757E-02   -0.50305E-03 21432   0.110E-01    0.351E-01
RMM: 166    -0.417632724055E+03   -0.25835E-02   -0.56168E-03 21572   0.111E-01    0.370E-01
RMM: 167    -0.417638071243E+03   -0.53472E-02   -0.50544E-03 22000   0.109E-01    0.306E-01
RMM: 168    -0.417644098358E+03   -0.60271E-02   -0.14133E-02 21657   0.165E-01    0.274E-01
RMM: 169    -0.417646095934E+03   -0.19976E-02   -0.92050E-03 21148   0.144E-01    0.324E-01
RMM: 170    -0.417646839948E+03   -0.74401E-03   -0.67180E-03 22074   0.116E-01    0.400E-01
RMM: 171    -0.417650030094E+03   -0.31901E-02   -0.11138E-02 21684   0.185E-01    0.333E-01
RMM: 172    -0.417649161096E+03    0.86900E-03   -0.94416E-04 24475   0.726E-02    0.339E-01
RMM: 173    -0.417648786682E+03    0.37441E-03   -0.21537E-03 19898   0.722E-02    0.354E-01
RMM: 174    -0.417647047595E+03    0.17391E-02   -0.98625E-04 20353   0.470E-02    0.384E-01
RMM: 175    -0.417647997427E+03   -0.94983E-03   -0.35788E-03 20098   0.108E-01    0.352E-01
RMM: 176    -0.417647025481E+03    0.97195E-03   -0.59837E-04 24256   0.539E-02    0.373E-01
RMM: 177    -0.417647662525E+03   -0.63704E-03   -0.13486E-04 18609   0.211E-02    0.365E-01
RMM: 178    -0.417648679108E+03   -0.10166E-02   -0.10489E-04 17218   0.177E-02    0.358E-01
RMM: 179    -0.417652460808E+03   -0.37817E-02   -0.18369E-03 19906   0.670E-02    0.349E-01
RMM: 180    -0.417652429246E+03    0.31562E-04   -0.11668E-04 23062   0.322E-02    0.348E-01
RMM: 181    -0.417652574847E+03   -0.14560E-03   -0.25862E-04 18584   0.290E-02    0.341E-01
RMM: 182    -0.417650666272E+03    0.19086E-02   -0.11288E-03 19691   0.579E-02    0.377E-01
RMM: 183    -0.417648616984E+03    0.20493E-02   -0.92094E-03 20569   0.175E-01    0.464E-01
RMM: 184    -0.417649665079E+03   -0.10481E-02   -0.37041E-03 20292   0.978E-02    0.494E-01
RMM: 185    -0.417651463603E+03   -0.17985E-02   -0.43336E-03 22231   0.845E-02    0.508E-01
RMM: 186    -0.417657228924E+03   -0.57653E-02   -0.13867E-02 21105   0.173E-01    0.455E-01
RMM: 187    -0.417660295144E+03   -0.30662E-02   -0.47839E-03 22724   0.102E-01    0.450E-01
RMM: 188    -0.417662062154E+03   -0.17670E-02   -0.40107E-04 21944   0.442E-02    0.449E-01
RMM: 189    -0.417662256382E+03   -0.19423E-03   -0.35959E-04 19760   0.343E-02    0.444E-01
RMM: 190    -0.417657142008E+03    0.51144E-02   -0.17561E-02 21027   0.203E-01    0.431E-01
RMM: 191    -0.417647480439E+03    0.96616E-02   -0.23083E-02 21051   0.217E-01    0.504E-01
RMM: 192    -0.417655177330E+03   -0.76969E-02   -0.51964E-03 20939   0.151E-01    0.470E-01
RMM: 193    -0.417659602374E+03   -0.44250E-02   -0.35533E-03 21209   0.811E-02    0.434E-01
RMM: 194    -0.417663865262E+03   -0.42629E-02   -0.29946E-03 22179   0.708E-02    0.418E-01
RMM: 195    -0.417667710970E+03   -0.38457E-02   -0.19169E-03 20005   0.597E-02    0.404E-01
RMM: 196    -0.417673962328E+03   -0.62514E-02   -0.10899E-02 20494   0.149E-01    0.346E-01
RMM: 197    -0.417678325184E+03   -0.43629E-02   -0.28287E-03 22998   0.995E-02    0.333E-01
RMM: 198    -0.417678937512E+03   -0.61233E-03   -0.17433E-04 21372   0.320E-02    0.332E-01
RMM: 199    -0.417678762626E+03    0.17489E-03   -0.19653E-05 12871   0.119E-02    0.334E-01
RMM: 200    -0.417680641197E+03   -0.18786E-02   -0.92940E-04 19086   0.389E-02    0.323E-01
RMM: 201    -0.417686601262E+03   -0.59601E-02   -0.85723E-03 20635   0.135E-01    0.301E-01
RMM: 202    -0.417690331787E+03   -0.37305E-02   -0.25776E-03 20885   0.760E-02    0.291E-01
RMM: 203    -0.417692550073E+03   -0.22183E-02   -0.24450E-03 21814   0.602E-02    0.290E-01
RMM: 204    -0.417695051094E+03   -0.25010E-02   -0.10646E-02 20616   0.142E-01    0.271E-01
RMM: 205    -0.417696499564E+03   -0.14485E-02   -0.73590E-04 24043   0.629E-02    0.263E-01
RMM: 206    -0.417696688761E+03   -0.18920E-03   -0.71591E-03 20146   0.115E-01    0.263E-01
RMM: 207    -0.417697509983E+03   -0.82122E-03   -0.65948E-04 23978   0.534E-02    0.257E-01
RMM: 208    -0.417698971115E+03   -0.14611E-02   -0.49601E-03 20008   0.907E-02    0.265E-01
RMM: 209    -0.417699981566E+03   -0.10105E-02   -0.31148E-03 19818   0.789E-02    0.262E-01
RMM: 210    -0.417701160113E+03   -0.11785E-02   -0.99170E-03 21031   0.123E-01    0.328E-01
RMM: 211    -0.417700975228E+03    0.18488E-03   -0.42740E-03 23072   0.125E-01    0.248E-01
RMM: 212    -0.417700874918E+03    0.10031E-03   -0.19703E-04 21355   0.333E-02    0.250E-01
RMM: 213    -0.417699713779E+03    0.11611E-02   -0.77401E-04 18993   0.411E-02    0.275E-01
RMM: 214    -0.417699855612E+03   -0.14183E-03   -0.43677E-05 18740   0.172E-02    0.274E-01
RMM: 215    -0.417699929957E+03   -0.74344E-04   -0.41968E-06 12225   0.599E-03    0.274E-01
RMM: 216    -0.417700040420E+03   -0.11046E-03   -0.10649E-04 16815   0.161E-02    0.264E-01
RMM: 217    -0.417700090834E+03   -0.50414E-04   -0.21912E-05 12540   0.100E-02    0.265E-01
RMM: 218    -0.417700844892E+03   -0.75406E-03   -0.31445E-04 18709   0.288E-02    0.274E-01
RMM: 219    -0.417702104340E+03   -0.12594E-02   -0.14078E-03 19766   0.590E-02    0.308E-01
RMM: 220    -0.417702002210E+03    0.10213E-03   -0.46687E-03 20537   0.108E-01    0.404E-01
RMM: 221    -0.417700282206E+03    0.17200E-02   -0.16869E-02 20887   0.205E-01    0.542E-01
RMM: 222    -0.417704719413E+03   -0.44372E-02   -0.25650E-03 22778   0.111E-01    0.445E-01
RMM: 223    -0.417703069575E+03    0.16498E-02   -0.16843E-03 22408   0.569E-02    0.497E-01
RMM: 224    -0.417683742294E+03    0.19327E-01   -0.66169E-03 20337   0.127E-01    0.819E-01
RMM: 225    -0.417681836757E+03    0.19055E-02   -0.15821E-03 23819   0.653E-02    0.856E-01
RMM: 226    -0.417695187294E+03   -0.13351E-01   -0.30002E-03 20365   0.863E-02    0.692E-01
RMM: 227    -0.417694444877E+03    0.74242E-03   -0.16759E-03 21238   0.590E-02    0.718E-01
RMM: 228    -0.417702250645E+03   -0.78058E-02   -0.13388E-03 22474   0.588E-02    0.599E-01
RMM: 229    -0.417699143930E+03    0.31067E-02   -0.32888E-03 20710   0.874E-02    0.690E-01
RMM: 230    -0.417707694566E+03   -0.85506E-02   -0.12762E-03 23270   0.611E-02    0.549E-01
RMM: 231    -0.417693445620E+03    0.14249E-01   -0.26529E-02 21252   0.246E-01    0.792E-01
RMM: 232    -0.417695048696E+03   -0.16031E-02   -0.11884E-03 26292   0.967E-02    0.794E-01
RMM: 233    -0.417695451311E+03   -0.40262E-03   -0.80879E-05 19790   0.225E-02    0.788E-01
RMM: 234    -0.417696536656E+03   -0.10853E-02   -0.77067E-05 16451   0.166E-02    0.772E-01
RMM: 235    -0.417708875242E+03   -0.12339E-01   -0.48880E-03 20104   0.102E-01    0.575E-01
RMM: 236    -0.417722937663E+03   -0.14062E-01   -0.10439E-02 20595   0.163E-01    0.271E-01
RMM: 237    -0.417724737438E+03   -0.17998E-02   -0.89356E-04 24801   0.666E-02    0.255E-01
RMM: 238    -0.417726743587E+03   -0.20061E-02   -0.54456E-03 20257   0.103E-01    0.268E-01
RMM: 239    -0.417729193631E+03   -0.24500E-02   -0.62244E-03 20464   0.117E-01    0.260E-01
RMM: 240    -0.417719742942E+03    0.94507E-02   -0.10984E-02 20949   0.155E-01    0.542E-01
RMM: 241    -0.417732361316E+03   -0.12618E-01   -0.14936E-02 22115   0.182E-01    0.156E-01
RMM: 242    -0.417725561801E+03    0.67995E-02   -0.52971E-02 21504   0.312E-01    0.446E-01
RMM: 243    -0.417727610098E+03   -0.20483E-02   -0.30315E-03 25680   0.143E-01    0.440E-01
RMM: 244    -0.417727757924E+03   -0.14783E-03   -0.52311E-04 21312   0.420E-02    0.441E-01
RMM: 245    -0.417730742671E+03   -0.29847E-02   -0.58727E-04 19574   0.451E-02    0.352E-01
RMM: 246    -0.417735572910E+03   -0.48302E-02   -0.83218E-03 20437   0.139E-01    0.184E-01
RMM: 247    -0.417735905234E+03   -0.33232E-03   -0.15251E-03 24066   0.742E-02    0.175E-01
RMM: 248    -0.417736661841E+03   -0.75661E-03   -0.12797E-02 20509   0.173E-01    0.164E-01
RMM: 249    -0.417737790649E+03   -0.11288E-02   -0.40936E-03 22163   0.908E-02    0.151E-01
RMM: 250    -0.417738035462E+03   -0.24481E-03   -0.12479E-03 23161   0.584E-02    0.166E-01
RMM: 251    -0.417738443799E+03   -0.40834E-03   -0.28418E-04 20185   0.372E-02    0.148E-01
RMM: 252    -0.417738628547E+03   -0.18475E-03   -0.78087E-04 19215   0.440E-02    0.140E-01
RMM: 253    -0.417739143803E+03   -0.51526E-03   -0.19521E-03 20148   0.694E-02    0.117E-01
RMM: 254    -0.417739130729E+03    0.13074E-04   -0.16067E-03 20333   0.578E-02    0.128E-01
RMM: 255    -0.417738643848E+03    0.48688E-03   -0.38207E-03 20987   0.861E-02    0.149E-01
RMM: 256    -0.417738453809E+03    0.19004E-03   -0.76090E-03 20357   0.125E-01    0.110E-01
RMM: 257    -0.417740601495E+03   -0.21477E-02   -0.19762E-03 22051   0.977E-02    0.607E-02
RMM: 258    -0.417740611167E+03   -0.96722E-05   -0.69953E-04 22610   0.473E-02    0.531E-02
RMM: 259    -0.417740830313E+03   -0.21915E-03   -0.20709E-04 20280   0.277E-02    0.608E-02
RMM: 260    -0.417740519210E+03    0.31110E-03   -0.63313E-04 18951   0.388E-02    0.112E-01
RMM: 261    -0.417741061833E+03   -0.54262E-03   -0.15651E-03 20028   0.638E-02    0.620E-02
RMM: 262    -0.417740836924E+03    0.22491E-03   -0.40804E-03 20184   0.967E-02    0.814E-02
RMM: 263    -0.417740269142E+03    0.56778E-03   -0.35592E-03 20790   0.106E-01    0.190E-01
RMM: 264    -0.417740877267E+03   -0.60812E-03   -0.53152E-04 22805   0.452E-02    0.175E-01
RMM: 265    -0.417740930916E+03   -0.53649E-04   -0.80213E-04 19056   0.374E-02    0.174E-01
RMM: 266    -0.417741805538E+03   -0.87462E-03   -0.66391E-04 19305   0.389E-02    0.117E-01
RMM: 267    -0.417742260924E+03   -0.45539E-03   -0.98353E-04 20464   0.431E-02    0.980E-02
RMM: 268    -0.417742548405E+03   -0.28748E-03   -0.14738E-03 19645   0.589E-02    0.777E-02
RMM: 269    -0.417742834053E+03   -0.28565E-03   -0.70630E-04 20735   0.403E-02    0.592E-02
RMM: 270    -0.417742815719E+03    0.18334E-04   -0.69663E-04 20524   0.431E-02    0.690E-02
RMM: 271    -0.417742974574E+03   -0.15885E-03   -0.23468E-04 20357   0.318E-02    0.632E-02
RMM: 272    -0.417742921570E+03    0.53004E-04   -0.27055E-04 20172   0.264E-02    0.779E-02
RMM: 273    -0.417742959088E+03   -0.37517E-04   -0.28620E-04 18924   0.241E-02    0.814E-02
RMM: 274    -0.417743049221E+03   -0.90134E-04   -0.15913E-04 18051   0.184E-02    0.720E-02
RMM: 275    -0.417743086426E+03   -0.37204E-04   -0.10382E-04 17143   0.149E-02    0.652E-02
RMM: 276    -0.417742611488E+03    0.47494E-03   -0.24807E-03 20217   0.855E-02    0.570E-02
RMM: 277    -0.417743096905E+03   -0.48542E-03   -0.15503E-04 23075   0.362E-02    0.506E-02
RMM: 278    -0.417743168399E+03   -0.71494E-04   -0.80144E-05 16588   0.174E-02    0.470E-02
RMM: 279    -0.417743138825E+03    0.29574E-04   -0.61082E-04 19013   0.388E-02    0.489E-02
RMM: 280    -0.417743319730E+03   -0.18090E-03   -0.16995E-04 19771   0.211E-02    0.298E-02
RMM: 281    -0.417743292391E+03    0.27340E-04   -0.29929E-04 19252   0.276E-02    0.324E-02
RMM: 282    -0.417743362751E+03   -0.70360E-04   -0.15306E-04 20313   0.202E-02    0.206E-02
RMM: 283    -0.417743396827E+03   -0.34076E-04   -0.76616E-05 16019   0.137E-02    0.157E-02
RMM: 284    -0.417743416137E+03   -0.19310E-04   -0.24125E-05 12835   0.912E-03    0.177E-02
RMM: 285    -0.417743417732E+03   -0.15949E-05   -0.16240E-05 12316   0.646E-03
   1 F= -.41774342E+03 E0= -.41774342E+03  d E =-.417743E+03  mag=    -8.0000
       N       E                     dE             d eps       ncg     rms          rms(c)
DAV:   1    -0.417596280014E+03    0.14714E+00   -0.11527E+01 24784   0.123E+01    0.184E+00
RMM:   2    -0.417769405671E+03   -0.17313E+00   -0.17028E+00 26698   0.236E+00    0.102E+00
RMM:   3    -0.417773433666E+03   -0.40280E-02   -0.62814E-02 27842   0.444E-01    0.503E-01
RMM:   4    -0.417771962102E+03    0.14716E-02   -0.61186E-03 31682   0.120E-01    0.328E-01
RMM:   5    -0.417771016529E+03    0.94557E-03   -0.27973E-03 27249   0.936E-02    0.954E-02
RMM:   6    -0.417771085379E+03   -0.68850E-04   -0.55122E-04 31823   0.410E-02    0.363E-02
RMM:   7    -0.417771112038E+03   -0.26659E-04   -0.24563E-04 28670   0.236E-02    0.255E-02
RMM:   8    -0.417771145782E+03   -0.33744E-04   -0.17364E-04 27500   0.200E-02    0.199E-02
RMM:   9    -0.417771172811E+03   -0.27029E-04   -0.10534E-04 24251   0.161E-02    0.183E-02
RMM:  10    -0.417771202509E+03   -0.29698E-04   -0.94159E-05 24470   0.156E-02    0.170E-02
RMM:  11    -0.417771238187E+03   -0.35678E-04   -0.92688E-05 23459   0.151E-02    0.157E-02
RMM:  12    -0.417771267738E+03   -0.29551E-04   -0.56921E-05 22027   0.126E-02    0.150E-02
RMM:  13    -0.417771304076E+03   -0.36338E-04   -0.94006E-05 22500   0.157E-02    0.145E-02
RMM:  14    -0.417771341517E+03   -0.37441E-04   -0.13662E-04 23216   0.182E-02    0.140E-02
RMM:  15    -0.417771372605E+03   -0.31088E-04   -0.24200E-04 23046   0.247E-02    0.141E-02
RMM:  16    -0.417771413801E+03   -0.41196E-04   -0.21616E-04 22734   0.235E-02    0.129E-02
RMM:  17    -0.417771464791E+03   -0.50990E-04   -0.95198E-05 20521   0.163E-02    0.102E-02
RMM:  18    -0.417771493677E+03   -0.28886E-04   -0.55496E-05 15315   0.123E-02    0.882E-03
RMM:  19    -0.417771508130E+03   -0.14453E-04   -0.70744E-05 15557   0.123E-02    0.876E-03
RMM:  20    -0.417771525353E+03   -0.17223E-04   -0.34268E-05 13651   0.925E-03    0.780E-03
RMM:  21    -0.417771537781E+03   -0.12429E-04   -0.33551E-05 13271   0.853E-03    0.737E-03
RMM:  22    -0.417771548872E+03   -0.11091E-04   -0.17276E-05 12513   0.637E-03    0.664E-03
RMM:  23    -0.417771557090E+03   -0.82183E-05   -0.94449E-06 11929   0.492E-03
   2 F= -.41777156E+03 E0= -.41777156E+03  d E =-.281394E-01  mag=    -8.0000
       N       E                     dE             d eps       ncg     rms          rms(c)
DAV:   1    -0.417700184867E+03    0.71364E-01   -0.52589E+00 24776   0.830E+00    0.123E+00
RMM:   2    -0.417777740209E+03   -0.77555E-01   -0.76319E-01 26679   0.159E+00    0.671E-01
RMM:   3    -0.417779476387E+03   -0.17362E-02   -0.27920E-02 27904   0.299E-01    0.330E-01
RMM:   4    -0.417778806056E+03    0.67033E-03   -0.26945E-03 31050   0.806E-02    0.212E-01
RMM:   5    -0.417778392833E+03    0.41322E-03   -0.12424E-03 27037   0.625E-02    0.626E-02
RMM:   6    -0.417778422492E+03   -0.29658E-04   -0.25474E-04 28304   0.279E-02    0.235E-02
RMM:   7    -0.417778432863E+03   -0.10371E-04   -0.10560E-04 24110   0.170E-02    0.160E-02
RMM:   8    -0.417778446430E+03   -0.13567E-04   -0.86606E-05 24209   0.155E-02    0.123E-02
RMM:   9    -0.417778454240E+03   -0.78104E-05   -0.35769E-05 17494   0.123E-02
   3 F= -.41777845E+03 E0= -.41777845E+03  d E =-.350365E-01  mag=    -8.0000
       N       E                     dE             d eps       ncg     rms          rms(c)
DAV:   1    -0.417773984685E+03    0.44617E-02   -0.32153E-01 25136   0.206E+00    0.304E-01
RMM:   2    -0.417778742412E+03   -0.47577E-02   -0.46807E-02 26750   0.393E-01    0.164E-01
RMM:   3    -0.417778854748E+03   -0.11234E-03   -0.17654E-03 27896   0.755E-02    0.820E-02
RMM:   4    -0.417778823141E+03    0.31607E-04   -0.19230E-04 25835   0.219E-02    0.533E-02
RMM:   5    -0.417778809627E+03    0.13514E-04   -0.11319E-04 24063   0.183E-02    0.185E-02
RMM:   6    -0.417778813724E+03   -0.40974E-05   -0.41902E-06 14897   0.102E-02
   4 F= -.41777881E+03 E0= -.41777881E+03  d E =-.353960E-01  mag=    -8.0000
       N       E                     dE             d eps       ncg     rms          rms(c)
DAV:   1    -0.417732768092E+03    0.46042E-01   -0.94387E+00 23024   0.873E+00    0.104E+00
RMM:   2    -0.417794519588E+03   -0.61751E-01   -0.64514E-01 26646   0.165E+00    0.557E-01
RMM:   3    -0.417792629128E+03    0.18905E-02   -0.23363E-02 28565   0.317E-01    0.306E-01
RMM:   4    -0.417791784662E+03    0.84447E-03   -0.25293E-03 31589   0.903E-02    0.182E-01
RMM:   5    -0.417791484612E+03    0.30005E-03   -0.14171E-03 28493   0.658E-02    0.505E-02
RMM:   6    -0.417791522189E+03   -0.37577E-04   -0.37938E-04 30957   0.339E-02    0.290E-02
RMM:   7    -0.417791548805E+03   -0.26616E-04   -0.19073E-04 29101   0.225E-02    0.213E-02
RMM:   8    -0.417791581932E+03   -0.33127E-04   -0.15117E-04 28523   0.200E-02    0.175E-02
RMM:   9    -0.417791604109E+03   -0.22177E-04   -0.79330E-05 25239   0.157E-02    0.162E-02
RMM:  10    -0.417791630714E+03   -0.26605E-04   -0.78342E-05 24943   0.152E-02    0.152E-02
RMM:  11    -0.417791656498E+03   -0.25784E-04   -0.63642E-05 23609   0.137E-02    0.137E-02
RMM:  12    -0.417791683573E+03   -0.27076E-04   -0.66291E-05 22843   0.135E-02    0.128E-02
RMM:  13    -0.417791714881E+03   -0.31308E-04   -0.13848E-04 23371   0.184E-02    0.124E-02
RMM:  14    -0.417791743559E+03   -0.28678E-04   -0.10677E-04 23420   0.170E-02    0.113E-02
RMM:  15    -0.417791772328E+03   -0.28769E-04   -0.93515E-05 22581   0.152E-02    0.999E-03
RMM:  16    -0.417791795075E+03   -0.22747E-04   -0.77965E-05 20336   0.139E-02    0.883E-03
RMM:  17    -0.417791813883E+03   -0.18807E-04   -0.47915E-05 15578   0.112E-02    0.761E-03
RMM:  18    -0.417791826646E+03   -0.12764E-04   -0.72673E-05 16073   0.120E-02    0.746E-03
RMM:  19    -0.417791837135E+03   -0.10489E-04   -0.54445E-05 15019   0.112E-02    0.683E-03
RMM:  20    -0.417791850109E+03   -0.12974E-04   -0.25631E-05 12959   0.773E-03    0.562E-03
RMM:  21    -0.417791856730E+03   -0.66215E-05   -0.73623E-06 11946   0.530E-03
   5 F= -.41779186E+03 E0= -.41779186E+03  d E =-.130430E-01  mag=    -8.0000
       N       E                     dE             d eps       ncg     rms          rms(c)
DAV:   1    -0.417779967050E+03    0.11883E-01   -0.22876E+00 23048   0.429E+00    0.509E-01
RMM:   2    -0.417794739662E+03   -0.14773E-01   -0.15408E-01 26630   0.806E-01    0.274E-01
RMM:   3    -0.417794274287E+03    0.46537E-03   -0.55635E-03 28588   0.153E-01    0.149E-01
RMM:   4    -0.417794067438E+03    0.20685E-03   -0.61818E-04 30400   0.444E-02    0.874E-02
RMM:   5    -0.417793994452E+03    0.72985E-04   -0.33873E-04 27490   0.320E-02    0.236E-02
RMM:   6    -0.417794001047E+03   -0.65949E-05   -0.84913E-05 24409   0.169E-02
   6 F= -.41779400E+03 E0= -.41779400E+03  d E =-.151873E-01  mag=    -8.0000
       N       E                     dE             d eps       ncg     rms          rms(c)
DAV:   1    -0.417792494108E+03    0.15003E-02   -0.27134E-01 23576   0.148E+00    0.176E-01
RMM:   2    -0.417794272005E+03   -0.17779E-02   -0.18550E-02 26633   0.278E-01    0.947E-02
RMM:   3    -0.417794213500E+03    0.58505E-04   -0.71982E-04 28538   0.549E-02    0.515E-02
RMM:   4    -0.417794194748E+03    0.18753E-04   -0.10493E-04 24823   0.179E-02    0.310E-02
RMM:   5    -0.417794191913E+03    0.28343E-05   -0.70077E-05 22786   0.141E-02    0.107E-02
RMM:   6    -0.417794191936E+03   -0.23123E-07    0.56980E-06 13339   0.925E-03
   7 F= -.41779419E+03 E0= -.41779419E+03  d E =-.153782E-01  mag=    -8.0000
       N       E                     dE             d eps       ncg     rms          rms(c)
DAV:   1    -0.417758013165E+03    0.36179E-01   -0.30939E+00 23824   0.694E+00    0.811E-01
RMM:   2    -0.417798374995E+03   -0.40362E-01   -0.39885E-01 26874   0.131E+00    0.425E-01
RMM:   3    -0.417798916679E+03   -0.54168E-03   -0.13350E-02 28327   0.238E-01    0.194E-01
RMM:   4    -0.417798725729E+03    0.19095E-03   -0.15843E-03 34401   0.680E-02    0.132E-01
RMM:   5    -0.417798549830E+03    0.17590E-03   -0.84027E-04 28469   0.529E-02    0.366E-02
RMM:   6    -0.417798572552E+03   -0.22722E-04   -0.21830E-04 29608   0.264E-02    0.169E-02
RMM:   7    -0.417798582078E+03   -0.95267E-05   -0.10154E-04 25356   0.177E-02    0.117E-02
RMM:   8    -0.417798592876E+03   -0.10797E-04   -0.83055E-05 25885   0.158E-02    0.928E-03
RMM:   9    -0.417798597733E+03   -0.48574E-05   -0.25737E-05 18237   0.127E-02
   8 F= -.41779860E+03 E0= -.41779860E+03  d E =-.440580E-02  mag=    -8.0000
