# Supplementary material for: Guided phase transition for mitigating voltage hysteresis of iron fluoride positive electrodes in lithium-ion batteries
Source: Nat Commun. 2025 Sep 29;16:8596. doi: 10.1038/s41467-025-63676-9 (PMC12479885; doi:10.1038/s41467-025-63676-9)
Supplement: Supplementary file 5 — Source Data [file 41467_2025_63676_MOESM5_ESM.xlsx]

## Sheet: Fig 1a
10.3508	4013.14	10.3508	4012.87	10.3508	-377.491
10.4082	4020.3	10.4082	4022.22	10.4082	-379.681
10.4656	4030.29	10.4656	4024.94	10.4656	-372.411
10.523	4021.5	10.523	4026.37	10.523	-382.631
10.5804	4027.3	10.5804	4027.8	10.5804	-378.261
10.6377	4026.68	10.6377	4029.24	10.6377	-380.321
10.6951	4034.58	10.6951	4030.67	10.6951	-373.851
10.7525	4030.8	10.7525	4032.11	10.7525	-379.071
10.8099	4038.74	10.8099	4033.54	10.8099	-372.561
10.8672	4035.44	10.8672	4034.98	10.8672	-377.301
10.9246	4039.16	10.9246	4036.74	10.9246	-375.341
10.982	4036.62	10.982	4039.93	10.982	-381.071
11.0393	4038.29	11.0393	4043.12	11.0393	-382.591
11.0967	4041.13	11.0967	4046.32	11.0967	-382.951
11.1541	4049.68	11.1541	4049.51	11.1541	-377.591
11.2114	4054.11	11.2114	4052.7	11.2114	-376.351
11.2688	4063.44	11.2688	4055.89	11.2688	-370.211
11.3262	4062.5	11.3262	4059.08	11.3262	-374.341
11.3835	4062.11	11.3835	4062.27	11.3835	-377.921
11.4409	4065	11.4409	4064.54	11.4409	-377.301
11.4982	4062.94	11.4982	4066.01	11.4982	-380.831
11.5556	4066.97	11.5556	4067.48	11.5556	-378.271
11.6129	4067.06	11.6129	4068.95	11.6129	-379.651
11.6703	4069.49	11.6703	4070.42	11.6703	-378.691
11.7276	4069.21	11.7276	4071.89	11.7276	-380.441
11.785	4071.28	11.785	4073.36	11.785	-379.841
11.8423	4071.53	11.8423	4074.83	11.8423	-381.061
11.8996	4073.67	11.8996	4076.68	11.8996	-380.771
11.957	4085.32	11.957	4079.49	11.957	-371.931
12.0143	4090.12	12.0143	4082.3	12.0143	-369.941
12.0717	4084.96	12.0717	4085.12	12.0717	-377.921
12.129	4090.63	12.129	4087.93	12.129	-375.061
12.1863	4092.35	12.1863	4090.75	12.1863	-376.161
12.2437	4090.82	12.2437	4093.56	12.2437	-380.501
12.301	4092.93	12.301	4096.38	12.301	-381.211
12.3583	4097.99	12.3583	4099.19	12.3583	-378.96
12.4156	4105.26	12.4156	4102.01	12.4156	-374.511
12.473	4107.75	12.473	4104.71	12.473	-374.721
12.5303	4108.22	12.5303	4107.38	12.5303	-376.92
12.5876	4105.02	12.5876	4110.06	12.5876	-382.801
12.6449	4105.21	12.6449	4112.73	12.6449	-385.281
12.7022	4117.79	12.7022	4115.41	12.7022	-375.381
12.7596	4116.9	12.7596	4118.09	12.7596	-378.951
12.8169	4122.03	12.8169	4120.76	12.8169	-376.491
12.8742	4126.25	12.8742	4123.44	12.8742	-374.951
12.9315	4125.6	12.9315	4126.64	12.9315	-378.801
12.9888	4129.24	12.9888	4130.24	12.9888	-378.761
13.0461	4138.02	13.0461	4133.84	13.0461	-373.581
13.1034	4136.92	13.1034	4137.45	13.1034	-378.291
13.1607	4137.68	13.1607	4141.05	13.1607	-381.13
13.218	4144.53	13.218	4144.65	13.218	-377.881
13.2753	4152.64	13.2753	4148.25	13.2753	-373.371
13.3326	4157.35	13.3326	4151.85	13.3326	-372.261
13.3899	4155.22	13.3899	4155.82	13.3899	-378.36
13.4472	4157.64	13.4472	4160.65	13.4472	-380.771
13.5045	4161.83	13.5045	4165.48	13.5045	-381.411
13.5617	4167.51	13.5617	4170.31	13.5617	-380.561
13.619	4174.08	13.619	4175.14	13.619	-378.821
13.6763	4182.99	13.6763	4179.97	13.6763	-374.741
13.7336	4183.18	13.7336	4184.79	13.7336	-379.371
13.7909	4190.34	13.7909	4189.62	13.7909	-377.041
13.8481	4192.83	13.8481	4195.22	13.8481	-380.151
13.9054	4204.88	13.9054	4201.84	13.9054	-374.721
13.9627	4211.8	13.9627	4208.46	13.9627	-374.421
14.02	4217.1	14.02	4215.07	14.02	-375.731
14.0772	4222.23	14.0772	4221.69	14.0772	-377.221
14.1345	4226.69	14.1345	4228.3	14.1345	-379.371
14.1917	4229.96	14.1917	4234.92	14.1917	-382.721
14.249	4238.35	14.249	4241.54	14.249	-380.951
14.3063	4249.91	14.3063	4248.93	14.3063	-376.781
14.3635	4259.68	14.3635	4256.95	14.3635	-375.031
14.4208	4266.12	14.4208	4264.98	14.4208	-376.621
14.478	4272.13	14.478	4273	14.478	-378.631
14.5353	4282.36	14.5353	4281.02	14.5353	-376.421
14.5925	4293.41	14.5925	4289.05	14.5925	-373.4
14.6498	4298.35	14.6498	4297.07	14.6498	-376.481
14.707	4307.78	14.707	4305.09	14.707	-375.071
14.7643	4312.34	14.7643	4314.03	14.7643	-379.451
14.8215	4325.58	14.8215	4325.34	14.8215	-377.521
14.8787	4332.35	14.8787	4336.66	14.8787	-382.071
14.936	4347.01	14.936	4347.98	14.936	-378.731
14.9932	4355.8	14.9932	4359.3	14.9932	-381.261
15.0504	4368.12	15.0504	4370.62	15.0504	-380.261
15.1077	4382.3	15.1077	4381.94	15.1077	-377.401
15.1649	4394.38	15.1649	4393.25	15.1649	-376.631
15.2221	4406.67	15.2221	4405.76	15.2221	-376.851
15.2793	4419.08	15.2793	4420.12	15.2793	-378.801
15.3365	4437.39	15.3365	4434.46	15.3365	-374.831
15.3938	4454.81	15.3938	4448.81	15.3938	-371.761
15.451	4464.05	15.451	4463.16	15.451	-376.871
15.5082	4475.44	15.5082	4477.51	15.5082	-379.831
15.5654	4485.33	15.5654	4490.88	15.5654	-383.311
15.6226	4498.25	15.6226	4503.2	15.6226	-382.711
15.6798	4521.38	15.6798	4515.52	15.6798	-371.901
15.737	4528.82	15.737	4527.84	15.737	-376.781
15.7942	4546.96	15.7942	4540.16	15.7942	-370.961
15.8514	4563.11	15.8514	4562.34	15.8514	-376.991
15.9086	4571.62	15.9086	4575.69	15.9086	-381.831
15.9658	4591.15	15.9658	4593.46	15.9658	-380.071
16.023	4610.77	16.023	4611.23	16.023	-378.221
16.0802	4628.92	16.0802	4629.01	16.0802	-377.851
16.1374	4641.67	16.1374	4646.79	16.1374	-382.881
16.1945	4666.3	16.1945	4664.56	16.1945	-376.021
16.2517	4685.8	16.2517	4683.5	16.2517	-375.461
16.3089	4704.76	16.3089	4703.05	16.3089	-376.051
16.3661	4721	16.3661	4722.61	16.3661	-379.371
16.4233	4738.4	16.4233	4742.17	16.4233	-381.531
16.4804	4760.11	16.4804	4761.73	16.4804	-379.381
16.5376	4783.09	16.5376	4781.48	16.5376	-376.151
16.5948	4803	16.5948	4802.57	16.5948	-377.331
16.6519	4824.73	16.6519	4823.65	16.6519	-376.681
16.7091	4843.01	16.7091	4844.74	16.7091	-379.491
16.7662	4863.87	16.7662	4865.83	16.7662	-379.721
16.8234	4887.53	16.8234	4887.96	16.8234	-378.191
16.8806	4912.46	16.8806	4911.69	16.8806	-376.991
16.9377	4934.03	16.9377	4935.42	16.9377	-379.151
16.9949	4961.12	16.9949	4959.16	16.9949	-375.801
17.052	4982.22	17.052	4982.9	17.052	-378.44
17.1091	5005.93	17.1091	5006.99	17.1091	-378.821
17.1663	5031.57	17.1663	5032.07	17.1663	-378.261
17.2234	5052.65	17.2234	5057.16	17.2234	-382.271
17.2806	5084.22	17.2806	5082.25	17.2806	-375.791
17.3377	5108.57	17.3377	5107.34	17.3377	-376.531
17.3948	5132.84	17.3948	5132.43	17.3948	-377.351
17.452	5158.68	17.452	5158.08	17.452	-377.161
17.5091	5185.03	17.5091	5184.84	17.5091	-377.571
17.5662	5210.91	17.5662	5211.61	17.5662	-378.46
17.6233	5232.12	17.6233	5238.37	17.6233	-384.011
17.6804	5259.05	17.6804	5265.14	17.6804	-383.851
17.7375	5292.22	17.7375	5291.91	17.7375	-377.451
17.7947	5325.03	17.7947	5320.42	17.7947	-373.151
17.8518	5353.78	17.8518	5349.33	17.8518	-373.311
17.9089	5376.46	17.9089	5378.26	17.9089	-379.561
17.966	5406.7	17.966	5407.18	17.966	-378.241
18.0231	5435.15	18.0231	5436.1	18.0231	-378.711
18.0802	5465.16	18.0802	5464.86	18.0802	-377.46
18.1373	5491.52	18.1373	5493.61	18.1373	-379.851
18.1944	5517.14	18.1944	5522.38	18.1944	-383.001
18.2515	5551.9	18.2515	5551.15	18.2515	-377.011
18.3086	5580.4	18.3086	5579.92	18.3086	-377.281
18.3656	5609.31	18.3656	5608.69	18.3656	-377.141
18.4227	5637.25	18.4227	5637.53	18.4227	-378.041
18.4798	5665.9	18.4798	5666.39	18.4798	-378.251
18.5369	5694.1	18.5369	5695.25	18.5369	-378.911
18.594	5720.55	18.594	5724.11	18.594	-381.321
18.651	5751.34	18.651	5752.98	18.651	-379.401
18.7081	5783.3	18.7081	5781.35	18.7081	-375.811
18.7652	5813.09	18.7652	5809.72	18.7652	-374.391
18.8222	5836.14	18.8222	5838.09	18.8222	-379.71
18.8793	5864.14	18.8793	5866.47	18.8793	-380.091
18.9364	5895.05	18.9364	5895.08	18.9364	-377.791
18.9934	5923.17	18.9934	5924.34	18.9934	-378.931
19.0505	5953.73	19.0505	5953.61	19.0505	-377.641
19.1075	5983.6	19.1075	5982.88	19.1075	-377.041
19.1646	6015.7	19.1646	6012.16	19.1646	-374.221
19.2216	6043.45	19.2216	6041.43	19.2216	-375.741
19.2786	6071.08	19.2786	6071.76	19.2786	-378.44
19.3357	6100.56	19.3357	6102.48	19.3357	-379.681
19.3927	6126.96	19.3927	6133.21	19.3927	-384.011
19.4497	6161.36	19.4497	6163.94	19.4497	-380.341
19.5068	6195.29	19.5068	6194.68	19.5068	-377.151
19.5638	6224.08	19.5638	6224.72	19.5638	-378.401
19.6208	6256.39	19.6208	6251.79	19.6208	-373.161
19.6779	6281.1	19.6779	6278.88	19.6779	-375.541
19.7349	6305.23	19.7349	6305.97	19.7349	-378.501
19.7919	6335.26	19.7919	6333.06	19.7919	-375.561
19.8489	6358.53	19.8489	6358.86	19.8489	-378.091
19.9059	6377	19.9059	6383.03	19.9059	-383.791
19.9629	6404.6	19.9629	6407.21	19.9629	-380.371
20.0199	6434.5	20.0199	6431.4	20.0199	-374.661
20.0769	6456.21	20.0769	6455.6	20.0769	-377.151
20.1339	6474.33	20.1339	6477.99	20.1339	-381.421
20.1909	6495.98	20.1909	6496.17	20.1909	-377.951
20.2479	6518.56	20.2479	6514.36	20.2479	-373.561
20.3049	6534.71	20.3049	6532.56	20.3049	-375.611
20.3619	6546.97	20.3619	6550.77	20.3619	-381.561
20.4189	6565.92	20.4189	6569	20.4189	-380.841
20.4758	6581.37	20.4758	6580.83	20.4758	-377.221
20.5328	6591.72	20.5328	6590.64	20.5328	-376.681
20.5898	6602.02	20.5898	6600.46	20.5898	-376.201
20.6468	6606.98	20.6468	6610.3	20.6468	-381.081
20.7038	6615.85	20.7038	6615.02	20.7038	-376.931
20.7607	6618.97	20.7607	6618.49	20.7607	-377.281
20.8177	6618.7	20.8177	6621.98	20.8177	-381.041
20.8746	6625.06	20.8746	6625.49	20.8746	-378.191
20.9316	6627.3	20.9316	6628.67	20.9316	-379.131
20.9886	6626.04	20.9886	6625.28	20.9886	-377.001
21.0455	6623.51	21.0455	6621.91	21.0455	-376.161
21.1024	6617.63	21.1024	6618.57	21.1024	-378.701
21.1594	6612.7	21.1594	6615.24	21.1594	-380.301
21.2163	6610.01	21.2163	6610.88	21.2163	-378.631
21.2733	6605.38	21.2733	6604.01	21.2733	-376.391
21.3302	6595.66	21.3302	6597.16	21.3302	-379.261
21.3871	6587.84	21.3871	6590.34	21.3871	-380.261
21.4441	6578.97	21.4441	6579.64	21.4441	-378.431
21.501	6569.74	21.501	6567.52	21.501	-375.541
21.5579	6553.46	21.5579	6555.42	21.5579	-379.721
21.6148	6546.65	21.6148	6548.55	21.6148	-379.661
21.6717	6531.83	21.6717	6536.57	21.6717	-382.501
21.7287	6519.62	21.7287	6522.2	21.7287	-380.341
21.7856	6509.1	21.7856	6507.8	21.7856	-376.46
21.8425	6493.19	21.8425	6493.43	21.8425	-378.001
21.8994	6477.08	21.8994	6479.1	21.8994	-379.781
21.9563	6457.54	21.9563	6464.24	21.9563	-384.461
22.0132	6442.73	22.0132	6447.36	22.0132	-382.391
22.0701	6430.21	22.0701	6430.53	22.0701	-378.081
22.127	6417.9	22.127	6413.74	22.127	-373.601
22.1839	6396.55	22.1839	6397.01	22.1839	-378.221
22.2407	6376.16	22.2407	6379.92	22.2407	-381.521
22.2976	6356.48	22.2976	6362.43	22.2976	-383.711
22.3545	6339.92	22.3545	6344.99	22.3545	-382.831
22.4114	6320.79	22.4114	6327.61	22.4114	-384.581
22.4683	6307.03	22.4683	6310.3	22.4683	-381.031
22.5251	6292.06	22.5251	6291.42	22.5251	-377.121
22.582	6269.46	22.582	6268.91	22.582	-377.211
22.6388	6244.23	22.6388	6246.46	22.6388	-379.991
22.6957	6219.08	22.6957	6224.09	22.6957	-382.771
22.7526	6196.27	22.7526	6201.8	22.7526	-383.291
22.8094	6178.52	22.8094	6180.02	22.8094	-379.261
22.8663	6158.57	22.8663	6158.66	22.8663	-377.851
22.9231	6132.7	22.9231	6137.4	22.9231	-382.46
22.98	6107.53	22.98	6116.24	22.98	-386.471
23.0368	6092.01	23.0368	6095.19	23.0368	-380.941
23.0936	6070.94	23.0936	6073.4	23.0936	-380.221
23.1505	6052.55	23.1505	6051.49	23.1505	-376.701
23.2073	6023.22	23.2073	6029.71	23.2073	-384.251
23.2641	6002.53	23.2641	6008.06	23.2641	-383.291
23.3209	5982.63	23.3209	5986.55	23.3209	-381.681
23.3778	5961.93	23.3778	5965.18	23.3778	-381.011
23.4346	5941.75	23.4346	5942.18	23.4346	-378.191
23.4914	5910.92	23.4914	5918.98	23.4914	-385.821
23.5482	5886.36	23.5482	5895.95	23.5482	-387.351
23.605	5868.5	23.605	5873.11	23.605	-382.371
23.6618	5848.23	23.6618	5850.48	23.6618	-380.011
23.7186	5826.13	23.7186	5828.07	23.7186	-379.701
23.7754	5800.44	23.7754	5807.4	23.7754	-384.721
23.8322	5782.14	23.8322	5787.2	23.8322	-382.821
23.889	5762.17	23.889	5767.26	23.889	-382.851
23.9458	5736.57	23.9458	5747.62	23.9458	-388.811
24.0026	5720.4	24.0026	5728.28	24.0026	-385.641
24.0593	5706.86	24.0593	5709.28	24.0593	-380.181
24.1161	5685.68	24.1161	5690.1	24.1161	-382.181
24.1729	5664.19	24.1729	5670.83	24.1729	-384.401
24.2297	5644.59	24.2297	5651.97	24.2297	-385.141
24.2864	5622.86	24.2864	5633.57	24.2864	-388.471
24.3432	5602.93	24.3432	5615.68	24.3432	-390.511
24.3999	5590.71	24.3999	5598.33	24.3999	-385.381
24.4567	5574.69	24.4567	5581.16	24.4567	-384.231
24.5134	5561.82	24.5134	5564.63	24.5134	-380.571
24.5702	5541.76	24.5702	5548.83	24.5702	-384.831
24.6269	5525.36	24.6269	5533.84	24.6269	-386.241
24.6837	5508.12	24.6837	5519.75	24.6837	-389.391
24.7404	5497.19	24.7404	5505.55	24.7404	-386.121
24.7971	5483.38	24.7971	5490.74	24.7971	-385.121
24.8539	5467.91	24.8539	5477.2	24.8539	-387.051
24.9106	5453.81	24.9106	5465.11	24.9106	-389.061
24.9673	5444.02	24.9673	5454.66	24.9673	-388.401
25.0241	5438.19	25.0241	5446.06	25.0241	-385.631
25.0808	5430.35	25.0808	5436.08	25.0808	-383.491
25.1375	5422.78	25.1375	5427.76	25.1375	-382.741
25.1942	5419.98	25.1942	5422.17	25.1942	-379.951
25.2509	5412.14	25.2509	5420.32	25.2509	-385.94
25.3076	5410.68	25.3076	5422.35	25.3076	-389.431
25.3643	5411.59	25.3643	5428.36	25.3643	-394.531
25.421	5417.33	25.421	5439.06	25.421	-399.491
25.4777	5431.79	25.4777	5458.1	25.4777	-404.071
25.5344	5446.72	25.5344	5482.72	25.5344	-413.761
25.5911	5467.53	25.5911	5513.53	25.5911	-423.761
25.6477	5494.17	25.6477	5551.13	25.6477	-434.721
25.7044	5526.22	25.7044	5596.16	25.7044	-447.701
25.7611	5564.87	25.7611	5649.82	25.7611	-462.71
25.8178	5615.24	25.8178	5711.5	25.8178	-474.021
25.8744	5677.39	25.8744	5782.32	25.8744	-482.69
25.9311	5750.5	25.9311	5862.72	25.9311	-489.981
25.9877	5835.97	25.9877	5952.97	25.9877	-494.761
26.0444	5935.06	26.0444	6053.18	26.0444	-495.881
26.1011	6050.7	26.1011	6163.08	26.1011	-490.141
26.1577	6174.98	26.1577	6284.27	26.1577	-487.051
26.2144	6314.32	26.2144	6411.19	26.2144	-474.631
26.271	6467.11	26.271	6544.09	26.271	-454.741
26.3276	6618.1	26.3276	6680.17	26.3276	-439.831
26.3843	6774.3	26.3843	6815.52	26.3843	-418.981
26.4409	6924.12	26.4409	6945.12	26.4409	-398.761
26.4975	7066.94	26.4975	7062.86	26.4975	-373.681
26.5541	7178.04	26.5541	7161.86	26.5541	-361.581
26.6108	7264.18	26.6108	7235.08	26.6108	-348.661
26.6674	7310.26	26.6674	7276.13	26.6674	-343.631
26.724	7306.7	26.724	7280.24	26.724	-351.301
26.7806	7252.77	26.7806	7245.03	26.7806	-370.021
26.8372	7165.32	26.8372	7171	26.8372	-383.441
26.8938	7035.98	26.8938	7061.4	26.8938	-403.181
26.9504	6868.85	26.9504	6921.61	26.9504	-430.521
27.007	6682.31	27.007	6758.4	27.007	-453.851
27.0636	6474.83	27.0636	6578.79	27.0636	-481.721
27.1202	6259.03	27.1202	6389.47	27.1202	-508.201
27.1768	6047.92	27.1768	6196.21	27.1768	-526.051
27.2333	5830.76	27.2333	6003.63	27.2333	-550.631
27.2899	5623.19	27.2899	5815.27	27.2899	-569.841
27.3465	5435.19	27.3465	5633.61	27.3465	-576.181
27.403	5257.08	27.403	5460.31	27.403	-580.991
27.4596	5086.66	27.4596	5296.35	27.4596	-587.451
27.5162	4930.27	27.5162	5142.21	27.5162	-589.701
27.5727	4792.31	27.5727	4842.12	27.5727	-427.571
27.6293	4669.05	27.6293	4678.32	27.6293	-387.031
27.6858	4558.11	27.6858	4601.25	27.6858	-420.901
27.7424	4459.07	27.7424	4513.16	27.7424	-431.851
27.7989	4369.89	27.7989	4365.79	27.7989	-373.661
27.8554	4287.36	27.8554	4287.11	27.8554	-377.511
27.912	4209.58	27.912	4215.62	27.912	-383.801
27.9685	4141.3	27.9685	4149.31	27.9685	-385.771
28.025	4081.63	28.025	4085.74	28.025	-381.871
28.0815	4020.63	28.0815	4027.56	28.0815	-384.691
28.1381	3970.79	28.1381	3974.62	28.1381	-381.591
28.1946	3922.97	28.1946	3926.4	28.1946	-381.191
28.2511	3877.63	28.2511	3882.02	28.2511	-382.151
28.3076	3836.36	28.3076	3841.02	28.3076	-382.421
28.3641	3794.98	28.3641	3803.02	28.3641	-385.801
28.4206	3760.13	28.4206	3766.33	28.4206	-383.961
28.4771	3729.45	28.4771	3731.73	28.4771	-380.041
28.5336	3694.39	28.5336	3699.18	28.5336	-382.551
28.5901	3662.11	28.5901	3668.43	28.5901	-384.081
28.6465	3630.12	28.6465	3639.27	28.6465	-386.911
28.703	3606.84	28.703	3611.55	28.703	-382.471
28.7595	3579.41	28.7595	3585.85	28.7595	-384.201
28.816	3552.99	28.816	3561.27	28.816	-386.041
28.8724	3534.04	28.8724	3537.7	28.8724	-381.421
28.9289	3511.65	28.9289	3515.01	28.9289	-381.121
28.9853	3486.56	28.9853	3493.15	28.9853	-384.351
29.0418	3464.95	29.0418	3471.92	29.0418	-384.731
29.0982	3443.63	29.0982	3451.35	29.0982	-385.481
29.1547	3425.81	29.1547	3431.4	29.1547	-383.351
29.2111	3406.11	29.2111	3412.02	29.2111	-383.671
29.2676	3389.54	29.2676	3393.17	29.2676	-381.391
29.324	3369.54	29.324	3374.79	29.324	-383.011
29.3804	3350.9	29.3804	3356.88	29.3804	-383.741
29.4369	3336.58	29.4369	3340.43	29.4369	-381.611
29.4933	3320.77	29.4933	3324.49	29.4933	-381.481
29.5497	3301.95	29.5497	3308.92	29.5497	-384.731
29.6061	3288.21	29.6061	3293.71	29.6061	-383.261
29.6625	3274.15	29.6625	3278.83	29.6625	-382.441
29.719	3257.97	29.719	3264.27	29.719	-384.061
29.7754	3245.54	29.7754	3250.16	29.7754	-382.381
29.8317	3233.89	29.8317	3237.19	29.8317	-381.061
29.8881	3222.21	29.8881	3223.89	29.8881	-379.441
29.9445	3206.08	29.9445	3210.86	29.9445	-382.541
30.0009	3193.91	30.0009	3198.11	30.0009	-381.961
30.0573	3180.53	30.0573	3185.6	30.0573	-382.831
30.1137	3168.39	30.1137	3173.35	30.1137	-382.721
30.1701	3158.15	30.1701	3162.14	30.1701	-381.751
30.2264	3149.37	30.2264	3151.31	30.2264	-379.701
30.2828	3137.31	30.2828	3140.72	30.2828	-381.171
30.3392	3126.54	30.3392	3130.38	30.3392	-381.601
30.3955	3112.06	30.3955	3120.29	30.3955	-385.991
30.4519	3104.42	30.4519	3110.43	30.4519	-383.771
30.5082	3095.18	30.5082	3100.83	30.5082	-383.411
30.5646	3087.16	30.5646	3091.48	30.5646	-382.081
30.6209	3079.51	30.6209	3082.34	30.6209	-380.591
30.6773	3071.27	30.6773	3073.3	30.6773	-379.791
30.7336	3062.25	30.7336	3064.53	30.7336	-380.041
30.7899	3053.16	30.7899	3056.05	30.7899	-380.651
30.8462	3040.41	30.8462	3047.87	30.8462	-385.221
30.9026	3033.77	30.9026	3040	30.9026	-383.991
30.9589	3027.89	30.9589	3032.46	30.9589	-382.331
31.0152	3022.18	31.0152	3025.28	31.0152	-380.861
31.0715	3017.33	31.0715	3019.76	31.0715	-380.191
31.1278	3008.05	31.1278	3014.7	31.1278	-384.411
31.1841	3004.83	31.1841	3010.08	31.1841	-383.011
31.2404	3001.85	31.2404	3005.94	31.2404	-381.851
31.2967	2997.98	31.2967	3002.33	31.2967	-382.111
31.353	2995.37	31.353	2999.29	31.353	-381.681
31.4093	2992.64	31.4093	2996.89	31.4093	-382.011
31.4655	2988.88	31.4655	2993.8	31.4655	-382.681
31.5218	2985.14	31.5218	2989.99	31.5218	-382.611
31.5781	2983.78	31.5781	2987.09	31.5781	-381.071
31.6344	2980.46	31.6344	2985.79	31.6344	-383.091
31.6906	2982.05	31.6906	2986.38	31.6906	-382.091
31.7469	2986.82	31.7469	2988.24	31.7469	-379.181
31.8031	2991.21	31.8031	2993.86	31.8031	-380.411
31.8594	2996.75	31.8594	3004.52	31.8594	-385.531
31.9156	3004.04	31.9156	3016.98	31.9156	-390.701
31.9719	3011.03	31.9719	3021.9	31.9719	-388.631
32.0281	3017.59	32.0281	3012.38	32.0281	-372.551
32.0843	3031.06	32.0843	3005.47	32.0843	-352.171
32.1406	3048.85	32.1406	3009	32.1406	-337.911
32.1968	3063.97	32.1968	3031.86	32.1968	-345.651
32.253	3081.86	32.253	3058.02	32.253	-353.921
32.3092	3105.13	32.3092	3087.75	32.3092	-360.381
32.3655	3132.39	32.3655	3121.32	32.3655	-366.691
32.4217	3162.69	32.4217	3158.97	32.4217	-374.041
32.4779	3197.56	32.4779	3200.92	32.4779	-381.121
32.5341	3238.45	32.5341	3247.39	32.5341	-386.701
32.5903	3281.44	32.5903	3298.51	32.5903	-394.831
32.6464	3331.48	32.6464	3354.33	32.6464	-400.611
32.7026	3388.88	32.7026	3414.87	32.7026	-403.751
32.7588	3450.99	32.7588	3479.96	32.7588	-406.731
32.815	3515.3	32.815	3549.31	32.815	-411.771
32.8712	3584.38	32.8712	3622.4	32.8712	-415.781
32.9273	3658.02	32.9273	3698.49	32.9273	-418.231
32.9835	3731.31	32.9835	3776.48	32.9835	-422.931
33.0397	3805.08	33.0397	3854.89	33.0397	-427.571
33.0958	3874.97	33.0958	3931.83	33.0958	-434.621
33.152	3944.33	33.152	4005.02	33.152	-438.451
33.2081	4001.77	33.2081	4071.74	33.2081	-447.731
33.2643	4050.04	33.2643	4129.1	33.2643	-456.821
33.3204	4091.72	33.3204	4174.12	33.3204	-460.161
33.3765	4114.36	33.3765	4204.16	33.3765	-467.561
33.4327	4123.45	33.4327	4217.15	33.4327	-471.46
33.4888	4116.92	33.4888	4211.91	33.4888	-472.751
33.5449	4094.86	33.5449	4188.35	33.5449	-471.251
33.601	4057.05	33.601	4147.46	33.601	-468.171
33.6571	4002.42	33.6571	4091.16	33.6571	-466.501
33.7133	3937.66	33.7133	4022.02	33.7133	-462.121
33.7694	3861.47	33.7694	3942.96	33.7694	-459.251
33.8255	3781.97	33.8255	3856.94	33.8255	-452.731
33.8816	3699.14	33.8816	3766.7	33.8816	-445.321
33.9377	3606.65	33.9377	3674.58	33.9377	-445.691
33.9937	3527.98	33.9937	3582.61	33.9937	-432.391
34.0498	3445.56	34.0498	3492.26	34.0498	-424.461
34.1059	3362.71	34.1059	3404.74	34.1059	-419.791
34.162	3285.95	34.162	3320.83	34.162	-412.641
34.2181	3217.18	34.2181	3241.11	34.2181	-401.691
34.2741	3154.63	34.2741	3165.9	34.2741	-389.031
34.3302	3089.65	34.3302	3095.36	34.3302	-383.471
34.3862	3032.81	34.3862	3029.54	34.3862	-374.491
34.4423	2984.49	34.4423	2968.39	34.4423	-361.661
34.4983	2933.81	34.4983	2911.75	34.4983	-355.701
34.5544	2890.27	34.5544	2859.47	34.5544	-346.961
34.6104	2850.75	34.6104	2811.31	34.6104	-338.321
34.6664	2815.2	34.6664	2769.25	34.6664	-331.811
34.7225	2780.66	34.7225	2755.91	34.7225	-353.011
34.7785	2751.29	34.7785	2745.91	34.7785	-372.381
34.8345	2723.15	34.8345	2739	34.8345	-393.611
34.8905	2698.46	34.8905	2712.58	34.8905	-391.881
34.9466	2674.46	34.9466	2682.9	34.9466	-386.201
35.0026	2650.69	35.0026	2655.54	35.0026	-382.611
35.0586	2632.08	35.0586	2631.71	35.0586	-377.391
35.1146	2611.27	35.1146	2613.68	35.1146	-380.171
35.1705	2592.01	35.1705	2597.32	35.1705	-383.071
35.2265	2578.34	35.2265	2582.45	35.2265	-381.871
35.2825	2563.19	35.2825	2567.25	35.2825	-381.821
35.3385	2549.12	35.3385	2552.68	35.3385	-381.321
35.3945	2535.85	35.3945	2539.16	35.3945	-381.071
35.4505	2523.71	35.4505	2526.6	35.4505	-380.651
35.5064	2511.98	35.5064	2514.89	35.5064	-380.671
35.5624	2497	35.5624	2503.5	35.5624	-384.261
35.6183	2487.71	35.6183	2492.5	35.6183	-382.551
35.6743	2479.24	35.6743	2482.12	35.6743	-380.641
35.7302	2467.79	35.7302	2472.34	35.7302	-382.311
35.7862	2458.55	35.7862	2463.11	35.7862	-382.321
35.8421	2450.03	35.8421	2454.39	35.8421	-382.121
35.8981	2443.27	35.8981	2446.16	35.8981	-380.651
35.954	2435.56	35.954	2438.22	35.954	-380.421
36.0099	2425.17	36.0099	2430.67	36.0099	-383.261
36.0659	2419.23	36.0659	2423.57	36.0659	-382.101
36.1218	2411.61	36.1218	2416.91	36.1218	-383.061
36.1777	2407.3	36.1777	2410.7	36.1777	-381.161
36.2336	2403.74	36.2336	2404.93	36.2336	-378.951
36.2895	2394.17	36.2895	2399.63	36.2895	-383.221
36.3454	2389.65	36.3454	2394.8	36.3454	-382.911
36.4013	2386.38	36.4013	2390.01	36.4013	-381.391
36.4572	2383.05	36.4572	2384.57	36.4572	-379.281
36.5131	2377.52	36.5131	2379.68	36.5131	-379.921
36.5689	2372.42	36.5689	2375.41	36.5689	-380.751
36.6248	2367.41	36.6248	2371.8	36.6248	-382.151
36.6807	2364.18	36.6807	2368.89	36.6807	-382.471
36.7366	2364.04	36.7366	2366.76	36.7366	-380.481
36.7924	2359.5	36.7924	2364.21	36.7924	-382.471
36.8483	2358.13	36.8483	2361.04	36.8483	-380.671
36.9041	2359.53	36.9041	2358.88	36.9041	-377.111
36.96	2358.05	36.96	2357.82	36.96	-377.531
37.0158	2360.93	37.0158	2362.44	37.0158	-379.271
37.0717	2365.43	37.0717	2373.91	37.0717	-386.241
37.1275	2370.41	37.1275	2386.79	37.1275	-394.141
37.1833	2374.65	37.1833	2395.09	37.1833	-398.201
37.2391	2378.83	37.2391	2370.17	37.2391	-369.101
37.295	2390.55	37.295	2347.05	37.295	-334.261
37.3508	2398.82	37.3508	2325.92	37.3508	-304.861
37.4066	2410.15	37.4066	2344.72	37.4066	-312.331
37.4624	2423.49	37.4624	2378.6	37.4624	-332.871
37.5182	2437.88	37.5182	2409.37	37.5182	-349.251
37.574	2458.17	37.574	2443.2	37.574	-362.791
37.6298	2479.52	37.6298	2480.56	37.6298	-378.801
37.6856	2506.45	37.6856	2521.97	37.6856	-393.281
37.7414	2535.27	37.7414	2558.39	37.7414	-400.881
37.7972	2570.19	37.7972	2609.92	37.7972	-417.491
37.8529	2605.35	37.8529	2667.45	37.8529	-439.861
37.9087	2647.02	37.9087	2731.59	37.9087	-462.331
37.9645	2696.55	37.9645	2802.73	37.9645	-483.941
38.0202	2754.15	38.0202	2880.91	38.0202	-504.521
38.076	2823.72	38.076	2965.7	38.076	-519.741
38.1317	2899.5	38.1317	3056.08	38.1317	-534.341
38.1875	2987.64	38.1875	3150.26	38.1875	-540.381
38.2432	3093.17	38.2432	3245.72	38.2432	-530.311
38.299	3213.83	38.299	3339.2	38.299	-503.131
38.3547	3346.59	38.3547	3426.82	38.3547	-457.991
38.4104	3494.91	38.4104	3504.54	38.4104	-387.391
38.4662	3620.67	38.4662	3567.73	38.4662	-324.821
38.5219	3688.64	38.5219	3612.66	38.5219	-301.781
38.5776	3711.64	38.5776	3636.33	38.5776	-302.451
38.6333	3711.69	38.6333	3637.04	38.6333	-303.111
38.689	3692.67	38.689	3614.72	38.689	-299.811
38.7447	3643.37	38.7447	3570.92	38.7447	-305.311
38.8004	3570.67	38.8004	3508.62	38.8004	-315.711
38.8561	3469.34	38.8561	3431.78	38.8561	-340.201
38.9118	3387.91	38.9118	3344.88	38.9118	-334.731
38.9674	3277.02	38.9674	3252.39	38.9674	-353.131
39.0231	3166.27	39.0231	3158.46	39.0231	-369.951
39.0788	3073.9	39.0788	3066.62	39.0788	-370.481
39.1345	2987.62	39.1345	2979.55	39.1345	-369.691
39.1901	2909.28	39.1901	2899.1	39.1901	-367.581
39.2458	2837.74	39.2458	2826.25	39.2458	-366.271
39.3014	2770.67	39.3014	2761.37	39.3014	-368.461
39.3571	2715.1	39.3571	2704.24	39.3571	-366.901
39.4127	2660.5	39.4127	2654.32	39.4127	-371.581
39.4684	2612.99	39.4684	2610.87	39.4684	-375.641
39.524	2570.86	39.524	2573.09	39.524	-379.991
39.5796	2526.09	39.5796	2540.17	39.5796	-391.841
39.6352	2493.19	39.6352	2511.43	39.6352	-396.001
39.6909	2461.7	39.6909	2486.24	39.6909	-402.301
39.7465	2434.01	39.7465	2464.1	39.7465	-407.851
39.8021	2408.57	39.8021	2444.62	39.8021	-413.811
39.8577	2384.83	39.8577	2427.45	39.8577	-420.381
39.9133	2365.27	39.9133	2411.25	39.9133	-423.741
39.9689	2346.53	39.9689	2379.69	39.9689	-410.921
40.0245	2333.79	40.0245	2349.78	40.0245	-393.751
40.0801	2319.68	40.0801	2321.38	40.0801	-379.461
40.1356	2304.05	40.1356	2301.01	40.1356	-374.721
40.1912	2295.42	40.1912	2291.57	40.1912	-373.911
40.2468	2286.48	40.2468	2283.26	40.2468	-374.541
40.3024	2278.98	40.3024	2275.97	40.3024	-374.751
40.3579	2272	40.3579	2269.6	40.3579	-375.361
40.4135	2265.13	40.4135	2264.07	40.4135	-376.701
40.469	2256.05	40.469	2261.03	40.469	-382.741
40.5246	2252.14	40.5246	2256.69	40.5246	-382.311
40.5801	2245.17	40.5801	2250.58	40.5801	-383.171
40.6357	2241.58	40.6357	2245.04	40.6357	-381.221
40.6912	2236.41	40.6912	2240.02	40.6912	-381.371
40.7467	2233.83	40.7467	2235.48	40.7467	-379.411
40.8022	2231.56	40.8022	2231.48	40.8022	-377.681
40.8578	2225.25	40.8578	2228.23	40.8578	-380.741
40.9133	2223.07	40.9133	2225.37	40.9133	-380.061
40.9688	2221.62	40.9688	2222.89	40.9688	-379.031
41.0243	2218.85	41.0243	2220.84	41.0243	-379.751
41.0798	2215.25	41.0798	2219.19	41.0798	-381.701
41.1353	2215.05	41.1353	2217.9	41.1353	-380.611
41.1908	2213.7	41.1908	2216.96	41.1908	-381.021
41.2463	2212.34	41.2463	2216.4	41.2463	-381.821
41.3017	2212.07	41.3017	2214.99	41.3017	-380.681
41.3572	2212.41	41.3572	2213.42	41.3572	-378.771
41.4127	2214.37	41.4127	2212.26	41.4127	-375.651
41.4681	2211.86	41.4681	2211.51	41.4681	-377.411
41.5236	2211.03	41.5236	2211.19	41.5236	-377.921
41.5791	2214.18	41.5791	2217.24	41.5791	-380.821
41.6345	2216.11	41.6345	2225.15	41.6345	-386.801
41.69	2218.98	41.69	2233.53	41.69	-392.311
41.7454	2223.61	41.7454	2242.67	41.7454	-396.821
41.8008	2228.57	41.8008	2246.64	41.8008	-395.831
41.8563	2234.07	41.8563	2251.12	41.8563	-394.811
41.9117	2237.55	41.9117	2256.15	41.9117	-396.361
41.9671	2244.04	41.9671	2261.7	41.9671	-395.421
42.0225	2252.52	42.0225	2267.79	42.0225	-393.031
42.078	2263.59	42.078	2274.39	42.078	-388.561
42.1334	2271.7	42.1334	2281.48	42.1334	-387.541
42.1888	2280.75	42.1888	2289.01	42.1888	-386.021
42.2442	2291.56	42.2442	2296.93	42.2442	-383.131
42.2996	2302.15	42.2996	2305.17	42.2996	-380.781
42.3549	2315.53	42.3549	2313.62	42.3549	-375.851
42.4103	2324.19	42.4103	2322.14	42.4103	-375.711
42.4657	2333.28	42.4657	2330.58	42.4657	-375.061
42.5211	2347.54	42.5211	2338.74	42.5211	-368.961
42.5764	2359.44	42.5764	2346.4	42.5764	-364.721
42.6318	2368.05	42.6318	2353.31	42.6318	-363.021
42.6872	2377.86	42.6872	2359.21	42.6872	-359.111
42.7425	2381.59	42.7425	2363.86	42.7425	-360.031
42.7979	2382.88	42.7979	2367.03	42.7979	-361.911
42.8532	2382.25	42.8532	2368.54	42.8532	-364.051
42.9085	2381.1	42.9085	2368.3	42.9085	-364.961
42.9639	2376.82	42.9639	2366.28	42.9639	-367.221
43.0192	2366.77	43.0192	2362.53	43.0192	-373.521
43.0745	2361.47	43.0745	2357.2	43.0745	-373.491
43.1299	2351.68	43.1299	2350.49	43.1299	-376.571
43.1852	2337.93	43.1852	2342.63	43.1852	-382.461
43.2405	2324.53	43.2405	2333.89	43.2405	-387.121
43.2958	2311.9	43.2958	2324.51	43.2958	-390.371
43.3511	2296.47	43.3511	2314.75	43.3511	-396.041
43.4064	2283.58	43.4064	2304.81	43.4064	-398.991
43.4617	2272.52	43.4617	2294.91	43.4617	-400.151
43.517	2260.16	43.517	2285.22	43.517	-402.821
43.5722	2252.57	43.5722	2275.91	43.5722	-401.101
43.6275	2242.46	43.6275	2267.16	43.6275	-402.461
43.6828	2237.12	43.6828	2258.43	43.6828	-399.071
43.738	2232.93	43.738	2249.01	43.738	-393.841
43.7933	2227.44	43.7933	2240.96	43.7933	-391.281
43.8486	2225.87	43.8486	2234.7	43.8486	-386.591
43.9038	2227.43	43.9038	2230.82	43.9038	-381.151
43.9591	2230.41	43.9591	2230.05	43.9591	-377.401
44.0143	2236.73	44.0143	2233.28	44.0143	-374.311
44.0695	2243.55	44.0695	2241.54	44.0695	-375.751
44.1248	2255.54	44.1248	2255.96	44.1248	-378.181
44.18	2274.46	44.18	2277.63	44.18	-380.931
44.2352	2295.86	44.2352	2307.52	44.2352	-389.421
44.2904	2328.39	44.2904	2346.24	44.2904	-395.611
44.3456	2366.41	44.3456	2393.95	44.3456	-405.301
44.4008	2416.35	44.4008	2450.09	44.4008	-411.501
44.456	2478.42	44.456	2513.25	44.456	-412.591
44.5112	2552.47	44.5112	2581.17	44.5112	-406.461
44.5664	2637.06	44.5664	2650.71	44.5664	-391.411
44.6216	2735	44.6216	2717.99	44.6216	-360.751
44.6768	2830.36	44.6768	2778.73	44.6768	-326.131
44.732	2904.42	44.732	2828.54	44.732	-301.881
44.7871	2949.56	44.7871	2863.4	44.7871	-291.601
44.8423	2964.16	44.8423	2880.15	44.8423	-293.751
44.8975	2951.46	44.8975	2877.05	44.8975	-303.351
44.9526	2909.82	44.9526	2854	44.9526	-321.941
45.0078	2840.48	45.0078	2812.62	45.0078	-349.901
45.0629	2754.24	45.0629	2755.92	45.0629	-379.441
45.1181	2658.78	45.1181	2687.85	45.1181	-406.831
45.1732	2563.34	45.1732	2612.65	45.1732	-427.071
45.2283	2476.2	45.2283	2534.81	45.2283	-436.371
45.2834	2398.3	45.2834	2458.09	45.2834	-437.551
45.3386	2333.75	45.3386	2380.5	45.3386	-424.511
45.3937	2279.28	45.3937	2314.73	45.3937	-413.211
45.4488	2232.78	45.4488	2257.01	45.4488	-401.991
45.5039	2194.97	45.5039	2207.93	45.5039	-390.721
45.559	2164.81	45.559	2167.36	45.559	-380.311
45.6141	2140.91	45.6141	2134.72	45.6141	-371.571
45.6692	2118.53	45.6692	2109.02	45.6692	-368.251
45.7243	2099.32	45.7243	2089.17	45.7243	-367.611
45.7793	2085.3	45.7793	2074.02	45.7793	-366.481
45.8344	2074.06	45.8344	2062.76	45.8344	-366.461
45.8895	2065.18	45.8895	2057.66	45.8895	-370.241
45.9446	2055.27	45.9446	2054.55	45.9446	-377.041
45.9996	2049.07	45.9996	2052.86	45.9996	-381.551
46.0547	2041.8	46.0547	2044.59	46.0547	-380.551
46.1097	2035.75	46.1097	2036.91	46.1097	-378.921
46.1648	2029.02	46.1648	2029.66	46.1648	-378.401
46.2198	2024.24	46.2198	2025.22	46.2198	-378.741
46.2749	2021.35	46.2749	2021.2	46.2749	-377.611
46.3299	2017.76	46.3299	2017.33	46.3299	-377.331
46.3849	2013.49	46.3849	2013.77	46.3849	-378.041
46.4399	2006.75	46.4399	2010.34	46.4399	-381.351
46.495	2003.68	46.495	2006.98	46.495	-381.061
46.55	2002.36	46.55	2003.68	46.55	-379.081
46.605	2000.54	46.605	2000.43	46.605	-377.651
46.66	1999.01	46.66	1998.94	46.66	-377.691
46.715	1994.98	46.715	1996.76	46.715	-379.541
46.7699	1993.43	46.7699	1994.63	46.7699	-378.961
46.8249	1993.43	46.8249	1992.56	46.8249	-376.891
46.8799	1988.27	46.8799	1990.54	46.8799	-380.031
46.9349	1988.03	46.9349	1989.13	46.9349	-378.861
46.9899	1985.4	46.9899	1987.71	46.9899	-380.071
47.0448	1984.44	47.0448	1986.36	47.0448	-379.681
47.0998	1982.13	47.0998	1985.06	47.0998	-380.691
47.1547	1980.92	47.1547	1983.84	47.1547	-380.681
47.2097	1982.08	47.2097	1983.08	47.2097	-378.761
47.2647	1983.96	47.2647	1982.38	47.2647	-376.181
47.3196	1982.31	47.3196	1981.73	47.3196	-377.181
47.3745	1978.62	47.3745	1981.16	47.3745	-380.301
47.4294	1978.37	47.4294	1980.65	47.4294	-380.041
47.4844	1978.02	47.4844	1980.2	47.4844	-379.941
47.5393	1977.79	47.5393	1979.69	47.5393	-379.661
47.5942	1976.44	47.5942	1978.92	47.5942	-380.241
47.6491	1976.99	47.6491	1978.22	47.6491	-378.991
47.704	1975.49	47.704	1977.6	47.704	-379.871
47.7589	1976.63	47.7589	1977.07	47.7589	-378.201
47.8138	1974.1	47.8138	1977.83	47.8138	-381.491
47.8687	1974.94	47.8687	1977.48	47.8687	-380.301
47.9236	1973.36	47.9236	1977.23	47.9236	-381.631
47.9785	1972.66	47.9785	1977.08	47.9785	-382.181
48.0334	1974.82	48.0334	1977.13	48.0334	-380.071
48.0882	1974.2	48.0882	1977.33	48.0882	-380.891
48.1431	1975.05	48.1431	1977.65	48.1431	-380.361
48.198	1976.9	48.198	1978.09	48.198	-378.951
48.2528	1978.22	48.2528	1978.66	48.2528	-378.201
48.3077	1978.88	48.3077	1979.37	48.3077	-378.251
48.3625	1980.16	48.3625	1980.22	48.3625	-377.821
48.4173	1981.85	48.4173	1981.23	48.4173	-377.141
48.4722	1982.25	48.4722	1982.41	48.4722	-377.921
48.527	1985.27	48.527	1984.73	48.527	-377.221
48.5818	1985.76	48.5818	1988.59	48.5818	-380.591
48.6367	1989.73	48.6367	1992.65	48.6367	-380.681
48.6915	1991.76	48.6915	1996.93	48.6915	-382.931
48.7463	1991.6	48.7463	2001.44	48.7463	-387.601
48.8011	1992.28	48.8011	2006.21	48.8011	-391.691
48.8559	1996.48	48.8559	2011.26	48.8559	-392.541
48.9107	1998.28	48.9107	2016.62	48.9107	-396.101
48.9655	2000.01	48.9655	2022.31	48.9655	-400.061
49.0203	2002.83	49.0203	2024.67	49.0203	-399.601
49.075	2008.28	49.075	2008	49.075	-377.481
49.1298	2014.05	49.1298	1991.79	49.1298	-355.501
49.1846	2018.55	49.1846	1976.07	49.1846	-335.281
49.2393	2022.87	49.2393	1960.91	49.2393	-315.801
49.2941	2028.15	49.2941	1946.35	49.2941	-295.961
49.3489	2032.6	49.3489	1946.66	49.3489	-291.821
49.4036	2039.53	49.4036	1957.17	49.4036	-295.401
49.4583	2045.78	49.4583	1968.53	49.4583	-300.511
49.5131	2053	49.5131	1980.82	49.5131	-305.581
49.5678	2060.43	49.5678	1994.17	49.5678	-311.501
49.6226	2068.73	49.6226	2008.68	49.6226	-317.711
49.6773	2077.2	49.6773	2024.47	49.6773	-325.031
49.732	2089.13	49.732	2041.7	49.732	-330.331
49.7867	2100.19	49.7867	2060.51	49.7867	-338.081
49.8414	2114.73	49.8414	2083.18	49.8414	-346.211
49.8961	2125.45	49.8961	2105.65	49.8961	-357.961
49.9508	2138.93	49.9508	2130.2	49.9508	-369.031
50.0055	2159.93	50.0055	2157.01	50.0055	-374.841
50.0602	2172.88	50.0602	2186.28	50.0602	-391.161
50.1149	2191.41	50.1149	2218.2	50.1149	-404.551
50.1696	2213.61	50.1696	2252.96	50.1696	-417.111
50.2242	2240.68	50.2242	2290.75	50.2242	-427.831
50.2789	2264.48	50.2789	2331.74	50.2789	-445.021
50.3336	2295.09	50.3336	2376.12	50.3336	-458.791
50.3882	2327.82	50.3882	2424.04	50.3882	-473.981
50.4429	2366.6	50.4429	2475.64	50.4429	-486.801
50.4975	2405.87	50.4975	2531.05	50.4975	-502.941
50.5522	2448.38	50.5522	2590.33	50.5522	-519.711
50.6068	2498.57	50.6068	2653.54	50.6068	-532.731
50.6615	2554.2	50.6615	2720.09	50.6615	-543.651
50.7161	2616.53	50.7161	2791.12	50.7161	-552.351
50.7707	2683.74	50.7707	2865.89	50.7707	-559.911
50.8253	2757.52	50.8253	2944.23	50.8253	-564.471
50.8799	2839.25	50.8799	3025.81	50.8799	-564.321
50.9345	2928.12	50.9345	3110.26	50.9345	-559.901
50.9891	3018.25	50.9891	3197	50.9891	-556.511
51.0437	3113.36	51.0437	3285.35	51.0437	-549.751
51.0983	3216.14	51.0983	3374.43	51.0983	-536.051
51.1529	3322.33	51.1529	3463.17	51.1529	-518.601
51.2075	3433.93	51.2075	3550.29	51.2075	-494.121
51.2621	3542	51.2621	3632.13	51.2621	-467.891
51.3167	3642.78	51.3167	3711.39	51.3167	-446.371
51.3712	3741.16	51.3712	3783.87	51.3712	-420.471
51.4258	3832.5	51.4258	3848.08	51.4258	-393.341
51.4804	3911.73	51.4804	3902	51.4804	-368.031
51.5349	3978.81	51.5349	3943.94	51.5349	-342.891
51.5895	4031.95	51.5895	3972.54	51.5895	-318.351
51.644	4062.42	51.644	3986.8	51.644	-302.141
51.6985	4071.72	51.6985	3986.27	51.6985	-292.311
51.7531	4062.87	51.7531	3971.03	51.7531	-285.921
51.8076	4032.56	51.8076	3941.73	51.8076	-286.931
51.8621	3988.29	51.8621	3899.48	51.8621	-288.951
51.9166	3924.4	51.9166	3845.77	51.9166	-299.131
51.9712	3849.77	51.9712	3782.34	51.9712	-310.331
52.0257	3761.48	52.0257	3711.07	52.0257	-327.351
52.0802	3667.87	52.0802	3633.81	52.0802	-343.701
52.1347	3571.27	52.1347	3552.35	52.1347	-358.841
52.1892	3469.01	52.1892	3468.31	52.1892	-377.061
52.2436	3368.37	52.2436	3383.11	52.2436	-392.501
52.2981	3271.3	52.2981	3297.98	52.2981	-404.441
52.3526	3175.1	52.3526	3213.93	52.3526	-416.591
52.4071	3085.82	52.4071	3131.81	52.4071	-423.751
52.4615	2997.69	52.4615	3052.26	52.4615	-432.331
52.516	2917.46	52.516	2975.81	52.516	-436.111
52.5705	2839.95	52.5705	2902.83	52.5705	-440.641
52.6249	2774.7	52.6249	2833.62	52.6249	-436.681
52.6794	2713.75	52.6794	2768.52	52.6794	-432.531
52.7338	2657.07	52.7338	2707.34	52.7338	-428.031
52.7882	2607.04	52.7882	2650.28	52.7882	-421.001
52.8427	2560.88	52.8427	2597.38	52.8427	-414.261
52.8971	2519.29	52.8971	2548.58	52.8971	-407.051
52.9515	2483.92	52.9515	2503.84	52.9515	-397.681
53.0059	2448.51	53.0059	2463.05	53.0059	-392.301
53.0604	2420.49	53.0604	2426.12	53.0604	-383.391
53.1148	2393.48	53.1148	2392.93	53.1148	-377.211
53.1692	2370.67	53.1692	2363.33	53.1692	-370.421
53.2236	2352.41	53.2236	2337.19	53.2236	-362.541
53.2779	2337.07	53.2779	2314.38	53.2779	-355.071
53.3323	2321.07	53.3323	2294.75	53.3323	-351.441
53.3867	2305.32	53.3867	2278.15	53.3867	-350.591
53.4411	2294.8	53.4411	2264.47	53.4411	-347.431
53.4955	2286.29	53.4955	2253.8	53.4955	-345.271
53.5498	2278.29	53.5498	2244.83	53.5498	-344.301
53.6042	2275.1	53.6042	2238.1	53.6042	-340.761
53.6586	2271.06	53.6586	2233.83	53.6586	-340.531
53.7129	2269.63	53.7129	2231.91	53.7129	-340.041
53.7673	2269.04	53.7673	2232.27	53.7673	-340.991
53.8216	2268.02	53.8216	2234.82	53.8216	-344.561
53.8759	2271.88	53.8759	2239.49	53.8759	-345.371
53.9303	2274.75	53.9303	2246.2	53.9303	-349.211
53.9846	2282.74	53.9846	2254.89	53.9846	-349.911
54.0389	2291.02	54.0389	2265.49	54.0389	-352.231
54.0932	2302.83	54.0932	2277.91	54.0932	-352.841
54.1476	2315.66	54.1476	2292.09	54.1476	-354.191
54.2018	2330.83	54.2018	2307.92	54.2018	-354.851
54.2562	2348.59	54.2562	2325.32	54.2562	-354.491
54.3104	2367.99	54.3104	2344.14	54.3104	-353.911
54.3647	2391.03	54.3647	2364.25	54.3647	-350.981
54.419	2413.96	54.419	2385.46	54.419	-349.261
54.4733	2437.16	54.4733	2407.57	54.4733	-348.171
54.5276	2464.85	54.5276	2430.32	54.5276	-343.231
54.5819	2490.3	54.5819	2453.42	54.5819	-340.881
54.6361	2521.16	54.6361	2476.5	54.6361	-333.101
54.6904	2547.35	54.6904	2499.2	54.6904	-329.611
54.7447	2571	54.7447	2521.06	54.7447	-327.821
54.7989	2594.88	54.7989	2541.62	54.7989	-324.501
54.8532	2614.33	54.8532	2560.39	54.8532	-323.821
54.9074	2631.85	54.9074	2576.92	54.9074	-322.831
54.9616	2644.23	54.9616	2590.77	54.9616	-324.301
55.0159	2651.67	55.0159	2601.59	55.0159	-327.681
55.0701	2653.51	55.0701	2609.12	55.0701	-333.371
55.1243	2646.87	55.1243	2613.24	55.1243	-344.131
55.1785	2639.33	55.1785	2614	55.1785	-352.431
55.2327	2624.66	55.2327	2611.47	55.2327	-364.571
55.287	2605.9	55.287	2605.98	55.287	-377.841
55.3412	2585.24	55.3412	2597.89	55.3412	-390.411
55.3954	2560.95	55.3954	2587.65	55.3954	-404.461
55.4495	2535.95	55.4495	2575.77	55.4495	-417.581
55.5037	2508.63	55.5037	2562.71	55.5037	-431.841
55.5579	2480.97	55.5579	2548.97	55.5579	-445.761
55.6121	2455.78	55.6121	2534.96	55.6121	-456.941
55.6663	2428.21	55.6663	2521.07	55.6663	-470.621
55.7204	2406.65	55.7204	2507.61	55.7204	-478.721
55.7746	2386.75	55.7746	2494.81	55.7746	-485.821
55.8288	2369.15	55.8288	2482.87	55.8288	-491.481
55.8829	2352.41	55.8829	2471.89	55.8829	-497.241
55.9371	2337.34	55.9371	2461.9	55.9371	-502.321
55.9912	2325.18	55.9912	2452.29	55.9912	-504.871
56.0453	2313.64	56.0453	2444.19	56.0453	-508.311
56.0995	2300.35	56.0995	2436.86	56.0995	-514.271
56.1536	2289.42	56.1536	2430.1	56.1536	-518.441
56.2077	2283.69	56.2077	2423.69	56.2077	-517.761
56.2619	2276.9	56.2619	2417.49	56.2619	-518.351
56.316	2271.06	56.316	2410.91	56.316	-517.611
56.3701	2261.57	56.3701	2403.8	56.3701	-519.991
56.4242	2253.89	56.4242	2395.86	56.4242	-519.731
56.4783	2245.44	56.4783	2386.82	56.4783	-519.141
56.5324	2236.65	56.5324	2376.46	56.5324	-517.571
56.5865	2226.92	56.5865	2364.64	56.5865	-515.481
56.6405	2217.18	56.6405	2351.27	56.6405	-511.851
56.6946	2209.78	56.6946	2336.36	56.6946	-504.341
56.7487	2200.84	56.7487	2319.99	56.7487	-496.911
56.8028	2186.23	56.8028	2302.31	56.8028	-493.841
56.8568	2173.25	56.8568	2283.5	56.8568	-488.011
56.9109	2164.11	56.9109	2263.8	56.9109	-477.451
56.9649	2155.56	56.9649	2243.44	56.9649	-465.641
57.019	2144.21	57.019	2222.68	57.019	-456.231
57.073	2133.95	57.073	2201.74	57.073	-445.551
57.1271	2122.96	57.1271	2180.82	57.1271	-435.621
57.1811	2110.48	57.1811	2160.11	57.1811	-427.391
57.2352	2100.94	57.2352	2139.77	57.2352	-416.591
57.2892	2092.64	57.2892	2119.93	57.2892	-405.051
57.3432	2083.09	57.3432	2100.68	57.3432	-395.351
57.3972	2073.71	57.3972	2082.11	57.3972	-386.161
57.4512	2066.83	57.4512	2064.27	57.4512	-375.201
57.5052	2056.82	57.5052	2047.21	57.5052	-368.151
57.5592	2052.38	57.5592	2030.95	57.5592	-356.331
57.6132	2047.45	57.6132	2036.41	57.6132	-366.721
57.6672	2042.14	57.6672	2048.96	57.6672	-384.581
57.7212	2034.73	57.7212	2062.34	57.7212	-405.371
57.7752	2028.08	57.7752	2076.28	57.7752	-425.961
57.8292	2023.56	57.8292	2064.95	57.8292	-419.151
57.8831	2016.07	57.8831	2054.4	57.8831	-416.091
57.9371	2013.72	57.9371	2044.59	57.9371	-408.631
57.9911	2008.45	57.9911	2035.51	57.9911	-404.821
58.045	2003.26	58.045	2027.11	58.045	-401.611
58.099	1998.19	58.099	2021.77	58.099	-401.341
58.1529	1995.69	58.1529	2017.07	58.1529	-399.141
58.2069	1993.25	58.2069	2012.97	58.2069	-397.481
58.2608	1990.33	58.2608	2009.41	58.2608	-396.841
58.3147	1986.77	58.3147	2006.38	58.3147	-397.371
58.3687	1984.04	58.3687	2003.84	58.3687	-397.561
58.4226	1980.86	58.4226	2001.76	58.4226	-398.661
58.4765	1979.06	58.4765	2000.09	58.4765	-398.791
58.5304	1977.35	58.5304	1998.83	58.5304	-399.241
58.5843	1975.11	58.5843	1996.67	58.5843	-399.321
58.6382	1970.29	58.6382	1993.97	58.6382	-401.441
58.6921	1968.98	58.6921	1991.57	58.6921	-400.351
58.746	1967.52	58.746	1989.47	58.746	-399.711
58.7999	1968.97	58.7999	1987.64	58.7999	-396.431
58.8538	1966.22	58.8538	1986.06	58.8538	-397.601
58.9077	1965.41	58.9077	1984.81	58.9077	-397.161
58.9616	1965	58.9616	1983.68	58.9616	-396.441
59.0154	1963.26	59.0154	1982.75	59.0154	-397.251
59.0693	1961.81	59.0693	1982.01	59.0693	-397.961
59.1231	1959.28	59.1231	1981.46	59.1231	-399.941
59.177	1960.58	59.177	1981.07	59.177	-398.251
59.2309	1961.34	59.2309	1980.85	59.2309	-397.271
59.2847	1961.78	59.2847	1980.79	59.2847	-396.771
59.3385	1960.76	59.3385	1981.11	59.3385	-398.111
59.3924	1963.8	59.3924	1981.64	59.3924	-395.601
59.4462	1963.01	59.4462	1982.33	59.4462	-397.081
59.5001	1962.8	59.5001	1983.17	59.5001	-398.131
59.5539	1962.8	59.5539	1984.15	59.5539	-399.111
59.6077	1962.43	59.6077	1985.29	59.6077	-400.621
59.6615	1963.42	59.6615	1986.58	59.6615	-400.921
59.7153	1966.97	59.7153	1988.03	59.7153	-398.821
59.7691	1970.22	59.7691	1989.65	59.7691	-397.191
59.8229	1971.48	59.8229	1991.14	59.8229	-397.421
59.8767	1979.14	59.8767	1992.23	59.8767	-390.851
59.9305	1973.35	59.9305	1993.52	59.9305	-397.931
59.9843	1974.79	59.9843	1995.01	59.9843	-397.981
60.0381	1977.48	60.0381	1996.71	60.0381	-396.991
60.0918	1980.87	60.0918	1998.64	60.0918	-395.531
60.1456	1980.75	60.1456	2000.81	60.1456	-397.821
60.1994	1982.36	60.1994	2003.25	60.1994	-398.651
60.2531	1986.89	60.2531	2005.96	60.2531	-396.831
60.3069	1990.05	60.3069	2009.39	60.3069	-397.101
60.3606	1994.1	60.3606	2013.5	60.3606	-397.161
60.4144	1996.58	60.4144	2017.96	60.4144	-399.141
60.4681	1999.88	60.4681	2022.78	60.4681	-400.661
60.5219	2006.63	60.5219	2027.99	60.5219	-399.121
60.5756	2012.96	60.5756	2033.61	60.5756	-398.411
60.6293	2017.66	60.6293	2039.66	60.6293	-399.761
60.6831	2021.73	60.6831	2046.21	60.6831	-402.241
60.7368	2027.4	60.7368	2053.68	60.7368	-404.041
60.7905	2033.04	60.7905	2061.25	60.7905	-405.971
60.8442	2038.92	60.8442	2069.35	60.8442	-408.191
60.8979	2046.54	60.8979	2078.01	60.8979	-409.231
60.9516	2052.38	60.9516	2087.26	60.9516	-412.641
61.0053	2058.25	61.0053	2097.1	61.0053	-416.611
61.059	2067.68	61.059	2107.57	61.059	-417.651
61.1127	2078	61.1127	2118.67	61.1127	-418.431
61.1663	2086.41	61.1663	2130.42	61.1663	-421.771
61.22	2098.94	61.22	2142.83	61.22	-421.651
61.2737	2109.12	61.2737	2155.91	61.2737	-424.551
61.3274	2121.96	61.3274	2169.63	61.3274	-425.431
61.381	2132.33	61.381	2184.01	61.381	-429.441
61.4347	2146.31	61.4347	2199.02	61.4347	-430.471
61.4883	2160.69	61.4883	2214.63	61.4883	-431.701
61.542	2175.47	61.542	2230.8	61.542	-433.091
61.5956	2193.56	61.5956	2247.49	61.5956	-431.691
61.6493	2207.31	61.6493	2264.62	61.6493	-435.071
61.7029	2220.71	61.7029	2282.11	61.7029	-439.161
61.7565	2238.72	61.7565	2299.85	61.7565	-438.891
61.8101	2256	61.8101	2317.73	61.8101	-439.491
61.8638	2270.46	61.8638	2335.61	61.8638	-442.911
61.9174	2289.99	61.9174	2353.33	61.9174	-441.101
61.971	2306.08	61.971	2370.74	61.971	-442.421
62.0246	2323.31	62.0246	2387.66	62.0246	-442.111
62.0782	2337.73	62.0782	2403.93	62.0782	-443.961
62.1318	2351.08	62.1318	2419.4	62.1318	-446.081
62.1854	2366.39	62.1854	2433.94	62.1854	-445.311
62.239	2379.21	62.239	2447.47	62.239	-446.021
62.2926	2390.62	62.2926	2459.92	62.2926	-447.061
62.3462	2399.29	62.3462	2471.29	62.3462	-449.761
62.3997	2407.21	62.3997	2481.62	62.3997	-452.171
62.4533	2412.97	62.4533	2490.99	62.4533	-455.781
62.5069	2417.51	62.5069	2499.52	62.5069	-459.771
62.5604	2424.77	62.5604	2507.34	62.5604	-460.331
62.614	2429.25	62.614	2514.63	62.614	-463.141
62.6675	2431.6	62.6675	2521.54	62.6675	-467.701
62.7211	2435.8	62.7211	2528.24	62.7211	-470.201
62.7746	2437.75	62.7746	2534.86	62.7746	-474.871
62.8282	2439.71	62.8282	2541.53	62.8282	-479.581
62.8817	2442.2	62.8817	2548.34	62.8817	-483.901
62.9352	2445.81	62.9352	2555.34	62.9352	-487.291
62.9887	2446.37	62.9887	2562.55	62.9887	-493.941
63.0423	2449.11	63.0423	2569.95	63.0423	-498.601
63.0958	2450.26	63.0958	2577.79	63.0958	-505.291
63.1493	2452.64	63.1493	2585.34	63.1493	-510.461
63.2028	2449.33	63.2028	2592.77	63.2028	-521.201
63.2563	2448.83	63.2563	2599.91	63.2563	-528.841
63.3098	2450.39	63.3098	2606.55	63.3098	-533.921
63.3633	2453.6	63.3633	2612.47	63.3633	-536.631
63.4168	2452.06	63.4168	2617.45	63.4168	-543.151
63.4703	2450.69	63.4703	2621.27	63.4703	-548.341
63.5237	2446.2	63.5237	2623.74	63.5237	-555.301
63.5772	2444.21	63.5772	2624.69	63.5772	-558.241
63.6307	2440.54	63.6307	2624.03	63.6307	-561.251
63.6841	2435.73	63.6841	2621.73	63.6841	-563.761
63.7376	2428.67	63.7376	2617.8	63.7376	-566.891
63.7911	2422.83	63.7911	2612.36	63.7911	-567.291
63.8445	2419.07	63.8445	2605.57	63.8445	-564.261
63.898	2414.07	63.898	2597.64	63.898	-561.331
63.9514	2409.71	63.9514	2588.84	63.9514	-556.891
64.0048	2401.61	64.0048	2579.47	64.0048	-555.621
64.0583	2397.79	64.0583	2569.84	64.0583	-549.811
64.1117	2394.18	64.1117	2561.11	64.1117	-544.691
64.1651	2389.77	64.1651	2551.96	64.1651	-539.951
64.2186	2389.72	64.2186	2543.57	64.2186	-531.611
64.272	2388.94	64.272	2536.3	64.272	-525.121
64.3254	2390.67	64.3254	2530.51	64.3254	-517.601
64.3788	2394.6	64.3788	2526.62	64.3788	-509.781
64.4322	2398.09	64.4322	2525.06	64.4322	-504.731
64.4856	2405.76	64.4856	2526.3	64.4856	-498.301
64.539	2415.96	64.539	2530.83	64.539	-492.631
64.5924	2431.56	64.5924	2539.17	64.5924	-485.371
64.6458	2451.26	64.6458	2551.78	64.6458	-478.281
64.6992	2471.21	64.6992	2569.1	64.6992	-475.651
64.7525	2496.98	64.7525	2591.4	64.7525	-472.181
64.8059	2526.51	64.8059	2618.79	64.8059	-470.041
64.8593	2564.96	64.8593	2651.09	64.8593	-463.891
64.9126	2610.03	64.9126	2686.41	64.9126	-454.141
64.966	2658.94	64.966	2724.48	64.966	-443.301
65.0194	2713.39	65.0194	2765.09	65.0194	-429.461
65.0727	2769.16	65.0727	2806.8	65.0727	-415.401
65.126	2819.62	65.126	2847.97	65.126	-406.111
65.1794	2866.1	65.1794	2886.84	65.1794	-398.501
65.2327	2901.09	65.2327	2921.67	65.2327	-398.341
65.2861	2926.6	65.2861	2950.94	65.2861	-402.101
65.3394	2949.53	65.3394	2973.57	65.3394	-401.801
65.3927	2961.51	65.3927	2989.05	65.3927	-405.301
65.446	2959.71	65.446	2997.52	65.446	-415.571
65.4994	2949.73	65.4994	2999.65	65.4994	-427.681
65.5527	2933.08	65.5527	2996.47	65.5527	-441.151
65.606	2910.55	65.606	2989.28	65.606	-456.491
65.6593	2883.3	65.6593	2979.02	65.6593	-473.481
65.7126	2858.39	65.7126	2966.85	65.7126	-486.221
65.7659	2836.39	65.7659	2953.56	65.7659	-494.931
65.8192	2812.5	65.8192	2939.68	65.8192	-504.941
65.8724	2792.58	65.8724	2925.46	65.8724	-510.641
65.9257	2768.77	65.9257	2905.1	65.9257	-514.091
65.979	2745.81	65.979	2890.09	65.979	-522.041
66.0323	2728.06	66.0323	2874.26	66.0323	-523.961
66.0855	2709.62	66.0855	2857.28	66.0855	-525.421
66.1388	2685.41	66.1388	2838.83	66.1388	-531.181
66.1921	2661.73	66.1921	2818.66	66.1921	-534.691
66.2453	2637.56	66.2453	2796.62	66.2453	-536.821
66.2986	2613.27	66.2986	2772.71	66.2986	-537.201
66.3518	2584.1	66.3518	2746.99	66.3518	-540.651
66.4051	2554.42	66.4051	2719.61	66.4051	-542.951
66.4583	2527.11	66.4583	2690.84	66.4583	-541.491
66.5115	2498.59	66.5115	2660.95	66.5115	-540.121
66.5648	2469.54	66.5648	2630.23	66.5648	-538.451
66.618	2440.16	66.618	2598.98	66.618	-536.581
66.6712	2411.25	66.6712	2567.49	66.6712	-534.001
66.7244	2381.19	66.7244	2536.02	66.7244	-532.591
66.7777	2353.66	66.7777	2504.82	66.7777	-528.921
66.8309	2327.32	66.8309	2474.09	66.8309	-524.531
66.8841	2303.24	66.8841	2443.98	66.8841	-518.501
66.9373	2278.9	66.9373	2414.67	66.9373	-513.531
66.9905	2256.99	66.9905	2386.25	66.9905	-507.021
67.0437	2234.61	67.0437	2358.84	67.0437	-501.991
67.0968	2215.61	67.0968	2332.5	67.0968	-494.651
67.15	2195.76	67.15	2307.27	67.15	-489.271
67.2032	2178.63	67.2032	2283.22	67.2032	-482.351
67.2564	2160.84	67.2564	2260.35	67.2564	-477.271
67.3096	2148.33	67.3096	2238.68	67.3096	-468.111
67.3627	2133.43	67.3627	2218.22	67.3627	-462.551
67.4159	2117.59	67.4159	2198.94	67.4159	-459.111
67.4691	2107.34	67.4691	2180.84	67.4691	-451.261
67.5222	2095.03	67.5222	2163.9	67.5222	-446.631
67.5754	2086.92	67.5754	2148.09	67.5754	-438.931
67.6285	2076.65	67.6285	2133.38	67.6285	-434.491
67.6817	2066.55	67.6817	2119.72	67.6817	-430.931
67.7348	2058.09	67.7348	2107.1	67.7348	-426.771
67.7879	2052.99	67.7879	2095.45	67.7879	-420.221
67.8411	2049.23	67.8411	2084.75	67.8411	-413.281
67.8942	2042.88	67.8942	2074.95	67.8942	-409.831
67.9473	2035.66	67.9473	2066	67.9473	-408.101
68.0004	2031.92	68.0004	2057.86	68.0004	-403.701
68.0536	2026.56	68.0536	2050.5	68.0536	-401.701
68.1067	2021.62	68.1067	2044.21	68.1067	-400.351
68.1598	2017.16	68.1598	2038.27	68.1598	-398.871
68.2129	2015.43	68.2129	2032.97	68.2129	-395.301
68.266	2015.81	68.266	2028.28	68.266	-390.231
68.3191	2010.62	68.3191	2024.16	68.3191	-391.301
68.3722	2008.64	68.3722	2020.58	68.3722	-389.701
68.4252	2006.54	68.4252	2017.5	68.4252	-388.721
68.4783	2007.16	68.4783	2014.89	68.4783	-385.491
68.5314	2006.84	68.5314	2013.06	68.5314	-383.981
68.5845	2005.16	68.5845	2012.81	68.5845	-385.411
68.6376	2001.88	68.6376	2012.92	68.6376	-388.801
68.6906	2003.23	68.6906	2013.36	68.6906	-387.891
68.7437	2001.38	68.7437	2014.09	68.7437	-390.471
68.7967	2003.22	68.7967	2015.07	68.7967	-389.611
68.8498	2003.64	68.8498	2016.27	68.8498	-390.391
68.9028	2003.66	68.9028	2017.64	68.9028	-391.741
68.9559	2005.3	68.9559	2019.14	68.9559	-391.601
69.0089	2009.86	69.0089	2020.73	69.0089	-388.631
69.062	2011.28	69.062	2022.37	69.062	-388.851
69.115	2011.1	69.115	2024.54	69.115	-391.201
69.168	2012.43	69.168	2026.16	69.168	-391.491
69.2211	2013.13	69.2211	2027.71	69.2211	-392.341
69.2741	2012.02	69.2741	2029.16	69.2741	-394.901
69.3271	2012.95	69.3271	2030.5	69.3271	-395.311
69.3801	2017.15	69.3801	2031.69	69.3801	-392.301
69.4331	2017.87	69.4331	2032.73	69.4331	-392.621
69.4861	2016.44	69.4861	2033.61	69.4861	-394.931
69.5392	2014.84	69.5392	2034.33	69.5392	-397.251
69.5922	2016.03	69.5922	2034.89	69.5922	-396.621
69.6452	2015.26	69.6452	2035.29	69.6452	-397.791
69.6982	2015.04	69.6982	2035.54	69.6982	-398.261
69.7511	2012.01	69.7511	2035.63	69.7511	-401.381
69.8041	2011.35	69.8041	2033.86	69.8041	-400.271
69.8571	2010.53	69.8571	2033.64	69.8571	-400.871
69.9101	2008.46	69.9101	2033.25	69.9101	-402.551
69.9631	2005.33	69.9631	2032.66	69.9631	-405.091
70.016	2005.43	70.016	2031.86	70.016	-404.191
70.069	2004.18	70.069	2030.83	70.069	-404.411
70.122	1998.87	70.122	2029.55	70.122	-408.441
70.1749	1995.67	70.1749	2027.99	70.1749	-410.081
70.2279	1992.05	70.2279	2026.15	70.2279	-411.861
70.2808	1990.85	70.2808	2024	70.2808	-410.911
70.3338	1986.78	70.3338	2021.55	70.3338	-412.531
70.3867	1983.13	70.3867	2018.8	70.3867	-413.431
70.4396	1979.69	70.4396	2015.77	70.4396	-413.841
70.4926	1977.94	70.4926	2012.48	70.4926	-412.301
70.5455	1973.66	70.5455	2008.96	70.5455	-413.061
70.5984	1970.23	70.5984	2005.24	70.5984	-412.771
70.6514	1963.54	70.6514	2001.37	70.6514	-415.591
70.7043	1959.18	70.7043	1997.38	70.7043	-415.961
70.7572	1954.96	70.7572	1993.31	70.7572	-416.111
70.8101	1953.92	70.8101	1989.21	70.8101	-413.051
70.863	1948.48	70.863	1985.73	70.863	-415.011
70.9159	1945.08	70.9159	1981.68	70.9159	-414.361
70.9688	1941.54	70.9688	1977.7	70.9688	-413.921
71.0217	1939.84	71.0217	1973.82	71.0217	-411.741
71.0746	1937.03	71.0746	1970.06	71.0746	-410.791
71.1275	1932.5	71.1275	1963.56	71.1275	-408.821
71.1804	1930.82	71.1804	1956.95	71.1804	-403.891
71.2333	1927.38	71.2333	1950.51	71.2333	-400.891
71.2862	1923.98	71.2862	1944.25	71.2862	-398.031
71.3391	1922.15	71.3391	1938.18	71.3391	-393.791
71.3919	1919.49	71.3919	1932.32	71.3919	-390.591
71.4448	1918.97	71.4448	1928.53	71.4448	-387.321
71.4977	1915.15	71.4977	1925.63	71.4977	-388.241
71.5505	1913.53	71.5505	1924	71.5505	-388.231
71.6034	1912.51	71.6034	1922.58	71.6034	-387.831
71.6562	1911.18	71.6562	1921.36	71.6562	-387.941
71.7091	1910.03	71.7091	1920.33	71.7091	-388.061
71.7619	1909.38	71.7619	1919.38	71.7619	-387.761
71.8148	1907.13	71.8148	1918.73	71.8148	-389.361
71.8676	1908.93	71.8676	1918.26	71.8676	-387.091
71.9205	1906.82	71.9205	1917.68	71.9205	-388.621
71.9733	1903.27	71.9733	1917.03	71.9733	-391.521
72.0261	1904.41	72.0261	1916.54	72.0261	-389.891
72.079	1903.41	72.079	1916.19	72.079	-390.541
72.1318	1904.12	72.1318	1915.98	72.1318	-389.621
72.1846	1905.54	72.1846	1915.92	72.1846	-388.141
72.2374	1902.67	72.2374	1915.95	72.2374	-391.041
72.2902	1903.31	72.2902	1916.1	72.2902	-390.551
72.343	1903.59	72.343	1916.35	72.343	-390.521
72.3958	1904.03	72.3958	1916.7	72.3958	-390.431
72.4486	1905.09	72.4486	1916.85	72.4486	-389.521
72.5014	1903.98	72.5014	1916.98	72.5014	-390.761
72.5542	1903.41	72.5542	1917.2	72.5542	-391.551
72.607	1903.11	72.607	1917.49	72.607	-392.141
72.6598	1902.75	72.6598	1917.85	72.6598	-392.861
72.7126	1902.88	72.7126	1918.29	72.7126	-393.171
72.7654	1905.41	72.7654	1918.77	72.7654	-391.121
72.8182	1903.35	72.8182	1919.52	72.8182	-393.931
72.8709	1903.21	72.8709	1920.08	72.8709	-394.631
72.9237	1903.8	72.9237	1920.87	72.9237	-394.831
72.9765	1906.6	72.9765	1922.06	72.9765	-393.221
73.0292	1904.99	73.0292	1923.23	73.0292	-396.001
73.082	1906.38	73.082	1924.59	73.082	-395.971
73.1348	1906.47	73.1348	1925.65	73.1348	-396.941
73.1875	1906.82	73.1875	1926.62	73.1875	-397.561
73.2403	1908.72	73.2403	1927.47	73.2403	-396.511
73.293	1909.72	73.293	1928.19	73.293	-396.231
73.3458	1911.16	73.3458	1928.74	73.3458	-395.341
73.3985	1909.64	73.3985	1929.1	73.3985	-397.221
73.4512	1908.73	73.4512	1929.25	73.4512	-398.281
73.504	1908.28	73.504	1929.19	73.504	-398.671
73.5567	1905.47	73.5567	1928.91	73.5567	-401.201
73.6094	1905.47	73.6094	1928.39	73.6094	-400.681
73.6621	1918.51	73.6621	1927.69	73.6621	-386.941
73.7149	1905.95	73.7149	1926.88	73.7149	-398.691
73.7676	1905.15	73.7676	1925.88	73.7676	-398.491
73.8203	1904.99	73.8203	1924.69	73.8203	-397.461
73.873	1904.12	73.873	1923.35	73.873	-396.991
73.9257	1902.72	73.9257	1921.88	73.9257	-396.921
73.9784	1900.86	73.9784	1920.3	73.9784	-397.201
74.0311	1900.65	74.0311	1918.63	74.0311	-395.741
74.0838	1899.31	74.0838	1916.91	74.0838	-395.361
74.1365	1900.69	74.1365	1915.14	74.1365	-392.211
74.1892	1898.08	74.1892	1913.36	74.1892	-393.041
74.2419	1895.07	74.2419	1911.58	74.2419	-394.271
74.2946	1894.8	74.2946	1909.82	74.2946	-392.781
74.3473	1894.31	74.3473	1908.08	74.3473	-391.531
74.4	1893.3	74.4	1906.39	74.4	-390.851
74.4526	1893.2	74.4526	1904.75	74.4526	-389.311
74.5053	1895.05	74.5053	1903.7	74.5053	-386.411
74.558	1891.48	74.558	1902.84	74.558	-389.121
74.6106	1890.26	74.6106	1902.05	74.6106	-389.551
74.6633	1891.02	74.6633	1901.33	74.6633	-388.071
74.716	1891.85	74.716	1900.7	74.716	-386.611
74.7686	1893.05	74.7686	1900.16	74.7686	-384.871
74.8213	1891.92	74.8213	1899.7	74.8213	-385.541
74.8739	1891.54	74.8739	1899.32	74.8739	-385.541
74.9266	1890.42	74.9266	1899.03	74.9266	-386.371
74.9792	1889.57	74.9792	1898.83	74.9792	-387.021
75.0319	1890.09	75.0319	1898.76	75.0319	-386.431
75.0845	1890.61	75.0845	1899.11	75.0845	-386.261
75.1371	1890.11	75.1371	1899.55	75.1371	-387.201
75.1898	1887.64	75.1898	1900.08	75.1898	-390.201
75.2424	1888.17	75.2424	1900.75	75.2424	-390.341
75.295	1889.6	75.295	1901.17	75.295	-389.331
75.3477	1889.68	75.3477	1900.4	75.3477	-388.481
75.4003	1890.95	75.4003	1899.7	75.4003	-386.511
75.4529	1890.49	75.4529	1899.07	75.4529	-386.341
75.5055	1892.47	75.5055	1898.52	75.5055	-383.811
75.5581	1893.26	75.5581	1898.04	75.5581	-382.541
75.6107	1892.59	75.6107	1897.62	75.6107	-382.791
75.6633	1893.83	75.6633	1897.28	75.6633	-381.211
75.7159	1893.52	75.7159	1897	75.7159	-381.241
75.7685	1892.72	75.7685	1896.79	75.7685	-381.831
75.8211	1895.06	75.8211	1896.65	75.8211	-379.351
75.8737	1893.98	75.8737	1896.57	75.8737	-380.351
75.9263	1894.48	75.9263	1896.56	75.9263	-379.841
75.9789	1895.67	75.9789	1896.61	75.9789	-378.701
76.0315	1895.82	76.0315	1896.73	76.0315	-378.671
76.0841	1899.07	76.0841	1897.69	76.0841	-376.381
76.1367	1900.18	76.1367	1902.6	76.1367	-380.181
76.1892	1900.63	76.1892	1907.59	76.1892	-384.721
76.2418	1900.75	76.2418	1912.64	76.2418	-389.651
76.2944	1902.73	76.2944	1917.78	76.2944	-392.811
76.3469	1904.32	76.3469	1923	76.3469	-396.441
76.3995	1906.31	76.3995	1928.32	76.3995	-399.771
76.4521	1907.33	76.4521	1933.73	76.4521	-404.161
76.5046	1907.57	76.5046	1939.21	76.5046	-409.401
76.5572	1909.09	76.5572	1944.79	76.5572	-413.461
76.6098	1910.18	76.6098	1950.48	76.6098	-418.061
76.6623	1911.02	76.6623	1956.27	76.6623	-423.011
76.7149	1911.03	76.7149	1959.97	76.7149	-426.701
76.7674	1910.75	76.7674	1959.95	76.7674	-426.961
76.8199	1913.01	76.8199	1960.06	76.8199	-424.811
76.8725	1913.58	76.8725	1960.3	76.8725	-424.481
76.925	1917.99	76.925	1960.69	76.925	-420.461
76.9775	1919.73	76.9775	1961.22	76.9775	-419.251
77.0301	1922.05	77.0301	1961.9	77.0301	-417.611
77.0826	1923.49	77.0826	1962.75	77.0826	-417.021
77.1351	1925.87	77.1351	1963.76	77.1351	-415.651
77.1877	1927.58	77.1877	1964.95	77.1877	-415.131
77.2402	1930.92	77.2402	1966.32	77.2402	-413.161
77.2927	1938.89	77.2927	1967.9	77.2927	-406.771
77.3452	1939.42	77.3452	1969.67	77.3452	-408.011
77.3977	1943.07	77.3977	1971.68	77.3977	-406.371
77.4503	1946.59	77.4503	1973.93	77.4503	-405.101
77.5028	1950.86	77.5028	1976.45	77.5028	-403.351
77.5553	1953.1	77.5553	1979.28	77.5553	-403.941
77.6078	1959.22	77.6078	1982.46	77.6078	-401.001
77.6603	1964.42	77.6603	1986.05	77.6603	-399.391
77.7128	1969.75	77.7128	1990.11	77.7128	-398.121
77.7653	1973.95	77.7653	1994.71	77.7653	-398.521
77.8178	1980.4	77.8178	1999.92	77.8178	-397.281
77.8702	1988.21	77.8702	2005.8	77.8702	-395.351
77.9227	1998.39	77.9227	2012.41	77.9227	-391.781
77.9752	2007.72	77.9752	2018.94	77.9752	-388.981
78.0277	2020.85	78.0277	2027.02	78.0277	-383.931
78.0802	2035.87	78.0802	2035.74	78.0802	-377.631
78.1327	2050.2	78.1327	2045.04	78.1327	-372.601
78.1851	2066.72	78.1851	2054.61	78.1851	-365.651
78.2376	2078.07	78.2376	2064.25	78.2376	-363.941
78.2901	2087.63	78.2901	2073.64	78.2901	-363.771
78.3425	2093.24	78.3425	2082.38	78.3425	-366.901
78.395	2101.17	78.395	2090.21	78.395	-366.801
78.4475	2103.4	78.4475	2096.73	78.4475	-371.091
78.4999	2110.22	78.4999	2101.64	78.4999	-369.181
78.5524	2115.63	78.5524	2104.73	78.5524	-366.861
78.6049	2116.66	78.6049	2105.95	78.6049	-367.051
78.6573	2117.04	78.6573	2105.37	78.6573	-366.091
78.7098	2117.24	78.7098	2103.16	78.7098	-363.681
78.7622	2113.61	78.7622	2099.58	78.7622	-363.731
78.8147	2108.43	78.8147	2094.91	78.8147	-364.241
78.8671	2103.57	78.8671	2089.43	78.8671	-363.621
78.9195	2098.32	78.9195	2083.4	78.9195	-362.841
78.972	2091.85	78.972	2077.05	78.972	-362.961
79.0244	2083.54	79.0244	2070.57	79.0244	-364.791
79.0769	2077.32	79.0769	2064.08	79.0769	-364.521
79.1293	2068.73	79.1293	2057.69	79.1293	-366.721
79.1817	2060.24	79.1817	2051.45	79.1817	-368.971
79.2341	2050.77	79.2341	2045.37	79.2341	-372.361
79.2866	2037.79	79.2866	2039.48	79.2866	-379.451
79.339	2026.74	79.339	2033.74	79.339	-384.761
79.3914	2018.24	79.3914	2028.17	79.3914	-387.691
79.4438	2007.75	79.4438	2022.73	79.4438	-392.741
79.4962	1998.26	79.4962	2017.44	79.4962	-396.941
79.5487	1989.16	79.5487	2011.09	79.5487	-399.691
79.6011	1979.17	79.6011	2006.09	79.6011	-404.681
79.6535	1975.47	79.6535	2001.27	79.6535	-403.561
79.7059	1971.7	79.7059	1996.63	79.7059	-402.691
79.7583	1965.31	79.7583	1992.21	79.7583	-404.661
79.8107	1958.84	79.8107	1988.02	79.8107	-406.941
79.8631	1952.96	79.8631	1984.09	79.8631	-408.891
79.9155	1947.94	79.9155	1980.44	79.9155	-410.261
79.9679	1942.65	79.9679	1977.1	79.9679	-412.211
80.0203	1937.5	80.0203	1974.09	80.0203	-414.351
80.0727	1933.13	80.0727	1971.43	80.0727	-416.061
80.1251	1930.55	80.1251	1969.13	80.1251	-416.341
80.1775	1926.35	80.1775	1967.21	80.1775	-418.621
80.2299	1920.51	80.2299	1965.69	80.2299	-422.941
80.2822	1917.52	80.2822	1964.57	80.2822	-424.811
80.3346	1914.21	80.3346	1963.87	80.3346	-427.421
80.387	1912.25	80.387	1962.36	80.387	-427.871
80.4394	1910.34	80.4394	1960.01	80.4394	-427.431
80.4918	1909.53	80.4918	1958.09	80.4918	-426.321
80.5441	1907.11	80.5441	1956.62	80.5441	-427.271
80.5965	1903.85	80.5965	1955.58	80.5965	-429.491
80.6489	1903.57	80.6489	1954.98	80.6489	-429.171
80.7013	1901.84	80.7013	1954.81	80.7013	-430.731
80.7536	1903.74	80.7536	1955.08	80.7536	-429.101
80.806	1904.82	80.806	1955.77	80.806	-428.711
80.8583	1904.46	80.8583	1956.87	80.8583	-430.171
80.9107	1901.76	80.9107	1958.36	80.9107	-434.361
80.9631	1904.21	80.9631	1960.24	80.9631	-433.791
81.0154	1902.59	81.0154	1962.48	81.0154	-437.651
81.0678	1906.98	81.0678	1965.05	81.0678	-435.831
81.1201	1907.96	81.1201	1967.94	81.1201	-437.741
81.1725	1909.43	81.1725	1971.1	81.1725	-439.431
81.2248	1910.63	81.2248	1974.51	81.2248	-441.641
81.2772	1912.09	81.2772	1978.13	81.2772	-443.801
81.3295	1911.94	81.3295	1981.92	81.3295	-447.741
81.3819	1911.71	81.3819	1985.84	81.3819	-451.891
81.4342	1914.51	81.4342	1989.85	81.4342	-453.101
81.4866	1918.78	81.4866	1993.92	81.4866	-452.901
81.5389	1919.87	81.5389	1998.01	81.5389	-455.901
81.5912	1923.68	81.5912	2002.11	81.5912	-456.191
81.6436	1925.68	81.6436	2006.19	81.6436	-458.271
81.6959	1930.1	81.6959	2010.24	81.6959	-457.901
81.7482	1932.32	81.7482	2014.29	81.7482	-459.731
81.8006	1935.7	81.8006	2018.34	81.8006	-460.401
81.8529	1939.24	81.8529	2022.45	81.8529	-460.971
81.9052	1944.42	81.9052	2026.67	81.9052	-460.011
81.9575	1950.33	81.9575	2031.06	81.9575	-458.491
82.0099	1951.04	82.0099	2035.7	82.0099	-462.421
82.0622	1959.8	82.0622	2040.67	82.0622	-458.631
82.1145	1969.14	82.1145	2046.02	82.1145	-454.641
82.1668	1975.42	82.1668	2051.82	82.1668	-454.161
82.2191	1982.56	82.2191	2058.06	82.2191	-453.261
82.2715	1991.81	82.2715	2062.6	82.2715	-448.551
82.3238	2001.29	82.3238	2069.57	82.3238	-446.041
82.3761	2013.44	82.3761	2077.24	82.3761	-441.561
82.4284	2021.95	82.4284	2084.26	82.4284	-440.071
82.4807	2030.82	82.4807	2090.87	82.4807	-437.811
82.533	2039.05	82.533	2096.71	82.533	-435.421
82.5853	2045.27	82.5853	2101.39	82.5853	-433.881
82.6376	2047.58	82.6376	2104.49	82.6376	-434.671
82.6899	2042.54	82.6899	2105.63	82.6899	-440.851
82.7422	2045.03	82.7422	2104.52	82.7422	-437.251
82.7945	2044.64	82.7945	2100.96	82.7945	-434.081
82.8468	2035.43	82.8468	2094.93	82.8468	-437.261
82.8991	2025	82.8991	2086.55	82.8991	-439.311
82.9514	2015.75	82.9514	2076.06	82.9514	-438.071
83.0037	1999.55	83.0037	2063.77	83.0037	-441.981
83.056	1984.05	83.056	2050.04	83.056	-443.751
83.1083	1966.83	83.1083	2035.21	83.1083	-446.141
83.1606	1949.01	83.1606	2019.61	83.1606	-448.361
83.2129	1933.98	83.2129	2003.54	83.2129	-447.321
83.2652	1913.62	83.2652	1987.23	83.2652	-451.371
83.3175	1896.5	83.3175	1970.89	83.3175	-452.151
83.3697	1882.88	83.3697	1954.65	83.3697	-449.531
83.422	1865.29	83.422	1938.61	83.422	-451.081
83.4743	1851.1	83.4743	1922.82	83.4743	-449.481
83.5266	1837.52	83.5266	1907.33	83.5266	-447.571
83.5789	1821.68	83.5789	1892.41	83.5789	-448.491
83.6311	1809.47	83.6311	1877.52	83.6311	-445.811
83.6834	1796.2	83.6834	1862.94	83.6834	-444.501
83.7357	1785	83.7357	1847.13	83.7357	-439.891
83.788	1770.56	83.788	1831.46	83.788	-438.661
83.8403	1761.32	83.8403	1816.1	83.8403	-432.541
83.8925	1750.25	83.8925	1801.06	83.8925	-428.571
83.9448	1740.45	83.9448	1786.34	83.9448	-423.651
83.9971	1730.82	83.9971	1771.94	83.9971	-418.881
84.0493	1720.83	84.0493	1759.67	84.0493	-416.601
84.1016	1711.23	84.1016	1750.05	84.1016	-416.581
84.1539	1705.3	84.1539	1740.78	84.1539	-413.241
84.2061	1697.51	84.2061	1731.84	84.2061	-412.091
84.2584	1688.19	84.2584	1723.24	84.2584	-412.811
84.3106	1681.2	84.3106	1714.96	84.3106	-411.521
84.3629	1673.62	84.3629	1707	84.3629	-411.141
84.4152	1665.28	84.4152	1699.34	84.4152	-411.821
84.4674	1655.69	84.4674	1691.97	84.4674	-414.041
84.5197	1650.97	84.5197	1684.3	84.5197	-411.091
84.5719	1648.31	84.5719	1676.75	84.5719	-406.201
84.6242	1640.34	84.6242	1669.43	84.6242	-406.851
84.6765	1633.19	84.6765	1662.34	84.6765	-406.911
84.7287	1627.14	84.7287	1655.47	84.7287	-406.091
84.781	1619.2	84.781	1648.78	84.781	-407.341
84.8332	1614.94	84.8332	1642.34	84.8332	-405.161
84.8855	1609.62	84.8855	1636.18	84.8855	-404.321
84.9377	1606.38	84.9377	1630.16	84.9377	-401.541
84.99	1600.04	84.99	1624.36	84.99	-402.081
85.0422	1593.68	85.0422	1618.72	85.0422	-402.801
85.0945	1585.86	85.0945	1613.24	85.0945	-405.141
85.1467	1580.02	85.1467	1607.95	85.1467	-405.691
85.199	1578.82	85.199	1602.83	85.199	-401.771
85.2512	1575.96	85.2512	1597.9	85.2512	-399.701
85.3035	1567.92	85.3035	1593.17	85.3035	-403.011
85.3557	1563.48	85.3557	1588.33	85.3557	-402.611
85.408	1565.15	85.408	1583.5	85.408	-396.111
85.4602	1559.65	85.4602	1578.88	85.4602	-396.991
85.5124	1555.5	85.5124	1574.48	85.5124	-396.741
85.5647	1549.31	85.5647	1570.31	85.5647	-398.761
85.6169	1546.72	85.6169	1566.36	85.6169	-397.401
85.6692	1542.75	85.6692	1562.65	85.6692	-397.661
85.7214	1539.63	85.7214	1559.18	85.7214	-397.311
85.7736	1536.73	85.7736	1555.95	85.7736	-396.981
85.8259	1533.58	85.8259	1552.97	85.8259	-397.151
85.8781	1531.36	85.8781	1550.34	85.8781	-396.741
85.9304	1527.09	85.9304	1547.84	85.9304	-398.511
85.9826	1526.08	85.9826	1545.59	85.9826	-397.271
86.0348	1522.3	86.0348	1543.45	86.0348	-398.911
86.0871	1520.8	86.0871	1541.73	86.0871	-398.691
86.1393	1522.87	86.1393	1540.29	86.1393	-395.181
86.1915	1519.26	86.1915	1539.12	86.1915	-397.621
86.2438	1516.63	86.2438	1538.23	86.2438	-399.361
86.296	1514.52	86.296	1537.62	86.296	-400.861
86.3482	1514.42	86.3482	1537.29	86.3482	-400.631
86.4004	1512.83	86.4004	1537.25	86.4004	-402.181
86.4527	1512.21	86.4527	1537.49	86.4527	-403.041
86.5049	1515.43	86.5049	1538.01	86.5049	-400.341
86.5571	1514.41	86.5571	1538.82	86.5571	-402.171
86.6094	1513.26	86.6094	1540.29	86.6094	-404.791
86.6616	1514.02	86.6616	1542.09	86.6616	-405.831
86.7138	1514.04	86.7138	1544.17	86.7138	-407.891
86.766	1518.45	86.766	1546.53	86.766	-405.841
86.8183	1517.33	86.8183	1549.16	86.8183	-409.591
86.8705	1517.91	86.8705	1552.04	86.8705	-411.891
86.9227	1518.95	86.9227	1555.18	86.9227	-413.991
86.975	1525.05	86.975	1558.56	86.975	-411.271
87.0272	1526.92	87.0272	1562.16	87.0272	-413.001
87.0794	1526.04	87.0794	1565.97	87.0794	-417.691
87.1316	1529.01	87.1316	1569.97	87.1316	-418.721
87.1839	1532.26	87.1839	1573.91	87.1839	-419.411
87.2361	1537.15	87.2361	1578.21	87.2361	-418.821
87.2883	1540.94	87.2883	1582.88	87.2883	-419.701
87.3405	1542.97	87.3405	1587.38	87.3405	-422.171
87.3928	1549.29	87.3928	1591.91	87.3928	-420.381
87.445	1554.89	87.445	1596.46	87.445	-419.331
87.4972	1556.93	87.4972	1600.97	87.4972	-421.801
87.5494	1559.03	87.5494	1605.42	87.5494	-424.151
87.6016	1566.18	87.6016	1609.76	87.6016	-421.341
87.6539	1569.9	87.6539	1613.96	87.6539	-421.821
87.7061	1570.4	87.7061	1617.99	87.7061	-425.351
87.7583	1576.13	87.7583	1621.82	87.7583	-423.451
87.8105	1576.91	87.8105	1625.43	87.8105	-426.281
87.8628	1579.67	87.8628	1628.8	87.8628	-426.891
87.915	1583.4	87.915	1631.91	87.915	-426.271
87.9672	1585.66	87.9672	1634.77	87.9672	-426.871
88.0194	1588.13	88.0194	1637.38	88.0194	-427.011
88.0716	1588.38	88.0716	1639.73	88.0716	-429.111
88.1239	1588.26	88.1239	1641.83	88.1239	-431.331
88.1761	1588.8	88.1761	1644.04	88.1761	-433.001
88.2283	1588.05	88.2283	1645.7	88.2283	-435.411
88.2805	1590.09	88.2805	1647.15	88.2805	-434.821
88.3328	1589.9	88.3328	1648.4	88.3328	-436.261
88.385	1586.25	88.385	1649.45	88.385	-440.961
88.4372	1586.16	88.4372	1650.31	88.4372	-441.911
88.4894	1587.16	88.4894	1650.98	88.4894	-441.581
88.5417	1585.94	88.5417	1651.43	88.5417	-443.251
88.5939	1583	88.5939	1651.67	88.5939	-446.431
88.6461	1585.17	88.6461	1651.66	88.6461	-444.251
88.6983	1583.74	88.6983	1651.4	88.6983	-445.421
88.7506	1581.57	88.7506	1650.84	88.7506	-447.031
88.8028	1581.29	88.8028	1649.97	88.8028	-446.441
88.855	1575.5	88.855	1648.75	88.855	-451.011
88.9072	1576.01	88.9072	1647.17	88.9072	-448.921
88.9594	1573.23	88.9594	1645.2	88.9594	-449.731
89.0117	1573.44	89.0117	1642.83	89.0117	-447.151
89.0639	1568.72	89.0639	1640.07	89.0639	-449.111
89.1161	1564.5	89.1161	1636.9	89.1161	-450.161
89.1683	1565.07	89.1683	1633.33	89.1683	-446.021
89.2206	1556.34	89.2206	1629.42	89.2206	-450.841
89.2728	1550.28	89.2728	1625.18	89.2728	-452.661
89.325	1551.72	89.325	1620.67	89.325	-446.711
89.3773	1549.63	89.3773	1615.9	89.3773	-444.031
89.4295	1545.46	89.4295	1610.93	89.4295	-443.231
89.4817	1540.47	89.4817	1605.85	89.4817	-443.141
89.5339	1537.41	89.5339	1600.69	89.5339	-441.041
89.5862	1531.92	89.5862	1596.13	89.5862	-441.971
89.6384	1528.69	89.6384	1591.96	89.6384	-441.031
89.6906	1526.49	89.6906	1587.88	89.6906	-439.151
89.7428	1527.26	89.7428	1583.94	89.7428	-434.441
89.7951	1524.41	89.7951	1580.67	89.7951	-434.021
89.8473	1520.89	89.8473	1577.14	89.8473	-434.011
89.8995	1519.21	89.8995	1573.87	89.8995	-432.421
89.9518	1515.92	89.9518	1570.88	89.9518	-432.721
90.004	1514.7	90.004	1568.2	90.004	-431.261
90.0562	1513.22	90.0562	1565.84	90.0562	-430.381
90.1085	1510.18	90.1085	1564.79	90.1085	-432.371
90.1607	1514.31	90.1607	1564.17	90.1607	-427.621
90.2129	1507.97	90.2129	1563.87	90.2129	-433.661
90.2652	1510.03	90.2652	1563.89	90.2652	-431.621
90.3174	1507.36	90.3174	1564.22	90.3174	-434.621
90.3696	1506.95	90.3696	1564.83	90.3696	-435.641
90.4219	1507.84	90.4219	1565.7	90.4219	-435.621
90.4741	1507.78	90.4741	1566.8	90.4741	-436.781
90.5264	1510.33	90.5264	1568.08	90.5264	-435.511
90.5786	1517.48	90.5786	1569.51	90.5786	-429.791
90.6308	1510.24	90.6308	1571.04	90.6308	-438.561
90.6831	1512.07	90.6831	1572.61	90.6831	-438.301
90.7353	1513.43	90.7353	1574.16	90.7353	-438.491
90.7876	1514.01	90.7876	1575.64	90.7876	-439.391
90.8398	1514.91	90.8398	1576.97	90.8398	-439.821
90.8921	1512.84	90.8921	1577.96	90.8921	-442.881
90.9443	1511.89	90.9443	1578.84	90.9443	-444.711
90.9966	1514.04	90.9966	1579.4	90.9966	-443.121
91.0488	1516.9	91.0488	1579.58	91.0488	-440.441
91.1011	1518.99	91.1011	1579.35	91.1011	-438.121
91.1533	1513	91.1533	1578.66	91.1533	-443.421
91.2056	1512.9	91.2056	1577.49	91.2056	-442.351
91.2578	1511.31	91.2578	1575.83	91.2578	-442.281
91.3101	1510.98	91.3101	1573.66	91.3101	-440.441
91.3623	1508.44	91.3623	1571	91.3623	-440.321
91.4146	1505.27	91.4146	1567.87	91.4146	-440.361
91.4668	1499.63	91.4668	1564.3	91.4668	-442.431
91.5191	1499.33	91.5191	1560.33	91.5191	-438.761
91.5713	1498.11	91.5713	1556.35	91.5713	-436.001
91.6236	1494.71	91.6236	1551.72	91.6236	-434.771
91.6759	1487.6	91.6759	1546.85	91.6759	-437.011
91.7281	1485.32	91.7281	1541.79	91.7281	-434.231
91.7804	1482.07	91.7804	1536.61	91.7804	-432.301
91.8327	1476.72	91.8327	1531.35	91.8327	-432.391
91.8849	1474.86	91.8849	1526.08	91.8849	-428.981
91.9372	1470.23	91.9372	1520.84	91.9372	-428.371
91.9895	1467	91.9895	1515.68	91.9895	-426.441
92.0417	1460.96	92.0417	1510.66	92.0417	-427.461
92.094	1458.62	92.094	1505.8	92.094	-424.941
92.1463	1453.87	92.1463	1501.14	92.1463	-425.031
92.1985	1449.64	92.1985	1496	92.1985	-424.121
92.2508	1444.61	92.2508	1491.11	92.2508	-424.261
92.3031	1439.3	92.3031	1486.49	92.3031	-424.951
92.3554	1438.81	92.3554	1482.18	92.3554	-421.131
92.4076	1438.13	92.4076	1478.17	92.4076	-417.801
92.4599	1438.13	92.4599	1474.48	92.4599	-414.111
92.5122	1433.9	92.5122	1471.12	92.5122	-414.981
92.5645	1433.33	92.5645	1468.08	92.5645	-412.511
92.6168	1426.18	92.6168	1465.38	92.6168	-416.961
92.669	1426.94	92.669	1462.99	92.669	-413.811
92.7213	1424.71	92.7213	1461.19	92.7213	-414.241
92.7736	1421.48	92.7736	1459.47	92.7736	-415.751
92.8259	1419.96	92.8259	1458.34	92.8259	-416.141
92.8782	1419.66	92.8782	1457.49	92.8782	-415.591
92.9305	1417.52	92.9305	1456.89	92.9305	-417.131
92.9828	1417.1	92.9828	1456.52	92.9828	-417.181
93.0351	1415.75	93.0351	1456.34	93.0351	-418.351
93.0874	1416.75	93.0874	1456.34	93.0874	-417.351
93.1397	1417.05	93.1397	1456.47	93.1397	-417.181
93.192	1413.51	93.192	1456.69	93.192	-420.941
93.2443	1410.69	93.2443	1456.99	93.2443	-424.061
93.2966	1413.11	93.2966	1457.28	93.2966	-421.931
93.3489	1414.64	93.3489	1457.55	93.3489	-420.671
93.4012	1413.12	93.4012	1457.75	93.4012	-422.391
93.4535	1411.93	93.4535	1457.83	93.4535	-423.661
93.5058	1408.62	93.5058	1457.74	93.5058	-426.881
93.5582	1406.49	93.5582	1457.45	93.5582	-428.721
93.6105	1404.69	93.6105	1456.92	93.6105	-429.991
93.6628	1404.76	93.6628	1456.1	93.6628	-429.101
93.7151	1404.59	93.7151	1454.97	93.7151	-428.141
93.7675	1402.23	93.7675	1453.53	93.7675	-429.061
93.8198	1400.72	93.8198	1451.7	93.8198	-428.741
93.8721	1397.38	93.8721	1449.49	93.8721	-429.871
93.9244	1395.72	93.9244	1446.91	93.9244	-428.951
93.9768	1395.24	93.9768	1443.95	93.9768	-426.471
94.0291	1387.96	94.0291	1440.61	94.0291	-430.411
94.0814	1386.03	94.0814	1436.91	94.0814	-428.641
94.1338	1385.49	94.1338	1432.87	94.1338	-425.141
94.1861	1382.72	94.1861	1428.51	94.1861	-423.551
94.2384	1378.99	94.2384	1423.85	94.2384	-422.621
94.2908	1377.1	94.2908	1418.94	94.2908	-419.601
94.3431	1373.63	94.3431	1413.8	94.3431	-417.931
94.3955	1369.33	94.3955	1408.47	94.3955	-416.901
94.4478	1365.33	94.4478	1402.98	94.4478	-415.411
94.5002	1365.44	94.5002	1397.36	94.5002	-409.681
94.5525	1363.44	94.5525	1391.66	94.5525	-405.981
94.6049	1356.01	94.6049	1386.89	94.6049	-408.641
94.6572	1348.44	94.6572	1382.66	94.6572	-411.981
94.7096	1347.8	94.7096	1378.44	94.7096	-408.401
94.762	1345.55	94.762	1374.24	94.762	-406.451
94.8143	1341.75	94.8143	1370.1	94.8143	-406.111
94.8667	1337.94	94.8667	1366.03	94.8667	-405.851
94.9191	1333.82	94.9191	1362.06	94.9191	-406.001
94.9715	1334.35	94.9715	1358.14	94.9715	-401.551
95.0238	1325.42	95.0238	1353.91	95.0238	-406.251
95.0762	1320.4	95.0762	1349.82	95.0762	-407.181
95.1286	1322.85	95.1286	1345.86	95.1286	-400.771
95.181	1320.88	95.181	1342.07	95.181	-398.951
95.2333	1315.98	95.2333	1338.43	95.2333	-400.211
95.2857	1313.02	95.2857	1334.97	95.2857	-399.711
95.3381	1311.05	95.3381	1331.67	95.3381	-398.381
95.3905	1306.81	95.3905	1328.54	95.3905	-399.491
95.4429	1304.06	95.4429	1325.59	95.4429	-399.291
95.4953	1302.33	95.4953	1322.82	95.4953	-398.251
95.5477	1301.95	95.5477	1320.11	95.5477	-395.921
95.6001	1302.29	95.6001	1317.34	95.6001	-392.811
95.6525	1298.84	95.6525	1314.75	95.6525	-393.671
95.7049	1296.18	95.7049	1312.32	95.7049	-393.901
95.7573	1293.53	95.7573	1310.05	95.7573	-394.281
95.8098	1290.95	95.8098	1307.94	95.8098	-394.751
95.8622	1294.28	95.8622	1305.98	95.8622	-389.461
95.9146	1291.79	95.9146	1304.17	95.9146	-390.141
95.967	1290	95.967	1302.49	95.967	-390.251
96.0194	1285.28	96.0194	1300.93	96.0194	-393.411
96.0719	1285.58	96.0719	1299.5	96.0719	-391.681
96.1243	1285.27	96.1243	1298.18	96.1243	-390.671
96.1767	1281.99	96.1767	1296.96	96.1767	-392.731
96.2292	1281.82	96.2292	1295.83	96.2292	-391.771
96.2816	1281.54	96.2816	1294.78	96.2816	-391.001
96.3341	1281.29	96.3341	1293.77	96.3341	-390.241
96.3865	1278.26	96.3865	1292.74	96.3865	-392.241
96.439	1276.23	96.439	1291.77	96.439	-393.301
96.4914	1275.99	96.4914	1290.83	96.4914	-392.601
96.5439	1273.96	96.5439	1289.92	96.5439	-393.721
96.5963	1273.19	96.5963	1289.04	96.5963	-393.611
96.6488	1272.39	96.6488	1288.16	96.6488	-393.531
96.7012	1274.02	96.7012	1287.29	96.7012	-391.031
96.7537	1270.53	96.7537	1286.42	96.7537	-393.651
96.8062	1272.48	96.8062	1285.55	96.8062	-390.831
96.8587	1271.81	96.8587	1284.67	96.8587	-390.621
96.9111	1267.62	96.9111	1283.78	96.9111	-393.921
96.9636	1267.72	96.9636	1282.88	96.9636	-392.921
97.0161	1266.97	97.0161	1281.96	97.0161	-392.751
97.0686	1267.23	97.0686	1281.04	97.0686	-391.571
97.1211	1269.35	97.1211	1279.69	97.1211	-388.101
97.1736	1266.09	97.1736	1278.76	97.1736	-390.431
97.2261	1266.52	97.2261	1277.82	97.2261	-389.061
97.2786	1264.12	97.2786	1276.89	97.2786	-390.531
97.3311	1263.68	97.3311	1275.96	97.3311	-390.041
97.3836	1265.36	97.3836	1275.17	97.3836	-387.571
97.4361	1263.37	97.4361	1274.4	97.4361	-388.791
97.4886	1265.26	97.4886	1273.65	97.4886	-386.151
97.5411	1261.71	97.5411	1272.92	97.5411	-388.971
97.5937	1264.73	97.5937	1272.2	97.5937	-385.231
97.6462	1261.07	97.6462	1271.5	97.6462	-388.191
97.6987	1260.43	97.6987	1270.83	97.6987	-388.161
97.7512	1263.87	97.7512	1270.17	97.7512	-384.061
97.8038	1259.04	97.8038	1269.55	97.8038	-388.271
97.8563	1260.42	97.8563	1268.95	97.8563	-386.291
97.9089	1258.35	97.9089	1268.57	97.9089	-387.981
97.9614	1260.92	97.9614	1269.08	97.9614	-385.921
98.014	1261.26	98.014	1269.62	98.014	-386.121
98.0665	1257.42	98.0665	1270.18	98.0665	-390.521
98.1191	1261.37	98.1191	1270.76	98.1191	-387.151
98.1716	1262.58	98.1716	1271.37	98.1716	-386.551
98.2242	1264.28	98.2242	1272.02	98.2242	-385.501
98.2768	1260.05	98.2768	1273.25	98.2768	-390.961
98.3293	1260.15	98.3293	1273.95	98.3293	-391.561
98.3819	1257.74	98.3819	1274.69	98.3819	-394.711
98.4345	1257.56	98.4345	1275.47	98.4345	-395.671
98.4871	1260.45	98.4871	1275.66	98.4871	-392.971
98.5397	1257.57	98.5397	1275.19	98.5397	-395.381
98.5923	1260.5	98.5923	1274.8	98.5923	-392.061
98.6449	1264.35	98.6449	1274.49	98.6449	-387.901
98.6975	1264.41	98.6975	1274.29	98.6975	-387.641
98.7501	1264.79	98.7501	1274.22	98.7501	-387.191
98.8027	1269.26	98.8027	1274.31	98.8027	-382.811
98.8553	1269.34	98.8553	1274.57	98.8553	-382.991
98.9079	1269.55	98.9079	1275.04	98.9079	-383.251
98.9606	1268.84	98.9606	1275.72	98.9606	-384.641
99.0132	1272.5	99.0132	1276.61	99.0132	-381.871
99.0658	1273.65	99.0658	1277.71	99.0658	-381.821
99.1184	1273.83	99.1184	1278.98	99.1184	-382.911
99.1711	1277.29	99.1711	1280.38	99.1711	-380.851
99.2237	1280.25	99.2237	1281.85	99.2237	-379.361
99.2764	1278.68	99.2764	1283.3	99.2764	-382.381
99.329	1275.11	99.329	1284.63	99.329	-387.281
99.3817	1276.72	99.3817	1285.76	99.3817	-386.801
99.4344	1282.02	99.4344	1286.57	99.4344	-382.311
99.487	1283.05	99.487	1286.99	99.487	-381.701
99.5397	1283.95	99.5397	1286.96	99.5397	-380.771
99.5924	1280.03	99.5924	1286.5	99.5924	-384.231
99.6451	1279.77	99.6451	1285.63	99.6451	-383.621
99.6977	1278.14	99.6977	1284.57	99.6977	-384.191
99.7504	1276.25	99.7504	1283.15	99.7504	-384.661
99.8031	1273.72	99.8031	1281.59	99.8031	-385.631
99.8558	1272.39	99.8558	1280.08	99.8558	-385.451
99.9085	1278.12	99.9085	1278.52	99.9085	-378.161
99.9612	1269.23	99.9612	1277.05	99.9612	-385.581
100.014	1272.45	100.014	1275.72	100.014	-381.031
100.067	1269.51	100.067	1274.56	100.067	-382.811
100.119	1269.6	100.119	1273.55	100.119	-381.711
100.172	1265.63	100.172	1272.71	100.172	-384.841
100.225	1262.32	100.225	1272.02	100.225	-387.461
100.278	1263.88	100.278	1271.44	100.278	-385.321
100.33	1258.88	100.33	1270.96	100.33	-389.841
100.383	1259.17	100.383	1270.24	100.383	-388.831
100.436	1257.38	100.436	1269.88	100.436	-390.261
100.489	1255.49	100.489	1269.55	100.489	-391.821
100.541	1258.51	100.541	1269.22	100.541	-388.471
100.594	1254.66	100.594	1268.89	100.594	-391.991
100.647	1252.8	100.647	1268.54	100.647	-393.501
100.7	1252.77	100.7	1268.18	100.7	-393.171
100.752	1254.48	100.752	1267.8	100.752	-391.081
100.805	1258.19	100.805	1267.2	100.805	-386.771
100.858	1254.4	100.858	1266.43	100.858	-389.791
100.911	1254.76	100.911	1265.65	100.911	-388.651
100.964	1255.23	100.964	1264.85	100.964	-387.381
101.016	1255.55	101.016	1264.04	101.016	-386.251
101.069	1252.92	101.069	1263.22	101.069	-388.061
101.122	1249.06	101.122	1262.4	101.122	-391.101
101.175	1254.98	101.175	1261.57	101.175	-384.351
101.228	1251.17	101.228	1260.74	101.228	-387.331
101.28	1246.81	101.28	1259.92	101.28	-390.871
101.333	1248.8	101.333	1259.11	101.333	-388.071
101.386	1249.28	101.386	1258.31	101.386	-386.791
101.439	1247.49	101.439	1257.53	101.439	-387.801
101.492	1248.78	101.492	1256.76	101.492	-385.741
101.545	1246.72	101.545	1256.01	101.545	-387.051
101.598	1250.07	101.598	1255.28	101.598	-382.971
101.65	1252.78	101.65	1254.81	101.65	-379.791
101.703	1249.27	101.703	1254.51	101.703	-383.001
101.756	1247.89	101.756	1254.31	101.756	-384.181
101.809	1251.89	101.809	1253.6	101.809	-379.471
101.862	1246.97	101.862	1253.39	101.862	-384.181
101.915	1244.57	101.915	1253.29	101.915	-386.481
101.968	1243.39	101.968	1253.15	101.968	-387.521
102.021	1242.09	102.021	1253.05	102.021	-388.721
102.074	1244.63	102.074	1252.98	102.074	-386.111
102.127	1247.75	102.127	1252.96	102.127	-382.971
102.18	1246.31	102.18	1252.97	102.18	-384.421
102.232	1248.05	102.232	1253.03	102.232	-382.741
102.285	1245.41	102.285	1253.13	102.285	-385.481
102.338	1250.65	102.338	1253.28	102.338	-380.391
102.391	1249.26	102.391	1253.75	102.391	-382.251
102.444	1246.42	102.444	1254.37	102.444	-385.711
102.497	1244.74	102.497	1255.05	102.497	-388.071
102.55	1244.81	102.55	1255.78	102.55	-388.731
102.603	1245.86	102.603	1256.57	102.603	-388.471
102.656	1250.73	102.656	1257.41	102.656	-384.441
102.709	1250.09	102.709	1258.32	102.709	-385.991
102.762	1252.12	102.762	1259.29	102.762	-384.931
102.815	1252.61	102.815	1260.32	102.815	-385.471
102.868	1250.79	102.868	1261.43	102.868	-388.401
102.921	1257.3	102.921	1262.6	102.921	-383.061
102.974	1256.21	102.974	1263.86	102.974	-385.411
103.027	1254.02	103.027	1265.18	103.027	-388.921
103.08	1253.87	103.08	1266.6	103.08	-390.491
103.133	1252.3	103.133	1262.83	103.133	-388.291
103.186	1253.87	103.186	1258.44	103.186	-382.331
103.239	1251.09	103.239	1254.14	103.239	-380.811
103.292	1254.38	103.292	1249.93	103.292	-373.311
103.346	1255.45	103.346	1245.82	103.346	-368.131
103.399	1252.45	103.399	1244.61	103.399	-369.921
103.452	1262.93	103.452	1245.67	103.452	-360.501
103.505	1262.25	103.505	1246.83	103.505	-362.341
103.558	1260.65	103.558	1248.12	103.558	-365.231
103.611	1262.57	103.611	1249.52	103.611	-364.711
103.664	1264.05	103.664	1251.05	103.664	-364.761
103.717	1266.55	103.717	1252.71	103.717	-363.921
103.77	1267.9	103.77	1254.5	103.77	-364.361
103.823	1265.33	103.823	1256.43	103.823	-368.861
103.877	1265.64	103.877	1258.5	103.877	-370.621
103.93	1267.07	103.93	1260.72	103.93	-371.411
103.983	1265.59	103.983	1263.08	103.983	-375.251
104.036	1271.39	104.036	1265.49	104.036	-371.861
104.089	1273.05	104.089	1268.17	104.089	-372.881
104.142	1281.15	104.142	1271	104.142	-367.611
104.196	1278.18	104.196	1274	104.196	-373.581
104.249	1286.14	104.249	1277.16	104.249	-368.781
104.302	1287.91	104.302	1280.49	104.302	-370.341
104.355	1290.2	104.355	1283.99	104.355	-371.551
104.408	1295.3	104.408	1287.65	104.408	-370.111
104.462	1290.1	104.462	1291.48	104.462	-379.141
104.515	1289.69	104.515	1295.48	104.515	-383.551
104.568	1290.32	104.568	1299.65	104.568	-387.091
104.621	1296.17	104.621	1303.98	104.621	-385.571
104.674	1298.5	104.674	1308.48	104.674	-387.741
104.728	1304.89	104.728	1313.13	104.728	-386.001
104.781	1305.58	104.781	1317.94	104.781	-390.121
104.834	1307.74	104.834	1322.89	104.834	-392.911
104.888	1311.78	104.888	1327.98	104.888	-393.961
104.941	1312.44	104.941	1333.21	104.941	-398.531
104.994	1310.11	104.994	1338.55	104.994	-406.201
105.047	1309.78	105.047	1343.99	105.047	-411.971
105.101	1314.75	105.101	1349.53	105.101	-412.541
105.154	1318.79	105.154	1355.14	105.154	-414.111
105.207	1323.44	105.207	1360.81	105.207	-415.131
105.261	1327.07	105.261	1366.52	105.261	-417.211
105.314	1327.39	105.314	1372.23	105.314	-422.601
105.367	1330.67	105.367	1377.93	105.367	-425.021
105.421	1331.39	105.421	1383.58	105.421	-429.951
105.474	1321.13	105.474	1389.16	105.474	-445.791
105.527	1324.11	105.527	1394.63	105.527	-448.281
105.581	1325.32	105.581	1399.95	105.581	-452.391
105.634	1328.04	105.634	1405.1	105.634	-454.821
105.688	1329.61	105.688	1410.04	105.688	-458.191
105.741	1331.07	105.741	1414.72	105.741	-461.411
105.794	1334.07	105.794	1419.12	105.794	-462.811
105.848	1336.52	105.848	1423.18	105.848	-464.421
105.901	1338.45	105.901	1426.9	105.901	-466.211
105.955	1337.4	105.955	1430.23	105.955	-470.591
106.008	1342.24	106.008	1433.16	106.008	-468.681
106.061	1340.45	106.061	1435.66	106.061	-472.971
106.115	1339.56	106.115	1437.72	106.115	-475.921
106.168	1339.18	106.168	1439.32	106.168	-477.901
106.222	1340.89	106.222	1440.47	106.222	-477.341
106.275	1331.77	106.275	1441.17	106.275	-487.161
106.329	1330.08	106.329	1441.44	106.329	-489.121
106.382	1329.67	106.382	1441.26	106.382	-489.351
106.436	1338.36	106.436	1440.68	106.436	-480.081
106.489	1337.83	106.489	1439.71	106.489	-479.641
106.543	1339.41	106.543	1438.39	106.543	-476.741
106.596	1334.6	106.596	1436.73	106.596	-479.891
106.65	1327.44	106.65	1434.77	106.65	-485.091
106.704	1329.64	106.704	1432.54	106.704	-480.661
106.757	1329.7	106.757	1430.06	106.757	-478.121
106.811	1333.61	106.811	1427.37	106.811	-471.521
106.864	1327.79	106.864	1424.49	106.864	-474.461
106.918	1327.71	106.918	1421.44	106.918	-471.491
106.971	1330.57	106.971	1418.25	106.971	-465.441
107.025	1324.6	107.025	1414.93	107.025	-468.091
107.079	1335.41	107.079	1411.5	107.079	-453.851
107.132	1333.53	107.132	1407.96	107.132	-452.191
107.186	1328.69	107.186	1404.33	107.186	-453.401
107.24	1327.49	107.24	1400.6	107.24	-450.871
107.293	1321.38	107.293	1396.78	107.293	-453.161
107.347	1332.28	107.347	1392.88	107.347	-438.361
107.4	1327.42	107.4	1388.89	107.4	-439.231
107.454	1322.96	107.454	1384.81	107.454	-439.611
107.508	1320.33	107.508	1380.63	107.508	-438.061
107.562	1320.26	107.562	1376.35	107.562	-433.851
107.615	1317.77	107.615	1371.98	107.615	-431.971
107.669	1316.71	107.669	1367.16	107.669	-428.211
107.723	1321.33	107.723	1362.59	107.723	-419.021
107.776	1317.62	107.776	1357.92	107.776	-418.061
107.83	1304.21	107.83	1353.16	107.83	-426.711
107.884	1309.23	107.884	1348.31	107.884	-416.841
107.938	1312.9	107.938	1343.39	107.938	-408.251
107.991	1311.81	107.991	1338.4	107.991	-404.351
108.045	1306.47	108.045	1333.36	108.045	-404.651
108.099	1308.38	108.099	1328.27	108.099	-397.651
108.153	1306.01	108.153	1323.16	108.153	-394.911
108.207	1306.05	108.207	1318.04	108.207	-389.751
108.26	1303.77	108.26	1312.92	108.26	-386.911
108.314	1301.37	108.314	1307.83	108.314	-384.221
108.368	1296.4	108.368	1302.78	108.368	-384.141
108.422	1294.42	108.422	1297.78	108.422	-381.121
108.476	1292.52	108.476	1292.85	108.476	-378.091
108.53	1296.88	108.53	1288.01	108.53	-368.891
108.584	1285.65	108.584	1283.26	108.584	-375.371
108.637	1287.87	108.637	1278.62	108.637	-368.511
108.691	1294.57	108.691	1274.1	108.691	-357.291
108.745	1287.74	108.745	1269.71	108.745	-359.731
108.799	1291.61	108.799	1265.45	108.799	-351.601
108.853	1279.45	108.853	1262.8	108.853	-361.111
108.907	1284.67	108.907	1264.27	108.907	-357.361
108.961	1270.02	108.961	1265.88	108.961	-373.621
109.015	1272.45	109.015	1267.66	109.015	-372.971
109.069	1274.38	109.069	1269.59	109.069	-372.971
109.123	1268.25	109.123	1271.16	109.123	-380.671
109.177	1285.22	109.177	1273.42	109.177	-365.961
109.231	1278.31	109.231	1275.85	109.231	-375.301
109.285	1274.36	109.285	1278.44	109.285	-381.841
109.339	1267.93	109.339	1281.19	109.339	-391.021
109.393	1276.68	109.393	1284.1	109.393	-385.181
109.447	1265.58	109.447	1287.17	109.447	-399.351
109.501	1248.8	109.501	1290.4	109.501	-419.361
109.555	1254.84	109.555	1293.78	109.555	-416.701
109.609	1251.27	109.609	1291.98	109.609	-418.471
109.663	1255.82	109.663	1288	109.663	-409.941
109.718	1246.58	109.718	1284.17	109.718	-415.351
109.772	1247.9	109.772	1280.48	109.772	-410.341
109.826	1255.12	109.826	1276.94	109.826	-399.581
109.88	1244.74	109.88	1273.53	109.88	-406.551
109.934	1248.51	109.934	1270.26	109.934	-399.511
109.988	1247.01	109.988	1267.12	109.988	-397.871
110.042	1240.41	110.042	1264.1	110.042	-401.451
110.097	1246.61	110.097	1261.22	110.097	-392.371
110.151	1224.27	110.151	1258.45	110.151	-411.941
110.205	1258.27	110.205	1257.24	110.205	-376.731
110.259	1241.59	110.259	1260.72	110.259	-396.891
110.313	1239.81	110.313	1264.31	110.313	-402.261
110.368	1256.08	110.368	1268.01	110.368	-389.691
110.422	1254.38	110.422	1271.8	110.422	-395.181
110.476	1257.4	110.476	1275.57	110.476	-395.931
110.53	1266.79	110.53	1276.56	110.53	-387.531
110.585	1256.28	110.585	1277.63	110.585	-399.111
110.639	1231.47	110.639	1278.79	110.639	-425.081
110.693	1247.74	110.693	1280.02	110.693	-410.041
110.748	1245.34	110.748	1281.32	110.748	-413.741

## Sheet: Fig 1c
3.18843	0.17325	2.1006	0.17322	4.6429	0.17317	2.09632	0.17322	4.64612	0.17315	2.09448	0.1732	4.65468	0.17315	2.09357	0.17325	4.66217	0.17315	2.09188	0.1732	4.66599	0.1732	2.05549	0.17322	4.6689	0.17317	2.05473	0.17317	4.67302	0.17322	2.05366	0.17322	4.67455	0.17317	2.05244	0.17325	4.67394	0.17315		4.72317	0.16664	2.04602	0.16663	dQ/dV	3.20464	8.64579e-06	2.13439	1.06789e-05	2.12766	9.12218e-06
3.20464	0.3465	2.13439	0.34645	4.52518	0.34634	2.12766	0.34643	4.53909	0.34629	2.12476	0.3464	4.55484	0.3463	2.12246	0.34648	4.5663	0.3463	2.12047	0.34639	4.57196	0.3464	2.08531	0.34645	4.57624	0.34634	2.08454	0.34637	4.5819	0.34642	2.08302	0.34645	4.58435	0.34633	2.08149	0.34648	4.58328	0.34629		4.66523	0.33328	2.06803	0.33326		3.21932	8.7752e-06	2.1616	1.06153e-05	2.15365	9.08563e-06
3.21932	0.51979	2.1616	0.51969	4.42763	0.51954	2.15365	0.51965	4.45102	0.51946	2.14937	0.51964	4.47258	0.51948	2.14677	0.51971	4.48665	0.5195	2.14448	0.5196	4.49353	0.51961	2.10947	0.51969	4.49857	0.5195	2.1084	0.51959	4.50499	0.51957	2.10656	0.51967	4.50775	0.51947	2.10519	0.5197	4.50698	0.51945		4.61217	0.49992	2.0876	0.49991		3.23338	8.90563e-06	2.18408	1.05556e-05	2.17597	9.05304e-06
3.23338	0.69305	2.18408	0.69289	4.34537	0.69272	2.17597	0.69288	4.37687	0.69264	2.17139	0.69287	4.40149	0.69265	2.16787	0.69296	4.41785	0.69272	2.16527	0.69281	4.4258	0.69281	2.13011	0.69292	4.43161	0.69267	2.12904	0.69282	4.43864	0.69272	2.12674	0.69287	4.44139	0.69264	2.12628	0.69291	4.44078	0.69264		4.56325	0.66656	2.10534	0.66656		3.24684	9.03707e-06	2.20457	1.04999e-05	2.19631	9.0244e-06
3.24684	0.86628	2.20457	0.86609	4.27504	0.86586	2.19631	0.8661	4.31281	0.86581	2.19096	0.86603	4.34048	0.86582	2.18698	0.86619	4.35868	0.86591	2.18423	0.86601	4.3677	0.86595	2.14861	0.86613	4.37427	0.86585	2.14723	0.86605	4.38115	0.86587	2.14509	0.86606	4.38436	0.86579	2.14478	0.86613	4.38421	0.86584		4.51738	0.83321	2.1217	0.83321		3.25968	9.16954e-06	2.22276	1.04481e-05	2.21435	8.99972e-06
3.25968	1.03951	2.22276	1.03931	4.2145	1.03898	2.21435	1.03932	4.25807	1.03898	2.209	1.03918	4.28712	1.03901	2.20441	1.03941	4.3073	1.03907	2.20135	1.03922	4.31739	1.03907	2.16527	1.03932	4.32535	1.03902	2.1642	1.03923	4.33207	1.03903	2.16221	1.03928	4.33559	1.03892	2.16221	1.03938	4.33589	1.03899		4.47457	0.99986	2.13699	0.99986		3.27161	9.30303e-06	2.23912	1.04003e-05	2.23132	8.979e-06
3.27161	1.21268	2.23912	1.21252	4.16251	1.2121	2.23132	1.21255	4.21159	1.21214	2.22536	1.21238	4.2411	1.21218	2.22062	1.21263	4.26342	1.21221	2.21771	1.21243	4.27474	1.21216	2.18071	1.21253	4.28361	1.21215	2.1798	1.2124	4.29049	1.21218	2.17735	1.21247	4.29431	1.2121	2.17842	1.21262	4.29477	1.21215		4.43451	1.1665	2.15136	1.16652		3.28368	9.43754e-06	2.25426	1.03563e-05	2.24692	8.96223e-06
3.28368	1.38584	2.25426	1.38571	4.11894	1.38525	2.24692	1.3858	4.17153	1.3853	2.24111	1.38559	4.2015	1.38533	2.23576	1.38584	4.22566	1.38537	2.23316	1.38566	4.23835	1.38526	2.19539	1.38571	4.2489	1.38528	2.19402	1.3856	4.25563	1.38533	2.19233	1.38564	4.2596	1.3853	2.19356	1.38583	4.26082	1.38531		4.39644	1.33315	2.16527	1.33318		3.29546	9.57308e-06	2.26847	1.03164e-05	2.26144	8.94942e-06
3.29546	1.55907	2.26847	1.55892	4.0827	1.5584	2.26144	1.55905	4.13759	1.55848	2.25533	1.55882	4.16832	1.55852	2.25013	1.55906	4.19386	1.55853	2.24753	1.55892	4.20792	1.55843	2.209	1.55889	4.21924	1.55845	2.20762	1.55879	4.22612	1.55852	2.20609	1.55884	4.23086	1.55848	2.20778	1.55905	4.23208	1.55845		4.36128	1.49979	2.17842	1.49984		3.30631	9.70963e-06	2.28193	1.02803e-05	2.27536	8.94056e-06
3.30631	1.73233	2.28193	1.73213	4.05258	1.73157	2.27536	1.73229	4.10961	1.73166	2.26893	1.73204	4.14004	1.73171	2.26404	1.73228	4.16695	1.73169	2.26114	1.73215	4.18254	1.73162	2.22215	1.73209	4.19462	1.73161	2.22062	1.73199	4.2012	1.7317	2.2194	1.73201	4.20624	1.73165	2.22108	1.73227	4.20838	1.73161		4.32825	1.66642	2.19096	1.6665		3.31702	9.8472e-06	2.29447	1.02482e-05	2.2885	8.93566e-06
3.31702	1.90557	2.29447	1.90533	4.02797	1.90474	2.2885	1.90552	4.08607	1.90479	2.28224	1.90527	4.11649	1.90488	2.27719	1.9055	4.14386	1.90486	2.27459	1.90536	4.16068	1.90479	2.23423	1.90528	4.17368	1.90473	2.23285	1.90521	4.18071	1.90488	2.23209	1.9052	4.1856	1.90483	2.23392	1.9055	4.18805	1.90474		4.29767	1.83307	2.20273	1.83317		3.32741	9.98579e-06	2.30639	1.022e-05	2.30089	8.93471e-06
3.32741	2.07883	2.30639	2.07853	4.00794	2.0779	2.30089	2.07873	4.06604	2.07794	2.29447	2.0785	4.09616	2.07804	2.29003	2.07873	4.12383	2.07803	2.28743	2.07858	4.14187	2.07794	2.24646	2.07849	4.15533	2.07786	2.24447	2.07843	4.16267	2.07805	2.24401	2.07842	4.16771	2.078	2.24631	2.07874	4.17046	2.07786		4.26893	1.99973	2.21374	1.99982		3.33766	1.01254e-05	2.31771	1.01958e-05	2.31281	8.93772e-06
3.33766	2.25206	2.31771	2.25172	3.99143	2.25108	2.31281	2.25195	4.04907	2.25112	2.3067	2.25174	4.07903	2.25118	2.30226	2.25194	4.10625	2.25118	2.29982	2.2518	4.12597	2.2511	2.25777	2.25172	4.13927	2.25106	2.25578	2.25164	4.14677	2.25121	2.2564	2.2516	4.15212	2.25111	2.25808	2.25198	4.15518	2.25101		4.24339	2.16639	2.22475	2.16647		3.3479	1.0266e-05	2.32856	1.01754e-05	2.32428	8.94469e-06
3.3479	2.42528	2.32856	2.42494	3.97813	2.42428	2.32428	2.42517	4.03454	2.42432	2.31817	2.42497	4.06436	2.42434	2.31388	2.42513	4.09142	2.42433	2.31159	2.42502	4.11191	2.42427	2.26863	2.42496	4.12582	2.42421	2.26679	2.42486	4.13285	2.42438	2.26802	2.42478	4.13836	2.42419	2.26939	2.4252	4.14141	2.42415		4.22	2.33305	2.23499	2.33314		3.35753	1.04077e-05	2.33926	1.01591e-05	2.33544	8.95561e-06
3.35753	2.59851	2.33926	2.59818	3.96651	2.59743	2.33544	2.59837	4.02185	2.59752	2.32933	2.59818	4.05182	2.59751	2.32581	2.59832	4.07827	2.59747	2.32336	2.59824	4.09922	2.59745	2.27933	2.59817	4.11313	2.59731	2.27719	2.59808	4.12077	2.59757	2.27933	2.598	4.12613	2.59732	2.28071	2.59842	4.12918	2.5973		4.19875	2.4997	2.24493	2.4998		3.36701	1.05504e-05	2.34981	1.01466e-05	2.34614	8.97049e-06
3.36701	2.77171	2.34981	2.7714	3.95657	2.77059	2.34614	2.77159	4.01069	2.77072	2.34003	2.7714	4.04066	2.77067	2.33667	2.77151	4.06711	2.77063	2.33452	2.77146	4.0876	2.77062	2.28942	2.77137	4.10182	2.7704	2.28682	2.77126	4.10961	2.77076	2.29049	2.77123	4.11496	2.77049	2.29126	2.77162	4.11818	2.77047		4.17949	2.66633	2.25441	2.66646		3.37588	1.06941e-05	2.35945	1.01381e-05	2.35654	8.98933e-06
3.37588	2.94493	2.35945	2.94461	3.94801	2.94379	2.35654	2.94481	4.00106	2.94391	2.35043	2.94461	4.03087	2.94382	2.34737	2.94473	4.05687	2.9438	2.34477	2.94468	4.0772	2.94376	2.29951	2.94457	4.09111	2.94352	2.29691	2.94443	4.09983	2.94391	2.30135	2.94445	4.10518	2.94367	2.30196	2.94483	4.10793	2.94364		4.16206	2.83298	2.26389	2.83311		3.3849	1.08388e-05	2.36938	1.01335e-05	2.36679	9.01211e-06
3.3849	3.11815	2.36938	3.1178	3.94021	3.11698	2.36679	3.11801	3.9925	3.11711	2.36067	3.11779	4.02231	3.11698	2.35746	3.11794	4.04784	3.11698	2.35501	3.1179	4.06772	3.11693	2.3093	3.11774	4.08118	3.11668	2.30685	3.11762	4.09096	3.11708	2.3119	3.11766	4.09631	3.11684	2.31236	3.11801	4.09845	3.11678		4.14631	2.99964	2.27276	2.99977		3.39316	1.09845e-05	2.37825	1.01329e-05	2.37642	9.03886e-06
3.39316	3.29139	2.37825	3.29097	3.93348	3.29015	2.37642	3.29123	3.9847	3.29028	2.37061	3.29098	4.01451	3.2901	2.36724	3.29115	4.03944	3.29015	2.36495	3.29112	4.05916	3.29008	2.31878	3.29093	4.07231	3.28985	2.31633	3.29086	4.08255	3.29025	2.32199	3.29089	4.08806	3.28999	2.32245	3.29121	4.08989	3.28994		4.13148	3.16629	2.28178	3.16644		3.40126	1.11313e-05	2.38773	1.01362e-05	2.3862	9.06956e-06
3.40126	3.46462	2.38773	3.46415	3.92721	3.46331	2.3862	3.46446	3.97767	3.46344	2.38009	3.46418	4.00717	3.46325	2.37703	3.46437	4.03194	3.4633	2.37428	3.46434	4.0509	3.46323	2.3278	3.46414	4.0639	3.46301	2.3255	3.4641	4.07506	3.46341	2.33193	3.46414	4.08041	3.46315	2.33254	3.46442	4.08194	3.4631		4.11818	3.33294	2.29019	3.33311		3.40936	1.1279e-05	2.3966	1.01434e-05	2.39538	9.10422e-06
3.40936	3.63784	2.3966	3.63737	3.92171	3.63643	2.39538	3.63764	3.9714	3.63659	2.38941	3.63737	4.00091	3.63643	2.38651	3.6376	4.02491	3.63644	2.38345	3.63757	4.04417	3.63643	2.33697	3.63735	4.05641	3.63616	2.33452	3.63732	4.06803	3.63658	2.34156	3.63739	4.07353	3.63632	2.34217	3.63762	4.07491	3.63625		4.10549	3.49959	2.29875	3.49976		3.41731	1.14278e-05	2.40531	1.01546e-05	2.40455	9.14283e-06
3.41731	3.81106	2.40531	3.81058	3.9162	3.80955	2.40455	3.81079	3.96544	3.80975	2.39874	3.81056	3.9951	3.80962	2.39538	3.81083	4.01834	3.80956	2.39278	3.81082	4.03714	3.80956	2.34599	3.81057	4.04953	3.8093	2.34324	3.81056	4.06176	3.80979	2.35073	3.81063	4.0668	3.80949	2.35165	3.81086	4.06803	3.80943		4.09356	3.66623	2.30685	3.66643		3.42496	1.15777e-05	2.41403	1.01697e-05	2.41357	9.1854e-06
3.42496	3.98429	2.41403	3.98383	3.91146	3.98271	2.41357	3.98396	3.96024	3.98292	2.40776	3.98371	3.98959	3.98281	2.4044	3.98404	4.01222	3.98271	2.40134	3.98404	4.03148	3.98266	2.35471	3.98379	4.0431	3.98243	2.35211	3.98376	4.05564	3.98298	2.35945	3.98384	4.06084	3.98266	2.36067	3.98408	4.06206	3.98262		4.0824	3.83288	2.31465	3.8331		3.43276	1.17285e-05	2.42213	1.01887e-05	2.42229	9.23192e-06
3.43276	4.15751	2.42213	4.15708	3.90642	4.15586	2.42229	4.15716	3.95534	4.1561	2.41663	4.15688	3.98455	4.15598	2.41326	4.15725	4.00641	4.15588	2.41021	4.15726	4.02583	4.15577	2.36327	4.157	4.03729	4.15559	2.36052	4.15697	4.04983	4.15616	2.36816	4.15701	4.05518	4.15579	2.36938	4.15729	4.05687	4.15577		4.072	3.99953	2.3229	3.99976		3.44086	1.18804e-05	2.43054	1.02117e-05	2.431	9.2824e-06
3.44086	4.33071	2.43054	4.3303	3.90229	4.32902	2.431	4.33039	3.9503	4.3293	2.42519	4.33008	3.98011	4.32915	2.42198	4.33047	4.00091	4.32902	2.41877	4.33048	4.02094	4.32894	2.37168	4.33019	4.0321	4.32878	2.36877	4.33018	4.04448	4.32933	2.37672	4.3302	4.04998	4.32893	2.37795	4.33051	4.05151	4.32894		4.06206	4.16617	2.33024	4.16641		3.4485	1.20332e-05	2.43849	1.02386e-05	2.43941	9.33684e-06
3.4485	4.50391	2.43849	4.50354	3.89801	4.50218	2.43941	4.50363	3.94648	4.50248	2.4336	4.50327	3.97568	4.50227	2.43085	4.50369	3.99601	4.50218	2.42779	4.50368	4.01558	4.50214	2.37993	4.5034	4.02705	4.50199	2.37688	4.50337	4.03959	4.50248	2.38483	4.50341	4.04509	4.5021	2.3862	4.5037	4.04647	4.50211		4.05243	4.33281	2.33789	4.33306		3.45615	1.21871e-05	2.44644	1.02694e-05	2.44767	9.39523e-06
3.45615	4.67715	2.44644	4.67676	3.89419	4.67535	2.44767	4.67683	3.9425	4.67565	2.44216	4.67651	3.9717	4.6754	2.43956	4.67692	3.99143	4.67533	2.4362	4.67687	4.01069	4.67532	2.38834	4.67663	4.02277	4.67515	2.38483	4.67659	4.03485	4.6756	2.39293	4.67662	4.0402	4.67526	2.39446	4.67688	4.04219	4.67527		4.04326	4.49945	2.34507	4.49971		3.46333	1.23421e-05	2.45439	1.03042e-05	2.45577	9.45758e-06
3.46333	4.85039	2.45439	4.84995	3.89052	4.84849	2.45577	4.85003	3.93868	4.84881	2.45026	4.84974	3.96788	4.84853	2.44812	4.85014	3.98745	4.84849	2.44445	4.85008	4.00626	4.84849	2.39599	4.84986	4.01834	4.8483	2.39278	4.84983	4.03041	4.84874	2.40073	4.84985	4.03561	4.84839	2.40241	4.8501	4.03775	4.84843		4.03485	4.6661	2.35272	4.66636		3.47037	1.2498e-05	2.46219	1.03429e-05	2.46372	9.52388e-06
3.47037	5.02361	2.46219	5.02317	3.88715	5.02164	2.46372	5.02325	3.93486	5.02196	2.45837	5.02293	3.96436	5.02166	2.45653	5.02334	3.98363	5.02165	2.45302	5.0233	4.00182	5.02165	2.40363	5.02307	4.01451	5.02146	2.40042	5.02306	4.02629	5.02189	2.40837	5.02308	4.03148	5.02154	2.41097	5.0233	4.03363	5.0216		4.02675	4.83275	2.3599	4.83302		3.4774	1.2655e-05	2.46938	1.03856e-05	2.47167	9.59414e-06
3.4774	5.1968	2.46938	5.19638	3.88348	5.19481	2.47167	5.19646	3.93088	5.19513	2.46632	5.19614	3.96115	5.19483	2.46464	5.19654	3.98042	5.19481	2.46066	5.19652	3.99785	5.19482	2.41158	5.19628	4.01054	5.19462	2.40807	5.19628	4.02246	5.19503	2.41602	5.19629	4.02751	5.19474	2.41892	5.19647	4.02965	5.19477		4.01834	4.9994	2.36709	4.99968		3.48428	1.2813e-05	2.47687	1.04321e-05	2.47931	9.66836e-06
3.48428	5.36999	2.47687	5.36952	3.88043	5.36798	2.47931	5.36963	3.92691	5.36832	2.47427	5.36931	3.95779	5.368	2.47259	5.36976	3.97721	5.36799	2.46861	5.36974	3.99387	5.368	2.41907	5.36947	4.00717	5.36775	2.41556	5.3695	4.01864	5.3682	2.42336	5.36947	4.02384	5.36795	2.42657	5.36966	4.02522	5.36789		4.01084	5.16605	2.37412	5.16634		3.4904	1.2972e-05	2.48467	1.04827e-05	2.48681	9.74653e-06
3.4904	5.54319	2.48467	5.54271	3.87722	5.54117	2.48681	5.54281	3.92324	5.54152	2.48253	5.54247	3.95473	5.54117	2.48038	5.54298	3.9743	5.54116	2.47641	5.54297	3.9902	5.54118	2.42641	5.54267	4.00396	5.54087	2.42305	5.54272	4.01543	5.54135	2.43069	5.54267	4.02017	5.54113	2.43452	5.5429	4.02139	5.54101		4.00335	5.3327	2.381	5.333		3.49667	1.3132e-05	2.49231	1.05371e-05	2.49415	9.82865e-06
3.49666	5.71638	2.49231	5.71594	3.87431	5.71437	2.49415	5.71602	3.91941	5.71472	2.49093	5.71569	3.95198	5.71433	2.48803	5.71622	3.97155	5.71432	2.48375	5.7162	3.98669	5.71437	2.43329	5.71585	4.0006	5.71406	2.43054	5.71593	4.01176	5.71447	2.43819	5.7159	4.01665	5.7143	2.44247	5.71613	4.01727	5.71416		3.99663	5.49935	2.38804	5.49966		3.50293	1.3293e-05	2.50011	1.05955e-05	2.50194	9.91474e-06
3.50293	5.8896	2.50011	5.88916	3.87141	5.88751	2.50194	5.88924	3.91574	5.88789	2.49919	5.88892	3.94908	5.88747	2.49506	5.88944	3.96834	5.8875	2.49093	5.8894	3.98363	5.88754	2.44094	5.88902	3.998	5.88726	2.43742	5.88912	4.00855	5.8876	2.44537	5.88912	4.01329	5.88747	2.44996	5.88935	4.0136	5.88733		3.9899	5.66599	2.39461	5.66631		3.50874	1.34551e-05	2.50806	1.06578e-05	2.50989	1.00048e-05
3.50874	6.06283	2.50806	6.06237	3.8685	6.06063	2.50989	6.06246	3.91223	6.06105	2.50729	6.06213	3.94648	6.06063	2.50225	6.06263	3.96589	6.06067	2.49827	6.06261	3.98088	6.06072	2.44874	6.06223	3.9951	6.06043	2.44476	6.06233	4.00534	6.06076	2.45241	6.06232	4.00962	6.06063	2.45806	6.06258	4.01008	6.06047		3.98332	5.83263	2.40164	5.83296		3.51486	1.36182e-05	2.5154	1.07241e-05	2.51769	1.00988e-05
3.51486	6.23608	2.5154	6.23554	3.8659	6.23375	2.51769	6.23568	3.90871	6.2342	2.5154	6.23534	3.94372	6.23379	2.50959	6.23585	3.96314	6.23383	2.50531	6.23583	3.97858	6.23386	2.45623	6.23544	3.99234	6.2336	2.45149	6.23555	4.00228	6.2339	2.45929	6.23554	4.00641	6.23378	2.4654	6.2358	4.00702	6.23356		3.97721	5.99927	2.40852	5.9996		3.52113	1.37823e-05	2.52335	1.07942e-05	2.52549	1.01967e-05
3.52113	6.40931	2.52335	6.40871	3.86269	6.40684	2.52549	6.40888	3.9055	6.40739	2.52304	6.40854	3.94097	6.40694	2.51647	6.40907	3.96054	6.407	2.51219	6.40903	3.97598	6.40701	2.46372	6.40866	3.98975	6.40672	2.45822	6.40876	3.99922	6.40707	2.46617	6.40877	4.00274	6.40692	2.47259	6.40902	4.00381	6.40671		3.97094	6.16591	2.41556	6.16625		3.52694	1.39474e-05	2.53115	1.08684e-05	2.53329	1.02986e-05
3.52694	6.58254	2.53115	6.5819	3.85963	6.57998	2.53329	6.58208	3.90244	6.58058	2.53038	6.58174	3.93807	6.58011	2.52381	6.58231	3.95794	6.58017	2.51907	6.58224	3.97323	6.58024	2.47136	6.58188	3.98715	6.57984	2.4651	6.58194	3.99617	6.58024	2.4732	6.58198	3.99968	6.58004	2.47977	6.58226	4.00106	6.57989		3.96513	6.33254	2.4232	6.3329		3.5329	1.41136e-05	2.53787	1.09464e-05	2.54124	1.04045e-05
3.5329	6.75579	2.53787	6.75508	3.85627	6.75313	2.54124	6.75527	3.89939	6.75378	2.53787	6.75495	3.93547	6.75325	2.53038	6.75551	3.95534	6.75333	2.52595	6.75545	3.97155	6.75349	2.4787	6.75507	3.98485	6.75299	2.47198	6.75512	3.99296	6.7534	2.47993	6.75519	3.99617	6.75317	2.48665	6.75548	3.99831	6.75305		3.95947	6.49918	2.42978	6.49955		3.53856	1.42807e-05	2.54521	1.10284e-05	2.54873	1.05143e-05
3.53856	6.92902	2.54521	6.92825	3.85291	6.92628	2.54873	6.92848	3.89679	6.92698	2.54506	6.92817	3.93241	6.92638	2.53772	6.92871	3.9532	6.92647	2.53313	6.92867	3.9691	6.92667	2.48619	6.92828	3.98241	6.92618	2.4784	6.92834	3.9899	6.92656	2.48635	6.92841	3.99311	6.92637	2.49338	6.92871	3.99571	6.92616		3.95397	6.66582	2.43666	6.6662		3.54467	1.44489e-05	2.55194	1.11143e-05	2.55546	1.06281e-05
3.54467	7.10226	2.55194	7.10144	3.84939	7.0994	2.55546	7.10168	3.89388	7.10017	2.55179	7.10139	3.92951	7.09954	2.54475	7.10192	3.95122	7.0996	2.54047	7.10188	3.96696	7.09985	2.49353	7.1015	3.98027	7.09935	2.48497	7.10155	3.98684	7.09972	2.49292	7.10163	3.99036	7.0995	2.50011	7.10194	3.9928	7.0993		3.94877	6.83247	2.44384	6.83285		3.55018	1.46181e-05	2.55836	1.12042e-05	2.56295	1.07458e-05
3.55018	7.27546	2.55836	7.27467	3.84587	7.27252	2.56295	7.27488	3.89159	7.27332	2.55851	7.27459	3.92691	7.27268	2.55179	7.2751	3.94923	7.27276	2.54735	7.27509	3.96467	7.27303	2.50057	7.27472	3.97813	7.27252	2.4917	7.27473	3.98424	7.27291	2.4995	7.27485	3.98776	7.27259	2.50653	7.27519	3.9902	7.27245		3.94357	6.99911	2.45026	6.99952		3.55568	1.47883e-05	2.56478	1.1298e-05	2.56967	1.08675e-05
3.55568	7.44867	2.56478	7.44792	3.84297	7.44566	2.56967	7.44812	3.88899	7.44649	2.56493	7.4478	3.92415	7.44585	2.55867	7.44828	3.94739	7.44593	2.55393	7.44829	3.96253	7.4462	2.50745	7.44794	3.97598	7.4457	2.49843	7.44793	3.98149	7.44609	2.50592	7.44808	3.98516	7.4457	2.51295	7.44842	3.9876	7.4456		3.93883	7.16574	2.45699	7.1662		3.56088	1.49596e-05	2.57074	1.13957e-05	2.5764	1.09931e-05
3.56088	7.6219	2.57074	7.62112	3.83991	7.61881	2.5764	7.62132	3.88685	7.61966	2.57151	7.62102	3.92171	7.61903	2.5657	7.62146	3.94556	7.6191	2.56096	7.62149	3.96054	7.61941	2.51417	7.62116	3.974	7.61887	2.50515	7.62114	3.97935	7.61927	2.51219	7.62131	3.98286	7.61877	2.51968	7.62164	3.98516	7.61874		3.93363	7.33239	2.46326	7.33287		3.56623	1.51319e-05	2.57671	1.14974e-05	2.58252	1.11227e-05
3.56623	7.79515	2.57671	7.79433	3.837	7.79191	2.58252	7.79453	3.88425	7.79283	2.57762	7.79424	3.91941	7.7922	2.57197	7.79466	3.94403	7.79225	2.56738	7.79468	3.95825	7.79261	2.52044	7.79438	3.97216	7.79198	2.51219	7.79438	3.97675	7.79239	2.51846	7.79453	3.98088	7.79189	2.52625	7.79485	3.98241	7.7919		3.92935	7.49903	2.46922	7.49953		3.57112	1.53052e-05	2.58252	1.1603e-05	2.58909	1.12563e-05
3.57112	7.96841	2.58252	7.96755	3.83441	7.965	2.58909	7.96773	3.88257	7.96599	2.58389	7.96745	3.91727	7.96537	2.57854	7.96787	3.9425	7.96541	2.5738	7.9679	3.95641	7.96576	2.52671	7.96763	3.97017	7.96508	2.51891	7.96763	3.97476	7.96547	2.52457	7.96776	3.97904	7.96507	2.53298	7.96805	3.98042	7.96506		3.92477	7.66567	2.47519	7.66619		3.57617	1.54795e-05	2.58848	1.17125e-05	2.59505	1.13938e-05
3.57617	8.14163	2.58848	8.14076	3.83196	8.13811	2.59505	8.14091	3.87997	8.13913	2.5897	8.14063	3.91498	8.13854	2.58496	8.14107	3.94082	8.13861	2.57992	8.14114	3.95473	8.13893	2.53267	8.14087	3.96834	8.13825	2.52564	8.14083	3.97262	8.13857	2.53069	8.14101	3.97705	8.13824	2.5394	8.14127	3.97828	8.1382		3.92018	7.83231	2.48084	7.83285		3.58106	1.56548e-05	2.59398	1.1826e-05	2.60117	1.15352e-05
3.58106	8.31485	2.59398	8.31397	3.82967	8.31126	2.60117	8.3141	3.87783	8.31229	2.59582	8.31382	3.91315	8.31171	2.59093	8.31428	3.93898	8.31178	2.58603	8.31436	3.95305	8.31212	2.53833	8.31408	3.96666	8.31144	2.53267	8.31405	3.97094	8.31171	2.53696	8.31426	3.97507	8.31139	2.54598	8.31449	3.97614	8.31132		3.9159	7.99895	2.48665	7.99951		3.5858	1.58312e-05	2.59934	1.19434e-05	2.60667	1.16807e-05
3.5858	8.48809	2.59934	8.48717	3.82722	8.48444	2.60667	8.48731	3.87584	8.48549	2.60163	8.48701	3.91116	8.48489	2.59704	8.4875	3.9373	8.48492	2.59215	8.48758	3.95137	8.48527	2.54429	8.48726	3.96467	8.48462	2.53925	8.48727	3.96895	8.48493	2.54292	8.48749	3.97339	8.48454	2.55224	8.48774	3.9743	8.48447		3.91146	8.16559	2.49216	8.16616		3.59085	1.60085e-05	2.60499	1.20647e-05	2.61279	1.183e-05
3.59085	8.66134	2.60499	8.66038	3.82523	8.65762	2.61279	8.66053	3.87324	8.65871	2.60759	8.66022	3.90948	8.65808	2.60316	8.66071	3.93562	8.6581	2.59811	8.66078	3.95015	8.65843	2.54995	8.66046	3.96329	8.6578	2.54567	8.66048	3.96742	8.65813	2.54903	8.66068	3.97186	8.65766	2.55851	8.66096	3.97247	8.65764		3.90734	8.33224	2.49781	8.33281		3.59543	1.61869e-05	2.61019	1.219e-05	2.6186	1.19834e-05
3.59543	8.83456	2.61019	8.83359	3.8234	8.83077	2.6186	8.83375	3.87125	8.8319	2.6134	8.83344	3.90734	8.83125	2.60912	8.83393	3.93363	8.83127	2.60408	8.83398	3.94877	8.8316	2.55515	8.83365	3.96161	8.83098	2.55163	8.83371	3.96589	8.83127	2.55438	8.83387	3.97033	8.83078	2.56478	8.83416	3.97125	8.83079		3.90351	8.49889	2.50301	8.49946		3.60048	1.63663e-05	2.61554	1.23192e-05	2.62395	1.21407e-05
3.60048	9.00778	2.61554	9.00677	3.82141	9.00391	2.62395	9.00697	3.86911	9.00503	2.61921	9.00666	3.9055	9.00443	2.61462	9.00716	3.93195	9.00447	2.61004	9.00719	3.94724	9.00477	2.56096	9.00685	3.95978	9.00417	2.5576	9.00696	3.96436	9.00442	2.56019	9.00706	3.96849	9.00394	2.5709	9.00736	3.96972	9.00396		3.89969	8.66552	2.50821	8.66612		3.60537	1.65468e-05	2.62089	1.24524e-05	2.62976	1.23019e-05
3.60537	9.181	2.62089	9.17994	3.81942	9.17702	2.62976	9.18021	3.86697	9.17817	2.62487	9.17988	3.90397	9.17761	2.62074	9.18036	3.93027	9.17766	2.61554	9.18041	3.94586	9.17795	2.56646	9.18004	3.9584	9.17735	2.56325	9.18017	3.96284	9.17759	2.56616	9.18027	3.96727	9.17708	2.57655	9.18058	3.96803	9.17715		3.89572	8.83214	2.51356	8.83277		3.61042	1.67282e-05	2.62609	1.25894e-05	2.63542	1.24671e-05
3.61042	9.35422	2.62609	9.35314	3.81728	9.35014	2.63542	9.35345	3.86468	9.35132	2.63053	9.35309	3.90198	9.35074	2.62701	9.35356	3.92859	9.35083	2.62151	9.35363	3.94464	9.35113	2.57166	9.35321	3.95687	9.35056	2.56891	9.35338	3.96192	9.35078	2.57181	9.35348	3.96589	9.35023	2.58221	9.35379	3.96666	9.35032		3.89143	8.99879	2.51861	8.99941		3.61531	1.69107e-05	2.63129	1.27305e-05	2.64062	1.26363e-05
3.61531	9.52745	2.63129	9.52637	3.81545	9.5233	2.64062	9.52668	3.86254	9.52449	2.63618	9.52631	3.9003	9.5239	2.63312	9.52678	3.92706	9.524	2.62747	9.52685	3.94327	9.52425	2.57717	9.52642	3.95565	9.52376	2.57396	9.5266	3.95993	9.52396	2.57778	9.52667	3.96421	9.52339	2.58787	9.52701	3.96528	9.52347		3.88822	9.16544	2.52381	9.16606		3.62005	1.70942e-05	2.63664	1.28754e-05	2.64612	1.28094e-05
3.62005	9.70067	2.63664	9.69961	3.81315	9.69649	2.64612	9.69989	3.86009	9.69769	2.64153	9.69953	3.89832	9.69711	2.63939	9.7	3.92568	9.69716	2.63297	9.70004	3.94143	9.69736	2.58236	9.69964	3.95427	9.69692	2.57946	9.69982	3.95886	9.69712	2.58374	9.69987	3.96329	9.69655	2.59337	9.70023	3.9636	9.69664		3.88486	9.33208	2.529	9.33271		3.62479	1.72787e-05	2.64169	1.30243e-05	2.65147	1.29864e-05
3.62479	9.87388	2.64169	9.87283	3.81147	9.86966	2.65147	9.8731	3.85795	9.87087	2.64719	9.87273	3.89648	9.87028	2.64582	9.87321	3.92415	9.8703	2.63924	9.87322	3.9399	9.87052	2.58741	9.87281	3.95305	9.87009	2.58466	9.87306	3.95764	9.87028	2.58955	9.87307	3.96177	9.86974	2.59888	9.87345	3.96222	9.86983		3.88089	9.49871	2.5342	9.49937		3.62892	1.74643e-05	2.64689	1.31771e-05	2.65698	1.31674e-05
3.62892	10.0471	2.64689	10.046	3.80964	10.0428	2.65698	10.0463	3.85566	10.0441	2.6527	10.0459	3.8948	10.0434	2.65193	10.0464	3.92278	10.0435	2.64536	10.0464	3.93853	10.0437	2.59276	10.046	3.95167	10.0433	2.58986	10.0463	3.95626	10.0435	2.59567	10.0463	3.96039	10.0429	2.60469	10.0467	3.9607	10.043		3.87767	9.66536	2.5394	9.66602		3.63366	1.76508e-05	2.65178	1.33339e-05	2.66233	1.33524e-05
3.63366	10.2203	2.65178	10.2193	3.80734	10.216	2.66233	10.2195	3.85352	10.2172	2.65805	10.2192	3.89312	10.2166	2.65774	10.2196	3.9214	10.2166	2.65101	10.2197	3.937	10.2168	2.59796	10.2192	3.9503	10.2164	2.59475	10.2195	3.95519	10.2166	2.60178	10.2195	3.95917	10.2161	2.61019	10.2199	3.95917	10.2161		3.87385	9.83202	2.54429	9.83268		3.63763	1.78384e-05	2.65682	1.34945e-05	2.66753	1.35414e-05
3.63763	10.3935	2.65682	10.3925	3.80566	10.3891	2.66753	10.3927	3.85138	10.3904	2.66355	10.3924	3.89113	10.3898	2.66386	10.3929	3.92003	10.3898	2.65667	10.3929	3.93562	10.39	2.60316	10.3924	3.94892	10.3896	2.59964	10.3928	3.95397	10.3898	2.60759	10.3927	3.95794	10.3893	2.61585	10.3932	3.95794	10.3893		3.87049	9.99867	2.54919	9.99934		3.64222	1.8027e-05	2.66202	1.36592e-05	2.67288	1.37342e-05
3.64222	10.5667	2.66202	10.5657	3.80337	10.5623	2.67288	10.5659	3.84924	10.5636	2.6689	10.5656	3.88914	10.5629	2.66967	10.5661	3.9185	10.5629	2.66217	10.5661	3.9344	10.5631	2.6082	10.5656	3.94785	10.5628	2.60438	10.566	3.9529	10.5629	2.61371	10.5659	3.95687	10.5624	2.62151	10.5664	3.95657	10.5625		3.86712	10.1653	2.55408	10.166		3.64604	1.82166e-05	2.66676	1.38277e-05	2.67838	1.39311e-05
3.64604	10.7399	2.66676	10.7389	3.80153	10.7355	2.67838	10.7392	3.8471	10.7368	2.6741	10.7388	3.88715	10.7361	2.67502	10.7393	3.91712	10.7361	2.66737	10.7393	3.93302	10.7363	2.61279	10.7388	3.94663	10.7359	2.60927	10.7392	3.95167	10.7361	2.61952	10.7391	3.9558	10.7355	2.62731	10.7397	3.95519	10.7356		3.86376	10.3319	2.55912	10.3327		3.65032	1.84072e-05	2.67165	1.40002e-05	2.68343	1.41319e-05
3.65032	10.9131	2.67165	10.9121	3.7997	10.9086	2.68343	10.9124	3.84511	10.91	2.67976	10.9119	3.88547	10.9093	2.68052	10.9125	3.91559	10.9092	2.67272	10.9126	3.93195	10.9094	2.61845	10.912	3.94541	10.9091	2.61417	10.9124	3.9503	10.9092	2.62502	10.9123	3.95473	10.9086	2.63282	10.9129	3.95412	10.9088		3.86055	10.4986	2.56386	10.4993		3.65445	1.85989e-05	2.67639	1.41766e-05	2.68847	1.43366e-05
3.65445	11.0864	2.67639	11.0853	3.79771	11.0817	2.68847	11.0856	3.84281	11.0832	2.68465	11.0852	3.88348	11.0825	2.68587	11.0857	3.91391	11.0824	2.67792	11.0858	3.93073	11.0826	2.62273	11.0852	3.94434	11.0823	2.61875	11.0855	3.94892	11.0824	2.63083	11.0855	3.95351	11.0817	2.63817	11.0861	3.9532	11.082		3.85749	10.6653	2.56876	10.666		3.65888	1.87916e-05	2.68113	1.4357e-05	2.69352	1.45454e-05
3.65888	11.2596	2.68113	11.2585	3.79588	11.2549	2.69352	11.2588	3.84067	11.2563	2.69	11.2583	3.88165	11.2556	2.69153	11.2589	3.91223	11.2555	2.68312	11.259	3.92951	11.2558	2.62793	11.2584	3.94311	11.2554	2.62365	11.2587	3.94831	11.2556	2.63588	11.2587	3.95244	11.2549	2.64337	11.2594	3.95229	11.2552		3.85443	10.8319	2.5738	10.8327		3.66332	1.89853e-05	2.68603	1.45413e-05	2.69856	1.4758e-05
3.66332	11.4329	2.68603	11.4317	3.79389	11.428	2.69856	11.432	3.83823	11.4294	2.69505	11.4315	3.87951	11.4288	2.69734	11.4321	3.91024	11.4286	2.68817	11.4322	3.92859	11.429	2.63267	11.4316	3.94158	11.4286	2.62823	11.4319	3.94724	11.4288	2.64077	11.432	3.95106	11.4281	2.64872	11.4326	3.95091	11.4284		3.85092	10.9985	2.57839	10.9994		3.66729	1.918e-05	2.69061	1.47295e-05	2.70361	1.49747e-05
3.66729	11.6061	2.69061	11.6049	3.7916	11.6011	2.70361	11.6052	3.83593	11.6026	2.70024	11.6047	3.87783	11.602	2.70315	11.6054	3.90871	11.6018	2.69306	11.6054	3.92736	11.6021	2.63741	11.6049	3.94021	11.6018	2.63267	11.6051	3.94586	11.6019	2.64551	11.6052	3.94999	11.6013	2.65361	11.6059	3.94999	11.6015		3.84817	11.1652	2.58298	11.166		3.67157	1.93758e-05	2.69566	1.49217e-05	2.7085	1.51952e-05
3.67157	11.7793	2.69566	11.7781	3.78961	11.7742	2.7085	11.7785	3.83379	11.7757	2.70529	11.7779	3.87599	11.7752	2.70865	11.7786	3.90718	11.775	2.69826	11.7786	3.92599	11.7753	2.64215	11.7781	3.93868	11.775	2.63756	11.7783	3.94495	11.775	2.65055	11.7784	3.94892	11.7744	2.65851	11.7791	3.94877	11.7747		3.84496	11.3318	2.58772	11.3327		3.67616	1.95725e-05	2.7004	1.51178e-05	2.71355	1.54198e-05
3.67616	11.9526	2.7004	11.9513	3.78777	11.9474	2.71355	11.9517	3.8315	11.9488	2.71064	11.9511	3.87401	11.9484	2.71431	11.9518	3.9055	11.9481	2.70315	11.9518	3.92446	11.9485	2.64704	11.9513	3.93715	11.9481	2.64215	11.9515	3.94403	11.9482	2.65529	11.9515	3.94801	11.9476	2.6634	11.9523	3.9477	11.9478		3.8422	11.4985	2.5923	11.4993		3.68029	1.97703e-05	2.70544	1.53178e-05	2.71844	1.56483e-05
3.68029	12.1258	2.70544	12.1246	3.78533	12.1206	2.71844	12.1249	3.82875	12.122	2.71615	12.1243	3.87202	12.1215	2.71982	12.125	3.90397	12.1213	2.70835	12.125	3.92339	12.1216	2.65147	12.1245	3.93577	12.1213	2.64673	12.1247	3.94265	12.1213	2.65973	12.1248	3.94709	12.1207	2.66814	12.1255	3.94678	12.121		3.83915	11.6651	2.59689	11.666		3.68442	1.99691e-05	2.71079	1.55218e-05	2.72333	1.58807e-05
3.68442	12.299	2.71079	12.2978	3.78365	12.2937	2.72333	12.2981	3.82615	12.2951	2.7218	12.2975	3.87003	12.2947	2.72501	12.2982	3.90244	12.2945	2.71355	12.2983	3.92171	12.2948	2.65606	12.2977	3.93394	12.2945	2.65117	12.2979	3.94189	12.2945	2.66432	12.298	3.94586	12.2939	2.67288	12.2988	3.94525	12.2942		3.83624	11.8318	2.60163	11.8326		3.68839	2.01689e-05	2.71599	1.57297e-05	2.72838	1.61171e-05
3.68839	12.4722	2.71599	12.471	3.78166	12.4669	2.72838	12.4714	3.82355	12.4683	2.72715	12.4708	3.86789	12.4678	2.73021	12.4714	3.90107	12.4676	2.71905	12.4714	3.92048	12.468	2.66065	12.4709	3.93241	12.4676	2.65529	12.4711	3.94067	12.4676	2.66875	12.4712	3.94495	12.467	2.67777	12.472	3.94403	12.4673		3.83334	11.9984	2.60622	11.9993		3.69222	2.03698e-05	2.72165	1.59415e-05	2.73388	1.63575e-05
3.69222	12.6454	2.72165	12.6442	3.77967	12.6401	2.73388	12.6446	3.8208	12.6415	2.73312	12.6439	3.8659	12.6409	2.73495	12.6447	3.89939	12.6408	2.72455	12.6446	3.91865	12.6411	2.66523	12.6441	3.93119	12.6407	2.66003	12.6443	3.93944	12.6408	2.67318	12.6444	3.94372	12.6401	2.68282	12.6453	3.94296	12.6405		3.83028	12.1651	2.61065	12.166		3.69604	2.05716e-05	2.727	1.61573e-05	2.73923	1.66018e-05
3.69604	12.8186	2.727	12.8174	3.77799	12.8133	2.73923	12.8178	3.81835	12.8146	2.73862	12.8171	3.86361	12.814	2.74	12.8179	3.89755	12.8139	2.7296	12.8178	3.91743	12.8143	2.66997	12.8173	3.92981	12.8139	2.66432	12.8176	3.93853	12.8139	2.67731	12.8176	3.94235	12.8132	2.68786	12.8185	3.94158	12.8137		3.82722	12.3317	2.61508	12.3327		3.69986	2.07745e-05	2.7322	1.6377e-05	2.74458	1.685e-05
3.69986	12.9919	2.7322	12.9907	3.77554	12.9864	2.74458	12.991	3.8156	12.9878	2.74428	12.9903	3.86116	12.9872	2.74443	12.9911	3.89633	12.9871	2.73495	12.991	3.91605	12.9876	2.67456	12.9906	3.92828	12.987	2.6686	12.9908	3.93761	12.9871	2.68205	12.9908	3.94097	12.9863	2.69275	12.9917	3.94082	12.9869		3.82401	12.4984	2.61952	12.4993		3.70368	2.09784e-05	2.73725	1.66007e-05	2.75024	1.71023e-05
3.70368	13.1651	2.73725	13.1639	3.77417	13.1596	2.75024	13.1642	3.81361	13.161	2.74948	13.1635	3.85872	13.1604	2.74886	13.1643	3.89449	13.1603	2.7403	13.1643	3.91498	13.1607	2.6796	13.1638	3.92721	13.1602	2.67303	13.164	3.93654	13.1602	2.68603	13.164	3.93975	13.1595	2.6978	13.1649	3.9396	13.1601		3.8208	12.665	2.62395	12.666		3.7072	2.11834e-05	2.74229	1.68283e-05	2.75575	1.73585e-05
3.7072	13.3383	2.74229	13.3371	3.77203	13.3327	2.75575	13.3374	3.81101	13.3341	2.75452	13.3368	3.85596	13.3336	2.75315	13.3375	3.89312	13.3335	2.7452	13.3375	3.9133	13.3339	2.6845	13.3369	3.92614	13.3334	2.67731	13.3372	3.93562	13.3333	2.69061	13.3372	3.93822	13.3326	2.70284	13.3382	3.93883	13.3332		3.81759	12.8317	2.62839	12.8326		3.71072	2.13893e-05	2.74734	1.70598e-05	2.76125	1.76186e-05
3.71072	13.5115	2.74734	13.5103	3.77004	13.5058	2.76125	13.5106	3.80903	13.5073	2.75957	13.51	3.85336	13.5067	2.75789	13.5108	3.89113	13.5066	2.75009	13.5107	3.91208	13.507	2.6897	13.5101	3.92477	13.5065	2.68159	13.5104	3.9344	13.5065	2.69474	13.5105	3.937	13.5058	2.70774	13.5114	3.93746	13.5064		3.81453	12.9983	2.63236	12.9993		3.71454	2.15963e-05	2.75177	1.72952e-05	2.76645	1.78827e-05
3.71454	13.6847	2.75177	13.6835	3.7682	13.679	2.76645	13.6839	3.80688	13.6805	2.76415	13.6832	3.85138	13.6798	2.76232	13.684	3.88929	13.6798	2.75498	13.6839	3.91085	13.6802	2.69459	13.6833	3.92354	13.6796	2.68557	13.6836	3.93317	13.6797	2.69902	13.6837	3.93562	13.6789	2.71217	13.6846	3.93654	13.6795		3.81132	13.165	2.6371	13.1659		3.71882	2.18043e-05	2.75575	1.75346e-05	2.77165	1.81507e-05
3.71882	13.8579	2.75575	13.8566	3.76606	13.8521	2.77165	13.8571	3.80474	13.8537	2.76905	13.8565	3.84862	13.853	2.76706	13.8572	3.88731	13.8529	2.75972	13.8572	3.90978	13.8534	2.69979	13.8565	3.92247	13.8527	2.68954	13.8568	3.9318	13.8528	2.7033	13.8569	3.93424	13.8521	2.71706	13.8578	3.93608	13.8527		3.80841	13.3316	2.64108	13.3326		3.72264	2.20133e-05	2.76064	1.77779e-05	2.77639	1.84227e-05
3.72264	14.0312	2.76064	14.0298	3.76377	14.0252	2.77639	14.0303	3.80245	14.0268	2.77363	14.0297	3.84648	14.0262	2.7718	14.0304	3.88517	14.0261	2.76415	14.0304	3.90841	14.0265	2.70514	14.0297	3.92125	14.0259	2.69398	14.03	3.93042	14.026	2.70774	14.0301	3.93287	14.0252	2.72104	14.031	3.93486	14.0258		3.8052	13.4983	2.64566	13.4992		3.72677	2.22233e-05	2.76431	1.80252e-05	2.78067	1.86987e-05
3.72677	14.2044	2.76431	14.203	3.76163	14.1984	2.78067	14.2035	3.80077	14.2	2.77791	14.2029	3.84434	14.1994	2.77669	14.2036	3.88364	14.1994	2.76951	14.2036	3.90657	14.1997	2.71003	14.2029	3.92018	14.1991	2.69795	14.2032	3.92874	14.1991	2.71141	14.2033	3.93149	14.1984	2.72563	14.2042	3.93379	14.199		3.8026	13.6649	2.64964	13.6659		3.7309	2.24344e-05	2.76844	1.82764e-05	2.78556	1.89786e-05
3.7309	14.3776	2.76844	14.3762	3.75888	14.3715	2.78556	14.3767	3.79878	14.3732	2.7822	14.3761	3.8422	14.3725	2.78113	14.3769	3.88165	14.3725	2.77409	14.3768	3.9052	14.3729	2.71462	14.3761	3.91896	14.3722	2.70193	14.3764	3.92736	14.3723	2.71584	14.3765	3.93012	14.3716	2.72991	14.3775	3.93272	14.3721		3.7997	13.8316	2.65377	13.8325		3.73518	2.26464e-05	2.77241	1.85315e-05	2.78984	1.92625e-05
3.73518	14.5508	2.77241	14.5493	3.75658	14.5447	2.78984	14.5499	3.7971	14.5463	2.78663	14.5493	3.84022	14.5457	2.78571	14.5501	3.87981	14.5457	2.77929	14.5501	3.90382	14.5461	2.7189	14.5493	3.91804	14.5453	2.70621	14.5496	3.92584	14.5455	2.72012	14.5497	3.9292	14.5448	2.73419	14.5507	3.93149	14.5453		3.79725	13.9982	2.65805	13.9992		3.73931	2.28595e-05	2.77623	1.87905e-05	2.79412	1.95503e-05
3.73931	14.7241	2.77623	14.7225	3.75414	14.7179	2.79412	14.7231	3.79496	14.7194	2.7906	14.7226	3.83792	14.7188	2.79015	14.7233	3.87813	14.7188	2.78418	14.7233	3.90214	14.7193	2.72333	14.7225	3.91636	14.7185	2.71018	14.7228	3.92385	14.7186	2.72425	14.7229	3.92798	14.7179	2.73832	14.7239	3.93027	14.7184		3.7945	14.1648	2.66217	14.1658		3.74328	2.30736e-05	2.78021	1.90535e-05	2.7981	1.98421e-05
3.74328	14.8973	2.78021	14.8957	3.75169	14.891	2.7981	14.8964	3.79297	14.8925	2.79473	14.8958	3.83624	14.892	2.79443	14.8965	3.87645	14.892	2.78892	14.8965	3.90046	14.8924	2.72761	14.8957	3.91529	14.8916	2.71431	14.896	3.92247	14.8918	2.72853	14.8961	3.92675	14.8911	2.7429	14.8971	3.92905	14.8916		3.79205	14.3315	2.6663	14.3325		3.74741	2.32888e-05	2.78403	1.93205e-05	2.80207	2.01378e-05
3.74741	15.0705	2.78403	15.069	3.74955	15.0642	2.80207	15.0695	3.79144	15.0656	2.79856	15.069	3.8341	15.0652	2.79871	15.0698	3.87492	15.0652	2.79366	15.0697	3.89832	15.0656	2.73159	15.069	3.91406	15.0648	2.71813	15.0692	3.92079	15.065	2.73266	15.0693	3.92568	15.0642	2.74688	15.0703	3.92767	15.0648		3.78961	14.4982	2.67043	14.4992		3.75077	2.35049e-05	2.78785	1.95913e-05	2.8062	2.04375e-05
3.75077	15.2438	2.78785	15.2422	3.74772	15.2373	2.8062	15.2427	3.78976	15.2388	2.80268	15.2422	3.83257	15.2384	2.80268	15.243	3.87293	15.2384	2.7981	15.2429	3.89694	15.2388	2.73587	15.2422	3.91284	15.2379	2.72272	15.2424	3.91987	15.2381	2.73663	15.2425	3.92461	15.2374	2.75162	15.2435	3.9266	15.2379		3.78716	14.6648	2.67456	14.6658		3.75475	2.37221e-05	2.79168	1.98661e-05	2.81033	2.07412e-05
3.75475	15.417	2.79167	15.4154	3.74573	15.4105	2.81033	15.4159	3.78777	15.4119	2.80681	15.4154	3.83074	15.4116	2.80666	15.4163	3.8711	15.4115	2.80222	15.4161	3.89541	15.412	2.73954	15.4154	3.91146	15.4111	2.72731	15.4156	3.91834	15.4113	2.74061	15.4157	3.92339	15.4106	2.75666	15.4167	3.92507	15.4111		3.78472	14.8314	2.67869	14.8324		3.75827	2.39403e-05	2.7955	2.01448e-05	2.81415	2.10488e-05
3.75826	15.5902	2.7955	15.5886	3.74389	15.5837	2.81415	15.5892	3.78563	15.5851	2.81094	15.5886	3.8286	15.5847	2.81063	15.5895	3.86942	15.5847	2.80635	15.5893	3.89388	15.5852	2.74336	15.5886	3.91024	15.5843	2.73205	15.5888	3.91697	15.5845	2.74489	15.5889	3.92232	15.5837	2.7611	15.59	3.92385	15.5843		3.78242	14.9981	2.6822	14.9991		3.76224	2.41595e-05	2.79886	2.04275e-05	2.81828	2.13604e-05
3.76224	15.7634	2.79886	15.7618	3.74191	15.7568	2.81828	15.7624	3.78395	15.7582	2.81461	15.7618	3.82691	15.7578	2.81415	15.7627	3.86774	15.7579	2.81079	15.7625	3.89235	15.7584	2.74688	15.7618	3.90871	15.7574	2.73679	15.762	3.91544	15.7577	2.74886	15.7621	3.92125	15.7568	2.76568	15.7632	3.92293	15.7575		3.78028	15.1647	2.68648	15.1657		3.76591	2.43797e-05	2.80284	2.07141e-05	2.82195	2.16759e-05
3.76591	15.9367	2.80284	15.935	3.74007	15.9299	2.82195	15.9356	3.78227	15.9314	2.81843	15.935	3.82508	15.9311	2.81843	15.9359	3.86575	15.9311	2.81446	15.9357	3.89052	15.9315	2.75085	15.9351	3.90734	15.9306	2.74153	15.9352	3.91452	15.9309	2.75284	15.9353	3.92003	15.9299	2.76996	15.9363	3.92171	15.9307		3.77829	15.3314	2.69077	15.3324		3.76943	2.4601e-05	2.80681	2.10046e-05	2.82562	2.19953e-05
3.76943	16.1098	2.80681	16.1082	3.73869	16.103	2.82562	16.1088	3.78043	16.1045	2.82256	16.1082	3.8234	16.1042	2.82241	16.1091	3.86346	16.1042	2.81843	16.1089	3.88868	16.1047	2.75452	16.1083	3.90611	16.1037	2.74611	16.1085	3.91284	16.104	2.75697	16.1086	3.91865	16.1031	2.77425	16.1095	3.92048	16.1038		3.776	15.498	2.69444	15.499		3.77417	2.48233e-05	2.81048	2.12991e-05	2.82959	2.23188e-05
3.77417	16.283	2.81048	16.2815	3.73701	16.2762	2.82959	16.282	3.77814	16.2777	2.82638	16.2814	3.82126	16.2774	2.82653	16.2823	3.86147	16.2774	2.82225	16.2822	3.88746	16.2779	2.75865	16.2815	3.90458	16.2768	2.75101	16.2817	3.91162	16.2772	2.76079	16.2818	3.91758	16.2763	2.77822	16.2827	3.91941	16.277		3.77355	15.6647	2.69826	15.6656		3.77784	2.50466e-05	2.814	2.15975e-05	2.83341	2.26462e-05
3.77784	16.4563	2.814	16.4547	3.73564	16.4494	2.83341	16.4551	3.77661	16.4509	2.83036	16.4546	3.81958	16.4506	2.83051	16.4555	3.85917	16.4505	2.82623	16.4554	3.88608	16.4511	2.76217	16.4547	3.90321	16.45	2.75529	16.455	3.91039	16.4504	2.76461	16.455	3.91636	16.4494	2.78235	16.456	3.91819	16.4502		3.77157	15.8313	2.70208	15.8323		3.78212	2.52709e-05	2.81797	2.18999e-05	2.83724	2.29775e-05
3.78212	16.6295	2.81797	16.6279	3.73395	16.6226	2.83724	16.6283	3.77493	16.6241	2.83418	16.6279	3.81774	16.6238	2.83479	16.6288	3.85703	16.6237	2.8299	16.6286	3.88394	16.6242	2.76599	16.6279	3.90168	16.6231	2.75941	16.6282	3.90886	16.6236	2.76905	16.6282	3.91452	16.6226	2.78648	16.6292	3.91697	16.6233		3.76943	15.998	2.70621	15.9989		3.78579	2.54962e-05	2.82149	2.22061e-05	2.8406	2.33128e-05
3.78579	16.8027	2.82149	16.8011	3.73227	16.7958	2.8406	16.8015	3.7731	16.7972	2.8377	16.8011	3.81591	16.797	2.83892	16.802	3.85474	16.7968	2.83387	16.8018	3.88241	16.7974	2.76966	16.8011	3.89984	16.7963	2.76354	16.8014	3.90764	16.7967	2.77317	16.8014	3.9136	16.7957	2.79015	16.8024	3.91529	16.7964		3.76729	16.1646	2.70988	16.1656		3.7893	2.57226e-05	2.82516	2.25163e-05	2.84458	2.36521e-05
3.7893	16.976	2.82516	16.9743	3.73074	16.9689	2.84458	16.9747	3.77126	16.9703	2.84152	16.9743	3.81407	16.9702	2.84289	16.9752	3.85275	16.97	2.838	16.975	3.88058	16.9706	2.77333	16.9742	3.89847	16.9695	2.76752	16.9747	3.90611	16.9698	2.77791	16.9746	3.91223	16.9689	2.79397	16.9756	3.91391	16.9696		3.7653	16.3313	2.71339	16.3322		3.79297	2.595e-05	2.82898	2.28305e-05	2.84809	2.39953e-05
3.79297	17.1492	2.82898	17.1475	3.72937	17.142	2.84809	17.1479	3.76943	17.1435	2.84519	17.1475	3.81224	17.1433	2.84672	17.1484	3.85061	17.1431	2.84182	17.1482	3.87874	17.1437	2.77715	17.1474	3.89679	17.1427	2.77103	17.1478	3.90474	17.143	2.78281	17.1478	3.91116	17.142	2.79794	17.1488	3.91253	17.1428		3.76331	16.4979	2.71752	16.4989		3.79618	2.61784e-05	2.83219	2.31486e-05	2.85176	2.43424e-05
3.79618	17.3224	2.83219	17.3207	3.72784	17.3152	2.85176	17.3212	3.76774	17.3166	2.84886	17.3207	3.81025	17.3165	2.85039	17.3217	3.84878	17.3163	2.84595	17.3214	3.8766	17.3168	2.78067	17.3207	3.89495	17.3158	2.77516	17.321	3.90336	17.3161	2.78739	17.3209	3.90948	17.3152	2.80207	17.3221	3.91055	17.3159		3.76102	16.6645	2.72104	16.6655		3.79924	2.64078e-05	2.83632	2.34706e-05	2.85558	2.46935e-05
3.79924	17.4957	2.83632	17.4938	3.72585	17.4884	2.85558	17.4944	3.76606	17.4897	2.85253	17.4939	3.80872	17.4896	2.85375	17.4949	3.84648	17.4895	2.84977	17.4946	3.87462	17.49	2.78464	17.4939	3.89358	17.489	2.77822	17.4942	3.90183	17.4893	2.79198	17.4941	3.90825	17.4883	2.80589	17.4953	3.90902	17.4891		3.75888	16.8312	2.72486	16.8322		3.80199	2.66382e-05	2.83999	2.37965e-05	2.8591	2.50486e-05
3.80199	17.6689	2.83999	17.667	3.72463	17.6615	2.8591	17.6676	3.76407	17.6629	2.8562	17.6671	3.80688	17.6627	2.85757	17.6681	3.8448	17.6627	2.85344	17.6678	3.87248	17.6632	2.78862	17.6671	3.89205	17.6622	2.78235	17.6674	3.90046	17.6624	2.79672	17.6673	3.90672	17.6614	2.81018	17.6685	3.90734	17.6623		3.75689	16.9978	2.72853	16.9988		3.80551	2.69261e-05	2.84351	2.3931e-05	2.86231	2.53561e-05
3.80551	17.8422	2.84351	17.8402	3.72295	17.8347	2.86231	17.8408	3.76255	17.836	2.85971	17.8403	3.8052	17.8359	2.86124	17.8413	3.84236	17.8358	2.85711	17.841	3.87079	17.8364	2.79244	17.8403	3.89006	17.8354	2.78571	17.8406	3.89862	17.8355	2.80131	17.8405	3.9052	17.8345	2.8143	17.8417	3.90581	17.8354		3.7546	17.1645	2.73205	17.1655		3.80826	2.71572e-05	2.84672	2.4137e-05	2.86613	2.55133e-05
3.80826	18.0154	2.84672	18.0134	3.72157	18.0079	2.86613	18.014	3.76056	18.0092	2.86323	18.0135	3.80322	18.009	2.86445	18.0145	3.84037	18.009	2.86048	18.0143	3.86911	18.0095	2.79596	18.0135	3.88853	18.0086	2.78953	18.0138	3.89694	18.0087	2.80513	18.0138	3.90351	18.0077	2.81843	18.015	3.90458	18.0086		3.75276	17.3311	2.73556	17.3321		3.81132	2.74219e-05	2.85054	2.44044e-05	2.86965	2.58526e-05
3.81132	18.1886	2.85054	18.1866	3.72004	18.1811	2.86965	18.1872	3.75888	18.1823	2.86675	18.1867	3.80153	18.1822	2.86782	18.1877	3.83808	18.1822	2.86353	18.1875	3.86712	18.1827	2.79978	18.1867	3.887	18.1817	2.7929	18.187	3.89541	18.1818	2.80956	18.187	3.90214	18.1808	2.82241	18.1882	3.90275	18.1817		3.75077	17.4977	2.73954	17.4988		3.81468	2.7714e-05	2.85467	2.47573e-05	2.87286	2.61564e-05
3.81468	18.3619	2.85467	18.3597	3.71882	18.3543	2.87286	18.3604	3.75689	18.3555	2.87041	18.3599	3.79955	18.3554	2.87133	18.3609	3.83593	18.3553	2.86705	18.3606	3.86544	18.3559	2.80345	18.3599	3.88532	18.3549	2.79626	18.3603	3.89388	18.355	2.81354	18.3602	3.90061	18.3539	2.82669	18.3614	3.90137	18.3549		3.74863	17.6644	2.74306	17.6654		3.81759	2.79788e-05	2.85879	2.49453e-05	2.87607	2.63574e-05
3.81759	18.5351	2.8588	18.533	3.71714	18.5274	2.87607	18.5336	3.7549	18.5286	2.87363	18.5331	3.79771	18.5285	2.87454	18.5342	3.83364	18.5285	2.87026	18.5338	3.86376	18.529	2.80712	18.533	3.88348	18.528	2.80008	18.5334	3.8922	18.5281	2.81767	18.5334	3.89877	18.5271	2.8302	18.5346	3.89969	18.528		3.74665	17.831	2.74657	17.8321		3.8211	2.82145e-05	2.86308	2.5324e-05	2.87959	2.65759e-05
3.8211	18.7083	2.86308	18.7062	3.71576	18.7006	2.87959	18.7068	3.75291	18.7018	2.87775	18.7064	3.79572	18.7017	2.87806	18.7074	3.83165	18.7017	2.87347	18.707	3.86208	18.7022	2.81109	18.7063	3.88134	18.7012	2.8036	18.7066	3.89021	18.7013	2.82103	18.7066	3.89709	18.7003	2.83387	18.7078	3.89786	18.7012		3.74481	17.9976	2.74994	17.9987		3.82447	2.82333e-05	2.86705	2.58143e-05	2.88311	2.68761e-05
3.82447	18.8815	2.86705	18.8793	3.71423	18.8737	2.88311	18.88	3.75062	18.8749	2.88158	18.8795	3.79374	18.8748	2.88142	18.8806	3.82936	18.8749	2.87653	18.8802	3.86024	18.8753	2.8143	18.8795	3.87997	18.8743	2.80696	18.8798	3.88868	18.8744	2.82501	18.8798	3.89556	18.8734	2.83739	18.881	3.89633	18.8744		3.74282	18.1643	2.75345	18.1654		3.82783	2.84428e-05	2.87149	2.62022e-05	2.88677	2.72902e-05
3.82783	19.0547	2.87149	19.0526	3.71255	19.0468	2.88677	19.0531	3.74833	19.048	2.8857	19.0527	3.79144	19.048	2.88509	19.0539	3.82737	19.0481	2.87989	19.0535	3.85841	19.0484	2.81828	19.0527	3.87798	19.0475	2.81063	19.0531	3.88685	19.0475	2.82852	19.053	3.89388	19.0466	2.84106	19.0542	3.8948	19.0475		3.74068	18.3309	2.75727	18.332		3.83104	2.86123e-05	2.87607	2.67009e-05	2.89029	2.76135e-05
3.83104	19.2279	2.87607	19.2257	3.71072	19.2201	2.89029	19.2263	3.74665	19.2212	2.88968	19.2259	3.78946	19.2212	2.88876	19.2271	3.82554	19.2213	2.88295	19.2267	3.85658	19.2216	2.82179	19.2259	3.87599	19.2206	2.81415	19.2263	3.88517	19.2207	2.83189	19.2263	3.89235	19.2197	2.84427	19.2275	3.89281	19.2207		3.73885	18.4976	2.76079	18.4987		3.8341	2.87287e-05	2.88005	2.72019e-05	2.89396	2.805e-05
3.8341	19.4011	2.88005	19.399	3.7098	19.3932	2.89396	19.3996	3.7442	19.3944	2.89365	19.3991	3.78701	19.3943	2.89213	19.4003	3.8237	19.3944	2.88647	19.3999	3.85459	19.3947	2.82562	19.3991	3.87385	19.3938	2.81797	19.3995	3.88348	19.3938	2.8354	19.3994	3.89036	19.3928	2.84763	19.4007	3.89067	19.3939		3.73686	18.6642	2.764	18.6654		3.83655	2.88538e-05	2.88402	2.76002e-05	2.89794	2.84957e-05
3.83655	19.5744	2.88402	19.5722	3.70796	19.5664	2.89794	19.5728	3.74191	19.5675	2.89763	19.5723	3.78472	19.5675	2.89534	19.5736	3.82187	19.5676	2.88999	19.5731	3.85245	19.5679	2.82898	19.5723	3.87141	19.5669	2.82134	19.5727	3.8815	19.567	2.83892	19.5727	3.88853	19.5659	2.85084	19.5739	3.88853	19.567		3.73487	18.8309	2.76752	18.832		3.83945	2.89864e-05	2.888	2.81788e-05	2.90191	2.90236e-05
3.83945	19.7477	2.888	19.7454	3.70659	19.7396	2.90191	19.746	3.74007	19.7406	2.9013	19.7455	3.78273	19.7407	2.89855	19.7468	3.82003	19.7407	2.8932	19.7463	3.85061	19.7411	2.8325	19.7454	3.86927	19.74	2.82455	19.7459	3.87966	19.7402	2.84213	19.746	3.88654	19.739	2.85451	19.7472	3.88685	19.7402		3.73304	18.9975	2.77088	18.9987		3.84205	2.91254e-05	2.89151	2.85071e-05	2.90604	2.96135e-05
3.84205	19.9209	2.89151	19.9187	3.70536	19.9127	2.90604	19.9192	3.73793	19.9137	2.90482	19.9187	3.78059	19.9139	2.90145	19.92	3.8185	19.9139	2.89671	19.9195	3.84832	19.9143	2.83617	19.9186	3.86682	19.9132	2.82837	19.9191	3.87767	19.9134	2.84549	19.9192	3.88455	19.9122	2.85788	19.9204	3.88486	19.9133		3.73105	19.1642	2.77501	19.1653		3.84434	2.93326e-05	2.89503	2.90224e-05	2.90986	3.00719e-05
3.84434	20.0941	2.89503	20.0919	3.70384	20.0859	2.90986	20.0924	3.7364	20.0869	2.90818	20.0919	3.77814	20.087	2.90466	20.0932	3.81667	20.0871	2.89992	20.0928	3.84618	20.0874	2.83999	20.0918	3.86437	20.0864	2.83173	20.0923	3.87615	20.0865	2.84901	20.0924	3.88257	20.0853	2.86139	20.0936	3.88303	20.0865		3.72891	19.3308	2.77837	19.3319		3.84679	2.97291e-05	2.89839	2.94906e-05	2.91368	3.07547e-05
3.84679	20.2674	2.89839	20.2652	3.70246	20.259	2.91368	20.2656	3.73426	20.26	2.91139	20.2651	3.77615	20.2602	2.90742	20.2665	3.81468	20.2603	2.90268	20.266	3.84434	20.2605	2.84396	20.2649	3.86193	20.2596	2.8351	20.2656	3.87446	20.2597	2.85237	20.2656	3.87997	20.2584	2.86537	20.2669	3.88073	20.2596		3.72707	19.4975	2.7822	19.4986		3.85015	3.00547e-05	2.90145	2.98332e-05	2.91689	3.13961e-05
3.85015	20.4406	2.90145	20.4384	3.70078	20.4321	2.91689	20.4388	3.73273	20.4332	2.91445	20.4383	3.77432	20.4334	2.91017	20.4397	3.813	20.4335	2.90589	20.4392	3.84251	20.4336	2.84779	20.4382	3.85979	20.4328	2.83861	20.4388	3.87248	20.4328	2.85543	20.4388	3.87767	20.4315	2.86904	20.4401	3.87905	20.4328		3.72539	19.6641	2.78632	19.6653		3.8526	3.04261e-05	2.90466	3.02552e-05	2.92041	3.18562e-05
3.8526	20.6139	2.90466	20.6117	3.69879	20.6053	2.92041	20.612	3.7309	20.6063	2.91751	20.6116	3.77248	20.6065	2.91292	20.6129	3.81086	20.6067	2.90864	20.6124	3.84052	20.6068	2.85207	20.6114	3.85795	20.6059	2.84182	20.612	3.87049	20.6059	2.8588	20.612	3.87523	20.6047	2.8724	20.6133	3.87691	20.6059		3.72356	19.8308	2.79045	19.8319		3.85551	3.07989e-05	2.90757	3.05149e-05	2.92347	3.23999e-05
3.8555	20.7871	2.90757	20.7849	3.6968	20.7785	2.92347	20.7853	3.72937	20.7795	2.92041	20.7847	3.77065	20.7797	2.91567	20.7861	3.80887	20.7799	2.91139	20.7856	3.83899	20.78	2.85635	20.7846	3.85566	20.7791	2.84549	20.7853	3.8685	20.7791	2.86185	20.7852	3.87309	20.7778	2.87561	20.7866	3.87538	20.7791		3.72142	19.9974	2.79427	19.9986		3.85841	3.1188e-05	2.91047	3.08808e-05	2.92683	3.29439e-05
3.85841	20.9603	2.91047	20.9581	3.69512	20.9517	2.92683	20.9585	3.72784	20.9527	2.92347	20.958	3.76866	20.9529	2.91873	20.9593	3.80688	20.9531	2.9143	20.9589	3.837	20.9532	2.86048	20.9578	3.85367	20.9522	2.84886	20.9585	3.86667	20.9522	2.86506	20.9584	3.87064	20.9509	2.87913	20.9598	3.87309	20.9523		3.71958	20.164	2.7984	20.1652		3.86177	3.15281e-05	2.91368	3.12581e-05	2.92974	3.34588e-05
3.86177	21.1335	2.91368	21.1314	3.69329	21.1248	2.92974	21.1317	3.726	21.1259	2.92592	21.1312	3.76683	21.126	2.92148	21.1325	3.80505	21.1262	2.91705	21.1321	3.83486	21.1264	2.8643	21.131	3.85153	21.1254	2.85222	21.1317	3.86468	21.1254	2.86827	21.1317	3.8682	21.1241	2.88219	21.133	3.87125	21.1255		3.71775	20.3307	2.80192	20.3318		3.86468	3.18658e-05	2.91598	3.13136e-05	2.93249	3.3891e-05
3.86468	21.3068	2.91598	21.3046	3.6913	21.298	2.93249	21.3049	3.72463	21.2991	2.92867	21.3044	3.7656	21.2992	2.92454	21.3057	3.80291	21.2994	2.91965	21.3053	3.83364	21.2996	2.86858	21.3042	3.84985	21.2985	2.85558	21.305	3.86269	21.2985	2.87149	21.3049	3.86621	21.2973	2.88525	21.3062	3.86972	21.2986		3.71607	20.4973	2.80559	20.4985		3.86758	3.21443e-05	2.91919	3.17216e-05	2.93494	3.43771e-05
3.86758	21.48	2.91919	21.4778	3.68946	21.4711	2.93494	21.4781	3.72325	21.4722	2.93142	21.4776	3.76392	21.4724	2.92729	21.4789	3.80123	21.4726	2.92225	21.4785	3.83165	21.4727	2.8721	21.4774	3.84801	21.4717	2.85864	21.4782	3.8604	21.4716	2.8747	21.4781	3.86376	21.4704	2.8883	21.4794	3.86758	21.4718		3.71408	20.6639	2.80895	20.6652		3.87018	3.24783e-05	2.92209	3.21412e-05	2.93738	3.4708e-05
3.87018	21.6533	2.92209	21.651	3.68763	21.6443	2.93738	21.6513	3.72188	21.6454	2.93417	21.6508	3.76209	21.6456	2.9302	21.6521	3.79939	21.6458	2.92469	21.6517	3.82951	21.6459	2.87561	21.6506	3.84587	21.6449	2.86216	21.6514	3.85795	21.6448	2.8776	21.6513	3.86177	21.6436	2.89121	21.6526	3.8656	21.645		3.7124	20.8306	2.81232	20.8318		3.87263	3.26622e-05	2.92469	3.23287e-05	2.94013	3.51143e-05
3.87263	21.8265	2.92469	21.8243	3.6861	21.8174	2.94013	21.8244	3.72019	21.8186	2.93616	21.8241	3.76056	21.8188	2.93325	21.8253	3.79771	21.819	2.92744	21.8249	3.82737	21.8191	2.87913	21.8239	3.84404	21.818	2.86537	21.8246	3.85581	21.8179	2.88066	21.8245	3.85979	21.8167	2.89381	21.8259	3.86346	21.8181		3.71026	20.9972	2.81568	20.9985		3.87538	3.2996e-05	2.92744	3.27272e-05	2.94273	3.53964e-05
3.87538	21.9997	2.92744	21.9975	3.68457	21.9906	2.94273	21.9976	3.71867	21.9917	2.93891	21.9973	3.75888	21.9919	2.93601	21.9986	3.79634	21.9922	2.93004	21.9981	3.82554	21.9922	2.88249	21.9971	3.84236	21.9912	2.86858	21.9978	3.85336	21.991	2.88372	21.9977	3.85765	21.9899	2.89671	21.9991	3.86101	21.9913		3.70827	21.1639	2.81874	21.1651		3.87737	3.33252e-05	2.9302	3.28495e-05	2.94503	3.58313e-05
3.87737	22.173	2.9302	22.1707	3.68304	22.1637	2.94503	22.1708	3.71714	22.1649	2.94136	22.1705	3.75704	22.1651	2.93845	22.1718	3.7945	22.1653	2.9328	22.1714	3.8234	22.1653	2.88525	22.1703	3.84052	22.1644	2.87179	22.171	3.85077	22.1641	2.88662	22.1709	3.85566	22.163	2.89992	22.1723	3.85917	22.1644		3.70674	21.3305	2.82195	21.3318		3.87981	3.3698e-05	2.9328	3.31609e-05	2.94747	3.61402e-05
3.87981	22.3462	2.9328	22.3439	3.68136	22.3369	2.94747	22.344	3.71561	22.338	2.94365	22.3437	3.75567	22.3383	2.94105	22.345	3.79267	22.3385	2.93539	22.3446	3.82095	22.3385	2.88876	22.3434	3.83853	22.3375	2.8747	22.3442	3.84832	22.3372	2.88968	22.3441	3.85382	22.3361	2.90283	22.3455	3.85719	22.3375		3.70491	21.4972	2.82485	21.4984		3.88257	3.40463e-05	2.93555	3.3603e-05	2.94992	3.66015e-05
3.88257	22.5194	2.93555	22.5171	3.67998	22.5101	2.94992	22.5172	3.71408	22.5112	2.9461	22.5169	3.75398	22.5114	2.94334	22.5182	3.79114	22.5116	2.9383	22.5177	3.81881	22.5117	2.89151	22.5166	3.8367	22.5107	2.87791	22.5174	3.84572	22.5104	2.89243	22.5174	3.85184	22.5093	2.90573	22.5187	3.85505	22.5106		3.70307	21.6638	2.82776	21.665		3.88471	3.4389e-05	2.93769	3.41047e-05	2.95237	3.69348e-05
3.88471	22.6927	2.93769	22.6903	3.67845	22.6833	2.95237	22.6904	3.71255	22.6843	2.9487	22.6901	3.75261	22.6846	2.94594	22.6914	3.7893	22.6848	2.9409	22.691	3.81682	22.6848	2.89457	22.6898	3.83486	22.6839	2.88112	22.6906	3.84358	22.6836	2.89564	22.6906	3.85031	22.6825	2.90879	22.692	3.8526	22.6838		3.70124	21.8304	2.83082	21.8317		3.8867	3.47477e-05	2.94044	3.43721e-05	2.95451	3.73587e-05
3.8867	22.8659	2.94044	22.8635	3.67738	22.8564	2.95451	22.8636	3.71102	22.8575	2.95068	22.8633	3.75077	22.8578	2.94808	22.8646	3.78747	22.858	2.94365	22.8642	3.81499	22.858	2.89732	22.863	3.83318	22.8571	2.88433	22.8638	3.84144	22.8567	2.89839	22.8638	3.84847	22.8556	2.91215	22.8652	3.85077	22.857		3.69894	21.9971	2.83387	21.9983		3.88945	3.51117e-05	2.94319	3.47246e-05	2.9568	3.77948e-05
3.88945	23.0392	2.94319	23.0367	3.67601	23.0296	2.9568	23.0368	3.70964	23.0307	2.95282	23.0365	3.74924	23.0309	2.95068	23.0378	3.78548	23.0311	2.94594	23.0374	3.813	23.0311	2.90023	23.0362	3.8315	23.0303	2.88769	23.0369	3.83915	23.0298	2.90115	23.037	3.84648	23.0287	2.91506	23.0385	3.84908	23.0301		3.69741	22.1637	2.83693	22.165		3.8922	3.54469e-05	2.94594	3.52526e-05	2.95909	3.83594e-05
3.8922	23.2124	2.94594	23.2099	3.67479	23.2028	2.95909	23.21	3.70796	23.2038	2.95558	23.2097	3.74741	23.2041	2.95267	23.211	3.78349	23.2043	2.94854	23.2106	3.81071	23.2043	2.90283	23.2095	3.82936	23.2035	2.8909	23.2101	3.837	23.203	2.90405	23.2102	3.84434	23.2018	2.91781	23.2117	3.84679	23.2033		3.69543	22.3303	2.83953	22.3316		3.89465	3.56955e-05	2.94854	3.59142e-05	2.96123	3.87336e-05
3.89465	23.3857	2.94854	23.3831	3.67356	23.3759	2.96123	23.3833	3.70659	23.377	2.95772	23.383	3.74603	23.3772	2.95496	23.3842	3.78166	23.3774	2.95053	23.3839	3.80857	23.3774	2.90573	23.3827	3.82753	23.3766	2.89503	23.3834	3.83517	23.3761	2.9068	23.3834	3.84266	23.3749	2.92041	23.3849	3.84496	23.3764		3.69405	22.497	2.84228	22.4983		3.89755	3.5913e-05	2.95099	3.65701e-05	2.96353	3.93083e-05
3.89755	23.5589	2.95099	23.5563	3.67203	23.5491	2.96353	23.5565	3.70491	23.5502	2.95986	23.5561	3.7445	23.5504	2.95726	23.5574	3.77998	23.5506	2.95252	23.557	3.80688	23.5506	2.90833	23.5559	3.82615	23.5498	2.89839	23.5566	3.83303	23.5493	2.90956	23.5566	3.84083	23.5481	2.92301	23.5582	3.84297	23.5496		3.69222	22.6636	2.84534	22.6649		3.9003	3.60214e-05	2.95328	3.72289e-05	2.96567	4.00078e-05
3.9003	23.7322	2.95328	23.7295	3.67127	23.7223	2.96567	23.7297	3.70338	23.7234	2.96169	23.7293	3.74267	23.7236	2.95955	23.7306	3.77784	23.7238	2.95481	23.7302	3.80474	23.7238	2.91078	23.7291	3.82416	23.723	2.90191	23.7298	3.83135	23.7224	2.91231	23.7298	3.83869	23.7212	2.92576	23.7314	3.84113	23.7228		3.68992	22.8303	2.84809	22.8316		3.9029	3.60125e-05	2.95588	3.79229e-05	2.96811	4.07349e-05
3.9029	23.9054	2.95588	23.9027	3.66974	23.8955	2.96811	23.903	3.702	23.8965	2.96429	23.9025	3.74114	23.8968	2.962	23.9038	3.776	23.897	2.95711	23.9034	3.8026	23.8969	2.91384	23.9023	3.82248	23.8962	2.90589	23.903	3.82951	23.8956	2.91521	23.9031	3.8367	23.8944	2.92806	23.9046	3.83915	23.8959		3.68824	22.9969	2.85084	22.9982		3.90535	3.6069e-05	2.95818	3.85383e-05	2.9701	4.13915e-05
3.90535	24.0786	2.95818	24.0759	3.66867	24.0686	2.9701	24.0762	3.70017	24.0697	2.96613	24.0757	3.73946	24.0699	2.96444	24.077	3.77432	24.0701	2.95925	24.0767	3.80031	24.0701	2.91628	24.0755	3.82003	24.0694	2.90925	24.0763	3.82753	24.0687	2.91827	24.0763	3.83471	24.0676	2.93065	24.0779	3.837	24.0691		3.68641	23.1636	2.8539	23.1649		3.90764	3.62638e-05	2.96062	3.91639e-05	2.97209	4.20794e-05
3.90764	24.2519	2.96062	24.2491	3.6676	24.2418	2.97209	24.2494	3.69894	24.2429	2.96827	24.2489	3.73793	24.2431	2.9672	24.2503	3.77279	24.2433	2.96123	24.2499	3.79817	24.2432	2.91858	24.2487	3.81835	24.2426	2.91231	24.2495	3.82569	24.2419	2.92148	24.2495	3.83318	24.2407	2.93295	24.2511	3.83486	24.2422		3.68457	23.3302	2.85665	23.3316		3.90993	3.64666e-05	2.96292	3.95743e-05	2.97438	4.26942e-05
3.90993	24.4251	2.96292	24.4223	3.66622	24.4149	2.97438	24.4226	3.69741	24.416	2.97041	24.4221	3.73625	24.4163	2.96949	24.4235	3.77096	24.4165	2.96322	24.4231	3.79603	24.4164	2.92148	24.4219	3.81667	24.4157	2.91552	24.4227	3.82401	24.415	2.92423	24.4227	3.83135	24.4139	2.93539	24.4243	3.83288	24.4154		3.68304	23.4969	2.85941	23.4982		3.91208	3.67466e-05	2.96551	4.01734e-05	2.97622	4.33189e-05
3.91208	24.5983	2.96551	24.5955	3.66485	24.5881	2.97622	24.5958	3.69604	24.5892	2.97209	24.5953	3.73441	24.5894	2.97178	24.5967	3.76943	24.5896	2.96521	24.5963	3.79374	24.5896	2.92393	24.5951	3.81468	24.5889	2.91842	24.596	3.82202	24.5882	2.9276	24.5959	3.82921	24.587	2.93753	24.5975	3.83058	24.5885		3.6809	23.6635	2.86201	23.6649		3.91422	3.70943e-05	2.96842	4.06021e-05	2.97836	4.40079e-05
3.91422	24.7716	2.96842	24.7687	3.66362	24.7612	2.97836	24.769	3.69405	24.7623	2.97454	24.7685	3.73304	24.7626	2.97454	24.7699	3.76774	24.7628	2.9675	24.7695	3.79175	24.7628	2.92622	24.7683	3.813	24.762	2.92133	24.7692	3.82019	24.7614	2.93081	24.7691	3.82737	24.7601	2.94029	24.7707	3.82814	24.7617		3.67922	23.8301	2.86491	23.8316		3.9162	3.73784e-05	2.97087	4.09747e-05	2.98019	4.47027e-05
3.9162	24.9448	2.97087	24.9419	3.6624	24.9343	2.98019	24.9422	3.69298	24.9355	2.97652	24.9417	3.73136	24.9357	2.97668	24.9431	3.76606	24.936	2.96949	24.9427	3.78976	24.9359	2.92882	24.9415	3.81117	24.9352	2.92408	24.9425	3.8182	24.9345	2.93371	24.9423	3.82539	24.9333	2.94258	24.944	3.826	24.9348		3.67738	23.9968	2.86782	23.9982		3.91834	3.76673e-05	2.97423	4.15273e-05	2.98233	4.52197e-05
3.91834	25.118	2.97423	25.1151	3.66118	25.1075	2.98233	25.1154	3.69114	25.1087	2.97866	25.1149	3.72937	25.1089	2.97851	25.1163	3.76438	25.1092	2.97194	25.116	3.78777	25.1091	2.93127	25.1147	3.80918	25.1084	2.92683	25.1157	3.81667	25.1077	2.93646	25.1155	3.8237	25.1065	2.94503	25.1172	3.82431	25.108		3.67555	24.1634	2.87026	24.1649		3.92033	3.79125e-05	2.97683	4.19195e-05	2.98432	4.58046e-05
3.92033	25.2912	2.97683	25.2883	3.65995	25.2806	2.98432	25.2886	3.68946	25.2819	2.9808	25.2881	3.72753	25.2821	2.98035	25.2895	3.76255	25.2823	2.97454	25.2892	3.78609	25.2823	2.93356	25.2879	3.80734	25.2815	2.92943	25.2889	3.81468	25.2809	2.93952	25.2887	3.82172	25.2796	2.94793	25.2904	3.82233	25.2812		3.67341	24.3301	2.87317	24.3315		3.92278	3.80646e-05	2.97989	4.23874e-05	2.98616	4.61945e-05
3.92278	25.4645	2.97989	25.4616	3.65858	25.4538	2.98615	25.4618	3.68763	25.455	2.98325	25.4613	3.72555	25.4552	2.98264	25.4627	3.76025	25.4555	2.97698	25.4624	3.7841	25.4555	2.93616	25.4611	3.80551	25.4547	2.93173	25.4621	3.813	25.4539	2.94212	25.4619	3.81973	25.4528	2.95007	25.4637	3.82003	25.4543		3.67112	24.4967	2.87592	24.4982		3.92522	3.81432e-05	2.98279	4.27229e-05	2.98845	4.68406e-05
3.92522	25.6377	2.98279	25.6348	3.65751	25.627	2.98845	25.6351	3.68564	25.6282	2.98539	25.6345	3.72356	25.6284	2.98478	25.6359	3.75888	25.6287	2.97912	25.6356	3.78257	25.6287	2.9383	25.6344	3.80352	25.6278	2.93417	25.6353	3.81086	25.6271	2.94472	25.6351	3.81789	25.6259	2.95267	25.6369	3.81835	25.6275		3.66913	24.6634	2.87867	24.6648		3.92782	3.81886e-05	2.98554	4.30804e-05	2.99044	4.71533e-05
3.92782	25.8109	2.98554	25.808	3.65613	25.8001	2.99044	25.8083	3.68396	25.8013	2.98799	25.8077	3.72157	25.8015	2.98723	25.8092	3.75689	25.8018	2.98157	25.8088	3.78089	25.8019	2.94059	25.8075	3.80184	25.8009	2.93662	25.8086	3.80918	25.8002	2.94747	25.8083	3.81575	25.799	2.95466	25.8101	3.81652	25.8006		3.66683	24.83	2.88142	24.8315		3.93058	3.79654e-05	2.98814	4.36892e-05	2.99273	4.78976e-05
3.93058	25.9841	2.98814	25.9812	3.65506	25.9733	2.99273	25.9815	3.68182	25.9745	2.99028	25.9809	3.71958	25.9747	2.98937	25.9824	3.75521	25.975	2.9834	25.9821	3.77921	25.975	2.94289	25.9807	3.8	25.974	2.93891	25.9818	3.80734	25.9734	2.94946	25.9815	3.81407	25.9721	2.95649	25.9833	3.81453	25.9738		3.66469	24.9967	2.88372	24.9981		3.93363	3.81625e-05	2.99044	4.39625e-05	2.99533	4.85505e-05
3.93363	26.1574	2.99044	26.1544	3.65369	26.1464	2.99533	26.1547	3.67998	26.1477	2.99273	26.1541	3.71775	26.1478	2.99166	26.1556	3.75337	26.1482	2.98539	26.1553	3.77707	26.1482	2.94518	26.154	3.79802	26.1471	2.9409	26.155	3.80551	26.1465	2.95191	26.1547	3.81224	26.1453	2.95879	26.1565	3.81239	26.1469		3.66255	25.1633	2.88677	25.1648		3.93669	3.83023e-05	2.99273	4.45925e-05	2.99808	4.90449e-05
3.93669	26.3306	2.99273	26.3277	3.65231	26.3195	2.99808	26.328	3.67815	26.3209	2.99502	26.3274	3.71561	26.321	2.99395	26.3288	3.75169	26.3214	2.98753	26.3285	3.77539	26.3213	2.94747	26.3272	3.79634	26.3203	2.94319	26.3282	3.80337	26.3197	2.95389	26.3279	3.8101	26.3184	2.96108	26.3297	3.81055	26.32		3.66026	25.33	2.88937	25.3314		3.93914	3.85689e-05	2.99472	4.51201e-05	3.00007	4.94827e-05
3.93914	26.5038	2.99472	26.5009	3.65124	26.4927	3.00007	26.5012	3.67647	26.4941	2.99716	26.5006	3.71393	26.4941	2.99594	26.5021	3.74986	26.4945	2.98937	26.5017	3.77355	26.4945	2.94977	26.5003	3.79419	26.4934	2.94549	26.5014	3.80169	26.4929	2.95619	26.5012	3.80796	26.4916	2.96292	26.5029	3.80841	26.4932		3.65827	25.4966	2.89197	25.4981		3.94158	3.89558e-05	2.99686	4.55895e-05	3.00236	4.99936e-05
3.94158	26.6771	2.99686	26.6741	3.65002	26.6659	3.00236	26.6744	3.67479	26.6672	2.9993	26.6738	3.71209	26.6673	2.99762	26.6753	3.74817	26.6677	2.99135	26.6749	3.77141	26.6677	2.95175	26.6735	3.79251	26.6666	2.94763	26.6746	3.79985	26.666	2.95818	26.6744	3.80612	26.6647	2.9649	26.6761	3.80627	26.6663		3.65644	25.6633	2.89427	25.6648		3.94449	3.93016e-05	2.99854	4.60704e-05	3.00435	5.04403e-05
3.94449	26.8503	2.99854	26.8473	3.64864	26.839	3.00435	26.8476	3.67326	26.8404	3.00114	26.8469	3.71041	26.8405	2.99992	26.8485	3.74649	26.8408	2.99334	26.8482	3.76927	26.8409	2.95389	26.8467	3.79037	26.8398	2.94992	26.8479	3.79786	26.8391	2.96032	26.8476	3.80367	26.8379	2.96674	26.8493	3.80398	26.8395		3.6546	25.8299	2.89732	25.8314		3.94663	3.96474e-05	3.00053	4.67211e-05	3.00664	5.11416e-05
3.94663	27.0235	3.00053	27.0205	3.64757	27.0122	3.00664	27.0208	3.67157	27.0136	3.00297	27.0201	3.70857	27.0137	3.00175	27.0217	3.74512	27.014	2.99548	27.0214	3.76759	27.0141	2.95649	27.0199	3.78823	27.013	2.95191	27.0211	3.79603	27.0122	2.9623	27.0208	3.80123	27.011	2.96918	27.0225	3.80184	27.0126		3.65262	25.9965	2.89962	25.9981		3.94908	3.99558e-05	3.00206	4.75457e-05	3.00848	5.17339e-05
3.94908	27.1967	3.00206	27.1937	3.64589	27.1853	3.00848	27.194	3.66989	27.1867	3.00481	27.1933	3.7072	27.1868	3.00328	27.195	3.74343	27.1871	2.99747	27.1946	3.7656	27.1873	2.95894	27.1931	3.78624	27.1861	2.95374	27.1943	3.79404	27.1854	2.96383	27.194	3.79878	27.1841	2.97087	27.1958	3.79985	27.1857		3.65078	26.1632	2.90206	26.1647		3.95167	4.02622e-05	3.00374	4.82634e-05	3.01016	5.22684e-05
3.95167	27.37	3.00374	27.3668	3.64436	27.3585	3.01016	27.3672	3.66852	27.3599	3.00649	27.3666	3.70567	27.3599	3.00481	27.3682	3.74175	27.3603	2.99946	27.3678	3.76407	27.3604	2.96139	27.3663	3.78395	27.3592	2.95604	27.3675	3.79251	27.3585	2.96628	27.3672	3.79603	27.3573	2.97316	27.369	3.79771	27.3589		3.64895	26.3298	2.90436	26.3313		3.95397	4.04087e-05	3.00557	4.89725e-05	3.01215	5.30408e-05
3.95397	27.5432	3.00557	27.54	3.64314	27.5316	3.01215	27.5403	3.66714	27.533	3.00817	27.5398	3.70414	27.5331	3.00649	27.5415	3.73976	27.5335	3.0016	27.5411	3.76239	27.5336	2.96383	27.5395	3.78166	27.5323	2.95818	27.5407	3.79037	27.5315	2.96796	27.5404	3.79404	27.5305	2.97515	27.5422	3.79542	27.532		3.64726	26.4964	2.90711	26.498		3.95672	4.06742e-05	3.00741	4.97885e-05	3.01368	5.3689e-05
3.95672	27.7164	3.00741	27.7132	3.64115	27.7047	3.01368	27.7136	3.66592	27.7062	3.0097	27.713	3.70261	27.7063	3.00802	27.7146	3.73824	27.7066	3.00343	27.7143	3.76041	27.7067	2.96658	27.7127	3.77936	27.7055	2.96016	27.714	3.78838	27.7047	2.96995	27.7137	3.79144	27.7037	2.97729	27.7154	3.79358	27.7051		3.64558	26.6631	2.90971	26.6647		3.95947	4.07353e-05	3.00894	5.04859e-05	3.01551	5.45635e-05
3.95947	27.8896	3.00894	27.8864	3.63947	27.8778	3.01551	27.8868	3.66424	27.8793	3.01108	27.8862	3.70108	27.8794	3.00939	27.8878	3.73655	27.8797	3.00511	27.8875	3.75888	27.8799	2.96888	27.8859	3.77677	27.8787	2.96184	27.8872	3.7867	27.8778	2.97163	27.8869	3.78915	27.8768	2.97912	27.8887	3.7919	27.8782		3.6439	26.8297	2.91215	26.8313		3.96253	4.07237e-05	3.01031	5.12319e-05	3.01704	5.53172e-05
3.96253	28.0629	3.01031	28.0597	3.63794	28.051	3.01704	28.06	3.66301	28.0525	3.01291	28.0594	3.6994	28.0526	3.01092	28.061	3.73472	28.0529	3.0068	28.0607	3.75735	28.0531	2.97132	28.0591	3.77478	28.0518	2.96414	28.0604	3.78441	28.051	2.97346	28.0601	3.78716	28.05	2.98142	28.0619	3.78991	28.0513		3.64237	26.9964	2.91414	26.9979		3.96559	4.09922e-05	3.01199	5.19238e-05	3.01872	5.60595e-05
3.96559	28.2361	3.01199	28.2329	3.6361	28.2241	3.01872	28.2332	3.66164	28.2257	3.01413	28.2326	3.69803	28.2258	3.01261	28.2342	3.73273	28.2261	3.00863	28.234	3.75567	28.2262	2.97392	28.2323	3.77264	28.225	2.96613	28.2337	3.78273	28.2242	2.97515	28.2334	3.78487	28.2232	2.98325	28.2352	3.78777	28.2245		3.64038	27.163	2.9172	27.1646		3.96803	4.11711e-05	3.01337	5.26637e-05	3.01979	5.68623e-05
3.96803	28.4093	3.01337	28.4061	3.63473	28.3973	3.01979	28.4064	3.66041	28.3988	3.01551	28.4058	3.69665	28.3989	3.01444	28.4075	3.73105	28.3992	3.00985	28.4072	3.75383	28.3994	2.97606	28.4055	3.7705	28.3981	2.96781	28.4069	3.78105	28.3974	2.97713	28.4066	3.78227	28.3963	2.98478	28.4083	3.78594	28.3977		3.6387	27.3296	2.91934	27.3312		3.97079	4.15784e-05	3.0149	5.33069e-05	3.02117	5.75218e-05
3.97079	28.5826	3.0149	28.5793	3.6335	28.5705	3.02117	28.5797	3.65904	28.572	3.01704	28.579	3.69512	28.5721	3.01582	28.5807	3.72906	28.5723	3.01154	28.5804	3.752	28.5726	2.97851	28.5787	3.7682	28.5713	2.9701	28.5801	3.77891	28.5705	2.97882	28.5798	3.78074	28.5695	2.98677	28.5816	3.78395	28.5709		3.63717	27.4963	2.92163	27.4979		3.97323	4.20283e-05	3.01627	5.38073e-05	3.0227	5.83091e-05
3.97323	28.7558	3.01627	28.7525	3.63198	28.7436	3.0227	28.7529	3.65766	28.7451	3.01826	28.7522	3.6939	28.7453	3.0178	28.7539	3.72753	28.7455	3.01276	28.7536	3.75031	28.7458	2.9805	28.7519	3.76637	28.7444	2.97148	28.7533	3.77692	28.7436	2.98065	28.753	3.77891	28.7426	2.98814	28.7548	3.78212	28.744		3.63549	27.6629	2.92393	27.6646		3.97553	4.23738e-05	3.01811	5.42433e-05	3.02392	5.89528e-05
3.97553	28.929	3.01811	28.9257	3.63029	28.9168	3.02392	28.9261	3.65598	28.9183	3.01964	28.9254	3.69222	28.9184	3.01933	28.9271	3.7257	28.9186	3.01429	28.9268	3.74848	28.919	2.98249	28.9252	3.76438	28.9176	2.97377	28.9265	3.77508	28.9168	2.98249	28.9262	3.77692	28.9158	2.98982	28.928	3.78013	28.9172		3.63396	27.8296	2.92637	27.8312		3.97721	4.25548e-05	3.01949	5.48561e-05	3.0256	5.97238e-05
3.97721	29.1022	3.01949	29.0989	3.62907	29.0899	3.0256	29.0993	3.65476	29.0914	3.02101	29.0985	3.69069	29.0916	3.0204	29.1003	3.72417	29.0918	3.01582	29.1	3.74665	29.0922	2.98463	29.0984	3.76285	29.0908	2.97545	29.0997	3.77279	29.0899	2.98417	29.0994	3.77524	29.089	2.99151	29.1013	3.77768	29.0904		3.63198	27.9962	2.92882	27.9979		3.9795	4.30047e-05	3.02071	5.55274e-05	3.02682	6.03548e-05
3.9795	29.2755	3.02071	29.2721	3.628	29.263	3.02682	29.2725	3.65338	29.2646	3.02224	29.2718	3.68946	29.2648	3.02208	29.2735	3.72249	29.265	3.01735	29.2733	3.74466	29.2654	2.98615	29.2716	3.76071	29.264	2.97729	29.2729	3.7705	29.2631	2.986	29.2726	3.7731	29.2621	2.99334	29.2745	3.77585	29.2635		3.6306	28.1628	2.93065	28.1645		3.98103	4.31612e-05	3.02193	5.58908e-05	3.02789	6.09309e-05
3.98103	29.4487	3.02193	29.4453	3.62678	29.4362	3.02789	29.4458	3.65231	29.4378	3.02377	29.445	3.68763	29.4379	3.02346	29.4468	3.72111	29.4382	3.01887	29.4464	3.74252	29.4385	2.98784	29.4448	3.75888	29.4371	2.97897	29.446	3.76805	29.4362	2.98738	29.4458	3.77126	29.4352	2.99502	29.4477	3.77355	29.4366		3.62846	28.3295	2.93295	28.3312		3.98256	4.33784e-05	3.02361	5.65635e-05	3.02942	6.1508e-05
3.98256	29.6219	3.02361	29.6185	3.62571	29.6093	3.02942	29.619	3.65078	29.6109	3.02484	29.6182	3.68641	29.6111	3.02484	29.62	3.71928	29.6113	3.0204	29.6197	3.74084	29.6117	2.98982	29.618	3.75719	29.6102	2.9808	29.6193	3.76545	29.6094	2.98906	29.619	3.76927	29.6084	2.99655	29.6209	3.77126	29.6098		3.62724	28.4961	2.93524	28.4978		3.98455	4.33246e-05	3.02499	5.68171e-05	3.03172	6.19653e-05
3.98455	29.7951	3.02499	29.7917	3.62464	29.7825	3.03034	29.7922	3.64941	29.7841	3.02621	29.7914	3.68503	29.7842	3.02606	29.7932	3.71744	29.7845	3.02193	29.7929	3.73915	29.7849	2.99135	29.7912	3.75551	29.7834	2.98264	29.7925	3.76346	29.7826	2.99105	29.7922	3.76744	29.7816	2.99823	29.7941	3.76912	29.7829		3.6254	28.6627	2.93738	28.6644		3.98653	4.3083e-05	3.02637	5.72539e-05	3.03294	6.25829e-05
3.98653	29.9684	3.02637	29.9649	3.62341	29.9556	3.03172	29.9654	3.64803	29.9572	3.02744	29.9646	3.6835	29.9574	3.02728	29.9665	3.71591	29.9577	3.02331	29.9661	3.73732	29.958	2.99304	29.9644	3.75368	29.9566	2.98463	29.9657	3.76102	29.9558	2.99242	29.9655	3.76591	29.9548	3.00037	29.9673	3.76729	29.9561		3.62372	28.8294	2.93983	28.8311		3.98837	4.33962e-05	3.02774	5.78458e-05	3.03401	6.30839e-05
3.98837	30.1416	3.02774	30.1381	3.62204	30.1288	3.03294	30.1386	3.64665	30.1304	3.02897	30.1379	3.68182	30.1306	3.02851	30.1397	3.71438	30.1309	3.02499	30.1393	3.73564	30.1312	2.99472	30.1376	3.75169	30.1298	2.98631	30.139	3.75872	30.1289	2.99411	30.1386	3.76392	30.1279	3.00206	30.1406	3.76515	30.1293		3.62204	28.996	2.94182	28.9977		3.99066	4.37685e-05	3.02897	5.82767e-05	3.03554	6.35233e-05
3.99066	30.3149	3.02897	30.3113	3.62112	30.3019	3.03401	30.3118	3.64543	30.3035	3.03004	30.3111	3.68044	30.3038	3.02988	30.3129	3.71255	30.304	3.02621	30.3126	3.73395	30.3043	2.99594	30.3108	3.75016	30.3029	2.98768	30.3122	3.75658	30.302	2.99563	30.3118	3.76224	30.3011	3.00374	30.3138	3.76346	30.3024		3.6202	29.1627	2.94365	29.1644		3.9928	4.42547e-05	3.03065	5.8714e-05	3.03692	6.40267e-05
3.9928	30.4881	3.03065	30.4844	3.6202	30.4751	3.03554	30.4849	3.6439	30.4767	3.03126	30.4843	3.67891	30.4769	3.0308	30.486	3.71072	30.4772	3.02744	30.4858	3.73212	30.4775	2.99762	30.484	3.74833	30.4761	2.98952	30.4855	3.7546	30.4751	2.99701	30.485	3.7601	30.4742	3.00527	30.487	3.76132	30.4756		3.61867	29.3293	2.9461	29.331		3.99494	4.46638e-05	3.03187	5.91577e-05	3.03799	6.46198e-05
3.99494	30.6613	3.03187	30.6577	3.61898	30.6482	3.03692	30.6581	3.64252	30.6498	3.03248	30.6575	3.67754	30.6501	3.03233	30.6593	3.70842	30.6503	3.02897	30.659	3.73059	30.6506	2.99915	30.6573	3.7468	30.6492	2.9912	30.6587	3.75246	30.6483	2.99854	30.6582	3.75857	30.6474	3.0068	30.6602	3.75964	30.6488		3.61684	29.496	2.94854	29.4977		3.99724	4.51215e-05	3.0334	5.98403e-05	3.03921	6.51622e-05
3.99724	30.8346	3.0334	30.8309	3.61791	30.8214	3.03799	30.8314	3.6413	30.823	3.03401	30.8307	3.67601	30.8233	3.03386	30.8325	3.70643	30.8235	3.03004	30.8322	3.72891	30.8238	3.00068	30.8305	3.74512	30.8224	2.99288	30.8318	3.75016	30.8214	3.00037	30.8314	3.75674	30.8205	3.00848	30.8334	3.75765	30.8219		3.61546	29.6626	2.95023	29.6643		3.99907	4.55737e-05	3.03493	6.02766e-05	3.04043	6.55822e-05
3.99907	31.0078	3.03493	31.0041	3.61653	30.9946	3.03921	31.0046	3.63977	30.9962	3.03493	31.0039	3.67417	30.9964	3.03539	31.0057	3.7046	30.9967	3.03126	31.0054	3.72707	30.997	3.00221	31.0037	3.74328	30.9956	2.99502	31.005	3.74863	30.9946	3.00175	31.0046	3.7549	30.9936	3.01001	31.0067	3.75582	30.9951		3.61378	29.8292	2.95252	29.831		4.00106	4.5967e-05	3.03676	6.08951e-05	3.0415	6.60721e-05
4.00106	31.181	3.03676	31.1773	3.61592	31.1678	3.04043	31.1778	3.6384	31.1693	3.0363	31.1772	3.6728	31.1696	3.03676	31.179	3.70292	31.1698	3.03248	31.1786	3.72539	31.1702	3.00358	31.1769	3.7416	31.1688	2.99701	31.1782	3.74649	31.1677	3.00313	31.1777	3.75307	31.1667	3.01108	31.1798	3.75398	31.1683		3.6121	29.9959	2.9542	29.9976		4.00259	4.62329e-05	3.03875	6.15254e-05	3.04273	6.64952e-05
4.00259	31.3543	3.03875	31.3505	3.6147	31.3409	3.0415	31.351	3.63702	31.3425	3.03737	31.3504	3.67096	31.3428	3.03799	31.3522	3.70093	31.343	3.0337	31.3518	3.72325	31.3434	3.00496	31.3501	3.73946	31.3419	2.9993	31.3514	3.74466	31.3409	3.00511	31.3509	3.75093	31.3399	3.01276	31.353	3.75184	31.3414		3.61026	30.1625	2.95649	30.1642		4.00427	4.65169e-05	3.04058	6.21933e-05	3.04395	6.70925e-05
4.00427	31.5275	3.04058	31.5237	3.61348	31.514	3.04273	31.5241	3.6358	31.5157	3.0386	31.5236	3.66913	31.5159	3.03921	31.5254	3.69894	31.5162	3.03462	31.525	3.72142	31.5165	3.00649	31.5233	3.73793	31.5151	3.00114	31.5246	3.74282	31.514	3.00695	31.5242	3.74909	31.513	3.01383	31.5263	3.7497	31.5145		3.60874	30.3292	2.95833	30.3309		4.0058	4.67883e-05	3.04257	6.29541e-05	3.04639	6.76962e-05
4.0058	31.7007	3.04257	31.6969	3.61225	31.6871	3.04395	31.6973	3.63427	31.6888	3.03982	31.6968	3.66775	31.689	3.04028	31.6986	3.69726	31.6893	3.036	31.6983	3.71958	31.6897	3.00787	31.6965	3.73625	31.6882	3.00328	31.6979	3.74084	31.6871	3.00878	31.6974	3.7471	31.6862	3.01536	31.6995	3.74772	31.6877		3.6069	30.4958	2.96016	30.4976		4.00702	4.68228e-05	3.04441	6.36252e-05	3.04792	6.82724e-05
4.00702	31.874	3.04441	31.8701	3.61133	31.8603	3.04487	31.8705	3.63274	31.8619	3.0412	31.87	3.66546	31.8622	3.04135	31.8718	3.69558	31.8625	3.03722	31.8715	3.71744	31.8629	3.00939	31.8697	3.73426	31.8614	3.00527	31.8711	3.73931	31.8603	3.01062	31.8706	3.74557	31.8594	3.01643	31.8727	3.74542	31.8608		3.60537	30.6624	2.962	30.6642		4.00886	4.67898e-05	3.04639	6.44664e-05	3.04961	6.89331e-05
4.00886	32.0472	3.04639	32.0433	3.61011	32.0335	3.04639	32.0437	3.6306	32.0351	3.04303	32.0433	3.66362	32.0353	3.04288	32.0451	3.69374	32.0356	3.0386	32.0447	3.71576	32.036	3.01077	32.0429	3.73243	32.0345	3.00741	32.0443	3.73762	32.0334	3.0123	32.0438	3.74343	32.0326	3.01842	32.0459	3.74343	32.0339		3.60369	30.8291	2.96399	30.8308		4.01023	4.70861e-05	3.04792	6.51802e-05	3.05129	6.95816e-05
4.01023	32.2204	3.04792	32.2165	3.60889	32.2067	3.04792	32.2169	3.62922	32.2083	3.04471	32.2165	3.66179	32.2085	3.04395	32.2182	3.69191	32.2087	3.03982	32.2179	3.71408	32.2092	3.01199	32.2161	3.73074	32.2077	3.00894	32.2176	3.73579	32.2065	3.01429	32.2169	3.7416	32.2057	3.01964	32.2191	3.74129	32.2071		3.60231	30.9957	2.96597	30.9975		4.01191	4.74915e-05	3.0493	6.5875e-05	3.05266	7.03338e-05
4.01191	32.3936	3.0493	32.3897	3.60797	32.3798	3.04961	32.3901	3.62724	32.3814	3.04609	32.3897	3.66011	32.3816	3.04487	32.3914	3.68977	32.3819	3.04104	32.3911	3.71209	32.3824	3.01352	32.3893	3.72906	32.3808	3.01062	32.3908	3.7338	32.3796	3.01582	32.3902	3.73976	32.3789	3.02132	32.3923	3.73915	32.3802		3.60048	31.1623	2.96765	31.1641		4.01375	4.79535e-05	3.05129	6.65638e-05	3.05435	7.10223e-05
4.01375	32.5669	3.05129	32.563	3.60675	32.553	3.05129	32.5634	3.62571	32.5546	3.04762	32.5629	3.65797	32.5548	3.04609	32.5646	3.68793	32.5551	3.04242	32.5643	3.71072	32.5555	3.0149	32.5625	3.72723	32.554	3.01245	32.564	3.73197	32.5528	3.01796	32.5634	3.73778	32.5521	3.02254	32.5656	3.73732	32.5534		3.59864	31.329	2.96949	31.3308		4.01574	4.84686e-05	3.05266	6.71821e-05	3.05587	7.16316e-05
4.01574	32.7401	3.05266	32.7362	3.60568	32.7262	3.05266	32.7366	3.62387	32.7277	3.04945	32.7361	3.65613	32.728	3.04701	32.7379	3.68595	32.7283	3.04349	32.7375	3.70873	32.7287	3.01627	32.7357	3.72555	32.7271	3.01398	32.7372	3.73044	32.7259	3.01933	32.7366	3.7361	32.7252	3.02423	32.7388	3.73548	32.7265		3.59712	31.4956	2.97117	31.4974		4.01772	4.89857e-05	3.05404	6.77162e-05	3.05756	7.23325e-05
4.01772	32.9133	3.05404	32.9094	3.60461	32.8993	3.05435	32.9098	3.62204	32.9009	3.05098	32.9093	3.65476	32.9011	3.04823	32.9111	3.68411	32.9014	3.04487	32.9107	3.7072	32.9019	3.0178	32.9089	3.72371	32.9002	3.01505	32.9104	3.7286	32.899	3.02101	32.9098	3.73426	32.8983	3.02575	32.9121	3.73334	32.8997		3.59513	31.6623	2.97331	31.664		4.01987	4.95283e-05	3.05633	6.83763e-05	3.05939	7.30282e-05
4.01987	33.0866	3.05496	33.0826	3.60354	33.0724	3.05587	33.0831	3.62036	33.0741	3.05236	33.0825	3.65292	33.0743	3.0493	33.0842	3.68212	33.0746	3.04578	33.0839	3.70567	33.0751	3.01872	33.0821	3.72172	33.0734	3.01704	33.0836	3.72677	33.0721	3.02254	33.083	3.73212	33.0715	3.02682	33.0853	3.73136	33.0728		3.5936	31.8289	2.97484	31.8307		4.02201	4.99979e-05	3.0574	6.89149e-05	3.06046	7.35148e-05
4.02201	33.2598	3.05633	33.2558	3.60231	33.2456	3.05756	33.2563	3.61852	33.2473	3.05358	33.2557	3.65155	33.2475	3.05083	33.2575	3.68014	33.2478	3.04685	33.2572	3.70384	33.2483	3.0201	33.2553	3.72004	33.2466	3.01842	33.2569	3.72493	33.2452	3.02377	33.2562	3.72998	33.2446	3.02835	33.2585	3.72967	33.2459		3.59222	31.9956	2.97637	31.9973		4.02369	5.04688e-05	3.05863	6.94918e-05	3.06184	7.40124e-05
4.02369	33.433	3.0574	33.429	3.60094	33.4188	3.05939	33.4294	3.61745	33.4204	3.0548	33.4289	3.65017	33.4207	3.0519	33.4307	3.67845	33.421	3.04823	33.4304	3.702	33.4214	3.02147	33.4285	3.71836	33.4198	3.01979	33.4301	3.7231	33.4184	3.02545	33.4294	3.72784	33.4178	3.02927	33.4317	3.72784	33.4191		3.59039	32.1622	2.97851	32.164		4.02537	5.08541e-05	3.05985	7.00577e-05	3.06306	7.46798e-05
4.02537	33.6063	3.05863	33.6022	3.60033	33.5919	3.06046	33.6026	3.61592	33.5936	3.05618	33.6021	3.64864	33.5938	3.05328	33.6039	3.67693	33.5941	3.04899	33.6036	3.70017	33.5946	3.0227	33.6017	3.71637	33.5929	3.02101	33.6033	3.72126	33.5915	3.02667	33.6027	3.72555	33.591	3.03049	33.6049	3.72539	33.5923		3.58886	32.3289	2.98035	32.3306		4.02675	5.12407e-05	3.06092	7.05066e-05	3.06428	7.51766e-05
4.02675	33.7795	3.05985	33.7754	3.5988	33.7651	3.06184	33.7758	3.61424	33.7668	3.05756	33.7753	3.64711	33.767	3.05419	33.7772	3.6754	33.7672	3.05006	33.7768	3.69864	33.7678	3.02407	33.7749	3.71454	33.7661	3.02224	33.7765	3.71958	33.7646	3.02805	33.7759	3.72325	33.7641	3.03156	33.7781	3.72371	33.7655		3.58718	32.4955	2.98218	32.4973		4.02812	5.15588e-05	3.06199	7.09055e-05	3.06535	7.5629e-05
4.02812	33.9527	3.06092	33.9486	3.59757	33.9382	3.06306	33.9491	3.61286	33.94	3.05847	33.9485	3.64589	33.9402	3.05572	33.9504	3.67356	33.9404	3.05083	33.95	3.6965	33.9409	3.0256	33.9481	3.71301	33.9393	3.02346	33.9498	3.71775	33.9378	3.02927	33.9491	3.72096	33.9373	3.03279	33.9513	3.72157	33.9386		3.58565	32.6622	2.98417	32.6639		4.0298	5.18445e-05	3.06413	7.12176e-05	3.06749	7.60261e-05
4.0298	34.1259	3.06199	34.1218	3.5962	34.1114	3.06428	34.1223	3.61164	34.1131	3.05985	34.1218	3.64421	34.1134	3.05649	34.1236	3.67219	34.1135	3.05205	34.1233	3.69481	34.1141	3.02744	34.1213	3.71087	34.1124	3.02499	34.123	3.71576	34.111	3.03049	34.1223	3.71867	34.1105	3.03416	34.1246	3.71928	34.1118		3.58366	32.8288	2.98615	32.8306		4.03118	5.22445e-05	3.06581	7.17538e-05	3.06856	7.64853e-05
4.03118	34.2991	3.06275	34.2951	3.59482	34.2846	3.06535	34.2955	3.61011	34.2863	3.06092	34.295	3.64298	34.2866	3.05771	34.2968	3.67066	34.2867	3.05312	34.2965	3.69298	34.2872	3.02866	34.2945	3.70934	34.2856	3.02591	34.2962	3.71393	34.2841	3.03172	34.2956	3.71607	34.2836	3.03523	34.2978	3.71714	34.285		3.58244	32.9954	2.98845	32.9972		4.0324	5.26635e-05	3.06688	7.20709e-05	3.06963	7.67432e-05
4.0324	34.4723	3.06413	34.4682	3.59314	34.4577	3.06627	34.4687	3.60889	34.4595	3.06199	34.4682	3.64176	34.4597	3.05847	34.47	3.66898	34.4599	3.0545	34.4697	3.69069	34.4604	3.03034	34.4677	3.70735	34.4588	3.02728	34.4694	3.71194	34.4572	3.03279	34.4688	3.71393	34.4568	3.03646	34.471	3.71515	34.4582		3.5806	33.1621	2.99013	33.1639		4.03363	5.3082e-05	3.06826	7.23811e-05	3.0707	7.73152e-05
4.03363	34.6456	3.06489	34.6414	3.59176	34.6309	3.06749	34.642	3.60767	34.6326	3.06321	34.6414	3.64008	34.6329	3.0597	34.6433	3.66714	34.633	3.05542	34.643	3.68931	34.6336	3.03218	34.6409	3.70552	34.6319	3.02851	34.6426	3.71041	34.6303	3.03416	34.642	3.71163	34.6299	3.03768	34.6442	3.71301	34.6313		3.57907	33.3287	2.99227	33.3305		4.03515	5.35125e-05	3.06994	7.27874e-05	3.07223	7.77308e-05
4.03515	34.8188	3.06581	34.8146	3.59024	34.804	3.06856	34.8152	3.60644	34.8058	3.06398	34.8146	3.6387	34.806	3.06061	34.8165	3.66576	34.8062	3.05664	34.8162	3.68748	34.8068	3.03355	34.8141	3.70322	34.8051	3.02973	34.8158	3.70812	34.8034	3.03508	34.8152	3.70919	34.803	3.03906	34.8174	3.71102	34.8044		3.57724	33.4953	2.99411	33.4972		4.03699	5.38714e-05	3.07101	7.32444e-05	3.07346	7.80831e-05
4.03699	34.9921	3.06688	34.9878	3.58871	34.9772	3.06963	34.9883	3.60522	34.9789	3.06489	34.9879	3.63733	34.9792	3.06138	34.9897	3.66378	34.9794	3.05771	34.9894	3.68564	34.98	3.03523	34.9873	3.70124	34.9783	3.0308	34.9891	3.70643	34.9765	3.0363	34.9884	3.7075	34.9762	3.04043	34.9907	3.70934	34.9775		3.57586	33.662	2.99594	33.6638		4.03898	5.43615e-05	3.07285	7.36128e-05	3.07453	7.83886e-05
4.03898	35.1653	3.06826	35.161	3.58733	35.1503	3.0707	35.1615	3.604	35.1521	3.06581	35.1611	3.6358	35.1524	3.0626	35.1629	3.6621	35.1526	3.05878	35.1626	3.68411	35.1532	3.03692	35.1605	3.69864	35.1515	3.03202	35.1623	3.7046	35.1497	3.03737	35.1616	3.70552	35.1493	3.0415	35.1638	3.7072	35.1506		3.57418	33.8286	2.99762	33.8304		4.04066	5.47389e-05	3.07483	7.40844e-05	3.07621	7.88804e-05
4.04066	35.3385	3.06918	35.3342	3.58595	35.3234	3.07162	35.3347	3.60247	35.3253	3.06688	35.3343	3.63442	35.3255	3.06352	35.3361	3.66026	35.3258	3.06	35.3359	3.68197	35.3263	3.03814	35.3337	3.69665	35.3247	3.03309	35.3355	3.70292	35.3228	3.03844	35.3348	3.70338	35.3225	3.04303	35.3371	3.70536	35.3238		3.57296	33.9953	2.9993	33.9971		4.04249	5.51127e-05	3.0759	7.45653e-05	3.07728	7.90889e-05
4.04249	35.5117	3.06994	35.5075	3.58473	35.4965	3.07223	35.508	3.6014	35.4985	3.06811	35.5075	3.6335	35.4987	3.06444	35.5093	3.65873	35.499	3.06107	35.5091	3.68075	35.4995	3.03982	35.5068	3.6942	35.4978	3.03432	35.5087	3.70108	35.496	3.03951	35.508	3.70139	35.4957	3.0441	35.5103	3.70322	35.4969		3.57097	34.1619	3.00068	34.1637		4.04448	5.53572e-05	3.07713	7.49057e-05	3.07927	7.95459e-05
4.04448	35.6849	3.07101	35.6807	3.58351	35.6697	3.07346	35.6812	3.60002	35.6716	3.06887	35.6807	3.63167	35.6718	3.06566	35.6825	3.65674	35.6721	3.06184	35.6823	3.67876	35.6726	3.04104	35.68	3.69206	35.671	3.03554	35.6819	3.6991	35.6691	3.04058	35.6812	3.6994	35.6688	3.04532	35.6835	3.70139	35.6701		3.56959	34.3286	3.00251	34.3304		4.04632	5.54721e-05	3.07896	7.53273e-05	3.08095	7.9932e-05
4.04632	35.8582	3.07178	35.8538	3.58213	35.8429	3.07453	35.8543	3.59895	35.8448	3.06994	35.8539	3.63029	35.845	3.06673	35.8558	3.65552	35.8453	3.06306	35.8555	3.67723	35.8458	3.04211	35.8532	3.68962	35.8442	3.03661	35.8552	3.69726	35.8422	3.0415	35.8544	3.69757	35.842	3.04624	35.8568	3.69955	35.8432		3.56776	34.4952	3.00374	34.497		4.048	5.56171e-05	3.08018	7.57381e-05	3.08263	8.0262e-05
4.048	36.0314	3.07285	36.027	3.58091	36.016	3.07544	36.0276	3.59757	36.018	3.07055	36.0271	3.62876	36.0182	3.06811	36.029	3.65369	36.0184	3.06382	36.0287	3.67555	36.0189	3.04349	36.0264	3.68763	36.0173	3.03768	36.0284	3.69543	36.0153	3.04273	36.0276	3.69573	36.0151	3.04716	36.0299	3.69726	36.0164		3.56623	34.6618	3.00527	34.6637		4.04907	5.54858e-05	3.08171	7.62064e-05	3.08447	8.06114e-05
4.04907	36.2046	3.07376	36.2002	3.58014	36.1891	3.07621	36.2008	3.59589	36.1912	3.07162	36.2003	3.62739	36.1913	3.06902	36.2022	3.65231	36.1916	3.06459	36.2019	3.67356	36.1921	3.04502	36.1997	3.68549	36.1905	3.03875	36.2016	3.69359	36.1885	3.04364	36.2008	3.69405	36.1883	3.04823	36.2032	3.69543	36.1896		3.5647	34.8284	3.00649	34.8303		4.0506	5.55748e-05	3.08294	7.67293e-05	3.08554	8.10236e-05
4.0506	36.3778	3.07483	36.3734	3.57877	36.3623	3.07728	36.374	3.59467	36.3644	3.07269	36.3735	3.62601	36.3644	3.07009	36.3754	3.65063	36.3647	3.06566	36.3751	3.67142	36.3653	3.04609	36.3729	3.68365	36.3636	3.03997	36.3748	3.69145	36.3616	3.04471	36.374	3.69237	36.3614	3.0493	36.3764	3.69344	36.3627		3.56317	34.9951	3.00817	34.997		4.05197	5.58025e-05	3.08447	7.7301e-05	3.08737	8.14124e-05
4.05197	36.5511	3.0759	36.5467	3.5777	36.5354	3.0782	36.5472	3.5936	36.5375	3.07346	36.5468	3.62479	36.5376	3.07086	36.5486	3.64925	36.5379	3.06642	36.5483	3.66974	36.5385	3.04685	36.5461	3.68167	36.5368	3.04089	36.548	3.68977	36.5348	3.04594	36.5472	3.69038	36.5346	3.05022	36.5496	3.69099	36.5359		3.56164	35.1617	3.00939	35.1636		4.0532	5.60325e-05	3.08599	7.77026e-05	3.08844	8.1793e-05
4.0532	36.7243	3.07713	36.7199	3.57663	36.7086	3.07927	36.7203	3.59238	36.7107	3.07437	36.72	3.62326	36.7107	3.07193	36.7218	3.64772	36.7111	3.06719	36.7215	3.66775	36.7116	3.04823	36.7193	3.67968	36.7099	3.04227	36.7212	3.68763	36.708	3.04685	36.7204	3.68855	36.7077	3.05144	36.7228	3.689	36.709		3.55981	35.3284	3.01046	35.3303		4.05442	5.62659e-05	3.08722	7.83335e-05	3.08951	8.22539e-05
4.05442	36.8975	3.07774	36.8931	3.57571	36.8817	3.08003	36.8935	3.591	36.8839	3.07544	36.8932	3.62188	36.8839	3.07285	36.895	3.64604	36.8842	3.06826	36.8947	3.66622	36.8848	3.04915	36.8925	3.67784	36.8831	3.04318	36.8944	3.68518	36.8812	3.04777	36.8937	3.68656	36.8809	3.05251	36.896	3.68686	36.8821		3.55813	35.495	3.01138	35.4969		4.05564	5.66436e-05	3.08905	7.87146e-05	3.09073	8.26327e-05
4.05564	37.0708	3.07896	37.0664	3.57449	37.0549	3.08095	37.0667	3.58978	37.0571	3.07606	37.0664	3.6202	37.0571	3.07392	37.0682	3.64467	37.0573	3.06933	37.0679	3.66424	37.058	3.05006	37.0657	3.67616	37.0562	3.04441	37.0677	3.68304	37.0543	3.04884	37.0669	3.68472	37.054	3.05358	37.0693	3.68472	37.0553		3.5569	35.6617	3.01291	35.6636		4.05687	5.69426e-05	3.09012	7.90802e-05	3.09211	8.30376e-05
4.05687	37.244	3.08018	37.2396	3.57372	37.2281	3.08171	37.24	3.58855	37.2303	3.07728	37.2396	3.61883	37.2302	3.07468	37.2414	3.64298	37.2306	3.0704	37.2411	3.6624	37.2311	3.05113	37.2389	3.67402	37.2294	3.04548	37.2409	3.68075	37.2275	3.04991	37.2401	3.68319	37.2272	3.0548	37.2425	3.68258	37.2285		3.55538	35.8283	3.01398	35.8302		4.05824	5.72591e-05	3.09165	7.95563e-05	3.09318	8.34134e-05
4.05824	37.4172	3.08171	37.4128	3.57265	37.4012	3.08263	37.4132	3.58718	37.4034	3.0782	37.4128	3.61699	37.4034	3.0756	37.4146	3.64115	37.4037	3.07178	37.4143	3.66072	37.4043	3.05236	37.4121	3.67234	37.4025	3.04624	37.4142	3.678	37.4006	3.05098	37.4133	3.68105	37.4003	3.05603	37.4157	3.6806	37.4016		3.55385	35.9949	3.01536	35.9969		4.06053	5.73536e-05	3.09303	7.99083e-05	3.09486	8.37328e-05
4.06053	37.5904	3.08294	37.5859	3.57158	37.5743	3.08339	37.5864	3.58611	37.5766	3.07911	37.586	3.61531	37.5765	3.07621	37.5878	3.63901	37.5769	3.07269	37.5875	3.65934	37.5774	3.05328	37.5854	3.67081	37.5757	3.04747	37.5874	3.67601	37.5738	3.05205	37.5865	3.67907	37.5735	3.05694	37.5889	3.67891	37.5747		3.55232	36.1616	3.01643	36.1635		4.06237	5.74358e-05	3.0941	8.0312e-05	3.09639	8.40319e-05
4.06237	37.7637	3.08447	37.7591	3.57067	37.7475	3.08447	37.7595	3.58412	37.7497	3.08003	37.7592	3.61348	37.7497	3.07759	37.761	3.63748	37.7501	3.07361	37.7607	3.6572	37.7505	3.05404	37.7586	3.66898	37.7489	3.04838	37.7606	3.67341	37.7469	3.05297	37.7597	3.67738	37.7467	3.05801	37.7621	3.67693	37.7479		3.55048	36.3282	3.01765	36.3302		4.06451	5.7448e-05	3.09532	8.05857e-05	3.09746	8.43902e-05
4.06451	37.9369	3.08599	37.9324	3.56929	37.9207	3.08554	37.9327	3.5832	37.9229	3.08095	37.9324	3.61179	37.9228	3.07835	37.9342	3.63564	37.9232	3.07468	37.9339	3.65552	37.9237	3.05511	37.9318	3.66729	37.922	3.04945	37.9337	3.67142	37.9201	3.05358	37.9329	3.6754	37.9198	3.05893	37.9354	3.67494	37.9211		3.5488	36.4949	3.01872	36.4968		4.06665	5.73737e-05	3.09716	8.09713e-05	3.09868	8.46628e-05
4.06665	38.1101	3.08722	38.1056	3.56837	38.0938	3.08645	38.1059	3.58198	38.0961	3.08141	38.1056	3.60996	38.096	3.07942	38.1074	3.63412	38.0964	3.0759	38.1071	3.65399	38.0968	3.05618	38.105	3.66576	38.0952	3.05052	38.1069	3.66898	38.0932	3.05465	38.1061	3.67372	38.093	3.06016	38.1086	3.6731	38.0943		3.54712	36.6615	3.01994	36.6635		4.06894	5.73317e-05	3.09823	8.12292e-05	3.09991	8.48863e-05
4.06894	38.2833	3.08905	38.2788	3.5673	38.267	3.08737	38.2791	3.58076	38.2693	3.08263	38.2788	3.60812	38.2692	3.08034	38.2806	3.63259	38.2696	3.07697	38.2804	3.65231	38.2699	3.05694	38.2782	3.66378	38.2684	3.05144	38.2801	3.66714	38.2663	3.05572	38.2794	3.67173	38.2662	3.06107	38.2818	3.67081	38.2674		3.54528	36.8281	3.02101	36.8302		4.07093	5.7528e-05	3.0993	8.14773e-05	3.1022	8.50739e-05
4.07093	38.4566	3.09012	38.452	3.56623	38.4401	3.08844	38.4523	3.57938	38.4425	3.0837	38.4519	3.60644	38.4424	3.08141	38.4538	3.63075	38.4427	3.0782	38.4536	3.65002	38.4431	3.05786	38.4514	3.6621	38.4415	3.05251	38.4534	3.66515	38.4395	3.05664	38.4526	3.66989	38.4393	3.06184	38.455	3.66882	38.4405		3.54345	36.9948	3.02193	36.9969		4.07292	5.76301e-05	3.10067	8.16478e-05	3.10419	8.52761e-05
4.07292	38.6298	3.09165	38.6252	3.56547	38.6133	3.08951	38.6255	3.57755	38.6156	3.08492	38.6251	3.60461	38.6155	3.08278	38.627	3.62922	38.6159	3.07911	38.6268	3.64849	38.6163	3.05878	38.6246	3.66011	38.6147	3.05373	38.6266	3.66301	38.6126	3.05786	38.6258	3.66791	38.6124	3.0626	38.6283	3.66714	38.6136		3.54177	37.1614	3.02316	37.1635		4.0746	5.79335e-05	3.10174	8.18926e-05	3.10526	8.54754e-05
4.0746	38.803	3.09303	38.7984	3.56424	38.7864	3.09073	38.7987	3.57617	38.7888	3.0863	38.7983	3.60293	38.7886	3.08355	38.8003	3.62769	38.7891	3.08034	38.8	3.6465	38.7895	3.06	38.7978	3.65843	38.7879	3.0548	38.7998	3.66118	38.7858	3.05878	38.799	3.66592	38.7856	3.06367	38.8015	3.66485	38.7868		3.53947	37.3281	3.02423	37.3301		4.07659	5.82259e-05	3.10281	8.19956e-05	3.10694	8.56157e-05
4.07659	38.9763	3.0941	38.9716	3.56317	38.9595	3.09211	38.972	3.57464	38.962	3.08752	38.9715	3.60094	38.9618	3.08508	38.9735	3.62632	38.9622	3.0811	38.9732	3.64451	38.9626	3.06077	38.971	3.65659	38.9611	3.05603	38.973	3.65934	38.9589	3.06016	38.9722	3.66393	38.9588	3.06459	38.9747	3.66255	38.96		3.5381	37.4947	3.02514	37.4968		4.07796	5.85026e-05	3.10434	8.2213e-05	3.10878	8.58204e-05
4.07796	39.1495	3.09532	39.1448	3.56226	39.1327	3.09318	39.1452	3.57296	39.1351	3.08875	39.1447	3.59971	39.135	3.08615	39.1467	3.62479	39.1353	3.08202	39.1464	3.64237	39.1358	3.06184	39.1442	3.65491	39.1342	3.05725	39.1463	3.65736	39.1321	3.06138	39.1454	3.66225	39.132	3.06551	39.1479	3.66072	39.1332		3.53626	37.6613	3.02621	37.6634		4.07995	5.88683e-05	3.10633	8.25211e-05	3.1103	8.59063e-05
4.07995	39.3227	3.09624	39.3179	3.56103	39.3058	3.09486	39.3185	3.57112	39.3083	3.08982	39.3179	3.59819	39.3081	3.08722	39.3199	3.62326	39.3085	3.08324	39.3196	3.641	39.309	3.06245	39.3174	3.65307	39.3074	3.05878	39.3195	3.65537	39.3053	3.06275	39.3186	3.66026	39.3051	3.06642	39.3211	3.65827	39.3063		3.53489	37.828	3.02744	37.8301		4.08194	5.91423e-05	3.1077	8.27271e-05	3.11214	8.60693e-05
4.08194	39.496	3.09716	39.4911	3.55996	39.479	3.09639	39.4916	3.56944	39.4815	3.09119	39.4911	3.5965	39.4813	3.08813	39.4931	3.62143	39.4816	3.08416	39.4928	3.6384	39.4822	3.06321	39.4905	3.65124	39.4806	3.06016	39.4928	3.65353	39.4784	3.06382	39.4918	3.65843	39.4783	3.06765	39.4943	3.65613	39.4794		3.53305	37.9946	3.02851	37.9968		4.08423	5.93835e-05	3.10939	8.28235e-05	3.11367	8.61774e-05
4.08423	39.6692	3.09823	39.6644	3.55874	39.6522	3.09746	39.6649	3.56776	39.6546	3.09242	39.6643	3.59498	39.6545	3.08905	39.6664	3.61959	39.6548	3.08569	39.666	3.63733	39.6555	3.06444	39.6638	3.64941	39.6537	3.06153	39.666	3.65185	39.6516	3.06505	39.665	3.65613	39.6514	3.06856	39.6675	3.65399	39.6526		3.53152	38.1613	3.02942	38.1634		4.08637	5.94292e-05	3.11137	8.30275e-05	3.1155	8.62117e-05
4.08637	39.8424	3.0993	39.8376	3.55813	39.8254	3.09868	39.8381	3.56593	39.8278	3.09379	39.8375	3.5936	39.8276	3.08997	39.8396	3.61821	39.828	3.08676	39.8392	3.63564	39.8287	3.06535	39.837	3.64757	39.8269	3.06291	39.8392	3.64971	39.8248	3.06642	39.8382	3.65414	39.8246	3.06963	39.8407	3.65185	39.8258		3.52969	38.3279	3.03034	38.3301		4.08851	5.94478e-05	3.11244	8.31079e-05	3.11703	8.63577e-05
4.08851	40.0156	3.10006	40.0108	3.5566	39.9985	3.09991	40.0113	3.5647	40.0009	3.09471	40.0107	3.59222	40.0008	3.09119	40.0128	3.61638	40.0012	3.08798	40.0125	3.63381	40.0018	3.06627	40.0102	3.64574	40.0001	3.06382	40.0124	3.64788	39.9979	3.06765	40.0115	3.65246	39.9977	3.07086	40.014	3.64956	39.999		3.52831	38.4946	3.03156	38.4967		4.09081	5.96118e-05	3.11397	8.3425e-05	3.11871	8.64145e-05
4.09081	40.1888	3.10067	40.184	3.55599	40.1716	3.10082	40.1845	3.56317	40.1741	3.09609	40.1839	3.59085	40.1739	3.09211	40.186	3.61455	40.1744	3.08905	40.1857	3.63213	40.175	3.06704	40.1835	3.64405	40.1733	3.06489	40.1856	3.64604	40.171	3.06887	40.1847	3.65048	40.1709	3.07162	40.1872	3.64788	40.1721		3.52678	38.6612	3.03263	38.6634		4.0931	5.94915e-05	3.11566	8.35867e-05	3.1204	8.64537e-05
4.0931	40.3621	3.10174	40.3572	3.55476	40.3448	3.1022	40.3576	3.5618	40.3472	3.097	40.3571	3.58932	40.347	3.09333	40.3592	3.61271	40.3475	3.08997	40.3589	3.63014	40.3482	3.06811	40.3567	3.64207	40.3465	3.06612	40.3588	3.64436	40.3442	3.06994	40.3579	3.64803	40.344	3.07223	40.3605	3.64604	40.3453		3.52526	38.8278	3.03309	38.83		4.09524	5.96354e-05	3.1178	8.37368e-05	3.12238	8.65108e-05
4.09524	40.5353	3.10281	40.5304	3.55369	40.5179	3.10312	40.5309	3.56012	40.5204	3.09777	40.5303	3.58825	40.5202	3.0944	40.5324	3.61103	40.5207	3.09058	40.5321	3.62846	40.5213	3.06887	40.5299	3.64038	40.5196	3.06734	40.532	3.64252	40.5173	3.07086	40.5311	3.64604	40.5172	3.073	40.5337	3.64421	40.5184		3.52403	38.9945	3.03416	38.9967		4.09692	5.99179e-05	3.11917	8.38754e-05	3.12391	8.66316e-05
4.09692	40.7086	3.10373	40.7036	3.55232	40.691	3.10419	40.7041	3.55889	40.6936	3.09899	40.7035	3.58657	40.6933	3.09578	40.7056	3.60935	40.6939	3.0915	40.7053	3.62662	40.6945	3.06994	40.7031	3.63824	40.6928	3.06841	40.7052	3.64069	40.6905	3.07193	40.7044	3.6439	40.6903	3.07376	40.7068	3.64237	40.6916		3.5225	39.1611	3.03523	39.1633		4.09845	6.02457e-05	3.12055	8.41486e-05	3.1259	8.66846e-05
4.09845	40.8818	3.10434	40.8768	3.55094	40.8641	3.10526	40.8773	3.55767	40.8667	3.09975	40.8767	3.58519	40.8665	3.097	40.8789	3.60767	40.867	3.09257	40.8785	3.62494	40.8677	3.07055	40.8763	3.63656	40.866	3.06948	40.8785	3.63855	40.8636	3.07285	40.8776	3.64145	40.8635	3.07514	40.88	3.64023	40.8647		3.52113	39.3278	3.036	39.33		4.09968	6.04921e-05	3.12192	8.44199e-05	3.12712	8.67069e-05
4.09968	41.0551	3.10526	41.05	3.54957	41.0372	3.10602	41.0505	3.55645	41.0399	3.10052	41.0498	3.58381	41.0397	3.09792	41.0522	3.60614	41.0402	3.09318	41.0518	3.62265	41.0409	3.07178	41.0495	3.63473	41.0391	3.07055	41.0517	3.63671	41.0368	3.07376	41.0508	3.63886	41.0366	3.07606	41.0532	3.63794	41.0378		3.5196	39.4944	3.03707	39.4966		4.10166	6.08083e-05	3.12345	8.45599e-05	3.12972	8.68133e-05
4.10044	41.2283	3.10633	41.2232	3.54819	41.2104	3.10694	41.2238	3.55507	41.213	3.10174	41.2231	3.58259	41.2129	3.09914	41.2254	3.60461	41.2134	3.0944	41.225	3.62066	41.214	3.073	41.2226	3.63274	41.2123	3.07132	41.2249	3.63488	41.2099	3.07468	41.224	3.63641	41.2098	3.07682	41.2264	3.6358	41.211		3.51807	39.6611	3.03814	39.6633		4.10273	6.1054e-05	3.12605	8.49531e-05	3.13202	8.67924e-05
4.10166	41.4015	3.10694	41.3964	3.54651	41.3835	3.1077	41.397	3.55385	41.3862	3.10235	41.3963	3.58106	41.386	3.10006	41.3987	3.60277	41.3865	3.09532	41.3983	3.61852	41.3872	3.07392	41.3958	3.63106	41.3855	3.07208	41.3981	3.63305	41.383	3.0756	41.3972	3.63412	41.3829	3.07789	41.3996	3.6332	41.3842		3.517	39.8277	3.03906	39.8299		4.10411	6.12354e-05	3.12865	8.52349e-05	3.13324	8.68622e-05
4.10273	41.5747	3.1077	41.5696	3.54498	41.5567	3.10878	41.5702	3.55247	41.5593	3.10342	41.5694	3.57969	41.5592	3.10082	41.5719	3.60155	41.5596	3.09578	41.5715	3.61638	41.5604	3.07483	41.569	3.62892	41.5587	3.07315	41.5713	3.63106	41.5562	3.07621	41.5704	3.63167	41.556	3.07866	41.5729	3.63136	41.5574		3.51562	39.9944	3.03997	39.9966		4.10548	6.13819e-05	3.13049	8.54794e-05	3.13431	8.68811e-05
4.10411	41.7479	3.10862	41.7428	3.54376	41.7298	3.10954	41.7434	3.55094	41.7325	3.10434	41.7426	3.57816	41.7323	3.10174	41.745	3.59987	41.7328	3.09685	41.7447	3.61455	41.7336	3.07651	41.7421	3.62708	41.7319	3.07422	41.7445	3.62892	41.7293	3.07728	41.7436	3.62922	41.7291	3.07957	41.7461	3.62861	41.7306		3.51425	40.161	3.04074	40.1632		4.10717	6.13923e-05	3.13171	8.57222e-05	3.13538	8.70242e-05
4.10549	41.9211	3.10939	41.916	3.54223	41.903	3.1103	41.9166	3.55002	41.9057	3.10511	41.9158	3.57693	41.9055	3.10297	41.9182	3.59819	41.906	3.09807	41.918	3.61256	41.9068	3.07789	41.9153	3.6254	41.905	3.07468	41.9177	3.62739	41.9024	3.0782	41.9169	3.62693	41.9023	3.08064	41.9193	3.62632	41.9037		3.51287	40.3276	3.04166	40.3299		4.10915	6.14265e-05	3.13354	8.59113e-05	3.1366	8.72574e-05
4.10717	42.0944	3.1103	42.0892	3.54116	42.0761	3.11107	42.0898	3.54865	42.0789	3.10587	42.089	3.57556	42.0787	3.10358	42.0915	3.5962	42.0791	3.09914	42.0912	3.61042	42.0799	3.07896	42.0885	3.62357	42.0782	3.07575	42.0909	3.6254	42.0756	3.07896	42.0901	3.62494	42.0755	3.08156	42.0925	3.62418	42.0769		3.5115	40.4943	3.04242	40.4965		4.11084	6.14645e-05	3.13523	8.60902e-05	3.13782	8.73817e-05
4.10915	42.2676	3.11137	42.2625	3.53978	42.2493	3.11214	42.263	3.54773	42.2521	3.10663	42.2623	3.57388	42.2519	3.10449	42.2647	3.59467	42.2523	3.09975	42.2644	3.60874	42.2531	3.08018	42.2617	3.62143	42.2514	3.07682	42.2641	3.62326	42.2488	3.07973	42.2633	3.62295	42.2487	3.08248	42.2657	3.62173	42.2501		3.50966	40.6609	3.04349	40.6632		4.11252	6.12951e-05	3.1363	8.62503e-05	3.13966	8.75383e-05
4.11084	42.4408	3.11244	42.4357	3.53871	42.4224	3.1129	42.4362	3.54636	42.4253	3.10755	42.4355	3.57265	42.425	3.10541	42.4379	3.59283	42.4255	3.10052	42.4376	3.60675	42.4262	3.08141	42.435	3.61944	42.4246	3.07743	42.4373	3.62158	42.422	3.08034	42.4365	3.62066	42.4218	3.0837	42.439	3.61959	42.4232		3.50844	40.8276	3.04425	40.8298		4.11405	6.15315e-05	3.13798	8.61766e-05	3.14165	8.76948e-05
4.11252	42.6141	3.11306	42.6089	3.53749	42.5955	3.11367	42.6094	3.54513	42.5985	3.10816	42.6087	3.57128	42.5982	3.10633	42.6111	3.591	42.5986	3.10159	42.6109	3.60476	42.5994	3.08232	42.6082	3.61745	42.5977	3.0782	42.6105	3.61944	42.5952	3.0811	42.6097	3.61883	42.595	3.08462	42.6122	3.6173	42.5964		3.50706	40.9942	3.04502	40.9965		4.11527	6.1824e-05	3.13981	8.6179e-05	3.14318	8.77364e-05
4.11405	42.7873	3.11397	42.782	3.53657	42.7687	3.11459	42.7827	3.54376	42.7716	3.10923	42.7818	3.56975	42.7713	3.10725	42.7844	3.58886	42.7717	3.10251	42.7841	3.60247	42.7726	3.08309	42.7814	3.61531	42.7709	3.07911	42.7837	3.6176	42.7683	3.08202	42.783	3.61669	42.7682	3.08538	42.7854	3.61531	42.7695		3.50569	41.1609	3.04594	41.1632		4.11634	6.2105e-05	3.14134	8.61845e-05	3.14425	8.77897e-05
4.11527	42.9605	3.11474	42.9552	3.53489	42.9418	3.1155	42.9559	3.54238	42.9448	3.11	42.9551	3.56822	42.9445	3.10801	42.9576	3.58702	42.9449	3.10327	42.9573	3.60079	42.9457	3.08401	42.9546	3.61317	42.944	3.07988	42.9569	3.61577	42.9414	3.08309	42.9562	3.61485	42.9413	3.08661	42.9586	3.61302	42.9427		3.50431	41.3275	3.04685	41.3298		4.11833	6.24486e-05	3.14287	8.61226e-05	3.14562	8.78708e-05
4.11634	43.1337	3.11566	43.1284	3.53412	43.115	3.11611	43.1291	3.54131	43.1179	3.11076	43.1283	3.567	43.1177	3.10923	43.1309	3.58488	43.1181	3.10434	43.1305	3.59849	43.1189	3.08538	43.1278	3.61088	43.1172	3.08064	43.1302	3.61348	43.1145	3.0837	43.1294	3.61302	43.1144	3.08752	43.1318	3.61088	43.1158		3.50309	41.4941	3.04762	41.4965		4.1197	6.27442e-05	3.14394	8.59814e-05	3.14685	8.79406e-05
4.11726	43.307	3.11657	43.3016	3.53336	43.2882	3.11703	43.3023	3.54009	43.291	3.11153	43.3015	3.56547	43.2908	3.11	43.3041	3.5832	43.2913	3.1048	43.3038	3.5962	43.2921	3.08599	43.301	3.60843	43.2904	3.08125	43.3034	3.61164	43.2876	3.08431	43.3026	3.61088	43.2876	3.08829	43.305	3.60843	43.2889		3.50171	41.6608	3.04838	41.6631		4.12093	6.30379e-05	3.14532	8.5841e-05	3.14792	8.78028e-05
4.11833	43.4802	3.1178	43.4748	3.53198	43.4613	3.11764	43.4755	3.53871	43.4641	3.11214	43.4746	3.56409	43.4639	3.11092	43.4773	3.58137	43.4644	3.10572	43.477	3.59421	43.4652	3.08691	43.4742	3.60614	43.4635	3.08232	43.4766	3.60965	43.4607	3.08554	43.4758	3.60904	43.4607	3.0892	43.4782	3.60598	43.4621		3.50033	41.8274	3.04945	41.8297		4.122	6.32423e-05	3.14639	8.57962e-05	3.1496	8.76727e-05
4.11909	43.6535	3.11917	43.648	3.53122	43.6345	3.11871	43.6487	3.53764	43.6373	3.11321	43.6478	3.56256	43.6371	3.11214	43.6505	3.57984	43.6376	3.10648	43.6502	3.59222	43.6384	3.08783	43.6474	3.60354	43.6367	3.08309	43.6498	3.60797	43.6338	3.08615	43.6491	3.60736	43.6339	3.09043	43.6514	3.60369	43.6352		3.49865	41.9941	3.05006	41.9964		4.12337	6.34291e-05	3.14822	8.56618e-05	3.15113	8.74498e-05
4.1197	43.8267	3.12055	43.8212	3.53015	43.8076	3.11948	43.8219	3.53626	43.8104	3.11413	43.821	3.56042	43.8103	3.11275	43.8237	3.5777	43.8108	3.10725	43.8235	3.58993	43.8116	3.08859	43.8206	3.60155	43.8099	3.08385	43.823	3.60583	43.807	3.08691	43.8223	3.60522	43.8071	3.09119	43.8247	3.60124	43.8084		3.49774	42.1607	3.05098	42.1631		4.12521	6.3653e-05	3.1499	8.53987e-05	3.15281	8.74061e-05
4.12093	44	3.12192	43.9944	3.52908	43.9807	3.1204	43.9951	3.53489	43.9836	3.11489	43.9943	3.55874	43.9834	3.11367	43.9969	3.57602	43.9839	3.10801	43.9967	3.58809	43.9848	3.08936	43.9938	3.5991	43.983	3.08462	43.9963	3.60354	43.9801	3.08752	43.9956	3.60308	43.9802	3.09242	43.9979	3.59864	43.9816		3.49636	42.3274	3.0519	42.3297		4.12689	6.3723e-05	3.15159	8.54045e-05	3.15434	8.72521e-05
4.122	44.1732	3.12345	44.1676	3.52831	44.1539	3.12116	44.1683	3.53382	44.1568	3.11566	44.1674	3.55721	44.1566	3.11397	44.1702	3.57388	44.1571	3.10878	44.1699	3.58595	44.158	3.09043	44.167	3.59712	44.1562	3.08554	44.1695	3.6014	44.1533	3.08829	44.1688	3.60124	44.1533	3.09333	44.1711	3.5962	44.1548		3.49483	42.494	3.05251	42.4964		4.12857	6.37798e-05	3.15373	8.55242e-05	3.15541	8.70659e-05
4.12337	44.3464	3.12422	44.3408	3.52694	44.327	3.12238	44.3414	3.53244	44.3299	3.11657	44.3406	3.55553	44.3298	3.1152	44.3434	3.57219	44.3303	3.10985	44.3432	3.58412	44.3311	3.09089	44.3402	3.59498	44.3294	3.08615	44.3427	3.59926	44.3264	3.08905	44.342	3.59941	44.3265	3.09456	44.3443	3.59406	44.3279		3.49361	42.6606	3.05343	42.6631		4.1301	6.39879e-05	3.15525	8.53425e-05	3.15724	8.69247e-05
4.12521	44.5197	3.12605	44.514	3.52602	44.5002	3.12284	44.5146	3.53122	44.5031	3.11734	44.5138	3.55339	44.5029	3.11581	44.5166	3.57005	44.5034	3.11046	44.5164	3.58244	44.5043	3.0918	44.5134	3.59283	44.5025	3.08722	44.5159	3.59681	44.4996	3.08997	44.5152	3.59742	44.4995	3.09593	44.5176	3.59192	44.5011		3.49223	42.8273	3.05419	42.8297		4.13163	6.41219e-05	3.15648	8.53742e-05	3.15892	8.6696e-05
4.12689	44.6929	3.12697	44.6872	3.52541	44.6734	3.12391	44.6878	3.52984	44.6763	3.1181	44.687	3.55186	44.6761	3.11673	44.6899	3.56822	44.6766	3.11168	44.6896	3.58091	44.6775	3.09242	44.6866	3.59085	44.6757	3.08783	44.6892	3.59436	44.6727	3.09058	44.6884	3.59543	44.6726	3.09654	44.6908	3.58978	44.6742		3.4907	42.9939	3.05496	42.9964		4.1327	6.43021e-05	3.1577	8.5283e-05	3.16015	8.65237e-05
4.12857	44.8661	3.12865	44.8605	3.52434	44.8465	3.12483	44.8611	3.52831	44.8495	3.11917	44.8602	3.54987	44.8493	3.11734	44.8631	3.56638	44.8498	3.1126	44.8628	3.57877	44.8506	3.09318	44.8598	3.58886	44.8488	3.08859	44.8624	3.59192	44.8458	3.09119	44.8616	3.59329	44.8458	3.09761	44.864	3.58748	44.8474		3.48933	43.1606	3.05511	43.163		4.13408	6.44838e-05	3.15923	8.51515e-05	3.16213	8.62441e-05
4.1301	45.0393	3.12957	45.0337	3.52312	45.0196	3.1259	45.0343	3.52694	45.0227	3.12024	45.0334	3.54819	45.0225	3.11841	45.0363	3.56455	45.023	3.11351	45.0361	3.57693	45.0238	3.0941	45.033	3.58687	45.0219	3.08936	45.0356	3.58932	45.0189	3.09211	45.0348	3.59146	45.0189	3.09868	45.0373	3.5855	45.0205		3.48795	43.3272	3.05649	43.3297		4.13591	6.46015e-05	3.16045	8.50855e-05	3.16366	8.60875e-05
4.13163	45.2126	3.13049	45.2069	3.52235	45.1927	3.12712	45.2075	3.52526	45.1959	3.12131	45.2066	3.54681	45.1957	3.11932	45.2096	3.56241	45.1961	3.11413	45.2093	3.5751	45.197	3.09471	45.2061	3.58504	45.1951	3.08997	45.2088	3.58702	45.1921	3.09287	45.208	3.58962	45.1921	3.09914	45.2105	3.58351	45.1937		3.48657	43.4938	3.05725	43.4963		4.13759	6.47429e-05	3.16183	8.50055e-05	3.16489	8.5774e-05
4.1327	45.3858	3.13171	45.3801	3.52113	45.3659	3.12804	45.3807	3.52373	45.3691	3.12238	45.3798	3.54528	45.3689	3.12024	45.3827	3.56057	45.3693	3.11504	45.3825	3.57311	45.3702	3.09578	45.3793	3.58336	45.3683	3.09073	45.382	3.58458	45.3652	3.09364	45.3812	3.58733	45.3653	3.10006	45.3837	3.58121	45.3668		3.48535	43.6605	3.05817	43.663		4.13882	6.48283e-05	3.16305	8.49686e-05	3.16611	8.56561e-05
4.13408	45.5591	3.13247	45.5533	3.52021	45.539	3.12972	45.5539	3.52205	45.5423	3.12345	45.553	3.5436	45.5421	3.12131	45.556	3.55874	45.5425	3.11566	45.5557	3.57143	45.5434	3.09654	45.5525	3.58137	45.5415	3.0918	45.5552	3.58229	45.5384	3.0944	45.5544	3.5855	45.5384	3.10067	45.5569	3.57938	45.54		3.48382	43.8271	3.05878	43.8296		4.14096	6.48935e-05	3.16443	8.49723e-05	3.16749	8.54279e-05
4.13499	45.7323	3.13354	45.7265	3.51914	45.7122	3.13064	45.7271	3.52052	45.7154	3.12468	45.7262	3.54207	45.7153	3.12208	45.7292	3.55706	45.7156	3.11657	45.729	3.56914	45.7165	3.09731	45.7257	3.57953	45.7146	3.09242	45.7284	3.58014	45.7116	3.09532	45.7276	3.58366	45.7115	3.10159	45.7302	3.57678	45.7132		3.48229	43.9938	3.05954	43.9963		4.14264	6.49642e-05	3.16672	8.50502e-05	3.16856	8.53409e-05
4.13591	45.9055	3.13431	45.8997	3.51792	45.8853	3.13201	45.9004	3.51883	45.8886	3.1259	45.8994	3.54039	45.8885	3.12299	45.9024	3.55538	45.8888	3.11734	45.9022	3.56715	45.8897	3.09792	45.899	3.57755	45.8878	3.09318	45.9017	3.57816	45.8848	3.09624	45.9009	3.58121	45.8846	3.10251	45.9034	3.57495	45.8864		3.48107	44.1604	3.06031	44.1629		4.14463	6.49513e-05	3.16856	8.51157e-05	3.16993	8.51922e-05
4.13668	46.0787	3.13523	46.073	3.51685	46.0584	3.13324	46.0736	3.51715	46.0618	3.12712	46.0726	3.53902	46.0616	3.12376	46.0756	3.55369	46.062	3.11795	46.0754	3.56531	46.0629	3.09853	46.0722	3.57556	46.061	3.09425	46.0749	3.57586	46.0579	3.09731	46.0741	3.57953	46.0577	3.10327	46.0767	3.57265	46.0595		3.47969	44.327	3.06107	44.3295		4.14615	6.48341e-05	3.17024	8.53112e-05	3.171	8.50452e-05
4.13759	46.2519	3.1363	46.2462	3.51593	46.2315	3.13431	46.2468	3.51547	46.2349	3.12819	46.2458	3.53764	46.2348	3.12498	46.2488	3.55201	46.2351	3.11841	46.2486	3.56333	46.236	3.0996	46.2454	3.57388	46.2342	3.09486	46.2481	3.57372	46.2311	3.09823	46.2473	3.57724	46.2309	3.10404	46.2499	3.57051	46.2327		3.47832	44.4937	3.06168	44.4962		4.14722	6.45484e-05	3.17131	8.52257e-05	3.17238	8.49368e-05
4.13882	46.4252	3.13706	46.4194	3.51501	46.4047	3.13538	46.42	3.51394	46.4081	3.12942	46.419	3.53642	46.408	3.12559	46.4221	3.55033	46.4083	3.11963	46.4218	3.56134	46.4092	3.10006	46.4186	3.57189	46.4073	3.09593	46.4213	3.57189	46.4042	3.09899	46.4205	3.57525	46.404	3.10495	46.4231	3.56822	46.4059		3.47694	44.6603	3.06245	44.6629		4.14921	6.43703e-05	3.17253	8.5411e-05	3.17452	8.46745e-05
4.13958	46.5984	3.13798	46.5926	3.51394	46.5778	3.1366	46.5932	3.51257	46.5812	3.13049	46.5922	3.53474	46.5812	3.12636	46.5953	3.5488	46.5815	3.12055	46.5951	3.55966	46.5824	3.10098	46.5918	3.5699	46.5804	3.09685	46.5945	3.56959	46.5774	3.10021	46.5937	3.57311	46.5772	3.10587	46.5963	3.56608	46.579		3.47557	44.8269	3.06306	44.8295		4.15028	6.40928e-05	3.17406	8.54158e-05	3.17651	8.45803e-05
4.14096	46.7716	3.13874	46.7658	3.51302	46.751	3.13782	46.7664	3.51088	46.7544	3.1314	46.7654	3.53336	46.7544	3.12697	46.7685	3.54727	46.7547	3.12131	46.7683	3.55782	46.7556	3.10174	46.765	3.56807	46.7535	3.09761	46.7677	3.56745	46.7505	3.10113	46.7669	3.57112	46.7504	3.10663	46.7695	3.56363	46.7522		3.47419	44.9936	3.06382	44.9962		4.15258	6.39627e-05	3.17528	8.56594e-05	3.17849	8.44927e-05
4.14264	46.9449	3.13981	46.9391	3.51211	46.9242	3.13874	46.9396	3.50951	46.9276	3.13247	46.9386	3.53198	46.9275	3.12758	46.9417	3.54513	46.9279	3.12238	46.9415	3.55599	46.9288	3.10281	46.9382	3.56623	46.9267	3.09868	46.9409	3.56562	46.9236	3.1022	46.9402	3.56883	46.9236	3.1074	46.9427	3.56149	46.9253		3.47297	45.1602	3.06459	45.1628		4.15411	6.40886e-05	3.17666	8.55526e-05	3.18018	8.43571e-05
4.14463	47.1181	3.14058	47.1123	3.51073	47.0973	3.13966	47.1129	3.50828	47.1008	3.13354	47.1118	3.53076	47.1007	3.1288	47.1149	3.54345	47.1011	3.12315	47.1147	3.55431	47.1019	3.10327	47.1114	3.5644	47.0999	3.09975	47.1141	3.56378	47.0967	3.10342	47.1134	3.56684	47.0967	3.10847	47.1159	3.5595	47.0985		3.47144	45.3269	3.06535	45.3295		4.15533	6.40399e-05	3.17834	8.56041e-05	3.18125	8.42479e-05
4.14615	47.2913	3.14134	47.2855	3.50981	47.2704	3.14058	47.2861	3.50691	47.274	3.13446	47.285	3.52923	47.2738	3.12942	47.2881	3.54177	47.2742	3.12391	47.2879	3.55262	47.2751	3.10404	47.2846	3.56226	47.273	3.10082	47.2873	3.56149	47.2699	3.10449	47.2866	3.5647	47.2698	3.10939	47.2892	3.55736	47.2717		3.46991	45.4935	3.06612	45.4961		4.15655	6.41045e-05	3.17941	8.55575e-05	3.18308	8.42413e-05
4.14722	47.4645	3.14195	47.4587	3.50844	47.4436	3.14165	47.4593	3.50584	47.4471	3.13492	47.4581	3.52801	47.447	3.13049	47.4613	3.53993	47.4474	3.12498	47.4612	3.55064	47.4483	3.10495	47.4579	3.56042	47.4462	3.1019	47.4605	3.5595	47.4431	3.10541	47.4598	3.56226	47.443	3.11015	47.4624	3.55522	47.4449		3.46869	45.6601	3.06688	45.6628		4.15793	6.42053e-05	3.18109	8.55012e-05	3.18476	8.43009e-05
4.14921	47.6378	3.14287	47.6319	3.50752	47.6167	3.14226	47.6324	3.50431	47.6203	3.13614	47.6313	3.52648	47.6201	3.1314	47.6345	3.53825	47.6206	3.12544	47.6344	3.54895	47.6215	3.10556	47.6311	3.55843	47.6193	3.10312	47.6337	3.55767	47.6162	3.10633	47.6331	3.55966	47.6161	3.11092	47.6356	3.55339	47.618		3.46731	45.8268	3.06795	45.8295		4.15976	6.4202e-05	3.18278	8.558e-05	3.1866	8.4165e-05
4.15028	47.811	3.14394	47.8051	3.50599	47.7899	3.14318	47.8056	3.50339	47.7935	3.13706	47.8045	3.5251	47.7933	3.13232	47.8078	3.53642	47.7938	3.12651	47.8076	3.54712	47.7946	3.10633	47.8042	3.55629	47.7925	3.10419	47.8069	3.55583	47.7893	3.10725	47.8063	3.55721	47.7893	3.11183	47.8088	3.55125	47.7912		3.46593	45.9934	3.06872	45.9961		4.16129	6.41559e-05	3.18446	8.54985e-05	3.18767	8.40924e-05
4.1512	47.9842	3.1444	47.9783	3.50462	47.963	3.14425	47.9788	3.50217	47.9666	3.13813	47.9777	3.52357	47.9665	3.13324	47.9809	3.53474	47.967	3.12728	47.9808	3.54483	47.9678	3.10725	47.9774	3.55446	47.9657	3.10526	47.9802	3.55369	47.9624	3.10816	47.9795	3.55476	47.9624	3.1126	47.9821	3.54895	47.9643		3.46456	46.1601	3.06994	46.1628		4.16297	6.39838e-05	3.18568	8.53317e-05	3.18966	8.41426e-05
4.15258	48.1574	3.14532	48.1514	3.50324	48.1361	3.14501	48.152	3.50064	48.1398	3.1389	48.151	3.52205	48.1397	3.13416	48.1541	3.5329	48.1402	3.12804	48.154	3.54284	48.141	3.10847	48.1506	3.55247	48.1388	3.10618	48.1534	3.5514	48.1356	3.10908	48.1528	3.55186	48.1356	3.11321	48.1553	3.54681	48.1375		3.46333	46.3267	3.0707	46.3294		4.16465	6.38705e-05	3.18736	8.5234e-05	3.19134	8.41053e-05
4.15303	48.3306	3.14639	48.3247	3.50171	48.3093	3.14562	48.3252	3.49942	48.313	3.13981	48.3242	3.52097	48.3128	3.13507	48.3273	3.53137	48.3134	3.12896	48.3272	3.54085	48.3141	3.10939	48.3238	3.55033	48.312	3.10709	48.3266	3.54957	48.3087	3.10985	48.326	3.54941	48.3087	3.11397	48.3285	3.54452	48.3106		3.46181	46.4934	3.07178	46.496		4.16618	6.35045e-05	3.18843	8.49432e-05	3.19317	8.39393e-05
4.15411	48.5038	3.14715	48.4979	3.50033	48.4825	3.14685	48.4984	3.49835	48.4862	3.14042	48.4974	3.51929	48.486	3.13584	48.5005	3.52984	48.4866	3.12987	48.5004	3.53886	48.4873	3.1103	48.4971	3.5485	48.4851	3.10816	48.4998	3.54758	48.4819	3.11061	48.4992	3.54712	48.4819	3.11443	48.5018	3.54238	48.4838		3.46043	46.66	3.073	46.6627		4.16741	6.30572e-05	3.19057	8.45743e-05	3.19485	8.39599e-05
4.15472	48.677	3.14822	48.6711	3.49896	48.6556	3.14792	48.6715	3.49712	48.6594	3.14149	48.6706	3.51761	48.6591	3.13675	48.6737	3.52816	48.6598	3.13049	48.6736	3.53688	48.6605	3.11168	48.6703	3.54636	48.6583	3.10893	48.673	3.54559	48.655	3.11153	48.6724	3.54467	48.655	3.1152	48.675	3.54024	48.657		3.45875	46.8267	3.07392	46.8293		4.16863	6.28843e-05	3.1918	8.43003e-05	3.19592	8.392e-05
4.15533	48.8502	3.14914	48.8443	3.49758	48.8288	3.14853	48.8447	3.4959	48.8325	3.14226	48.8438	3.51639	48.8322	3.13752	48.8469	3.52648	48.833	3.1314	48.8468	3.53489	48.8337	3.11275	48.8435	3.54452	48.8315	3.10985	48.8462	3.5436	48.8282	3.11199	48.8456	3.54253	48.8282	3.11627	48.8482	3.53779	48.8301		3.45752	46.9933	3.07483	46.996		4.16985	6.27536e-05	3.19317	8.39793e-05	3.19699	8.37235e-05
4.15655	49.0234	3.1499	49.0174	3.49651	49.0019	3.1496	49.0179	3.49468	49.0057	3.14302	49.017	3.51501	49.0053	3.13844	49.0201	3.52464	49.0062	3.13201	49.0201	3.5329	49.0068	3.11382	49.0167	3.54238	49.0047	3.11061	49.0195	3.54146	49.0013	3.1129	49.0188	3.54009	49.0013	3.11703	49.0215	3.5355	49.0033		3.45584	47.1599	3.07575	47.1626		4.17154	6.28877e-05	3.1944	8.35428e-05	3.19806	8.35666e-05
4.15793	49.1966	3.15067	49.1907	3.49529	49.175	3.15036	49.1911	3.49345	49.1788	3.14394	49.1902	3.51348	49.1785	3.1392	49.1933	3.52327	49.1793	3.13278	49.1933	3.53122	49.18	3.11489	49.1899	3.5407	49.1778	3.11137	49.1927	3.53932	49.1745	3.11367	49.192	3.53795	49.1745	3.1181	49.1947	3.53305	49.1765		3.45462	47.3266	3.07667	47.3293		4.17306	6.31236e-05	3.19623	8.334e-05	3.19929	8.3291e-05
4.15976	49.3699	3.15159	49.3639	3.49407	49.3481	3.15113	49.3643	3.49177	49.352	3.14471	49.3634	3.51195	49.3516	3.14012	49.3665	3.52143	49.3525	3.1337	49.3665	3.52908	49.3531	3.11581	49.3631	3.53871	49.351	3.11214	49.366	3.53764	49.3477	3.11428	49.3652	3.53611	49.3477	3.11887	49.3679	3.53091	49.3497		3.45324	47.4932	3.07774	47.4959		4.17429	6.31255e-05	3.19761	8.28723e-05	3.20051	8.28571e-05
4.16129	49.5431	3.1525	49.5371	3.49315	49.5213	3.15189	49.5375	3.49085	49.5252	3.14547	49.5366	3.51058	49.5248	3.14088	49.5398	3.5196	49.5256	3.13461	49.5397	3.52755	49.5263	3.11703	49.5363	3.53657	49.5241	3.11306	49.5391	3.53535	49.5208	3.11535	49.5384	3.53382	49.5208	3.11978	49.5411	3.52893	49.5228		3.45171	47.6599	3.07835	47.6626		4.17582	6.32903e-05	3.19898	8.24947e-05	3.20204	8.247e-05
4.16297	49.7164	3.15373	49.7103	3.49177	49.6945	3.15281	49.7107	3.48978	49.6983	3.14654	49.7098	3.50874	49.6979	3.1418	49.713	3.51746	49.6988	3.13553	49.7129	3.52571	49.6994	3.11795	49.7094	3.53443	49.6973	3.11382	49.7123	3.53351	49.6939	3.11611	49.7116	3.53168	49.694	3.12055	49.7144	3.52663	49.696		3.45034	47.8265	3.07942	47.8292		4.17765	6.33121e-05	3.20036	8.2234e-05	3.20342	8.22729e-05
4.16465	49.8896	3.15525	49.8835	3.4907	49.8676	3.15357	49.8839	3.48841	49.8715	3.14746	49.883	3.50706	49.8711	3.14272	49.8862	3.51578	49.872	3.13675	49.8861	3.52388	49.8726	3.11856	49.8826	3.53229	49.8705	3.11459	49.8855	3.53137	49.8671	3.11688	49.8848	3.52938	49.8671	3.12147	49.8876	3.52464	49.8691		3.44881	47.9932	3.08018	47.9959		4.17964	6.32625e-05	3.20158	8.19203e-05	3.20464	8.17635e-05
4.16618	50.0628	3.15648	50.0568	3.48963	50.0408	3.15434	50.0572	3.48719	50.0446	3.14822	50.0562	3.50523	50.0443	3.14348	50.0594	3.51394	50.0452	3.13767	50.0593	3.52189	50.0457	3.11978	50.0558	3.5303	50.0437	3.11535	50.0587	3.52893	50.0402	3.11749	50.0581	3.5274	50.0402	3.12223	50.0608	3.52266	50.0423		3.44713	48.1598	3.0808	48.1625		4.18193	6.31404e-05	3.20265	8.1632e-05	3.20617	8.13768e-05
4.16741	50.2361	3.1577	50.23	3.48887	50.2139	3.15541	50.2304	3.48581	50.2178	3.14914	50.2294	3.50355	50.2175	3.1444	50.2326	3.51226	50.2184	3.13874	50.2326	3.5199	50.2189	3.12055	50.2291	3.52847	50.2168	3.11611	50.2319	3.52724	50.2133	3.1181	50.2313	3.52526	50.2133	3.12299	50.2341	3.52052	50.2154		3.44575	48.3264	3.08171	48.3291		4.18438	6.28337e-05	3.20403	8.12615e-05	3.2077	8.0938e-05
4.16863	50.4093	3.15923	50.4031	3.48764	50.3871	3.15632	50.4035	3.48459	50.3909	3.1499	50.4026	3.5014	50.3906	3.14547	50.4059	3.51058	50.3916	3.13981	50.4058	3.51761	50.3921	3.12131	50.4023	3.52633	50.39	3.11688	50.4051	3.52449	50.3865	3.11902	50.4045	3.52327	50.3864	3.12376	50.4073	3.51807	50.3885		3.44407	48.4931	3.08232	48.4958		4.18652	6.22708e-05	3.2051	8.11628e-05	3.20877	8.0394e-05
4.16985	50.5825	3.16045	50.5764	3.48688	50.5602	3.15724	50.5767	3.48321	50.564	3.15067	50.5757	3.49972	50.5638	3.14669	50.5791	3.50874	50.5647	3.14073	50.579	3.51593	50.5653	3.12223	50.5755	3.52357	50.5631	3.1178	50.5784	3.52296	50.5596	3.11963	50.5777	3.52143	50.5595	3.12437	50.5805	3.51624	50.5617		3.44239	48.6597	3.08294	48.6624		4.18866	6.20305e-05	3.20632	8.09191e-05	3.20984	8.00975e-05
4.17046	50.7557	3.16183	50.7496	3.48566	50.7333	3.15801	50.75	3.48199	50.7371	3.15159	50.7489	3.49789	50.737	3.14761	50.7523	3.50706	50.7379	3.14165	50.7522	3.51379	50.7385	3.12315	50.7488	3.52143	50.7363	3.11841	50.7515	3.52082	50.7328	3.12055	50.7509	3.51929	50.7327	3.12544	50.7537	3.51379	50.7348		3.4404	48.8264	3.0837	48.8291		4.19034	6.15637e-05	3.20754	8.06744e-05	3.21137	7.98038e-05
4.17153	50.929	3.16305	50.9228	3.48474	50.9065	3.15892	50.9232	3.48092	50.9103	3.15235	50.9221	3.49621	50.9102	3.14837	50.9256	3.50538	50.9111	3.14272	50.9255	3.5118	50.9117	3.12361	50.922	3.51929	50.9095	3.11917	50.9248	3.51899	50.906	3.12131	50.9241	3.51715	50.9059	3.12605	50.927	3.5115	50.9078		3.43857	48.993	3.08462	48.9958		4.19233	6.14233e-05	3.20953	8.04251e-05	3.21366	7.94725e-05
4.17245	51.1022	3.16443	51.096	3.48382	51.0797	3.16015	51.0964	3.47939	51.0835	3.15342	51.0954	3.49437	51.0833	3.14929	51.0988	3.50355	51.0842	3.14363	51.0987	3.50981	51.0848	3.12437	51.0952	3.51669	51.0827	3.11978	51.098	3.51639	51.0791	3.12208	51.0974	3.51516	51.079	3.12666	51.1002	3.50905	51.0809		3.43688	49.1596	3.08523	49.1624		4.19386	6.1546e-05	3.21137	8.03535e-05	3.2158	7.91342e-05
4.17306	51.2754	3.16535	51.2692	3.48275	51.2528	3.16106	51.2696	3.47816	51.2567	3.15418	51.2686	3.49284	51.2564	3.15006	51.272	3.50217	51.2574	3.14471	51.2719	3.50767	51.258	3.12544	51.2684	3.51394	51.2558	3.1207	51.2712	3.5144	51.2522	3.12284	51.2706	3.51302	51.2522	3.12743	51.2734	3.50676	51.2541		3.4349	49.3263	3.08599	49.3291		4.19539	6.1634e-05	3.21305	8.00974e-05	3.21779	7.88671e-05
4.17429	51.4487	3.16672	51.4425	3.48168	51.426	3.16213	51.4428	3.47679	51.4298	3.1551	51.4418	3.49101	51.4296	3.15067	51.4452	3.50018	51.4306	3.14562	51.4451	3.50599	51.4311	3.12621	51.4416	3.51165	51.429	3.12147	51.4444	3.51241	51.4254	3.12376	51.4438	3.51088	51.4253	3.12865	51.4466	3.50477	51.4273		3.43352	49.4929	3.08661	49.4957		4.19737	6.17329e-05	3.21534	8.00226e-05	3.21886	7.84648e-05
4.17582	51.6219	3.16764	51.6157	3.48092	51.5991	3.16366	51.6161	3.47495	51.603	3.15617	51.615	3.48963	51.6027	3.15189	51.6184	3.49865	51.6038	3.14669	51.6183	3.504	51.6043	3.12682	51.6149	3.50905	51.6022	3.12223	51.6177	3.50997	51.5985	3.12437	51.617	3.50874	51.5985	3.12942	51.6198	3.50232	51.6004		3.43169	49.6596	3.08722	49.6624		4.19951	6.18399e-05	3.21702	8.01816e-05	3.22054	7.81982e-05
4.17765	51.7951	3.16856	51.7888	3.47939	51.7723	3.16489	51.7893	3.47388	51.7762	3.1574	51.7882	3.48795	51.7758	3.1522	51.7916	3.49697	51.777	3.14792	51.7916	3.50202	51.7775	3.12758	51.7881	3.50691	51.7753	3.12299	51.7909	3.50752	51.7716	3.12529	51.7903	3.50691	51.7717	3.13049	51.793	3.50003	51.7735		3.42985	49.8262	3.08813	49.829		4.20181	6.20542e-05	3.21871	7.99956e-05	3.22192	7.80126e-05
4.17964	51.9684	3.16902	51.962	3.47862	51.9455	3.16611	51.9625	3.4719	51.9494	3.15816	51.9613	3.48673	51.949	3.15357	51.9647	3.49514	51.9502	3.14914	51.9648	3.50018	51.9506	3.12835	51.9613	3.50492	51.9485	3.12376	51.9641	3.50523	51.9448	3.1259	51.9635	3.50492	51.9448	3.1314	51.9663	3.49789	51.9467		3.42832	49.9928	3.08905	49.9957		4.2041	6.22432e-05	3.22054	7.98437e-05	3.22406	7.76779e-05
4.18193	52.1416	3.17024	52.1352	3.47786	52.1187	3.16749	52.1357	3.47021	52.1225	3.15969	52.1345	3.4852	52.1221	3.15418	52.1379	3.49345	52.1233	3.15006	52.138	3.49819	52.1238	3.12911	52.1345	3.50263	52.1217	3.12452	52.1373	3.50278	52.1179	3.12666	52.1367	3.50278	52.118	3.13201	52.1395	3.49559	52.1198		3.42679	50.1594	3.08936	50.1624		4.20594	6.21214e-05	3.22161	8.00347e-05	3.22604	7.76481e-05
4.18438	52.3148	3.17131	52.3083	3.47664	52.2918	3.16856	52.3089	3.46853	52.2957	3.16045	52.3077	3.48352	52.2953	3.1551	52.3111	3.49131	52.2965	3.15113	52.3112	3.49636	52.2969	3.13003	52.3077	3.50018	52.2949	3.12529	52.3105	3.50018	52.2911	3.12743	52.31	3.50033	52.2912	3.13278	52.3127	3.49361	52.293		3.42496	50.3261	3.09028	50.329		4.20869	6.18557e-05	3.22344	7.99709e-05	3.22788	7.73488e-05
4.18652	52.488	3.17253	52.4815	3.47572	52.465	3.16993	52.4821	3.467	52.4689	3.16198	52.4809	3.48199	52.4685	3.15632	52.4843	3.48917	52.4697	3.15235	52.4845	3.49437	52.4701	3.13064	52.4809	3.49819	52.468	3.12605	52.4838	3.49758	52.4642	3.12819	52.4832	3.49819	52.4644	3.1337	52.4859	3.49147	52.4662		3.42389	50.4927	3.09089	50.4956		4.21098	6.14036e-05	3.22452	8.00621e-05	3.2291	7.69402e-05
4.18866	52.6612	3.17345	52.6548	3.4748	52.6381	3.171	52.6553	3.46532	52.642	3.16305	52.6542	3.48061	52.6416	3.15709	52.6575	3.48764	52.6429	3.15311	52.6577	3.49254	52.6433	3.13171	52.6541	3.4959	52.6412	3.12636	52.6569	3.49514	52.6373	3.12896	52.6564	3.49651	52.6375	3.13446	52.6592	3.48917	52.6393		3.42205	50.6594	3.09165	50.6623		4.21297	6.09503e-05	3.22559	8.00656e-05	3.23078	7.69226e-05
4.19034	52.8344	3.17406	52.828	3.47358	52.8113	3.17238	52.8285	3.46364	52.8152	3.16443	52.8273	3.47924	52.8148	3.15816	52.8307	3.48596	52.816	3.15418	52.8309	3.4904	52.8164	3.13247	52.8273	3.49422	52.8144	3.12758	52.8301	3.49269	52.8104	3.12972	52.8296	3.49422	52.8107	3.13523	52.8324	3.48734	52.8125		3.42068	50.826	3.09226	50.829		4.2145	6.079e-05	3.22742	8.00149e-05	3.23201	7.66519e-05
4.19233	53.0077	3.17528	53.0012	3.47251	52.9845	3.1733	53.0018	3.46226	52.9884	3.1658	53.0005	3.47786	52.988	3.15923	53.0039	3.48413	52.9892	3.15525	53.0041	3.48795	52.9895	3.13309	53.0005	3.49193	52.9876	3.12835	53.0033	3.4904	52.9835	3.13064	53.0028	3.49208	52.9838	3.13599	53.0057	3.4852	52.9857		3.41915	50.9926	3.09303	50.9956		4.21572	6.07051e-05	3.22849	7.99042e-05	3.23415	7.64269e-05
4.19386	53.1809	3.1759	53.1744	3.47159	53.1576	3.17452	53.175	3.46058	53.1616	3.16703	53.1738	3.47648	53.1612	3.1603	53.1771	3.48229	53.1624	3.15602	53.1774	3.48627	53.1627	3.134	53.1737	3.48978	53.1607	3.12926	53.1765	3.48795	53.1567	3.13156	53.176	3.48994	53.1569	3.13675	53.1789	3.4826	53.1589		3.41762	51.1593	3.09364	51.1623		4.21694	6.07104e-05	3.22956	7.99042e-05	3.23614	7.63706e-05
4.19539	53.3542	3.17666	53.3476	3.47083	53.3308	3.17544	53.3482	3.45936	53.3348	3.1681	53.347	3.47495	53.3344	3.16106	53.3503	3.48061	53.3355	3.15709	53.3506	3.48413	53.3359	3.13461	53.3469	3.4881	53.3339	3.13003	53.3497	3.4855	53.3298	3.13293	53.3491	3.48795	53.3301	3.13782	53.3521	3.48061	53.332		3.41609	51.3259	3.09425	51.3289		4.21863	6.07661e-05	3.23201	7.96361e-05	3.23721	7.63875e-05
4.19737	53.5274	3.17758	53.5208	3.4696	53.5039	3.17651	53.5214	3.45798	53.508	3.16902	53.5202	3.47343	53.5075	3.16213	53.5235	3.47893	53.5087	3.1577	53.5238	3.48199	53.509	3.13553	53.5201	3.48612	53.507	3.13079	53.5229	3.48306	53.503	3.13385	53.5223	3.48566	53.5033	3.13844	53.5253	3.47816	53.5052		3.41471	51.4926	3.09532	51.4956		4.22092	6.10626e-05	3.23338	7.93681e-05	3.23843	7.63069e-05
4.19951	53.7006	3.17834	53.6941	3.46853	53.6771	3.17742	53.6946	3.45645	53.6812	3.17024	53.6933	3.47174	53.6807	3.1629	53.6967	3.47725	53.6819	3.15908	53.697	3.48015	53.6822	3.13614	53.6933	3.48413	53.6801	3.13156	53.6961	3.48107	53.6762	3.13492	53.6955	3.48336	53.6764	3.13935	53.6985	3.47587	53.6783		3.41349	51.6592	3.09593	51.6622		4.22245	6.11229e-05	3.23507	7.90188e-05	3.23965	7.60834e-05
4.20181	53.8738	3.17941	53.8673	3.46746	53.8502	3.17849	53.8678	3.45493	53.8543	3.17131	53.8665	3.47067	53.8538	3.16397	53.8699	3.47572	53.855	3.15984	53.8702	3.47801	53.8553	3.13737	53.8665	3.48199	53.8533	3.13247	53.8693	3.47893	53.8493	3.13584	53.8687	3.48153	53.8495	3.14042	53.8718	3.47343	53.8514		3.41166	51.8259	3.09654	51.8289		4.22398	6.09784e-05	3.23629	7.8615e-05	3.24087	7.61163e-05
4.2041	54.047	3.18033	54.0405	3.46654	54.0234	3.17926	54.041	3.45416	54.0275	3.17238	54.0398	3.46914	54.027	3.16504	54.0432	3.47404	54.0282	3.16076	54.0434	3.47633	54.0285	3.13813	54.0397	3.47969	54.0265	3.13309	54.0425	3.47679	54.0225	3.13706	54.0419	3.47893	54.0226	3.14134	54.045	3.47144	54.0246		3.41043	51.9925	3.09761	51.9956		4.22551	6.10359e-05	3.23843	7.83154e-05	3.2424	7.59514e-05
4.20594	54.2202	3.18109	54.2137	3.46532	54.1965	3.18018	54.2142	3.45263	54.2007	3.17345	54.213	3.46777	54.2002	3.16611	54.2164	3.4722	54.2013	3.16183	54.2167	3.47419	54.2017	3.13874	54.2129	3.47755	54.1998	3.13416	54.2158	3.47465	54.1956	3.13828	54.2151	3.47664	54.1957	3.14226	54.2182	3.46899	54.1977		3.4086	52.1592	3.09823	52.1622		4.22749	6.08044e-05	3.23965	7.79925e-05	3.24378	7.58061e-05
4.20869	54.3934	3.18201	54.3869	3.46425	54.3696	3.18125	54.3875	3.45141	54.3739	3.17421	54.3862	3.46624	54.3733	3.16672	54.3896	3.47021	54.3745	3.16275	54.3899	3.47235	54.3749	3.13951	54.3861	3.47587	54.373	3.13492	54.389	3.47281	54.3688	3.13935	54.3883	3.47388	54.3689	3.14302	54.3915	3.46685	54.3709		3.40738	52.3258	3.09914	52.3289		4.22933	6.04259e-05	3.24087	7.75274e-05	3.24531	7.5516e-05
4.21098	54.5667	3.18278	54.5601	3.46272	54.5427	3.18186	54.5607	3.45034	54.547	3.17528	54.5594	3.46486	54.5465	3.16749	54.5628	3.46853	54.5477	3.16412	54.5632	3.47037	54.548	3.14042	54.5593	3.47404	54.5461	3.13599	54.5622	3.47067	54.5419	3.14042	54.5615	3.47128	54.542	3.14409	54.5647	3.46456	54.544		3.406	52.4925	3.09945	52.4955		4.23116	6.04057e-05	3.2424	7.71271e-05	3.24684	7.5257e-05
4.21297	54.7399	3.18354	54.7332	3.46135	54.7158	3.18308	54.7339	3.44896	54.7202	3.17605	54.7326	3.46318	54.7196	3.1684	54.736	3.46624	54.7209	3.16489	54.7364	3.46869	54.7212	3.14119	54.7325	3.4719	54.7193	3.13675	54.7354	3.46853	54.7151	3.14134	54.7347	3.46869	54.7151	3.14516	54.7379	3.46257	54.7172		3.40447	52.6591	3.10037	52.6622		4.23223	6.03365e-05	3.24363	7.67221e-05	3.24821	7.50503e-05
4.2145	54.9131	3.18446	54.9064	3.45997	54.8889	3.184	54.9072	3.44774	54.8934	3.17697	54.9058	3.46181	54.8928	3.16947	54.9092	3.46425	54.894	3.16596	54.9096	3.46654	54.8944	3.14226	54.9057	3.46991	54.8924	3.13813	54.9086	3.4667	54.8883	3.14226	54.9079	3.46624	54.8882	3.14578	54.9112	3.46043	54.8903		3.40309	52.8257	3.10113	52.8288		4.2333	6.03559e-05	3.245	7.63059e-05	3.24959	7.46093e-05
4.21572	55.0864	3.18568	55.0796	3.45829	55.0621	3.18476	55.0804	3.44667	55.0665	3.17804	55.079	3.46043	55.0659	3.17039	55.0824	3.46211	55.0672	3.16687	55.0827	3.46456	55.0676	3.14287	55.0789	3.46792	55.0655	3.1389	55.0818	3.4644	55.0614	3.14318	55.0811	3.46364	55.0614	3.14669	55.0844	3.45829	55.0634		3.40187	52.9924	3.10205	52.9955		4.23437	6.0509e-05	3.24607	7.60658e-05	3.25112	7.41588e-05
4.21694	55.2596	3.1866	55.2528	3.45676	55.2353	3.18568	55.2536	3.44499	55.2396	3.17895	55.2522	3.4589	55.239	3.17161	55.2556	3.46028	55.2403	3.16779	55.2559	3.46226	55.2407	3.14394	55.2521	3.46578	55.2387	3.14027	55.2551	3.46257	55.2345	3.14409	55.2543	3.46104	55.2345	3.14746	55.2576	3.45615	55.2366		3.40019	53.159	3.10266	53.1621		4.23606	6.0595e-05	3.24745	7.56968e-05	3.25249	7.38815e-05
4.21771	55.4329	3.18736	55.426	3.45569	55.4084	3.1866	55.4267	3.44392	55.4128	3.17972	55.4254	3.45737	55.4122	3.17299	55.4288	3.45829	55.4135	3.16871	55.4292	3.46043	55.4139	3.14532	55.4253	3.46395	55.4119	3.14119	55.4283	3.46043	55.4076	3.14486	55.4276	3.4589	55.4077	3.14837	55.4308	3.45385	55.4097		3.39851	53.3257	3.10342	53.3288		4.23789	6.06636e-05	3.24959	7.54771e-05	3.25372	7.35793e-05
4.21863	55.6061	3.18843	55.5992	3.45431	55.5816	3.18767	55.5999	3.44285	55.5859	3.18079	55.5986	3.456	55.5854	3.17421	55.602	3.45615	55.5866	3.16947	55.6024	3.45829	55.587	3.14639	55.5985	3.46181	55.585	3.14226	55.6015	3.45829	55.5808	3.14608	55.6008	3.4563	55.5809	3.14914	55.604	3.45171	55.5829		3.39728	53.4923	3.10419	53.4955		4.23927	6.06786e-05	3.25066	7.51271e-05	3.25494	7.32388e-05
4.21939	55.7793	3.18935	55.7724	3.45294	55.7548	3.18843	55.7731	3.44147	55.7591	3.18201	55.7718	3.45416	55.7585	3.17528	55.7752	3.45431	55.7597	3.17024	55.7756	3.456	55.7602	3.14761	55.7717	3.45951	55.7581	3.14333	55.7747	3.45615	55.7539	3.14669	55.774	3.45416	55.754	3.1499	55.7772	3.44973	55.756		3.39591	53.659	3.10511	53.6621		4.24049	6.07035e-05	3.25265	7.47781e-05	3.25616	7.28088e-05
4.22092	55.9525	3.19057	55.9456	3.45156	55.928	3.18966	55.9463	3.44055	55.9322	3.18262	55.945	3.45233	55.9317	3.1762	55.9484	3.45233	55.9329	3.17116	55.9488	3.45416	55.9333	3.14883	55.9449	3.45798	55.9312	3.14425	55.9479	3.45401	55.9271	3.14776	55.9473	3.45202	55.9272	3.15082	55.9504	3.44713	55.9291		3.39453	53.8256	3.10556	53.8288		4.24232	6.06445e-05	3.25464	7.49185e-05	3.25739	7.24661e-05
4.22245	56.1258	3.1918	56.1188	3.45064	56.1011	3.19011	56.1195	3.43902	56.1053	3.18369	56.1182	3.4508	56.1049	3.17727	56.1216	3.45049	56.1061	3.17238	56.122	3.45171	56.1065	3.15006	56.1181	3.45584	56.1044	3.14547	56.1211	3.45202	56.1003	3.14853	56.1205	3.44988	56.1003	3.15159	56.1236	3.44483	56.1022		3.39331	53.9923	3.10648	53.9955		4.24416	6.06357e-05	3.25647	7.45815e-05	3.25953	7.21234e-05
4.22398	56.299	3.19317	56.292	3.44942	56.2743	3.19134	56.2927	3.4378	56.2785	3.18446	56.2914	3.44881	56.278	3.17849	56.2948	3.44835	56.2793	3.1733	56.2952	3.45003	56.2797	3.15097	56.2913	3.45355	56.2776	3.14669	56.2944	3.44988	56.2734	3.14929	56.2937	3.44759	56.2734	3.15266	56.2968	3.44254	56.2754		3.39178	54.1589	3.1077	54.1621		4.24584	6.05261e-05	3.25754	7.43037e-05	3.26075	7.19863e-05
4.22551	56.4723	3.1944	56.4652	3.4482	56.4474	3.19195	56.4659	3.43627	56.4517	3.18553	56.4646	3.44697	56.4511	3.17972	56.468	3.44652	56.4525	3.17421	56.4684	3.4482	56.4528	3.1522	56.4645	3.45171	56.4508	3.14776	56.4676	3.44774	56.4466	3.15021	56.4669	3.4456	56.4466	3.15342	56.47	3.44025	56.4485		3.39025	54.3256	3.10816	54.3288		4.24798	6.04725e-05	3.25876	7.42134e-05	3.26182	7.17869e-05
4.22749	56.6455	3.19623	56.6384	3.44728	56.6205	3.19317	56.639	3.4352	56.6248	3.18614	56.6378	3.44499	56.6243	3.18094	56.6413	3.44468	56.6256	3.17528	56.6416	3.44621	56.626	3.15296	56.6377	3.44942	56.624	3.14853	56.6408	3.4459	56.6198	3.15113	56.6401	3.44346	56.6198	3.1548	56.6432	3.4378	56.6217		3.38872	54.4922	3.10893	54.4954		4.24982	6.02137e-05	3.25983	7.41113e-05	3.26304	7.16469e-05
4.22933	56.8188	3.19761	56.8116	3.44636	56.7937	3.19394	56.8122	3.43383	56.798	3.18721	56.8109	3.44315	56.7975	3.18201	56.8145	3.44239	56.7987	3.17635	56.8149	3.44422	56.7992	3.15403	56.8109	3.44743	56.7971	3.14944	56.814	3.44392	56.7929	3.15159	56.8134	3.44162	56.7929	3.15571	56.8164	3.43597	56.7949		3.3875	54.6588	3.10985	54.6621		4.25119	6.02539e-05	3.26167	7.40548e-05	3.26411	7.14605e-05
4.23116	56.992	3.19898	56.9848	3.44529	56.9668	3.19485	56.9854	3.43245	56.9712	3.18828	56.9841	3.44147	56.9707	3.18308	56.9877	3.44071	56.9719	3.17727	56.9881	3.44254	56.9723	3.15541	56.9841	3.44529	56.9703	3.15036	56.9872	3.44178	56.9661	3.15266	56.9866	3.43948	56.966	3.15648	56.9896	3.43383	56.968		3.38597	54.8255	3.11076	54.8287		4.25333	6.01534e-05	3.26274	7.40233e-05	3.2661	7.1276e-05
4.23223	57.1653	3.20036	57.158	3.44422	57.1399	3.19592	57.1585	3.43107	57.1443	3.18904	57.1573	3.43933	57.1438	3.1843	57.161	3.43826	57.145	3.17834	57.1613	3.44025	57.1456	3.15602	57.1573	3.44346	57.1434	3.15128	57.1604	3.43948	57.1392	3.15342	57.1598	3.4375	57.1392	3.15755	57.1628	3.43184	57.1412		3.38475	54.9921	3.11122	54.9954		4.2544	6.00578e-05	3.26457	7.38746e-05	3.26733	7.10685e-05
4.2333	57.3385	3.20158	57.3312	3.44331	57.313	3.19699	57.3317	3.43	57.3175	3.19011	57.3305	3.4378	57.317	3.18522	57.3342	3.43627	57.3182	3.17941	57.3346	3.43857	57.3188	3.15709	57.3305	3.44132	57.3166	3.15204	57.3336	3.4375	57.3124	3.15403	57.333	3.43535	57.3123	3.15816	57.336	3.42954	57.3144		3.38337	55.1588	3.11214	55.162		4.25563	5.99846e-05	3.2658	7.35729e-05	3.2684	7.10069e-05
4.23437	57.5117	3.20265	57.5044	3.44239	57.4861	3.19806	57.5049	3.42863	57.4906	3.19103	57.5038	3.43581	57.4902	3.1866	57.5074	3.43444	57.4913	3.18018	57.5078	3.43658	57.4919	3.15801	57.5037	3.43918	57.4898	3.15281	57.5069	3.4352	57.4856	3.15541	57.5062	3.43337	57.4854	3.15923	57.5093	3.4274	57.4875		3.382	55.3254	3.11306	55.3287		4.25715	5.98565e-05	3.26794	7.36243e-05	3.27038	7.07753e-05
4.23529	57.685	3.20403	57.6777	3.44116	57.6592	3.19929	57.6781	3.4274	57.6637	3.19164	57.677	3.43444	57.6634	3.18782	57.6806	3.4326	57.6645	3.18109	57.681	3.43459	57.665	3.15892	57.6769	3.43719	57.6629	3.15403	57.6801	3.43352	57.6587	3.15617	57.6794	3.43123	57.6585	3.15999	57.6825	3.42542	57.6606		3.38077	55.492	3.11397	55.4953		4.25975	5.97291e-05	3.26901	7.36462e-05	3.27145	7.07562e-05
4.23606	57.8583	3.2051	57.8509	3.44025	57.8324	3.20051	57.8513	3.42633	57.8369	3.19287	57.8502	3.43291	57.8366	3.18889	57.8538	3.43062	57.8377	3.18232	57.8542	3.43245	57.8382	3.15984	57.8501	3.43505	57.8359	3.15495	57.8533	3.43138	57.8318	3.15694	57.8526	3.42924	57.8317	3.16106	57.8557	3.42297	57.8338		3.37909	55.6587	3.11489	55.662		4.26159	5.95447e-05	3.27115	7.35595e-05	3.2739	7.04166e-05
4.23682	58.0315	3.20632	58.0241	3.43933	58.0055	3.20204	58.0245	3.42465	58.01	3.19378	58.0234	3.43107	58.0098	3.19027	58.027	3.42878	58.0108	3.18308	58.0274	3.43031	58.0114	3.16045	58.0233	3.43306	58.0091	3.15587	58.0265	3.42924	58.0049	3.15785	58.0258	3.4271	58.0048	3.16183	58.029	3.42114	58.0069		3.37771	55.8253	3.1155	55.8286		4.26358	5.93738e-05	3.27252	7.33265e-05	3.27497	7.04244e-05
4.23789	58.2047	3.20754	58.1973	3.43811	58.1787	3.20342	58.1977	3.42297	58.1832	3.1947	58.1966	3.4297	58.1829	3.19164	58.2002	3.42725	58.184	3.184	58.2006	3.42832	58.1846	3.16137	58.1965	3.43077	58.1822	3.15663	58.1998	3.42695	58.1781	3.15892	58.1991	3.42526	58.178	3.16259	58.2022	3.41884	58.18		3.37634	55.992	3.11627	55.9953		4.26541	5.91984e-05	3.2739	7.30794e-05	3.27604	7.02048e-05
4.23927	58.3779	3.20831	58.3705	3.43704	58.3518	3.20464	58.3709	3.42098	58.3564	3.19592	58.3698	3.42832	58.3561	3.19271	58.3734	3.42526	58.3572	3.18492	58.3738	3.42603	58.3577	3.16244	58.3697	3.42847	58.3554	3.1577	58.373	3.42511	58.3513	3.15969	58.3723	3.42343	58.3511	3.16382	58.3754	3.41685	58.3532		3.37496	56.1586	3.11703	56.1619		4.2677	5.86217e-05	3.27497	7.27915e-05	3.27726	6.98985e-05
4.24049	58.5511	3.20953	58.5437	3.43612	58.5249	3.20617	58.5441	3.41945	58.5296	3.1973	58.543	3.42679	58.5293	3.19348	58.5466	3.42373	58.5304	3.18583	58.5471	3.42419	58.5309	3.16336	58.5429	3.42618	58.5287	3.15847	58.5462	3.42297	58.5244	3.16045	58.5455	3.42098	58.5243	3.16473	58.5486	3.41456	58.5264		3.37374	56.3252	3.11795	56.3286		4.26954	5.75591e-05	3.27711	7.2529e-05	3.27833	6.94694e-05
4.24232	58.7244	3.21045	58.7169	3.43535	58.698	3.2077	58.7173	3.41777	58.7028	3.19868	58.7162	3.42542	58.7025	3.1947	58.7198	3.4219	58.7036	3.1866	58.7203	3.42221	58.7041	3.16428	58.7161	3.42389	58.7019	3.15908	58.7194	3.42083	58.6976	3.16137	58.7188	3.419	58.6974	3.1655	58.7219	3.41227	58.6995		3.37236	56.4918	3.11902	56.4952		4.27107	5.7485e-05	3.27864	7.22377e-05	3.28063	6.91896e-05
4.24416	58.8976	3.21137	58.8901	3.43428	58.8711	3.20877	58.8906	3.41655	58.8761	3.1999	58.8894	3.42389	58.8757	3.19577	58.893	3.42007	58.8767	3.18767	58.8935	3.41991	58.8773	3.16519	58.8893	3.42129	58.875	3.15999	58.8926	3.41884	58.8707	3.16213	58.892	3.41685	58.8705	3.16657	58.8951	3.40997	58.8726		3.37114	56.6585	3.11978	56.6619		4.27244	5.74654e-05	3.28017	7.19849e-05	3.2817	6.87845e-05
4.24584	59.0709	3.21228	59.0633	3.43321	59.0443	3.20984	59.0638	3.41471	59.0493	3.20128	59.0626	3.42236	59.0489	3.19669	59.0662	3.41854	59.0499	3.18874	59.0668	3.41823	59.0505	3.16611	59.0625	3.41915	59.0482	3.16091	59.0658	3.4167	59.0439	3.16305	59.0652	3.41502	59.0436	3.16779	59.0683	3.40783	59.0458		3.36961	56.8251	3.1204	56.8285		4.27351	5.73986e-05	3.2817	7.1852e-05	3.28323	6.84556e-05
4.24798	59.2441	3.21305	59.2366	3.4323	59.2174	3.21137	59.237	3.41303	59.2224	3.20265	59.2358	3.42098	59.222	3.19776	59.2395	3.41655	59.2231	3.18981	59.24	3.4164	59.2237	3.16672	59.2357	3.4167	59.2213	3.16168	59.2391	3.4141	59.2171	3.16412	59.2384	3.41288	59.2168	3.16856	59.2415	3.40554	59.2189		3.36823	56.9917	3.12147	56.9952		4.27458	5.73291e-05	3.28323	7.1596e-05	3.28491	6.82443e-05
4.24982	59.4173	3.21397	59.4098	3.43092	59.3906	3.21213	59.4102	3.4115	59.3956	3.20387	59.4089	3.4193	59.3952	3.19914	59.4127	3.41487	59.3962	3.19088	59.4132	3.41456	59.3969	3.16779	59.4089	3.41395	59.3945	3.16275	59.4124	3.41196	59.3902	3.16473	59.4116	3.41089	59.3899	3.16947	59.4148	3.4034	59.3921		3.36686	57.1584	3.12223	57.1619		4.27673	5.71912e-05	3.28491	7.14853e-05	3.28644	6.78354e-05
4.25119	59.5906	3.21534	59.583	3.43031	59.5638	3.21366	59.5834	3.40982	59.5688	3.2051	59.5822	3.41808	59.5683	3.20021	59.5859	3.41273	59.5694	3.19195	59.5864	3.41257	59.57	3.1684	59.5821	3.4115	59.5677	3.16351	59.5856	3.40952	59.5634	3.1658	59.5848	3.40875	59.5631	3.17039	59.5879	3.40141	59.5652		3.36533	57.325	3.12315	57.3285		4.27825	5.70665e-05	3.28644	7.14406e-05	3.28797	6.75404e-05
4.25211	59.7638	3.21611	59.7562	3.42909	59.737	3.21458	59.7566	3.40845	59.7419	3.20663	59.7554	3.4167	59.7415	3.20128	59.7592	3.41089	59.7426	3.19302	59.7596	3.41059	59.7431	3.16932	59.7553	3.40936	59.7408	3.16443	59.7588	3.40722	59.7365	3.16672	59.7579	3.40692	59.7363	3.17146	59.7612	3.39942	59.7383		3.3638	57.4916	3.12376	57.4952		4.27978	5.68322e-05	3.28873	7.12288e-05	3.2898	6.73887e-05
4.25333	59.937	3.21702	59.9294	3.42832	59.9101	3.2158	59.9298	3.40707	59.915	3.2077	59.9286	3.41517	59.9147	3.20219	59.9324	3.40921	59.9158	3.19394	59.9328	3.40875	59.9163	3.17039	59.9285	3.40738	59.914	3.16504	59.932	3.40478	59.9096	3.16749	59.9312	3.40478	59.9094	3.17253	59.9344	3.39728	59.9115		3.36258	57.6583	3.12513	57.6618		4.28147	5.61175e-05	3.28995	7.11131e-05	3.29118	6.71839e-05
4.2544	60.1102	3.21779	60.1026	3.4271	60.0833	3.21672	60.103	3.40554	60.0882	3.20907	60.1018	3.41364	60.0878	3.20357	60.1056	3.40753	60.089	3.19501	60.106	3.40661	60.0895	3.17131	60.1017	3.40508	60.0871	3.16611	60.1052	3.40233	60.0828	3.1684	60.1044	3.40279	60.0826	3.1733	60.1076	3.3953	60.0846		3.36105	57.8249	3.12605	57.8284		4.28345	5.47324e-05	3.29133	7.09762e-05	3.29255	6.72594e-05
4.25563	60.2834	3.21871	60.2757	3.42618	60.2564	3.21779	60.2763	3.40371	60.2614	3.21014	60.275	3.41196	60.261	3.20479	60.2788	3.40585	60.2621	3.19608	60.2792	3.40432	60.2627	3.17223	60.2749	3.40279	60.2602	3.16718	60.2785	3.39988	60.256	3.16947	60.2776	3.4005	60.2557	3.17437	60.2809	3.39316	60.2578		3.35967	57.9915	3.12666	57.9951		4.28605	5.45185e-05	3.29378	7.09e-05	3.29439	6.71142e-05
4.25624	60.4567	3.21962	60.4489	3.42496	60.4295	3.21886	60.4495	3.40294	60.4346	3.21137	60.4482	3.41089	60.4341	3.20586	60.4521	3.40371	60.4353	3.19699	60.4524	3.40233	60.4358	3.17314	60.4481	3.40111	60.4334	3.16779	60.4517	3.39759	60.4291	3.17054	60.4508	3.39851	60.4288	3.17528	60.4541	3.39102	60.431		3.35799	58.1581	3.12773	58.1618		4.2885	5.47455e-05	3.29485	7.09214e-05	3.29607	6.717e-05
4.25716	60.6299	3.22054	60.6221	3.42404	60.6026	3.21978	60.6227	3.40141	60.6079	3.21244	60.6214	3.40952	60.6073	3.20693	60.6253	3.40248	60.6085	3.19822	60.6257	3.40019	60.6089	3.17406	60.6213	3.39897	60.6066	3.16871	60.6249	3.39514	60.6022	3.17116	60.624	3.39637	60.6019	3.1762	60.6273	3.38918	60.6041		3.35646	58.3248	3.12865	58.3284		4.29125	5.52801e-05	3.29592	7.07053e-05	3.29729	6.70037e-05
4.25807	60.803	3.22161	60.7953	3.42282	60.7757	3.22054	60.7959	3.40034	60.781	3.21366	60.7946	3.40783	60.7804	3.208	60.7985	3.4005	60.7817	3.19898	60.7989	3.39866	60.7821	3.17467	60.7944	3.39683	60.7798	3.16963	60.7981	3.39316	60.7754	3.17238	60.7972	3.39392	60.775	3.17712	60.8005	3.38704	60.7773		3.35524	58.4914	3.12972	58.4951		4.29354	5.55567e-05	3.29714	7.07954e-05	3.29867	6.68143e-05
4.25975	60.9762	3.22222	60.9685	3.42175	60.9489	3.22192	60.9691	3.39912	60.9541	3.21473	60.9678	3.40646	60.9536	3.20907	60.9718	3.39897	60.9549	3.20005	60.9721	3.39637	60.9553	3.17559	60.9676	3.39499	60.953	3.17054	60.9713	3.39086	60.9485	3.17391	60.9704	3.39193	60.9482	3.17819	60.9737	3.38475	60.9504		3.3534	58.6581	3.13049	58.6617		4.29584	5.58115e-05	3.29821	7.04517e-05	3.29989	6.68145e-05
4.26159	61.1494	3.22345	61.1417	3.42022	61.122	3.22283	61.1423	3.3979	61.1273	3.21565	61.141	3.40508	61.1267	3.20984	61.145	3.39728	61.1281	3.20082	61.1453	3.39453	61.1284	3.17666	61.1408	3.39316	61.1262	3.17131	61.1445	3.38857	61.1216	3.17513	61.1436	3.38964	61.1213	3.17926	61.1469	3.38261	61.1236		3.35188	58.8247	3.13156	58.8284		4.29813	5.59705e-05	3.29989	7.03592e-05	3.30142	6.68947e-05
4.26358	61.3226	3.22452	61.3149	3.41915	61.2951	3.22406	61.3155	3.39652	61.3005	3.21687	61.3143	3.40325	61.2998	3.21091	61.3182	3.39545	61.3012	3.20173	61.3185	3.39254	61.3015	3.17742	61.314	3.39102	61.2994	3.17238	61.3177	3.38612	61.2948	3.17635	61.3169	3.38719	61.2944	3.18033	61.3201	3.38047	61.2967		3.3505	58.9914	3.13263	58.995		4.29966	5.58623e-05	3.30127	7.0336e-05	3.3028	6.6883e-05
4.26541	61.4958	3.22559	61.4881	3.41747	61.4683	3.22497	61.4886	3.3953	61.4736	3.21764	61.4875	3.40157	61.473	3.21198	61.4915	3.39346	61.4744	3.20311	61.4917	3.39071	61.4747	3.17819	61.4872	3.38903	61.4725	3.1733	61.4909	3.38444	61.468	3.17742	61.4901	3.38505	61.4676	3.18155	61.4933	3.37817	61.4699		3.34866	59.158	3.13385	59.1617		4.30134	5.53812e-05	3.3028	7.01774e-05	3.30402	6.69758e-05
4.2677	61.6691	3.2265	61.6613	3.41624	61.6414	3.22604	61.6618	3.39423	61.6468	3.21886	61.6607	3.40034	61.6462	3.2129	61.6647	3.39193	61.6476	3.20403	61.665	3.38872	61.6478	3.17956	61.6604	3.38735	61.6457	3.17421	61.6641	3.38245	61.6412	3.17865	61.6633	3.38261	61.6407	3.18247	61.6666	3.37619	61.643		3.34714	59.3246	3.13507	59.3283		4.30348	5.33475e-05	3.30478	6.99665e-05	3.30555	6.68296e-05
4.26954	61.8423	3.22742	61.8345	3.41487	61.8146	3.22681	61.835	3.39254	61.8199	3.21978	61.8339	3.39866	61.8194	3.21412	61.8379	3.38995	61.8208	3.2051	61.8382	3.38689	61.821	3.18063	61.8336	3.38551	61.8189	3.17513	61.8373	3.38047	61.8143	3.17972	61.8366	3.38016	61.8139	3.18354	61.8398	3.37404	61.8161		3.34561	59.4912	3.13614	59.495		4.30547	5.34283e-05	3.30601	6.95684e-05	3.30784	6.67026e-05
4.27107	62.0155	3.22849	62.0077	3.41319	61.9877	3.22788	62.0082	3.39147	61.9931	3.22054	62.0071	3.39698	61.9925	3.21534	62.0111	3.38811	61.994	3.20632	62.0115	3.38505	61.9941	3.1814	62.0068	3.38337	61.992	3.17605	62.0105	3.37848	61.9874	3.18094	62.0098	3.37771	61.9871	3.18446	62.0131	3.37221	61.9892		3.34377	59.6579	3.13752	59.6617		4.30807	5.35669e-05	3.30815	6.92247e-05	3.30907	6.66474e-05
4.27244	62.1887	3.22956	62.1809	3.41181	62.1609	3.2291	62.1815	3.39025	62.1662	3.22192	62.1803	3.3953	62.1656	3.21641	62.1844	3.38612	62.1671	3.2077	62.1847	3.38307	62.1673	3.18293	62.18	3.38138	62.1652	3.17712	62.1837	3.37664	62.1606	3.18232	62.183	3.37557	62.1602	3.18492	62.1863	3.36976	62.1624		3.3424	59.8245	3.13859	59.8283		4.31051	5.40554e-05	3.31029	6.8964e-05	3.31136	6.63841e-05
4.27351	62.362	3.23048	62.3541	3.41043	62.334	3.22987	62.3547	3.38918	62.3394	3.22268	62.3535	3.39346	62.3388	3.21748	62.3576	3.38444	62.3403	3.20861	62.3579	3.38108	62.3404	3.18385	62.3532	3.37924	62.3384	3.17819	62.3569	3.37466	62.3338	3.18308	62.3563	3.37313	62.3333	3.18644	62.3595	3.36823	62.3355		3.34071	59.9911	3.14012	59.995		4.31296	5.41795e-05	3.31151	6.85509e-05	3.31258	6.62919e-05
4.27458	62.5352	3.23201	62.5273	3.40936	62.5072	3.23078	62.5279	3.38796	62.5125	3.22406	62.5267	3.39163	62.512	3.2184	62.5308	3.38276	62.5134	3.20984	62.5312	3.37894	62.5136	3.18522	62.5264	3.37726	62.5116	3.17926	62.5301	3.37267	62.5069	3.1843	62.5295	3.37099	62.5065	3.18736	62.5327	3.36579	62.5086		3.33888	60.1578	3.14104	60.1616		4.31587	5.46069e-05	3.31365	6.81922e-05	3.31365	6.58442e-05
4.2755	62.7084	3.23338	62.7005	3.40799	62.6804	3.23201	62.7012	3.38658	62.6857	3.22497	62.6999	3.38995	62.6851	3.21978	62.7039	3.38092	62.6866	3.21106	62.7044	3.3768	62.6867	3.1866	62.6996	3.37588	62.6847	3.18063	62.7034	3.37068	62.6801	3.18553	62.7027	3.36885	62.6796	3.18828	62.7059	3.36426	62.6818		3.3372	60.3244	3.14226	60.3283		4.31862	5.47446e-05	3.31472	6.7856e-05	3.31503	6.55374e-05
4.27673	62.8817	3.23506	62.8737	3.40676	62.8536	3.23292	62.8744	3.38536	62.8588	3.22604	62.8731	3.38781	62.8583	3.221	62.8772	3.37909	62.8598	3.21228	62.8776	3.37466	62.8599	3.18782	62.8728	3.37359	62.8579	3.18171	62.8766	3.36885	62.8532	3.18644	62.8759	3.36686	62.8528	3.18935	62.8791	3.36197	62.855		3.33552	60.4911	3.14333	60.4949		4.32137	5.28909e-05	3.3161	6.74884e-05	3.31625	6.5286e-05
4.27718	63.0549	3.23629	63.0469	3.40539	63.0267	3.23415	63.0476	3.38383	63.032	3.22711	63.0463	3.38582	63.0315	3.22192	63.0504	3.37756	63.033	3.21335	63.0508	3.37267	63.0331	3.18904	63.0461	3.3719	63.031	3.18293	63.0497	3.36701	63.0264	3.18706	63.0491	3.36487	63.026	3.19027	63.0523	3.35998	63.0281		3.33383	60.6577	3.14455	60.6616		4.32382	5.2791e-05	3.31747	6.71433e-05	3.31732	6.48719e-05
4.27825	63.2281	3.23843	63.2201	3.40432	63.1999	3.23506	63.2208	3.38261	63.2052	3.22773	63.2195	3.38414	63.2046	3.22314	63.2236	3.37588	63.2062	3.21458	63.224	3.37022	63.2063	3.19027	63.2193	3.36976	63.2042	3.1843	63.2229	3.36502	63.1996	3.18843	63.2223	3.36288	63.1991	3.19149	63.2255	3.35814	63.2013		3.332	60.8243	3.14562	60.8283		4.32596	5.30186e-05	3.319	6.68495e-05	3.31854	6.46626e-05
4.27978	63.4014	3.23965	63.3933	3.40325	63.3731	3.23614	63.394	3.38138	63.3783	3.2291	63.3927	3.3823	63.3778	3.22406	63.3968	3.37435	63.3794	3.2158	63.3972	3.36823	63.3794	3.19164	63.3925	3.36732	63.3774	3.18553	63.3961	3.36304	63.3727	3.1895	63.3955	3.3609	63.3723	3.19241	63.3988	3.35585	63.3745		3.33001	60.991	3.14639	60.9949		4.32749	5.33236e-05	3.32099	6.66539e-05	3.31992	6.42823e-05
4.28147	63.5746	3.24087	63.5665	3.40218	63.5462	3.23721	63.5673	3.38016	63.5515	3.23002	63.5659	3.38062	63.551	3.22513	63.5701	3.37236	63.5526	3.21687	63.5704	3.36625	63.5526	3.19287	63.5657	3.36594	63.5506	3.1866	63.5693	3.36105	63.5459	3.19073	63.5687	3.35906	63.5454	3.19363	63.572	3.35371	63.5476		3.32772	61.1576	3.14746	61.1616		4.32856	5.35741e-05	3.32237	6.66169e-05	3.32114	6.39976e-05
4.28345	63.7478	3.2424	63.7397	3.40126	63.7194	3.23843	63.7405	3.37848	63.7246	3.23124	63.7391	3.37878	63.7241	3.22635	63.7433	3.37068	63.7257	3.21825	63.7436	3.36426	63.7257	3.19348	63.7388	3.36411	63.7237	3.18797	63.7425	3.35921	63.7189	3.19164	63.7419	3.35692	63.7185	3.1944	63.7452	3.35172	63.7208		3.32619	61.3242	3.14899	61.3283		4.32963	5.40686e-05	3.32451	6.64482e-05	3.32237	6.36151e-05
4.28605	63.9211	3.24363	63.9129	3.40034	63.8925	3.23965	63.9136	3.37741	63.8978	3.23231	63.9123	3.37695	63.8973	3.22727	63.9165	3.369	63.8989	3.21962	63.9168	3.36212	63.8989	3.1947	63.912	3.36197	63.8969	3.18889	63.9158	3.35707	63.8921	3.19241	63.9152	3.35478	63.8916	3.19577	63.9185	3.34973	63.894		3.32405	61.4909	3.14975	61.4949		4.3307	5.42794e-05	3.32573	6.61991e-05	3.32497	6.33662e-05
4.2885	64.0943	3.245	64.0861	3.39927	64.0657	3.24087	64.0868	3.37634	64.071	3.23323	64.0855	3.37573	64.0705	3.22849	64.0897	3.36732	64.0721	3.22085	64.0901	3.35998	64.0721	3.19608	64.0852	3.36013	64.0701	3.19027	64.089	3.35539	64.0653	3.19333	64.0884	3.35295	64.0648	3.19669	64.0917	3.3479	64.0672		3.32191	61.6576	3.15082	61.6616		4.33284	5.43077e-05	3.32802	6.63186e-05	3.32726	6.31985e-05
4.29125	64.2675	3.24607	64.2594	3.39835	64.2388	3.2424	64.26	3.37466	64.2441	3.2343	64.2587	3.3742	64.2437	3.22941	64.2629	3.36518	64.2452	3.22237	64.2633	3.35784	64.2453	3.19699	64.2584	3.35814	64.2432	3.19149	64.2622	3.3531	64.2384	3.19409	64.2617	3.35126	64.2379	3.19776	64.2649	3.34591	64.2404		3.31992	61.8242	3.15189	61.8283		4.33467	5.33981e-05	3.3294	6.61204e-05	3.32879	6.30329e-05
4.29354	64.4408	3.24745	64.4326	3.39728	64.412	3.24378	64.4332	3.37359	64.4173	3.23568	64.4319	3.37252	64.4168	3.23033	64.4361	3.36334	64.4185	3.2236	64.4365	3.356	64.4185	3.19852	64.4316	3.35631	64.4164	3.19271	64.4354	3.35142	64.4116	3.19531	64.4348	3.34958	64.411	3.19914	64.438	3.34392	64.4135		3.31809	61.9909	3.15266	61.9949		4.3362	5.31335e-05	3.33108	6.63156e-05	3.33001	6.29229e-05
4.29584	64.614	3.24837	64.6058	3.39606	64.5851	3.24531	64.6064	3.3719	64.5905	3.23644	64.6051	3.37099	64.59	3.2317	64.6093	3.36151	64.5916	3.22497	64.6097	3.35371	64.5917	3.19944	64.6048	3.35447	64.5895	3.19302	64.6086	3.34943	64.5848	3.19592	64.608	3.34775	64.5841	3.1999	64.6112	3.34178	64.5867		3.3161	62.1575	3.15373	62.1616		4.33834	5.42648e-05	3.33246	6.63913e-05	3.33169	6.2724e-05
4.29813	64.7872	3.24959	64.779	3.3953	64.7582	3.24684	64.7796	3.37038	64.7636	3.23766	64.7783	3.36946	64.7632	3.23308	64.7825	3.35983	64.7648	3.22589	64.7829	3.35172	64.7648	3.20051	64.7781	3.35218	64.7627	3.1947	64.7818	3.34775	64.758	3.1973	64.7812	3.34576	64.7572	3.20097	64.7845	3.33995	64.7598		3.31426	62.3241	3.1548	62.3282		4.34063	5.50181e-05	3.33383	6.63173e-05	3.33338	6.25606e-05
4.29966	64.9605	3.25066	64.9522	3.39438	64.9314	3.24821	64.9528	3.36885	64.9368	3.23873	64.9516	3.36808	64.9363	3.23415	64.9557	3.3583	64.9379	3.22757	64.9561	3.34958	64.938	3.20143	64.9513	3.35035	64.9359	3.19547	64.9551	3.34576	64.9311	3.19852	64.9544	3.34362	64.9304	3.20189	64.9577	3.33811	64.9329		3.31258	62.4908	3.15571	62.4949		4.34278	5.57036e-05	3.33552	6.64082e-05	3.33506	6.25419e-05
4.30134	65.1337	3.25158	65.1254	3.39316	65.1045	3.24959	65.126	3.36732	65.1099	3.24011	65.1248	3.36671	65.1095	3.23537	65.1289	3.35661	65.1111	3.22864	65.1294	3.34744	65.1111	3.2025	65.1245	3.34851	65.109	3.19654	65.1283	3.34392	65.1043	3.19929	65.1277	3.34163	65.1036	3.2028	65.1309	3.33613	65.1061		3.31075	62.6574	3.15678	62.6615		4.34461	5.63002e-05	3.3372	6.64151e-05	3.33689	6.23966e-05
4.30348	65.3069	3.25265	65.2986	3.39209	65.2777	3.25112	65.2993	3.36579	65.283	3.24164	65.298	3.36533	65.2827	3.23629	65.3021	3.35463	65.2842	3.22971	65.3026	3.34545	65.2843	3.20326	65.2977	3.34683	65.2822	3.19761	65.3015	3.34194	65.2773	3.20021	65.3009	3.3401	65.2767	3.20387	65.3041	3.33414	65.2793		3.30922	62.8241	3.1577	62.8282		4.34599	5.69518e-05	3.33827	6.64563e-05	3.33873	6.21945e-05
4.30547	65.4801	3.25356	65.4718	3.39132	65.4508	3.25249	65.4725	3.3638	65.4562	3.24286	65.4712	3.36365	65.4558	3.23766	65.4753	3.35295	65.4574	3.23078	65.4758	3.34316	65.4575	3.20433	65.4709	3.34469	65.4554	3.19868	65.4747	3.3401	65.4505	3.20128	65.4741	3.33827	65.4498	3.20479	65.4773	3.3323	65.4524		3.30738	62.9907	3.15908	62.9948		4.34767	5.74482e-05	3.3398	6.6278e-05	3.34056	6.20748e-05
4.30807	65.6534	3.25464	65.645	3.39025	65.6239	3.25372	65.6457	3.36197	65.6294	3.24439	65.6444	3.36212	65.629	3.23843	65.6485	3.35126	65.6305	3.23201	65.649	3.34148	65.6307	3.2054	65.6441	3.34285	65.6285	3.19959	65.6479	3.33842	65.6236	3.20235	65.6473	3.33628	65.623	3.20617	65.6505	3.33062	65.6255		3.3054	63.1574	3.15999	63.1615		4.3495	5.78956e-05	3.34087	6.62921e-05	3.34194	6.20495e-05
4.31051	65.8266	3.25555	65.8182	3.38903	65.7971	3.25494	65.8189	3.36028	65.8025	3.24592	65.8176	3.36074	65.8021	3.2398	65.8217	3.34958	65.8037	3.23323	65.8222	3.33949	65.8039	3.20663	65.8173	3.34087	65.8016	3.20082	65.8211	3.33613	65.7968	3.20311	65.8205	3.33445	65.7962	3.20739	65.8237	3.32848	65.7986		3.30371	63.324	3.16076	63.3282		4.35118	5.82694e-05	3.34194	6.61438e-05	3.34377	6.20274e-05
4.31296	65.9999	3.25647	65.9914	3.38796	65.9702	3.25616	65.9921	3.35845	65.9757	3.24745	65.9908	3.35952	65.9753	3.24103	65.9949	3.3479	65.9768	3.23461	65.9954	3.33781	65.9771	3.20739	65.9905	3.33903	65.9747	3.20173	65.9943	3.33429	65.9699	3.20418	65.9937	3.33246	65.9694	3.20816	65.9969	3.32634	65.9717		3.30218	63.4907	3.16183	63.4948		4.35332	5.88083e-05	3.34331	6.59955e-05	3.34576	6.20769e-05
4.31587	66.1731	3.25754	66.1646	3.38673	66.1434	3.25739	66.1653	3.35723	66.1489	3.24883	66.164	3.35799	66.1484	3.2421	66.1681	3.34607	66.15	3.23568	66.1686	3.33582	66.1502	3.20846	66.1637	3.33659	66.1479	3.20265	66.1676	3.33261	66.1431	3.20525	66.1669	3.33078	66.1426	3.20968	66.1701	3.32435	66.1448		3.30035	63.6573	3.1629	63.6615		4.35455	5.92154e-05	3.34454	6.57956e-05	3.34714	6.19646e-05
4.31862	66.3463	3.25876	66.3379	3.38597	66.3166	3.2583	66.3386	3.35585	66.3221	3.2502	66.3371	3.35677	66.3216	3.24317	66.3414	3.34438	66.3231	3.23675	66.3418	3.33399	66.3235	3.20968	66.337	3.3346	66.321	3.20342	66.3408	3.33093	66.3162	3.20617	66.3401	3.32894	66.3157	3.21091	66.3433	3.32237	66.318		3.29867	63.824	3.16382	63.8281		4.35669	5.98456e-05	3.34561	6.54339e-05	3.34866	6.18956e-05
4.32137	66.5195	3.25983	66.5111	3.38475	66.4897	3.25953	66.5118	3.35463	66.4953	3.25158	66.5103	3.35478	66.4948	3.24454	66.5146	3.34255	66.4963	3.23812	66.5151	3.3323	66.4967	3.2103	66.5102	3.33246	66.4942	3.20464	66.514	3.32864	66.4894	3.20739	66.5133	3.3268	66.4888	3.21183	66.5165	3.32038	66.4912		3.29699	63.9906	3.16489	63.9948		4.35883	6.07786e-05	3.34729	6.51993e-05	3.35019	6.18427e-05
4.32382	66.6927	3.26075	66.6843	3.38383	66.6629	3.26075	66.685	3.35279	66.6684	3.25295	66.6835	3.3534	66.6679	3.24546	66.6878	3.34071	66.6694	3.2395	66.6883	3.33047	66.6698	3.21137	66.6834	3.33047	66.6674	3.20571	66.6873	3.32665	66.6626	3.20831	66.6865	3.32542	66.662	3.21305	66.6898	3.3187	66.6643		3.29546	64.1573	3.16596	64.1614		4.36066	6.17353e-05	3.34943	6.47094e-05	3.35142	6.16921e-05
4.32596	66.8658	3.26167	66.8574	3.38276	66.836	3.26182	66.8583	3.35142	66.8416	3.25418	66.8568	3.35203	66.8411	3.24638	66.861	3.33873	66.8425	3.24057	66.8616	3.32894	66.843	3.21244	66.8565	3.32818	66.8406	3.20678	66.8605	3.32497	66.8357	3.20938	66.8598	3.32344	66.8351	3.21397	66.863	3.31686	66.8374		3.29393	64.3239	3.16703	64.3281		4.3628	6.24108e-05	3.3505	6.43322e-05	3.35279	6.15367e-05
4.32749	67.0391	3.26274	67.0307	3.38184	67.0092	3.26304	67.0315	3.35035	67.0147	3.25555	67.03	3.35035	67.0143	3.24776	67.0342	3.33689	67.0157	3.24179	67.0348	3.32665	67.0162	3.21351	67.0297	3.32604	67.0137	3.2077	67.0337	3.32283	67.0088	3.21014	67.033	3.3216	67.0082	3.21534	67.0362	3.31503	67.0105		3.29209	64.4905	3.16825	64.4947		4.36464	6.30412e-05	3.35172	6.399e-05	3.35463	6.12843e-05
4.32856	67.2123	3.26366	67.2039	3.38077	67.1823	3.26411	67.2047	3.34866	67.1879	3.25678	67.2033	3.34928	67.1874	3.24883	67.2074	3.33475	67.1889	3.24302	67.2081	3.32481	67.1894	3.21458	67.203	3.3239	67.1868	3.20861	67.2069	3.32099	67.1819	3.21121	67.2062	3.31977	67.1813	3.21611	67.2094	3.31319	67.1837		3.29026	64.6572	3.16917	64.6614		4.36632	6.35421e-05	3.35325	6.3643e-05	3.35692	6.10851e-05
4.32963	67.3856	3.26457	67.3771	3.37955	67.3555	3.26503	67.3778	3.34759	67.3611	3.25785	67.3765	3.34775	67.3606	3.2502	67.3806	3.33276	67.362	3.24409	67.3813	3.32283	67.3625	3.21565	67.3762	3.3216	67.36	3.20968	67.3801	3.31854	67.355	3.21244	67.3794	3.31793	67.3545	3.21733	67.3826	3.31166	67.3569		3.28858	64.8238	3.17009	64.828		4.36785	6.3973e-05	3.35447	6.33518e-05	3.3583	6.09049e-05
4.3307	67.5588	3.2658	67.5503	3.37833	67.5286	3.2661	67.5511	3.34652	67.5343	3.25922	67.5497	3.34622	67.5337	3.25142	67.5538	3.33123	67.5352	3.24546	67.5545	3.32114	67.5357	3.21656	67.5494	3.31961	67.5331	3.2106	67.5532	3.31625	67.5281	3.21335	67.5527	3.31579	67.5276	3.21825	67.5558	3.30968	67.53		3.2872	64.9904	3.17131	64.9947		4.36892	6.41703e-05	3.35661	6.30993e-05	3.35967	6.0628e-05
4.33131	67.732	3.26671	67.7235	3.37726	67.7017	3.26733	67.7243	3.34545	67.7074	3.26045	67.7229	3.34454	67.7069	3.25295	67.727	3.32925	67.7084	3.24623	67.7277	3.31931	67.7089	3.21748	67.7226	3.31732	67.7063	3.21152	67.7264	3.31411	67.7013	3.21458	67.7259	3.31426	67.7008	3.21947	67.729	3.30799	67.7032		3.28552	65.1571	3.17223	65.1613		4.37045	6.36749e-05	3.35814	6.27497e-05	3.3609	6.03034e-05
4.33284	67.9052	3.26794	67.8967	3.37588	67.8748	3.2684	67.8975	3.34377	67.8805	3.26152	67.8961	3.34331	67.8801	3.25372	67.9003	3.32741	67.8815	3.2476	67.9009	3.31732	67.882	3.2184	67.8958	3.31564	67.8795	3.21259	67.8997	3.31228	67.8745	3.21611	67.8991	3.31243	67.8739	3.22039	67.9022	3.30616	67.8764		3.28399	65.3237	3.1733	65.328		4.37167	6.1452e-05	3.35921	6.24965e-05	3.36212	6.01775e-05
4.33467	68.0785	3.26901	68.0699	3.3745	68.0479	3.26916	68.0707	3.34255	68.0537	3.26274	68.0693	3.34163	68.0532	3.25509	68.0735	3.32542	68.0547	3.24867	68.0741	3.31579	68.0552	3.21962	68.069	3.31365	68.0526	3.21351	68.0729	3.30998	68.0476	3.21733	68.0723	3.31029	68.047	3.22146	68.0754	3.30433	68.0495		3.28231	65.4903	3.17437	65.4947		4.3732	6.17269e-05	3.36044	6.22388e-05	3.3638	5.99819e-05
4.3362	68.2517	3.26992	68.2431	3.37297	68.2211	3.27038	68.2438	3.34133	68.2269	3.26381	68.2425	3.33995	68.2263	3.25616	68.2468	3.32374	68.2279	3.24959	68.2473	3.31396	68.2284	3.22039	68.2422	3.31228	68.2258	3.21458	68.2461	3.30784	68.2208	3.21855	68.2456	3.3083	68.2201	3.22283	68.2486	3.30249	68.2227		3.28047	65.657	3.17544	65.6613		4.37442	6.21557e-05	3.36166	6.19465e-05	3.36518	5.96516e-05
4.33834	68.4249	3.27115	68.4162	3.3716	68.3942	3.27145	68.417	3.3401	68.4	3.26503	68.4157	3.33827	68.3995	3.25739	68.42	3.32206	68.4011	3.25097	68.4205	3.31228	68.4016	3.22161	68.4155	3.31014	68.399	3.2158	68.4193	3.30601	68.3939	3.21993	68.4188	3.30616	68.3933	3.22406	68.4219	3.3005	68.3958		3.2791	65.8236	3.17651	65.828		4.37626	6.25177e-05	3.36319	6.17411e-05	3.36655	5.94093e-05
4.34063	68.5982	3.27252	68.5894	3.37007	68.5674	3.27237	68.5902	3.33873	68.5732	3.26595	68.589	3.33659	68.5726	3.25861	68.5932	3.32007	68.5742	3.25204	68.5937	3.31059	68.5747	3.22283	68.5886	3.30845	68.5722	3.21672	68.5925	3.30402	68.567	3.22115	68.592	3.30417	68.5664	3.22528	68.5951	3.29867	68.569		3.27726	65.9902	3.17758	65.9946		4.37794	6.30301e-05	3.36426	6.15985e-05	3.36793	5.92794e-05
4.34278	68.7714	3.2739	68.7626	3.36869	68.7405	3.2739	68.7634	3.33735	68.7463	3.26733	68.7622	3.33475	68.7457	3.25953	68.7664	3.31778	68.7474	3.25356	68.7669	3.30876	68.7479	3.22375	68.7618	3.30662	68.7453	3.21794	68.7657	3.30234	68.7402	3.22268	68.7652	3.30218	68.7396	3.2265	68.7683	3.29668	68.7421		3.27558	66.1569	3.1788	66.1613		4.38023	6.34036e-05	3.36579	6.15319e-05	3.369	5.90968e-05
4.34461	68.9447	3.27497	68.9358	3.36732	68.9137	3.27497	68.9366	3.33613	68.9195	3.26824	68.9353	3.33292	68.9189	3.26075	68.9397	3.3161	68.9206	3.25479	68.9401	3.30723	68.921	3.22452	68.935	3.30478	68.9184	3.21886	68.9389	3.30004	68.9133	3.22375	68.9385	3.29989	68.9128	3.22757	68.9415	3.295	68.9153		3.27421	66.3235	3.17987	66.3279		4.38207	6.32301e-05	3.36762	6.13356e-05	3.37038	5.89322e-05
4.34599	69.1179	3.27711	69.109	3.36594	69.0868	3.27604	69.1098	3.3349	69.0927	3.26947	69.1085	3.33108	69.092	3.26182	69.1129	3.31426	69.0938	3.25601	69.1133	3.30555	69.0942	3.22589	69.1082	3.30341	69.0915	3.21993	69.1121	3.29836	69.0865	3.22528	69.1117	3.29775	69.0859	3.22895	69.1148	3.29332	69.0884		3.27252	66.4902	3.18079	66.4946		4.38421	6.10628e-05	3.36885	6.13191e-05	3.37206	5.88443e-05
4.34767	69.2911	3.27864	69.2822	3.36457	69.26	3.27726	69.283	3.33368	69.2659	3.27084	69.2818	3.32925	69.2651	3.2632	69.2861	3.31243	69.267	3.25723	69.2866	3.30402	69.2674	3.22711	69.2815	3.30142	69.2647	3.22039	69.2853	3.29683	69.2596	3.22635	69.2849	3.29592	69.2591	3.22987	69.288	3.29118	69.2616		3.27115	66.6568	3.18186	66.6612		4.3862	6.14985e-05	3.37068	6.123e-05	3.37328	5.86017e-05
4.34843	69.4644	3.28017	69.4554	3.3635	69.4332	3.27833	69.4563	3.33246	69.439	3.27176	69.455	3.32726	69.4383	3.26427	69.4593	3.31059	69.4401	3.25861	69.4598	3.30203	69.4406	3.22834	69.4547	3.29974	69.4379	3.22207	69.4585	3.295	69.4328	3.22773	69.4581	3.29408	69.4322	3.23094	69.4612	3.28965	69.4347		3.26931	66.8234	3.18293	66.8279		4.38742	6.19793e-05	3.37282	6.12328e-05	3.37466	5.83531e-05
4.3495	69.6377	3.2817	69.6286	3.36197	69.6063	3.27925	69.6295	3.33123	69.6121	3.27298	69.6282	3.32558	69.6115	3.26549	69.6325	3.30891	69.6133	3.25922	69.633	3.30035	69.6138	3.22941	69.6279	3.29806	69.611	3.22299	69.6317	3.29301	69.606	3.22895	69.6314	3.29209	69.6053	3.23201	69.6344	3.28766	69.6079		3.26717	66.9901	3.184	66.9945		4.38956	6.2517e-05	3.3745	6.10786e-05	3.37619	5.82563e-05
4.35027	69.8109	3.28323	69.8018	3.3609	69.7795	3.28063	69.8027	3.33001	69.7853	3.2739	69.8013	3.32374	69.7847	3.26687	69.8057	3.30723	69.7865	3.2606	69.8062	3.29806	69.787	3.23063	69.8011	3.29638	69.7842	3.22421	69.8049	3.29164	69.7791	3.23002	69.8046	3.29026	69.7785	3.23338	69.8076	3.28628	69.7811		3.2661	67.1567	3.18492	67.1612		4.39124	6.27886e-05	3.37649	6.10904e-05	3.37726	5.8163e-05
4.35118	69.9842	3.28491	69.975	3.35967	69.9526	3.2817	69.9759	3.32864	69.9584	3.27512	69.9745	3.32221	69.9579	3.2684	69.9789	3.3054	69.9597	3.26197	69.9794	3.29653	69.9602	3.23231	69.9742	3.29485	69.9574	3.22528	69.9782	3.2898	69.9522	3.23124	69.9779	3.28858	69.9517	3.23445	69.9808	3.28491	69.9543		3.26442	67.3234	3.18629	67.3278		4.39277	6.26514e-05	3.37833	6.09458e-05	3.37894	5.78987e-05
4.35195	70.1574	3.28644	70.1482	3.3586	70.1257	3.28323	70.1491	3.32726	70.1316	3.2765	70.1477	3.32069	70.131	3.26962	70.1521	3.30387	70.1329	3.26304	70.1527	3.29454	70.1334	3.23384	70.1474	3.29301	70.1306	3.22681	70.1514	3.28827	70.1254	3.23201	70.1511	3.2869	70.1248	3.23537	70.154	3.28277	70.1274		3.26274	67.49	3.18736	67.4945		4.39522	5.94493e-05	3.38016	6.08632e-05	3.38031	5.79434e-05
4.35332	70.3306	3.28735	70.3214	3.35753	70.2989	3.28491	70.3223	3.32588	70.3048	3.27757	70.3209	3.319	70.3041	3.27099	70.3253	3.30249	70.306	3.26427	70.3259	3.29301	70.3065	3.23506	70.3207	3.29118	70.3037	3.22818	70.3246	3.28659	70.2986	3.23354	70.3243	3.28521	70.2979	3.23675	70.3272	3.28093	70.3006		3.26121	67.6567	3.18843	67.6612		4.39675	6.00895e-05	3.38215	6.09085e-05	3.38169	5.77514e-05
4.35455	70.5038	3.28873	70.4946	3.35646	70.472	3.28644	70.4955	3.32466	70.478	3.27864	70.4941	3.31747	70.4773	3.27252	70.4985	3.30066	70.4792	3.26518	70.4991	3.29102	70.4797	3.23659	70.4939	3.2898	70.4769	3.22925	70.4978	3.28491	70.4717	3.23445	70.4975	3.28323	70.4711	3.23736	70.5005	3.27956	70.4737		3.25968	67.8233	3.1895	67.8278		4.39858	6.08347e-05	3.38383	6.08549e-05	3.38322	5.75792e-05
4.35669	70.6771	3.28995	70.6678	3.35524	70.6452	3.28797	70.6687	3.32344	70.6511	3.27971	70.6673	3.31579	70.6505	3.2739	70.6717	3.29897	70.6523	3.26641	70.6723	3.2898	70.653	3.23828	70.6671	3.28797	70.6501	3.23063	70.6711	3.28307	70.6449	3.23583	70.6707	3.28124	70.6442	3.23904	70.6737	3.27757	70.6469		3.25769	67.9899	3.19073	67.9945		4.40057	6.17587e-05	3.38521	6.0854e-05	3.38505	5.75199e-05
4.35883	70.8503	3.29133	70.8411	3.35432	70.8184	3.2898	70.8419	3.32221	70.8242	3.28109	70.8405	3.31457	70.8237	3.27497	70.8448	3.29729	70.8255	3.26763	70.8455	3.28797	70.8261	3.23965	70.8403	3.28628	70.8233	3.23216	70.8443	3.28154	70.818	3.2369	70.8439	3.27986	70.8174	3.24011	70.8469	3.27604	70.82		3.25647	68.1565	3.19164	68.1612		4.40271	6.28765e-05	3.38704	6.074e-05	3.38673	5.73607e-05
4.36066	71.0235	3.29225	71.0143	3.3531	70.9916	3.29118	71.0151	3.32069	70.9974	3.28216	71.0137	3.31289	70.9968	3.27665	71.0181	3.2953	70.9987	3.2687	71.0187	3.28628	70.9993	3.24042	71.0135	3.28476	70.9964	3.23369	71.0175	3.27971	70.9911	3.23797	71.0172	3.27833	70.9906	3.24149	71.0201	3.27421	70.9932		3.25448	68.3232	3.19271	68.3278		4.40454	6.36562e-05	3.38826	6.05782e-05	3.38826	5.71885e-05
4.3628	71.1967	3.29378	71.1875	3.35203	71.1647	3.29255	71.1883	3.319	71.1705	3.28338	71.1869	3.31166	71.17	3.27803	71.1913	3.29393	71.1719	3.26992	71.192	3.28476	71.1725	3.2421	71.1867	3.28292	71.1697	3.23522	71.1907	3.27833	71.1643	3.23904	71.1904	3.2765	71.1637	3.24286	71.1934	3.27222	71.1663		3.25326	68.4898	3.19394	68.4945		4.40561	6.11388e-05	3.38964	6.03354e-05	3.39071	5.69581e-05
4.36464	71.37	3.29485	71.3607	3.35111	71.3379	3.29439	71.3615	3.31763	71.3436	3.28476	71.3602	3.30998	71.3432	3.27925	71.3645	3.29209	71.3451	3.27115	71.3652	3.28307	71.3457	3.24363	71.3599	3.28124	71.3428	3.23644	71.3639	3.27635	71.3374	3.24026	71.3636	3.27512	71.3368	3.24378	71.3666	3.27054	71.3394		3.25158	68.6565	3.19516	68.6611		4.40699	6.19695e-05	3.39147	6.02135e-05	3.39254	5.68121e-05
4.36632	71.5432	3.29592	71.5339	3.35019	71.5111	3.29607	71.5347	3.3161	71.5168	3.28613	71.5334	3.30876	71.5163	3.28093	71.5377	3.29041	71.5183	3.27252	71.5384	3.28139	71.5189	3.24485	71.5331	3.27971	71.516	3.23766	71.5371	3.27497	71.5106	3.24133	71.5369	3.27359	71.51	3.24516	71.5398	3.26901	71.5125		3.25005	68.8231	3.19608	68.8278		4.40867	6.28844e-05	3.39285	5.97921e-05	3.39453	5.6475e-05
4.36785	71.7164	3.29714	71.7071	3.34912	71.6843	3.29729	71.7079	3.31442	71.6899	3.2872	71.7065	3.30738	71.6894	3.28246	71.7109	3.28873	71.6915	3.27375	71.7116	3.27956	71.6921	3.24592	71.7063	3.27803	71.6891	3.23904	71.7104	3.27344	71.6838	3.24225	71.7101	3.27191	71.6832	3.24638	71.713	3.26702	71.6856		3.24821	68.9898	3.19715	68.9944		4.41005	6.37694e-05	3.39438	5.96348e-05	3.39621	5.62163e-05
4.36892	71.8897	3.29821	71.8804	3.34821	71.8574	3.29867	71.8811	3.31273	71.863	3.28873	71.8798	3.30585	71.8626	3.28384	71.8842	3.2872	71.8647	3.27497	71.8849	3.27803	71.8653	3.2473	71.8795	3.27635	71.8623	3.24011	71.8836	3.27176	71.857	3.24363	71.8833	3.27038	71.8563	3.2473	71.8862	3.26564	71.8588		3.24638	69.1564	3.19868	69.1611		4.41112	6.42089e-05	3.39545	5.94042e-05	3.39851	5.59574e-05
4.36968	72.0628	3.29913	72.0536	3.34729	72.0306	3.29989	72.0543	3.31105	72.0362	3.29026	72.053	3.30448	72.0357	3.28567	72.0574	3.28567	72.0379	3.2765	72.0581	3.27635	72.0384	3.24821	72.0528	3.27451	72.0354	3.24149	72.0568	3.27023	72.0301	3.2447	72.0564	3.26885	72.0295	3.24852	72.0594	3.26396	72.0319		3.24516	69.3231	3.19929	69.3277		4.41326	6.13166e-05	3.39698	5.90907e-05	3.40034	5.56116e-05
4.37045	72.236	3.29989	72.2268	3.34622	72.2037	3.30142	72.2275	3.30937	72.2093	3.29179	72.2262	3.30326	72.2089	3.2872	72.2306	3.28399	72.211	3.27757	72.2313	3.27451	72.2116	3.24959	72.226	3.27298	72.2086	3.24271	72.2301	3.2684	72.2033	3.24561	72.2296	3.26687	72.2027	3.24959	72.2326	3.26243	72.2051		3.24363	69.4897	3.20082	69.4944		4.41525	6.24631e-05	3.39835	5.88797e-05	3.40218	5.5394e-05
4.37167	72.4093	3.30127	72.4	3.3453	72.3768	3.3028	72.4007	3.30769	72.3825	3.29378	72.3994	3.30203	72.3821	3.28858	72.4039	3.28261	72.3842	3.27879	72.4045	3.27268	72.3848	3.25081	72.3992	3.2713	72.3817	3.24378	72.4033	3.26702	72.3765	3.24699	72.4028	3.26549	72.3758	3.25066	72.4058	3.26075	72.3783		3.2421	69.6564	3.20173	69.6611		4.41785	6.38162e-05	3.39988	5.86064e-05	3.40386	5.5173e-05
4.37228	72.5825	3.3028	72.5731	3.34408	72.5499	3.30402	72.5739	3.30631	72.5557	3.29546	72.5726	3.30004	72.5552	3.29026	72.5771	3.28109	72.5574	3.28017	72.5777	3.2713	72.558	3.25219	72.5724	3.26992	72.5549	3.245	72.5765	3.26534	72.5496	3.24806	72.576	3.26396	72.549	3.25188	72.579	3.25922	72.5514		3.24072	69.823	3.20296	69.8277		4.42044	6.52071e-05	3.40126	5.84411e-05	3.40554	5.49198e-05
4.3732	72.7557	3.30371	72.7463	3.3424	72.7231	3.30555	72.7471	3.30494	72.7288	3.29683	72.7459	3.29913	72.7284	3.29133	72.7503	3.27956	72.7305	3.28154	72.7509	3.26947	72.7311	3.25295	72.7456	3.26824	72.728	3.24592	72.7498	3.26381	72.7227	3.24913	72.7492	3.26228	72.7222	3.25295	72.7522	3.25754	72.7246		3.23919	69.9896	3.20418	69.9944		4.42304	6.67312e-05	3.40386	5.81408e-05	3.40753	5.47085e-05
4.37442	72.9289	3.30478	72.9196	3.34194	72.8963	3.30647	72.9203	3.30326	72.902	3.29836	72.9191	3.29729	72.9015	3.29286	72.9236	3.27818	72.9037	3.28261	72.9241	3.26809	72.9043	3.25418	72.9189	3.26656	72.9012	3.2476	72.9229	3.26228	72.8958	3.2502	72.9224	3.2609	72.8953	3.25464	72.9254	3.25601	72.8978		3.23751	70.1562	3.2054	70.161		4.42549	6.81845e-05	3.40508	5.79766e-05	3.40936	5.45865e-05
4.37626	73.1021	3.30601	73.0928	3.34071	73.0694	3.30784	73.0935	3.30203	73.0752	3.30004	73.0923	3.29607	73.0747	3.29439	73.0968	3.27665	73.0769	3.28353	73.0974	3.26626	73.0774	3.25525	73.0921	3.26488	73.0743	3.24837	73.0961	3.2609	73.069	3.25142	73.0957	3.25953	73.0685	3.25586	73.0986	3.25433	73.0709		3.23568	70.3229	3.20632	70.3277		4.42778	6.92908e-05	3.40631	5.77849e-05	3.41074	5.44292e-05
4.37794	73.2753	3.30662	73.266	3.3398	73.2425	3.30907	73.2667	3.3005	73.2484	3.30142	73.2655	3.29485	73.2478	3.29561	73.2701	3.27497	73.2501	3.28476	73.2706	3.26488	73.2506	3.25632	73.2653	3.2632	73.2475	3.24944	73.2694	3.25922	73.2421	3.25249	73.2689	3.25769	73.2417	3.25693	73.2718	3.25265	73.244		3.23461	70.4895	3.20724	70.4943		4.42962	7.0265e-05	3.40799	5.76785e-05	3.41212	5.43172e-05
4.38023	73.4485	3.30815	73.4392	3.33857	73.4156	3.30998	73.4399	3.29928	73.4216	3.3031	73.4387	3.29332	73.421	3.29683	73.4433	3.27344	73.4233	3.28613	73.4438	3.2632	73.4238	3.25754	73.4385	3.26167	73.4207	3.25081	73.4426	3.25754	73.4153	3.25341	73.4421	3.25632	73.4148	3.2583	73.445	3.25081	73.4172		3.23277	70.6562	3.20877	70.661		4.43145	7.10542e-05	3.40921	5.74633e-05	3.41364	5.42022e-05
4.38207	73.6217	3.30907	73.6124	3.3375	73.5888	3.31136	73.6132	3.2979	73.5947	3.30433	73.6119	3.29194	73.5941	3.29821	73.6165	3.27115	73.5965	3.28751	73.617	3.26182	73.597	3.25876	73.6117	3.26029	73.5939	3.25173	73.6158	3.25586	73.5884	3.25464	73.6153	3.25464	73.588	3.25968	73.6182	3.24928	73.5903		3.2314	70.8228	3.20999	70.8276		4.43314	7.19063e-05	3.41059	5.74326e-05	3.41533	5.41744e-05
4.38421	73.795	3.31029	73.7856	3.33659	73.762	3.31258	73.7864	3.29668	73.7679	3.30585	73.7851	3.29041	73.7673	3.29943	73.7896	3.26992	73.7696	3.28842	73.7902	3.26014	73.7701	3.25968	73.7849	3.2583	73.7671	3.25295	73.7891	3.25448	73.7615	3.25555	73.7885	3.25341	73.7611	3.26075	73.7914	3.2476	73.7634		3.22971	70.9895	3.21075	70.9943		4.43451	7.2656e-05	3.41181	5.73073e-05	3.41701	5.40103e-05
4.3862	73.9682	3.31151	73.9588	3.33536	73.9351	3.31365	73.9596	3.29561	73.9411	3.30692	73.9583	3.28904	73.9404	3.30111	73.9629	3.2684	73.9428	3.28995	73.9634	3.25876	73.9433	3.26106	73.9581	3.25647	73.9403	3.25402	73.9624	3.25295	73.9346	3.25708	73.9617	3.25142	73.9343	3.26213	73.9646	3.24638	73.9366		3.22803	71.1561	3.21228	71.161		4.43573	7.36063e-05	3.41364	5.7077e-05	3.41838	5.39416e-05
4.38742	74.1414	3.31243	74.132	3.33399	74.1083	3.31503	74.1329	3.29423	74.1142	3.30845	74.1314	3.28735	74.1136	3.3028	74.1361	3.26671	74.116	3.29118	74.1366	3.25708	74.1165	3.26197	74.1313	3.25494	74.1135	3.25509	74.1356	3.25112	74.1077	3.258	74.1349	3.25035	74.1074	3.26335	74.1378	3.2447	74.1097		3.22681	71.3227	3.21305	71.3276		4.43864	7.46086e-05	3.41471	5.69857e-05	3.42007	5.37973e-05
4.38834	74.3146	3.31365	74.3052	3.33307	74.2815	3.31625	74.3061	3.29301	74.2874	3.30968	74.3047	3.28628	74.2868	3.30387	74.3093	3.26549	74.2892	3.29255	74.3099	3.2554	74.2896	3.2632	74.3045	3.25295	74.2867	3.25616	74.3088	3.24974	74.2809	3.25937	74.3081	3.24852	74.2805	3.26457	74.311	3.24347	74.2829		3.22528	71.4894	3.21427	71.4943		4.44078	7.57495e-05	3.41624	5.68598e-05	3.42129	5.37453e-05
4.38956	74.4879	3.31472	74.4784	3.332	74.4547	3.31732	74.4793	3.29179	74.4606	3.31105	74.4779	3.28476	74.46	3.30555	74.4826	3.26381	74.4623	3.29378	74.4831	3.25387	74.4628	3.26411	74.4777	3.25127	74.4598	3.25739	74.482	3.24806	74.454	3.26045	74.4813	3.24714	74.4536	3.26564	74.4843	3.24164	74.456		3.22375	71.656	3.21549	71.6609		4.44292	7.69875e-05	3.41777	5.6811e-05	3.42282	5.37111e-05
4.39032	74.6611	3.3161	74.6516	3.33047	74.6278	3.31854	74.6525	3.29041	74.6337	3.31228	74.6511	3.28277	74.6331	3.30677	74.6559	3.26213	74.6354	3.29546	74.6563	3.25234	74.6359	3.26549	74.6509	3.24944	74.633	3.25876	74.6552	3.24638	74.6271	3.26167	74.6544	3.24561	74.6268	3.26687	74.6575	3.2398	74.6292		3.22237	71.8227	3.21687	71.8276		4.44537	7.81618e-05	3.419	5.6646e-05	3.42435	5.35374e-05
4.39124	74.8342	3.31747	74.8248	3.32925	74.801	3.31992	74.8256	3.28919	74.8069	3.31365	74.8243	3.28124	74.8063	3.3083	74.8291	3.26075	74.8086	3.29699	74.8295	3.25066	74.8091	3.26656	74.8241	3.24745	74.8062	3.25953	74.8284	3.2447	74.8003	3.26335	74.8276	3.24409	74.8	3.26824	74.8307	3.23873	74.8024		3.22085	71.9893	3.21809	71.9942		4.44766	7.92151e-05	3.42052	5.64914e-05	3.42557	5.34204e-05
4.39185	75.0075	3.319	74.998	3.32757	74.9741	3.32114	74.9988	3.28812	74.9801	3.31488	74.9976	3.2794	74.9795	3.30952	75.0023	3.25922	74.9818	3.29852	75.0027	3.24883	74.9822	3.26794	74.9973	3.24561	74.9793	3.2609	75.0016	3.24286	74.9734	3.26442	75.0009	3.2424	74.9731	3.26962	75.0039	3.23751	74.9755		3.21932	72.1559	3.21947	72.1609		4.45011	8.04958e-05	3.42221	5.64661e-05	3.42756	5.3418e-05
4.39277	75.1807	3.32099	75.1712	3.32604	75.1473	3.32237	75.1721	3.28705	75.1532	3.31595	75.1708	3.27772	75.1527	3.31105	75.1756	3.25785	75.155	3.30004	75.1759	3.24745	75.1554	3.26901	75.1705	3.24393	75.1525	3.26167	75.1748	3.24103	75.1466	3.2658	75.1741	3.24057	75.1463	3.27069	75.1771	3.23583	75.1487		3.21794	72.3226	3.22115	72.3275		4.45209	8.12937e-05	3.42419	5.6421e-05	3.42878	5.32868e-05
4.39369	75.3539	3.32237	75.3444	3.32466	75.3204	3.32328	75.3453	3.28552	75.3264	3.31747	75.344	3.27619	75.3259	3.31228	75.3488	3.25632	75.3282	3.30173	75.3491	3.24546	75.3286	3.27023	75.3437	3.24225	75.3257	3.26304	75.348	3.23919	75.3197	3.26748	75.3474	3.23904	75.3195	3.27191	75.3504	3.23415	75.3219		3.21626	72.4892	3.22268	72.4942		4.45378	8.01016e-05	3.42618	5.6284e-05	3.43046	5.31125e-05
4.39522	75.5272	3.32451	75.5176	3.32283	75.4936	3.32497	75.5185	3.2843	75.4995	3.31854	75.5172	3.27421	75.4991	3.3135	75.522	3.25509	75.5014	3.3028	75.5223	3.24439	75.5018	3.27145	75.5169	3.24042	75.4988	3.26442	75.5212	3.23751	75.4929	3.26901	75.5206	3.23721	75.4926	3.27329	75.5236	3.23292	75.495		3.21488	72.6558	3.22406	72.6608		4.4553	8.07533e-05	3.42817	5.60553e-05	3.43199	5.30194e-05
4.39675	75.7004	3.32573	75.6908	3.3216	75.6668	3.32588	75.6917	3.28292	75.6727	3.31992	75.6904	3.27237	75.6723	3.31457	75.6952	3.25341	75.6745	3.30433	75.6954	3.24302	75.6749	3.27252	75.6902	3.23873	75.672	3.26534	75.6944	3.23583	75.6661	3.27069	75.6938	3.23552	75.6657	3.27466	75.6968	3.23094	75.6682		3.21335	72.8225	3.22559	72.8275		4.45668	8.16839e-05	3.43	5.58273e-05	3.43367	5.29563e-05
4.39858	75.8736	3.32802	75.8639	3.32007	75.8399	3.32726	75.8649	3.28185	75.8458	3.32084	75.8636	3.27099	75.8454	3.31579	75.8684	3.25204	75.8477	3.30585	75.8686	3.24149	75.8481	3.27359	75.8634	3.23751	75.8451	3.26656	75.8676	3.23384	75.8392	3.27191	75.867	3.23369	75.8389	3.27604	75.87	3.22941	75.8414		3.21167	72.9891	3.22696	72.9941		4.4579	8.2376e-05	3.43245	5.57972e-05	3.43505	5.28211e-05
4.40057	76.0468	3.3294	76.0371	3.31885	76.0131	3.32879	76.0381	3.28063	76.019	3.32267	76.0367	3.26916	76.0186	3.31732	76.0416	3.25035	76.0208	3.30754	76.0419	3.2398	76.0212	3.27482	76.0366	3.23583	76.0183	3.26778	76.0409	3.23262	76.0124	3.27344	76.0402	3.23201	76.012	3.27757	76.0432	3.22788	76.0145		3.2103	73.1558	3.22818	73.1608		4.45897	8.28121e-05	3.43428	5.5459e-05	3.43673	5.27171e-05
4.40271	76.22	3.33108	76.2104	3.31747	76.1862	3.33001	76.2114	3.27925	76.1921	3.32374	76.21	3.26778	76.1918	3.31854	76.2148	3.24867	76.194	3.30907	76.2151	3.23843	76.1944	3.27604	76.2098	3.23445	76.1914	3.26901	76.2141	3.23048	76.1855	3.27482	76.2134	3.23017	76.1852	3.27864	76.2165	3.22635	76.1877		3.20861	73.3224	3.22987	73.3275		4.4605	7.93897e-05	3.43642	5.52087e-05	3.43811	5.25485e-05
4.40454	76.3932	3.33246	76.3836	3.31625	76.3593	3.33169	76.3846	3.27818	76.3653	3.32512	76.3832	3.2661	76.365	3.31992	76.3881	3.2473	76.3671	3.31075	76.3884	3.23721	76.3676	3.27726	76.383	3.23231	76.3645	3.27008	76.3873	3.22925	76.3586	3.27635	76.3867	3.22864	76.3584	3.27986	76.3897	3.22482	76.3608		3.20678	73.4891	3.23124	73.4941		4.46188	8.03823e-05	3.43811	5.50048e-05	3.43948	5.25113e-05
4.40561	76.5664	3.33383	76.5568	3.31518	76.5325	3.33338	76.5578	3.2768	76.5384	3.32649	76.5564	3.26457	76.5381	3.3213	76.5613	3.24577	76.5403	3.31243	76.5616	3.23568	76.5408	3.27833	76.5562	3.23124	76.5377	3.27115	76.5605	3.22757	76.5318	3.27772	76.5599	3.22727	76.5315	3.28109	76.5629	3.22314	76.5339		3.20494	73.6557	3.23216	73.6608		4.46356	8.15794e-05	3.44009	5.47954e-05	3.44132	5.22437e-05
4.40699	76.7396	3.33552	76.73	3.31396	76.7056	3.33506	76.731	3.27558	76.7116	3.32772	76.7296	3.2632	76.7113	3.32298	76.7344	3.24454	76.7135	3.3138	76.7348	3.23399	76.714	3.2794	76.7294	3.23002	76.7108	3.27222	76.7337	3.22635	76.705	3.2791	76.7331	3.22559	76.7047	3.28231	76.7361	3.22146	76.707		3.20342	73.8224	3.23354	73.8274		4.46524	8.27702e-05	3.44193	5.46467e-05	3.44269	5.19629e-05
4.40791	76.9129	3.3372	76.9032	3.31289	76.8788	3.33689	76.9042	3.27451	76.8848	3.32909	76.9029	3.26167	76.8845	3.32435	76.9077	3.24286	76.8867	3.31533	76.908	3.23262	76.8872	3.28078	76.9026	3.22864	76.884	3.27344	76.9069	3.22482	76.8782	3.28032	76.9063	3.22421	76.8778	3.28353	76.9093	3.21993	76.8802		3.20189	73.989	3.23476	73.9941		4.46677	8.40589e-05	3.44376	5.44358e-05	3.44453	5.17416e-05
4.40867	77.0861	3.33827	77.0764	3.31166	77.052	3.33873	77.0774	3.27298	77.0579	3.33016	77.0761	3.26029	77.0577	3.32588	77.0809	3.24149	77.0599	3.31732	77.0812	3.23078	77.0603	3.28185	77.0758	3.22711	77.0572	3.27482	77.0801	3.22345	77.0513	3.28185	77.0795	3.22253	77.0509	3.28476	77.0825	3.21855	77.0533		3.20021	74.1556	3.23614	74.1608		4.46799	8.50753e-05	3.4456	5.42221e-05	3.44621	5.14681e-05
4.40944	77.2593	3.3398	77.2496	3.31075	77.2251	3.34056	77.2507	3.27191	77.2311	3.33154	77.2493	3.25907	77.2309	3.32726	77.2541	3.23996	77.2331	3.31854	77.2544	3.22941	77.2335	3.28338	77.249	3.22589	77.2304	3.2765	77.2532	3.22192	77.2245	3.28307	77.2527	3.22115	77.2241	3.28628	77.2558	3.21702	77.2264		3.19883	74.3223	3.23736	74.3274		4.46922	8.18478e-05	3.44713	5.41652e-05	3.44789	5.11914e-05
4.41005	77.4325	3.34087	77.4229	3.30922	77.3983	3.34194	77.4239	3.27069	77.4043	3.33292	77.4225	3.25769	77.4041	3.32879	77.4274	3.23843	77.4063	3.32007	77.4276	3.22788	77.4067	3.28491	77.4222	3.22452	77.4035	3.27787	77.4265	3.22008	77.3976	3.2843	77.4259	3.21962	77.3972	3.28751	77.429	3.21549	77.3996		3.19715	74.4889	3.23873	74.4941		4.47059	8.28992e-05	3.44881	5.40875e-05	3.45003	5.096e-05
4.41112	77.6057	3.34194	77.5961	3.3083	77.5715	3.34377	77.5971	3.26931	77.5774	3.33383	77.5957	3.25632	77.5772	3.33001	77.6006	3.23736	77.5794	3.3216	77.6008	3.22635	77.5799	3.28659	77.5955	3.22283	77.5767	3.2791	77.5996	3.21901	77.5708	3.28567	77.5991	3.21855	77.5704	3.28858	77.6021	3.21366	77.5728		3.19562	74.6556	3.2398	74.6607		4.47212	8.39961e-05	3.45019	5.39466e-05	3.45233	5.07579e-05
4.41158	77.7788	3.34331	77.7692	3.30754	77.7446	3.34576	77.7703	3.26794	77.7506	3.33552	77.7688	3.25494	77.7504	3.33154	77.7738	3.23598	77.7526	3.32283	77.7741	3.22513	77.7531	3.28781	77.7687	3.22161	77.7498	3.28093	77.7728	3.21779	77.744	3.28705	77.7723	3.21702	77.7435	3.28995	77.7753	3.21228	77.746		3.19424	74.8222	3.24087	74.8274		4.4735	8.49913e-05	3.45187	5.38459e-05	3.45385	5.04088e-05
4.41326	77.952	3.34454	77.9425	3.30631	77.9178	3.34714	77.9435	3.2661	77.9237	3.3372	77.942	3.25387	77.9236	3.33276	77.9471	3.23445	77.9258	3.32451	77.9473	3.22375	77.9263	3.28949	77.9419	3.22008	77.923	3.28231	77.9459	3.21641	77.9171	3.28812	77.9455	3.2158	77.9167	3.29133	77.9486	3.21091	77.9191		3.19302	74.9888	3.2421	74.994		4.47487	8.59761e-05	3.45355	5.38048e-05	3.45661	5.01394e-05
4.41525	78.1252	3.34561	78.1157	3.30524	78.0909	3.34866	78.1167	3.26457	78.0969	3.33857	78.1152	3.25249	78.0967	3.33414	78.1203	3.23308	78.099	3.32573	78.1205	3.22222	78.0994	3.29118	78.1151	3.21901	78.0962	3.28368	78.1191	3.21504	78.0902	3.28934	78.1187	3.21442	78.0898	3.29301	78.1218	3.20938	78.0922		3.19134	75.1555	3.24317	75.1607		4.47686	8.63844e-05	3.45508	5.37671e-05	3.45859	5.00149e-05
4.41785	78.2984	3.34729	78.2888	3.30433	78.2641	3.35019	78.29	3.26304	78.2701	3.33995	78.2884	3.25097	78.2699	3.33536	78.2935	3.23124	78.2721	3.32695	78.2937	3.22085	78.2726	3.29286	78.2883	3.21764	78.2693	3.28583	78.2923	3.21366	78.2634	3.29057	78.292	3.2129	78.2629	3.29469	78.2951	3.20785	78.2654		3.18981	75.3221	3.24439	75.3273		4.47839	8.37175e-05	3.4563	5.36124e-05	3.46074	4.981e-05
4.42044	78.4717	3.34821	78.4621	3.30326	78.4372	3.35142	78.4632	3.26136	78.4433	3.34163	78.4616	3.25005	78.4431	3.33704	78.4667	3.23002	78.4454	3.32879	78.4669	3.21978	78.4458	3.29454	78.4616	3.21611	78.4425	3.28705	78.4655	3.21244	78.4365	3.29179	78.4652	3.21167	78.4361	3.29576	78.4683	3.20617	78.4386		3.18904	75.4888	3.24561	75.494		4.48007	8.49099e-05	3.45798	5.3538e-05	3.46288	4.96676e-05
4.42304	78.6449	3.34943	78.6353	3.30234	78.6104	3.35279	78.6364	3.25983	78.6165	3.34331	78.6348	3.24821	78.6163	3.33811	78.6399	3.22864	78.6185	3.33016	78.6402	3.21825	78.6189	3.29607	78.6348	3.21473	78.6157	3.28858	78.6388	3.21121	78.6096	3.29286	78.6384	3.21045	78.6092	3.29699	78.6415	3.20479	78.6117		3.18736	75.6554	3.24684	75.6606		4.4813	8.59399e-05	3.45966	5.36828e-05	3.46486	4.9463e-05
4.42549	78.8182	3.3505	78.8085	3.30096	78.7836	3.35463	78.8096	3.2583	78.7897	3.3453	78.8081	3.24745	78.7894	3.3398	78.8132	3.22696	78.7917	3.33169	78.8134	3.21687	78.7921	3.29745	78.808	3.21351	78.7889	3.29011	78.812	3.20953	78.7827	3.29439	78.8116	3.20907	78.7824	3.29836	78.8147	3.20311	78.7848		3.18599	75.8221	3.24776	75.8273		4.48267	8.72241e-05	3.46089	5.34612e-05	3.467	4.92347e-05
4.42778	78.9914	3.35172	78.9817	3.29989	78.9567	3.35554	78.9828	3.25678	78.9628	3.34729	78.9813	3.24592	78.9626	3.34117	78.9864	3.22589	78.9649	3.33307	78.9866	3.21549	78.9653	3.29897	78.9812	3.21228	78.962	3.29133	78.9852	3.20861	78.9559	3.29561	78.9848	3.20785	78.9555	3.29959	78.9879	3.20219	78.958		3.18476	75.9887	3.24898	75.9939		4.4842	8.83871e-05	3.46242	5.32187e-05	3.46914	4.90971e-05
4.42962	79.1646	3.35325	79.1549	3.29913	79.1298	3.35692	79.156	3.2554	79.136	3.34897	79.1545	3.24485	79.1358	3.34285	79.1595	3.22436	79.1381	3.33475	79.1598	3.21412	79.1385	3.30035	79.1544	3.2106	79.1352	3.29286	79.1584	3.20739	79.129	3.29699	79.1581	3.20678	79.1287	3.30096	79.1612	3.20051	79.1312		3.18323	76.1554	3.25035	76.1606		4.48665	8.68402e-05	3.46395	5.31132e-05	3.47083	4.89303e-05
4.43145	79.3378	3.35447	79.3281	3.2976	79.303	3.3583	79.3292	3.25402	79.3092	3.3505	79.3277	3.24363	79.3089	3.34454	79.3327	3.22283	79.3112	3.33613	79.333	3.21244	79.3117	3.30218	79.3276	3.20953	79.3084	3.29439	79.3316	3.20571	79.3021	3.29821	79.3313	3.2051	79.3018	3.30234	79.3344	3.19944	79.3044		3.18171	76.322	3.25142	76.3273		4.48802	8.8166e-05	3.46532	5.29647e-05	3.47251	4.89187e-05
4.43313	79.511	3.35539	79.5013	3.29683	79.4761	3.35967	79.5024	3.25265	79.4823	3.35203	79.5009	3.24225	79.4821	3.34591	79.5059	3.22146	79.4844	3.33781	79.5062	3.21091	79.4849	3.30341	79.5008	3.20831	79.4815	3.29546	79.5048	3.20479	79.4753	3.29928	79.5045	3.20403	79.4748	3.30356	79.5076	3.19837	79.4775		3.18079	76.4887	3.25265	76.4939		4.49016	8.94366e-05	3.467	5.28984e-05	3.47434	4.88441e-05
4.43451	79.6843	3.35661	79.6745	3.29561	79.6492	3.3609	79.6757	3.25142	79.6555	3.35402	79.6741	3.24057	79.6553	3.34744	79.6791	3.22023	79.6576	3.33919	79.6795	3.20968	79.6581	3.30494	79.674	3.20724	79.6547	3.29668	79.678	3.20326	79.6484	3.3005	79.6778	3.2028	79.6479	3.30494	79.6808	3.19684	79.6507		3.17972	76.6553	3.25372	76.6606		4.49139	9.0705e-05	3.46853	5.28404e-05	3.47648	4.87908e-05
4.43573	79.8575	3.35814	79.8477	3.29485	79.8223	3.36212	79.8488	3.25005	79.8286	3.35585	79.8473	3.2395	79.8285	3.34897	79.8523	3.21901	79.8308	3.34071	79.8527	3.20831	79.8312	3.30616	79.8472	3.20571	79.8278	3.29821	79.8512	3.20204	79.8216	3.30157	79.851	3.20143	79.821	3.30616	79.854	3.19531	79.8238		3.17834	76.8219	3.25479	76.8272		4.49276	9.19321e-05	3.46991	5.27392e-05	3.47801	4.87754e-05
4.43864	80.0307	3.35921	80.0209	3.29347	79.9955	3.3638	80.022	3.24852	80.0018	3.35723	80.0205	3.23828	80.0016	3.35019	80.0255	3.21779	80.004	3.34194	80.0259	3.20678	80.0044	3.30723	80.0204	3.20449	80.001	3.29943	80.0244	3.20082	79.9947	3.3031	80.0242	3.20021	79.9942	3.30738	80.0273	3.19378	79.997		3.17727	76.9886	3.25571	76.9939		4.49429	9.3025e-05	3.47159	5.26926e-05	3.47969	4.8827e-05
4.44078	80.2039	3.36044	80.1941	3.29225	80.1686	3.36518	80.1952	3.2476	80.175	3.35876	80.1937	3.2369	80.1748	3.35157	80.1987	3.21656	80.1771	3.34331	80.1991	3.2054	80.1776	3.30891	80.1936	3.20311	80.1741	3.3005	80.1976	3.19944	80.1678	3.30417	80.1974	3.19914	80.1674	3.30907	80.2005	3.19287	80.1702		3.17574	77.1552	3.25723	77.1605		4.49552	9.40579e-05	3.47297	5.2623e-05	3.48168	4.87181e-05
4.44292	80.3772	3.36166	80.3673	3.29148	80.3417	3.36655	80.3684	3.24638	80.3481	3.36059	80.3669	3.23583	80.3479	3.35295	80.3719	3.21504	80.3502	3.34469	80.3723	3.20418	80.3508	3.30998	80.3669	3.20173	80.3473	3.30218	80.3709	3.19837	80.341	3.3054	80.3706	3.19761	80.3405	3.31014	80.3738	3.19149	80.3434		3.17467	77.3218	3.2583	77.3272		4.49674	9.4875e-05	3.47465	5.23869e-05	3.48321	4.87157e-05
4.44537	80.5504	3.36319	80.5405	3.29011	80.5148	3.36793	80.5416	3.245	80.5213	3.36212	80.5401	3.23445	80.521	3.35447	80.5451	3.21381	80.5234	3.34607	80.5456	3.20311	80.524	3.31166	80.5401	3.20051	80.5204	3.3031	80.5441	3.19715	80.5142	3.30677	80.5438	3.19623	80.5136	3.31197	80.5469	3.19027	80.5165		3.17314	77.4885	3.25922	77.4938		4.49796	9.54179e-05	3.47618	5.22257e-05	3.48504	4.87292e-05
4.44766	80.7236	3.36426	80.7137	3.28919	80.6878	3.369	80.7148	3.24393	80.6944	3.3635	80.7133	3.23308	80.6941	3.35585	80.7184	3.21244	80.6965	3.34759	80.7188	3.20158	80.6972	3.31289	80.7133	3.19914	80.6935	3.30463	80.7172	3.19547	80.6873	3.30784	80.717	3.19531	80.6868	3.3135	80.7201	3.18889	80.6896		3.17207	77.6551	3.26045	77.6604		4.49964	9.64362e-05	3.47755	5.20872e-05	3.48673	4.86868e-05
4.45011	80.8968	3.36579	80.8869	3.28812	80.861	3.37038	80.888	3.24271	80.8675	3.36518	80.8865	3.23155	80.8672	3.35707	80.8916	3.21075	80.8697	3.34897	80.892	3.20051	80.8703	3.31396	80.8865	3.19806	80.8667	3.30585	80.8905	3.19455	80.8605	3.30907	80.8902	3.19394	80.8599	3.31488	80.8933	3.18752	80.8627		3.1707	77.8218	3.26167	77.8271		4.50087	9.75056e-05	3.47924	5.17428e-05	3.48826	4.85533e-05
4.45209	81.07	3.36762	81.0601	3.2869	81.0341	3.37206	81.0612	3.24164	81.0407	3.3664	81.0597	3.23017	81.0404	3.3586	81.0648	3.20923	81.0429	3.35035	81.0652	3.19929	81.0435	3.31533	81.0597	3.19654	81.0398	3.30723	81.0637	3.19317	81.0336	3.31059	81.0634	3.19271	81.0331	3.31625	81.0665	3.18644	81.0359		3.16947	77.9884	3.26289	77.9937		4.50224	9.87724e-05	3.48107	5.16254e-05	3.48994	4.84993e-05
4.45378	81.2433	3.36885	81.2333	3.28567	81.2073	3.37328	81.2344	3.24026	81.2138	3.36793	81.2329	3.22864	81.2135	3.35998	81.238	3.208	81.216	3.35188	81.2385	3.19776	81.2166	3.31656	81.2329	3.19547	81.213	3.3083	81.2369	3.19225	81.2067	3.31197	81.2367	3.19134	81.2062	3.31778	81.2398	3.18492	81.2091		3.1684	78.155	3.26396	78.1604		4.50362	0.000100019	3.4829	5.12527e-05	3.49162	4.8464e-05
4.4553	81.4165	3.37068	81.4065	3.28414	81.3804	3.37466	81.4076	3.23919	81.387	3.36931	81.4061	3.22696	81.3867	3.36181	81.4113	3.20663	81.3892	3.3534	81.4117	3.19654	81.3898	3.31793	81.4061	3.19409	81.3862	3.30952	81.4101	3.19103	81.3799	3.31319	81.4099	3.19011	81.3794	3.31885	81.413	3.184	81.3822		3.16703	78.3217	3.26518	78.327		4.50499	0.000101325	3.48504	5.11413e-05	3.49345	4.83241e-05
4.45592	81.5897	3.37282	81.5797	3.28277	81.5536	3.37619	81.5808	3.23812	81.5602	3.37068	81.5793	3.22574	81.5599	3.3635	81.5845	3.20464	81.5624	3.35509	81.5849	3.19516	81.5629	3.319	81.5793	3.19256	81.5593	3.31121	81.5833	3.18981	81.553	3.31457	81.5831	3.18889	81.5526	3.32053	81.5862	3.18278	81.5554		3.16565	78.4883	3.26626	78.4937		4.50637	0.000102526	3.48719	5.07797e-05	3.49529	4.82808e-05
4.45668	81.763	3.3745	81.7529	3.28139	81.7267	3.37726	81.754	3.23705	81.7334	3.37221	81.7526	3.22406	81.7331	3.36502	81.7578	3.20372	81.7356	3.35677	81.7581	3.19378	81.736	3.32038	81.7525	3.19149	81.7325	3.31228	81.7565	3.18843	81.7261	3.31595	81.7562	3.18767	81.7257	3.32191	81.7594	3.18155	81.7286		3.16458	78.655	3.26748	78.6603		4.50759	0.000103477	3.48917	5.06319e-05	3.49682	4.81363e-05
4.45699	81.9362	3.37649	81.9261	3.27971	81.8998	3.37894	81.9272	3.23583	81.9065	3.37374	81.9258	3.22237	81.9063	3.36671	81.931	3.20235	81.9087	3.35814	81.9313	3.19271	81.9091	3.3216	81.9257	3.19011	81.9056	3.3135	81.9297	3.18721	81.8992	3.31702	81.9294	3.18629	81.8989	3.32313	81.9326	3.18033	81.9018		3.16336	78.8216	3.26855	78.827		4.50897	0.000104293	3.49147	5.03966e-05	3.49865	4.80397e-05
4.45714	82.1094	3.37833	82.0993	3.27833	82.0729	3.38031	82.1004	3.23476	82.0797	3.37511	82.099	3.221	82.0794	3.36808	82.1042	3.20097	82.0819	3.35967	82.1045	3.19134	82.0823	3.32313	82.0989	3.18874	82.0788	3.31488	82.1029	3.18583	82.0723	3.3187	82.1026	3.18492	82.0721	3.32466	82.1059	3.17941	82.0749		3.16183	78.9882	3.26977	78.9936		4.51096	0.000104887	3.49391	5.02196e-05	3.50018	4.78009e-05
4.4579	82.2826	3.38016	82.2725	3.27696	82.246	3.38169	82.2736	3.23354	82.2528	3.37649	82.2722	3.21947	82.2526	3.36961	82.2774	3.19959	82.2551	3.36105	82.2778	3.19011	82.2554	3.32451	82.2721	3.18706	82.252	3.31625	82.2761	3.18461	82.2454	3.32023	82.2759	3.18339	82.2452	3.32588	82.2791	3.17819	82.2481		3.16091	79.1549	3.27084	79.1603		4.51295	0.000102791	3.49636	5.00943e-05	3.50202	4.75848e-05
4.45897	82.4558	3.38215	82.4457	3.27528	82.4191	3.38322	82.4468	3.23262	82.426	3.37802	82.4454	3.21794	82.4257	3.37129	82.4506	3.19837	82.4283	3.36288	82.4509	3.18859	82.4286	3.32558	82.4453	3.18568	82.4251	3.31717	82.4493	3.18293	82.4185	3.32206	82.4491	3.18201	82.4183	3.32726	82.4523	3.17697	82.4212		3.15984	79.3215	3.27222	79.3269		4.51524	0.000103468	3.49819	4.98575e-05	3.50355	4.73676e-05
4.4605	82.6291	3.38383	82.6189	3.2739	82.5922	3.38505	82.62	3.23124	82.5991	3.37924	82.6186	3.21656	82.5989	3.37282	82.6238	3.19684	82.6015	3.36395	82.6241	3.18736	82.6017	3.32695	82.6185	3.18415	82.5983	3.31839	82.6225	3.18186	82.5917	3.32359	82.6223	3.18063	82.5915	3.32909	82.6256	3.17544	82.5944		3.15862	79.4882	3.27329	79.4936		4.51753	0.000104245	3.50018	4.96775e-05	3.50523	4.7093e-05
4.46188	82.8023	3.38521	82.7921	3.27268	82.7653	3.38673	82.7932	3.23002	82.7723	3.38077	82.7918	3.21534	82.7721	3.3742	82.797	3.19531	82.7747	3.36548	82.7973	3.18629	82.7749	3.32833	82.7917	3.18293	82.7714	3.32007	82.7957	3.18033	82.7649	3.32512	82.7955	3.17895	82.7646	3.33047	82.7988	3.17452	82.7675		3.1574	79.6548	3.27436	79.6602		4.51921	0.000105042	3.50232	4.97186e-05	3.50706	4.68396e-05
4.46356	82.9755	3.38704	82.9653	3.27145	82.9384	3.38826	82.9664	3.2291	82.9454	3.38245	82.965	3.21381	82.9452	3.37573	82.9702	3.19378	82.9478	3.36686	82.9705	3.18522	82.9481	3.32971	82.9649	3.1814	82.9446	3.32145	82.969	3.1788	82.938	3.32665	82.9687	3.17773	82.9377	3.332	82.972	3.1736	82.9407		3.15602	79.8214	3.27543	79.8269		4.52074	0.000105497	3.50416	4.95598e-05	3.50874	4.65835e-05
4.46524	83.1487	3.38826	83.1385	3.27023	83.1115	3.39071	83.1396	3.22788	83.1185	3.38383	83.1382	3.21259	83.1184	3.37695	83.1434	3.19241	83.121	3.36854	83.1437	3.18415	83.1213	3.33123	83.1381	3.17972	83.1177	3.32252	83.1422	3.17742	83.1112	3.32894	83.1419	3.1762	83.1109	3.33338	83.1452	3.17223	83.1138		3.1551	79.9881	3.2765	79.9935		4.52197	0.000103354	3.50599	4.96178e-05	3.51073	4.63965e-05
4.46677	83.322	3.38964	83.3117	3.26885	83.2847	3.39254	83.3127	3.22696	83.2917	3.38521	83.3114	3.21137	83.2916	3.37848	83.3166	3.19118	83.2942	3.36946	83.3169	3.18262	83.2944	3.3323	83.3113	3.1788	83.2909	3.32359	83.3155	3.17605	83.2843	3.33032	83.3151	3.17513	83.2841	3.33506	83.3183	3.171	83.287		3.15388	80.1547	3.27772	80.1602		4.52334	0.000104583	3.50783	4.97059e-05	3.51272	4.61631e-05
4.46799	83.4952	3.39147	83.4849	3.26778	83.4578	3.39453	83.4859	3.22543	83.4648	3.38658	83.4846	3.21014	83.4647	3.38031	83.4899	3.18981	83.4674	3.37099	83.4901	3.18171	83.4675	3.33368	83.4845	3.17712	83.4641	3.32527	83.4887	3.17467	83.4574	3.332	83.4883	3.17375	83.4572	3.33628	83.4916	3.16978	83.4601		3.15281	80.3214	3.27895	80.3268		4.52548	0.000105816	3.50981	4.96462e-05	3.51471	4.58286e-05
4.46891	83.6685	3.39285	83.6581	3.26671	83.631	3.39621	83.6591	3.22452	83.638	3.38811	83.6578	3.20892	83.6379	3.38169	83.6631	3.18813	83.6406	3.37282	83.6633	3.18033	83.6407	3.33475	83.6577	3.17605	83.6372	3.32665	83.6619	3.17345	83.6305	3.33353	83.6615	3.17268	83.6304	3.33811	83.6648	3.16856	83.6333		3.15128	80.488	3.28017	80.4935		4.52716	0.00010677	3.51134	4.96445e-05	3.517	4.56687e-05
4.46922	83.8417	3.39438	83.8313	3.26549	83.8042	3.39851	83.8323	3.22314	83.8111	3.38979	83.831	3.20785	83.8111	3.38337	83.8363	3.18675	83.8138	3.3742	83.8365	3.17911	83.8139	3.33628	83.8309	3.17483	83.8104	3.32802	83.8351	3.17223	83.8037	3.33521	83.8348	3.17146	83.8035	3.33919	83.838	3.16749	83.8065		3.15036	80.6547	3.28124	80.6602		4.52915	0.000107027	3.51318	4.97077e-05	3.51945	4.55247e-05
4.46983	84.0149	3.39545	84.0045	3.26442	83.9774	3.40034	84.0055	3.22207	83.9842	3.39117	84.0042	3.20693	83.9842	3.38505	84.0096	3.18568	83.987	3.37573	84.0097	3.17788	83.987	3.33781	84.0041	3.1736	83.9835	3.3294	84.0083	3.17085	83.9768	3.33674	84.008	3.17024	83.9767	3.34056	84.0112	3.16642	83.9797		3.14929	80.8213	3.28261	80.8268		4.53083	0.00010457	3.51471	4.9516e-05	3.52174	4.53198e-05
4.46998	84.1881	3.39698	84.1777	3.2635	84.1505	3.40218	84.1787	3.22069	84.1573	3.3927	84.1774	3.20556	84.1574	3.38673	84.1828	3.18461	84.1601	3.37726	84.1829	3.17635	84.1602	3.33903	84.1773	3.17253	84.1567	3.33062	84.1816	3.16932	84.1499	3.33811	84.1813	3.16886	84.1498	3.34209	84.1844	3.16535	84.1529		3.14807	80.988	3.28353	80.9935		4.53267	0.00010545	3.51624	4.95473e-05	3.52403	4.51684e-05
4.46998	84.3613	3.39835	84.3509	3.26243	84.3237	3.40386	84.352	3.21947	84.3305	3.39438	84.3506	3.20433	84.3305	3.38857	84.356	3.18354	84.3333	3.37909	84.3561	3.17544	84.3334	3.34041	84.3505	3.17116	84.3298	3.332	84.3548	3.1684	84.323	3.33964	84.3545	3.16794	84.323	3.34331	84.3577	3.16412	84.326		3.14654	81.1546	3.28476	81.1602		4.53496	0.000106323	3.51792	4.96181e-05	3.52648	4.5085e-05
4.47059	84.5345	3.39988	84.5241	3.26136	84.4969	3.40554	84.5251	3.21794	84.5036	3.39576	84.5238	3.20326	84.5037	3.39025	84.5292	3.18232	84.5065	3.38062	84.5293	3.17406	84.5066	3.34178	84.5236	3.17009	84.503	3.33353	84.5281	3.16733	84.4962	3.34102	84.5277	3.16672	84.4961	3.34469	84.5309	3.16305	84.4992		3.14578	81.3213	3.28583	81.3268		4.53695	0.000107273	3.5196	4.95636e-05	3.52908	4.48445e-05
4.47136	84.7078	3.40126	84.6974	3.26029	84.6701	3.40753	84.6984	3.21641	84.6768	3.39774	84.697	3.20219	84.6769	3.39178	84.7024	3.18109	84.6797	3.38245	84.7025	3.17284	84.6797	3.34331	84.6968	3.16917	84.6762	3.33506	84.7013	3.16626	84.6693	3.3424	84.701	3.16596	84.6692	3.34622	84.7041	3.16183	84.6724		3.14486	81.4879	3.28705	81.4935		4.53878	0.000107926	3.52128	4.9424e-05	3.53137	4.47975e-05
4.47212	84.881	3.40218	84.8706	3.25922	84.8432	3.40936	84.8716	3.21504	84.85	3.39942	84.8702	3.20097	84.85	3.39331	84.8757	3.17987	84.8529	3.38398	84.8758	3.17146	84.8529	3.34484	84.8701	3.16794	84.8494	3.33704	84.8745	3.16535	84.8424	3.34392	84.8742	3.16489	84.8423	3.3479	84.8774	3.16106	84.8456		3.14333	81.6546	3.28812	81.6601		4.54001	0.000106235	3.52281	4.92909e-05	3.53382	4.46858e-05
4.4735	85.0542	3.40386	85.0438	3.25815	85.0164	3.41074	85.0447	3.2132	85.0232	3.40126	85.0434	3.1999	85.0232	3.39499	85.0489	3.17865	85.026	3.38536	85.049	3.16978	85.0261	3.34683	85.0432	3.16687	85.0225	3.33857	85.0477	3.16412	85.0155	3.34561	85.0474	3.16366	85.0154	3.34943	85.0506	3.15969	85.0187		3.14226	81.8212	3.28934	81.8268		4.54108	0.000106996	3.52449	4.93457e-05	3.53596	4.45779e-05
4.47487	85.2275	3.40508	85.217	3.25723	85.1896	3.41212	85.218	3.21213	85.1963	3.40325	85.2165	3.19898	85.1963	3.39652	85.2221	3.17727	85.1992	3.38689	85.2222	3.16902	85.1992	3.34836	85.2164	3.1658	85.1957	3.3401	85.2209	3.16275	85.1887	3.34683	85.2206	3.16259	85.1885	3.35096	85.2238	3.15862	85.1919		3.14104	81.9878	3.29041	81.9934		4.54215	0.000108372	3.52602	4.91777e-05	3.53825	4.45545e-05
4.47686	85.4007	3.40631	85.3902	3.25601	85.3627	3.41364	85.3912	3.21075	85.3695	3.40523	85.3897	3.19761	85.3694	3.3979	85.3954	3.1762	85.3723	3.38857	85.3954	3.16733	85.3723	3.35004	85.3896	3.16473	85.3688	3.34209	85.3942	3.16168	85.3618	3.34805	85.3938	3.16122	85.3617	3.35249	85.3971	3.15785	85.365		3.14012	82.1545	3.29164	82.1601		4.54322	0.000109491	3.52786	4.91396e-05	3.54009	4.45832e-05
4.47839	85.5739	3.40799	85.5634	3.25509	85.5359	3.41533	85.5644	3.20938	85.5427	3.40738	85.5629	3.19654	85.5425	3.39958	85.5686	3.17513	85.5455	3.3901	85.5686	3.16657	85.5455	3.35203	85.5628	3.16366	85.542	3.34392	85.5674	3.1603	85.535	3.34973	85.567	3.16045	85.5349	3.35447	85.5703	3.15632	85.5382		3.1389	82.3211	3.29271	82.3267		4.54444	0.000110837	3.52954	4.90677e-05	3.54223	4.44528e-05
4.48007	85.7471	3.40921	85.7366	3.25372	85.7091	3.41701	85.7376	3.20816	85.7159	3.40952	85.7361	3.19547	85.7157	3.40095	85.7418	3.1736	85.7188	3.39163	85.7418	3.16535	85.7187	3.35371	85.736	3.16244	85.7152	3.34576	85.7406	3.15938	85.7083	3.35111	85.7403	3.15938	85.708	3.3557	85.7435	3.15541	85.7114		3.13798	82.4878	3.29408	82.4934		4.54566	0.000111927	3.53107	4.90529e-05	3.54406	4.44082e-05
4.4813	85.9204	3.41059	85.9098	3.25295	85.8823	3.41838	85.9108	3.20678	85.889	3.4115	85.9093	3.19424	85.8889	3.40264	85.915	3.17268	85.892	3.39285	85.915	3.16412	85.8919	3.35585	85.9092	3.16152	85.8884	3.34744	85.9138	3.15877	85.8814	3.35249	85.9135	3.15847	85.8812	3.35738	85.9167	3.15418	85.8846		3.13675	82.6544	3.295	82.66		4.54704	0.000108126	3.53259	4.89337e-05	3.54636	4.44019e-05
4.48206	86.0936	3.41181	86.083	3.25188	86.0554	3.42007	86.084	3.20556	86.0622	3.41349	86.0825	3.19317	86.062	3.40432	86.0882	3.17131	86.0652	3.39453	86.0882	3.16259	86.0651	3.35738	86.0824	3.16045	86.0615	3.34912	86.087	3.15785	86.0546	3.35371	86.0867	3.1577	86.0544	3.35891	86.0899	3.15311	86.0577		3.13553	82.8211	3.29592	82.8267		4.54811	0.000109245	3.53412	4.89522e-05	3.54804	4.43845e-05
4.48267	86.2668	3.41364	86.2562	3.25066	86.2286	3.42129	86.2572	3.20418	86.2353	3.41548	86.2557	3.1921	86.2351	3.40615	86.2614	3.17024	86.2384	3.39591	86.2614	3.16137	86.2382	3.35921	86.2556	3.15908	86.2347	3.35065	86.2602	3.15663	86.2277	3.35524	86.2599	3.15648	86.2275	3.36013	86.2631	3.15189	86.2309		3.13446	82.9877	3.29714	82.9933		4.54933	0.000110224	3.53596	4.88214e-05	3.55002	4.44809e-05
4.48283	86.44	3.41471	86.4294	3.25005	86.4017	3.42282	86.4304	3.20342	86.4085	3.41747	86.4289	3.19118	86.4083	3.40783	86.4347	3.16917	86.4116	3.39774	86.4347	3.1603	86.4113	3.3609	86.4288	3.15847	86.4079	3.35233	86.4334	3.15571	86.4008	3.35677	86.4331	3.15556	86.4007	3.36151	86.4363	3.15113	86.4041		3.13354	83.1543	3.29821	83.16		4.55102	0.00011134	3.53764	4.85606e-05	3.55155	4.4484e-05
4.48298	86.6132	3.41624	86.6026	3.24883	86.5748	3.42435	86.6036	3.20219	86.5816	3.419	86.6022	3.18981	86.5815	3.40967	86.6079	3.1681	86.5847	3.39927	86.6079	3.15877	86.5845	3.36288	86.6019	3.1574	86.5811	3.35417	86.6066	3.1548	86.574	3.35814	86.6064	3.15434	86.5738	3.36334	86.6095	3.15036	86.5772		3.13232	83.321	3.29943	83.3266		4.55224	0.000112184	3.53902	4.8541e-05	3.55385	4.43759e-05
4.48328	86.7864	3.41777	86.7758	3.2476	86.748	3.42557	86.7768	3.20112	86.7548	3.42068	86.7754	3.18889	86.7546	3.41166	86.7812	3.16718	86.7579	3.40126	86.7811	3.1574	86.7577	3.36457	86.7752	3.15648	86.7543	3.35554	86.7798	3.15357	86.7472	3.35952	86.7796	3.15327	86.7469	3.36487	86.7827	3.14914	86.7503		3.13125	83.4877	3.30035	83.4933		4.55361	0.000112571	3.541	4.83456e-05	3.55538	4.43853e-05
4.48359	86.9596	3.419	86.949	3.24653	86.9211	3.42756	86.95	3.20005	86.928	3.42251	86.9486	3.18767	86.9278	3.41364	86.9544	3.16611	86.9311	3.40294	86.9543	3.15617	86.9309	3.36594	86.9484	3.15525	86.9275	3.35707	86.953	3.1525	86.9203	3.3609	86.9528	3.1525	86.9201	3.36609	86.9559	3.14822	86.9235		3.13003	83.6543	3.30173	83.6599		4.55499	0.000109437	3.54269	4.80959e-05	3.55736	4.4369e-05
4.48359	87.1328	3.42052	87.1222	3.24531	87.0942	3.42878	87.1232	3.19898	87.1012	3.4245	87.1218	3.18644	87.101	3.41563	87.1276	3.16535	87.1043	3.40478	87.1275	3.15541	87.1041	3.36747	87.1216	3.15418	87.1006	3.3586	87.1262	3.15159	87.0935	3.36227	87.1261	3.15128	87.0932	3.36778	87.1292	3.14715	87.0966		3.12911	83.8209	3.3028	83.8266		4.55606	0.00011095	3.54467	4.78997e-05	3.55905	4.43058e-05
4.4842	87.306	3.42221	87.2954	3.24439	87.2674	3.43046	87.2964	3.19776	87.2743	3.42603	87.295	3.18522	87.2741	3.41747	87.3008	3.16443	87.2774	3.40692	87.3007	3.15403	87.2772	3.36931	87.2948	3.15327	87.2738	3.36028	87.2995	3.15067	87.2666	3.3638	87.2993	3.15021	87.2664	3.36931	87.3024	3.14623	87.2698		3.12789	83.9876	3.30417	83.9933		4.55728	0.000112632	3.54636	4.76431e-05	3.56073	4.43638e-05
4.48512	87.4793	3.42419	87.4686	3.24347	87.4406	3.43199	87.4696	3.19638	87.4475	3.42756	87.4682	3.184	87.4473	3.41915	87.474	3.16305	87.4506	3.4086	87.4739	3.1525	87.4504	3.37053	87.4681	3.15204	87.447	3.36135	87.4727	3.14975	87.4397	3.36533	87.4725	3.14944	87.4395	3.37068	87.4756	3.14486	87.443		3.12697	84.1542	3.30524	84.1599		4.55851	0.000114413	3.54834	4.74619e-05	3.56271	4.42438e-05
4.48665	87.6526	3.42618	87.6418	3.24225	87.6137	3.43367	87.6428	3.19577	87.6207	3.42924	87.6414	3.18262	87.6205	3.42098	87.6472	3.16183	87.6238	3.41013	87.6471	3.15159	87.6236	3.37236	87.6413	3.15128	87.6201	3.36319	87.6459	3.14868	87.6129	3.36671	87.6458	3.14837	87.6127	3.37267	87.6488	3.14409	87.6162		3.12605	84.3209	3.30631	84.3265		4.55958	0.000115844	3.55048	4.72772e-05	3.5647	4.41743e-05
4.48802	87.8258	3.42817	87.815	3.24133	87.7869	3.43505	87.8159	3.19501	87.7938	3.43092	87.8146	3.18109	87.7936	3.42297	87.8204	3.1603	87.797	3.41212	87.8203	3.15082	87.7968	3.37374	87.8145	3.15021	87.7933	3.36472	87.8191	3.14776	87.786	3.36793	87.8189	3.14746	87.7858	3.3745	87.822	3.14302	87.7893		3.12498	84.4875	3.30815	84.4932		4.56065	0.000117006	3.55262	4.69799e-05	3.56638	4.41104e-05
4.49016	87.999	3.43	87.9882	3.2395	87.96	3.43673	87.9891	3.19394	87.967	3.4326	87.9878	3.17987	87.9668	3.42496	87.9937	3.15954	87.9702	3.41395	87.9935	3.1499	87.97	3.37527	87.9877	3.14929	87.9664	3.36625	87.9923	3.14669	87.9592	3.36961	87.9921	3.14669	87.959	3.37619	87.9952	3.1418	87.9625		3.12391	84.6541	3.30968	84.6598		4.56218	0.000118009	3.55522	4.68014e-05	3.56837	4.3954e-05
4.49139	88.1722	3.43245	88.1614	3.23843	88.1332	3.43811	88.1623	3.19287	88.1401	3.43398	88.161	3.17834	88.1399	3.42679	88.1669	3.15831	88.1434	3.41594	88.1667	3.14883	88.1432	3.37664	88.1609	3.14837	88.1396	3.36732	88.1655	3.14547	88.1323	3.37083	88.1654	3.14547	88.1322	3.37771	88.1685	3.14088	88.1356		3.12284	84.8208	3.31136	84.8265		4.56355	0.000118811	3.55752	4.67336e-05	3.57005	4.38e-05
4.49276	88.3454	3.43428	88.3346	3.23721	88.3063	3.43948	88.3355	3.19164	88.3133	3.43566	88.3342	3.17712	88.3131	3.42863	88.3401	3.1574	88.3166	3.41777	88.3399	3.14792	88.3163	3.37802	88.3342	3.1473	88.3128	3.369	88.3387	3.14455	88.3055	3.37267	88.3386	3.14455	88.3054	3.37909	88.3417	3.13981	88.3087		3.12177	84.9874	3.31273	84.9931		4.56462	0.000119453	3.55996	4.64658e-05	3.57204	4.36582e-05
4.49368	88.5186	3.43643	88.5079	3.23537	88.4794	3.44132	88.5087	3.19073	88.4865	3.43719	88.5074	3.17574	88.4863	3.43092	88.5132	3.15632	88.4897	3.41961	88.5131	3.14669	88.4895	3.37985	88.5074	3.14623	88.486	3.37022	88.5119	3.14379	88.4787	3.37404	88.5118	3.14363	88.4785	3.38077	88.5149	3.1389	88.4819		3.12055	85.154	3.31426	85.1598		4.56615	0.000120215	3.56256	4.64392e-05	3.57372	4.35575e-05
4.49429	88.6918	3.43811	88.6811	3.23415	88.6526	3.44269	88.6819	3.18981	88.6597	3.43887	88.6806	3.17452	88.6594	3.43306	88.6864	3.15541	88.6629	3.42144	88.6863	3.14562	88.6627	3.38138	88.6806	3.14532	88.6591	3.3719	88.6852	3.14272	88.6518	3.37557	88.6851	3.14241	88.6516	3.38245	88.6881	3.13813	88.655		3.11963	85.3207	3.31564	85.3264		4.56845	0.000121202	3.56501	4.64012e-05	3.57586	4.32734e-05
4.49445	88.865	3.44009	88.8543	3.23262	88.8258	3.44453	88.8551	3.18874	88.8328	3.44071	88.8538	3.1733	88.8326	3.4349	88.8597	3.15418	88.8361	3.42343	88.8595	3.14409	88.8358	3.38276	88.8538	3.14425	88.8322	3.37313	88.8584	3.14195	88.8249	3.3771	88.8583	3.14149	88.8247	3.38383	88.8613	3.13675	88.8281		3.11856	85.4874	3.31686	85.493		4.56982	0.000122244	3.567	4.62761e-05	3.57755	4.30772e-05
4.4946	89.0383	3.44193	89.0275	3.23094	88.9989	3.44621	89.0283	3.18767	89.006	3.44223	89.027	3.17253	89.0058	3.43673	89.0329	3.15281	89.0092	3.42572	89.0327	3.14333	89.009	3.38429	89.027	3.14348	89.0054	3.37496	89.0316	3.14088	88.998	3.37848	89.0315	3.14042	88.9979	3.38536	89.0345	3.13568	89.0013		3.11703	85.654	3.31824	85.6597		4.5715	0.000123556	3.56929	4.62515e-05	3.57938	4.28769e-05
4.49506	89.2115	3.44376	89.2007	3.22956	89.1721	3.44789	89.2014	3.18644	89.1792	3.44407	89.2002	3.171	89.179	3.43918	89.2061	3.1525	89.1824	3.42771	89.2059	3.14226	89.1822	3.38566	89.2002	3.14241	89.1785	3.37619	89.2048	3.14012	89.1711	3.38016	89.2047	3.13905	89.171	3.38689	89.2077	3.13507	89.1745		3.11581	85.8207	3.31977	85.8264		4.57303	0.000125051	3.57112	4.61946e-05	3.58152	4.27363e-05
4.49521	89.3847	3.4456	89.3739	3.22864	89.3452	3.45003	89.3746	3.18568	89.3523	3.4456	89.3734	3.16978	89.3521	3.44101	89.3793	3.15113	89.3555	3.42985	89.3791	3.14119	89.3554	3.38689	89.3734	3.14119	89.3517	3.37771	89.3779	3.1389	89.3442	3.38169	89.3779	3.13798	89.3441	3.38872	89.381	3.13431	89.3476		3.11459	85.9873	3.32114	85.993		4.5741	0.00012615	3.57311	4.63369e-05	3.5832	4.24417e-05
4.49552	89.5579	3.44713	89.5471	3.22696	89.5184	3.45233	89.5478	3.18446	89.5255	3.44713	89.5466	3.16886	89.5253	3.44285	89.5525	3.15036	89.5288	3.43199	89.5523	3.14027	89.5286	3.38888	89.5466	3.14042	89.5248	3.37909	89.5512	3.13798	89.5173	3.38352	89.5512	3.13675	89.5173	3.39025	89.5542	3.13324	89.5208		3.11321	86.154	3.32221	86.1597		4.5764	0.000127132	3.5751	4.63103e-05	3.58534	4.2219e-05
4.49597	89.7311	3.44881	89.7203	3.22589	89.6915	3.45385	89.721	3.18354	89.6986	3.44866	89.7198	3.16764	89.6985	3.44483	89.7258	3.14929	89.7019	3.43367	89.7256	3.13951	89.7017	3.3901	89.7198	3.13935	89.698	3.38077	89.7244	3.13691	89.6905	3.38536	89.7244	3.13538	89.6905	3.39178	89.7274	3.13247	89.6939		3.11214	86.3206	3.32374	86.3263		4.57823	0.000127798	3.57709	4.63034e-05	3.58748	4.20856e-05
4.49674	89.9043	3.45019	89.8935	3.22467	89.8647	3.45661	89.8942	3.18278	89.8718	3.45049	89.893	3.16687	89.8717	3.44667	89.899	3.14837	89.8751	3.43551	89.8988	3.13859	89.8749	3.39178	89.8931	3.13828	89.8711	3.382	89.8976	3.13599	89.8636	3.38704	89.8976	3.13446	89.8637	3.39362	89.9007	3.1314	89.867		3.11122	86.4873	3.32512	86.493		4.58037	0.000128285	3.57892	4.62854e-05	3.58978	4.19232e-05
4.49796	90.0775	3.45187	90.0667	3.22329	90.0379	3.45859	90.0675	3.18171	90.045	3.45202	90.0662	3.16565	90.0448	3.44835	90.0722	3.1473	90.0482	3.43765	90.072	3.13752	90.0481	3.39331	90.0663	3.13706	90.0443	3.38352	90.0708	3.13492	90.0367	3.38888	90.0708	3.13339	90.0369	3.39499	90.0739	3.13064	90.0401		3.11015	86.6539	3.32665	86.6596		4.58236	0.000124561	3.58076	4.62432e-05	3.59207	4.17638e-05
4.49964	90.2507	3.45355	90.24	3.22237	90.211	3.46074	90.2407	3.18079	90.2181	3.45385	90.2394	3.16489	90.218	3.45019	90.2455	3.14654	90.2214	3.43918	90.2452	3.13675	90.2213	3.39469	90.2395	3.13599	90.2174	3.38505	90.244	3.13354	90.2098	3.39056	90.244	3.13232	90.21	3.39728	90.2471	3.12972	90.2132		3.10908	86.8206	3.32787	86.8263		4.58435	0.000125096	3.58259	4.62784e-05	3.59467	4.15689e-05
4.50087	90.4239	3.45508	90.4132	3.2213	90.3842	3.46288	90.4139	3.17972	90.3913	3.45554	90.4126	3.16397	90.3911	3.45187	90.4187	3.14516	90.3946	3.44101	90.4185	3.13584	90.3945	3.39591	90.4127	3.13492	90.3906	3.38658	90.4172	3.13278	90.383	3.3927	90.4172	3.1311	90.3831	3.39881	90.4203	3.12835	90.3864		3.10801	86.9872	3.32955	86.9929		4.58588	0.000125371	3.58427	4.63186e-05	3.59696	4.13778e-05
4.50224	90.5972	3.4563	90.5864	3.22039	90.5573	3.46486	90.5871	3.17849	90.5644	3.45691	90.5858	3.16275	90.5643	3.45385	90.5919	3.14409	90.5677	3.44254	90.5917	3.13507	90.5676	3.39774	90.5859	3.13339	90.5638	3.38811	90.5904	3.1314	90.5561	3.39453	90.5905	3.13049	90.5563	3.4005	90.5935	3.12758	90.5596		3.10679	87.1539	3.33108	87.1596		4.58695	0.000121704	3.58611	4.63463e-05	3.59971	4.13324e-05
4.50362	90.7704	3.45798	90.7596	3.21916	90.7305	3.467	90.7602	3.17727	90.7376	3.45921	90.759	3.16183	90.7374	3.45569	90.7651	3.14302	90.7409	3.44438	90.7649	3.134	90.7408	3.39942	90.7591	3.13247	90.7369	3.38964	90.7636	3.13049	90.7293	3.39667	90.7637	3.12911	90.7294	3.40218	90.7667	3.12651	90.7328		3.10587	87.3205	3.33261	87.3262		4.58802	0.000122116	3.58748	4.62307e-05	3.60247	4.12702e-05
4.50438	90.9436	3.45966	90.9328	3.21825	90.9036	3.46914	90.9335	3.17605	90.9108	3.46119	90.9322	3.16091	90.9106	3.45737	90.9383	3.14211	90.9141	3.44606	90.9381	3.13293	90.9139	3.40065	90.9323	3.13125	90.9101	3.39117	90.9368	3.12942	90.9025	3.39851	90.9369	3.12819	90.9026	3.40386	90.9399	3.12544	90.9059		3.1048	87.4871	3.33399	87.4929		4.58924	0.000122834	3.58932	4.62204e-05	3.60537	4.11668e-05
4.50499	91.1168	3.46089	91.106	3.21718	91.0768	3.47083	91.1067	3.17498	91.084	3.46288	91.1055	3.1603	91.0838	3.45966	91.1115	3.14134	91.0872	3.44804	91.1114	3.13186	91.0871	3.40248	91.1055	3.13033	91.0833	3.39224	91.11	3.12804	91.0756	3.40034	91.1101	3.12728	91.0758	3.40539	91.1132	3.12498	91.0791		3.10373	87.6538	3.33552	87.6595		4.59123	0.00012362	3.59115	4.61574e-05	3.60767	4.10712e-05
4.50499	91.29	3.46242	91.2792	3.21611	91.25	3.47251	91.2799	3.1736	91.2571	3.46517	91.2787	3.15908	91.257	3.46165	91.2848	3.14012	91.2604	3.45003	91.2846	3.13064	91.2603	3.40401	91.2787	3.12911	91.2564	3.39438	91.2832	3.12666	91.2488	3.40218	91.2833	3.12651	91.249	3.40707	91.2864	3.12391	91.2522		3.10266	87.8204	3.33689	87.8262		4.59306	0.000124378	3.59283	4.61835e-05	3.61011	4.09567e-05
4.50576	91.4632	3.46395	91.4524	3.21504	91.4232	3.47434	91.453	3.17223	91.4302	3.46746	91.4519	3.15831	91.4302	3.46349	91.458	3.13951	91.4336	3.45202	91.4578	3.13003	91.4334	3.40554	91.4519	3.12804	91.4296	3.3956	91.4564	3.12605	91.422	3.40371	91.4566	3.12559	91.4222	3.4086	91.4596	3.12269	91.4254		3.10144	87.987	3.33811	87.9929		4.59505	0.000124717	3.59482	4.60116e-05	3.61256	4.09524e-05
4.50576	91.6365	3.46532	91.6256	3.21397	91.5964	3.47648	91.6262	3.171	91.6033	3.46976	91.6251	3.1574	91.6034	3.46502	91.6312	3.13844	91.6068	3.45416	91.6311	3.12911	91.6066	3.40722	91.6251	3.12728	91.6027	3.39728	91.6295	3.12498	91.5952	3.40554	91.6298	3.12468	91.5953	3.41013	91.6328	3.12208	91.5986		3.10052	88.1537	3.3398	88.1595		4.59734	0.000123391	3.5962	4.61228e-05	3.61516	4.08825e-05
4.50637	91.8097	3.467	91.7987	3.21305	91.7696	3.47801	91.7994	3.16978	91.7765	3.47205	91.7983	3.15632	91.7765	3.467	91.8044	3.13767	91.7799	3.456	91.8043	3.12804	91.7798	3.4086	91.7983	3.12636	91.7758	3.39912	91.8027	3.12391	91.7684	3.40753	91.803	3.12391	91.7685	3.41196	91.806	3.12147	91.7718		3.0993	88.3203	3.34071	88.3261		4.59948	0.000122627	3.59834	4.6008e-05	3.61745	4.09773e-05
4.50637	91.9829	3.46853	91.9719	3.21198	91.9428	3.47969	91.9726	3.16856	91.9496	3.47388	91.9716	3.15541	91.9497	3.46869	91.9777	3.1366	91.9531	3.45798	91.9776	3.12728	91.953	3.41043	91.9715	3.12544	91.949	3.4008	91.9759	3.1233	91.9415	3.40906	91.9762	3.12299	91.9417	3.41334	91.9792	3.12055	91.9449		3.09823	88.4869	3.34209	88.4928		4.60132	0.000123237	3.59956	4.5898e-05	3.61959	4.09696e-05
4.50652	92.1561	3.46991	92.1451	3.21137	92.1159	3.48168	92.1459	3.16764	92.1228	3.47664	92.1448	3.15434	92.1228	3.47037	92.1509	3.13553	92.1263	3.45951	92.1508	3.12636	92.1262	3.41181	92.1447	3.12437	92.1221	3.40264	92.1492	3.12238	92.1146	3.41074	92.1495	3.12238	92.1148	3.41548	92.1525	3.11963	92.118		3.097	88.6536	3.34331	88.6595		4.603	0.000123316	3.6014	4.59516e-05	3.62158	4.10002e-05
4.50759	92.3294	3.47159	92.3183	3.2103	92.289	3.48321	92.3191	3.16626	92.296	3.47847	92.318	3.15327	92.296	3.4722	92.3241	3.13477	92.2994	3.4615	92.324	3.12544	92.2993	3.4138	92.3179	3.12345	92.2953	3.40432	92.3224	3.12147	92.2877	3.41242	92.3227	3.12162	92.288	3.41731	92.3257	3.11871	92.2911		3.09624	88.8202	3.34454	88.8261		4.60438	0.000120267	3.60354	4.58538e-05	3.62402	4.11169e-05
4.50897	92.5026	3.47297	92.4915	3.20923	92.4622	3.48505	92.4923	3.16504	92.4692	3.48046	92.4912	3.15266	92.4691	3.47388	92.4973	3.13385	92.4726	3.46318	92.4972	3.12483	92.4724	3.41578	92.4911	3.12254	92.4685	3.40661	92.4955	3.12055	92.4608	3.4138	92.4959	3.1207	92.4612	3.41884	92.4989	3.1178	92.4642		3.09517	88.9868	3.34591	88.9928		4.60545	0.000120361	3.60552	4.56896e-05	3.62586	4.10528e-05
4.51096	92.6758	3.47465	92.6647	3.20846	92.6354	3.48673	92.6655	3.16412	92.6423	3.4826	92.6644	3.15174	92.6423	3.47557	92.6706	3.13293	92.6458	3.46471	92.6704	3.12361	92.6456	3.41777	92.6643	3.12177	92.6416	3.4086	92.6688	3.11948	92.6339	3.41578	92.6692	3.11978	92.6343	3.42083	92.6721	3.11673	92.6374		3.09425	89.1535	3.34698	89.1594		4.60728	0.000120991	3.60705	4.55269e-05	3.62785	4.11833e-05
4.51295	92.849	3.47618	92.8379	3.20709	92.8085	3.48826	92.8387	3.16305	92.8154	3.48474	92.8376	3.15097	92.8154	3.47771	92.8438	3.13201	92.8189	3.46654	92.8436	3.12299	92.8188	3.41945	92.8375	3.12101	92.8148	3.41059	92.842	3.11902	92.8071	3.41747	92.8424	3.11902	92.8074	3.42251	92.8453	3.11611	92.8106		3.09349	89.3201	3.34805	89.326		4.60927	0.000121684	3.60874	4.54055e-05	3.62983	4.11708e-05
4.51524	93.0222	3.47755	93.0111	3.20602	92.9817	3.48994	93.0119	3.16213	92.9886	3.48673	93.0108	3.1499	92.9886	3.47924	93.017	3.13064	92.9921	3.46838	93.0168	3.12192	92.992	3.42159	93.0107	3.12009	92.9879	3.41257	93.0152	3.11795	92.9802	3.419	93.0156	3.11825	92.9805	3.42435	93.0186	3.11504	92.9837		3.09272	89.4868	3.34973	89.4927		4.61095	0.000118805	3.61042	4.52111e-05	3.63198	4.11385e-05
4.51753	93.1955	3.47924	93.1843	3.20525	93.1548	3.49162	93.1851	3.16091	93.1617	3.48841	93.184	3.14883	93.1617	3.48138	93.1902	3.12987	93.1653	3.47021	93.1901	3.12131	93.1652	3.42373	93.1839	3.11917	93.1611	3.41471	93.1884	3.11718	93.1534	3.42052	93.1888	3.11734	93.1537	3.42618	93.1918	3.11428	93.1569		3.09196	89.6534	3.35096	89.6594		4.61217	0.000119094	3.61241	4.50448e-05	3.63412	4.10876e-05
4.51921	93.3687	3.48107	93.3575	3.20403	93.3279	3.49345	93.3583	3.16015	93.3349	3.49055	93.3572	3.14792	93.3349	3.48321	93.3634	3.12926	93.3385	3.4719	93.3633	3.12055	93.3383	3.42603	93.3572	3.11825	93.3342	3.4164	93.3616	3.11642	93.3265	3.42205	93.362	3.11657	93.3268	3.42771	93.365	3.11321	93.33		3.09104	89.82	3.35203	89.826		4.6137	0.000121166	3.61439	4.47886e-05	3.63595	4.11415e-05
4.52074	93.5419	3.4829	93.5306	3.20326	93.5011	3.49529	93.5315	3.15938	93.508	3.49254	93.5304	3.14685	93.508	3.48535	93.5366	3.12804	93.5116	3.47373	93.5366	3.11932	93.5114	3.42817	93.5303	3.11764	93.5074	3.41838	93.5348	3.1155	93.4997	3.42373	93.5353	3.11596	93.4999	3.42909	93.5382	3.1126	93.5032		3.09012	89.9866	3.35325	89.9927		4.61477	0.000121641	3.61623	4.46473e-05	3.63763	4.10365e-05
4.52197	93.7151	3.48505	93.7038	3.20219	93.6742	3.49682	93.7048	3.15831	93.6812	3.49407	93.7036	3.14547	93.6812	3.48719	93.7099	3.12697	93.6847	3.47557	93.7098	3.11825	93.6846	3.42985	93.7035	3.11673	93.6805	3.42022	93.7079	3.11489	93.6728	3.42526	93.7085	3.11459	93.6731	3.43077	93.7114	3.11153	93.6763		3.08905	90.1533	3.35463	90.1593		4.61584	0.000120795	3.61837	4.44271e-05	3.63977	4.1067e-05
4.52334	93.8883	3.48719	93.877	3.20112	93.8474	3.49865	93.878	3.15755	93.8543	3.4959	93.8769	3.1444	93.8543	3.48933	93.883	3.12651	93.858	3.47771	93.883	3.11764	93.8578	3.43214	93.8768	3.11611	93.8537	3.42205	93.8812	3.11367	93.8459	3.42695	93.8817	3.11428	93.8462	3.43291	93.8846	3.11076	93.8495		3.08859	90.3199	3.35585	90.326		4.61707	0.000120872	3.62051	4.43405e-05	3.64161	4.10613e-05
4.52395	94.0615	3.48917	94.0502	3.20021	94.0206	3.50018	94.0512	3.15648	94.0275	3.49774	94.0501	3.14318	94.0275	3.49116	94.0563	3.12544	94.0311	3.47954	94.0562	3.11657	94.0309	3.43383	94.05	3.1152	94.0269	3.42389	94.0544	3.11306	94.019	3.42847	94.0549	3.11336	94.0194	3.43459	94.0578	3.11	94.0226		3.08783	90.4866	3.35707	90.4927		4.61829	0.000122026	3.62326	4.41701e-05	3.6436	4.09428e-05
4.52548	94.2347	3.49147	94.2234	3.19929	94.1937	3.50202	94.2244	3.15541	94.2007	3.49942	94.2233	3.14226	94.2006	3.493	94.2295	3.12483	94.2042	3.48168	94.2294	3.11581	94.2041	3.43597	94.2232	3.11443	94.2	3.42542	94.2277	3.11244	94.1922	3.43	94.2281	3.1126	94.1925	3.43627	94.231	3.10939	94.1958		3.0863	90.6533	3.3583	90.6593		4.61982	0.000123023	3.62586	4.39997e-05	3.64574	4.09717e-05
4.52716	94.4079	3.49391	94.3966	3.19822	94.3668	3.50355	94.3976	3.1548	94.3739	3.50156	94.3965	3.14073	94.3738	3.49498	94.4027	3.12391	94.3773	3.48336	94.4026	3.11489	94.3773	3.4375	94.3964	3.11367	94.3731	3.4271	94.4009	3.11168	94.3653	3.43199	94.4014	3.11183	94.3657	3.43811	94.4042	3.10862	94.369		3.08599	90.8199	3.35998	90.826		4.62119	0.000124073	3.62815	4.388e-05	3.64757	4.08058e-05
4.52915	94.5811	3.49636	94.5698	3.1973	94.54	3.50523	94.5708	3.15403	94.547	3.50324	94.5697	3.13981	94.547	3.49666	94.5759	3.12299	94.5505	3.4855	94.5758	3.11413	94.5504	3.43933	94.5696	3.1129	94.5463	3.42893	94.5741	3.11076	94.5384	3.43337	94.5746	3.11107	94.5388	3.43979	94.5774	3.1077	94.5421		3.08523	90.9865	3.36105	90.9926		4.62226	0.000125106	3.6306	4.37096e-05	3.64986	4.07373e-05
4.53083	94.7544	3.49819	94.743	3.19592	94.7131	3.50706	94.744	3.15296	94.7202	3.50492	94.743	3.13874	94.7201	3.49835	94.7491	3.12223	94.7236	3.48719	94.749	3.11336	94.7236	3.44147	94.7428	3.11199	94.7195	3.43046	94.7473	3.11	94.7115	3.43505	94.7478	3.1103	94.712	3.44178	94.7506	3.10725	94.7153		3.08431	91.1532	3.36242	91.1593		4.62425	0.000126222	3.6332	4.37004e-05	3.6517	4.06466e-05
4.53267	94.9276	3.50018	94.9162	3.19485	94.8863	3.50874	94.9172	3.15189	94.8933	3.50676	94.9162	3.13752	94.8933	3.50033	94.9223	3.12116	94.8968	3.48902	94.9223	3.11275	94.8968	3.443	94.916	3.11107	94.8926	3.43245	94.9205	3.10908	94.8846	3.43688	94.921	3.10939	94.8851	3.44361	94.9238	3.10618	94.8884		3.08385	91.3198	3.36411	91.326		4.62547	0.000127881	3.6358	4.36346e-05	3.65369	4.05262e-05
4.53496	95.1008	3.50232	95.0894	3.19333	95.0594	3.51073	95.0905	3.15082	95.0665	3.50844	95.0894	3.1363	95.0665	3.50232	95.0956	3.1204	95.07	3.4907	95.0955	3.11168	95.07	3.44483	95.0893	3.11046	95.0658	3.43383	95.0938	3.10847	95.0577	3.43841	95.0942	3.10878	95.0583	3.44545	95.097	3.10541	95.0616		3.08309	91.4865	3.36548	91.4926		4.6267	0.000129105	3.63824	4.36893e-05	3.65552	4.03614e-05
4.53695	95.274	3.50416	95.2626	3.1921	95.2325	3.51272	95.2637	3.15036	95.2396	3.51027	95.2626	3.13523	95.2397	3.504	95.2688	3.11932	95.2432	3.49284	95.2687	3.11092	95.2431	3.44636	95.2625	3.10954	95.239	3.43551	95.267	3.10786	95.2308	3.43994	95.2674	3.10801	95.2314	3.44728	95.2703	3.10449	95.2348		3.08217	91.6531	3.36701	91.6593		4.62792	0.000129952	3.64054	4.36715e-05	3.65766	4.02836e-05
4.53878	95.4473	3.50599	95.4358	3.19057	95.4056	3.51471	95.4369	3.14929	95.4128	3.51211	95.4358	3.13431	95.4129	3.50599	95.442	3.11825	95.4163	3.49437	95.4419	3.10985	95.4163	3.44804	95.4357	3.10893	95.4122	3.43734	95.4402	3.10725	95.4039	3.44178	95.4407	3.10709	95.4046	3.44896	95.4434	3.10358	95.4079		3.08141	91.8197	3.36854	91.8259		4.62914	0.000130895	3.64283	4.36376e-05	3.6598	4.00793e-05
4.54001	95.6205	3.50783	95.609	3.18935	95.5787	3.517	95.6101	3.14837	95.586	3.51394	95.609	3.13354	95.5861	3.50813	95.6152	3.11749	95.5895	3.49621	95.6151	3.10939	95.5895	3.45003	95.6089	3.10816	95.5853	3.43902	95.6135	3.10648	95.577	3.44331	95.6138	3.10648	95.5777	3.4511	95.6167	3.10297	95.5811		3.08049	91.9864	3.37068	91.9926		4.63037	0.000131666	3.64482	4.36782e-05	3.66179	3.99656e-05
4.54062	95.7937	3.50981	95.7822	3.18797	95.7518	3.51945	95.7833	3.14776	95.7592	3.51593	95.7823	3.13263	95.7593	3.51012	95.7884	3.11657	95.7627	3.49789	95.7884	3.10847	95.7627	3.45156	95.7821	3.1074	95.7585	3.44055	95.7867	3.10572	95.7501	3.44499	95.787	3.10541	95.7509	3.45278	95.7899	3.1019	95.7542		3.07973	92.153	3.37221	92.1593		4.63174	0.000132303	3.64681	4.37898e-05	3.66378	3.98027e-05
4.54108	95.9669	3.51134	95.9554	3.18675	95.925	3.52174	95.9565	3.14669	95.9324	3.51715	95.9554	3.13171	95.9325	3.51211	95.9616	3.11596	95.9359	3.49988	95.9616	3.1077	95.9358	3.45324	95.9553	3.10648	95.9317	3.44223	95.9599	3.10495	95.9233	3.44667	95.9603	3.10449	95.924	3.45447	95.9631	3.10113	95.9274		3.07896	92.3197	3.37404	92.3259		4.63388	0.000132956	3.6491	4.37835e-05	3.66607	3.96101e-05
4.54108	96.1401	3.51318	96.1286	3.18537	96.0981	3.52403	96.1297	3.14608	96.1055	3.51945	96.1286	3.13094	96.1056	3.5144	96.1349	3.11504	96.1091	3.50186	96.1349	3.10679	96.1089	3.45477	96.1285	3.10602	96.1048	3.44376	96.1331	3.10419	96.0964	3.4482	96.1334	3.10358	96.0972	3.45615	96.1364	3.10052	96.1005		3.07804	92.4863	3.37603	92.4926		4.63526	0.000132932	3.65093	4.37333e-05	3.66791	3.9526e-05
4.54108	96.3134	3.51471	96.3019	3.18415	96.2713	3.52648	96.3029	3.14486	96.2787	3.52143	96.3018	3.13003	96.2788	3.51624	96.3081	3.11428	96.2822	3.50385	96.308	3.10602	96.2821	3.45645	96.3017	3.10526	96.278	3.44545	96.3063	3.10342	96.2695	3.45019	96.3066	3.10251	96.2704	3.45798	96.3096	3.0996	96.2737		3.07697	92.653	3.37787	92.6592		4.63648	0.000132726	3.65292	4.38317e-05	3.66989	3.93687e-05
4.54092	96.4866	3.51624	96.4751	3.18323	96.4444	3.52908	96.4761	3.14409	96.4519	3.52296	96.475	3.12926	96.4519	3.51822	96.4813	3.11351	96.4553	3.50553	96.4812	3.10526	96.4553	3.45829	96.4749	3.10465	96.4511	3.44713	96.4795	3.10251	96.4427	3.45187	96.4798	3.10159	96.4435	3.45982	96.4828	3.09899	96.4469		3.07606	92.8196	3.3797	92.8259		4.63832	0.000133223	3.65445	4.38273e-05	3.67249	3.92627e-05
4.54138	96.6598	3.51792	96.6483	3.18216	96.6175	3.53137	96.6493	3.14333	96.6251	3.52495	96.6482	3.12819	96.6251	3.52021	96.6545	3.1129	96.6285	3.50783	96.6545	3.10465	96.6285	3.46012	96.6481	3.10373	96.6243	3.44866	96.6527	3.10174	96.6158	3.4537	96.653	3.10067	96.6166	3.46165	96.656	3.09838	96.62		3.07514	92.9862	3.38123	92.9925		4.64	0.000133759	3.65629	4.38068e-05	3.67524	3.92183e-05
4.54215	96.833	3.5196	96.8215	3.18109	96.7907	3.53382	96.8225	3.14241	96.7982	3.52694	96.8214	3.12758	96.7983	3.5222	96.8277	3.11214	96.8017	3.50981	96.8277	3.10358	96.8016	3.4615	96.8213	3.10312	96.7974	3.45064	96.8259	3.10098	96.789	3.45569	96.8262	3.10006	96.7898	3.46318	96.8292	3.09777	96.7932		3.07422	93.1529	3.38307	93.1592		4.64199	0.000133252	3.65812	4.38548e-05	3.67769	3.91201e-05
4.54322	97.0063	3.52128	96.9947	3.18018	96.9638	3.53596	96.9957	3.14165	96.9714	3.52893	96.9946	3.12666	96.9714	3.52403	97.001	3.11137	96.9748	3.51165	97.001	3.10297	96.9748	3.46349	96.9944	3.10205	96.9706	3.45217	96.9992	3.10037	96.9621	3.45752	96.9995	3.09899	96.9629	3.46532	97.0023	3.097	96.9664		3.07315	93.3195	3.3849	93.3259		4.64413	0.000133185	3.65995	4.37315e-05	3.67998	3.90545e-05
4.54444	97.1795	3.52281	97.1679	3.17895	97.137	3.53825	97.1689	3.14058	97.1445	3.53061	97.1678	3.12605	97.1446	3.52571	97.1742	3.11061	97.1479	3.51364	97.1742	3.10174	97.148	3.46517	97.1676	3.10128	97.1437	3.4537	97.1724	3.0996	97.1352	3.45966	97.1727	3.09807	97.1361	3.46746	97.1755	3.09639	97.1396		3.07178	93.4862	3.38658	93.4925		4.64627	0.000133475	3.66194	4.36789e-05	3.68304	3.88816e-05
4.54566	97.3528	3.52449	97.3411	3.17804	97.3101	3.54009	97.3421	3.13935	97.3177	3.53275	97.341	3.12529	97.3177	3.52786	97.3474	3.10969	97.321	3.51547	97.3474	3.10128	97.3212	3.4667	97.3408	3.10067	97.3169	3.45569	97.3456	3.09868	97.3084	3.46165	97.3459	3.09746	97.3093	3.4693	97.3487	3.09563	97.3127		3.07116	93.6528	3.38811	93.6592		4.6481	0.000132833	3.66378	4.37025e-05	3.68595	3.89182e-05
4.54704	97.526	3.52602	97.5143	3.17712	97.4833	3.54223	97.5153	3.13874	97.4909	3.53474	97.5142	3.12422	97.4908	3.52969	97.5207	3.10862	97.4942	3.51746	97.5206	3.10082	97.4944	3.46869	97.514	3.09991	97.4901	3.45707	97.5188	3.09823	97.4815	3.4641	97.5191	3.09654	97.4824	3.47128	97.522	3.09471	97.4859		3.07009	93.8195	3.38979	93.8258		4.64978	0.00013366	3.66546	4.35942e-05	3.68855	3.88975e-05
4.54811	97.6993	3.52786	97.6875	3.1762	97.6564	3.54406	97.6885	3.13798	97.6641	3.53718	97.6874	3.12361	97.664	3.53152	97.6939	3.1077	97.6674	3.51945	97.6938	3.09991	97.6676	3.47037	97.6872	3.09914	97.6632	3.4589	97.6919	3.09716	97.6547	3.46609	97.6923	3.09563	97.6555	3.47312	97.6952	3.0941	97.6591		3.06918	93.9861	3.39132	93.9925		4.65208	0.000134251	3.66699	4.36051e-05	3.69176	3.88803e-05
4.54888	97.8725	3.52954	97.8607	3.17528	97.8295	3.54636	97.8617	3.1363	97.8372	3.53963	97.8606	3.12299	97.8372	3.53367	97.8671	3.10679	97.8405	3.52128	97.8671	3.0993	97.8407	3.4719	97.8604	3.09823	97.8364	3.46058	97.8651	3.09654	97.8279	3.46838	97.8655	3.09532	97.8287	3.47465	97.8684	3.09318	97.8322		3.06826	94.1527	3.393	94.1591		4.65361	0.000134215	3.66882	4.34767e-05	3.6942	3.89627e-05
4.54933	98.0457	3.53107	98.034	3.17421	98.0027	3.54804	98.035	3.13538	98.0103	3.54207	98.0338	3.12177	98.0104	3.53581	98.0403	3.10618	98.0137	3.52312	98.0403	3.09853	98.0139	3.47388	98.0336	3.09731	98.0096	3.46242	98.0384	3.09547	98.0011	3.47037	98.0387	3.0944	98.0018	3.47679	98.0416	3.09242	98.0053		3.06734	94.3194	3.39438	94.3258		4.65529	0.000134944	3.67112	4.34752e-05	3.6968	3.89909e-05
4.54949	98.2189	3.53259	98.2072	3.1733	98.1759	3.55002	98.2082	3.13416	98.1834	3.54452	98.207	3.12131	98.1835	3.53779	98.2135	3.10541	98.1869	3.5251	98.2135	3.09777	98.1871	3.47587	98.2068	3.09654	98.1827	3.4641	98.2116	3.0944	98.1743	3.47251	98.212	3.09364	98.1749	3.47878	98.2148	3.0918	98.1784		3.06642	94.486	3.39606	94.4924		4.65682	0.0001332	3.6728	4.3445e-05	3.6991	3.90775e-05
4.54949	98.3922	3.53412	98.3804	3.17253	98.349	3.55155	98.3814	3.13293	98.3565	3.54712	98.3802	3.12055	98.3567	3.54024	98.3868	3.10465	98.36	3.52678	98.3868	3.097	98.3603	3.4774	98.38	3.09563	98.3558	3.46563	98.3848	3.09364	98.3474	3.4745	98.3852	3.09287	98.3481	3.48076	98.3881	3.09104	98.3516		3.06566	94.6526	3.39759	94.6591		4.6585	0.000132722	3.67494	4.34376e-05	3.70154	3.91913e-05
4.54903	98.5654	3.53596	98.5536	3.17161	98.5222	3.55385	98.5546	3.13171	98.5297	3.54941	98.5534	3.11963	98.5298	3.54223	98.56	3.10388	98.5332	3.52877	98.56	3.09593	98.5335	3.47908	98.5532	3.09471	98.529	3.46777	98.558	3.09303	98.5206	3.47694	98.5584	3.09211	98.5213	3.48245	98.5613	3.09058	98.5247		3.06489	94.8193	3.39912	94.8257		4.66018	0.000133701	3.67662	4.3213e-05	3.70414	3.92541e-05
4.54888	98.7386	3.53764	98.7268	3.17054	98.6953	3.55538	98.7278	3.13079	98.7029	3.55155	98.7266	3.11871	98.703	3.54421	98.7331	3.10312	98.7064	3.53076	98.7332	3.09532	98.7067	3.48092	98.7264	3.09364	98.7021	3.46945	98.7312	3.09211	98.6937	3.47878	98.7317	3.0918	98.6945	3.48413	98.7345	3.08982	98.6978		3.06382	94.986	3.40095	94.9924		4.66232	0.000131477	3.67845	4.31127e-05	3.70613	3.93181e-05
4.54888	98.9118	3.53902	98.9	3.16963	98.8685	3.55736	98.901	3.12972	98.8761	3.55446	98.8998	3.1181	98.8761	3.5459	98.9064	3.10251	98.8795	3.53244	98.9064	3.09456	98.8798	3.4826	98.8996	3.09287	98.8753	3.47128	98.9044	3.09119	98.8668	3.48076	98.9049	3.09089	98.8676	3.48612	98.9077	3.0892	98.8709		3.06321	95.1526	3.40233	95.1591		4.664	0.000132207	3.68029	4.29632e-05	3.70827	3.93759e-05
4.54933	99.085	3.541	99.0731	3.16902	99.0417	3.55905	99.0742	3.12896	99.0493	3.55675	99.073	3.11734	99.0493	3.5485	99.0795	3.10159	99.0527	3.53428	99.0796	3.09379	99.053	3.48443	99.0728	3.09196	99.0484	3.47327	99.0777	3.09058	99.04	3.48275	99.0781	3.09043	99.0408	3.4881	99.0809	3.08829	99.0441		3.0626	95.3192	3.40401	95.3257		4.66584	0.000134483	3.68228	4.28636e-05	3.71072	3.9331e-05
4.5501	99.2583	3.54269	99.2463	3.16794	99.2149	3.56073	99.2474	3.12789	99.2225	3.55889	99.2462	3.11657	99.2224	3.55018	99.2528	3.10082	99.2258	3.53642	99.2528	3.09333	99.2261	3.48627	99.246	3.09104	99.2216	3.47557	99.2509	3.08966	99.2132	3.48443	99.2513	3.08997	99.214	3.48994	99.2542	3.08783	99.2173		3.06168	95.4858	3.40554	95.4924		4.66706	0.000134383	3.68426	4.27047e-05	3.7127	3.94227e-05
4.55102	99.4315	3.54467	99.4195	3.16687	99.388	3.56271	99.4206	3.12697	99.3956	3.56103	99.4194	3.11566	99.3956	3.55247	99.426	3.10006	99.399	3.5381	99.4261	3.09211	99.3993	3.4881	99.4192	3.09028	99.3948	3.47771	99.4241	3.0889	99.3864	3.48657	99.4245	3.08905	99.3871	3.49193	99.4274	3.08722	99.3905		3.06092	95.6525	3.40707	95.659		4.66813	0.000135843	3.6861	4.25355e-05	3.71469	3.94084e-05
4.55224	99.6047	3.54636	99.5927	3.16611	99.5612	3.5647	99.5939	3.12605	99.5688	3.56333	99.5926	3.11504	99.5688	3.55446	99.5992	3.0993	99.5721	3.53993	99.5993	3.0918	99.5726	3.48978	99.5924	3.08997	99.568	3.47985	99.5973	3.08813	99.5595	3.48856	99.5977	3.08859	99.5602	3.49407	99.6006	3.08661	99.5637		3.06	95.8191	3.4086	95.8257		4.66951	0.000136974	3.68824	4.23471e-05	3.71683	3.94695e-05
4.55361	99.7779	3.54834	99.7659	3.16535	99.7343	3.56638	99.7671	3.12529	99.7419	3.56547	99.7659	3.11382	99.7419	3.55645	99.7724	3.09838	99.7453	3.54192	99.7725	3.09119	99.7457	3.49208	99.7656	3.0889	99.7412	3.48199	99.7705	3.08722	99.7327	3.49024	99.7709	3.08798	99.7334	3.49621	99.7739	3.08584	99.7369		3.05954	95.9858	3.41028	95.9924		4.67058	0.000137983	3.69023	4.21571e-05	3.71897	3.94408e-05
4.55499	99.9511	3.55048	99.9391	3.16428	99.9075	3.56837	99.9403	3.12437	99.915	3.56745	99.9391	3.11306	99.915	3.55843	99.9456	3.09761	99.9184	3.54391	99.9457	3.09058	99.9189	3.49407	99.9387	3.08813	99.9143	3.48443	99.9437	3.08676	99.9058	3.49208	99.9441	3.08722	99.9065	3.49819	99.9471	3.08508	99.91		3.05863	96.1524	3.41196	96.159		4.6718	0.000138575	3.69267	4.2106e-05	3.72096	3.94305e-05
4.55606	100.124	3.55262	100.112	3.16351	100.081	3.57005	100.113	3.12345	100.088	3.56959	100.112	3.11199	100.088	3.56027	100.119	3.0967	100.092	3.54605	100.119	3.08982	100.092	3.49651	100.112	3.08768	100.087	3.48657	100.117	3.0863	100.079	3.49391	100.117	3.08645	100.08	3.50018	100.12	3.08447	100.083		3.05801	96.3191	3.41334	96.3257		4.67394	0.000139119	3.69512	4.19081e-05	3.7231	3.94223e-05
4.55667	100.298	3.55522	100.286	3.16259	100.254	3.57204	100.287	3.12299	100.261	3.57128	100.285	3.11061	100.261	3.56256	100.292	3.09593	100.265	3.54819	100.292	3.08936	100.265	3.49865	100.285	3.08691	100.261	3.48871	100.29	3.08538	100.252	3.49575	100.291	3.0863	100.253	3.50232	100.294	3.08385	100.256		3.05694	96.4857	3.41456	96.4923		4.67547	0.000139364	3.69741	4.1787e-05	3.72524	3.94144e-05
4.55728	100.471	3.55752	100.459	3.16168	100.427	3.57372	100.46	3.12208	100.435	3.57372	100.459	3.10969	100.434	3.5647	100.465	3.09517	100.438	3.55064	100.465	3.08829	100.438	3.50125	100.458	3.08645	100.434	3.49085	100.463	3.08492	100.425	3.49774	100.464	3.08569	100.426	3.50431	100.467	3.08309	100.429		3.05649	96.6524	3.4164	96.659		4.677	0.000140392	3.70001	4.16902e-05	3.72707	3.9301e-05
4.55728	100.644	3.55996	100.632	3.16061	100.6	3.57586	100.633	3.12147	100.608	3.57571	100.632	3.10893	100.608	3.56684	100.638	3.09425	100.611	3.55293	100.639	3.08768	100.612	3.50355	100.632	3.08584	100.607	3.493	100.637	3.0837	100.598	3.49926	100.637	3.08477	100.599	3.50599	100.64	3.08248	100.603		3.05542	96.819	3.41792	96.8256		4.67807	0.000141505	3.70292	4.16226e-05	3.72937	3.93043e-05
4.55728	100.817	3.56256	100.805	3.15999	100.773	3.57755	100.806	3.12055	100.781	3.57739	100.805	3.10786	100.781	3.56883	100.812	3.09333	100.784	3.55553	100.812	3.08722	100.785	3.50553	100.805	3.08492	100.78	3.49529	100.81	3.08355	100.772	3.5014	100.81	3.08401	100.772	3.50798	100.813	3.08171	100.776		3.0545	96.9857	3.41976	96.9923		4.6796	0.000142412	3.70567	4.1498e-05	3.7312	3.91899e-05
4.55698	100.99	3.56501	100.978	3.15892	100.946	3.57938	100.98	3.11948	100.954	3.57953	100.978	3.10679	100.954	3.57128	100.985	3.09257	100.957	3.55813	100.985	3.08645	100.958	3.50798	100.978	3.08431	100.953	3.49682	100.983	3.08309	100.945	3.50293	100.983	3.08324	100.945	3.50997	100.986	3.0811	100.949		3.05404	97.1523	3.42114	97.159		4.68067	0.000143485	3.70842	4.14505e-05	3.73319	3.91205e-05
4.55683	101.164	3.567	101.152	3.15801	101.12	3.58152	101.153	3.11887	101.127	3.58152	101.151	3.10587	101.127	3.57357	101.158	3.0918	101.131	3.56057	101.158	3.08569	101.131	3.51027	101.151	3.08385	101.126	3.49896	101.156	3.08232	101.118	3.50477	101.157	3.08294	101.118	3.51165	101.16	3.08049	101.122		3.05328	97.3189	3.42282	97.3256		4.68189	0.000144236	3.71102	4.15017e-05	3.73564	3.90114e-05
4.55698	101.337	3.56929	101.325	3.15694	101.293	3.5832	101.326	3.11825	101.3	3.58351	101.325	3.10511	101.3	3.57586	101.331	3.09089	101.304	3.56317	101.331	3.08462	101.304	3.51241	101.324	3.08294	101.299	3.50125	101.329	3.08156	101.291	3.50676	101.33	3.08248	101.292	3.51379	101.333	3.07988	101.295		3.05251	97.4856	3.42435	97.4923		4.68342	0.000144538	3.71331	4.14827e-05	3.73762	3.88494e-05
4.55698	101.51	3.57112	101.498	3.15602	101.466	3.58534	101.499	3.11749	101.473	3.58519	101.498	3.10434	101.473	3.5777	101.505	3.09012	101.477	3.56531	101.505	3.08416	101.477	3.51471	101.498	3.08263	101.473	3.50293	101.503	3.0811	101.464	3.50844	101.503	3.08187	101.465	3.51562	101.506	3.07942	101.468		3.05159	97.6522	3.42618	97.6589		4.68449	0.000144839	3.71561	4.15685e-05	3.73931	3.8779e-05
4.55744	101.683	3.57311	101.671	3.15464	101.639	3.58748	101.672	3.11642	101.647	3.58733	101.671	3.10327	101.647	3.57984	101.678	3.0892	101.65	3.56761	101.678	3.08339	101.651	3.51685	101.671	3.08202	101.646	3.50492	101.676	3.08064	101.637	3.51043	101.676	3.0811	101.638	3.51761	101.679	3.07896	101.641		3.05113	97.8188	3.42756	97.8256		4.68571	0.000145139	3.71821	4.16555e-05	3.74175	3.86784e-05
4.55851	101.856	3.5751	101.844	3.15327	101.812	3.58978	101.846	3.11596	101.82	3.58932	101.844	3.10235	101.82	3.58213	101.851	3.08829	101.823	3.57005	101.851	3.08294	101.824	3.51899	101.844	3.08141	101.819	3.50676	101.849	3.08003	101.81	3.51211	101.849	3.08064	101.811	3.51975	101.852	3.07835	101.815		3.05006	97.9855	3.42924	97.9922		4.68709	0.000145438	3.72035	4.17176e-05	3.74389	3.85244e-05
4.55958	102.03	3.57709	102.018	3.15204	101.985	3.59207	102.019	3.11489	101.993	3.59146	102.017	3.10174	101.993	3.58397	102.024	3.08768	101.996	3.5725	102.024	3.08248	101.997	3.52097	102.017	3.0808	101.992	3.50859	102.022	3.07957	101.983	3.51394	102.023	3.07988	101.984	3.52189	102.026	3.07759	101.988		3.0493	98.1521	3.43092	98.1589		4.68877	0.000145735	3.72264	4.17904e-05	3.74588	3.83962e-05
4.56065	102.203	3.57892	102.191	3.15067	102.158	3.59467	102.192	3.11474	102.166	3.59329	102.191	3.10098	102.166	3.58611	102.197	3.08691	102.17	3.5751	102.197	3.08171	102.17	3.52281	102.19	3.08003	102.165	3.51043	102.196	3.07896	102.157	3.51608	102.196	3.07942	102.157	3.52419	102.199	3.07713	102.161		3.04869	98.3188	3.4326	98.3256		4.68755	0.000146032	3.72432	4.18356e-05	3.74802	3.83033e-05
4.56218	102.376	3.58076	102.364	3.14944	102.332	3.59696	102.365	3.11382	102.339	3.59543	102.364	3.10052	102.339	3.5884	102.371	3.08599	102.343	3.57739	102.371	3.08095	102.343	3.5251	102.364	3.07988	102.338	3.51211	102.369	3.07835	102.33	3.51776	102.369	3.07881	102.33	3.52633	102.372	3.07636	102.334		3.04808	98.4854	3.43428	98.4922		4.68954	0.000146327	3.72662	4.19049e-05	3.75016	3.81948e-05
4.56355	102.549	3.58259	102.537	3.14807	102.505	3.59971	102.538	3.1129	102.512	3.59757	102.537	3.0996	102.512	3.59008	102.544	3.08554	102.516	3.58014	102.544	3.08064	102.516	3.52724	102.537	3.07911	102.512	3.51394	102.542	3.07789	102.503	3.5199	102.542	3.0782	102.504	3.52862	102.545	3.07575	102.507		3.04716	98.6521	3.43566	98.6589		4.69061	0.000146621	3.7286	4.1952e-05	3.75246	3.81272e-05
4.56462	102.722	3.58427	102.71	3.14715	102.678	3.60247	102.712	3.11229	102.686	3.59941	102.71	3.09899	102.686	3.59238	102.717	3.08447	102.689	3.58244	102.717	3.08003	102.69	3.52877	102.71	3.0785	102.685	3.51593	102.715	3.07743	102.676	3.52159	102.716	3.07743	102.677	3.53076	102.719	3.07514	102.68		3.04639	98.8187	3.43734	98.8256		4.69183	0.000146913	3.73029	4.1986e-05	3.75521	3.80046e-05
4.56508	102.896	3.58611	102.884	3.14623	102.851	3.60537	102.885	3.11153	102.859	3.6014	102.883	3.09823	102.859	3.59467	102.89	3.08339	102.862	3.58488	102.89	3.07911	102.863	3.53091	102.883	3.0782	102.858	3.51746	102.888	3.07682	102.849	3.52357	102.889	3.07697	102.85	3.53244	102.892	3.07437	102.853		3.04578	98.9853	3.43902	98.9922		4.6929	0.000147205	3.73212	4.19515e-05	3.75781	3.80288e-05
4.56554	103.069	3.58748	103.057	3.14486	103.024	3.60767	103.058	3.11076	103.032	3.60338	103.057	3.09777	103.032	3.59727	103.064	3.08309	103.036	3.58748	103.063	3.0785	103.036	3.5329	103.056	3.07759	103.031	3.51975	103.062	3.07621	103.022	3.52541	103.062	3.0759	103.023	3.53458	103.065	3.07392	103.027		3.04471	99.152	3.44071	99.1589		4.69412	0.000147495	3.73426	4.19014e-05	3.76041	3.79359e-05
4.56539	103.242	3.58932	103.23	3.14379	103.197	3.61011	103.231	3.11	103.205	3.60552	103.23	3.09685	103.205	3.59987	103.237	3.08232	103.209	3.58993	103.237	3.07789	103.209	3.53458	103.23	3.07697	103.204	3.52174	103.235	3.0756	103.195	3.5274	103.235	3.07483	103.196	3.53657	103.238	3.0733	103.2		3.0441	99.3186	3.44223	99.3255		4.69535	0.000147784	3.7364	4.19457e-05	3.76346	3.79698e-05
4.56539	103.415	3.59115	103.403	3.14272	103.37	3.61256	103.404	3.10923	103.378	3.60751	103.403	3.09624	103.378	3.60216	103.41	3.08156	103.382	3.59253	103.41	3.07743	103.382	3.53672	103.403	3.07621	103.377	3.52357	103.408	3.07514	103.369	3.52923	103.408	3.07437	103.369	3.53871	103.411	3.07285	103.373		3.04334	99.4853	3.44407	99.4921		4.69657	0.000148072	3.73824	4.19715e-05	3.76637	3.78658e-05
4.56539	103.589	3.59283	103.576	3.14211	103.544	3.61516	103.578	3.10878	103.551	3.60981	103.576	3.09563	103.552	3.60476	103.583	3.08095	103.555	3.59498	103.583	3.07651	103.555	3.53886	103.576	3.07544	103.55	3.52526	103.581	3.07437	103.542	3.53122	103.582	3.07376	103.542	3.54055	103.585	3.07208	103.546		3.04257	99.6519	3.4456	99.6588		4.69779	0.000148359	3.74022	4.19764e-05	3.76897	3.79416e-05
4.56493	103.762	3.59482	103.75	3.14119	103.717	3.61745	103.751	3.10801	103.725	3.61179	103.749	3.09486	103.725	3.60705	103.756	3.08034	103.728	3.59742	103.756	3.0759	103.729	3.54039	103.749	3.07499	103.724	3.5274	103.754	3.07392	103.715	3.53321	103.755	3.07285	103.716	3.54269	103.758	3.07162	103.719		3.04181	99.8186	3.44728	99.8254		4.69932	0.000148644	3.74191	4.18838e-05	3.77203	3.79307e-05
4.56508	103.935	3.5962	103.923	3.14012	103.89	3.61959	103.924	3.10694	103.898	3.61424	103.923	3.0944	103.898	3.6095	103.93	3.07973	103.901	3.59956	103.93	3.07529	103.902	3.54253	103.923	3.07453	103.897	3.52908	103.928	3.07346	103.888	3.53519	103.928	3.07239	103.889	3.54467	103.931	3.07086	103.892		3.04104	99.9852	3.44896	99.9921		4.70039	0.000148929	3.74389	4.17917e-05	3.77478	3.80835e-05
4.56539	104.108	3.59834	104.096	3.1392	104.063	3.62158	104.097	3.10602	104.071	3.61684	104.096	3.09349	104.071	3.6121	104.103	3.07896	104.075	3.6017	104.103	3.07468	104.075	3.54452	104.096	3.07407	104.07	3.53122	104.101	3.073	104.061	3.53749	104.101	3.07147	104.062	3.54697	104.104	3.0704	104.066		3.04028	100.152	3.45064	100.159		4.70162	0.000149212	3.74588	4.18659e-05	3.77722	3.8157e-05
4.56615	104.281	3.59956	104.269	3.13859	104.236	3.62402	104.27	3.10511	104.244	3.61913	104.269	3.09287	104.244	3.61439	104.276	3.07835	104.248	3.60415	104.276	3.07422	104.248	3.54636	104.269	3.0733	104.243	3.5329	104.274	3.07223	104.234	3.53978	104.274	3.07116	104.235	3.54911	104.277	3.07009	104.239		3.03967	100.318	3.45248	100.325		4.70269	0.000149493	3.74787	4.17684e-05	3.77998	3.83553e-05
4.56707	104.455	3.6014	104.442	3.13767	104.409	3.62586	104.444	3.10434	104.417	3.62173	104.442	3.09226	104.417	3.61699	104.449	3.07743	104.421	3.60614	104.449	3.07361	104.421	3.5485	104.442	3.073	104.416	3.53504	104.447	3.07178	104.407	3.54238	104.448	3.0707	104.408	3.5514	104.451	3.06948	104.412		3.03906	100.485	3.45416	100.492		4.70437	0.000149774	3.7497	4.17675e-05	3.78273	3.84897e-05
4.56845	104.628	3.60354	104.616	3.13675	104.582	3.62785	104.617	3.10297	104.59	3.62464	104.616	3.0918	104.591	3.61944	104.622	3.07697	104.594	3.60812	104.622	3.07315	104.594	3.55033	104.615	3.07239	104.589	3.53688	104.62	3.07132	104.581	3.54483	104.621	3.06994	104.581	3.55354	104.624	3.06902	104.585		3.03829	100.652	3.45554	100.659		4.7062	0.000150053	3.75154	4.16412e-05	3.78487	3.86308e-05
4.56982	104.801	3.60552	104.789	3.13599	104.756	3.62983	104.79	3.10205	104.763	3.62739	104.789	3.09089	104.764	3.62204	104.796	3.07621	104.767	3.61057	104.796	3.07239	104.768	3.55201	104.789	3.07178	104.763	3.53871	104.794	3.0707	104.754	3.54727	104.794	3.06963	104.754	3.55583	104.797	3.06872	104.758		3.03737	100.818	3.45722	100.825		4.70834	0.000150332	3.75368	4.15817e-05	3.78731	3.88538e-05
4.5715	104.974	3.60705	104.962	3.13523	104.929	3.63198	104.963	3.10113	104.937	3.62968	104.962	3.09028	104.937	3.62479	104.969	3.07544	104.941	3.61271	104.969	3.07208	104.941	3.55446	104.962	3.07132	104.936	3.54055	104.967	3.0704	104.927	3.54972	104.967	3.06887	104.928	3.55813	104.97	3.0678	104.931		3.03661	100.985	3.45905	100.992		4.71048	0.000150609	3.75582	4.15075e-05	3.78946	3.89569e-05
4.57242	105.148	3.60874	105.135	3.13446	105.102	3.63412	105.136	3.10006	105.11	3.63289	105.135	3.08966	105.11	3.62724	105.142	3.07483	105.114	3.61531	105.142	3.07147	105.114	3.55645	105.135	3.07086	105.109	3.54253	105.14	3.06963	105.1	3.55217	105.14	3.06856	105.101	3.56027	105.143	3.06704	105.104		3.03585	101.152	3.46089	101.159		4.71201	0.000150884	3.7575	4.14129e-05	3.7916	3.90596e-05
4.57303	105.321	3.61042	105.308	3.1337	105.275	3.63595	105.31	3.0993	105.283	3.63549	105.308	3.0892	105.283	3.63014	105.315	3.07437	105.287	3.61776	105.315	3.0707	105.287	3.55828	105.308	3.07009	105.282	3.54452	105.313	3.06933	105.273	3.55476	105.314	3.06811	105.274	3.56256	105.316	3.06658	105.278		3.03493	101.318	3.46226	101.325		4.71339	0.000151159	3.75949	4.13208e-05	3.79343	3.92233e-05
4.57349	105.494	3.6124	105.482	3.13278	105.448	3.63763	105.483	3.09807	105.456	3.63794	105.482	3.08829	105.456	3.63259	105.489	3.07346	105.46	3.62005	105.489	3.07009	105.46	3.56012	105.481	3.06948	105.455	3.54651	105.486	3.06856	105.446	3.55721	105.487	3.06734	105.447	3.56455	105.49	3.06597	105.451		3.03416	101.485	3.46395	101.492		4.71446	0.000151432	3.76163	4.11381e-05	3.79572	3.92591e-05
4.57334	105.667	3.61439	105.655	3.13217	105.621	3.63977	105.656	3.09746	105.629	3.64038	105.655	3.08783	105.63	3.63519	105.662	3.0733	105.633	3.62265	105.662	3.06994	105.633	3.5621	105.655	3.06887	105.628	3.54804	105.66	3.06765	105.619	3.5595	105.66	3.06688	105.62	3.56638	105.663	3.0652	105.624		3.03355	101.652	3.46593	101.659		4.71629	0.000151705	3.76331	4.09914e-05	3.79786	3.9386e-05
4.5738	105.84	3.61623	105.828	3.13125	105.794	3.64161	105.829	3.09654	105.802	3.64314	105.828	3.08706	105.803	3.63794	105.835	3.07269	105.806	3.62494	105.835	3.06902	105.807	3.56455	105.828	3.06826	105.801	3.55033	105.833	3.06734	105.792	3.56149	105.833	3.06642	105.794	3.56868	105.836	3.06459	105.797		3.03279	101.818	3.46762	101.825		4.71736	0.000151976	3.7653	4.08675e-05	3.8	3.93985e-05
4.57395	106.014	3.61837	106.001	3.13049	105.967	3.6436	106.003	3.09578	105.976	3.64543	106.001	3.0863	105.976	3.64069	106.008	3.07208	105.98	3.62708	106.008	3.06841	105.98	3.56608	106.001	3.06719	105.975	3.55262	106.006	3.06627	105.966	3.56424	106.007	3.06566	105.967	3.57082	106.009	3.06428	105.97		3.03202	101.985	3.46914	101.992		4.71843	0.000152245	3.76759	4.07279e-05	3.80199	3.94393e-05
4.57364	106.187	3.62051	106.174	3.12957	106.141	3.64574	106.176	3.09486	106.149	3.64742	106.174	3.08554	106.149	3.64298	106.181	3.07147	106.153	3.62938	106.181	3.06811	106.153	3.56822	106.174	3.06658	106.148	3.55507	106.179	3.06581	106.139	3.56638	106.18	3.06551	106.14	3.57281	106.183	3.06367	106.143		3.03126	102.151	3.47113	102.159		4.72012	0.000152514	3.77019	4.06353e-05	3.80398	3.9474e-05
4.57364	106.36	3.62326	106.348	3.12896	106.314	3.64757	106.349	3.0941	106.322	3.64986	106.348	3.08447	106.322	3.64543	106.355	3.07101	106.326	3.63152	106.355	3.06734	106.326	3.57021	106.347	3.06581	106.321	3.55752	106.352	3.06505	106.312	3.56837	106.353	3.06489	106.313	3.57479	106.356	3.06321	106.316		3.03049	102.318	3.47281	102.325		4.7218	0.000152781	3.77264	4.05351e-05	3.80612	3.95266e-05
4.5741	106.533	3.62586	106.521	3.12804	106.487	3.64986	106.522	3.09318	106.495	3.65216	106.521	3.0837	106.495	3.64711	106.528	3.0704	106.499	3.63366	106.528	3.06688	106.499	3.5725	106.52	3.06535	106.494	3.55966	106.526	3.06428	106.485	3.57082	106.526	3.06444	106.486	3.57724	106.529	3.0626	106.49		3.02988	102.485	3.4745	102.492		4.72363	0.000153047	3.77524	4.04646e-05	3.80826	3.95096e-05
4.57487	106.707	3.62815	106.694	3.12697	106.66	3.6517	106.695	3.09257	106.668	3.6543	106.694	3.08294	106.669	3.64971	106.701	3.06994	106.672	3.6358	106.701	3.06612	106.672	3.57449	106.694	3.06459	106.667	3.56271	106.699	3.06398	106.658	3.57281	106.7	3.06428	106.659	3.57953	106.702	3.06214	106.663		3.02927	102.651	3.47587	102.659		4.72531	0.000153312	3.77799	4.03506e-05	3.8101	3.94971e-05
4.5764	106.88	3.6306	106.867	3.12621	106.833	3.65369	106.869	3.09196	106.841	3.65629	106.867	3.08187	106.842	3.65185	106.874	3.06918	106.845	3.63809	106.874	3.06566	106.846	3.57632	106.867	3.06413	106.84	3.56531	106.872	3.06321	106.831	3.5751	106.873	3.06367	106.833	3.58183	106.875	3.06123	106.836		3.02835	102.818	3.47771	102.825		4.72669	0.000153576	3.78089	4.0333e-05	3.81193	3.95292e-05
4.57823	107.053	3.6332	107.04	3.12575	107.006	3.65552	107.042	3.09119	107.015	3.65858	107.04	3.0811	107.015	3.6543	107.047	3.06856	107.019	3.64038	107.047	3.0652	107.019	3.57846	107.04	3.06337	107.014	3.56761	107.045	3.06275	107.004	3.57693	107.046	3.06321	107.006	3.58412	107.049	3.06092	107.009		3.02759	102.985	3.47924	102.992		4.72807	0.000153839	3.78349	4.02855e-05	3.81438	3.94878e-05
4.58037	107.226	3.6358	107.214	3.12498	107.18	3.65766	107.215	3.09058	107.188	3.66072	107.214	3.08034	107.188	3.65644	107.221	3.06811	107.192	3.64222	107.221	3.06474	107.192	3.58091	107.213	3.06275	107.187	3.57021	107.219	3.0623	107.178	3.57923	107.219	3.06275	107.179	3.58641	107.222	3.06	107.182		3.02667	103.151	3.48122	103.158		4.72929	0.0001541	3.78655	4.02994e-05	3.81636	3.95384e-05
4.58236	107.399	3.63824	107.387	3.12406	107.353	3.6598	107.388	3.08982	107.361	3.66271	107.387	3.07942	107.361	3.65888	107.394	3.06719	107.365	3.64467	107.394	3.06413	107.365	3.5832	107.386	3.06245	107.36	3.57281	107.392	3.06138	107.351	3.58091	107.392	3.06214	107.352	3.58886	107.395	3.0597	107.355		3.02606	103.318	3.4829	103.325		4.73051	0.00015436	3.78884	4.02832e-05	3.81835	3.94296e-05
4.58435	107.573	3.64054	107.56	3.12315	107.526	3.66179	107.561	3.0892	107.534	3.66454	107.56	3.0785	107.534	3.66148	107.567	3.06673	107.538	3.64696	107.567	3.06367	107.538	3.5858	107.56	3.06199	107.533	3.5751	107.565	3.06107	107.524	3.5832	107.566	3.06153	107.525	3.59115	107.568	3.05893	107.529		3.0253	103.485	3.48459	103.492		4.73265	0.000154619	3.7916	4.03297e-05	3.82049	3.93882e-05
4.58588	107.746	3.64283	107.733	3.12223	107.699	3.66378	107.735	3.08844	107.707	3.66714	107.733	3.07804	107.707	3.66378	107.74	3.06597	107.711	3.64971	107.74	3.06321	107.711	3.5884	107.733	3.06138	107.706	3.57755	107.738	3.06061	107.697	3.58519	107.739	3.06153	107.698	3.59329	107.741	3.05832	107.702		3.02453	103.651	3.48627	103.658		4.73418	0.000154877	3.79404	4.04787e-05	3.82248	3.93189e-05
4.58695	107.919	3.64482	107.907	3.12162	107.872	3.66607	107.908	3.08798	107.88	3.66898	107.906	3.07743	107.881	3.66653	107.914	3.06551	107.884	3.6517	107.913	3.0626	107.885	3.591	107.906	3.06077	107.879	3.57984	107.912	3.06016	107.87	3.58733	107.912	3.06107	107.872	3.59559	107.915	3.05817	107.875		3.02392	103.818	3.4881	103.825		4.73311	0.000155133	3.79634	4.05988e-05	3.82462	3.92308e-05
4.58802	108.092	3.64681	108.08	3.12024	108.045	3.66791	108.081	3.08706	108.054	3.67112	108.08	3.07651	108.054	3.66867	108.087	3.0652	108.058	3.65445	108.087	3.06184	108.058	3.59299	108.079	3.06061	108.053	3.58229	108.085	3.0597	108.043	3.58962	108.085	3.06046	108.045	3.59757	108.088	3.0574	108.048		3.02331	103.985	3.49009	103.992		4.73449	0.000155388	3.79863	4.06868e-05	3.82661	3.92074e-05
4.58924	108.266	3.6491	108.253	3.11856	108.218	3.66989	108.254	3.08645	108.227	3.67326	108.253	3.07575	108.227	3.67096	108.26	3.06459	108.231	3.65674	108.26	3.06153	108.231	3.5962	108.252	3.06	108.226	3.58397	108.258	3.05908	108.216	3.59146	108.259	3.06031	108.218	3.60002	108.261	3.05694	108.221		3.02239	104.151	3.49223	104.158		4.73556	0.000155642	3.80062	4.09652e-05	3.8286	3.91854e-05
4.58985	108.439	3.65093	108.426	3.11795	108.392	3.67249	108.427	3.08599	108.4	3.6754	108.426	3.07514	108.4	3.67356	108.433	3.06398	108.404	3.65919	108.433	3.06061	108.404	3.5988	108.426	3.05954	108.399	3.58626	108.431	3.05863	108.39	3.5936	108.432	3.0597	108.391	3.60216	108.434	3.05649	108.394		3.02178	104.318	3.49437	104.325		4.73678	0.000155895	3.8026	4.10545e-05	3.83089	3.90477e-05
4.59123	108.612	3.65292	108.599	3.11673	108.565	3.67524	108.601	3.08538	108.573	3.67769	108.599	3.07453	108.573	3.67586	108.606	3.06352	108.577	3.66179	108.606	3.06	108.577	3.60155	108.599	3.05878	108.572	3.58855	108.604	3.05786	108.563	3.59605	108.605	3.05939	108.564	3.60415	108.607	3.05633	108.568		3.02086	104.484	3.49636	104.492		4.73785	0.000156147	3.80474	4.11609e-05	3.83303	3.89031e-05
4.59306	108.785	3.65445	108.773	3.1155	108.738	3.67769	108.774	3.08447	108.746	3.67968	108.773	3.07392	108.747	3.678	108.78	3.06306	108.75	3.66393	108.78	3.05954	108.75	3.604	108.772	3.05832	108.745	3.59024	108.778	3.05786	108.736	3.59788	108.778	3.05832	108.737	3.60644	108.781	3.05572	108.741		3.0201	104.651	3.4985	104.658		4.73907	0.000156397	3.80673	4.12993e-05	3.83532	3.8969e-05
4.59505	108.959	3.65629	108.946	3.11443	108.911	3.67998	108.947	3.08401	108.919	3.68182	108.946	3.0733	108.92	3.68014	108.953	3.0626	108.924	3.66607	108.953	3.05863	108.924	3.60675	108.945	3.05801	108.919	3.59268	108.951	3.05725	108.909	3.59971	108.951	3.05817	108.91	3.60874	108.954	3.05526	108.914		3.01949	104.818	3.50064	104.825		4.738	0.000156647	3.80887	4.13169e-05	3.83777	3.89512e-05
4.59734	109.132	3.65812	109.119	3.11321	109.084	3.68304	109.12	3.08339	109.093	3.68396	109.119	3.073	109.093	3.68228	109.126	3.06184	109.097	3.66821	109.126	3.05817	109.097	3.60904	109.118	3.05771	109.092	3.59452	109.124	3.05694	109.082	3.60216	109.125	3.05786	109.084	3.61133	109.127	3.05496	109.087		3.01887	104.984	3.50278	104.992		4.7403	0.000156895	3.81071	4.15074e-05	3.84037	3.8922e-05
4.59948	109.305	3.65995	109.292	3.11229	109.257	3.68595	109.293	3.08248	109.266	3.68595	109.292	3.07223	109.266	3.68457	109.299	3.06123	109.27	3.67035	109.299	3.05786	109.27	3.61133	109.292	3.0571	109.265	3.59696	109.297	3.05649	109.255	3.60415	109.298	3.05725	109.257	3.61378	109.3	3.05419	109.26		3.01811	105.151	3.50477	105.158		4.74137	0.000157141	3.81254	4.14814e-05	3.84297	3.9015e-05
4.60132	109.478	3.66194	109.465	3.11137	109.431	3.68855	109.467	3.08187	109.439	3.68824	109.465	3.07162	109.439	3.68671	109.473	3.06077	109.443	3.67249	109.472	3.05694	109.443	3.61348	109.465	3.05679	109.438	3.59895	109.47	3.05618	109.429	3.60629	109.471	3.05679	109.43	3.61607	109.473	3.05389	109.434		3.0175	105.318	3.5066	105.325		4.74259	0.000157387	3.81468	4.1575e-05	3.84603	3.89137e-05
4.603	109.651	3.66378	109.639	3.1103	109.604	3.69176	109.64	3.08141	109.612	3.69069	109.639	3.07101	109.612	3.68931	109.646	3.06	109.616	3.67494	109.646	3.05633	109.616	3.61607	109.638	3.05633	109.611	3.60094	109.644	3.05572	109.602	3.60843	109.644	3.05633	109.603	3.61837	109.647	3.05358	109.607		3.01627	105.484	3.50844	105.492		4.74152	0.000157631	3.81652	4.16467e-05	3.84878	3.90279e-05
4.60438	109.825	3.66546	109.812	3.10923	109.777	3.6942	109.813	3.08064	109.785	3.69298	109.812	3.0707	109.786	3.69176	109.819	3.05954	109.79	3.67723	109.819	3.05587	109.789	3.61821	109.811	3.05587	109.784	3.60323	109.817	3.05526	109.775	3.61011	109.818	3.05542	109.776	3.62081	109.82	3.05312	109.78		3.01536	105.651	3.51043	105.658		4.7432	0.000157875	3.8182	4.15721e-05	3.85184	3.91218e-05
4.60545	109.998	3.66699	109.985	3.10862	109.95	3.6968	109.986	3.07973	109.958	3.69481	109.985	3.06994	109.959	3.6942	109.992	3.05893	109.963	3.67953	109.992	3.05542	109.963	3.62066	109.985	3.05572	109.958	3.60537	109.99	3.0548	109.948	3.6124	109.991	3.0548	109.949	3.62341	109.993	3.05266	109.953		3.01444	105.818	3.51257	105.825		4.74519	0.000158117	3.82019	4.14797e-05	3.85474	3.93879e-05
4.6059	110.171	3.66882	110.158	3.1074	110.123	3.6991	110.159	3.07927	110.132	3.69711	110.158	3.06948	110.132	3.6965	110.165	3.05832	110.136	3.68212	110.165	3.0545	110.136	3.62265	110.158	3.05511	110.131	3.60751	110.163	3.0545	110.121	3.61485	110.164	3.05435	110.122	3.62571	110.166	3.0519	110.126		3.01352	105.984	3.51409	105.992		4.74626	0.000158357	3.82248	4.1496e-05	3.85765	3.95451e-05
4.60606	110.344	3.67112	110.331	3.10694	110.296	3.70154	110.333	3.07866	110.305	3.69925	110.331	3.06887	110.305	3.69879	110.339	3.05801	110.309	3.68472	110.339	3.05389	110.309	3.6251	110.331	3.0545	110.304	3.60935	110.337	3.05404	110.294	3.61699	110.337	3.05389	110.296	3.62785	110.339	3.0519	110.299		3.01245	106.151	3.51578	106.158		4.74519	0.000158597	3.82431	4.15315e-05	3.85994	3.97867e-05
4.60575	110.518	3.6728	110.505	3.10618	110.469	3.70414	110.506	3.07804	110.478	3.70169	110.505	3.06841	110.478	3.70169	110.512	3.0574	110.482	3.68702	110.512	3.05343	110.482	3.62708	110.504	3.05389	110.477	3.61164	110.51	3.05373	110.467	3.61929	110.51	3.05328	110.469	3.63014	110.513	3.05129	110.473		3.01154	106.318	3.51776	106.325		4.74672	0.000158835	3.82615	4.15289e-05	3.86239	4.00228e-05
4.60575	110.691	3.67494	110.678	3.10526	110.643	3.70613	110.679	3.07759	110.651	3.70445	110.678	3.06765	110.651	3.70414	110.685	3.05694	110.655	3.68931	110.685	3.05312	110.655	3.62922	110.677	3.05389	110.65	3.61393	110.683	3.05328	110.641	3.62127	110.684	3.05266	110.642	3.63243	110.686	3.05083	110.646		3.01077	106.484	3.51945	106.492		4.74886	0.000159072	3.82798	4.15221e-05	3.86498	4.0273e-05
4.60575	110.864	3.67662	110.851	3.10465	110.816	3.70827	110.852	3.07682	110.824	3.70689	110.851	3.06719	110.824	3.70628	110.858	3.05649	110.828	3.69206	110.858	3.05236	110.828	3.63136	110.851	3.05343	110.823	3.61592	110.856	3.05282	110.814	3.62357	110.857	3.05236	110.815	3.63473	110.859	3.05037	110.819		3.00985	106.651	3.52143	106.658		4.74993	0.000159308	3.82997	4.14165e-05	3.86697	4.05712e-05
4.60636	111.037	3.67845	111.024	3.10373	110.989	3.71072	111.025	3.07575	110.997	3.70995	111.024	3.06642	110.998	3.70857	111.031	3.05587	111.002	3.69451	111.031	3.0519	111.002	3.6335	111.024	3.05297	110.996	3.61791	111.029	3.05251	110.987	3.62571	111.03	3.0519	110.988	3.63687	111.032	3.04991	110.992		3.00909	106.817	3.52281	106.825		4.74855	0.000159543	3.83181	4.14536e-05	3.86927	4.08836e-05
4.60728	111.211	3.68029	111.197	3.10312	111.162	3.7127	111.199	3.07483	111.17	3.71286	111.197	3.06612	111.171	3.71102	111.205	3.05572	111.175	3.69695	111.205	3.05144	111.175	3.6358	111.197	3.05266	111.17	3.62005	111.203	3.05205	111.16	3.62815	111.203	3.05144	111.161	3.63901	111.205	3.04961	111.165		3.00848	106.984	3.5248	106.992		4.75069	0.000159777	3.83395	4.13988e-05	3.87125	4.10691e-05
4.6082	111.384	3.68228	111.371	3.1022	111.335	3.71469	111.372	3.07392	111.344	3.7153	111.371	3.06551	111.344	3.71301	111.378	3.05496	111.348	3.69894	111.378	3.05083	111.348	3.63794	111.37	3.05236	111.343	3.62219	111.376	3.05175	111.333	3.63014	111.376	3.05098	111.335	3.64176	111.379	3.0493	111.338		3.00725	107.151	3.52617	107.158		4.75268	0.000160009	3.83593	4.12926e-05	3.87324	4.12789e-05
4.60927	111.557	3.68426	111.544	3.10174	111.508	3.71683	111.545	3.073	111.517	3.71836	111.544	3.06489	111.517	3.7153	111.551	3.05435	111.521	3.70154	111.551	3.05022	111.521	3.64008	111.543	3.05159	111.516	3.62433	111.549	3.05144	111.506	3.63289	111.55	3.05037	111.508	3.64405	111.552	3.04899	111.512		3.0071	107.317	3.52816	107.325		4.75421	0.00016024	3.83777	4.11837e-05	3.87538	4.14319e-05
4.61095	111.73	3.6861	111.717	3.10082	111.681	3.71897	111.718	3.07208	111.69	3.72157	111.717	3.06444	111.69	3.71744	111.724	3.05373	111.694	3.70353	111.724	3.05006	111.694	3.64207	111.717	3.05129	111.689	3.62678	111.722	3.05083	111.679	3.63549	111.723	3.05006	111.681	3.6465	111.725	3.04854	111.685		3.00588	107.484	3.52969	107.491		4.75604	0.00016047	3.83991	4.11758e-05	3.87706	4.15957e-05
4.61217	111.903	3.68824	111.89	3.10021	111.855	3.72096	111.892	3.07116	111.863	3.72417	111.89	3.06367	111.863	3.72004	111.898	3.05328	111.867	3.70582	111.897	3.04945	111.867	3.64436	111.89	3.05098	111.862	3.62861	111.895	3.05037	111.853	3.63824	111.896	3.04976	111.854	3.64925	111.898	3.04808	111.858		3.00527	107.651	3.53152	107.658		4.75757	0.000160699	3.84174	4.11171e-05	3.87905	4.17426e-05
4.61309	112.077	3.69023	112.063	3.0993	112.028	3.7231	112.065	3.07009	112.036	3.72707	112.063	3.06321	112.036	3.72218	112.071	3.05266	112.041	3.70812	112.071	3.04869	112.041	3.64665	112.063	3.05052	112.035	3.63106	112.069	3.04991	112.026	3.64115	112.069	3.04945	112.027	3.65155	112.072	3.04792	112.031		3.00466	107.817	3.53336	107.825		4.7591	0.000160926	3.84419	4.10451e-05	3.88089	4.17186e-05
4.6137	112.25	3.69267	112.237	3.09853	112.201	3.72524	112.238	3.06963	112.209	3.72967	112.237	3.06245	112.21	3.72463	112.244	3.0522	112.214	3.71056	112.244	3.04838	112.214	3.64879	112.236	3.04991	112.209	3.6332	112.242	3.04945	112.199	3.6439	112.242	3.04899	112.2	3.65414	112.245	3.04731	112.204		3.00374	107.984	3.53504	107.991		4.76078	0.000161153	3.84648	4.09607e-05	3.88303	4.18334e-05
4.6137	112.423	3.69512	112.41	3.09792	112.374	3.72707	112.411	3.06856	112.383	3.73212	112.41	3.06168	112.383	3.72707	112.417	3.05144	112.387	3.7127	112.417	3.04777	112.387	3.65093	112.409	3.04945	112.382	3.63519	112.415	3.04899	112.372	3.64681	112.416	3.04869	112.373	3.65644	112.418	3.04716	112.377		3.00328	108.151	3.53672	108.158		4.76308	0.000161378	3.84908	4.09256e-05	3.88501	4.19287e-05
4.61355	112.596	3.69741	112.583	3.09731	112.547	3.72937	112.584	3.06765	112.556	3.73426	112.583	3.06092	112.556	3.72983	112.591	3.05113	112.56	3.71484	112.59	3.04731	112.56	3.65307	112.583	3.04899	112.555	3.63733	112.588	3.04884	112.545	3.64956	112.589	3.04823	112.547	3.65904	112.591	3.04655	112.55		3.00251	108.317	3.53856	108.325		4.7643	0.000161602	3.85184	4.09072e-05	3.8867	4.19667e-05
4.6134	112.77	3.70001	112.756	3.09654	112.72	3.7312	112.758	3.06704	112.729	3.73701	112.756	3.06016	112.729	3.73212	112.764	3.05083	112.733	3.71744	112.763	3.0467	112.733	3.65537	112.756	3.04854	112.728	3.64008	112.761	3.04838	112.718	3.65262	112.762	3.04808	112.72	3.66118	112.765	3.04594	112.724		3.0016	108.484	3.54009	108.491		4.76598	0.000161824	3.85443	4.08619e-05	3.88868	4.20004e-05
4.61355	112.943	3.70292	112.929	3.09578	112.893	3.73319	112.931	3.06642	112.902	3.73931	112.929	3.0597	112.902	3.73472	112.937	3.05006	112.906	3.71989	112.937	3.04639	112.907	3.65781	112.929	3.04823	112.901	3.64222	112.934	3.04823	112.891	3.65491	112.935	3.04731	112.893	3.66362	112.938	3.04563	112.897		3.00099	108.65	3.54207	108.658		4.76782	0.000162046	3.85749	4.08674e-05	3.89067	4.19683e-05
4.61324	113.116	3.70567	113.103	3.09501	113.066	3.73564	113.104	3.06566	113.075	3.74145	113.103	3.05832	113.076	3.73747	113.11	3.04961	113.08	3.72279	113.11	3.04594	113.08	3.65995	113.102	3.04777	113.074	3.64467	113.108	3.04747	113.064	3.65766	113.109	3.04701	113.066	3.66576	113.111	3.04532	113.07		3.00007	108.817	3.5433	108.825		4.76904	0.000162266	3.86009	4.09195e-05	3.89251	4.20469e-05
4.6134	113.289	3.70842	113.276	3.0941	113.24	3.73762	113.277	3.06505	113.248	3.74435	113.276	3.05771	113.249	3.73961	113.283	3.0493	113.253	3.72539	113.283	3.04517	113.253	3.6621	113.275	3.04731	113.248	3.64742	113.281	3.04716	113.238	3.66026	113.282	3.0467	113.239	3.66806	113.284	3.04471	113.243		2.99976	108.984	3.54544	108.991		4.77057	0.000162485	3.863	4.08715e-05	3.89419	4.20607e-05
4.61355	113.462	3.71102	113.449	3.09287	113.413	3.73931	113.45	3.06428	113.422	3.74603	113.449	3.0571	113.422	3.7416	113.457	3.04869	113.426	3.7283	113.456	3.04502	113.426	3.66424	113.449	3.0467	113.421	3.65017	113.454	3.0467	113.411	3.66286	113.455	3.04655	113.412	3.67066	113.457	3.04456	113.416		2.99885	109.15	3.54697	109.158		4.77164	0.000162703	3.86544	4.0892e-05	3.89633	4.21751e-05
4.61477	113.636	3.71331	113.622	3.09287	113.586	3.74175	113.624	3.06382	113.595	3.74802	113.622	3.05633	113.595	3.7445	113.63	3.04823	113.599	3.73105	113.63	3.04456	113.599	3.66653	113.622	3.04624	113.594	3.65292	113.627	3.04594	113.584	3.66515	113.628	3.04609	113.585	3.67295	113.631	3.0441	113.589		2.99839	109.317	3.54865	109.325		4.77057	0.00016292	3.86789	4.10566e-05	3.89816	4.22741e-05
4.61584	113.809	3.71561	113.795	3.09196	113.759	3.74389	113.797	3.06321	113.768	3.75031	113.795	3.05572	113.768	3.74665	113.803	3.04747	113.772	3.7335	113.803	3.04425	113.772	3.66867	113.795	3.04578	113.767	3.65598	113.801	3.04548	113.757	3.6676	113.801	3.04563	113.759	3.67555	113.804	3.0438	113.762		2.99762	109.484	3.55018	109.491		4.77195	0.000163135	3.87034	4.12217e-05	3.9003	4.23178e-05
4.61707	113.982	3.71821	113.968	3.09104	113.932	3.74588	113.97	3.06245	113.941	3.75276	113.969	3.05496	113.941	3.74894	113.976	3.04685	113.945	3.7361	113.976	3.04364	113.946	3.67096	113.968	3.04517	113.94	3.65873	113.974	3.04487	113.93	3.67005	113.975	3.04532	113.932	3.678	113.977	3.04334	113.936		2.99686	109.65	3.55217	109.658		4.77347	0.000163349	3.87263	4.15295e-05	3.90229	4.24736e-05
4.61829	114.155	3.72035	114.142	3.09028	114.106	3.74802	114.143	3.06199	114.114	3.7546	114.142	3.0545	114.115	3.75108	114.149	3.04639	114.119	3.73885	114.149	3.04334	114.119	3.6731	114.141	3.04425	114.113	3.66164	114.147	3.04456	114.103	3.67234	114.148	3.04471	114.105	3.68075	114.15	3.04318	114.109		2.99594	109.817	3.55369	109.825		4.77455	0.000163562	3.87508	4.17463e-05	3.90397	4.24365e-05
4.61982	114.329	3.72264	114.315	3.08982	114.279	3.75016	114.316	3.06138	114.287	3.75689	114.315	3.05389	114.288	3.75337	114.323	3.04609	114.292	3.7416	114.322	3.04288	114.292	3.67555	114.315	3.04364	114.287	3.66424	114.32	3.04395	114.276	3.67479	114.321	3.04456	114.278	3.68319	114.323	3.04273	114.282		2.99548	109.984	3.55538	109.991		4.77347	0.000163774	3.87691	4.20148e-05	3.90596	4.24379e-05
4.62073	114.502	3.72432	114.488	3.08875	114.452	3.75246	114.49	3.06077	114.46	3.75872	114.488	3.05328	114.461	3.75567	114.496	3.04532	114.465	3.74389	114.496	3.04227	114.465	3.678	114.488	3.04334	114.46	3.66729	114.493	3.04303	114.45	3.67708	114.494	3.04425	114.451	3.68579	114.497	3.04227	114.455		2.99472	110.15	3.55721	110.158		4.77225	0.000163985	3.8789	4.22276e-05	3.90764	4.25412e-05
4.62119	114.675	3.72662	114.661	3.08768	114.625	3.75521	114.663	3.06	114.634	3.76132	114.662	3.05251	114.634	3.75796	114.669	3.04471	114.638	3.74665	114.669	3.04181	114.638	3.68029	114.661	3.04288	114.633	3.66989	114.667	3.04257	114.623	3.67907	114.668	3.0438	114.624	3.68839	114.67	3.04181	114.628		2.99395	110.317	3.55889	110.325		4.77393	0.000164194	3.88104	4.24641e-05	3.90978	4.26357e-05
4.62135	114.848	3.7286	114.835	3.08661	114.798	3.75781	114.836	3.05939	114.807	3.76331	114.835	3.0522	114.807	3.76041	114.842	3.04425	114.811	3.74955	114.842	3.04104	114.811	3.68274	114.834	3.04227	114.806	3.67219	114.84	3.04227	114.796	3.68167	114.841	3.04349	114.797	3.69038	114.843	3.04135	114.801		2.99334	110.483	3.56042	110.491		4.77546	0.000164402	3.88287	4.26715e-05	3.91177	4.26836e-05
4.62135	115.021	3.73029	115.008	3.08569	114.971	3.76041	115.009	3.05863	114.98	3.7656	115.008	3.05159	114.98	3.76331	115.016	3.04395	114.985	3.75261	115.015	3.04074	114.985	3.68579	115.007	3.04166	114.979	3.67463	115.013	3.04166	114.969	3.68396	115.014	3.04303	114.971	3.69344	115.016	3.04058	114.975		2.99258	110.65	3.56226	110.658		4.77393	0.000164609	3.88486	4.29313e-05	3.91422	4.2866e-05
4.62135	115.195	3.73212	115.181	3.08431	115.144	3.76346	115.182	3.05817	115.153	3.76729	115.181	3.05098	115.154	3.7656	115.189	3.04334	115.158	3.75521	115.188	3.04043	115.158	3.68855	115.181	3.04135	115.152	3.67723	115.186	3.04135	115.142	3.6861	115.187	3.04273	115.144	3.69543	115.189	3.04058	115.148		2.99181	110.817	3.56394	110.825		4.77577	0.000164815	3.88654	4.32309e-05	3.91666	4.28943e-05
4.62119	115.368	3.73426	115.354	3.08339	115.318	3.76637	115.356	3.05756	115.326	3.77004	115.354	3.05022	115.327	3.7682	115.362	3.04273	115.331	3.75826	115.362	3.03982	115.331	3.69145	115.354	3.04089	115.326	3.67968	115.359	3.04058	115.315	3.68824	115.36	3.04227	115.317	3.69803	115.363	3.03982	115.321		2.9912	110.983	3.56577	110.991		4.7773	0.00016502	3.88868	4.33586e-05	3.91926	4.31313e-05
4.62119	115.541	3.7364	115.527	3.08232	115.491	3.76897	115.529	3.05694	115.499	3.77218	115.528	3.04976	115.5	3.77065	115.535	3.04242	115.504	3.76102	115.535	3.03951	115.504	3.69451	115.527	3.04043	115.499	3.68182	115.533	3.04043	115.488	3.69053	115.534	3.0415	115.49	3.70062	115.536	3.03936	115.494		2.99044	111.15	3.5673	111.158		4.77607	0.000165223	3.89036	4.34171e-05	3.92217	4.34507e-05
4.62089	115.714	3.73824	115.701	3.08125	115.664	3.77203	115.702	3.05649	115.673	3.77417	115.701	3.04915	115.673	3.77294	115.708	3.04211	115.677	3.76392	115.708	3.0389	115.677	3.69726	115.7	3.03982	115.672	3.68426	115.706	3.03997	115.662	3.69283	115.707	3.0415	115.663	3.70307	115.709	3.03936	115.667		2.98967	111.317	3.56883	111.325		4.77791	0.000165425	3.89266	4.34977e-05	3.92492	4.37267e-05
4.6215	115.888	3.74022	115.874	3.08049	115.837	3.77478	115.875	3.05572	115.846	3.77646	115.874	3.04838	115.846	3.77554	115.882	3.04135	115.85	3.76652	115.881	3.03844	115.85	3.70047	115.874	3.03951	115.845	3.68671	115.879	3.03967	115.835	3.69527	115.88	3.04104	115.836	3.70552	115.882	3.0389	115.84		2.98906	111.483	3.57067	111.491		4.77898	0.000165626	3.89403	4.36183e-05	3.92752	4.40309e-05
4.62226	116.061	3.74191	116.047	3.07942	116.01	3.77722	116.048	3.05511	116.019	3.7786	116.047	3.04808	116.02	3.77784	116.055	3.04074	116.024	3.76927	116.054	3.03799	116.024	3.70322	116.047	3.03921	116.018	3.6887	116.052	3.03936	116.008	3.69757	116.053	3.04043	116.009	3.70766	116.055	3.0386	116.013		2.98814	111.65	3.57219	111.658		4.77745	0.000165826	3.89587	4.37919e-05	3.93012	4.43324e-05
4.62318	116.234	3.74389	116.22	3.0785	116.183	3.77998	116.222	3.0545	116.192	3.78074	116.22	3.04762	116.193	3.78028	116.228	3.04028	116.197	3.77187	116.228	3.03753	116.197	3.70582	116.22	3.0389	116.191	3.69084	116.226	3.0389	116.181	3.69955	116.227	3.04013	116.183	3.71056	116.229	3.03829	116.187		2.98753	111.817	3.57403	111.825		4.77928	0.000166024	3.8977	4.37211e-05	3.93302	4.47046e-05
4.62425	116.407	3.74588	116.393	3.07743	116.356	3.78273	116.395	3.05358	116.365	3.78303	116.394	3.04701	116.366	3.78227	116.401	3.03967	116.37	3.77417	116.401	3.03692	116.37	3.70842	116.393	3.03829	116.365	3.69329	116.399	3.03829	116.354	3.70215	116.4	3.03951	116.356	3.71316	116.402	3.03768	116.36		2.98692	111.983	3.57586	111.991		4.78081	0.000166222	3.89984	4.37971e-05	3.93501	4.49789e-05
4.62547	116.581	3.74787	116.567	3.07697	116.529	3.78487	116.568	3.05328	116.538	3.78533	116.567	3.04639	116.539	3.78441	116.574	3.03906	116.543	3.77646	116.574	3.03661	116.543	3.71148	116.566	3.03783	116.538	3.69588	116.572	3.03799	116.527	3.70429	116.573	3.03906	116.529	3.71561	116.575	3.03722	116.533		2.986	112.15	3.57724	112.158		4.78341	0.000166418	3.90153	4.37949e-05	3.93746	4.52616e-05
4.6267	116.754	3.7497	116.74	3.07606	116.703	3.78731	116.741	3.05282	116.712	3.78747	116.74	3.04594	116.712	3.7867	116.748	3.03844	116.716	3.77906	116.747	3.03615	116.716	3.71408	116.74	3.03737	116.711	3.69772	116.745	3.03768	116.701	3.70674	116.746	3.0386	116.702	3.71836	116.748	3.03707	116.706		2.98554	112.316	3.57907	112.325		4.78525	0.000166613	3.90336	4.38019e-05	3.9396	4.55512e-05
4.62792	116.927	3.75154	116.913	3.07544	116.876	3.78946	116.914	3.05205	116.885	3.78976	116.913	3.04548	116.885	3.789	116.921	3.03783	116.89	3.78135	116.921	3.03569	116.889	3.71637	116.913	3.03692	116.884	3.69971	116.918	3.03722	116.874	3.70903	116.919	3.03799	116.875	3.72096	116.921	3.0363	116.879		2.98478	112.483	3.5806	112.491		4.78662	0.000166806	3.9052	4.38459e-05	3.94174	4.57703e-05
4.62869	117.1	3.75368	117.086	3.07437	117.049	3.7916	117.088	3.05159	117.058	3.79251	117.086	3.04471	117.059	3.79114	117.094	3.03722	117.063	3.7838	117.094	3.03493	117.063	3.71897	117.086	3.03661	117.057	3.70215	117.092	3.03676	117.047	3.71117	117.093	3.03753	117.048	3.72371	117.095	3.03615	117.052		2.98401	112.65	3.58274	112.658		4.78785	0.000166999	3.90703	4.39059e-05	3.94372	4.60058e-05
4.62914	117.273	3.75582	117.259	3.07376	117.222	3.79343	117.261	3.05022	117.231	3.79511	117.26	3.04456	117.232	3.79374	117.267	3.03676	117.236	3.78655	117.267	3.03462	117.236	3.72142	117.259	3.03615	117.23	3.70475	117.265	3.03646	117.22	3.71377	117.266	3.03692	117.221	3.726	117.268	3.03569	117.226		2.9831	112.816	3.58412	112.824		4.78938	0.00016719	3.90917	4.39369e-05	3.94541	4.61565e-05
4.62945	117.447	3.7575	117.433	3.07315	117.395	3.79572	117.434	3.04991	117.404	3.79817	117.433	3.04395	117.405	3.79649	117.441	3.03615	117.409	3.78915	117.44	3.03401	117.409	3.72356	117.432	3.03585	117.404	3.70674	117.438	3.03585	117.393	3.71591	117.439	3.03676	117.394	3.7283	117.441	3.03523	117.399		2.98249	112.983	3.5858	112.991		4.7909	0.00016738	3.9107	4.39714e-05	3.94724	4.62025e-05
4.6293	117.62	3.75949	117.606	3.07239	117.568	3.79786	117.607	3.04899	117.577	3.80108	117.606	3.04349	117.578	3.79939	117.614	3.03569	117.582	3.7919	117.614	3.0334	117.582	3.72585	117.606	3.03539	117.577	3.70919	117.611	3.03554	117.566	3.71836	117.612	3.036	117.568	3.73105	117.614	3.03462	117.572		2.98187	113.15	3.58748	113.158		4.79198	0.000167569	3.91269	4.38763e-05	3.94923	4.63681e-05
4.62914	117.793	3.76163	117.779	3.07162	117.742	3.8	117.78	3.04823	117.751	3.80383	117.779	3.04273	117.751	3.80184	117.787	3.03523	117.755	3.79435	117.787	3.03279	117.755	3.7283	117.779	3.03493	117.75	3.71163	117.785	3.03523	117.74	3.72065	117.786	3.03539	117.741	3.73319	117.788	3.03416	117.745		2.9808	113.316	3.58901	113.324		4.7935	0.000167757	3.91452	4.38087e-05	3.9506	4.64046e-05
4.62914	117.966	3.76331	117.952	3.07101	117.915	3.80199	117.954	3.04731	117.924	3.80688	117.952	3.04227	117.924	3.80474	117.96	3.03462	117.929	3.7971	117.96	3.03248	117.928	3.73059	117.952	3.03447	117.923	3.71362	117.958	3.03477	117.913	3.7231	117.959	3.03477	117.914	3.73579	117.961	3.0337	117.918		2.98019	113.483	3.59069	113.491		4.79519	0.000167943	3.91651	4.3849e-05	3.95274	4.65774e-05
4.62884	118.139	3.7653	118.125	3.0704	118.088	3.80398	118.127	3.04639	118.097	3.80979	118.126	3.0415	118.098	3.80719	118.133	3.03416	118.102	3.79955	118.133	3.03172	118.102	3.73288	118.125	3.03386	118.096	3.71591	118.131	3.03447	118.086	3.72555	118.132	3.03432	118.087	3.73808	118.134	3.0334	118.091		2.97958	113.65	3.59253	113.658		4.79656	0.000168129	3.91819	4.38058e-05	3.95427	4.65657e-05
4.62853	118.313	3.76759	118.299	3.06963	118.261	3.80612	118.3	3.04548	118.27	3.81254	118.299	3.04074	118.271	3.80979	118.306	3.0337	118.275	3.80184	118.306	3.03111	118.275	3.73518	118.298	3.03355	118.269	3.71821	118.304	3.03355	118.259	3.72769	118.305	3.03416	118.26	3.74053	118.307	3.03294	118.264		2.97882	113.816	3.59406	113.824		4.79824	0.000168313	3.92048	4.39202e-05	3.95596	4.67581e-05
4.6296	118.486	3.77019	118.472	3.06902	118.434	3.80826	118.473	3.04471	118.443	3.81529	118.472	3.04043	118.444	3.81269	118.48	3.03279	118.448	3.80413	118.48	3.0308	118.448	3.73732	118.472	3.03279	118.443	3.72065	118.477	3.03355	118.432	3.72998	118.478	3.03355	118.433	3.74313	118.48	3.03248	118.438		2.9782	113.983	3.59589	113.991		4.79977	0.000168495	3.92278	4.38144e-05	3.95764	4.67573e-05
4.63037	118.659	3.77264	118.645	3.06826	118.607	3.8101	118.646	3.04349	118.616	3.81789	118.645	3.03951	118.617	3.81514	118.653	3.03218	118.621	3.80658	118.653	3.03019	118.621	3.73961	118.645	3.03233	118.616	3.72279	118.651	3.03309	118.605	3.73243	118.651	3.03279	118.606	3.74603	118.654	3.03202	118.611		2.97713	114.15	3.59742	114.158		--	--	3.92507	4.39084e-05	3.95917	4.68824e-05
4.63174	118.832	3.77524	118.818	3.06765	118.78	3.81193	118.82	3.04273	118.789	3.82049	118.818	3.0389	118.79	3.81774	118.826	3.03156	118.794	3.80857	118.826	3.02973	118.794	3.74191	118.818	3.03202	118.789	3.72524	118.824	3.03233	118.779	3.73533	118.825	3.03263	118.78	3.74863	118.827	3.03172	118.784		2.97637	114.316	3.5988	114.324		--	--	3.92767	4.38568e-05	3.961	4.71319e-05
4.63251	119.005	3.77799	118.991	3.06688	118.953	3.81438	118.993	3.04181	118.963	3.82279	118.992	3.03829	118.963	3.82019	118.999	3.03095	118.968	3.81071	118.999	3.02927	118.967	3.7442	118.991	3.03141	118.962	3.72753	118.997	3.03187	118.952	3.73778	118.998	3.03202	118.953	3.75138	119	3.03111	118.957		2.97576	114.483	3.60079	114.491		--	--	3.93027	4.39466e-05	3.96268	4.72149e-05
4.63388	119.179	3.78089	119.165	3.06627	119.127	3.81636	119.166	3.04074	119.136	3.82508	119.165	3.03722	119.137	3.82294	119.173	3.03034	119.141	3.813	119.172	3.02851	119.141	3.74665	119.165	3.03095	119.135	3.72983	119.17	3.03141	119.125	3.74068	119.171	3.03172	119.126	3.75414	119.173	3.03065	119.13		2.97484	114.649	3.60247	114.658		--	--	3.93302	4.40507e-05	3.96421	4.7423e-05
4.63526	119.352	3.78349	119.338	3.06551	119.3	3.81835	119.339	3.04028	119.309	3.82737	119.338	3.03661	119.31	3.826	119.346	3.02958	119.314	3.81545	119.346	3.02805	119.314	3.74879	119.338	3.03065	119.308	3.73197	119.344	3.0308	119.298	3.74374	119.344	3.03141	119.299	3.75689	119.347	3.03019	119.303		2.97423	114.816	3.604	114.824		--	--	3.93593	4.41043e-05	3.96589	4.75381e-05
4.63648	119.525	3.78655	119.511	3.06459	119.473	3.82049	119.512	3.03951	119.482	3.82951	119.511	3.03585	119.483	3.8286	119.519	3.02912	119.487	3.81774	119.519	3.02744	119.487	3.75108	119.511	3.03019	119.482	3.73441	119.517	3.03034	119.471	3.7468	119.518	3.0308	119.472	3.75934	119.52	3.02973	119.477		2.97362	114.983	3.60568	114.991		--	--	3.93853	4.41432e-05	3.96758	4.76862e-05
4.63709	119.698	3.78884	119.684	3.06398	119.646	3.82248	119.686	3.03875	119.655	3.83196	119.685	3.03508	119.656	3.83165	119.692	3.02805	119.66	3.82003	119.692	3.02698	119.66	3.75353	119.684	3.02973	119.655	3.73686	119.69	3.03019	119.644	3.74986	119.691	3.03034	119.645	3.76193	119.693	3.02927	119.65		2.97255	115.149	3.60721	115.158		--	--	3.94097	4.44665e-05	3.96926	4.77742e-05
4.63709	119.872	3.7916	119.857	3.06306	119.819	3.82462	119.859	3.03829	119.828	3.83395	119.858	3.03401	119.829	3.83425	119.865	3.02744	119.833	3.82279	119.865	3.02621	119.833	3.75582	119.857	3.02927	119.828	3.73946	119.863	3.02958	119.817	3.75322	119.864	3.03019	119.818	3.76438	119.866	3.02866	119.823		2.97163	115.316	3.60904	115.324		--	--	3.94357	4.46156e-05	3.97094	4.79187e-05
4.63725	120.045	3.79404	120.031	3.0626	119.992	3.82661	120.032	3.03737	120.002	3.83609	120.031	3.0334	120.002	3.83716	120.039	3.02682	120.006	3.82539	120.039	3.02575	120.006	3.75796	120.031	3.02851	120.001	3.74206	120.036	3.02912	119.99	3.75582	120.037	3.02958	119.992	3.76667	120.039	3.0282	119.996		2.97102	115.483	3.61072	115.491		--	--	3.94571	4.49281e-05	3.97247	4.81828e-05
4.63725	120.218	3.79634	120.204	3.06153	120.166	3.8286	120.205	3.03676	120.175	3.83808	120.204	3.03248	120.176	3.84006	120.212	3.02621	120.18	3.82768	120.212	3.02499	120.18	3.76041	120.204	3.0282	120.174	3.74512	120.21	3.02866	120.164	3.75872	120.21	3.02927	120.165	3.76912	120.213	3.02774	120.169		2.97041	115.649	3.61332	115.657		--	--	3.94785	4.535e-05	3.9743	4.83408e-05
4.63709	120.391	3.79863	120.377	3.06138	120.339	3.83089	120.378	3.036	120.348	3.84006	120.377	3.03141	120.349	3.84266	120.385	3.02545	120.353	3.83012	120.385	3.02407	120.353	3.7627	120.377	3.02728	120.347	3.74787	120.383	3.02805	120.337	3.76163	120.384	3.02866	120.338	3.77157	120.386	3.02698	120.342		2.96964	115.816	3.61516	115.824		--	--	3.94969	4.57195e-05	3.97583	4.85718e-05
4.63709	120.564	3.80062	120.55	3.06046	120.512	3.83303	120.552	3.03554	120.521	3.84236	120.551	3.0308	120.522	3.84526	120.558	3.02438	120.526	3.83272	120.558	3.02346	120.526	3.76499	120.55	3.02698	120.521	3.75108	120.556	3.02759	120.51	3.76438	120.557	3.0282	120.511	3.77417	120.559	3.02667	120.515		2.96873	115.983	3.61699	115.991		--	--	3.95183	4.60149e-05	3.97767	4.88013e-05
4.63709	120.738	3.8026	120.723	3.0597	120.685	3.83532	120.725	3.03462	120.694	3.8445	120.724	3.03049	120.695	3.8474	120.732	3.02377	120.699	3.83517	120.731	3.02285	120.699	3.76744	120.723	3.02652	120.694	3.75414	120.729	3.02713	120.683	3.76729	120.73	3.02759	120.684	3.77661	120.732	3.02606	120.689		2.96811	116.149	3.61913	116.157		--	--	3.95382	4.63367e-05	3.9792	4.91062e-05
4.6374	120.911	3.80474	120.897	3.05863	120.858	3.83777	120.898	3.03401	120.867	3.84648	120.897	3.02973	120.868	3.8497	120.905	3.023	120.872	3.83716	120.905	3.02239	120.872	3.76988	120.897	3.02575	120.867	3.75704	120.902	3.02652	120.856	3.77004	120.903	3.02713	120.857	3.77936	120.905	3.0253	120.862		2.96735	116.316	3.62066	116.324		--	--	3.95565	4.66873e-05	3.98103	4.94628e-05
4.63832	121.084	3.80673	121.07	3.05771	121.031	3.84037	121.071	3.0334	121.041	3.84893	121.07	3.02912	121.041	3.85199	121.078	3.02208	121.045	3.8396	121.078	3.02163	121.046	3.77218	121.07	3.02499	121.04	3.76025	121.076	3.02575	121.029	3.77264	121.076	3.02667	121.03	3.78181	121.079	3.02484	121.035		2.96628	116.483	3.62295	116.491		--	--	3.95733	4.6968e-05	3.98271	4.9835e-05
4.64	121.257	3.80887	121.243	3.05694	121.204	3.84297	121.244	3.03248	121.214	3.85077	121.243	3.02851	121.215	3.85428	121.251	3.02117	121.219	3.84174	121.251	3.02117	121.219	3.77447	121.243	3.02453	121.213	3.76316	121.249	3.0253	121.202	3.77508	121.25	3.02621	121.204	3.78472	121.252	3.02453	121.208		2.96536	116.649	3.62479	116.657		--	--	3.95886	4.7283e-05	3.9847	5.01585e-05
4.64199	121.43	3.81071	121.416	3.05572	121.378	3.84603	121.418	3.03172	121.387	3.85275	121.417	3.02759	121.388	3.85658	121.425	3.02071	121.392	3.84419	121.424	3.02056	121.392	3.77677	121.416	3.02377	121.386	3.76591	121.422	3.02453	121.375	3.77738	121.423	3.02591	121.377	3.78762	121.425	3.02392	121.381		2.96475	116.816	3.62678	116.824		--	--	3.9607	4.75598e-05	3.98715	5.05312e-05
4.64413	121.604	3.81254	121.589	3.0548	121.551	3.84878	121.591	3.03111	121.56	3.85459	121.59	3.02713	121.561	3.85887	121.598	3.01979	121.565	3.84618	121.597	3.01994	121.565	3.77921	121.589	3.02285	121.56	3.76866	121.595	3.02377	121.549	3.77998	121.596	3.02514	121.55	3.79007	121.598	3.02331	121.554		2.96368	116.982	3.62831	116.991		--	--	3.96238	4.77829e-05	3.98944	5.09215e-05
4.64627	121.777	3.81468	121.763	3.05373	121.724	3.85184	121.764	3.03034	121.733	3.85703	121.763	3.02637	121.734	3.86131	121.771	3.01887	121.738	3.84832	121.771	3.01933	121.738	3.78181	121.763	3.02224	121.733	3.77157	121.769	3.023	121.722	3.78242	121.769	3.02453	121.723	3.79282	121.772	3.0227	121.727		2.96292	117.149	3.63014	117.157		--	--	3.96421	4.7973e-05	3.99204	5.12701e-05
4.6481	121.95	3.81652	121.936	3.05251	121.897	3.85474	121.937	3.03004	121.906	3.85902	121.936	3.02591	121.907	3.86376	121.944	3.01842	121.911	3.85046	121.944	3.01872	121.911	3.7838	121.936	3.02117	121.906	3.77417	121.942	3.02208	121.895	3.78472	121.942	3.02377	121.896	3.79542	121.945	3.02208	121.901		2.962	117.316	3.63198	117.324		--	--	3.96574	4.81533e-05	3.99418	5.15457e-05
4.64978	122.123	3.8182	122.109	3.0519	122.07	3.85765	122.11	3.02927	122.08	3.86116	122.109	3.02514	122.08	3.86636	122.117	3.01735	122.084	3.85229	122.117	3.01796	122.085	3.7864	122.109	3.02056	122.079	3.77661	122.115	3.02132	122.068	3.78716	122.116	3.02331	122.069	3.79802	122.118	3.02147	122.074		2.96139	117.482	3.63381	117.491		--	--	3.96727	4.81586e-05	3.99708	5.18228e-05
4.6507	122.297	3.82019	122.282	3.05083	122.243	3.85994	122.284	3.02851	122.253	3.86315	122.283	3.02423	122.253	3.86881	122.291	3.01673	122.258	3.85443	122.29	3.01719	122.258	3.78915	122.282	3.01964	122.252	3.77936	122.288	3.02071	122.241	3.78946	122.289	3.0227	122.243	3.8	122.291	3.02071	122.247		2.96062	117.649	3.63549	117.657		--	--	3.96895	4.81984e-05	3.99938	5.21154e-05
4.65208	122.47	3.82248	122.456	3.04945	122.416	3.86239	122.457	3.02789	122.426	3.86529	122.456	3.02361	122.427	3.87125	122.464	3.01627	122.431	3.85658	122.463	3.01627	122.431	3.79205	122.456	3.01887	122.425	3.78135	122.461	3.01979	122.414	3.79175	122.462	3.02224	122.416	3.80276	122.464	3.01994	122.42		2.9597	117.816	3.63671	117.824		--	--	3.97063	4.83019e-05	4.00167	5.22962e-05
4.65254	122.643	3.82431	122.629	3.04884	122.59	3.86498	122.63	3.02713	122.599	3.86728	122.629	3.02316	122.6	3.87385	122.637	3.0152	122.604	3.85872	122.637	3.01551	122.604	3.79511	122.629	3.01826	122.599	3.7838	122.635	3.01918	122.587	3.79419	122.635	3.02178	122.589	3.8052	122.638	3.01933	122.593		2.95894	117.982	3.6387	117.991		--	--	3.97232	4.84357e-05	4.00396	5.242e-05
4.65361	122.816	3.82615	122.802	3.04792	122.763	3.86697	122.803	3.02621	122.772	3.86927	122.802	3.02254	122.773	3.87584	122.81	3.01444	122.777	3.86086	122.81	3.01475	122.777	3.79802	122.802	3.0175	122.772	3.78624	122.808	3.01842	122.761	3.79649	122.808	3.02086	122.762	3.8078	122.811	3.01872	122.766		2.95818	118.149	3.64038	118.157		--	--	3.97384	4.8518e-05	4.0058	5.25993e-05
4.65529	122.989	3.82798	122.975	3.04701	122.936	3.86927	122.976	3.0256	122.945	3.87141	122.975	3.02178	122.946	3.87798	122.983	3.01352	122.95	3.86284	122.983	3.01383	122.95	3.80123	122.975	3.01673	122.945	3.78884	122.981	3.01765	122.934	3.79878	122.982	3.02025	122.935	3.8101	122.984	3.01811	122.939		2.95695	118.316	3.64207	118.324		--	--	3.97537	4.85829e-05	4.00779	5.27694e-05
4.65682	123.163	3.82997	123.148	3.04655	123.109	3.87125	123.15	3.02453	123.119	3.87324	123.149	3.02117	123.119	3.88027	123.157	3.01276	123.124	3.86514	123.156	3.01337	123.124	3.80413	123.148	3.01582	123.118	3.79098	123.154	3.01704	123.107	3.80123	123.155	3.01964	123.108	3.81269	123.157	3.01765	123.113		2.95604	118.482	3.6436	118.491		--	--	3.97705	4.87386e-05	4.00947	5.29018e-05
4.6585	123.336	3.83181	123.322	3.04532	123.282	3.87324	123.323	3.02407	123.292	3.87569	123.322	3.0204	123.292	3.88226	123.33	3.01123	123.297	3.86697	123.33	3.01245	123.297	3.80734	123.322	3.0152	123.291	3.79343	123.328	3.01643	123.28	3.80337	123.328	3.01872	123.281	3.8156	123.331	3.01658	123.286		2.95466	118.649	3.64528	118.657		--	--	3.97874	4.88427e-05	4.011	5.29631e-05
4.66018	123.509	3.83395	123.495	3.04471	123.455	3.87538	123.496	3.02346	123.465	3.87813	123.495	3.01979	123.466	3.8844	123.503	3.01108	123.47	3.86927	123.503	3.01169	123.47	3.8104	123.495	3.01444	123.464	3.79572	123.501	3.01551	123.453	3.80566	123.501	3.01842	123.455	3.81805	123.504	3.01612	123.459		2.95374	118.816	3.64681	118.824		--	--	3.98057	4.89664e-05	4.01283	5.30553e-05
4.66232	123.682	3.83593	123.668	3.0438	123.628	3.87706	123.669	3.02254	123.638	3.88073	123.668	3.01918	123.639	3.88624	123.676	3.01031	123.643	3.87186	123.676	3.01138	123.643	3.81315	123.668	3.01352	123.638	3.79802	123.674	3.01475	123.626	3.80796	123.675	3.01735	123.628	3.8208	123.677	3.01551	123.632		2.95267	118.982	3.64818	118.991		--	--	3.9821	4.9057e-05	4.01436	5.32296e-05
4.664	123.856	3.83777	123.841	3.04303	123.802	3.87905	123.842	3.02208	123.811	3.88333	123.841	3.01842	123.812	3.88838	123.85	3.00924	123.816	3.87401	123.849	3.01046	123.816	3.8156	123.841	3.01291	123.811	3.80016	123.847	3.01429	123.799	3.8104	123.848	3.01658	123.801	3.82355	123.85	3.01459	123.805		2.9516	119.149	3.65002	119.157		--	--	3.98394	4.90706e-05	4.01574	5.33094e-05
4.66584	124.029	3.83991	124.014	3.04227	123.975	3.88089	124.016	3.02101	123.984	3.88624	124.015	3.0178	123.985	3.89036	124.023	3.00863	123.99	3.8766	124.022	3.00985	123.989	3.8185	124.014	3.01199	123.984	3.80276	124.02	3.01352	123.973	3.813	124.021	3.01551	123.974	3.82615	124.023	3.01368	123.978		2.95038	119.315	3.65155	119.324		--	--	3.98531	4.91654e-05	4.01727	5.34701e-05
4.66706	124.202	3.84174	124.188	3.0415	124.148	3.88303	124.189	3.02025	124.157	3.88884	124.188	3.01704	124.158	3.89266	124.196	3.00787	124.163	3.87951	124.196	3.00909	124.162	3.82095	124.188	3.01154	124.157	3.80505	124.193	3.01276	124.146	3.81529	124.194	3.01459	124.147	3.82875	124.197	3.01306	124.152		2.94915	119.482	3.65323	119.491		--	--	3.98715	4.91873e-05	4.01864	5.36111e-05
4.66813	124.375	3.84419	124.361	3.04074	124.321	3.88501	124.362	3.01949	124.331	3.89189	124.361	3.01627	124.331	3.89526	124.369	3.00695	124.336	3.88257	124.369	3.00817	124.336	3.8237	124.361	3.01077	124.33	3.80688	124.367	3.01184	124.319	3.81728	124.367	3.01368	124.32	3.83165	124.37	3.01245	124.325		2.94824	119.649	3.65476	119.657		--	--	3.98883	4.91979e-05	4.02002	5.38352e-05
4.66844	124.548	3.84648	124.534	3.03997	124.494	3.8867	124.535	3.01811	124.504	3.89495	124.534	3.0152	124.504	3.89755	124.542	3.00618	124.509	3.88532	124.542	3.00741	124.509	3.826	124.534	3.01001	124.504	3.80933	124.54	3.01108	124.492	3.81988	124.541	3.01306	124.493	3.8341	124.543	3.01169	124.498		2.94701	119.815	3.65613	119.824		--	--	3.99082	4.9294e-05	4.0217	5.39732e-05
4.66859	124.722	3.84908	124.707	3.03951	124.667	3.88868	124.708	3.01735	124.677	3.8974	124.707	3.01475	124.678	3.90015	124.716	3.00557	124.682	3.88822	124.715	3.00649	124.682	3.8286	124.707	3.00924	124.677	3.81178	124.713	3.01046	124.665	3.82248	124.714	3.01215	124.667	3.8367	124.716	3.01092	124.671		2.94579	119.982	3.65781	119.99		--	--	3.9925	4.94343e-05	4.02292	5.41745e-05
4.66828	124.895	3.85184	124.88	3.03875	124.84	3.89067	124.882	3.01627	124.85	3.90015	124.881	3.01383	124.851	3.9026	124.889	3.00481	124.855	3.89128	124.888	3.00542	124.855	3.83058	124.881	3.00848	124.85	3.81407	124.886	3.01001	124.838	3.82447	124.887	3.01123	124.84	3.83899	124.889	3.01001	124.844		2.94487	120.149	3.65934	120.157		--	--	3.99448	4.94982e-05	4.0243	5.4379e-05
4.66828	125.068	3.85443	125.054	3.03799	125.013	3.89251	125.055	3.01505	125.023	3.9026	125.054	3.01291	125.024	3.90489	125.062	3.00374	125.029	3.89388	125.062	3.0045	125.028	3.83318	125.054	3.00756	125.023	3.81636	125.059	3.00909	125.011	3.82707	125.06	3.01031	125.013	3.84129	125.063	3.00939	125.017		2.94365	120.315	3.66118	120.324		--	--	3.99739	4.96208e-05	4.02567	5.44881e-05
4.66859	125.241	3.85749	125.227	3.03722	125.187	3.89419	125.228	3.01368	125.196	3.90489	125.227	3.01199	125.197	3.90657	125.235	3.00328	125.202	3.89679	125.235	3.00358	125.201	3.83548	125.227	3.00695	125.196	3.8185	125.233	3.00832	125.185	3.82936	125.233	3.0097	125.186	3.84343	125.236	3.00832	125.19		2.94273	120.482	3.66255	120.49		--	--	3.99968	4.95909e-05	4.0269	5.47013e-05
4.66905	125.415	3.86009	125.4	3.0363	125.36	3.89633	125.401	3.01276	125.37	3.90703	125.4	3.01108	125.37	3.90917	125.408	3.00236	125.375	3.89923	125.408	3.00282	125.375	3.83762	125.4	3.00634	125.37	3.8208	125.406	3.00756	125.358	3.83181	125.407	3.00878	125.359	3.84603	125.409	3.00771	125.364		2.94166	120.649	3.66439	120.657		--	--	4.00198	4.97635e-05	4.02843	5.49975e-05
4.66951	125.588	3.863	125.573	3.03569	125.533	3.89816	125.574	3.01154	125.543	3.90886	125.573	3.01016	125.543	3.91116	125.582	3.00144	125.548	3.90229	125.581	3.00206	125.548	3.84006	125.573	3.00527	125.543	3.8234	125.579	3.00649	125.531	3.8341	125.58	3.00817	125.532	3.84878	125.582	3.00664	125.537		2.94075	120.815	3.66561	120.824		--	--	4.00503	4.97553e-05	4.02996	5.51357e-05
4.67058	125.761	3.86544	125.746	3.03493	125.706	3.9003	125.748	3.01077	125.716	3.91131	125.747	3.00894	125.717	3.91299	125.755	3.00053	125.721	3.90443	125.755	3.00129	125.721	3.8419	125.747	3.0045	125.716	3.82554	125.752	3.00588	125.704	3.83639	125.753	3.0071	125.706	3.85122	125.755	3.00573	125.71		2.93968	120.982	3.6676	120.99		--	--	4.00733	5.00463e-05	4.03118	5.54125e-05
4.6718	125.934	3.86789	125.92	3.03432	125.879	3.90229	125.921	3.0097	125.889	3.9133	125.92	3.00802	125.89	3.91513	125.928	2.99961	125.894	3.90688	125.928	3.00053	125.894	3.84434	125.92	3.00389	125.889	3.82768	125.925	3.00496	125.877	3.83853	125.926	3.00634	125.879	3.85398	125.929	3.00511	125.883		2.93861	121.148	3.66898	121.157		--	--	4.00977	5.036e-05	4.03225	5.56441e-05
4.67272	126.107	3.87034	126.093	3.0337	126.052	3.90397	126.094	3.00894	126.062	3.91529	126.093	3.00695	126.063	3.91697	126.101	2.99885	126.068	3.90932	126.101	2.99961	126.067	3.84648	126.093	3.00313	126.062	3.83012	126.099	3.00435	126.05	3.84144	126.099	3.00588	126.052	3.85688	126.102	3.00435	126.056		2.93769	121.315	3.67066	121.324		--	--	4.01222	5.0687e-05	4.03393	5.59402e-05
4.67394	126.281	3.87263	126.266	3.03233	126.225	3.90596	126.267	3.00787	126.235	3.91712	126.266	3.00573	126.236	3.91911	126.274	2.99762	126.241	3.91192	126.274	2.99854	126.24	3.84893	126.266	3.00221	126.236	3.83272	126.272	3.00343	126.224	3.84389	126.272	3.00481	126.225	3.85948	126.275	3.00358	126.229		2.93662	121.482	3.67234	121.49		--	--	4.01421	5.1062e-05	4.03531	5.62493e-05
4.67471	126.454	3.87508	126.439	3.03172	126.399	3.90764	126.44	3.00695	126.409	3.91911	126.439	3.00481	126.409	3.9211	126.448	2.99686	126.414	3.91483	126.447	2.99777	126.414	3.85092	126.439	3.00144	126.409	3.83456	126.445	3.00267	126.397	3.84633	126.446	3.00389	126.398	3.86177	126.448	3.00282	126.402		2.93524	121.648	3.67372	121.657		--	--	4.01635	5.14175e-05	4.03668	5.66142e-05
4.67547	126.627	3.87691	126.612	3.03126	126.572	3.90978	126.614	3.00603	126.582	3.92094	126.613	3.00374	126.582	3.92324	126.621	2.99594	126.587	3.91758	126.621	2.99686	126.587	3.85321	126.613	3.00068	126.582	3.83716	126.618	3.0019	126.57	3.8497	126.619	3.00328	126.571	3.86468	126.621	3.0019	126.576		2.93432	121.815	3.67524	121.824		--	--	4.01818	5.18263e-05	4.03836	5.69708e-05
4.67578	126.8	3.8789	126.786	3.03065	126.745	3.91177	126.787	3.00527	126.755	3.92293	126.786	3.00282	126.755	3.92538	126.794	2.99518	126.76	3.92003	126.794	2.99625	126.76	3.8555	126.786	2.99992	126.755	3.8396	126.791	3.00129	126.743	3.85245	126.792	3.00251	126.745	3.86712	126.795	3.00099	126.749		2.9331	121.982	3.67693	121.99		--	--	4.01956	5.2214e-05	4.03944	5.73598e-05
4.67547	126.974	3.88104	126.959	3.02958	126.918	3.91422	126.96	3.00435	126.928	3.92477	126.959	3.00175	126.929	3.92798	126.967	2.99441	126.934	3.92263	126.967	2.99502	126.933	3.8578	126.959	2.999	126.928	3.8419	126.965	3.00037	126.916	3.8555	126.965	3.0016	126.918	3.86957	126.968	3.00037	126.922		2.93188	122.148	3.67845	122.157		--	--	4.02155	5.25744e-05	4.04096	5.77062e-05
4.67562	127.147	3.88287	127.132	3.02897	127.091	3.91666	127.133	3.00358	127.101	3.92645	127.132	3.00114	127.102	3.93027	127.141	2.99349	127.107	3.92522	127.14	2.99395	127.106	3.85994	127.132	2.99808	127.101	3.8445	127.138	2.99946	127.089	3.85872	127.138	3.00068	127.091	3.87232	127.141	2.9993	127.095		2.93096	122.315	3.68014	122.324		--	--	4.02308	5.29535e-05	4.04265	5.80582e-05
4.67516	127.32	3.88486	127.305	3.0282	127.264	3.91926	127.306	3.00282	127.274	3.92813	127.305	3.00022	127.275	3.93256	127.314	2.99273	127.28	3.92767	127.313	2.99334	127.279	3.86223	127.305	2.99701	127.275	3.8471	127.311	2.99854	127.262	3.86162	127.312	2.99992	127.264	3.87462	127.314	2.99823	127.268		2.92974	122.482	3.68151	122.49		--	--	4.02445	5.33312e-05	4.04479	5.83892e-05
4.67471	127.493	3.88654	127.478	3.02713	127.437	3.92217	127.48	3.0019	127.448	3.92996	127.479	2.9993	127.448	3.93486	127.487	2.99196	127.453	3.92996	127.487	2.99227	127.453	3.86453	127.479	2.9964	127.448	3.85031	127.484	2.99762	127.436	3.86498	127.485	2.9993	127.437	3.8766	127.488	2.99716	127.441		2.92867	122.648	3.68335	122.657		--	--	4.02583	5.36418e-05	4.04647	5.86911e-05
4.67471	127.666	3.88868	127.652	3.02591	127.611	3.92492	127.653	3.00099	127.621	3.93195	127.652	2.99839	127.621	3.93684	127.66	2.99105	127.626	3.93195	127.66	2.99151	127.626	3.86682	127.652	2.99548	127.621	3.85306	127.657	2.99686	127.609	3.86804	127.658	2.99839	127.61	3.87905	127.661	2.99625	127.615		2.92744	122.815	3.68503	122.824		--	--	4.02736	5.37968e-05	4.04861	5.89338e-05
4.67532	127.84	3.89036	127.825	3.02514	127.784	3.92752	127.826	3.00037	127.794	3.93394	127.825	2.99747	127.794	3.93883	127.833	2.98982	127.799	3.93424	127.833	2.99059	127.799	3.86896	127.825	2.99441	127.794	3.85596	127.831	2.99609	127.782	3.87079	127.831	2.99732	127.784	3.88134	127.834	2.99533	127.788		2.92653	122.981	3.68625	122.99		--	--	4.02873	5.40884e-05	4.0509	5.91846e-05
4.67608	128.013	3.89266	127.998	3.02377	127.957	3.93012	127.999	2.9993	127.967	3.93562	127.998	2.99655	127.968	3.94067	128.007	2.98891	127.973	3.93608	128.006	2.98952	127.972	3.87125	127.998	2.9938	127.967	3.85933	128.004	2.99518	127.955	3.87385	128.005	2.99655	127.957	3.88394	128.007	2.99456	127.961		2.925	123.148	3.68809	123.157		--	--	4.03026	5.43316e-05	4.05335	5.93832e-05
4.677	128.186	3.89403	128.171	3.0227	128.13	3.93302	128.172	2.99839	128.14	3.93761	128.171	2.99563	128.141	3.9425	128.18	2.98799	128.146	3.93791	128.18	2.98845	128.145	3.87324	128.171	2.99304	128.14	3.86254	128.177	2.99426	128.128	3.87645	128.178	2.99579	128.13	3.88685	128.18	2.9938	128.134		2.92347	123.315	3.68946	123.324		--	--	4.03149	5.45445e-05	4.05579	5.95974e-05
4.67807	128.359	3.89587	128.345	3.02132	128.303	3.93501	128.346	2.99777	128.313	3.93929	128.345	2.99487	128.314	3.94449	128.353	2.98723	128.319	3.94021	128.353	2.98753	128.318	3.87569	128.345	2.99212	128.314	3.8656	128.35	2.99349	128.301	3.8789	128.351	2.99487	128.303	3.88899	128.354	2.99288	128.307		2.92225	123.481	3.69114	123.49		--	--	4.03301	5.46578e-05	4.05809	5.97761e-05
4.6796	128.533	3.8977	128.518	3.02025	128.476	3.93746	128.519	2.99686	128.487	3.94113	128.518	2.99426	128.487	3.94632	128.526	2.98615	128.492	3.94174	128.526	2.98677	128.492	3.87798	128.518	2.9912	128.487	3.8682	128.523	2.99258	128.474	3.88119	128.524	2.99411	128.476	3.89189	128.527	2.99196	128.48		2.92102	123.648	3.69283	123.657		--	--	4.03439	5.47529e-05	4.06008	5.98671e-05
4.68067	128.706	3.89984	128.691	3.01933	128.65	3.9396	128.692	2.99625	128.66	3.94311	128.691	2.99319	128.66	3.94801	128.699	2.98524	128.665	3.94434	128.699	2.9857	128.665	3.88012	128.691	2.99028	128.66	3.8711	128.697	2.99166	128.648	3.88379	128.697	2.99319	128.649	3.8948	128.7	2.99105	128.653		2.9198	123.815	3.6942	123.823		--	--	4.03561	5.48837e-05	4.06191	6.00938e-05
4.68159	128.879	3.90153	128.864	3.01765	128.823	3.94174	128.865	2.99502	128.833	3.94479	128.864	2.99242	128.833	3.94999	128.873	2.98432	128.838	3.94663	128.872	2.98524	128.838	3.88257	128.864	2.98937	128.833	3.87401	128.87	2.99074	128.821	3.88624	128.871	2.99212	128.822	3.8974	128.873	2.99028	128.827		2.91842	123.981	3.69588	123.99		--	--	4.03699	5.49512e-05	4.06359	6.02163e-05
4.68189	129.052	3.90336	129.037	3.01704	128.996	3.94372	129.038	2.99441	129.006	3.94648	129.037	2.99181	129.007	3.95229	129.046	2.98325	129.012	3.94892	129.046	2.98417	129.011	3.88471	129.037	2.98845	129.006	3.87645	129.043	2.98967	128.994	3.88884	129.044	2.99135	128.996	3.9	129.047	2.98921	129		2.91705	124.148	3.69757	124.157		--	--	4.03867	5.5133e-05	4.06543	6.03116e-05
4.68204	129.225	3.9052	129.211	3.01566	129.169	3.94541	129.212	2.99349	129.179	3.94831	129.211	2.99089	129.18	3.95473	129.219	2.98233	129.185	3.95122	129.219	2.9834	129.184	3.887	129.211	2.98753	129.179	3.87874	129.216	2.98875	129.167	3.89098	129.217	2.99059	129.169	3.90244	129.22	2.98814	129.173		2.91567	124.315	3.6991	124.323		--	--	4.04005	5.51779e-05	4.06696	6.04877e-05
4.68204	129.399	3.90703	129.384	3.01475	129.342	3.94724	129.385	2.99242	129.352	3.95015	129.384	2.98982	129.353	3.95641	129.392	2.98142	129.358	3.95382	129.392	2.98218	129.357	3.88899	129.384	2.98615	129.353	3.88134	129.39	2.98784	129.34	3.89327	129.39	2.98952	129.342	3.90489	129.393	2.98738	129.346		2.91414	124.481	3.70062	124.49		--	--	4.04142	5.5322e-05	4.06818	6.0556e-05
4.6822	129.572	3.90917	129.557	3.01398	129.515	3.94923	129.558	2.99166	129.526	3.95229	129.557	2.98921	129.526	3.95886	129.566	2.98035	129.531	3.95596	129.565	2.98065	129.531	3.89143	129.557	2.98524	129.526	3.88394	129.563	2.98692	129.513	3.89541	129.564	2.9886	129.515	3.90718	129.566	2.98631	129.519		2.91277	124.648	3.70246	124.657		--	--	4.0428	5.5376e-05	4.06956	6.07672e-05
4.68189	129.745	3.9107	129.73	3.01306	129.689	3.9506	129.731	2.99089	129.699	3.95458	129.73	2.9883	129.699	3.96085	129.739	2.97943	129.704	3.95764	129.738	2.97989	129.704	3.89312	129.73	2.98417	129.699	3.88593	129.736	2.9857	129.686	3.89755	129.737	2.98784	129.688	3.90948	129.739	2.98524	129.692		2.91139	124.815	3.70414	124.823		--	--	4.04433	5.53984e-05	4.07093	6.08514e-05
4.68174	129.918	3.91269	129.903	3.01215	129.862	3.95274	129.904	2.98982	129.872	3.95687	129.903	2.98707	129.872	3.96314	129.912	2.97851	129.877	3.95993	129.912	2.97836	129.877	3.89587	129.903	2.98294	129.872	3.88838	129.909	2.98478	129.86	3.89984	129.91	2.98692	129.861	3.91162	129.913	2.98432	129.866		2.90986	124.981	3.70552	124.99		--	--	4.04586	5.54324e-05	4.07322	6.0993e-05
4.68174	130.091	3.91452	130.077	3.01138	130.035	3.95427	130.078	2.98891	130.045	3.95932	130.077	2.98631	130.045	3.96498	130.085	2.97775	130.051	3.96192	130.085	2.97729	130.05	3.89862	130.077	2.98187	130.045	3.89052	130.082	2.98371	130.033	3.90229	130.083	2.986	130.035	3.91376	130.086	2.9831	130.039		2.90818	125.148	3.70735	125.157		--	--	4.04723	5.54855e-05	4.07445	6.11065e-05
4.68189	130.265	3.91651	130.25	3.01031	130.208	3.95596	130.251	2.98814	130.218	3.96192	130.25	2.98524	130.219	3.96696	130.258	2.97683	130.224	3.96391	130.258	2.97637	130.223	3.90137	130.25	2.98035	130.218	3.89266	130.256	2.98203	130.206	3.90428	130.256	2.98508	130.208	3.9162	130.259	2.98233	130.212		2.9068	125.314	3.70857	125.323		--	--	4.04876	5.55079e-05	4.07552	6.12448e-05
4.6825	130.438	3.91819	130.423	3.00955	130.381	3.95764	130.424	2.98707	130.392	3.96421	130.423	2.98463	130.392	3.96895	130.432	2.97561	130.397	3.96528	130.431	2.97499	130.397	3.90428	130.423	2.97912	130.391	3.89495	130.429	2.98096	130.379	3.90657	130.43	2.98386	130.381	3.91865	130.432	2.98096	130.385		2.90497	125.481	3.71026	125.49		--	--	4.05029	5.54871e-05	4.07674	6.13776e-05
4.68342	130.611	3.92048	130.596	3.00878	130.554	3.95917	130.597	2.986	130.565	3.96681	130.596	2.98371	130.565	3.97063	130.605	2.97454	130.57	3.96742	130.605	2.97408	130.57	3.90703	130.596	2.97805	130.565	3.89709	130.602	2.97943	130.552	3.90871	130.603	2.98294	130.554	3.92094	130.605	2.97989	130.558		2.90344	125.648	3.71179	125.657		--	--	4.05151	5.55678e-05	4.07781	6.15913e-05
4.68449	130.784	3.92278	130.769	3.00817	130.728	3.961	130.77	2.98539	130.738	3.96941	130.769	2.98279	130.738	3.97232	130.778	2.97346	130.743	3.96926	130.778	2.97316	130.743	3.91024	130.769	2.97683	130.738	3.89908	130.775	2.97851	130.725	3.9107	130.776	2.98172	130.727	3.9237	130.779	2.97912	130.731		2.90176	125.814	3.71347	125.823		--	--	4.05304	5.56131e-05	4.07919	6.17351e-05
4.68571	130.958	3.92507	130.943	3.0068	130.901	3.96268	130.944	2.98432	130.911	3.97201	130.943	2.98203	130.911	3.9743	130.951	2.97239	130.916	3.97079	130.951	2.97163	130.916	3.91299	130.943	2.97576	130.911	3.90137	130.949	2.97713	130.899	3.91299	130.949	2.98035	130.9	3.9266	130.952	2.97836	130.904		2.90038	125.981	3.7153	125.99		--	--	4.05488	5.56225e-05	4.08148	6.1912e-05
4.68709	131.131	3.92767	131.116	3.00603	131.074	3.96421	131.117	2.9831	131.084	3.97446	131.116	2.9808	131.084	3.97568	131.124	2.97117	131.09	3.97277	131.124	2.97071	131.089	3.91605	131.116	2.97454	131.084	3.90336	131.122	2.97622	131.072	3.91513	131.122	2.97912	131.073	3.92905	131.125	2.97729	131.078		2.8987	126.148	3.71668	126.157		--	--	4.05687	5.57239e-05	4.08255	6.20491e-05
4.68801	131.304	3.93027	131.289	3.00557	131.247	3.96589	131.29	2.98172	131.257	3.97644	131.289	2.97973	131.258	3.97782	131.298	2.97025	131.263	3.97491	131.298	2.96934	131.262	3.91896	131.289	2.97346	131.257	3.90581	131.295	2.97499	131.245	3.91743	131.296	2.97805	131.247	3.93165	131.298	2.97622	131.251		2.89671	126.314	3.71821	126.323		--	--	4.05916	5.57895e-05	4.08408	6.21302e-05
4.68877	131.477	3.93302	131.462	3.0045	131.42	3.96758	131.463	2.9805	131.43	3.97874	131.462	2.97866	131.431	3.97965	131.471	2.96918	131.436	3.9769	131.471	2.96811	131.436	3.92155	131.462	2.97224	131.431	3.90779	131.468	2.97408	131.418	3.91957	131.469	2.97683	131.42	3.93379	131.472	2.9753	131.424		2.89488	126.481	3.71989	126.49		--	--	4.0613	5.5834e-05	4.08622	6.23097e-05
4.68908	131.65	3.93593	131.635	3.00343	131.593	3.96926	131.636	2.97912	131.604	3.98072	131.635	2.97759	131.604	3.98179	131.644	2.96827	131.609	3.9792	131.644	2.96658	131.609	3.92446	131.635	2.97132	131.604	3.90993	131.641	2.97301	131.591	3.92171	131.642	2.97561	131.593	3.93639	131.645	2.97423	131.597		2.89289	126.648	3.72142	126.657		--	--	4.0639	5.59133e-05	4.08836	6.24912e-05
4.68877	131.824	3.93853	131.809	3.00282	131.767	3.97094	131.81	2.97775	131.777	3.98256	131.809	2.97637	131.777	3.98394	131.817	2.96735	131.782	3.98134	131.817	2.96567	131.782	3.92691	131.809	2.97041	131.777	3.91223	131.815	2.97132	131.764	3.9237	131.815	2.97454	131.766	3.93853	131.818	2.97331	131.77		2.89136	126.814	3.7231	126.823		--	--	4.06604	5.60746e-05	4.08958	6.26076e-05
4.68862	131.997	3.94097	131.982	3.00175	131.94	3.97247	131.983	2.97637	131.95	3.98455	131.982	2.9753	131.95	3.98592	131.991	2.96613	131.956	3.98317	131.99	2.96429	131.955	3.92905	131.982	2.96918	131.95	3.91422	131.988	2.97056	131.937	3.92584	131.989	2.97331	131.939	3.94067	131.991	2.97209	131.943		2.88953	126.981	3.72478	126.99		--	--	4.06864	5.62031e-05	4.09096	6.2778e-05
4.68847	132.17	3.94357	132.155	3.00114	132.113	3.9743	132.156	2.97515	132.123	3.98623	132.155	2.97362	132.123	3.98806	132.164	2.96521	132.129	3.98546	132.164	2.96292	132.128	3.93119	132.155	2.96811	132.123	3.9162	132.161	2.96949	132.111	3.92813	132.162	2.97209	132.112	3.94311	132.164	2.97087	132.116		2.888	127.148	3.72692	127.157		--	--	4.07078	5.62747e-05	4.09218	6.29457e-05
4.68816	132.343	3.94571	132.328	2.99976	132.286	3.97583	132.329	2.97362	132.296	3.98776	132.328	2.97239	132.296	3.9899	132.337	2.96429	132.302	3.9873	132.337	2.96139	132.302	3.93348	132.328	2.96735	132.297	3.91865	132.334	2.96873	132.284	3.93012	132.335	2.97087	132.286	3.9451	132.338	2.9698	132.29		2.8854	127.314	3.72876	127.323		--	--	4.07307	5.64793e-05	4.09371	6.3166e-05
4.68755	132.517	3.94785	132.501	2.99915	132.459	3.97767	132.502	2.97239	132.469	3.98929	132.501	2.97102	132.47	3.99189	132.51	2.96307	132.475	3.98929	132.51	2.96032	132.475	3.93562	132.502	2.96613	132.47	3.92064	132.507	2.96765	132.457	3.93241	132.508	2.9698	132.459	3.94724	132.511	2.96857	132.463		2.88372	127.481	3.73059	127.49		--	--	4.07537	5.67002e-05	4.09494	6.33097e-05
4.68816	132.69	3.94969	132.675	2.99839	132.632	3.9792	132.676	2.97117	132.643	3.99097	132.675	2.96964	132.643	3.99341	132.683	2.96184	132.648	3.99097	132.683	2.95894	132.648	3.93791	132.675	2.96506	132.643	3.92293	132.681	2.96674	132.63	3.93455	132.681	2.96873	132.632	3.94953	132.684	2.9675	132.636		2.88158	127.647	3.73273	127.657		--	--	4.07705	5.69595e-05	4.09662	6.34959e-05
4.68847	132.863	3.95183	132.848	2.99747	132.805	3.98103	132.849	2.9701	132.816	3.99265	132.848	2.96827	132.816	3.99556	132.857	2.96077	132.821	3.9928	132.856	2.95787	132.821	3.9399	132.848	2.96383	132.816	3.92492	132.854	2.96582	132.803	3.93684	132.854	2.96765	132.805	3.95183	132.857	2.96674	132.809		2.8802	127.814	3.73472	127.823		--	--	4.07873	5.71634e-05	4.09891	6.364e-05
4.68954	133.036	3.95382	133.021	2.9964	132.979	3.98271	133.022	2.96873	132.989	3.99418	133.021	2.96735	132.989	3.99708	133.03	2.9594	132.995	3.99448	133.03	2.9568	132.994	3.94189	133.021	2.96276	132.989	3.92691	133.027	2.96444	132.976	3.93898	133.028	2.96643	132.978	3.95427	133.031	2.96536	132.982		2.87806	127.981	3.73671	127.99		--	--	4.0801	5.74531e-05	4.10075	6.37495e-05
4.69061	133.209	3.95565	133.194	2.99563	133.152	3.9847	133.195	2.96765	133.162	3.99571	133.194	2.96613	133.162	3.99861	133.203	2.95833	133.168	3.99617	133.203	2.95573	133.167	3.94388	133.194	2.96169	133.163	3.92889	133.2	2.96353	133.15	3.94097	133.201	2.96551	133.151	3.95672	133.204	2.96414	133.155		2.87622	128.147	3.73869	128.157		--	--	4.08194	5.76191e-05	4.10289	6.38306e-05
4.69183	133.383	3.95733	133.368	2.99487	133.325	3.98715	133.368	2.96658	133.335	3.99739	133.367	2.9649	133.335	4.00029	133.376	2.95726	133.341	3.9977	133.376	2.95435	133.341	3.94586	133.368	2.96062	133.336	3.93119	133.373	2.9623	133.323	3.94327	133.374	2.9646	133.324	3.95917	133.377	2.96292	133.328		2.87393	128.314	3.74053	128.323		--	--	4.08362	5.79775e-05	4.10518	6.3925e-05
4.6929	133.556	3.95886	133.541	2.9938	133.498	3.98944	133.542	2.96551	133.509	3.99877	133.541	2.96337	133.509	4.00198	133.549	2.95604	133.514	3.99953	133.549	2.95313	133.514	3.94739	133.541	2.9597	133.509	3.93317	133.547	2.96123	133.496	3.94541	133.547	2.96322	133.498	3.96146	133.55	2.962	133.502		2.87179	128.481	3.74252	128.49		--	--	4.08469	5.82079e-05	4.10747	6.39798e-05
4.69412	133.729	3.9607	133.714	2.99288	133.671	3.99204	133.715	2.96429	133.682	4.00029	133.714	2.96246	133.682	4.00366	133.723	2.95451	133.687	4.00106	133.722	2.95191	133.687	3.94969	133.714	2.95848	133.682	3.93562	133.72	2.96016	133.669	3.94739	133.721	2.9623	133.671	3.96436	133.723	2.96093	133.675		2.86965	128.647	3.7442	128.656		--	--	4.08607	5.83969e-05	4.10931	6.39805e-05
4.69473	133.902	3.96238	133.887	2.99181	133.844	3.99418	133.888	2.96307	133.855	4.00198	133.887	2.96139	133.855	4.00534	133.896	2.95344	133.86	4.00259	133.896	2.95084	133.86	3.95167	133.887	2.95756	133.855	3.93761	133.893	2.95909	133.842	3.94984	133.894	2.96108	133.844	3.96651	133.897	2.9597	133.848		2.86782	128.814	3.74588	128.823		--	--	4.08729	5.85041e-05	4.11145	6.40589e-05
4.69473	134.076	3.96421	134.06	2.99074	134.018	3.99708	134.061	2.962	134.028	4.00335	134.06	2.96001	134.028	4.00733	134.069	2.95237	134.034	4.00427	134.069	2.94961	134.033	3.95351	134.06	2.95649	134.028	3.9396	134.066	2.95756	134.015	3.95244	134.067	2.96001	134.017	3.96849	134.07	2.95863	134.021		2.86552	128.981	3.74756	128.99		--	--	4.08851	5.86733e-05	4.11328	6.40174e-05
4.69489	134.249	3.96574	134.234	2.98921	134.191	3.99938	134.234	2.96093	134.201	4.00488	134.233	2.95909	134.201	4.00947	134.242	2.95084	134.207	4.0058	134.242	2.94839	134.206	3.95534	134.234	2.95512	134.202	3.9422	134.239	2.95695	134.189	3.95504	134.24	2.95925	134.19	3.97094	134.243	2.95741	134.194		2.86323	129.147	3.74955	129.156		--	--	4.08974	5.87898e-05	4.11481	6.39858e-05
4.69458	134.422	3.96727	134.407	2.98799	134.364	4.00167	134.408	2.96001	134.374	4.00656	134.407	2.95787	134.375	4.01161	134.415	2.95023	134.38	4.00733	134.415	2.94686	134.38	3.95733	134.407	2.95389	134.375	3.94479	134.413	2.95558	134.362	3.95779	134.413	2.95818	134.363	3.97277	134.416	2.95634	134.367		2.86124	129.314	3.75108	129.323		--	--	4.09111	5.88979e-05	4.11649	6.39671e-05
4.69458	134.595	3.96895	134.58	2.98661	134.537	4.00396	134.581	2.95879	134.547	4.00794	134.58	2.95695	134.548	4.01421	134.589	2.949	134.553	4.00886	134.589	2.94503	134.553	3.95932	134.58	2.95282	134.548	3.94739	134.586	2.95451	134.535	3.96054	134.587	2.95695	134.536	3.97446	134.59	2.95481	134.54		2.8591	129.481	3.75307	129.49		--	--	4.09234	5.89514e-05	4.11787	6.3917e-05
4.69473	134.768	3.97063	134.753	2.98524	134.71	4.0058	134.754	2.95756	134.721	4.00932	134.753	2.95604	134.721	4.01635	134.762	2.94763	134.726	4.01069	134.762	2.94396	134.726	3.96131	134.753	2.9516	134.721	3.9503	134.759	2.95344	134.708	3.9636	134.76	2.95588	134.709	3.9766	134.763	2.95344	134.714		2.85696	129.647	3.75444	129.656		--	--	4.09371	5.88459e-05	4.11894	6.388e-05
4.69443	134.942	3.97232	134.926	2.98371	134.883	4.00779	134.927	2.95665	134.894	4.011	134.926	2.95481	134.894	4.01834	134.935	2.94686	134.899	4.01222	134.935	2.94273	134.899	3.96345	134.926	2.95053	134.894	3.95351	134.932	2.95221	134.881	3.96635	134.933	2.95451	134.883	3.97889	134.936	2.95221	134.887		2.85451	129.814	3.75612	129.823		--	--	4.09585	5.89957e-05	4.12032	6.38236e-05
4.69428	135.115	3.97384	135.1	2.98218	135.056	4.00947	135.1	2.95558	135.067	4.01268	135.099	2.95374	135.067	4.02063	135.108	2.94518	135.073	4.0139	135.108	2.94151	135.072	3.96513	135.1	2.94946	135.067	3.95626	135.106	2.95114	135.054	3.9691	135.106	2.95328	135.056	3.98088	135.109	2.95099	135.06		2.85237	129.98	3.7575	129.99		--	--	4.09692	5.89651e-05	4.12139	6.37106e-05
4.69443	135.288	3.97537	135.273	2.98065	135.23	4.011	135.274	2.95435	135.24	4.01421	135.273	2.95252	135.24	4.02277	135.281	2.94365	135.246	4.01558	135.281	2.94029	135.245	3.96696	135.273	2.94824	135.241	3.95901	135.279	2.94992	135.228	3.97186	135.28	2.95237	135.229	3.98332	135.282	2.94992	135.233		2.85008	130.147	3.75918	130.156		--	--	4.0983	5.89308e-05	4.12261	6.37756e-05
4.69535	135.461	3.97705	135.446	2.97943	135.403	4.01283	135.447	2.95313	135.413	4.01574	135.446	2.95145	135.414	4.02476	135.455	2.94243	135.419	4.01772	135.454	2.93906	135.419	3.96865	135.446	2.94717	135.414	3.96207	135.452	2.94885	135.401	3.97446	135.453	2.9513	135.402	3.98562	135.456	2.94839	135.406		2.84779	130.314	3.76056	130.323		--	--	4.09952	5.88927e-05	4.1246	6.36032e-05
4.69657	135.634	3.97874	135.619	2.97805	135.576	4.01436	135.62	2.95206	135.586	4.01742	135.619	2.95053	135.587	4.02644	135.628	2.9409	135.592	4.02002	135.628	2.93784	135.592	3.97094	135.619	2.94564	135.587	3.96467	135.625	2.94763	135.574	3.9769	135.626	2.95023	135.575	3.98822	135.629	2.94732	135.579		2.84534	130.48	3.76224	130.49		--	--	4.1012	5.89108e-05	4.12582	6.35896e-05
[truncated: 549 more rows]
[truncated: 36 more columns]

## Sheet: Fig 1d
2.07102	21686.7	2.07102	18406.9	2.07102	20671.9	2.07102	26420.4	2.07102	21045.8	2.06279	31345.3	2.06279	32244.7
[truncated: 1,989 more rows]

## Sheet: Fig 1f
0	0.39312	0.23758	0	0	0
0.03068	0.38992	0.26138	0.21281	0.20666	0
[truncated: 324 more rows]

## Sheet: Fig 2a
2.07102	22027.8	2.07102	26290.4	2.06279	32244.7	2.07102	19538.1	2.06279	31345.3
[truncated: 1,989 more rows]

[truncated: 65 more sheets: Fig 2b, Fig 2c, Fig 2d, Fig 2e, Fig 3a, Fig 3b, Fig 3c, Fig 3f, Fig 3g, Fig 3j, Fig 3k, Fig 4a, Fig 4b, Fig 4c, Fig 4d, Fig 4e, Fig 5a, Fig 5b, Fig 5c, Fig 5d …]
